# Supplementary material for: eQTLs identify regulatory networks and drivers of variation in the individual response to sepsis
Source: Cell Genom. 2024 Jun 18;4(7):100587. doi: 10.1016/j.xgen.2024.100587 (PMC11293594; doi:10.1016/j.xgen.2024.100587)
Supplement: Table S3. SRS1ever vs. never GWAS summary statistics, related to Figure 1 — Full GWAS summary statistics (Plink logistic regression format). Each row is a variant, with chromosome code (CHR), variant identifier (SNP), base-pair coordinate (BP), minor allele (A1), test identifier (TEST), number of non-missing observations (NMISS), odds ratio (OR), T statistic (STAT), SE with 95% lower and upper bounds (SE, L95, and U95), and asymptotic p value for t statistic (P) [file mmc2.zip]

Archive with 2 entries (2 files):
- Table_S3.txt
- __MACOSX/._Table_S3.txt
