# Supplementary material for: eQTLs identify regulatory networks and drivers of variation in the individual response to sepsis
Source: Cell Genom. 2024 Jun 18;4(7):100587. doi: 10.1016/j.xgen.2024.100587 (PMC11293594; doi:10.1016/j.xgen.2024.100587)
Supplement: Table S4. SRS1ever vs. never GWAS loci, related to Figure 1 — Results from Plink’s LD-based result clumping: each row is a locus detected in the GWAS, consisting of index variants with a p value below 5e−5 (CHR, chromosome code; SNP, variant ID; BP, base-pair coordinate; P, index variant p value), along with other variants passing this threshold within 250 kb and with r2 larger than 0.5 with the index variant (TOTAL, number of additional variants in clump; NSIG, number of clumped variants with p ≥ 0.05; S05, number of clumped variants with 0.01 ≤ p < 0.05; S01, number of clumped variants with 0.001 ≤ p < 0.01; S001, number of clumped variants with 0.0001 ≤ p < 0.001; S0001, number of clumped variants with p < 0.0001; SP2, comma-delimited IDs of members with p < 5e−5). Previously reported GWAS associations from OpenTargets for these variants are listed, along with any sepsis eQTL associations (see Table S5) [file mmc3.xlsx]

## Sheet: Sheet1
Table S4: SRS1ever vs never GWAS loci, related to Figure 1.
CHR	SNP	BP	P	TOTAL	NSIG	S05	S01	S001	S0001	SP2	OpenTargetsTraits	VEPGenes	SepsiseQTL
13	rs1362886	105524204	3.77e-07	55	0	0	0	4	51	rs2152990,rs1981271,rs1981273,rs9519697,rs9514393,rs9519699,rs9519704,rs9519705,rs9519706,rs61968216,rs9301038,rs9586879,rs9586880,rs3918342,rs9519707,rs9519708,rs7329595,rs7329787,rs9519709,rs7331815,rs9519710,rs9519711,rs9519712,rs9583012,rs12164862,rs9514397,rs4408401,rs9519713,rs7337985,rs7338217,rs7139521,rs7319429,rs1341407,rs7327655,rs9519714,rs9519715,rs952018,rs1972604,rs1549056,rs154905…	NA
9	rs7862764	112680171	8.48e-07	12	0	0	0	0	12	rs1965427,rs2418231,rs2900556,rs7470909,rs4388517,rs7025838,rs10759581,rs7854726,rs10759582,rs7047366,rs7862856	NA	INIP, KIAA1958
9	rs10901244	133204076	1.68e-06	5	0	0	0	0	5	rs10901242,rs4962103,rs35919591,rs33936863,rs10901245	Monocyte count, thrombosis/clotting factors	OBP2B
3	rs55986901	46724434	6.89e-06	117	0	0	53	38	26	rs7650366,rs7642783,rs59191033,rs56313683,rs12492868,rs62246210,rs6442024,rs55665753,rs56375912	Monocyte/lymphocyte counts	PRSS46P, PRSS50, TMIE
5	rs167527	3136115	6.99e-06	5	0	0	0	1	4	rs160896,rs160893,rs160892,rs160890	NA
13	rs9524848	95228366	8.42e-06	14	0	0	7	7	0	NONE	Platelets
13	rs3887096	95214935	9.19e-06	5	0	0	1	0	4	rs7330519,rs4773850,rs4773852,rs67685414	Platelets	ABCC4	ABCC4
9	rs79589462	12675066	1.04e-05	23	0	0	1	14	8	rs62538946,rs62538954,rs62538958,rs62538959,rs62540170	NA	TYRP1
19	rs34100	11427781	1.2e-05	5	0	0	0	3	2	rs34101,rs34099	NA	ODAD3	CCDC151
3	rs973309	100872162	1.91e-05	2	0	0	0	2	0	NONE	NA	ABI3BP
12	rs580132	100999520	2.17e-05	2	0	0	0	0	2	rs2036503	NA	ANO4
7	rs2690924	101787867	2.45e-05	25	0	0	0	5	20	rs2690926,rs2690925,rs2529214,rs2103129,rs2091156,rs9785026,rs2529217,rs2529218,rs12534984,rs2529219,rs2529220,rs2529221,rs2690922,rs2690921	Platelets
19	rs60143665	17220075	2.53e-05	30	0	0	0	9	21	rs62126174,rs10405668,rs7248166,rs10419885,rs7253798,rs7256566,rs7257112,rs891204	NA	NR2F6, OCEL1, USE1	USE1, OCEL1, NR2F6
7	rs112059916	10893263	2.59e-05	30	1	6	4	13	6	rs113099484,rs73289658,rs73289663,rs111732230,rs10237926	NA	Y_RNA
3	rs935786	63357190	2.6e-05	1	0	0	0	0	1	NONE	NA	SYNPR
5	rs2547961	98723235	2.8e-05	94	0	0	54	40	0	NONE	Lung function
8	rs6470163	123618191	2.85e-05	4	0	0	0	4	0	NONE	NA
7	rs2529202	101773235	3.09e-05	2	0	0	0	1	1	rs2529204	NA
15	rs16943741	85735248	3.35e-05	1	0	0	0	0	1	NONE	Body mass	AKAP13
4	rs7658864	145789193	3.55e-05	33	0	0	4	13	16	rs6852566,rs4521364,rs7688389,rs2356623	Liver enzyme levels (alanine transaminase)	C4orf51, ZNF827
11	rs614514	99706358	3.76e-05	168	0	0	168	0	0	NONE	NA	CNTN5
7	rs115638638	145377335	3.84e-05	4	0	0	0	0	4	rs4725674,rs117322425	NA
11	rs7104737	36293639	4.21e-05	31	0	0	13	15	3	NONE	NA	COMMD9, PRR5L
17	rs55990301	68802186	4.22e-05	43	0	2	29	9	3	rs12952378,rs9898526	NA
9	rs4740504	11577451	4.89e-05	70	0	4	33	24	9	rs7023413,rs10809513	NA
