# Supplementary material for: eQTLs identify regulatory networks and drivers of variation in the individual response to sepsis
Source: Cell Genom. 2024 Jun 18;4(7):100587. doi: 10.1016/j.xgen.2024.100587 (PMC11293594; doi:10.1016/j.xgen.2024.100587)
Supplement: Table S5. cis-eQTLs (initial pass) in sepsis, related to Figure 1 — Significant eSNPs for each gene tested in first-pass eQTL, with variant and gene IDs. The t statistic, effect size (beta), and standard error are given for the additive genotype effect, estimated using a linear mixed model with maximum likelihood. Nominal p values were calculated using a likelihood ratio test and per-gene significance thresholds computed using eigenMT and global BH FDR [file mmc4.xlsx]

## Sheet: Sheet1
Table S5: cis-eQTLs (initial pass) in sepsis, related to Figure 1.
snp_id	gene_ensembl_ID	statistic	pvalue	beta	se	chr	SNPpos	eigenMT BF	eigenMT TESTS	Global FDR	Significant eGene	per-gene significance threshold
rs149880798	ENSG00000278267	-2.23456	0.0257444	-0.0753214	0.0337075	1	944102	1	81	1	FALSE	0.000332866
rs3128112	ENSG00000227232	2.20038	0.028022	0.106732	0.0485061	1	997238	1	81	1	FALSE	0.000332866
rs11260592	ENSG00000233750	1.8986	0.0581431	0.0347898	0.018324	1	1101923	1	111	1	FALSE	0.000242902
rs77579483	ENSG00000238009	-2.79555	0.00531038	-0.28776	0.102935	1	935386	0.589452	111	0.781757	FALSE	0.000242902
rs3121566	ENSG00000268903	2.07669	0.0381055	0.107054	0.0515503	1	1010094	1	111	1	FALSE	0.000242902
rs3121566	ENSG00000269981	2.76542	0.00580976	0.1641	0.0593398	1	1010094	0.644884	111	0.844121	FALSE	0.000242902
rs13303033	ENSG00000239906	2.846	0.00455392	0.0593902	0.020868	1	979560	0.505485	111	0.684176	FALSE	0.000242902
rs10907178	ENSG00000241860	-2.36892	0.0181121	-0.0506778	0.0213927	1	1086203	1	113	1	FALSE	0.000238603
rs9442372	ENSG00000279928	-2.37803	0.0176564	-0.042003	0.017663	1	1083324	1	124	1	FALSE	0.000217437
rs6696281	ENSG00000279457	-2.62767	0.00878584	-0.147195	0.0560171	1	967724	1	131	1	FALSE	0.000205818
rs78446752	ENSG00000228463	3.09305	0.00205158	0.230388	0.0744857	1	1248017	0.447244	218	0.615031	FALSE	0.00012368
rs149737509	ENSG00000250575	1.85142	0.0646864	0.112174	0.0605881	1	902277	1	251	1	FALSE	0.000107419
rs7547316	ENSG00000278757	-2.43977	0.0148869	-0.13674	0.0560464	1	1280416	1	256	1	FALSE	0.000105321
rs13303033	ENSG00000237094	2.94148	0.00340882	0.0617089	0.0209789	1	979560	0.886294	260	1	FALSE	0.000103701
rs6665000	ENSG00000225972	-1.62962	0.103577	-0.0582633	0.0357526	1	989518	1	285	1	FALSE	9.4604e-05
rs141612519	ENSG00000225630	-3.67416	0.00025594	-0.672198	0.182953	1	1323438	0.0729428	285	0.124571	FALSE	9.4604e-05
rs55834051	ENSG00000237973	3.29446	0.00104297	0.310678	0.0943033	1	1280815	0.297247	285	0.432671	FALSE	9.4604e-05
rs6668667	ENSG00000229344	2.76553	0.00584259	0.130241	0.0470945	1	1179288	1	285	1	FALSE	9.4604e-05
rs2031709	ENSG00000248527	-2.8928	0.00391481	-0.408892	0.141348	1	1550604	1	285	1	FALSE	9.4604e-05
rs307354	ENSG00000198744	2.593	0.00972077	0.135431	0.0522294	1	1329159	1	285	1	FALSE	9.4604e-05
rs188372356	ENSG00000228327	-3.08923	0.00208311	-0.227631	0.0736852	1	1543860	0.612435	294	0.808041	FALSE	9.1708e-05
rs3131972	ENSG00000237491	5.6434	2.40087e-08	0.0717422	0.0127126	1	817341	7.05857e-06	294	1.99341e-05	TRUE	9.1708e-05
rs3131972	ENSG00000230092	4.75659	2.32911e-06	0.062395	0.0131176	1	817341	0.000691745	297	0.00159348	TRUE	9.07816e-05
rs182701918	ENSG00000228794	2.99598	0.00287868	0.146026	0.0487406	1	1325967	0.854968	297	1	FALSE	9.07816e-05
rs3131972	ENSG00000225880	6.29296	5.94954e-10	0.100168	0.0159174	1	817341	1.76701e-07	297	5.6685e-07	TRUE	9.07816e-05
rs2031708	ENSG00000230021	3.31187	0.000995094	0.166309	0.050216	1	1550696	0.295543	297	0.430697	FALSE	9.07816e-05
rs7523549	ENSG00000187634	-2.89828	0.0040732	-0.0723147	0.0249509	1	943937	1	307	1	FALSE	8.78246e-05
rs2272757	ENSG00000188976	-7.02604	4.90486e-12	-0.0510777	0.00726976	1	946247	1.54503e-09	315	5.7621e-09	TRUE	8.55941e-05
rs13303327	ENSG00000187961	-7.17501	1.84554e-12	-0.135199	0.0188431	1	960326	5.81344e-10	315	2.22847e-09	TRUE	8.55941e-05
rs13303056	ENSG00000187583	-9.08103	1.9228e-18	-0.296338	0.0326326	1	953778	6.05683e-16	315	3.2628e-15	TRUE	8.55941e-05
rs13303033	ENSG00000272512	-5.58239	3.75794e-08	-0.0573534	0.010274	1	979560	1.18751e-05	316	3.28391e-05	TRUE	8.53232e-05
rs3128117	ENSG00000188290	6.45297	2.14548e-10	0.24403	0.0378167	1	1009184	6.77972e-08	316	2.24327e-07	TRUE	8.53232e-05
rs2341365	ENSG00000187608	-8.97277	4.8748e-18	-0.748523	0.0834217	1	1013312	1.54044e-15	316	8.09233e-15	TRUE	8.53232e-05
rs3128117	ENSG00000188157	5.30784	1.52103e-07	0.13349	0.0251496	1	1009184	4.88249e-05	321	0.000127649	TRUE	8.39942e-05
rs112871502	ENSG00000217801	4.96628	8.66314e-07	0.155429	0.0312969	1	1340336	0.000279819	323	0.000675175	TRUE	8.34741e-05
rs28592294	ENSG00000131591	3.2913	0.00104306	0.0427145	0.012978	1	1938467	0.358813	344	0.508743	FALSE	7.83783e-05
rs6697886	ENSG00000186891	-8.12734	2.75381e-15	-0.269359	0.0331423	1	1238231	9.69343e-13	352	4.36926e-12	TRUE	7.6597e-05
rs78107697	ENSG00000186827	-5.69726	1.95363e-08	-0.208863	0.0366602	1	1226486	6.87679e-06	352	1.94375e-05	TRUE	7.6597e-05
rs35626575	ENSG00000078808	-4.88341	1.4005e-06	-0.0739985	0.015153	1	1210896	0.000494377	353	0.00115849	TRUE	7.638e-05
rs3766186	ENSG00000176022	-11.0665	1.50541e-25	-0.184465	0.0166688	1	1227055	5.31409e-23	353	3.90017e-22	TRUE	7.638e-05
rs263535	ENSG00000184163	-2.59117	0.00976151	-0.0429863	0.0165895	1	2246288	1	357	1	FALSE	7.55242e-05
rs2765029	ENSG00000260179	3.26915	0.0011283	0.0664202	0.0203173	1	1381290	0.403931	358	0.563016	FALSE	7.53133e-05
rs3737723	ENSG00000160087	4.23755	2.66935e-05	0.054548	0.0128725	1	1274159	0.00966303	362	0.0193202	TRUE	7.44811e-05
rs2144440	ENSG00000230415	-2.5679	0.0106217	-0.0520425	0.0202666	1	1284756	1	362	1	FALSE	7.44811e-05
rs2144440	ENSG00000162572	-3.79547	0.000173531	-0.113186	0.0298212	1	1284756	0.0631652	364	0.109411	FALSE	7.40718e-05
rs34734423	ENSG00000169972	-12.3705	4.00638e-31	-0.178736	0.0144486	1	1364253	1.48236e-28	370	1.34155e-27	TRUE	7.28707e-05
rs873926	ENSG00000131584	3.73314	0.000209005	0.0389449	0.0104322	1	1431537	0.077332	370	0.131236	FALSE	7.28707e-05
rs9726836	ENSG00000240731	3.24637	0.00124849	0.0379387	0.0116865	1	1388944	0.461941	370	0.632987	FALSE	7.28707e-05
rs2649587	ENSG00000127054	4.22794	2.64666e-05	0.0612182	0.0144794	1	1380790	0.00984558	372	0.0196732	TRUE	7.24789e-05
rs2296471	ENSG00000224051	5.10521	4.08528e-07	0.0803257	0.0157341	1	1353443	0.000151972	372	0.000377419	TRUE	7.24789e-05
rs2765021	ENSG00000169962	6.54162	1.11087e-10	0.210489	0.0321769	1	1362042	4.13245e-08	372	1.38977e-07	TRUE	7.24789e-05
rs115464315	ENSG00000107404	3.75948	0.000196186	0.0907808	0.0241472	1	1306908	0.0733735	374	0.125252	FALSE	7.20913e-05
rs3753331	ENSG00000162576	3.23433	0.00126546	0.0371593	0.011489	1	1554852	0.484672	383	0.660181	FALSE	7.03972e-05
rs112533928	ENSG00000175756	3.8894	0.0001174	0.0647632	0.0166512	1	1374801	0.0453163	386	0.0807465	FALSE	6.98501e-05
rs3131972	ENSG00000221978	2.62191	0.00892968	0.031124	0.0118707	1	817341	1	394	1	FALSE	6.84318e-05
rs76610658	ENSG00000224870	-2.97445	0.00303404	-0.0983399	0.0330615	1	1173571	1	394	1	FALSE	6.84318e-05
rs1240708	ENSG00000242485	4.89329	1.41393e-06	0.0424809	0.00868146	1	1400410	0.00056133	397	0.00130667	TRUE	6.79147e-05
rs115163464	ENSG00000272455	-4.91876	1.10112e-06	-0.203113	0.0412935	1	1311058	0.000439348	399	0.00103434	TRUE	6.75743e-05
rs3813208	ENSG00000179403	7.94697	7.52421e-15	0.108444	0.013646	1	1325753	3.05483e-12	406	1.33566e-11	TRUE	6.64092e-05
rs28821228	ENSG00000215915	3.164	0.00160873	0.0503108	0.015901	1	1363898	0.657971	409	0.858967	FALSE	6.59221e-05
rs45605537	ENSG00000160072	-17.2386	4.03035e-56	-0.843682	0.0489415	1	1520330	1.65647e-53	411	3.27369e-52	TRUE	6.56013e-05
rs1571149	ENSG00000197785	-3.60937	0.000331831	-0.0371988	0.0103062	1	1538787	0.138705	418	0.221247	FALSE	6.45027e-05
rs7366884	ENSG00000205090	9.79668	4.00655e-21	0.155192	0.0158413	1	1554548	1.69878e-18	424	1.0327e-17	TRUE	6.359e-05
rs7366635	ENSG00000215014	21.2662	1.99183e-74	0.209662	0.00985893	1	1554694	8.62462e-72	433	2.78306e-70	TRUE	6.22682e-05
rs7366635	ENSG00000160075	14.8532	1.24665e-42	0.0819426	0.00551683	1	1554694	5.39801e-40	433	7.07419e-39	TRUE	6.22682e-05
rs9439465	ENSG00000228594	-4.86135	1.4451e-06	-0.0718786	0.0147857	1	1539491	0.000635843	440	0.00147264	TRUE	6.12776e-05
rs3753331	ENSG00000286989	-3.64011	0.000292505	-0.0508837	0.0139786	1	1554852	0.128702	440	0.207042	FALSE	6.12776e-05
rs3820075	ENSG00000197530	-2.44039	0.0148965	-0.0298425	0.0122285	1	1555179	1	442	1	FALSE	6.10003e-05
rs112615655	ENSG00000272106	-3.12241	0.0018976	-0.0993518	0.031819	1	1252068	0.838741	442	1	FALSE	6.10003e-05
rs28635343	ENSG00000189409	2.99594	0.0028247	0.0434705	0.0145098	1	1624723	1	445	1	FALSE	6.05891e-05
rs28635343	ENSG00000248333	8.50449	1.19814e-16	0.101403	0.0119234	1	1624723	5.37963e-14	449	2.60178e-13	TRUE	6.00493e-05
rs28635343	ENSG00000272004	4.77675	2.15908e-06	0.0681632	0.0142698	1	1624723	0.000969429	449	0.00220459	TRUE	6.00493e-05
rs28635343	ENSG00000189339	7.05156	4.58649e-12	0.186468	0.0264435	1	1624723	2.05933e-09	449	7.61095e-09	TRUE	6.00493e-05
rs7796	ENSG00000215914	-5.94255	4.43269e-09	-0.0718692	0.012094	1	1752730	1.99028e-06	449	5.85863e-06	TRUE	6.00493e-05
rs10907195	ENSG00000008128	4.36831	1.45123e-05	0.0768913	0.0176021	1	1781909	0.00653054	450	0.0134015	TRUE	5.99159e-05
rs2465126	ENSG00000227775	3.33043	0.000934176	0.0763105	0.0229131	1	1011654	0.420379	450	0.582605	FALSE	5.99159e-05
rs7796	ENSG00000268575	-13.5803	1.06406e-36	-0.230026	0.0169382	1	1752730	4.78826e-34	450	5.28023e-33	TRUE	5.99159e-05
rs28635343	ENSG00000215790	-7.42583	3.55406e-13	-0.38995	0.0525126	1	1624723	1.59933e-10	450	6.33041e-10	TRUE	5.99159e-05
rs4648726	ENSG00000008130	4.68848	3.65987e-06	0.0737291	0.0157256	1	1821516	0.00165426	452	0.00365706	TRUE	5.96508e-05
rs2247560	ENSG00000078369	2.69612	0.00726608	0.0117302	0.00435076	1	1915326	1	472	1	FALSE	5.71232e-05
rs6688470	ENSG00000231050	-11.4924	2.88877e-27	-0.0656211	0.00570997	1	1886800	1.3635e-24	472	1.06674e-23	TRUE	5.71232e-05
rs60147457	ENSG00000169885	5.40161	1.01336e-07	0.034748	0.0064329	1	1931966	4.49931e-05	444	0.000118086	TRUE	6.07256e-05
rs12089404	ENSG00000187730	3.56096	0.000402793	0.0921229	0.0258702	1	1230142	0.182465	453	0.282251	FALSE	5.95191e-05
rs262641	ENSG00000067606	-13.5896	5.32898e-37	-0.201424	0.014822	1	2173542	2.43001e-34	456	2.69782e-33	TRUE	5.91275e-05
rs12082939	ENSG00000271806	-8.39895	2.8591e-16	-0.133437	0.0158873	1	2147483	1.11791e-13	391	5.31904e-13	TRUE	6.89569e-05
rs2843160	ENSG00000182873	-3.79986	0.000154939	-0.0543793	0.0143109	1	2377643	0.0638348	412	0.110425	FALSE	6.54421e-05
rs260513	ENSG00000162585	-4.76911	2.36749e-06	-0.0477697	0.0100165	1	2249085	0.00100618	425	0.00228229	TRUE	6.34403e-05
rs7547453	ENSG00000157933	5.66752	2.57387e-08	0.069228	0.0122149	1	2263678	1.16082e-05	451	3.21236e-05	TRUE	5.9783e-05
rs12081179	ENSG00000287356	4.43154	1.05756e-05	0.0357747	0.00807274	1	2319680	0.00451577	427	0.00948751	TRUE	6.31432e-05
rs4648831	ENSG00000269896	-7.95968	8.08936e-15	-0.097196	0.012211	1	2351678	3.349e-12	414	1.46071e-11	TRUE	6.5126e-05
rs1039064	ENSG00000272420	4.42279	1.10012e-05	0.0435214	0.00984026	1	2350540	0.00453251	412	0.00952063	TRUE	6.54421e-05
rs61762095	ENSG00000116151	-8.02745	3.93541e-15	-0.120911	0.0150622	1	2351215	1.645e-12	418	7.31261e-12	TRUE	6.45027e-05
rs2840532	ENSG00000157916	-4.18691	3.13381e-05	-0.0184739	0.0044123	1	2396376	0.0130993	418	0.0256386	TRUE	6.45027e-05
rs112520035	ENSG00000157911	-3.18459	0.00154886	-0.106604	0.0334751	1	2779472	0.621093	401	0.817547	FALSE	6.72373e-05
rs12731309	ENSG00000149527	16.0115	7.93983e-49	0.368753	0.0230306	1	2420707	3.19975e-46	403	5.03469e-45	TRUE	6.69036e-05
rs2494625	ENSG00000157881	4.94535	1.02876e-06	0.0462426	0.00935072	1	2523270	0.000433108	421	0.00102026	TRUE	6.40431e-05
rs11573988	ENSG00000272449	3.31191	0.000971501	0.0678916	0.0204992	1	2561226	0.40803	420	0.56781	FALSE	6.41956e-05
rs145431766	ENSG00000157873	-5.119	4.57533e-07	-0.16536	0.0323032	1	2583427	0.000182555	399	0.000449794	TRUE	6.75743e-05
rs8725	ENSG00000238164	3.5488	0.000412578	0.0653947	0.0184273	1	2563346	0.164619	399	0.257416	FALSE	6.75743e-05
rs145845632	ENSG00000225931	-3.42822	0.000679315	-0.128494	0.0374813	1	2573923	0.270367	398	0.397989	FALSE	6.77441e-05
rs58546948	ENSG00000228037	-3.33934	0.00100633	-0.135685	0.0406323	1	2646174	0.400521	398	0.55894	FALSE	6.77441e-05
rs10910090	ENSG00000157870	8.86482	9.04036e-18	0.11646	0.0131374	1	2564775	3.63423e-15	402	1.8673e-14	TRUE	6.707e-05
rs745367	ENSG00000142606	-11.3138	4.86657e-27	-0.243411	0.0215145	1	2593018	1.98069e-24	407	1.53556e-23	TRUE	6.62461e-05
rs897628	ENSG00000215912	4.97687	7.83279e-07	0.0491794	0.00988159	1	2800059	0.000361875	462	0.000861324	TRUE	5.83596e-05
rs3765762	ENSG00000162591	-3.36337	0.000803513	-0.193768	0.0576113	1	3713961	0.693432	863	0.897887	FALSE	3.12423e-05
rs12408318	ENSG00000238260	-3.01138	0.00270048	-0.0888371	0.0295005	1	4319667	1	870	1	FALSE	3.0991e-05
rs10909990	ENSG00000158109	6.96452	7.07658e-12	0.0658576	0.00945616	1	3622917	6.15663e-09	870	2.19621e-08	TRUE	3.0991e-05
rs10909901	ENSG00000078900	3.75212	0.000201013	0.0594349	0.0158404	1	3214671	0.175082	871	0.272264	FALSE	3.09554e-05
rs10909989	ENSG00000116213	-6.99407	6.05264e-12	-0.0644125	0.00920958	1	3622518	5.27185e-09	871	1.89087e-08	TRUE	3.09554e-05
rs10797409	ENSG00000227372	3.77452	0.000178466	0.0470702	0.0124705	1	3741673	0.166866	935	0.260516	FALSE	2.88365e-05
rs1175549	ENSG00000235169	9.60649	1.47633e-20	0.28869	0.0300516	1	3775163	1.42909e-17	968	8.29308e-17	TRUE	2.78535e-05
rs16838929	ENSG00000272153	3.48261	0.00053692	0.0913615	0.0262336	1	4397052	0.52994	987	0.712864	FALSE	2.73173e-05
rs242045	ENSG00000130764	3.87531	0.000121571	0.0237987	0.0061411	1	4727256	0.119383	982	0.193601	FALSE	2.74564e-05
rs6424058	ENSG00000116198	28.5747	6.5151e-115	0.22343	0.00781914	1	3831016	6.65843e-112	1022	4.96457e-110	TRUE	2.63817e-05
rs7528951	ENSG00000169598	7.30134	6.94701e-13	0.0644613	0.00882869	1	3812605	7.09984e-10	1022	2.70945e-09	TRUE	2.63817e-05
rs4075974	ENSG00000198912	-13.7533	1.17787e-37	-0.135762	0.00987122	1	3889510	1.19554e-34	1015	1.34321e-33	TRUE	2.65637e-05
rs12740589	ENSG00000236423	-3.01794	0.00270164	-0.0482618	0.0159916	1	3827804	1	1015	1	FALSE	2.65637e-05
rs10915551	ENSG00000196581	3.35201	0.000844187	0.0609025	0.0181689	1	4527535	0.914255	1083	1	FALSE	2.48958e-05
rs368940	ENSG00000287586	6.84701	1.64645e-11	0.217936	0.0318293	1	4747786	1.76005e-08	1069	6.0621e-08	TRUE	2.52218e-05
rs12128295	ENSG00000069424	-9.02133	1.81698e-18	-0.0878634	0.00973952	1	6022962	1.36819e-15	753	7.21635e-15	TRUE	3.58063e-05
rs11121600	ENSG00000131697	-7.20895	1.89184e-12	-0.0938408	0.0130173	1	5860982	1.42456e-09	753	5.32391e-09	TRUE	3.58063e-05
rs6661902	ENSG00000116254	3.26743	0.00115242	0.0582097	0.0178151	1	6395570	0.868925	754	1	FALSE	3.57588e-05
rs677735	ENSG00000158286	-3.78064	0.000170338	-0.0988518	0.0261468	1	5235116	0.129457	760	0.208103	FALSE	3.54765e-05
rs111473931	ENSG00000116251	-3.01989	0.00260138	-0.0401504	0.0132953	1	6412038	1	754	1	FALSE	3.57588e-05
rs6662892	ENSG00000225077	-3.04848	0.00239424	-0.0215345	0.007064	1	7087231	1	741	1	FALSE	3.63862e-05
rs4908866	ENSG00000116237	-7.6834	7.42772e-14	-0.144234	0.0187722	1	6219718	5.48166e-11	738	2.23259e-10	TRUE	3.65341e-05
rs60138626	ENSG00000158292	-4.48794	8.46241e-06	-0.197441	0.0439937	1	6303103	0.00604216	714	0.0124512	TRUE	3.77621e-05
rs61740145	ENSG00000097021	4.08317	5.06313e-05	0.126108	0.0308848	1	6471064	0.0367583	726	0.0666069	FALSE	3.71379e-05
rs12063432	ENSG00000187017	8.03518	4.66207e-15	0.61102	0.0760432	1	6403417	3.43594e-12	737	1.49697e-11	TRUE	3.65836e-05
rs3789503	ENSG00000215788	-4.63307	4.27544e-06	-0.18045	0.0389481	1	6285977	0.00309114	723	0.00662955	TRUE	3.7292e-05
rs111497797	ENSG00000171680	-11.9509	1.43975e-29	-0.25003	0.0209214	1	6560708	1.07981e-26	750	9.1067e-26	TRUE	3.59495e-05
rs11805932	ENSG00000162408	3.29101	0.00106245	0.0697277	0.0211873	1	7461419	0.796835	750	1	FALSE	3.59495e-05
rs1043681	ENSG00000204859	8.18862	1.89871e-15	0.0737642	0.00900813	1	6635063	1.43542e-12	756	6.39974e-12	TRUE	3.56642e-05
rs7521134	ENSG00000116273	-14.0686	2.49739e-39	-0.18962	0.0134783	1	6597180	1.89552e-36	759	2.25038e-35	TRUE	3.55232e-05
rs1875032	ENSG00000162413	-2.52945	0.0116247	-0.0264223	0.0104459	1	5741635	1	755	1	FALSE	3.57115e-05
rs114029879	ENSG00000041988	3.50078	0.000489111	0.0781768	0.0223313	1	6982776	0.366833	750	0.518434	FALSE	3.59495e-05
rs9434482	ENSG00000007923	3.44571	0.000611125	0.0286388	0.00831144	1	7151280	0.451622	739	0.620227	FALSE	3.64846e-05
rs17031070	ENSG00000237436	-4.00818	6.6507e-05	-0.0712666	0.0177803	1	7536323	0.0497472	748	0.0879411	FALSE	3.60456e-05
rs11586867	ENSG00000171735	-4.45457	9.66114e-06	-0.0422364	0.00948159	1	6912333	0.00722653	748	0.0147406	TRUE	3.60456e-05
rs172933	ENSG00000049245	-8.25488	1.00323e-15	-0.08171	0.00989839	1	7784620	7.01255e-13	699	3.19082e-12	TRUE	3.85725e-05
rs228695	ENSG00000269925	3.62927	0.000306444	0.0637596	0.0175681	1	7824343	0.212979	695	0.323428	FALSE	3.87945e-05
rs228654	ENSG00000049246	9.10658	9.63352e-19	0.319852	0.0351232	1	7837168	6.6664e-16	692	3.57844e-15	TRUE	3.89626e-05
rs170632	ENSG00000236266	5.34293	1.21282e-07	0.0590927	0.01106	1	7797372	8.21078e-05	677	0.000209598	TRUE	3.98259e-05
rs79314241	ENSG00000049247	78.4615	0	3.52578	0.0449365	1	7902438	0	682	0	TRUE	3.95339e-05
rs170550	ENSG00000270330	3.31484	0.000975711	0.0466	0.014058	1	7894587	0.623479	639	0.820249	FALSE	4.21943e-05
rs228669	ENSG00000049249	-4.45385	1.03814e-05	-0.186271	0.0418224	1	7809988	0.00663368	639	0.0136032	TRUE	4.21943e-05
rs226248	ENSG00000116288	11.5893	3.27448e-28	0.0753116	0.00649839	1	7958975	2.10549e-25	643	1.69577e-24	TRUE	4.19318e-05
rs9434608	ENSG00000284747	-8.78774	1.34888e-17	-0.0975809	0.0111042	1	8125925	8.83514e-15	655	4.46269e-14	TRUE	4.11636e-05
rs754804	ENSG00000116285	10.3167	5.60033e-23	0.185835	0.018013	1	8218165	3.3378e-20	596	2.18277e-19	TRUE	4.52385e-05
rs142827317	ENSG00000162426	3.26087	0.00115676	0.0898134	0.0275428	1	8350214	0.68133	589	0.88465	FALSE	4.57761e-05
rs1763838	ENSG00000232912	4.21252	2.8962e-05	0.060533	0.0143698	1	8413271	0.0174351	602	0.03344	TRUE	4.47876e-05
rs301805	ENSG00000142599	-15.9855	1.24732e-48	-0.166515	0.0104166	1	8420956	6.59832e-46	529	1.02754e-44	TRUE	5.09681e-05
rs6696002	ENSG00000074800	-3.78664	0.000171293	-0.0481912	0.0127266	1	8894349	0.0823918	481	0.138912	FALSE	5.60544e-05
rs12034719	ENSG00000232208	-6.06431	2.22839e-09	-0.0958476	0.0158052	1	8900094	1.04957e-06	471	3.16237e-06	TRUE	5.72445e-05
rs140448052	ENSG00000131686	6.10293	1.75932e-09	0.224084	0.0367175	1	8306179	7.37155e-07	419	2.24581e-06	TRUE	6.43488e-05
rs12742380	ENSG00000142583	-8.35648	3.76708e-16	-0.317137	0.0379511	1	9098541	1.88731e-13	501	8.88538e-13	TRUE	5.38167e-05
rs1009941	ENSG00000180758	-3.45994	0.000572795	-0.0798449	0.0230769	1	9215135	0.295562	516	0.430697	FALSE	5.22522e-05
rs112133236	ENSG00000228526	2.83298	0.00483141	0.0487034	0.0171916	1	9219577	1	610	1	FALSE	4.42002e-05
rs2310925	ENSG00000049239	-17.5184	4.96008e-56	-0.231498	0.0132146	1	9246790	2.63876e-53	532	5.1683e-52	TRUE	5.06807e-05
rs72641831	ENSG00000171621	-10.913	2.1312e-25	-0.211813	0.0194093	1	9275114	1.1338e-22	532	8.22318e-22	TRUE	5.06807e-05
rs12130563	ENSG00000171612	3.08365	0.00211687	0.0422176	0.0136908	1	10368394	1	544	1	FALSE	4.95628e-05
rs2765521	ENSG00000188807	-3.5994	0.000349453	-0.065088	0.018083	1	8935723	0.201635	577	0.308509	FALSE	4.67282e-05
rs61782926	ENSG00000171608	2.64239	0.00843167	0.0806706	0.0305294	1	10149913	1	564	1	FALSE	4.78052e-05
rs7511971	ENSG00000179840	2.92887	0.00352493	0.0537703	0.0183587	1	9654119	1	562	1	FALSE	4.79753e-05
rs926247	ENSG00000231789	2.9261	0.00353772	0.0204391	0.00698508	1	9333949	1	553	1	FALSE	4.87561e-05
rs11806520	ENSG00000171603	4.32124	1.74589e-05	0.0790126	0.0182847	1	9786563	0.0106849	612	0.0212445	TRUE	4.40558e-05
rs112151087	ENSG00000178585	-4.66781	3.53451e-06	-0.124695	0.0267137	1	10017435	0.0019157	542	0.00421044	TRUE	4.97457e-05
rs72859517	ENSG00000162441	-3.81539	0.000148931	-0.0481842	0.0126289	1	9965024	0.0813162	546	0.137311	FALSE	4.93812e-05
rs11801734	ENSG00000173614	-4.21014	3.02717e-05	-0.0778301	0.0184863	1	10191310	0.0165284	546	0.0318528	TRUE	4.93812e-05
rs9661116	ENSG00000162444	-4.6096	4.95175e-06	-0.287101	0.0622833	1	10026334	0.0028324	572	0.00610256	TRUE	4.71366e-05
rs72864188	ENSG00000130939	-5.11462	3.92865e-07	-0.104886	0.0205072	1	10211432	0.000229041	583	0.000558527	TRUE	4.62472e-05
rs147613335	ENSG00000054523	8.88547	8.87189e-18	0.136711	0.0153859	1	10224209	5.88206e-15	663	3.0011e-14	TRUE	4.06669e-05
rs11804162	ENSG00000199562	3.22775	0.00137689	0.0837189	0.0259373	1	10342783	0.89773	652	1	FALSE	4.1353e-05
rs1467653	ENSG00000284735	2.86647	0.00454119	0.0311067	0.0108519	1	10353065	1	649	1	FALSE	4.15441e-05
rs35759975	ENSG00000284642	-8.17178	1.98252e-15	-0.0996029	0.0121887	1	10414373	1.28071e-12	646	5.73072e-12	TRUE	4.17371e-05
rs3762289	ENSG00000142657	2.98325	0.00298686	0.0435133	0.0145859	1	10403297	1	647	1	FALSE	4.16726e-05
rs6667086	ENSG00000175279	2.72817	0.00651125	0.0310623	0.0113858	1	9830837	1	654	1	FALSE	4.12265e-05
rs597438	ENSG00000142655	-12.8713	2.03585e-33	-0.135907	0.0105589	1	10494448	1.30905e-30	643	1.27058e-29	TRUE	4.19318e-05
rs648324	ENSG00000160049	-5.38472	9.96696e-08	-0.0417884	0.00776055	1	10496390	6.41872e-05	644	0.000165678	TRUE	4.18667e-05
rs144922095	ENSG00000272078	3.11154	0.00191929	0.101693	0.0326825	1	10095265	1	683	1	FALSE	3.94761e-05
rs2506888	ENSG00000130940	-3.68225	0.000269937	-0.0595528	0.0161729	1	10524681	0.178968	663	0.277561	FALSE	4.06669e-05
rs2128414	ENSG00000175262	2.7141	0.00679457	0.0692226	0.0255048	1	10629867	1	802	1	FALSE	3.36186e-05
rs742478	ENSG00000120948	-2.57942	0.0100552	-0.0334686	0.0129752	1	11578097	1	771	1	FALSE	3.49704e-05
rs2788551	ENSG00000271895	3.6771	0.000255765	0.120138	0.0326719	1	11267280	0.192591	753	0.296057	FALSE	3.58063e-05
rs76991104	ENSG00000116649	3.1771	0.00165655	0.079087	0.0248929	1	11408872	1	757	1	FALSE	3.56171e-05
rs604814	ENSG00000226849	-2.93593	0.00341926	-0.0240328	0.00818576	1	10507065	1	754	1	FALSE	3.57588e-05
rs12122024	ENSG00000171824	2.8579	0.00437449	0.0786519	0.0275209	1	11278161	1	733	1	FALSE	3.67833e-05
rs2300092	ENSG00000198793	13.9016	4.78993e-38	0.12808	0.00921333	1	11206407	3.26673e-35	682	3.72552e-34	TRUE	3.95339e-05
rs17037529	ENSG00000120942	4.24041	2.52666e-05	0.0499571	0.0117812	1	11920392	0.0169539	671	0.0325994	TRUE	4.0182e-05
rs1128065	ENSG00000132879	4.202	2.94275e-05	0.0704592	0.016768	1	11750634	0.0205992	700	0.0390331	TRUE	3.85174e-05
rs1128065	ENSG00000116661	3.65411	0.000276535	0.113309	0.0310087	1	11750634	0.193574	700	0.297472	FALSE	3.85174e-05
rs11121821	ENSG00000116663	3.52423	0.000447728	0.055589	0.0157734	1	11750787	0.315648	705	0.455569	FALSE	3.82442e-05
rs1128065	ENSG00000116670	5.78545	1.28441e-08	0.0687679	0.0118864	1	11750634	9.63305e-06	750	2.68389e-05	TRUE	3.59495e-05
rs1128065	ENSG00000162490	3.70297	0.000229081	0.071728	0.0193704	1	11750634	0.17181	750	0.267662	FALSE	3.59495e-05
rs1128065	ENSG00000177674	3.33518	0.00088969	0.0376998	0.0113037	1	11750634	0.681503	766	0.884816	FALSE	3.51986e-05
rs17037425	ENSG00000215910	5.48481	6.17041e-08	0.0870041	0.0158627	1	11810326	4.73888e-05	768	0.000124026	TRUE	3.5107e-05
rs3753582	ENSG00000011021	15.9018	4.9552e-48	0.330461	0.0207814	1	11805485	3.82046e-45	771	5.78032e-44	TRUE	3.49704e-05
rs3818762	ENSG00000177000	22.1564	8.98865e-81	0.292376	0.013196	1	11790946	6.93025e-78	771	2.50763e-76	TRUE	3.49704e-05
rs12403427	ENSG00000285646	26.306	2.69562e-103	0.433388	0.0164749	1	11908513	1.94624e-100	722	1.15044e-98	TRUE	3.73437e-05
rs4845892	ENSG00000116685	22.2832	1.62755e-81	0.183333	0.00822737	1	12013728	1.13929e-78	700	4.16835e-77	TRUE	3.85174e-05
rs74976972	ENSG00000083444	20.6843	2.9268e-72	0.280782	0.0135746	1	12008489	2.03706e-69	696	6.20703e-68	TRUE	3.87387e-05
rs2295281	ENSG00000116688	33.5846	6.39673e-143	0.448701	0.0133603	1	11999355	4.20265e-140	657	5.40686e-138	TRUE	4.10383e-05
rs2295281	ENSG00000116691	16.8314	9.74067e-53	0.191087	0.011353	1	11999355	6.39962e-50	657	1.12473e-48	TRUE	4.10383e-05
rs1132185	ENSG00000120949	2.48045	0.013333	0.0642259	0.0258928	1	12760937	1	708	1	FALSE	3.80821e-05
rs4845892	ENSG00000028137	2.60996	0.00923958	0.0238868	0.00915215	1	12013728	1	535	1	FALSE	5.03965e-05
rs11121876	ENSG00000048707	-3.40822	0.00069146	-0.104388	0.0306282	1	12125717	0.371314	537	0.523941	FALSE	5.02088e-05
rs9430728	ENSG00000239149	-3.72269	0.000209706	-0.0421507	0.0113227	1	12287330	0.106531	508	0.174964	FALSE	5.30751e-05
rs3818157	ENSG00000162496	-3.64868	0.00029449	-0.0690676	0.0189295	1	11967251	0.144595	491	0.229644	FALSE	5.49127e-05
rs1203680	ENSG00000116731	3.36232	0.000806666	0.0243435	0.00724009	1	13777542	0.49126	609	0.667424	FALSE	4.42728e-05
rs6691090	ENSG00000189337	-4.24449	2.48769e-05	-0.223773	0.0527207	1	14814351	0.0166924	671	0.0321375	TRUE	4.0182e-05
rs7535492	ENSG00000171729	10.3048	4.51851e-23	0.2589	0.0251243	1	15143116	3.59222e-20	795	2.34836e-19	TRUE	3.39146e-05
rs6429696	ENSG00000175147	-2.8805	0.0040649	-0.0214377	0.00744234	1	14960309	1	791	1	FALSE	3.40862e-05
rs13373909	ENSG00000142621	4.03129	6.64931e-05	0.0726068	0.0180108	1	14314762	0.0519976	782	0.0916231	FALSE	3.44784e-05
rs733887	ENSG00000228140	-18.2541	1.23328e-60	-0.279869	0.0153318	1	15406297	8.23829e-58	668	1.80783e-56	TRUE	4.03625e-05
rs2092323	ENSG00000142634	-5.55007	4.40708e-08	-0.04912	0.00885033	1	15406880	2.94834e-05	669	7.84894e-05	TRUE	4.03022e-05
rs6658816	ENSG00000162438	-8.31569	5.34119e-16	-0.167839	0.0201835	1	15441140	3.74417e-13	701	1.73331e-12	TRUE	3.84624e-05
rs4233533	ENSG00000132906	9.14563	7.29278e-19	0.0821155	0.00897866	1	15502692	4.43401e-16	608	2.40969e-15	TRUE	4.43456e-05
rs78649940	ENSG00000116138	-3.40759	0.00068485	-0.0376452	0.0110475	1	15682529	0.416389	608	0.578041	FALSE	4.43456e-05
rs35196193	ENSG00000116771	2.70282	0.00707959	0.0667915	0.0247117	1	16251299	1	604	1	FALSE	4.46393e-05
rs10927792	ENSG00000235084	3.75028	0.000193545	0.0305681	0.00815089	1	15483381	0.116901	604	0.190125	FALSE	4.46393e-05
rs7516095	ENSG00000197312	3.56875	0.000397805	0.0443877	0.0124379	1	14712915	0.239876	603	0.358467	FALSE	4.47133e-05
rs10492987	ENSG00000116786	-7.09476	4.5339e-12	-0.0594294	0.00837652	1	15666843	2.47551e-09	546	9.09612e-09	TRUE	4.93812e-05
rs11577746	ENSG00000162461	-15.9067	5.35535e-48	-0.263011	0.0165346	1	15735091	2.72587e-45	509	4.14973e-44	TRUE	5.29708e-05
rs10492987	ENSG00000237938	-3.89545	0.000109677	-0.0342881	0.00880209	1	15666843	0.0558257	509	0.0977906	FALSE	5.29708e-05
rs28537253	ENSG00000233954	-6.4356	2.37371e-10	-0.0958902	0.0149	1	15822105	1.2462e-07	525	4.03723e-07	TRUE	5.13565e-05
rs1739817	ENSG00000065526	5.30808	1.52696e-07	0.0915234	0.0172423	1	15988728	7.92494e-05	519	0.000202696	TRUE	5.19502e-05
rs4661346	ENSG00000179743	-7.43408	3.73098e-13	-0.0821784	0.0110543	1	15956281	1.93638e-10	519	7.62618e-10	TRUE	5.19502e-05
rs2902490	ENSG00000116809	-3.72857	0.000206509	-0.0286395	0.00768111	1	16048161	0.104081	504	0.171384	FALSE	5.34963e-05
rs6683033	ENSG00000142627	-2.89848	0.00383943	-0.0261863	0.0090345	1	16190364	1	476	1	FALSE	5.66432e-05
rs221063	ENSG00000142632	22.89	7.13659e-83	0.37292	0.0162918	1	16210794	3.26856e-80	458	1.23728e-78	TRUE	5.88693e-05
rs221045	ENSG00000237276	14.6977	3.84374e-42	0.246472	0.0167695	1	16203554	1.69124e-39	440	2.18872e-38	TRUE	6.12776e-05
rs2863844	ENSG00000288398	9.92279	6.35508e-22	0.113957	0.0114844	1	16234533	2.72633e-19	429	1.71126e-18	TRUE	6.28488e-05
rs717863	ENSG00000132881	8.9938	3.40739e-18	0.108189	0.0120293	1	16237140	1.3357e-15	392	7.04686e-15	TRUE	6.8781e-05
rs12753224	ENSG00000233929	6.11215	1.5015e-09	0.0830498	0.0135877	1	16238134	5.93093e-07	395	1.82242e-06	TRUE	6.82586e-05
rs9919126	ENSG00000037637	-7.66512	9.28447e-14	-0.053812	0.00702037	1	16325085	4.28943e-11	462	1.75756e-10	TRUE	5.83596e-05
rs821000	ENSG00000055070	3.14948	0.00171284	0.0193994	0.00615955	1	16447385	0.791333	462	1	FALSE	5.83596e-05
rs41339145	ENSG00000187144	-3.27573	0.00109721	-0.0406093	0.012397	1	15970200	0.482775	440	0.657864	FALSE	6.12776e-05
rs821000	ENSG00000157191	10.6047	2.12e-24	0.0854963	0.00806212	1	16447385	9.26439e-22	437	6.43473e-21	TRUE	6.16983e-05
rs4661747	ENSG00000226029	-9.66839	1.10079e-20	-0.161346	0.016688	1	16413458	4.76644e-18	433	2.83709e-17	TRUE	6.22682e-05
rs6675923	ENSG00000080947	5.47431	6.0156e-08	0.108393	0.0198002	1	16247217	2.53858e-05	422	6.8032e-05	TRUE	6.38913e-05
rs6674552	ENSG00000219481	4.71798	3.00364e-06	0.0880465	0.0186619	1	16303778	0.00138468	461	0.00309551	TRUE	5.84862e-05
rs761421	ENSG00000186301	-7.45021	2.84159e-13	-0.101284	0.0135947	1	16987159	1.21336e-10	427	4.83869e-10	TRUE	6.31432e-05
rs3738815	ENSG00000215908	-5.94611	4.4105e-09	-0.134045	0.0225434	1	16988207	1.88769e-06	428	5.56915e-06	TRUE	6.29957e-05
rs9435732	ENSG00000058453	14.6555	5.44302e-42	0.220837	0.0150686	1	16981663	2.40581e-39	442	3.10328e-38	TRUE	6.10003e-05
rs761422	ENSG00000186715	10.3538	2.91613e-23	0.125813	0.0121513	1	16975285	1.25977e-20	432	8.37179e-20	TRUE	6.24124e-05
rs6696035	ENSG00000238142	-8.21338	1.19685e-15	-0.373304	0.0454507	1	17027531	5.25418e-13	439	2.41305e-12	TRUE	6.14172e-05
rs10907223	ENSG00000159363	-2.80279	0.00519828	-0.066671	0.0237874	1	16133250	1	465	1	FALSE	5.79831e-05
rs12563013	ENSG00000117118	-3.95466	8.42181e-05	-0.0355552	0.0089907	1	18049366	0.0384034	456	0.0693835	FALSE	5.91275e-05
rs2076607	ENSG00000117115	-47.9873	5.44851e-212	-0.645312	0.0134476	1	17096165	2.54445e-209	467	1.16477e-206	TRUE	5.77348e-05
rs2501789	ENSG00000159339	14.6415	3.62515e-42	0.287937	0.0196658	1	17304527	1.61682e-39	446	2.09575e-38	TRUE	6.04532e-05
rs10458537	ENSG00000276747	17.2588	6.76195e-54	0.195617	0.0113343	1	17394119	3.56355e-51	527	6.49489e-50	TRUE	5.11616e-05
rs72652237	ENSG00000227751	3.8604	0.000138793	0.0725621	0.0187965	1	18403630	0.069119	498	0.118796	FALSE	5.41409e-05
rs12077703	ENSG00000179051	12.7175	1.70119e-32	0.117008	0.00920051	1	17465445	8.52294e-30	501	8.06178e-29	TRUE	5.38167e-05
rs2501806	ENSG00000074964	-3.48564	0.000515532	-0.16116	0.0462353	1	17314289	0.295915	574	0.431115	FALSE	4.69724e-05
rs79838092	ENSG00000159423	-6.90643	1.16188e-11	-0.306659	0.044402	1	18904397	1.17118e-08	1008	4.08532e-08	TRUE	2.67482e-05
rs6670473	ENSG00000169991	-4.25961	2.4339e-05	-0.0703214	0.0165089	1	18963903	0.024266	997	0.0453697	TRUE	2.70433e-05
rs6683868	ENSG00000272084	-4.40105	1.22222e-05	-0.0828806	0.018832	1	19049347	0.0122466	1002	0.0241038	TRUE	2.69083e-05
rs10458381	ENSG00000127481	3.12432	0.0018931	0.037882	0.0121249	1	19442749	1	1000	1	FALSE	2.69621e-05
rs214336	ENSG00000230424	-3.26511	0.00113576	-0.0374299	0.0114636	1	19351979	1	1000	1	FALSE	2.69621e-05
rs6426678	ENSG00000127463	6.57282	9.55689e-11	0.0693121	0.0105453	1	19121004	9.52822e-08	997	3.11913e-07	TRUE	2.70433e-05
rs1063984	ENSG00000053372	-8.4742	2.22256e-16	-0.0891507	0.0105203	1	19259800	2.21589e-13	997	1.03925e-12	TRUE	2.70433e-05
rs1738023	ENSG00000162482	-3.73556	0.000208344	-0.0302583	0.00810008	1	19284747	0.203344	976	0.310857	FALSE	2.76251e-05
rs12139109	ENSG00000053371	-4.51078	8.1577e-06	-0.132311	0.0293323	1	19381293	0.00808428	991	0.0163732	TRUE	2.7207e-05
rs214336	ENSG00000040487	-11.896	1.04561e-29	-0.123773	0.0104046	1	19351979	1.0362e-26	991	8.74263e-26	TRUE	2.7207e-05
rs9439715	ENSG00000173436	-2.90173	0.00381242	-0.0237201	0.00817445	1	18650039	1	945	1	FALSE	2.85314e-05
rs999974	ENSG00000077549	-6.91944	1.01955e-11	-0.0421885	0.00609709	1	19467490	9.61437e-09	943	3.37463e-08	TRUE	2.85919e-05
rs6672417	ENSG00000158747	-6.27084	6.26405e-10	-0.173542	0.0276744	1	19693873	6.05734e-07	967	1.85981e-06	TRUE	2.78823e-05
rs11261071	ENSG00000226396	-3.91031	0.000102438	-0.0609928	0.0155979	1	18795845	0.0996726	973	0.164759	FALSE	2.77103e-05
rs7543480	ENSG00000158748	-14.6051	5.26586e-42	-0.203818	0.0139553	1	19688334	5.20267e-39	988	6.62414e-38	TRUE	2.72896e-05
rs12403295	ENSG00000162542	-4.78084	2.18152e-06	-0.251766	0.0526614	1	19812195	0.00213571	979	0.0046648	TRUE	2.75405e-05
rs6681186	ENSG00000169914	-9.15969	8.04645e-19	-0.108348	0.0118288	1	19854185	7.49125e-16	931	4.01246e-15	TRUE	2.89604e-05
rs55981420	ENSG00000187980	5.51375	4.73887e-08	0.0911621	0.0165336	1	19967412	4.07543e-05	860	0.000107333	TRUE	3.13513e-05
rs7542968	ENSG00000162543	5.27891	1.70525e-07	0.165358	0.0313242	1	20174098	0.000147163	863	0.000366123	TRUE	3.12423e-05
rs12139100	ENSG00000225986	5.11885	3.80453e-07	0.080881	0.0158006	1	20175089	0.000329472	866	0.000788107	TRUE	3.11341e-05
rs112118255	ENSG00000162545	2.8031	0.00518624	0.129895	0.0463396	1	19652896	1	780	1	FALSE	3.45669e-05
rs12724366	ENSG00000090432	14.8143	1.68864e-42	0.174798	0.0117993	1	20472127	1.37287e-39	813	1.78491e-38	TRUE	3.31638e-05
rs34840123	ENSG00000158825	15.6586	2.32087e-47	0.333863	0.0213213	1	20603735	1.87294e-44	807	2.78031e-43	TRUE	3.34103e-05
rs67450125	ENSG00000158828	-8.9323	4.60907e-18	-0.0819853	0.00917852	1	20621964	3.95919e-15	859	2.03055e-14	TRUE	3.13878e-05
rs36110575	ENSG00000117242	-7.04303	3.97492e-12	-0.0782092	0.0111045	1	20653080	3.41843e-09	860	1.24217e-08	TRUE	3.13513e-05
rs72650813	ENSG00000244038	-6.39038	2.98931e-10	-0.0637323	0.00997316	1	20609493	2.59771e-07	869	8.2261e-07	TRUE	3.10266e-05
rs4654906	ENSG00000127483	16.7859	3.38955e-52	0.14232	0.00847856	1	21183149	3.04043e-49	897	5.27294e-48	TRUE	3.00581e-05
rs4077296	ENSG00000233072	-3.31083	0.000967758	-0.0429095	0.0129603	1	21947155	0.862272	891	1	FALSE	3.02605e-05
rs10799680	ENSG00000075151	7.95011	6.70857e-15	0.0687113	0.00864282	1	21034688	5.84988e-12	872	2.51747e-11	TRUE	3.09199e-05
rs212521	ENSG00000236936	7.55921	1.26466e-13	0.0894233	0.0118297	1	21253852	1.19004e-10	941	4.74714e-10	TRUE	2.86527e-05
rs11588781	ENSG00000231105	3.41044	0.000678129	0.0811473	0.0237938	1	21381377	0.606247	894	0.801112	FALSE	3.0159e-05
rs213007	ENSG00000117298	5.86924	6.87153e-09	0.0744694	0.0126881	1	21347880	6.25997e-06	911	1.77603e-05	TRUE	2.95962e-05
rs7547671	ENSG00000227001	16.5112	6.34578e-51	0.118633	0.00718499	1	21472521	5.6414e-48	889	9.37091e-47	TRUE	3.03286e-05
rs6687836	ENSG00000142794	38.3584	3.97091e-168	0.747391	0.0194844	1	21470277	3.53411e-165	890	6.62528e-163	TRUE	3.02945e-05
rs1780316	ENSG00000162551	-3.58776	0.000368219	-0.129372	0.0360592	1	21563142	0.333975	907	0.478106	FALSE	2.97267e-05
rs77544754	ENSG00000233431	5.30684	1.8158e-07	0.29594	0.0557658	1	21564511	0.000156885	864	0.000389031	TRUE	3.12062e-05
rs10493008	ENSG00000076864	14.5334	5.22849e-41	0.456467	0.031408	1	21687278	4.55401e-38	871	5.63073e-37	TRUE	3.09554e-05
rs80158185	ENSG00000090686	-3.62262	0.000310683	-0.0468469	0.0129318	1	21587361	0.251343	809	0.373447	FALSE	3.33277e-05
rs11811934	ENSG00000187942	-2.91694	0.0036243	-0.0638617	0.0218934	1	21360393	1	842	1	FALSE	3.20216e-05
rs6675669	ENSG00000142798	-6.39231	3.61723e-10	-0.161027	0.0251907	1	21957090	2.98783e-07	826	9.4115e-07	TRUE	3.26418e-05
rs3117048	ENSG00000218510	13.2609	1.32076e-35	0.152283	0.0114836	1	22018600	1.1068e-32	838	1.16008e-31	TRUE	3.21744e-05
rs3117048	ENSG00000070831	9.37472	1.81052e-19	0.0564809	0.00602481	1	22018600	1.51178e-16	835	8.41332e-16	TRUE	3.229e-05
rs79223209	ENSG00000285752	4.09938	4.53365e-05	0.0810426	0.0197695	1	22037790	0.0359518	793	0.0652536	FALSE	3.40002e-05
rs72880961	ENSG00000230068	3.12706	0.00185226	0.0585179	0.0187134	1	22788368	1	793	1	FALSE	3.40002e-05
rs55691792	ENSG00000184677	13.0332	4.92013e-34	0.143333	0.0109975	1	22458842	3.85738e-31	784	3.80786e-30	TRUE	3.43905e-05
rs9434	ENSG00000173372	5.89485	5.92758e-09	0.313477	0.0531782	1	22647804	4.19673e-06	708	1.20631e-05	TRUE	3.80821e-05
rs17433222	ENSG00000159189	5.13229	3.73831e-07	0.25393	0.0494769	1	22652153	0.00026542	710	0.000641912	TRUE	3.79749e-05
rs9434	ENSG00000173369	6.5522	1.11472e-10	0.335607	0.0512205	1	22647804	7.95908e-08	714	2.62028e-07	TRUE	3.77621e-05
rs28455953	ENSG00000133216	-7.63743	7.54623e-14	-0.325618	0.0426345	1	22734458	5.26727e-11	698	2.14749e-10	TRUE	3.86277e-05
rs856508	ENSG00000004487	-4.29803	2.21252e-05	-0.0326641	0.00759977	1	23206502	0.0115272	521	0.0227995	TRUE	5.17508e-05
rs1208930	ENSG00000169641	-7.97655	1.10492e-14	-0.106296	0.013326	1	23105853	5.70137e-12	516	2.45678e-11	TRUE	5.22522e-05
rs71638859	ENSG00000261326	2.72631	0.00654013	0.0889092	0.0326116	1	22651075	1	471	1	FALSE	5.72445e-05
rs4648861	ENSG00000125944	-4.87422	1.39069e-06	-0.0386235	0.00792405	1	23330682	0.000666141	479	0.00153792	TRUE	5.62884e-05
rs638722	ENSG00000249087	-4.76009	2.28773e-06	-0.062336	0.0130956	1	23371124	0.0010432	456	0.00236218	TRUE	5.91275e-05
rs638722	ENSG00000125945	6.55002	1.40172e-10	0.0819126	0.0125057	1	23371124	6.36381e-08	454	2.1092e-07	TRUE	5.9388e-05
rs61777316	ENSG00000204219	-3.04662	0.00243925	-0.202315	0.0664064	1	23648297	1	444	1	FALSE	6.07256e-05
rs12405372	ENSG00000088280	3.64227	0.000288462	0.0469362	0.0128865	1	23601909	0.13125	455	0.210642	FALSE	5.92575e-05
rs78882457	ENSG00000007968	-5.21372	2.45806e-07	-0.258271	0.0495368	1	23445619	0.000106926	435	0.000269871	TRUE	6.19819e-05
rs12042685	ENSG00000117318	2.80983	0.00514598	0.0590017	0.0209983	1	22675841	1	474	1	FALSE	5.68822e-05
rs17486657	ENSG00000197880	-2.97977	0.00296607	-0.0438586	0.0147188	1	22680682	1	485	1	FALSE	5.55921e-05
rs3820033	ENSG00000142676	-5.16993	3.43822e-07	-0.0503822	0.00974524	1	23695247	0.000180507	525	0.000445083	TRUE	5.13565e-05
rs2492600	ENSG00000011007	-18.0526	6.89189e-58	-0.114293	0.00633112	1	23723434	3.54932e-55	515	7.34646e-54	TRUE	5.23537e-05
rs12031592	ENSG00000236810	-7.51199	1.51178e-13	-0.073155	0.00973843	1	23801374	7.84615e-11	519	3.16613e-10	TRUE	5.19502e-05
rs7521548	ENSG00000057757	3.74469	0.000201938	0.041845	0.0111745	1	23683740	0.104806	519	0.172462	FALSE	5.19502e-05
rs2229581	ENSG00000011009	-5.83845	8.79424e-09	-0.0303874	0.0052047	1	23874604	4.48506e-06	510	1.28656e-05	TRUE	5.2867e-05
rs1980476	ENSG00000117308	-4.65888	3.9839e-06	-0.047047	0.0100984	1	23713216	0.00196008	492	0.00430268	TRUE	5.48011e-05
rs12123991	ENSG00000117305	-8.51854	1.79398e-16	-0.0605842	0.00711204	1	23839701	8.50345e-14	474	4.0676e-13	TRUE	5.68822e-05
rs6424116	ENSG00000179163	-14.2992	2.89784e-40	-0.230906	0.0161482	1	23832285	1.39676e-37	482	1.70663e-36	TRUE	5.59381e-05
rs2229583	ENSG00000229106	-3.13447	0.00199104	-0.0212489	0.00677911	1	23874493	0.955701	480	1	FALSE	5.61711e-05
rs2501389	ENSG00000188822	-3.96291	8.2122e-05	-0.139114	0.0351039	1	23889128	0.0393364	479	0.0709064	FALSE	5.62884e-05
rs6675170	ENSG00000189266	-4.76879	2.25025e-06	-0.0755115	0.0158345	1	24073940	0.00105987	471	0.00239798	TRUE	5.72445e-05
rs519202	ENSG00000188529	-4.24237	2.59668e-05	-0.0308608	0.00727441	1	23719330	0.0127497	491	0.025014	TRUE	5.49127e-05
rs59960858	ENSG00000185436	4.32942	1.7104e-05	0.0993166	0.0229399	1	24192947	0.00959533	561	0.0191965	TRUE	4.80609e-05
rs12732299	ENSG00000158055	-4.26207	2.43097e-05	-0.0305619	0.00717068	1	24241278	0.0134919	555	0.0263571	TRUE	4.85804e-05
rs2235559	ENSG00000001461	6.27968	6.75324e-10	0.0780568	0.0124301	1	24456902	3.39688e-07	503	1.06438e-06	TRUE	5.36027e-05
rs6687210	ENSG00000001460	5.26659	1.94934e-07	0.0924116	0.0175467	1	24405200	9.66874e-05	496	0.000245005	TRUE	5.43592e-05
rs12141087	ENSG00000117602	-3.29937	0.00101643	-0.0629711	0.0190858	1	24524213	0.439097	432	0.605223	FALSE	6.24124e-05
rs11805096	ENSG00000286061	-6.39794	3.0917e-10	-0.137661	0.0215165	1	24502439	1.32016e-07	427	4.26979e-07	TRUE	6.31432e-05
rs4233038	ENSG00000133226	3.55289	0.000406853	0.0281867	0.00793346	1	24586972	0.156231	384	0.245785	FALSE	7.02139e-05
rs11249178	ENSG00000169504	8.81315	1.18288e-17	0.143589	0.0162926	1	24845228	4.95628e-15	419	2.53401e-14	TRUE	6.43488e-05
rs12745723	ENSG00000020633	4.50872	8.13675e-06	0.0731905	0.0162331	1	25005428	0.00353948	435	0.00752958	TRUE	6.19819e-05
rs66623923	ENSG00000233755	-2.91887	0.00371331	-0.0257139	0.00880954	1	24567730	1	411	1	FALSE	6.56013e-05
rs34484514	ENSG00000117614	-3.15812	0.00164921	-0.0486521	0.0154054	1	25246493	0.694317	421	0.898786	FALSE	6.40431e-05
rs9424374	ENSG00000284602	3.02449	0.00273886	0.0471475	0.0155885	1	24496010	1	421	1	FALSE	6.40431e-05
rs11249186	ENSG00000272432	3.09602	0.00203716	0.0240587	0.00777084	1	24861387	0.892276	438	1	FALSE	6.15574e-05
rs582717	ENSG00000261349	16.88	5.18455e-53	0.443832	0.0262934	1	25400345	2.27602e-50	439	4.04342e-49	TRUE	6.14172e-05
rs582717	ENSG00000187010	17.0172	6.82132e-54	0.492495	0.028941	1	25400345	3.00138e-51	440	5.49063e-50	TRUE	6.12776e-05
rs582717	ENSG00000224183	19.6292	2.25029e-67	0.572182	0.0291496	1	25400345	1.04864e-64	466	2.77438e-63	TRUE	5.78587e-05
rs3091242	ENSG00000259984	4.25993	2.46724e-05	0.0358178	0.00840808	1	25348294	0.0103871	421	0.0206671	TRUE	6.40431e-05
rs3131526	ENSG00000117616	2.88441	0.00403542	0.0637437	0.0220994	1	24875820	1	421	1	FALSE	6.40431e-05
rs582717	ENSG00000183726	12.4744	6.21941e-32	0.103197	0.00827274	1	25400345	2.61837e-29	421	2.43688e-28	TRUE	6.40431e-05
rs11248971	ENSG00000188672	-2.62	0.00910977	-0.0598557	0.0228457	1	25049092	1	490	1	FALSE	5.50248e-05
rs146247676	ENSG00000204178	2.86693	0.00427488	0.111809	0.0389995	1	25032095	1	493	1	FALSE	5.469e-05
rs3924486	ENSG00000157978	9.74332	4.43056e-21	0.121124	0.0124315	1	25566389	1.98932e-18	449	1.2056e-17	TRUE	6.00493e-05
rs2744772	ENSG00000117643	3.84842	0.000133726	0.0967107	0.02513	1	25736165	0.0509496	381	0.0899133	FALSE	7.07668e-05
rs9783057	ENSG00000162430	-2.90104	0.00382048	-0.0377835	0.0130241	1	26165194	1	400	1	FALSE	6.74054e-05
rs159526	ENSG00000117640	-3.70857	0.000235229	-0.0341575	0.00921041	1	25887059	0.0952678	405	0.158222	FALSE	6.65732e-05
rs34493808	ENSG00000228172	-2.61084	0.00920609	-0.0470774	0.0180315	1	26457235	1	405	1	FALSE	6.65732e-05
rs11582253	ENSG00000127423	2.96266	0.00324257	0.136245	0.0459873	1	25965171	1	414	1	FALSE	6.5126e-05
rs755395	ENSG00000236528	3.6091	0.000337104	0.0463824	0.0128515	1	25007300	0.139561	414	0.222529	FALSE	6.5126e-05
rs10449775	ENSG00000182749	-4.55956	5.98388e-06	-0.0855835	0.0187701	1	25878717	0.00236363	395	0.00514211	TRUE	6.82586e-05
rs11249242	ENSG00000117632	2.52309	0.0123156	0.0450209	0.0178436	1	25018519	1	393	1	FALSE	6.8606e-05
rs9438551	ENSG00000158006	-3.0954	0.00207977	-0.0373359	0.0120617	1	26448732	0.794474	382	1	FALSE	7.05815e-05
rs11247920	ENSG00000175087	-2.9693	0.00320754	-0.029151	0.00981745	1	26338987	1	353	1	FALSE	7.638e-05
rs12117236	ENSG00000142684	15.2726	8.22698e-45	0.200753	0.0131447	1	26197016	2.81363e-42	342	3.92234e-41	TRUE	7.88367e-05
rs148756401	ENSG00000236782	3.919	9.59589e-05	0.056071	0.0143075	1	27052208	0.032722	341	0.0598995	FALSE	7.90679e-05
rs10902741	ENSG00000142675	4.26311	2.35278e-05	0.0982711	0.0230515	1	26340318	0.00799944	340	0.0162097	TRUE	7.93004e-05
rs6698557	ENSG00000130695	7.15763	2.17423e-12	0.105963	0.0148042	1	26234729	7.45762e-10	343	2.83992e-09	TRUE	7.86068e-05
rs11247880	ENSG00000142669	-5.10494	4.24404e-07	-0.0648413	0.0127017	1	26242435	0.000147693	348	0.000367347	TRUE	7.74774e-05
rs1071849	ENSG00000169442	-21.4709	2.35831e-77	-0.483837	0.0225345	1	26320235	8.372e-75	355	2.85606e-73	TRUE	7.59497e-05
rs7517584	ENSG00000158062	9.04172	2.50253e-18	0.207329	0.0229302	1	26199176	8.884e-16	355	4.74295e-15	TRUE	7.59497e-05
rs3795686	ENSG00000176092	9.5873	2.25639e-20	0.200052	0.0208664	1	26255600	8.61939e-18	382	5.07066e-17	TRUE	7.05815e-05
rs11247931	ENSG00000176083	-5.20092	2.57139e-07	-0.25476	0.0489836	1	26359664	9.74558e-05	379	0.000246856	TRUE	7.11402e-05
rs12024530	ENSG00000117682	-7.75604	3.05769e-14	-0.072527	0.00935103	1	26485807	1.14663e-11	375	4.8601e-11	TRUE	7.18991e-05
rs2494399	ENSG00000225891	-5.96538	4.05336e-09	-0.0813592	0.0136386	1	26478305	1.79564e-06	443	5.3079e-06	TRUE	6.08626e-05
rs79598313	ENSG00000198830	3.83548	0.000135322	0.158102	0.0412209	1	26958422	0.0598121	442	0.104134	FALSE	6.10003e-05
rs9438626	ENSG00000224129	4.12341	4.23528e-05	0.0463712	0.0112458	1	26448876	0.0186352	440	0.0355545	TRUE	6.12776e-05
rs11247639	ENSG00000117676	-3.01432	0.00266684	-0.0226735	0.00752192	1	27353201	1	440	1	FALSE	6.12776e-05
rs72872907	ENSG00000117713	-2.94911	0.00332306	-0.0436537	0.0148023	1	26271550	1	444	1	FALSE	6.07256e-05
rs11587947	ENSG00000260063	-2.70409	0.0070746	-0.029223	0.010807	1	26392773	1	447	1	FALSE	6.0318e-05
rs12685	ENSG00000060642	-16.6327	1.70582e-52	-0.340109	0.0204482	1	26781754	8.11969e-50	476	1.42322e-48	TRUE	5.66432e-05
rs17162315	ENSG00000204160	16.512	6.37155e-51	0.189666	0.0114865	1	26849940	3.32595e-48	522	5.59078e-47	TRUE	5.16516e-05
rs514773	ENSG00000175793	3.99802	7.10398e-05	0.164208	0.0410723	1	27044779	0.0394981	556	0.0711719	FALSE	4.84931e-05
rs3929859	ENSG00000142751	-4.66251	3.79391e-06	-0.0429143	0.00920413	1	26886550	0.00206768	545	0.00452476	TRUE	4.94718e-05
rs111743726	ENSG00000090273	-5.6118	2.95274e-08	-0.083109	0.0148097	1	26896710	1.55905e-05	528	4.26049e-05	TRUE	5.10647e-05
rs11582253	ENSG00000198746	-3.04968	0.00241527	-0.0963059	0.0315791	1	25965171	1	528	1	FALSE	5.10647e-05
rs12138368	ENSG00000175707	2.34872	0.0192904	0.0309934	0.0131959	1	26193801	1	527	1	FALSE	5.11616e-05
rs72884702	ENSG00000253368	2.84519	0.00474082	0.0877045	0.0308255	1	27557886	1	463	1	FALSE	5.82336e-05
rs56786979	ENSG00000090020	-3.76589	0.00017884	-0.0774683	0.0205711	1	26329817	0.0885256	495	0.148062	FALSE	5.4469e-05
rs12023409	ENSG00000142784	-9.06376	1.19563e-18	-0.230168	0.0253943	1	27340525	5.53577e-16	463	2.99193e-15	TRUE	5.82336e-05
rs12565684	ENSG00000243659	-3.29827	0.00101297	-0.0293723	0.00890537	1	27334546	0.444692	439	0.612206	FALSE	6.14172e-05
rs7521203	ENSG00000186501	5.65047	2.20338e-08	0.116747	0.0206615	1	27261682	9.761e-06	443	2.71915e-05	TRUE	6.08626e-05
rs6659775	ENSG00000241547	1.97293	0.0487764	0.0240462	0.0121881	1	28206060	1	454	1	FALSE	5.9388e-05
rs10794528	ENSG00000142765	-2.77467	0.00564067	-0.0380036	0.0136966	1	26354204	1	509	1	FALSE	5.29708e-05
rs79598313	ENSG00000142733	-6.3654	3.72107e-10	-0.471442	0.0740632	1	26958422	1.78239e-07	479	5.71411e-07	TRUE	5.62884e-05
rs61551751	ENSG00000174950	20.4114	7.4125e-72	0.301992	0.0147953	1	27385745	3.39492e-69	458	1.02809e-67	TRUE	5.88693e-05
rs77630149	ENSG00000158195	6.26522	7.04337e-10	0.0956242	0.0152627	1	27502876	3.44421e-07	489	1.07835e-06	TRUE	5.51373e-05
rs111743726	ENSG00000237429	2.44549	0.0146574	0.0404733	0.0165501	1	26896710	1	470	1	FALSE	5.73663e-05
rs6564	ENSG00000126705	2.56407	0.0108141	0.0318471	0.0124205	1	27886464	1	348	1	FALSE	7.74774e-05
rs72886310	ENSG00000000938	-2.94277	0.00335272	-0.134507	0.0457075	1	27571021	1	353	1	FALSE	7.638e-05
rs78128878	ENSG00000126709	-3.4334	0.000633988	-0.278748	0.0811871	1	26894134	0.228236	360	0.343654	FALSE	7.48948e-05
rs10902678	ENSG00000009780	-3.18867	0.00147978	-0.0316782	0.00993463	1	27942062	0.627428	424	0.824711	FALSE	6.359e-05
rs11542704	ENSG00000117758	-3.29433	0.00102584	-0.0650136	0.019735	1	26863833	0.44624	435	0.613907	FALSE	6.19819e-05
rs12567637	ENSG00000270031	2.60208	0.00942449	0.0748888	0.0287803	1	27345207	1	419	1	FALSE	6.43488e-05
rs191424420	ENSG00000117751	-2.8717	0.00418217	-0.0946242	0.0329506	1	28197439	1	414	1	FALSE	6.5126e-05
rs3766400	ENSG00000130775	7.21054	1.91262e-12	0.0628606	0.00871787	1	27882855	8.07126e-10	422	3.06708e-09	TRUE	6.38913e-05
rs11247711	ENSG00000117748	16.5065	7.47479e-51	0.247369	0.0149861	1	27899870	2.7881e-48	373	4.69469e-47	TRUE	7.22846e-05
rs6679432	ENSG00000130768	-9.14053	1.24829e-18	-0.180053	0.0196983	1	27901154	5.20537e-16	417	2.81723e-15	TRUE	6.46574e-05
rs3813803	ENSG00000158156	-5.03963	6.34876e-07	-0.0615341	0.01221	1	27955781	0.00028506	449	0.000686929	TRUE	6.00493e-05
rs3813803	ENSG00000227050	-8.18926	2.0549e-15	-0.0744851	0.00909546	1	27955781	9.22651e-13	449	4.16643e-12	TRUE	6.00493e-05
rs33981147	ENSG00000238231	-5.00416	6.82671e-07	-0.0477642	0.0095449	1	27973568	0.000326999	479	0.000782763	TRUE	5.62884e-05
rs79516637	ENSG00000240750	3.18502	0.00165401	0.0418767	0.013148	1	28282210	0.792272	479	1	FALSE	5.62884e-05
rs7541892	ENSG00000158161	8.00896	5.27702e-15	0.140474	0.0175396	1	27924005	2.29023e-12	434	1.00694e-11	TRUE	6.21248e-05
rs4654386	ENSG00000228589	2.62028	0.0089412	0.043348	0.0165432	1	29036550	1	436	1	FALSE	6.18398e-05
rs3813803	ENSG00000214812	3.45305	0.000580334	0.0240928	0.00697725	1	27955781	0.257088	443	0.38092	FALSE	6.08626e-05
rs11247639	ENSG00000253005	-2.64397	0.00838661	-0.0354736	0.0134168	1	27353201	1	455	1	FALSE	5.92575e-05
rs12133192	ENSG00000169403	2.46358	0.0139859	0.0336605	0.0136633	1	28812628	1	452	1	FALSE	5.96508e-05
rs534121	ENSG00000126698	-19.5445	1.64185e-65	-0.103467	0.00529389	1	28243838	8.53764e-63	520	2.16009e-61	TRUE	5.18503e-05
rs568095	ENSG00000130770	-14.9822	8.62703e-43	-0.154653	0.0103225	1	28245969	4.52056e-40	524	5.94011e-39	TRUE	5.14545e-05
rs546569	ENSG00000270605	-4.91418	1.23723e-06	-0.08487	0.0172704	1	28248629	0.000661921	535	0.0015289	TRUE	5.03965e-05
rs479144	ENSG00000130766	-8.67572	4.427e-17	-0.159868	0.0184271	1	28247845	2.39944e-14	542	1.1813e-13	TRUE	4.97457e-05
rs2795321	ENSG00000130772	-4.31985	1.75549e-05	-0.0458262	0.0106083	1	28539198	0.00868969	495	0.0175164	TRUE	5.4469e-05
rs4908398	ENSG00000204138	-9.93291	8.74743e-22	-0.111853	0.0112609	1	28349584	3.50772e-19	401	2.18777e-18	TRUE	6.72373e-05
rs145830498	ENSG00000180198	8.00724	6.91585e-15	0.379013	0.0473338	1	28301685	3.91437e-12	566	1.69939e-11	TRUE	4.76363e-05
rs6676176	ENSG00000242125	4.24106	2.56712e-05	0.154552	0.0364419	1	28503673	0.0145299	566	0.0282252	TRUE	4.76363e-05
rs3766951	ENSG00000279443	-4.424	1.09644e-05	-0.0340187	0.00768957	1	28843047	0.00609618	556	0.0125612	TRUE	4.84931e-05
rs537339	ENSG00000180098	-3.03786	0.00252556	-0.0232227	0.00764444	1	28837350	1	556	1	FALSE	4.84931e-05
rs1342086	ENSG00000197989	-6.95932	9.35684e-12	-0.0802107	0.0115256	1	28579054	5.09948e-09	545	1.83138e-08	TRUE	4.94718e-05
rs11586090	ENSG00000120656	-3.05414	0.00232708	-0.0418648	0.0137076	1	28826110	1	533	1	FALSE	5.05856e-05
rs77997208	ENSG00000162419	-2.11992	0.0343674	-0.0271822	0.0128223	1	28115635	1	539	1	FALSE	5.00225e-05
rs9426392	ENSG00000198492	-4.42327	1.10556e-05	-0.034956	0.00790274	1	28649045	0.00530668	480	0.0110245	TRUE	5.61711e-05
rs204073	ENSG00000233427	-5.71354	1.53624e-08	-0.0857698	0.0150117	1	28866210	7.71194e-06	502	2.16984e-05	TRUE	5.37095e-05
rs506807	ENSG00000159023	8.00145	5.3681e-15	0.151003	0.0188719	1	29123287	2.76457e-12	515	1.21063e-11	TRUE	5.23537e-05
rs515719	ENSG00000253304	3.3879	0.000748623	0.0736934	0.0217519	1	29130252	0.446928	597	0.614754	FALSE	4.51627e-05
rs556897	ENSG00000116350	-3.10784	0.00199624	-0.0237319	0.00763615	1	29153830	1	622	1	FALSE	4.33475e-05
rs4949525	ENSG00000116353	-3.19016	0.00149472	-0.0421013	0.0131973	1	29951417	0.944664	632	1	FALSE	4.26616e-05
rs35903108	ENSG00000060656	5.4646	6.89885e-08	0.262995	0.048127	1	29240581	4.29109e-05	622	0.000112817	TRUE	4.33475e-05
rs16833360	ENSG00000186056	3.29093	0.00108283	0.039218	0.011917	1	30165148	0.803458	742	1	FALSE	3.63371e-05
rs35351292	ENSG00000162510	-6.88833	1.26002e-11	-0.0990638	0.0143814	1	30735195	9.23595e-09	733	3.24702e-08	TRUE	3.67833e-05
rs1149036	ENSG00000287510	3.53425	0.000442006	0.0730153	0.0206594	1	30706830	0.324875	735	0.466912	FALSE	3.66832e-05
rs1149052	ENSG00000264773	8.11102	5.66859e-15	0.100498	0.0123903	1	30727627	4.10973e-12	725	1.78342e-11	TRUE	3.71892e-05
rs74765249	ENSG00000162511	7.68016	5.33277e-14	0.0693977	0.00903596	1	30721937	3.78094e-11	709	1.55503e-10	TRUE	3.80284e-05
rs7516039	ENSG00000162512	-5.1139	4.20628e-07	-0.140891	0.0275505	1	30987491	0.000264155	628	0.000639245	TRUE	4.29334e-05
rs56708198	ENSG00000134644	3.95172	8.72997e-05	0.0416629	0.010543	1	31163324	0.0508957	583	0.0898423	FALSE	4.62472e-05
rs190705948	ENSG00000229447	-3.34246	0.000953937	-0.103427	0.0309433	1	31978465	0.491277	515	0.667424	FALSE	5.23537e-05
rs10798849	ENSG00000060688	-3.74631	0.000192792	-0.0317469	0.00847417	1	31403768	0.0971672	504	0.161078	FALSE	5.34963e-05
rs12121460	ENSG00000121766	-5.68183	2.26041e-08	-0.0718256	0.0126413	1	31261079	1.13925e-05	504	3.15711e-05	TRUE	5.34963e-05
rs654075	ENSG00000229044	2.83182	0.00478402	0.0208581	0.00736563	1	30421683	1	482	1	FALSE	5.59381e-05
rs1566960	ENSG00000168528	-20.3602	1.56299e-71	-0.761318	0.0373925	1	31400678	7.28351e-69	466	2.1855e-67	TRUE	5.78587e-05
rs6669563	ENSG00000121764	3.24348	0.00125029	0.0206747	0.00637424	1	31814028	0.420097	336	0.582337	FALSE	8.02445e-05
rs6663012	ENSG00000162517	4.53362	6.79255e-06	0.0377188	0.00831979	1	31626178	0.00242494	357	0.00526732	TRUE	7.55242e-05
rs601261	ENSG00000084636	2.57056	0.0103481	0.0505711	0.0196732	1	31926308	1	423	1	FALSE	6.37403e-05
rs60513184	ENSG00000121753	-1.86909	0.0621257	-0.0450549	0.0241053	1	32499928	1	392	1	FALSE	6.8781e-05
rs12749138	ENSG00000134668	4.94507	9.3081e-07	0.171252	0.0346308	1	31827475	0.000365808	393	0.000870055	TRUE	6.8606e-05
rs646689	ENSG00000269967	-3.58542	0.000354915	-0.0508354	0.0141784	1	31906425	0.138417	390	0.220866	FALSE	6.91337e-05
rs6685173	ENSG00000184007	-2.71165	0.00685636	-0.029583	0.0109096	1	31821107	1	393	1	FALSE	6.8606e-05
rs2275437	ENSG00000121774	2.56811	0.0104305	0.0334031	0.0130069	1	31424796	1	397	1	FALSE	6.79147e-05
rs72666734	ENSG00000121775	-2.67305	0.00765756	-0.0470074	0.0175857	1	32085479	1	366	1	FALSE	7.36671e-05
rs35826028	ENSG00000025800	2.67565	0.00759065	0.0418508	0.0156413	1	31818149	1	368	1	FALSE	7.32667e-05
rs190705948	ENSG00000084652	2.81602	0.00503312	0.0951903	0.0338031	1	31978465	1	390	1	FALSE	6.91337e-05
rs6680565	ENSG00000160050	-2.70071	0.00707567	-0.0334978	0.0124034	1	31215111	1	381	1	FALSE	7.07668e-05
rs601261	ENSG00000160051	-2.45391	0.0145835	-0.0550985	0.0224533	1	31926308	1	368	1	FALSE	7.32667e-05
rs71646317	ENSG00000224066	2.22538	0.0263107	0.0460127	0.0206763	1	31373928	1	367	1	FALSE	7.34663e-05
rs2281385	ENSG00000084623	-4.58402	5.45219e-06	-0.0526428	0.011484	1	32191963	0.00188646	346	0.00414866	TRUE	7.79253e-05
rs6695777	ENSG00000160055	-2.53604	0.0114792	-0.0388982	0.0153382	1	31826867	1	347	1	FALSE	7.77007e-05
rs684475	ENSG00000220785	10.0953	1.5729e-21	0.268998	0.026646	1	31933389	5.70964e-19	363	3.53868e-18	TRUE	7.42759e-05
rs684475	ENSG00000183615	6.41107	3.12463e-10	0.125456	0.0195687	1	31933389	1.12174e-07	359	3.65146e-07	TRUE	7.51035e-05
rs35826028	ENSG00000182866	2.80256	0.00521146	0.102753	0.0366639	1	31818149	1	365	1	FALSE	7.38689e-05
rs422215	ENSG00000116478	-2.35533	0.018731	-0.0128097	0.00543861	1	32603153	1	350	1	FALSE	7.70347e-05
rs909001	ENSG00000175130	-4.07454	5.139e-05	-0.123219	0.0302413	1	31731046	0.0189115	368	0.0360363	TRUE	7.32667e-05
rs41265883	ENSG00000162526	2.70485	0.00697894	0.0777791	0.0287554	1	33083799	1	375	1	FALSE	7.18991e-05
rs72668547	ENSG00000225828	4.16959	3.58294e-05	0.0953034	0.0228568	1	32500365	0.0135793	379	0.0265095	TRUE	7.11402e-05
rs76482784	ENSG00000160058	2.42637	0.0161221	0.016593	0.00683862	1	31846332	1	353	1	FALSE	7.638e-05
rs113707762	ENSG00000273274	-3.57129	0.000423586	-0.0652495	0.0182706	1	32594020	0.157151	371	0.247171	FALSE	7.26742e-05
rs10914737	ENSG00000160062	2.90851	0.00372354	0.0303307	0.0104283	1	33508446	1	366	1	FALSE	7.36671e-05
rs2786172	ENSG00000176261	-8.55301	8.04105e-17	-0.227818	0.026636	1	32655440	2.62138e-14	326	1.28709e-13	TRUE	8.2706e-05
rs389409	ENSG00000162521	-5.14878	3.39212e-07	-0.088612	0.0172103	1	32650943	0.000110583	326	0.000278638	TRUE	8.2706e-05
rs359952	ENSG00000162520	-3.74389	0.000197991	-0.128951	0.034443	1	32721445	0.0645451	326	0.111585	FALSE	8.2706e-05
rs114184367	ENSG00000162522	-9.45636	5.60821e-20	-0.501134	0.0529944	1	32725020	1.95166e-17	348	1.12691e-16	TRUE	7.74774e-05
rs699002	ENSG00000116497	-19.7033	5.67762e-68	-0.234249	0.0118888	1	32785083	2.19156e-65	386	5.92564e-64	TRUE	6.98501e-05
rs6698788	ENSG00000134684	-2.95972	0.00331857	-0.0256843	0.00867794	1	33809915	1	389	1	FALSE	6.93114e-05
rs8040	ENSG00000121900	9.83461	2.87427e-21	0.282321	0.0287068	1	32936571	1.01462e-18	353	6.22367e-18	TRUE	7.638e-05
rs146645469	ENSG00000116514	2.85797	0.00436148	0.0862018	0.0301619	1	32732203	1	338	1	FALSE	7.97697e-05
rs12027140	ENSG00000276645	-2.90044	0.00381954	-0.0207289	0.00714679	1	33443413	1	411	1	FALSE	6.56013e-05
rs10914641	ENSG00000004455	-5.23553	2.36031e-07	-0.0406167	0.0077579	1	33002675	0.000103146	437	0.000260665	TRUE	6.16983e-05
rs16836217	ENSG00000142920	-2.65581	0.00810512	-0.0621316	0.0233946	1	34023902	1	437	1	FALSE	6.16983e-05
rs12035312	ENSG00000278997	7.32963	5.53126e-13	0.0909093	0.012403	1	33134571	2.43929e-10	441	9.5533e-10	TRUE	6.11387e-05
rs138305255	ENSG00000279179	3.49105	0.000504943	0.0868207	0.0248695	1	33239322	0.233284	462	0.350057	FALSE	5.83596e-05
rs10798965	ENSG00000116525	-3.31546	0.00100037	-0.036106	0.0108902	1	33573674	0.477176	477	0.651142	FALSE	5.65244e-05
rs10914677	ENSG00000160094	-6.21913	9.07295e-10	-0.0917448	0.014752	1	33283426	4.48204e-07	494	1.39024e-06	TRUE	5.45792e-05
rs749734	ENSG00000225313	-3.10001	0.00199533	-0.0317569	0.0102442	1	33978018	1	529	1	FALSE	5.09681e-05
rs10429859	ENSG00000184389	19.3575	3.01317e-66	0.357411	0.0184637	1	33373940	1.61204e-63	535	4.1317e-62	TRUE	5.03965e-05
rs12752865	ENSG00000284154	-3.81608	0.000146303	-0.0495799	0.0129924	1	33403459	0.0788573	539	0.133557	FALSE	5.00225e-05
rs11554674	ENSG00000222112	-7.2433	1.43035e-12	-0.116128	0.0160325	1	33324895	7.70956e-10	539	2.9336e-09	TRUE	5.00225e-05
rs3845496	ENSG00000134686	3.86406	0.000121271	0.066165	0.0171232	1	32764405	0.0674265	556	0.116138	FALSE	4.84931e-05
rs12568907	ENSG00000121903	-3.93117	9.16085e-05	-0.0899466	0.0228804	1	33888872	0.0536826	586	0.0943135	FALSE	4.60105e-05
rs9425913	ENSG00000187513	-5.81793	9.5164e-09	-0.0819675	0.0140888	1	34814065	8.02233e-06	843	2.25266e-05	TRUE	3.19836e-05
rs7526035	ENSG00000163866	-4.09264	4.6675e-05	-0.0293159	0.00716306	1	34823438	0.039207	840	0.070682	FALSE	3.20978e-05
rs772146	ENSG00000116544	3.42537	0.000675661	0.0702339	0.020504	1	34648207	0.572285	847	0.76222	FALSE	3.18325e-05
rs2795633	ENSG00000241014	2.89121	0.00392789	0.0248984	0.00861176	1	34249320	1	835	1	FALSE	3.229e-05
rs622965	ENSG00000284773	-2.6146	0.00912377	-0.121234	0.0463679	1	35659151	1	838	1	FALSE	3.21744e-05
rs61166066	ENSG00000243749	-3.20852	0.00138461	-0.0650884	0.0202861	1	34531119	1	838	1	FALSE	3.21744e-05
rs4652993	ENSG00000163867	-3.23518	0.00132132	-0.066281	0.0204876	1	34158779	1	776	1	FALSE	3.4745e-05
rs6656203	ENSG00000197056	-3.16646	0.00163957	-0.112897	0.0356539	1	35656705	1	776	1	FALSE	3.4745e-05
rs12127690	ENSG00000116560	3.20705	0.00140391	0.0288419	0.00899328	1	34839668	1	734	1	FALSE	3.67332e-05
rs12407254	ENSG00000146463	-2.63323	0.00862008	-0.0439219	0.0166798	1	34534476	1	735	1	FALSE	3.66832e-05
rs16837249	ENSG00000020129	4.42259	1.12728e-05	0.150543	0.0340396	1	35272220	0.00794731	705	0.0161107	TRUE	3.82442e-05
rs147890638	ENSG00000142687	-3.14925	0.00171486	-0.155466	0.049366	1	34977032	1	705	1	FALSE	3.82442e-05
rs140174901	ENSG00000116819	-3.13031	0.0018324	-0.128395	0.0410167	1	35166561	1	703	1	FALSE	3.8353e-05
rs79205385	ENSG00000239636	-5.16457	3.49892e-07	-0.229804	0.0444962	1	35336748	0.000246324	704	0.000598301	TRUE	3.82985e-05
rs9787093	ENSG00000126067	3.31596	0.000979994	0.116892	0.0352514	1	34652324	0.667376	681	0.869918	FALSE	3.9592e-05
rs6661867	ENSG00000142686	-8.5086	9.86147e-17	-0.184906	0.0217316	1	35730208	6.62691e-14	672	3.19168e-13	TRUE	4.01222e-05
rs6699355	ENSG00000092853	-2.83768	0.00468189	-0.062662	0.0220821	1	34919004	1	675	1	FALSE	3.99439e-05
rs3918018	ENSG00000134698	-2.84097	0.00460794	-0.0518133	0.0182379	1	36472277	1	645	1	FALSE	4.18018e-05
rs2231304	ENSG00000092847	2.93443	0.00342694	0.118655	0.0404355	1	36150068	1	680	1	FALSE	3.96502e-05
rs61771407	ENSG00000126070	2.81027	0.0050566	0.0330805	0.0117713	1	36780409	1	679	1	FALSE	3.97086e-05
rs10796889	ENSG00000271554	-3.59702	0.000345664	-0.0499965	0.0138994	1	35013690	0.22641	655	0.341271	FALSE	4.11636e-05
rs2274122	ENSG00000092850	3.45254	0.000581906	0.0457949	0.0132641	1	36084063	0.358454	616	0.50838	FALSE	4.37697e-05
rs74387974	ENSG00000116863	-3.42554	0.000678162	-0.189349	0.0552757	1	35245290	0.419783	619	0.581983	FALSE	4.35576e-05
rs522468	ENSG00000171812	2.95427	0.0032505	0.0713709	0.0241585	1	36188076	1	624	1	FALSE	4.32086e-05
rs795047	ENSG00000116871	19.9877	2.16082e-69	0.177092	0.00886004	1	36172107	1.38076e-66	639	3.83884e-65	TRUE	4.21943e-05
rs2279779	ENSG00000054116	2.95678	0.00334012	0.018427	0.00623209	1	36941802	1	640	1	FALSE	4.21284e-05
rs10796881	ENSG00000054118	4.09068	5.52254e-05	0.0411719	0.0100648	1	36321693	0.0338531	613	0.061815	FALSE	4.39839e-05
rs274753	ENSG00000214193	3.88865	0.000115497	0.104643	0.0269099	1	36099983	0.0680279	589	0.11702	FALSE	4.57761e-05
rs522468	ENSG00000142694	-5.64315	2.41227e-08	-0.122063	0.0216303	1	36188076	1.44978e-05	601	3.97401e-05	TRUE	4.48621e-05
rs116668546	ENSG00000286379	2.91654	0.00373022	0.108971	0.0373631	1	36487250	1	602	1	FALSE	4.47876e-05
rs12750141	ENSG00000196182	-2.532	0.0115166	-0.0201191	0.00794595	1	37206875	1	571	1	FALSE	4.72192e-05
rs12024001	ENSG00000181817	2.72041	0.0067327	0.0635235	0.0233507	1	37090458	1	578	1	FALSE	4.66473e-05
rs12135742	ENSG00000116885	-3.00167	0.00277828	-0.0420868	0.0140212	1	37067170	1	613	1	FALSE	4.39839e-05
rs3806288	ENSG00000116898	4.43392	1.0907e-05	0.0869817	0.0196173	1	36464495	0.00662056	607	0.0135777	TRUE	4.44187e-05
rs1538634	ENSG00000119535	3.93608	9.08763e-05	0.0490177	0.0124534	1	36455770	0.0552528	608	0.096856	FALSE	4.43456e-05
rs149179068	ENSG00000284650	-3.21939	0.00149181	-0.0596401	0.0185252	1	36496789	0.942823	632	1	FALSE	4.26616e-05
rs75785507	ENSG00000233621	-16.568	1.83677e-51	-0.237716	0.0143479	1	37474398	1.34451e-48	732	2.28741e-47	TRUE	3.68335e-05
rs4653294	ENSG00000163874	-2.88601	0.00413109	-0.0503554	0.0174481	1	37497940	1	732	1	FALSE	3.68335e-05
rs11590010	ENSG00000163875	-12.753	8.84753e-33	-0.245802	0.0192742	1	37578039	6.06941e-30	686	5.77709e-29	TRUE	3.93034e-05
rs112983862	ENSG00000163877	3.50349	0.000512644	0.092354	0.0263606	1	37639333	0.333218	650	0.477266	FALSE	4.14802e-05
rs2273014	ENSG00000134697	6.87443	2.55635e-11	0.0541613	0.00787866	1	37556851	1.60028e-08	626	5.52823e-08	TRUE	4.30705e-05
rs3762352	ENSG00000116922	19.4055	4.22069e-65	0.272155	0.0140247	1	37691230	2.72657e-62	646	6.80225e-61	TRUE	4.17371e-05
rs11264075	ENSG00000134690	3.69285	0.00023984	0.0525771	0.0142375	1	37618269	0.155176	647	0.244301	FALSE	4.16726e-05
rs4072980	ENSG00000183317	3.17078	0.0015719	0.0197668	0.00623406	1	37990434	0.998158	635	1	FALSE	4.24601e-05
rs2184611	ENSG00000185090	-3.27347	0.00110694	-0.0444896	0.0135909	1	38518667	0.698479	631	0.90352	FALSE	4.27292e-05
rs61776676	ENSG00000197982	7.25914	1.27796e-12	0.117923	0.0162448	1	37898557	8.05118e-10	630	3.06004e-09	TRUE	4.27971e-05
rs61776680	ENSG00000196449	3.43928	0.000649229	0.0542293	0.0157676	1	37915074	0.409014	630	0.568937	FALSE	4.27971e-05
rs1569661	ENSG00000188786	3.12873	0.00181621	0.0356642	0.011399	1	37387733	1	636	1	FALSE	4.23933e-05
rs28420383	ENSG00000230955	-3.69469	0.000234797	-0.0251232	0.0067998	1	37880733	0.149331	636	0.236099	FALSE	4.23933e-05
rs9701812	ENSG00000204084	-24.7214	6.11431e-94	-0.259387	0.0104924	1	37880724	3.90704e-91	639	1.88496e-89	TRUE	4.21943e-05
rs28507204	ENSG00000183431	19.5818	1.70638e-67	0.438634	0.0224001	1	37957563	1.08867e-64	638	2.87643e-63	TRUE	4.22604e-05
rs35655346	ENSG00000183386	17.2452	3.91629e-55	0.586026	0.033982	1	37977547	2.52993e-52	646	4.79298e-51	TRUE	4.17371e-05
rs4072980	ENSG00000183520	6.17681	1.13197e-09	0.0458865	0.00742883	1	37990434	7.26723e-07	642	2.21608e-06	TRUE	4.19971e-05
rs12137496	ENSG00000116954	3.1312	0.00182457	0.0335262	0.0107072	1	39114132	1	551	1	FALSE	4.89331e-05
rs4970621	ENSG00000228436	2.45517	0.0142612	0.0267914	0.0109122	1	38736340	1	551	1	FALSE	4.89331e-05
rs6680405	ENSG00000214114	-3.08529	0.00210864	-0.0381888	0.0123777	1	39814125	1	558	1	FALSE	4.83193e-05
rs7538228	ENSG00000174574	-8.6924	3.18251e-17	-0.0794733	0.00914284	1	39011963	1.82676e-14	574	9.07342e-14	TRUE	4.69724e-05
rs3768324	ENSG00000168653	-18.259	1.69654e-60	-0.163026	0.00892855	1	39026790	9.83991e-58	580	2.1521e-56	TRUE	4.64865e-05
rs7410967	ENSG00000127603	-3.56647	0.000381736	-0.142861	0.0400567	1	38942873	0.205374	538	0.313573	FALSE	5.01155e-05
rs41466547	ENSG00000183682	6.47159	1.84554e-10	0.541743	0.0837109	1	40300870	1.07411e-07	582	3.50161e-07	TRUE	4.63267e-05
rs12137496	ENSG00000243970	-5.93225	4.79794e-09	-0.158186	0.0266654	1	39114132	2.85477e-06	595	8.30758e-06	TRUE	4.53145e-05
rs16826068	ENSG00000228060	-3.34336	0.000862437	-0.0290554	0.00869047	1	39326204	0.514875	597	0.695069	FALSE	4.51627e-05
rs17513135	ENSG00000090621	-4.32338	1.92051e-05	-0.0574232	0.013282	1	39570014	0.011427	595	0.0226196	TRUE	4.53145e-05
rs10839	ENSG00000116983	13.0379	1.15927e-34	0.230136	0.0176513	1	39679146	7.4889e-32	646	7.6379e-31	TRUE	4.17371e-05
rs230280	ENSG00000084072	-9.88598	1.93958e-21	-0.107917	0.0109162	1	39790200	1.25491e-18	647	7.66653e-18	TRUE	4.16726e-05
rs3737818	ENSG00000198754	3.01872	0.00262148	0.117513	0.0389281	1	40310382	1	638	1	FALSE	4.22604e-05
rs230280	ENSG00000116985	8.80188	1.37238e-17	0.148902	0.016917	1	39790200	8.82441e-15	643	4.45841e-14	TRUE	4.19318e-05
rs7537003	ENSG00000261798	-2.50187	0.0125202	-0.0211477	0.00845274	1	40566387	1	643	1	FALSE	4.19318e-05
rs57004280	ENSG00000284719	-5.796	9.76693e-09	-0.356891	0.0615753	1	39906171	6.2899e-06	644	1.78401e-05	TRUE	4.18667e-05
rs10489430	ENSG00000284678	-2.75391	0.00600342	-0.0144036	0.00523025	1	40283083	1	641	1	FALSE	4.20626e-05
rs3117086	ENSG00000043514	8.78392	1.65208e-17	0.112771	0.0128383	1	39896789	1.07881e-14	653	5.42548e-14	TRUE	4.12897e-05
rs6693076	ENSG00000116990	-5.97914	3.5408e-09	-0.100959	0.0168851	1	39837431	2.37233e-06	670	6.94276e-06	TRUE	4.0242e-05
rs12039225	ENSG00000168389	-3.64897	0.000294979	-0.0985957	0.0270202	1	39679944	0.2056	697	0.313869	FALSE	3.86831e-05
rs3122434	ENSG00000131236	7.31756	7.84493e-13	0.0680581	0.00930066	1	40086603	5.71111e-10	728	2.19052e-09	TRUE	3.70359e-05
rs6600313	ENSG00000131238	-33.7866	6.81675e-144	-0.686673	0.0203238	1	40097321	4.98986e-141	732	6.54803e-139	TRUE	3.68335e-05
rs784629	ENSG00000117000	2.88456	0.00416762	0.0512868	0.0177798	1	39680581	1	755	1	FALSE	3.57115e-05
rs11800679	ENSG00000259943	-6.66369	5.66041e-11	-0.119133	0.0178779	1	40137562	4.09248e-08	723	1.37656e-07	TRUE	3.7292e-05
rs6600312	ENSG00000084073	-3.61175	0.000333473	-0.0288374	0.00798433	1	40096239	0.241101	723	0.360079	FALSE	3.7292e-05
rs2235701	ENSG00000049089	4.53812	6.79231e-06	0.280038	0.0617078	1	40417423	0.0050399	742	0.0105146	TRUE	3.63371e-05
rs76633663	ENSG00000084070	3.1332	0.00189269	0.172177	0.0549526	1	40394177	1	715	1	FALSE	3.77093e-05
rs56358112	ENSG00000213172	3.59575	0.000344075	0.037733	0.0104938	1	39830208	0.240165	698	0.35887	FALSE	3.86277e-05
rs114413837	ENSG00000187801	3.85426	0.000125947	0.200262	0.0519587	1	40986282	0.0971049	771	0.160988	FALSE	3.49704e-05
rs4660423	ENSG00000260920	-3.50401	0.000503239	-0.0691882	0.0197455	1	40554632	0.394539	784	0.551805	FALSE	3.43905e-05
rs4660413	ENSG00000279667	6.08403	2.25691e-09	0.0533231	0.00876444	1	40511941	1.79875e-06	797	5.31632e-06	TRUE	3.38295e-05
rs72941505	ENSG00000187815	-7.22424	1.29228e-12	-0.103758	0.0143625	1	40575321	1.03383e-09	800	3.89844e-09	TRUE	3.37027e-05
rs4660423	ENSG00000238287	-5.43347	7.24562e-08	-0.0696614	0.0128208	1	40554632	5.52841e-05	763	0.000143772	TRUE	3.5337e-05
rs6699445	ENSG00000164002	11.3296	4.25161e-27	0.199515	0.0176101	1	40523948	3.24398e-24	763	2.4992e-23	TRUE	3.5337e-05
rs4660415	ENSG00000117010	3.62751	0.000329014	0.0784116	0.0216158	1	40512819	0.253012	769	0.37553	FALSE	3.50613e-05
rs28570583	ENSG00000117016	4.68053	3.78325e-06	0.08586	0.0183441	1	40956524	0.00296607	784	0.00637659	TRUE	3.43905e-05
rs617413	ENSG00000237899	-7.60142	7.95773e-14	-0.0595303	0.00783147	1	40669846	6.28661e-11	790	2.55304e-10	TRUE	3.41293e-05
rs1359892	ENSG00000066136	3.52352	0.000447824	0.0305345	0.00866589	1	40872947	0.353333	789	0.50195	FALSE	3.41726e-05
rs79557388	ENSG00000272145	-3.3184	0.000953405	-0.0732962	0.0220878	1	41413239	0.752237	789	0.961699	FALSE	3.41726e-05
rs7555125	ENSG00000117013	3.86936	0.000118291	0.0447694	0.0115702	1	40728961	0.0980628	829	0.162371	FALSE	3.25237e-05
rs35873233	ENSG00000179862	20.3762	7.47164e-71	0.594568	0.0291796	1	40890956	6.26123e-68	838	1.81511e-66	TRUE	3.21744e-05
rs10789262	ENSG00000171793	-6.19091	9.41127e-10	-0.0753997	0.0121791	1	40971745	8.22545e-07	874	2.49591e-06	TRUE	3.08491e-05
rs3737821	ENSG00000281207	3.48256	0.000592727	0.107974	0.031004	1	40302672	0.506782	855	0.685695	FALSE	3.15347e-05
rs7533657	ENSG00000010803	-5.30998	1.61564e-07	-0.0612297	0.0115311	1	40967812	0.000141853	878	0.000353403	TRUE	3.07086e-05
rs55707527	ENSG00000286640	8.6764	5.65417e-17	0.125193	0.0144291	1	41303441	4.7382e-14	838	2.30004e-13	TRUE	3.21744e-05
rs35201793	ENSG00000204060	5.21026	2.49942e-07	0.0709052	0.0136088	1	41056250	0.0002152	861	0.000526539	TRUE	3.13149e-05
rs783622	ENSG00000127124	5.63177	2.47742e-08	0.106037	0.0188284	1	41901317	1.67474e-05	676	4.55954e-05	TRUE	3.98848e-05
rs55999275	ENSG00000198815	3.60627	0.00034009	0.0390756	0.0108355	1	41790558	0.270711	796	0.398466	FALSE	3.3872e-05
rs2184573	ENSG00000127125	5.12038	3.97644e-07	0.032662	0.00637882	1	42432314	0.000286304	720	0.00068954	TRUE	3.74474e-05
rs4660635	ENSG00000066185	-8.76241	1.70388e-17	-0.0748652	0.0085439	1	42439366	1.22679e-14	720	6.15869e-14	TRUE	3.74474e-05
rs139704890	ENSG00000186409	-6.41732	2.8375e-10	-0.0766301	0.0119411	1	42520767	2.02881e-07	715	6.48086e-07	TRUE	3.77093e-05
rs116030815	ENSG00000171960	-3.74084	0.000195385	-0.131534	0.0351617	1	42226318	0.125828	644	0.2028	FALSE	4.18667e-05
rs841832	ENSG00000065978	2.74499	0.00620688	0.0407519	0.0148459	1	42995976	1	636	1	FALSE	4.23933e-05
rs12030508	ENSG00000117385	-4.27542	2.15165e-05	-0.0378999	0.00886459	1	42764541	0.0120923	562	0.0238382	TRUE	4.79753e-05
rs11210713	ENSG00000164008	8.41633	3.25157e-16	0.0932303	0.0110773	1	42768572	1.82738e-13	562	8.6115e-13	TRUE	4.79753e-05
rs917293	ENSG00000274386	-2.86743	0.00423931	-0.0392105	0.0136744	1	43784245	1	550	1	FALSE	4.90221e-05
rs2367020	ENSG00000164010	5.28978	1.64718e-07	0.0682901	0.0129098	1	42793174	9.32303e-05	566	0.00023661	TRUE	4.76363e-05
rs2816599	ENSG00000177868	31.0649	3.52086e-129	0.310306	0.00998897	1	42800314	1.9928e-126	566	2.02198e-124	TRUE	4.76363e-05
rs9439059	ENSG00000228192	-3.7172	0.000215208	-0.0277585	0.00746759	1	42346830	0.120086	558	0.194549	FALSE	4.83193e-05
rs323713	ENSG00000164011	-3.09846	0.0020653	-0.0322562	0.0104104	1	42813461	1	557	1	FALSE	4.8406e-05
rs3754224	ENSG00000284138	3.65462	0.000278264	0.0458827	0.0125547	1	42957951	0.147202	529	0.233219	FALSE	5.09681e-05
rs12737285	ENSG00000117394	-3.62367	0.000313835	-0.0848703	0.0234211	1	42804413	0.166332	530	0.259786	FALSE	5.0872e-05
rs2297976	ENSG00000227533	13.0999	2.66471e-34	0.159305	0.0121607	1	42949794	1.41763e-31	532	1.42443e-30	TRUE	5.06807e-05
rs78676038	ENSG00000243710	4.10008	4.9809e-05	0.066182	0.0161416	1	42663404	0.0273451	549	0.0506218	FALSE	4.91114e-05
rs2025591	ENSG00000117395	5.74983	1.46463e-08	0.0578545	0.010062	1	43180080	7.54284e-06	515	2.12378e-05	TRUE	5.23537e-05
rs4141739	ENSG00000066056	6.21245	9.74836e-10	0.0598108	0.00962757	1	43376958	4.85468e-07	498	1.50133e-06	TRUE	5.41409e-05
rs115455439	ENSG00000117400	-3.04256	0.00250913	-0.22082	0.0725772	1	42376887	1	548	1	FALSE	4.9201e-05
rs839752	ENSG00000234694	-7.32062	5.81312e-13	-0.0648747	0.00886191	1	43389875	3.07514e-10	529	1.1965e-09	TRUE	5.09681e-05
rs6677252	ENSG00000117399	3.63442	0.000297403	0.0748237	0.0205875	1	44152359	0.157326	529	0.247369	FALSE	5.09681e-05
rs589239	ENSG00000066322	-3.09904	0.00200212	-0.0419234	0.0135279	1	43124954	1	547	1	FALSE	4.92909e-05
rs12060915	ENSG00000229431	2.89741	0.00385181	0.0165014	0.00569522	1	44096066	1	533	1	FALSE	5.05856e-05
rs145673215	ENSG00000159479	3.44256	0.000626503	0.0401026	0.0116491	1	42635725	0.332047	530	0.47583	FALSE	5.0872e-05
rs11210850	ENSG00000198198	5.62728	2.63228e-08	0.0476522	0.00846807	1	43483564	1.39511e-05	530	3.82789e-05	TRUE	5.0872e-05
rs2819334	ENSG00000229372	4.01488	6.46759e-05	0.0224971	0.00560343	1	43549064	0.0330494	511	0.0604482	FALSE	5.27635e-05
rs2297972	ENSG00000178922	3.31107	0.000966498	0.0695818	0.0210149	1	42952355	0.514177	532	0.694221	FALSE	5.06807e-05
rs6687571	ENSG00000142949	4.03463	6.01794e-05	0.0838755	0.0207889	1	43491844	0.0318349	529	0.0583788	FALSE	5.09681e-05
rs60057196	ENSG00000066135	-3.19734	0.00150891	-0.0682981	0.0213609	1	42776554	0.80425	533	1	FALSE	5.05856e-05
rs7531165	ENSG00000126091	4.30867	1.95347e-05	0.0514389	0.0119385	1	43771576	0.00925942	474	0.0185793	TRUE	5.68822e-05
rs10890281	ENSG00000236200	5.68763	2.13378e-08	0.0491597	0.00864327	1	43780268	1.01141e-05	474	2.81394e-05	TRUE	5.68822e-05
rs6801	ENSG00000237950	-5.56707	4.91795e-08	-0.0503682	0.00904752	1	43930974	2.27209e-05	462	6.11149e-05	TRUE	5.83596e-05
rs4660262	ENSG00000288573	-4.71278	3.2887e-06	-0.0322592	0.00684504	1	43916852	0.00155885	474	0.00346051	TRUE	5.68822e-05
rs2486003	ENSG00000117408	16.8154	1.82494e-51	0.242671	0.0144315	1	43984098	8.7597e-49	480	1.49936e-47	TRUE	5.61711e-05
rs1548634	ENSG00000132768	2.76233	0.00589119	0.0449549	0.0162743	1	43933936	1	493	1	FALSE	5.469e-05
rs72683973	ENSG00000117410	9.18998	8.81981e-19	0.134372	0.0146216	1	43987353	4.20705e-16	477	2.28888e-15	TRUE	5.65244e-05
rs1766970	ENSG00000117411	3.50937	0.000474205	0.0797242	0.0227175	1	44010531	0.221454	467	0.334697	FALSE	5.77348e-05
rs7161	ENSG00000159214	20.4239	3.21873e-70	0.40924	0.0200373	1	43973302	1.42268e-67	442	4.08817e-66	TRUE	6.10003e-05
rs4469748	ENSG00000230615	-3.1029	0.00202175	-0.0639983	0.0206253	1	44041550	0.843068	417	1	FALSE	6.46574e-05
rs2428853	ENSG00000196517	3.22984	0.00128958	0.0655464	0.020294	1	43877501	0.537754	417	0.721944	FALSE	6.46574e-05
rs12419	ENSG00000178028	4.97584	8.26785e-07	0.0355553	0.00714558	1	44220650	0.000270359	327	0.000653616	TRUE	8.2453e-05
rs710251	ENSG00000117419	-2.55696	0.0107797	-0.0241467	0.00944352	1	43360641	1	347	1	FALSE	7.77007e-05
rs11588448	ENSG00000187147	-3.67469	0.000254429	-0.0433976	0.0118099	1	45095290	0.0814172	320	0.137457	FALSE	8.42567e-05
rs6683133	ENSG00000126106	3.31985	0.000957078	0.0360062	0.0108457	1	44667889	0.310093	324	0.448531	FALSE	8.32165e-05
rs2485999	ENSG00000198520	2.97597	0.00302431	0.12556	0.0421912	1	44022657	0.973829	322	1	FALSE	8.37334e-05
rs11210969	ENSG00000142945	2.66262	0.00807432	0.0519053	0.019494	1	44129375	1	295	1	FALSE	9.13971e-05
rs11809931	ENSG00000142937	-8.3908	3.36702e-16	-0.0895805	0.010676	1	44781976	1.05724e-13	314	5.03528e-13	TRUE	8.58667e-05
rs6697153	ENSG00000225721	-5.46808	6.05694e-08	-0.0832714	0.0152286	1	44780570	1.90188e-05	314	5.1523e-05	TRUE	8.58667e-05
rs16832249	ENSG00000142959	2.50299	0.0125916	0.0493797	0.0197283	1	44819376	1	317	1	FALSE	8.50541e-05
rs12045165	ENSG00000173846	3.05827	0.00229868	0.058609	0.0191641	1	45790350	0.758563	330	0.968513	FALSE	8.17035e-05
rs111617801	ENSG00000188396	2.93247	0.00344746	0.0887005	0.0302477	1	44239039	1	342	1	FALSE	7.88367e-05
rs12404244	ENSG00000222009	-4.01608	6.45511e-05	-0.119818	0.0298346	1	44810948	0.0219474	340	0.0414162	TRUE	7.93004e-05
rs263985	ENSG00000117425	3.7301	0.000217593	0.0413671	0.0110901	1	44851232	0.063537	292	0.109987	FALSE	9.23361e-05
rs3866639	ENSG00000070785	2.74806	0.00621446	0.0299074	0.0108831	1	44387615	1	253	1	FALSE	0.00010657
rs12144152	ENSG00000126088	-6.28289	6.07571e-10	-0.0689299	0.010971	1	44915743	1.41564e-07	233	4.57111e-07	TRUE	0.000115717
rs113992737	ENSG00000126107	-3.03386	0.00252503	-0.0227481	0.00749807	1	45897868	0.588333	233	0.780637	FALSE	0.000115717
rs1053941	ENSG00000281912	3.3609	0.000809914	0.0237108	0.0070549	1	45618711	0.19195	237	0.29516	FALSE	0.000113764
rs7531019	ENSG00000162415	-4.03263	6.04186e-05	-0.0551877	0.0136853	1	44900162	0.0143192	237	0.0278462	TRUE	0.000113764
rs782135	ENSG00000186603	-3.07143	0.00223077	-0.0375877	0.0122378	1	44529163	0.539846	242	0.724309	FALSE	0.000111414
rs11588062	ENSG00000132773	2.64771	0.00826714	0.028906	0.0109174	1	46314092	1	243	1	FALSE	0.000110955
rs12139364	ENSG00000132781	4.4355	1.07357e-05	0.0499279	0.0112564	1	45424483	0.00260878	243	0.00564608	TRUE	0.000110955
rs2356553	ENSG00000070759	-8.27124	6.14352e-16	-0.0890165	0.0107622	1	45543641	1.41915e-13	231	6.70699e-13	TRUE	0.000116719
rs4660306	ENSG00000280670	44.7803	2.85095e-197	0.548179	0.0122415	1	45513003	6.8708e-195	241	2.25408e-192	TRUE	0.000111876
rs12729715	ENSG00000132763	-3.52995	0.000461889	-0.0364558	0.0103275	1	45480226	0.111315	241	0.181821	FALSE	0.000111876
rs487174	ENSG00000117450	4.75665	2.39742e-06	0.0885441	0.0186148	1	45543864	0.000618534	258	0.00143373	TRUE	0.000104504
rs666720	ENSG00000117448	-6.19996	1.10291e-09	-0.0478668	0.0077205	1	45555123	2.98888e-07	271	9.4129e-07	TRUE	9.94913e-05
rs12141928	ENSG00000132780	2.80518	0.00524687	0.0501424	0.0178749	1	46212246	1	277	1	FALSE	9.73363e-05
rs6661910	ENSG00000159588	6.92098	1.05243e-11	0.093359	0.0134893	1	45824960	3.04152e-09	289	1.10951e-08	TRUE	9.32946e-05
rs10430105	ENSG00000225447	14.8421	1.7367e-42	0.215608	0.0145268	1	45673204	5.15799e-40	297	6.76866e-39	TRUE	9.07816e-05
rs28513660	ENSG00000234329	7.21603	1.46062e-12	0.0709232	0.00982856	1	45732324	4.42568e-10	303	1.70613e-09	TRUE	8.8984e-05
rs6429596	ENSG00000159592	-3.27656	0.00109307	-0.0233566	0.00712839	1	46306947	0.351969	322	0.500192	FALSE	8.37334e-05
rs28433203	ENSG00000159596	-5.04046	6.12751e-07	-0.0453191	0.00899107	1	45731141	0.000197306	322	0.000484381	TRUE	8.37334e-05
rs11211137	ENSG00000230896	-3.58748	0.00035228	-0.0446596	0.0124487	1	45548220	0.113786	323	0.185596	FALSE	8.34741e-05
rs61784821	ENSG00000197429	-10.6049	2.73037e-24	-0.123783	0.0116723	1	45735669	8.57336e-22	314	5.96318e-21	TRUE	8.58667e-05
rs11211239	ENSG00000086015	-5.63523	2.84145e-08	-0.0932217	0.0165427	1	45986275	8.75167e-06	308	2.44733e-05	TRUE	8.75394e-05
rs12760175	ENSG00000117461	9.39302	1.09435e-19	0.120311	0.0128086	1	45982168	3.67702e-17	336	2.10097e-16	TRUE	8.02445e-05
rs12137934	ENSG00000171357	-10.8194	5.72051e-25	-0.0831385	0.00768418	1	46263241	2.03078e-22	355	1.45412e-21	TRUE	7.59497e-05
rs11588062	ENSG00000085998	-3.60544	0.000332759	-0.0340784	0.00945195	1	46314092	0.117464	353	0.190867	FALSE	7.638e-05
rs6688723	ENSG00000085999	3.68627	0.000243412	0.0788938	0.021402	1	45297870	0.0876282	360	0.146823	FALSE	7.48948e-05
rs74810435	ENSG00000132128	3.09659	0.00206817	0.0893289	0.0288475	1	46471996	0.756951	366	0.966579	FALSE	7.36671e-05
rs41292543	ENSG00000173660	-9.60605	2.50895e-20	-0.109302	0.0113785	1	46309111	9.18275e-18	366	5.38758e-17	TRUE	7.36671e-05
rs41293273	ENSG00000117481	43.1181	4.15521e-186	0.410797	0.00952726	1	46340721	1.56236e-183	376	4.21281e-181	TRUE	7.17078e-05
rs12137934	ENSG00000117480	14.5196	1.6647e-41	0.345832	0.0238183	1	46263241	6.64214e-39	399	8.42422e-38	TRUE	6.75743e-05
rs4603175	ENSG00000232022	3.608	0.000332032	0.0651101	0.0180461	1	47408914	0.134473	405	0.215305	FALSE	6.65732e-05
rs12093643	ENSG00000269956	8.88851	4.65105e-18	0.105011	0.0118142	1	46593191	2.14878e-15	462	1.11866e-14	TRUE	5.83596e-05
rs12093643	ENSG00000079277	20.5811	2.66014e-71	0.275333	0.0133779	1	46593191	1.30081e-68	489	3.89135e-67	TRUE	5.51373e-05
rs764803	ENSG00000142961	18.1057	6.22339e-59	0.248326	0.0137154	1	46590555	3.04324e-56	489	6.48301e-55	TRUE	5.51373e-05
rs764803	ENSG00000123472	5.82465	1.1758e-08	0.0607208	0.0104248	1	46590555	5.83196e-06	496	1.65915e-05	TRUE	5.43592e-05
rs7516616	ENSG00000159658	-10.4236	1.51865e-23	-0.0885184	0.00849211	1	46720602	7.41104e-21	488	4.9788e-20	TRUE	5.52503e-05
rs376136681	ENSG00000142973	-4.31605	2.35184e-05	-0.119385	0.0276607	1	47615317	0.0116416	495	0.0230074	TRUE	5.4469e-05
rs760440	ENSG00000224805	-4.90857	1.13935e-06	-0.0822513	0.0167567	1	47148513	0.000772479	678	0.00177261	TRUE	3.97672e-05
rs2248907	ENSG00000162366	-15.1288	5.1666e-44	-0.624219	0.0412604	1	47190144	3.49779e-41	677	4.74177e-40	TRUE	3.98259e-05
rs12144626	ENSG00000226252	-5.92912	4.44717e-09	-0.0404243	0.00681792	1	47204853	2.97071e-06	668	8.63744e-06	TRUE	4.03625e-05
rs977747	ENSG00000162367	-5.1063	4.28166e-07	-0.0770562	0.0150904	1	47219005	0.00028944	676	0.000696751	TRUE	3.98848e-05
rs6429607	ENSG00000123473	-3.51099	0.000468986	-0.0541789	0.0154312	1	46721125	0.322194	687	0.463669	FALSE	3.92462e-05
rs67221389	ENSG00000162368	-6.79494	2.4329e-11	-0.0638325	0.00939412	1	47341315	1.66897e-08	686	5.75542e-08	TRUE	3.93034e-05
rs72892383	ENSG00000237424	3.80869	0.000151172	0.214268	0.0562576	1	47814201	0.106727	706	0.175258	FALSE	3.819e-05
rs147996010	ENSG00000186564	3.11215	0.00193512	0.16118	0.0517906	1	46584433	1	705	1	FALSE	3.82442e-05
rs1934409	ENSG00000117834	-3.43644	0.000647557	-0.122458	0.0356352	1	48757232	0.423503	654	0.586439	FALSE	4.12265e-05
rs10888600	ENSG00000272491	6.42205	2.35811e-10	0.0865776	0.0134813	1	48234059	1.54457e-07	655	4.97435e-07	TRUE	4.11636e-05
rs11205458	ENSG00000132122	-3.5178	0.000467104	-0.0797467	0.0226695	1	48229986	0.257374	551	0.381229	FALSE	4.89331e-05
rs2798118	ENSG00000162373	2.66555	0.00790609	0.10598	0.0397589	1	48476080	1	487	1	FALSE	5.53637e-05
rs4437920	ENSG00000185104	-2.21686	0.026977	-0.0450176	0.0203069	1	50250595	1	624	1	FALSE	4.32086e-05
rs72906848	ENSG00000123080	-2.91181	0.00373443	-0.123827	0.0425259	1	51030584	1	621	1	FALSE	4.34173e-05
rs115639142	ENSG00000203356	2.49117	0.0129029	0.0575062	0.023084	1	51545516	1	667	1	FALSE	4.0423e-05
rs138407013	ENSG00000123091	3.56365	0.000386292	0.0972511	0.0272898	1	50408961	0.258043	668	0.382076	FALSE	4.03625e-05
rs1278530	ENSG00000085831	-2.76194	0.0058616	-0.0195745	0.00708722	1	50423583	1	639	1	FALSE	4.21943e-05
rs148586390	ENSG00000085832	-5.6767	2.05195e-08	-0.0556656	0.00980597	1	51475839	1.38507e-05	675	3.80246e-05	TRUE	3.99439e-05
rs12127732	ENSG00000117859	2.75829	0.00594354	0.12915	0.0468224	1	52475173	1	675	1	FALSE	3.99439e-05
rs143637015	ENSG00000266993	3.89436	0.000107181	0.12759	0.0327629	1	51409188	0.0793139	740	0.134263	FALSE	3.64353e-05
rs2077725	ENSG00000078618	-10.2117	7.5654e-23	-0.067465	0.00660666	1	51827898	5.48491e-20	725	3.55031e-19	TRUE	3.71892e-05
rs3015301	ENSG00000198841	-2.70366	0.00698307	-0.0646627	0.0239167	1	52136478	1	825	1	FALSE	3.26814e-05
rs11205977	ENSG00000117862	-7.50775	1.68925e-13	-0.123405	0.0164369	1	52602421	1.43755e-10	851	5.7073e-10	TRUE	3.16829e-05
rs80069192	ENSG00000134717	-3.63507	0.000299781	-0.0634976	0.017468	1	51517787	0.255114	851	0.37828	FALSE	3.16829e-05
rs11205986	ENSG00000157077	3.0345	0.002629	0.0372712	0.0122825	1	52643629	1	863	1	FALSE	3.12423e-05
rs115271015	ENSG00000272100	-2.34398	0.0193751	-0.0393664	0.0167947	1	52999714	1	872	1	FALSE	3.09199e-05
rs11205964	ENSG00000154222	13.5626	4.76536e-37	0.23003	0.0169606	1	52496216	4.265e-34	895	4.70584e-33	TRUE	3.01253e-05
rs6682749	ENSG00000085840	-3.41622	0.000675842	-0.0442767	0.0129607	1	52646052	0.531212	786	0.714233	FALSE	3.4303e-05
rs7355078	ENSG00000134748	6.85113	1.51312e-11	0.0801304	0.0116959	1	52499819	1.18931e-08	786	4.14563e-08	TRUE	3.4303e-05
rs140038834	ENSG00000134744	5.89026	5.88117e-09	0.144474	0.0245276	1	52125713	4.26385e-06	725	1.22507e-05	TRUE	3.71892e-05
rs12089784	ENSG00000116157	20.0513	9.14532e-68	0.301924	0.0150576	1	52602758	6.62121e-65	724	1.76601e-63	TRUE	3.72405e-05
rs546662	ENSG00000182183	6.48343	1.92591e-10	0.146104	0.0225351	1	52635208	1.41169e-07	733	4.5591e-07	TRUE	3.67833e-05
rs522259	ENSG00000162377	-3.48166	0.000529238	-0.03709	0.0106529	1	52899809	0.415452	785	0.576914	FALSE	3.43467e-05
rs6670871	ENSG00000162378	8.01532	5.40807e-15	0.0891612	0.0111238	1	52746410	4.25074e-12	786	1.84299e-11	TRUE	3.4303e-05
rs11206151	ENSG00000203995	-3.2354	0.00132445	-0.023722	0.00733203	1	53362979	0.9099	687	1	FALSE	3.92462e-05
rs481440	ENSG00000121310	-16.3529	2.11442e-50	-0.238278	0.014571	1	52879304	1.53507e-47	726	2.52645e-46	TRUE	3.71379e-05
rs481440	ENSG00000116171	-11.7674	4.66656e-29	-0.113182	0.00961827	1	52879304	3.38792e-26	726	2.81384e-25	TRUE	3.71379e-05
rs11206091	ENSG00000174348	-3.21196	0.00136568	-0.0489895	0.0152522	1	53093638	1	740	1	FALSE	3.64353e-05
rs1288419	ENSG00000162383	-4.59895	5.14112e-06	-0.225912	0.0491225	1	53099149	0.00390725	760	0.00827082	TRUE	3.54765e-05
rs737464	ENSG00000157184	5.97443	3.79275e-09	0.051549	0.00862826	1	53212882	2.76871e-06	730	8.06799e-06	TRUE	3.69344e-05
rs1799821	ENSG00000236723	-5.1545	3.21634e-07	-0.0475155	0.00921826	1	53210776	0.000230612	717	0.000562011	TRUE	3.76041e-05
rs6692897	ENSG00000162384	10.5658	5.07008e-24	0.0836557	0.00791759	1	53211891	3.59469e-21	709	2.45346e-20	TRUE	3.80284e-05
rs112890086	ENSG00000162385	-2.68521	0.00756053	-0.0387188	0.0144193	1	52343213	1	706	1	FALSE	3.819e-05
rs12403742	ENSG00000157193	-4.22717	2.88527e-05	-0.0659114	0.0155923	1	53141958	0.0217261	753	0.041034	TRUE	3.58063e-05
rs4926596	ENSG00000230138	4.09246	4.66631e-05	0.0650427	0.0158933	1	53360671	0.0356973	765	0.0648455	FALSE	3.52446e-05
rs56147006	ENSG00000058804	-3.14742	0.00177843	-0.11062	0.0351461	1	54568563	1	964	1	FALSE	2.7969e-05
rs12120300	ENSG00000058799	-4.3503	1.56997e-05	-0.0515386	0.0118471	1	53879341	0.0147577	940	0.0286283	TRUE	2.86831e-05
rs11206254	ENSG00000081870	-4.44564	1.01203e-05	-0.110385	0.02483	1	53934671	0.00931066	920	0.018676	TRUE	2.93067e-05
rs12084242	ENSG00000116212	2.79694	0.00527197	0.0557482	0.0199318	1	53906451	1	920	1	FALSE	2.93067e-05
rs72902501	ENSG00000280378	-3.98433	7.52594e-05	-0.0948802	0.0238133	1	53975056	0.0711201	945	0.121765	FALSE	2.85314e-05
rs57987697	ENSG00000116209	3.22546	0.00130542	0.049202	0.0152543	1	54810371	1	842	1	FALSE	3.20216e-05
rs3820112	ENSG00000116205	3.94962	8.51527e-05	0.0772625	0.019562	1	54056634	0.0718689	844	0.122908	FALSE	3.19457e-05
rs505151	ENSG00000116221	3.31341	0.000962967	0.0716857	0.021635	1	55063514	0.780004	810	0.992603	FALSE	3.32866e-05
rs1288502	ENSG00000215883	3.02658	0.00254536	0.0328736	0.0108616	1	53291482	1	804	1	FALSE	3.3535e-05
rs61776542	ENSG00000157216	4.58397	5.46892e-06	0.0868049	0.0189366	1	54365430	0.00492749	901	0.0102888	TRUE	2.99247e-05
rs300280	ENSG00000162390	3.8167	0.000145586	0.0613561	0.0160757	1	54568196	0.134376	923	0.215186	FALSE	2.92114e-05
rs746503	ENSG00000184313	-4.53493	6.5927e-06	-0.0334177	0.00736896	1	54604313	0.00642129	974	0.0131924	TRUE	2.76819e-05
rs12094622	ENSG00000243725	3.52794	0.000440235	0.0717909	0.0203492	1	54724125	0.43231	982	0.597039	FALSE	2.74564e-05
rs1180963	ENSG00000162396	13.898	5.29824e-38	0.143656	0.0103365	1	54752963	5.29295e-35	999	6.00152e-34	TRUE	2.69891e-05
rs35294567	ENSG00000006555	-5.2852	1.74172e-07	-0.124053	0.0234717	1	54754925	0.000175217	1006	0.000432527	TRUE	2.68013e-05
rs602067	ENSG00000162398	5.23056	2.30533e-07	0.0502874	0.00961414	1	54814071	0.000232839	1010	0.000566947	TRUE	2.66952e-05
rs11206460	ENSG00000116133	-5.79458	1.05049e-08	-0.232834	0.0401815	1	54891992	1.08305e-05	1031	3.00519e-05	TRUE	2.61515e-05
rs472495	ENSG00000169174	-7.64299	8.44065e-14	-0.326915	0.0427732	1	55055640	8.94709e-11	1060	3.59932e-10	TRUE	2.5436e-05
rs6703366	ENSG00000162402	-3.59673	0.000371382	-0.0350228	0.00973741	1	55207747	0.378066	1018	0.532017	FALSE	2.64854e-05
rs1498217	ENSG00000234810	12.136	1.82332e-30	0.170736	0.0140686	1	55337171	1.91631e-27	1051	1.65369e-26	TRUE	2.56538e-05
rs4128921	ENSG00000162407	7.56045	1.46291e-13	0.162663	0.021515	1	56467750	1.35466e-10	926	5.38797e-10	TRUE	2.91168e-05
rs72917455	ENSG00000021852	28.4166	6.87893e-115	0.570534	0.0200775	1	56982950	5.55817e-112	808	4.15997e-110	TRUE	3.3369e-05
rs80031294	ENSG00000173406	3.74055	0.000199578	0.126317	0.0337697	1	58521289	0.137709	690	0.219915	FALSE	3.90756e-05
rs11207255	ENSG00000162600	25.6721	1.9799e-98	0.350911	0.0136689	1	58547382	1.36613e-95	690	7.40799e-94	TRUE	3.90756e-05
rs12068597	ENSG00000184292	39.234	1.82741e-171	1.48012	0.0377254	1	58579933	1.30294e-168	713	2.67157e-166	TRUE	3.78151e-05
rs232857	ENSG00000162601	4.76241	2.64688e-06	0.0709152	0.0148906	1	58654978	0.00193752	732	0.00425506	TRUE	3.68335e-05
rs6666138	ENSG00000283445	31.7935	2.70423e-135	0.577113	0.018152	1	58584783	2.16068e-132	799	2.40287e-130	TRUE	3.37449e-05
rs581861	ENSG00000177606	-2.71861	0.00670257	-0.0876876	0.0322545	1	58142842	1	719	1	FALSE	3.74995e-05
rs76952373	ENSG00000234807	3.57167	0.00037589	0.0892841	0.0249979	1	58056715	0.270265	719	0.397935	FALSE	3.74995e-05
rs3949912	ENSG00000232453	-4.01144	6.84278e-05	-0.0613836	0.0153021	1	58957431	0.054058	790	0.0949221	FALSE	3.41293e-05
rs17119061	ENSG00000237352	3.60512	0.000334976	0.0985996	0.0273499	1	59195231	0.263626	787	0.389434	FALSE	3.42594e-05
rs75119400	ENSG00000224609	-2.7335	0.0064758	-0.0505381	0.0184884	1	58426646	1	720	1	FALSE	3.74474e-05
rs614278	ENSG00000172456	-3.43951	0.000618021	-0.0631196	0.0183514	1	59760825	0.444975	720	0.612466	FALSE	3.74474e-05
rs12122558	ENSG00000134709	-3.93276	9.32807e-05	-0.165393	0.0420553	1	60118359	0.0666025	714	0.114859	FALSE	3.77621e-05
rs12565755	ENSG00000134716	3.81597	0.000145839	0.0299246	0.00784195	1	60576203	0.115504	792	0.188133	FALSE	3.40431e-05
rs72671508	ENSG00000162598	10.1233	1.74167e-22	0.128158	0.0126597	1	60199998	1.42468e-19	818	9.04044e-19	TRUE	3.29611e-05
rs665837	ENSG00000162599	-3.30769	0.00100395	-0.0472765	0.0142929	1	60014007	0.74895	746	0.95854	FALSE	3.61423e-05
rs11207794	ENSG00000162604	-5.26352	2.08865e-07	-0.0551608	0.0104798	1	61638735	0.000166883	799	0.000412784	TRUE	3.37449e-05
rs12021652	ENSG00000132849	4.4527	1.03917e-05	0.0603592	0.0135556	1	61662098	0.00850045	818	0.0171666	TRUE	3.29611e-05
rs2457818	ENSG00000240563	15.1598	2.65833e-44	0.671605	0.0443016	1	62187669	1.67475e-41	630	2.2877e-40	TRUE	4.27971e-05
rs2666487	ENSG00000162607	3.34636	0.00086059	0.0253845	0.00758569	1	62286313	0.524099	609	0.705923	FALSE	4.42728e-05
rs4495740	ENSG00000116641	-13.5797	1.33735e-36	-0.177344	0.0130595	1	62658794	7.89036e-34	590	8.63814e-33	TRUE	4.56986e-05
rs7540030	ENSG00000125703	-6.67331	4.75078e-11	-0.0633843	0.00949819	1	62784304	2.98824e-08	629	1.0131e-07	TRUE	4.28651e-05
rs855847	ENSG00000230798	2.97626	0.00299649	0.0496175	0.0166711	1	63888053	1	466	1	FALSE	5.78587e-05
rs12725377	ENSG00000088035	-3.84165	0.000141729	-0.108485	0.0282391	1	63693283	0.0673211	475	0.115977	FALSE	5.67624e-05
rs3009576	ENSG00000203965	-5.45732	8.57198e-08	-0.0861803	0.0157917	1	63443064	3.96025e-05	462	0.000104342	TRUE	5.83596e-05
rs111163436	ENSG00000116652	-4.15066	3.83953e-05	-0.0480014	0.0115648	1	64349360	0.0184681	481	0.0352631	TRUE	5.60544e-05
rs3850637	ENSG00000079739	-4.30178	1.94863e-05	-0.0746075	0.0173434	1	63595466	0.00933393	479	0.0187192	TRUE	5.62884e-05
rs2474469	ENSG00000142856	-7.03328	6.1496e-12	-0.107935	0.0153464	1	63528821	2.94566e-09	479	1.07574e-08	TRUE	5.62884e-05
rs11208260	ENSG00000244256	-8.16469	1.82294e-15	-0.0846973	0.0103736	1	63657608	8.8048e-13	483	3.98239e-12	TRUE	5.58222e-05
rs4600081	ENSG00000158966	-7.9638	1.18762e-14	-0.163594	0.0205421	1	64505913	8.12332e-12	684	3.47532e-11	TRUE	3.94183e-05
rs12021530	ENSG00000162437	6.28438	6.14726e-10	0.292708	0.0465771	1	65085937	3.88507e-07	632	1.21194e-06	TRUE	4.26616e-05
rs4244165	ENSG00000185031	-3.66901	0.000260527	-0.0252517	0.00688242	1	64955388	0.178201	684	0.276573	FALSE	3.94183e-05
rs11208538	ENSG00000226891	-4.54505	6.67199e-06	-0.096435	0.0212176	1	64923606	0.00487056	730	0.0101841	TRUE	3.69344e-05
rs72667218	ENSG00000272506	3.18365	0.0015063	0.058675	0.0184301	1	64189409	1	728	1	FALSE	3.70359e-05
rs4915954	ENSG00000212257	-3.01544	0.00265378	-0.0373755	0.0123947	1	64235720	1	721	1	FALSE	3.73955e-05
rs6663109	ENSG00000265996	3.43863	0.000612414	0.0603199	0.0175418	1	64960064	0.438488	716	0.604468	FALSE	3.76566e-05
rs529715	ENSG00000162434	-6.18367	1.06579e-09	-0.0579913	0.00937815	1	65047997	7.54579e-07	708	2.2964e-06	TRUE	3.80821e-05
rs142626428	ENSG00000162433	-4.59572	5.45591e-06	-0.188389	0.0409924	1	65152689	0.00407556	747	0.00860765	TRUE	3.60939e-05
rs12024972	ENSG00000116675	-2.83735	0.00465783	-0.113492	0.0399992	1	65283050	1	728	1	FALSE	3.70359e-05
rs1327119	ENSG00000213625	10.2935	3.99604e-23	0.118969	0.0115577	1	65420279	3.11691e-20	780	2.04035e-19	TRUE	3.45669e-05
rs17750	ENSG00000116678	-12.1376	1.74496e-30	-0.224534	0.0184991	1	65433190	1.36107e-27	780	1.18441e-26	TRUE	3.45669e-05
rs563573	ENSG00000184588	3.54587	0.000414724	0.0643794	0.0181561	1	66133080	0.305651	737	0.443266	FALSE	3.65836e-05
rs1445578	ENSG00000118473	-5.50262	5.05922e-08	-0.066972	0.0121709	1	66534420	3.40992e-05	674	9.02768e-05	TRUE	4.00032e-05
rs512691	ENSG00000152760	18.8192	6.90086e-64	0.545372	0.0289795	1	66732261	5.01693e-61	727	1.20725e-59	TRUE	3.70869e-05
rs7539795	ENSG00000152763	3.09785	0.00201929	0.0290599	0.00938068	1	67143763	1	736	1	FALSE	3.66334e-05
rs12090955	ENSG00000198160	-7.80961	2.29101e-14	-0.129144	0.0165365	1	66946578	1.68619e-11	736	7.09359e-11	TRUE	3.66334e-05
rs12095648	ENSG00000116704	11.281	1.03745e-26	0.251482	0.0222926	1	67056138	7.5215e-24	725	5.71193e-23	TRUE	3.71892e-05
rs11209003	ENSG00000162594	-3.51287	0.000471137	-0.0311829	0.00887677	1	67135449	0.351468	746	0.499589	FALSE	3.61423e-05
rs4655698	ENSG00000081985	8.79855	9.74555e-18	0.205993	0.0234122	1	67332644	7.88415e-15	809	3.99464e-14	TRUE	3.33277e-05
rs72678564	ENSG00000142864	4.21278	2.89106e-05	0.0306386	0.00727278	1	67417001	0.0226949	785	0.0426957	TRUE	3.43467e-05
rs4655727	ENSG00000116717	-4.05818	5.46175e-05	-0.0764621	0.0188415	1	67540869	0.0472441	865	0.0839156	FALSE	3.11701e-05
rs12081471	ENSG00000234383	8.46382	3.42854e-16	0.0993294	0.0117358	1	68270669	2.87312e-13	838	1.34079e-12	TRUE	3.21744e-05
rs59129922	ENSG00000116729	11.4968	1.12356e-27	0.500327	0.0435188	1	68271700	8.79745e-25	783	6.93231e-24	TRUE	3.44344e-05
rs12021538	ENSG00000024526	3.11202	0.00196966	0.0946576	0.0304168	1	68408860	1	745	1	FALSE	3.61908e-05
rs1145931	ENSG00000033122	11.4895	4.8482e-28	0.111327	0.00968945	1	69639776	2.61318e-25	539	2.09693e-24	TRUE	5.00225e-05
rs6676715	ENSG00000066557	-3.24708	0.00124463	-0.0314421	0.00968317	1	70622423	0.716908	576	0.923958	FALSE	4.68093e-05
rs11209558	ENSG00000116754	4.98425	9.1017e-07	0.032739	0.00656849	1	69854282	0.000522438	574	0.00122018	TRUE	4.69724e-05
rs10889868	ENSG00000118454	-9.49705	9.08246e-20	-0.124722	0.0131327	1	70350880	5.24058e-17	577	2.97535e-16	TRUE	4.67282e-05
rs111723337	ENSG00000197568	-6.52708	1.1635e-10	-0.0807104	0.0123655	1	70387401	6.71339e-08	577	2.22169e-07	TRUE	4.67282e-05
rs35901050	ENSG00000116761	-6.59308	1.05687e-10	-0.067295	0.0102069	1	70358073	5.93963e-08	562	1.97426e-07	TRUE	4.79753e-05
rs10889906	ENSG00000050628	5.64741	2.46273e-08	0.110714	0.0196044	1	71043424	1.25353e-05	509	3.4591e-05	TRUE	5.29708e-05
rs2300176	ENSG00000207721	5.68741	1.81981e-08	0.070762	0.0124419	1	71022129	9.28104e-06	510	2.58838e-05	TRUE	5.2867e-05
rs66461782	ENSG00000132485	5.33381	1.28253e-07	0.0454945	0.00852945	1	71067604	6.37417e-05	497	0.000164679	TRUE	5.42498e-05
rs597678	ENSG00000229956	2.18062	0.0294544	0.0126759	0.00581296	1	70958868	1	497	1	FALSE	5.42498e-05
rs11209948	ENSG00000172260	-17.7449	2.66804e-57	-0.3012	0.0169739	1	72346221	1.286e-54	482	2.61504e-53	TRUE	5.59381e-05
rs560808	ENSG00000162620	-15.3652	1.22657e-45	-0.117112	0.00762191	1	74212549	5.59316e-43	456	7.94915e-42	TRUE	5.91275e-05
rs560808	ENSG00000254685	-20.4396	1.26727e-70	-0.179239	0.00876919	1	74212549	5.77877e-68	456	1.68268e-66	TRUE	5.91275e-05
rs10493529	ENSG00000259030	4.81278	1.7919e-06	0.0384188	0.00798266	1	74157764	0.000817108	456	0.00187088	TRUE	5.91275e-05
rs1323734	ENSG00000178965	3.07129	0.00220354	0.0640267	0.0208469	1	75669597	1	485	1	FALSE	5.55921e-05
rs1465483	ENSG00000162623	7.48882	2.74273e-13	0.075598	0.0100948	1	74729559	1.18212e-10	431	4.71888e-10	TRUE	6.25572e-05
rs3806160	ENSG00000116791	39.9742	8.74788e-175	0.587592	0.0146993	1	74735013	3.77034e-172	431	8.62969e-170	TRUE	6.25572e-05
rs2347218	ENSG00000137968	12.8469	1.35702e-33	0.148208	0.0115365	1	75445428	8.79348e-31	648	8.5731e-30	TRUE	4.16082e-05
rs11162065	ENSG00000117054	-10.8371	9.57375e-25	-0.270037	0.0249179	1	76008669	6.83566e-22	714	4.76801e-21	TRUE	3.77621e-05
rs7513363	ENSG00000137955	-5.56738	4.13568e-08	-0.0507774	0.00912051	1	75677758	2.9901e-05	723	7.95689e-05	TRUE	3.7292e-05
rs1417405	ENSG00000057468	5.4995	6.39922e-08	0.0623759	0.0113421	1	75992112	4.61384e-05	721	0.000120953	TRUE	3.73955e-05
rs1251490	ENSG00000184005	-10.3861	1.66817e-23	-0.163739	0.0157651	1	76053008	1.31452e-20	788	8.72387e-20	TRUE	3.42159e-05
rs79039479	ENSG00000226415	-2.87642	0.00413969	-0.0428135	0.0148843	1	76378774	1	992	1	FALSE	2.71796e-05
rs6696968	ENSG00000226084	-3.05659	0.00235953	-0.0242335	0.0079283	1	77344161	1	1039	1	FALSE	2.59501e-05
rs1377733	ENSG00000142892	-5.20028	2.55438e-07	-0.0596233	0.0114654	1	77354058	0.000264123	1034	0.000639245	TRUE	2.60756e-05
rs2647497	ENSG00000154027	5.36883	1.07624e-07	0.127488	0.023746	1	77489871	0.000108593	1009	0.000273903	TRUE	2.67217e-05
rs4949835	ENSG00000036549	-3.53805	0.000470055	-0.0309214	0.00873968	1	78071717	0.458303	975	0.628571	FALSE	2.76535e-05
rs146834067	ENSG00000077254	3.72895	0.000205907	0.0516082	0.0138399	1	77687783	0.185522	901	0.286446	FALSE	2.99247e-05
rs11162432	ENSG00000180488	3.70807	0.000236003	0.131577	0.035484	1	78208119	0.214527	909	0.325528	FALSE	2.96613e-05
rs12140633	ENSG00000235613	3.72684	0.000207389	0.0795541	0.0213463	1	78047940	0.195567	943	0.30023	FALSE	2.85919e-05
rs12735949	ENSG00000162614	-3.3461	0.000872955	-0.105297	0.0314686	1	77252567	0.827562	948	1	FALSE	2.84411e-05
rs7520255	ENSG00000235927	-3.7063	0.000228906	-0.061034	0.0164676	1	77982138	0.216774	947	0.328432	FALSE	2.84711e-05
rs17100556	ENSG00000162613	-3.55594	0.000403923	-0.136571	0.0384066	1	77422908	0.372821	923	0.525613	FALSE	2.92114e-05
rs1166698	ENSG00000162616	5.98796	3.70605e-09	0.103151	0.0172265	1	77926761	3.42069e-06	923	9.9048e-06	TRUE	2.92114e-05
rs114273909	ENSG00000137960	3.56209	0.00038786	0.058751	0.0164934	1	77386638	0.35877	925	0.508719	FALSE	2.91483e-05
rs12749699	ENSG00000122420	-11.2075	1.08775e-26	-0.477973	0.0426475	1	78558045	9.57221e-24	880	7.23577e-23	TRUE	3.06388e-05
rs1953956	ENSG00000137959	3.47542	0.000536014	0.182647	0.052554	1	78283722	0.431491	805	0.596117	FALSE	3.34933e-05
rs1340155	ENSG00000137965	-3.26852	0.0011435	-0.31807	0.097313	1	78274609	0.861054	753	1	FALSE	3.58063e-05
rs12727034	ENSG00000238015	3.13404	0.0017931	0.0366504	0.0116943	1	79024676	1	764	1	FALSE	3.52908e-05
rs72678267	ENSG00000234184	3.42064	0.000653285	0.0776616	0.0227038	1	80759488	0.739519	1132	0.94801	FALSE	2.38181e-05
rs795350	ENSG00000117114	2.91739	0.00363452	0.0312494	0.0107114	1	81861099	1	904	1	FALSE	2.98254e-05
rs10489506	ENSG00000233061	2.56625	0.0104509	0.0140232	0.00546447	1	83802837	1	605	1	FALSE	4.45655e-05
rs1977116	ENSG00000137941	-3.19655	0.00144818	-0.0525425	0.0164373	1	83809571	0.877597	606	1	FALSE	4.4492e-05
rs17568930	ENSG00000271576	3.57323	0.000395358	0.0710233	0.0198765	1	83542055	0.234447	593	0.351582	FALSE	4.54674e-05
rs2994433	ENSG00000142875	-4.27421	2.17099e-05	-0.125452	0.0293511	1	84621630	0.0128739	593	0.0252451	TRUE	4.54674e-05
rs11163983	ENSG00000117133	-7.99169	7.03171e-15	-0.139219	0.0174205	1	84489550	5.82226e-12	828	2.50613e-11	TRUE	3.2563e-05
rs312395	ENSG00000122432	-6.99017	5.64618e-12	-0.0980465	0.0140263	1	84509277	4.68633e-09	830	1.68855e-08	TRUE	3.24845e-05
rs686839	ENSG00000174021	4.0876	4.84634e-05	0.058231	0.0142458	1	83978984	0.0399823	825	0.071952	FALSE	3.26814e-05
rs112638417	ENSG00000285851	3.19402	0.00146347	0.122111	0.0382311	1	84554804	1	783	1	FALSE	3.44344e-05
rs2945146	ENSG00000284882	-25.775	1.08498e-101	-0.417383	0.0161933	1	84597055	8.21332e-99	757	4.76906e-97	TRUE	3.56171e-05
rs17112247	ENSG00000117151	-6.39214	2.97551e-10	-0.0992834	0.0155321	1	84598589	2.25544e-07	758	7.17222e-07	TRUE	3.55701e-05
rs77761348	ENSG00000117155	-5.22919	2.19787e-07	-0.109998	0.0210354	1	84714170	0.000176269	802	0.000435015	TRUE	3.36186e-05
rs6686337	ENSG00000171517	12.7667	1.21286e-32	0.0962934	0.00754255	1	84903057	8.53856e-30	704	8.07267e-29	TRUE	3.82985e-05
rs12122154	ENSG00000153898	3.96444	8.4084e-05	0.199398	0.0502967	1	85310182	0.0613813	730	0.106574	FALSE	3.69344e-05
rs12119445	ENSG00000055732	-3.50273	0.000490308	-0.03797	0.0108401	1	85001447	0.379989	775	0.534226	FALSE	3.47899e-05
rs2037594	ENSG00000097096	3.06816	0.00228946	0.0302704	0.00986596	1	85405935	1	852	1	FALSE	3.16457e-05
rs10493753	ENSG00000162642	-4.12345	4.17828e-05	-0.0865517	0.0209901	1	84525986	0.0383984	919	0.0693808	FALSE	2.93386e-05
rs11161574	ENSG00000223653	12.3653	3.39684e-31	0.120578	0.00975134	1	85261361	3.14208e-28	925	2.81002e-27	TRUE	2.91483e-05
rs11161581	ENSG00000142867	5.29098	1.85477e-07	0.0538344	0.0101748	1	85272712	0.000171567	925	0.000423782	TRUE	2.91483e-05
rs11161595	ENSG00000153904	3.87514	0.000114631	0.0807581	0.0208401	1	85310677	0.115318	1006	0.187846	FALSE	2.68013e-05
rs11161651	ENSG00000117174	6.98497	7.93858e-12	0.0676533	0.00968555	1	85712133	7.97033e-09	1004	2.81868e-08	TRUE	2.68547e-05
rs56216312	ENSG00000171502	-3.25332	0.00118983	-0.121621	0.0373835	1	85452771	0.998265	839	1	FALSE	3.2136e-05
rs423991	ENSG00000285210	-5.16968	3.02799e-07	-0.0634411	0.0122718	1	86349339	0.000222557	735	0.000543391	TRUE	3.66832e-05
rs1323033	ENSG00000122417	6.01903	3.03893e-09	0.0822403	0.0136634	1	86314759	2.36733e-06	779	6.93018e-06	TRUE	3.46112e-05
rs145193781	ENSG00000236915	8.66822	5.90421e-17	0.116943	0.0134909	1	86611040	4.40454e-14	746	2.14177e-13	TRUE	3.61423e-05
rs55946540	ENSG00000261737	-5.72701	1.60176e-08	-0.195955	0.034216	1	86931106	1.17889e-05	736	3.26055e-05	TRUE	3.66334e-05
rs6669970	ENSG00000097033	-5.58327	3.3716e-08	-0.204541	0.0366345	1	86806404	2.4815e-05	736	6.65294e-05	TRUE	3.66334e-05
rs1886634	ENSG00000183291	-3.11552	0.00189464	-0.0285795	0.00917327	1	87149138	1	758	1	FALSE	3.55701e-05
rs55946540	ENSG00000153936	-5.23352	2.38589e-07	-0.212701	0.0406421	1	86931106	0.000180851	758	0.000445875	TRUE	3.55701e-05
rs79944482	ENSG00000143013	3.48926	0.000512342	0.100594	0.0288295	1	88181515	0.321751	628	0.463099	FALSE	4.29334e-05
rs10801736	ENSG00000065243	-3.10549	0.00204658	-0.0426921	0.0137473	1	89412014	1	666	1	FALSE	4.04837e-05
rs57668259	ENSG00000237505	-3.41629	0.00066361	-0.0508061	0.0148717	1	88244888	0.442628	667	0.609492	FALSE	4.0423e-05
rs114166313	ENSG00000207234	2.44934	0.0151221	0.0495817	0.0202428	1	87863467	1	590	1	FALSE	4.56986e-05
rs17130625	ENSG00000241975	-3.49568	0.000518537	-0.10719	0.0306635	1	88825927	0.305937	590	0.443647	FALSE	4.56986e-05
rs4655888	ENSG00000137947	5.79471	1.07331e-08	0.0386637	0.00667224	1	88892503	6.23594e-06	581	1.76947e-05	TRUE	4.64064e-05
rs2765527	ENSG00000137944	22.5225	1.31133e-82	0.21794	0.00967652	1	88960577	7.36966e-80	562	2.77901e-78	TRUE	4.79753e-05
rs4233337	ENSG00000213516	4.00299	7.0676e-05	0.0355988	0.00889306	1	89171264	0.0397199	562	0.0715321	FALSE	4.79753e-05
rs12121223	ENSG00000117226	-33.4226	1.35229e-141	-0.595	0.0178023	1	89015900	7.58637e-139	561	9.51148e-137	TRUE	4.80609e-05
rs72718536	ENSG00000117228	-3.47637	0.0005457	-0.218064	0.0627275	1	88139402	0.298498	547	0.434203	FALSE	4.92909e-05
rs41305862	ENSG00000234518	-5.76016	2.12915e-08	-0.262423	0.0455583	1	89190104	1.19019e-05	559	3.29088e-05	TRUE	4.82328e-05
rs6685590	ENSG00000162645	-2.51871	0.0119492	-0.13718	0.0544644	1	88184576	1	548	1	FALSE	4.9201e-05
rs10801709	ENSG00000284734	-4.01016	6.87518e-05	-0.0394591	0.00983976	1	89075836	0.0385698	561	0.0696457	FALSE	4.80609e-05
rs75074497	ENSG00000162654	-5.2347	2.20447e-07	-0.156711	0.029937	1	89159687	0.000123671	561	0.000310107	TRUE	4.80609e-05
rs7542657	ENSG00000237568	2.53752	0.0113415	0.0491231	0.0193587	1	89603466	1	541	1	FALSE	4.98376e-05
rs61798917	ENSG00000154451	-3.47106	0.000547248	-0.115444	0.0332589	1	89040410	0.293325	536	0.427785	FALSE	5.03025e-05
rs9428021	ENSG00000183347	5.07474	5.09059e-07	0.141576	0.0278981	1	89361427	0.000282528	555	0.000681279	TRUE	4.85804e-05
rs4298713	ENSG00000225492	-3.17114	0.00157765	-0.142437	0.0449166	1	89430330	0.891371	565	1	FALSE	4.77206e-05
rs4658279	ENSG00000197147	31.5446	1.66167e-132	0.483785	0.0153365	1	89557240	9.18904e-130	553	9.93829e-128	TRUE	4.87561e-05
rs4658136	ENSG00000231999	-3.44313	0.0006083	-0.0440993	0.0128079	1	89728200	0.353422	581	0.50204	FALSE	4.64064e-05
rs541122	ENSG00000171488	-8.27778	6.55933e-16	-0.142238	0.0171832	1	89733899	3.81097e-13	581	1.76382e-12	TRUE	4.64064e-05
rs941980	ENSG00000272931	3.06707	0.0022401	0.0288351	0.00940149	1	89805287	1	516	1	FALSE	5.22522e-05
rs2475846	ENSG00000171492	12.3826	2.20176e-31	0.114208	0.00922328	1	89816040	1.13611e-28	516	1.03389e-27	TRUE	5.22522e-05
rs2703990	ENSG00000162664	-5.32182	1.32364e-07	-0.0438654	0.00824256	1	90022904	6.49906e-05	491	0.000167598	TRUE	5.49127e-05
rs7520387	ENSG00000122482	3.0979	0.00202238	0.0270862	0.00874341	1	92018639	1	808	1	FALSE	3.3369e-05
rs11589162	ENSG00000162669	3.43233	0.000631613	0.0283242	0.00825217	1	91509186	0.484447	767	0.659966	FALSE	3.51527e-05
rs13447526	ENSG00000097046	-15.606	2.54744e-47	-0.213475	0.013679	1	91517617	1.87492e-44	736	2.78115e-43	TRUE	3.66334e-05
rs6662379	ENSG00000069702	-3.95451	8.55533e-05	-0.0896066	0.0226594	1	92404662	0.052102	609	0.0917823	FALSE	4.42728e-05
rs6603977	ENSG00000189195	-3.81569	0.000146479	-0.0820616	0.0215064	1	92507103	0.0821745	561	0.138605	FALSE	4.80609e-05
rs34090353	ENSG00000273487	-4.10395	4.81724e-05	-0.0443091	0.0107967	1	92358141	0.028229	586	0.0521648	FALSE	4.60105e-05
rs557095	ENSG00000174842	3.40082	0.000701992	0.0527681	0.0155163	1	93000079	0.356612	508	0.506059	FALSE	5.30751e-05
rs6658949	ENSG00000122484	-3.81591	0.000151024	-0.0328708	0.00861413	1	92433172	0.07672	508	0.130353	FALSE	5.30751e-05
rs3103173	ENSG00000162676	6.50354	1.57354e-10	0.205383	0.0315802	1	92239667	8.3555e-08	531	2.74619e-07	TRUE	5.07762e-05
rs12029026	ENSG00000067208	8.51687	1.28639e-16	0.16848	0.0197819	1	92801281	6.97225e-14	542	3.35309e-13	TRUE	4.97457e-05
rs2489187	ENSG00000122406	-3.40245	0.00076805	-0.116776	0.0343212	1	91881016	0.404763	527	0.56394	FALSE	5.11616e-05
rs492054	ENSG00000207523	3.16063	0.00166144	0.0175485	0.00555222	1	93008187	0.850658	512	1	FALSE	5.26604e-05
rs1011663	ENSG00000154511	3.87947	0.000117531	0.0710159	0.0183056	1	92996135	0.0590007	502	0.102822	FALSE	5.37095e-05
rs78778996	ENSG00000287797	-3.72423	0.000230324	-0.0595353	0.0159859	1	93946603	0.117005	508	0.190278	FALSE	5.30751e-05
rs2785610	ENSG00000143033	5.71719	1.59643e-08	0.0519676	0.00908972	1	93042625	8.23759e-06	516	2.31047e-05	TRUE	5.22522e-05
rs7551016	ENSG00000122483	-5.75537	1.44647e-08	-0.0663647	0.0115309	1	93482817	8.15806e-06	564	2.28914e-05	TRUE	4.78052e-05
rs1060622	ENSG00000117500	-11.9245	1.61893e-29	-0.0968698	0.00812363	1	93154836	9.04982e-27	559	7.64535e-26	TRUE	4.82328e-05
rs3767964	ENSG00000117505	13.9544	3.14372e-38	0.0942659	0.00675527	1	93349933	1.82021e-35	579	2.10265e-34	TRUE	4.65667e-05
rs505531	ENSG00000223745	-25.9253	1.1459e-101	-0.386703	0.0149161	1	93212790	6.63474e-99	579	3.86385e-97	TRUE	4.65667e-05
rs2624437	ENSG00000137942	5.2781	1.72675e-07	0.138235	0.0261903	1	93487912	9.92881e-05	575	0.000251303	TRUE	4.68907e-05
rs884869	ENSG00000137936	-4.31691	1.81197e-05	-0.0642278	0.0148782	1	93696494	0.0113248	625	0.0224354	TRUE	4.31394e-05
rs17110814	ENSG00000260464	3.62462	0.000325942	0.0632245	0.0174431	1	94010379	0.203713	625	0.311351	FALSE	4.31394e-05
rs2747050	ENSG00000067334	16.375	2.51119e-49	0.15449	0.0094345	1	93796917	1.58707e-46	632	2.51935e-45	TRUE	4.26616e-05
rs7549683	ENSG00000023909	-3.97053	8.2095e-05	-0.0647268	0.0163018	1	93887893	0.054429	663	0.095531	FALSE	4.06669e-05
rs6541374	ENSG00000137962	-4.58289	5.71951e-06	-0.0980954	0.0214047	1	94886843	0.00459276	803	0.00964	TRUE	3.35768e-05
rs10399785	ENSG00000117528	21.5614	1.55496e-77	0.191394	0.0088767	1	94412245	1.38236e-74	889	4.67531e-73	TRUE	3.03286e-05
rs4950051	ENSG00000117525	-3.52738	0.000445069	-0.0348023	0.00986633	1	95075162	0.384094	863	0.53921	FALSE	3.12423e-05
rs3860341	ENSG00000143036	10.7874	4.94712e-25	0.137529	0.012749	1	94814544	3.94285e-22	797	2.77877e-21	TRUE	3.38295e-05
rs6686047	ENSG00000224081	6.3024	5.92251e-10	0.0460042	0.00729948	1	94808408	4.92753e-07	832	1.52314e-06	TRUE	3.24064e-05
rs114169231	ENSG00000117519	-5.34817	1.18123e-07	-0.177185	0.03313	1	95109857	9.54437e-05	808	0.000241978	TRUE	3.3369e-05
rs11809155	ENSG00000172339	-3.6802	0.000247956	-0.0993267	0.0269895	1	94935803	0.204315	824	0.312126	FALSE	3.27211e-05
rs34203531	ENSG00000152078	8.52751	9.24243e-17	0.346855	0.0406748	1	95146466	7.31076e-14	791	3.51074e-13	TRUE	3.40862e-05
rs4146665	ENSG00000271092	4.12884	4.21163e-05	0.0437806	0.0106036	1	95217382	0.033314	791	0.0609096	FALSE	3.40862e-05
rs34396223	ENSG00000122481	11.4692	1.21961e-27	0.244098	0.0212828	1	95232272	1.02081e-24	837	8.02142e-24	TRUE	3.22128e-05
rs147525516	ENSG00000228502	-3.3315	0.000908369	-0.0546963	0.0164179	1	96708137	0.625866	689	0.822949	FALSE	3.91323e-05
rs1144305	ENSG00000137970	2.66891	0.00777661	0.0463931	0.0173828	1	96041174	1	726	1	FALSE	3.71379e-05
rs7513333	ENSG00000117569	2.85409	0.00446383	0.0361113	0.0126525	1	97197974	1	707	1	FALSE	3.8136e-05
rs148803313	ENSG00000232878	-3.95179	8.39061e-05	-0.0886021	0.0224208	1	97540777	0.0523574	624	0.0921828	FALSE	4.32086e-05
rs76626357	ENSG00000188641	-5.85518	8.2756e-09	-0.237298	0.0405278	1	97745657	5.70189e-06	689	1.62449e-05	TRUE	3.91323e-05
rs138627147	ENSG00000162627	18.1537	3.30626e-60	0.396183	0.0218238	1	98634488	2.45655e-57	743	5.32542e-56	TRUE	3.62882e-05
rs1856404	ENSG00000156869	7.57312	1.3433e-13	0.139047	0.0183606	1	99759050	1.19016e-10	886	4.74714e-10	TRUE	3.04313e-05
rs6669386	ENSG00000162688	-5.76152	1.44287e-08	-0.0692219	0.0120145	1	99819890	1.225e-05	849	3.38474e-05	TRUE	3.17575e-05
rs115284829	ENSG00000117620	-3.36408	0.00081104	-0.0864119	0.0256866	1	99639877	0.672352	829	0.874666	FALSE	3.25237e-05
rs712887	ENSG00000283761	2.93915	0.00341173	0.0211468	0.00719485	1	99285629	1	828	1	FALSE	3.2563e-05
rs56139882	ENSG00000156875	-2.81327	0.00523955	-0.155876	0.0554075	1	99977013	1	781	1	FALSE	3.45226e-05
rs561119	ENSG00000156876	3.96517	7.97748e-05	0.0547256	0.0138016	1	100138335	0.0566401	710	0.0990673	FALSE	3.79749e-05
rs72725937	ENSG00000122435	3.15892	0.00164248	0.0442777	0.0140167	1	99837566	1	710	1	FALSE	3.79749e-05
rs17122019	ENSG00000122477	8.36891	3.27381e-16	0.225524	0.0269478	1	100179332	2.22946e-13	681	1.04537e-12	TRUE	3.9592e-05
rs499479	ENSG00000137992	3.38111	0.000763042	0.0284541	0.00841562	1	100147119	0.508186	666	0.687265	FALSE	4.04837e-05
rs6577165	ENSG00000224616	-8.55021	8.32985e-17	-0.158971	0.0185926	1	100287436	5.57267e-14	669	2.69448e-13	TRUE	4.03022e-05
rs6667554	ENSG00000137996	4.21891	3.13672e-05	0.0348526	0.00826105	1	99962286	0.0209847	669	0.0397061	TRUE	4.03022e-05
rs10875290	ENSG00000079335	-8.016	4.99639e-15	-0.0922438	0.0115075	1	100388199	3.19269e-12	639	1.39377e-11	TRUE	4.21943e-05
rs11166486	ENSG00000234332	3.13926	0.0017579	0.0244715	0.00779531	1	100586100	1	717	1	FALSE	3.76041e-05
rs10218565	ENSG00000181656	3.83582	0.000136258	0.0307716	0.00802217	1	100886105	0.0956533	702	0.158836	FALSE	3.84076e-05
rs12040671	ENSG00000162694	-5.85732	8.23946e-09	-0.0954415	0.0162944	1	100907772	6.52565e-06	792	1.84715e-05	TRUE	3.40431e-05
rs11800410	ENSG00000162695	-3.81834	0.000155468	-0.150126	0.039317	1	100460494	0.12313	792	0.198859	FALSE	3.40431e-05
rs143267477	ENSG00000235795	4.11952	4.24804e-05	0.0424042	0.0102935	1	101161050	0.0330923	779	0.060521	FALSE	3.46112e-05
rs7528842	ENSG00000233184	8.78468	1.26052e-17	0.169646	0.0193116	1	101118107	9.56734e-15	759	4.82633e-14	TRUE	3.55232e-05
rs75871712	ENSG00000117543	-3.52194	0.000474955	-0.0947407	0.0269001	1	101213978	0.360491	759	0.510938	FALSE	3.55232e-05
rs12566674	ENSG00000225938	-3.03557	0.00255706	-0.0421643	0.0138901	1	101224357	1	762	1	FALSE	3.53834e-05
rs1199581	ENSG00000170989	-2.67505	0.00764037	-0.0848036	0.0317017	1	101520441	1	760	1	FALSE	3.54765e-05
rs12088003	ENSG00000228399	3.03192	0.0025376	0.0284888	0.00939627	1	102107388	1	767	1	FALSE	3.51527e-05
rs71662960	ENSG00000060718	-2.70542	0.00694981	-0.0417129	0.0154183	1	102184807	1	776	1	FALSE	3.4745e-05
rs1930181	ENSG00000185946	3.6516	0.000277748	0.0376521	0.0103111	1	103817678	0.243307	876	0.362877	FALSE	3.07787e-05
rs34487026	ENSG00000240038	5.41483	8.94581e-08	0.102362	0.0189041	1	103550405	7.8097e-05	873	0.000199904	TRUE	3.08845e-05
rs17496332	ENSG00000198890	-19.6981	8.2849e-67	-0.233854	0.0118719	1	107003753	5.91542e-64	714	1.5402e-62	TRUE	3.77621e-05
rs1936009	ENSG00000230489	9.62886	1.34044e-20	0.071673	0.00744356	1	108004887	9.08821e-18	678	5.33529e-17	TRUE	3.97672e-05
rs17020055	ENSG00000134215	5.47326	7.65438e-08	0.0861941	0.0157482	1	107793911	5.18202e-05	677	0.000135157	TRUE	3.98259e-05
rs1618973	ENSG00000226822	18.6638	2.22427e-62	0.399072	0.0213821	1	108044145	1.47024e-59	661	3.42894e-58	TRUE	4.07899e-05
rs12118280	ENSG00000260879	4.63832	4.80067e-06	0.042543	0.00917207	1	108196158	0.00325485	678	0.0069549	TRUE	3.97672e-05
rs663045	ENSG00000085491	-20.4413	3.06798e-71	-0.22617	0.0110643	1	108200437	2.07089e-68	675	6.09318e-67	TRUE	3.99439e-05
rs80007339	ENSG00000162636	2.72126	0.00664929	0.0888868	0.0326638	1	107802528	1	644	1	FALSE	4.18667e-05
rs6702954	ENSG00000162639	-6.78906	2.52155e-11	-0.168746	0.0248555	1	108618424	1.64405e-08	652	5.67348e-08	TRUE	4.1353e-05
rs6686613	ENSG00000285923	2.67316	0.00764627	0.0458485	0.0171514	1	108202617	1	652	1	FALSE	4.1353e-05
rs4970740	ENSG00000134186	-5.72285	1.5855e-08	-0.0849587	0.0148455	1	108603332	1.05435e-05	665	2.92845e-05	TRUE	4.05446e-05
rs114202857	ENSG00000143107	4.56698	6.20344e-06	0.132258	0.0289595	1	108770377	0.00416871	672	0.00879684	TRUE	4.01222e-05
rs10494099	ENSG00000116266	-8.26613	9.66069e-16	-0.0657304	0.00795177	1	108814834	5.95098e-13	616	2.72543e-12	TRUE	4.37697e-05
rs35978562	ENSG00000121957	3.97237	7.96033e-05	0.10051	0.0253022	1	109037487	0.0449759	565	0.0801906	FALSE	4.77206e-05
rs12406559	ENSG00000121940	3.66808	0.000272904	0.0750211	0.0204524	1	108911168	0.152826	560	0.240996	FALSE	4.81467e-05
rs79451947	ENSG00000244716	2.90079	0.00381315	0.0347813	0.0119903	1	108861508	1	543	1	FALSE	4.9654e-05
rs11102655	ENSG00000085433	3.04318	0.00248806	0.0384393	0.0126313	1	108924447	1	536	1	FALSE	5.03025e-05
rs28522171	ENSG00000197780	6.4514	2.15853e-10	0.0946565	0.0146722	1	109065414	1.19151e-07	552	3.86578e-07	TRUE	4.88445e-05
rs71655987	ENSG00000215717	-5.87276	7.00903e-09	-0.0944714	0.0160864	1	109115739	3.86197e-06	551	1.11334e-05	TRUE	4.89331e-05
rs616378	ENSG00000273382	6.77213	2.98985e-11	0.134761	0.0198994	1	109091719	1.64741e-08	551	5.68407e-08	TRUE	4.89331e-05
rs17014495	ENSG00000116299	-31.1764	2.38374e-128	-1.1683	0.0374739	1	109171781	1.24193e-125	521	1.22845e-123	TRUE	5.17508e-05
rs507482	ENSG00000179902	8.41893	2.2454e-16	0.100957	0.0119917	1	109097495	1.16087e-13	517	5.51281e-13	TRUE	5.21512e-05
rs17014495	ENSG00000031698	-6.7308	4.24211e-11	-0.0450843	0.00669821	1	109171781	2.19317e-08	517	7.50658e-08	TRUE	5.21512e-05
rs579947	ENSG00000143126	7.49515	2.4207e-13	0.0985577	0.0131495	1	109241026	1.26361e-10	522	5.03193e-10	TRUE	5.16516e-05
rs1277930	ENSG00000134222	10.5009	8.43522e-24	0.195831	0.018649	1	109279521	4.4791e-21	531	3.04443e-20	TRUE	5.07762e-05
rs1551412	ENSG00000134243	3.30278	0.000997277	0.0579014	0.0175311	1	110166497	0.528557	530	0.711236	FALSE	5.0872e-05
rs1052878	ENSG00000143106	-3.4556	0.000579395	-0.0334173	0.00967047	1	109202996	0.313453	541	0.452811	FALSE	4.98376e-05
rs12049330	ENSG00000162650	5.83482	8.80794e-09	0.0810305	0.0138874	1	109488566	5.01172e-06	569	1.43346e-05	TRUE	4.73851e-05
rs17358933	ENSG00000174151	-3.28859	0.0010465	-0.0322315	0.009801	1	110306583	0.609062	582	0.804131	FALSE	4.63267e-05
rs529773	ENSG00000181754	-7.47677	2.7133e-13	-0.103035	0.0137807	1	109523284	1.56015e-10	575	6.17906e-10	TRUE	4.68907e-05
rs7355157	ENSG00000065135	-5.57026	3.62993e-08	-0.0451908	0.00811287	1	109587213	2.21789e-05	611	5.9714e-05	TRUE	4.41279e-05
rs14184	ENSG00000116337	3.48595	0.000515906	0.0569024	0.0163234	1	109504488	0.289939	562	0.423537	FALSE	4.79753e-05
rs552101	ENSG00000134183	-2.68764	0.00732911	-0.0289188	0.0107599	1	109539851	1	566	1	FALSE	4.76363e-05
rs524998	ENSG00000228703	3.73519	0.000210147	0.0513995	0.0137609	1	109627335	0.121465	578	0.196444	FALSE	4.66473e-05
rs2301230	ENSG00000168765	-11.5736	3.40853e-28	-0.357847	0.0309192	1	109593836	1.95991e-25	575	1.58045e-24	TRUE	4.68907e-05
rs655315	ENSG00000213366	-10.107	2.13048e-22	-0.404172	0.0399894	1	109672556	1.21224e-19	569	7.71228e-19	TRUE	4.73851e-05
rs115636764	ENSG00000134184	10.4177	1.26508e-23	1.5065	0.144609	1	109720904	7.17299e-21	567	4.82053e-20	TRUE	4.75523e-05
rs11101995	ENSG00000134201	-18.311	1.63775e-60	-0.281251	0.0153597	1	109727978	9.28605e-58	567	2.03549e-56	TRUE	4.75523e-05
rs1332018	ENSG00000134202	-29.4391	5.67907e-119	-0.467104	0.0158668	1	109740350	3.35633e-116	591	2.70762e-114	TRUE	4.56212e-05
rs493039	ENSG00000261055	-4.38572	1.43043e-05	-0.0912329	0.0208023	1	110103624	0.00859688	601	0.0173382	TRUE	4.48621e-05
rs555243	ENSG00000184371	3.77838	0.000170971	0.126331	0.0334352	1	110771947	0.104463	611	0.171957	FALSE	4.41279e-05
rs34336621	ENSG00000168710	-3.52627	0.000451204	-0.0758799	0.0215184	1	109150180	0.2811	623	0.412032	FALSE	4.32779e-05
rs3754444	ENSG00000143093	5.73346	1.47427e-08	0.0500336	0.00872661	1	109991840	8.68348e-06	589	2.42896e-05	TRUE	4.57761e-05
rs1466788	ENSG00000258634	7.36771	7.52462e-13	0.0841874	0.0114265	1	110076108	4.48468e-10	596	1.7282e-09	TRUE	4.52385e-05
rs112679591	ENSG00000258673	5.2731	1.70541e-07	0.142239	0.0269745	1	110892156	0.000101131	593	0.000255803	TRUE	4.54674e-05
rs814319	ENSG00000116396	-6.98616	7.18698e-12	-0.145015	0.0207575	1	110246485	4.10376e-09	571	1.48572e-08	TRUE	4.72192e-05
rs4839343	ENSG00000162775	4.75659	2.50508e-06	0.0470043	0.00988193	1	110344151	0.00146547	585	0.00326575	TRUE	4.60891e-05
rs41313997	ENSG00000227963	2.49212	0.0130203	0.0906609	0.0363791	1	111242161	1	585	1	FALSE	4.60891e-05
rs6694203	ENSG00000224699	-3.95024	8.8423e-05	-0.0761774	0.0192842	1	110349422	0.0513738	581	0.0905887	FALSE	4.64064e-05
rs57910439	ENSG00000273373	-2.94735	0.00341112	-0.0596443	0.0202365	1	110827116	1	624	1	FALSE	4.32086e-05
rs6694203	ENSG00000168679	6.16158	1.11758e-09	0.132355	0.0214806	1	110349422	7.3537e-07	658	2.24106e-06	TRUE	4.09759e-05
rs7526738	ENSG00000134248	7.43872	3.90816e-13	0.0658415	0.00885119	1	110395158	2.66928e-10	683	1.04291e-09	TRUE	3.94761e-05
rs12086457	ENSG00000177301	-4.92058	1.08836e-06	-0.0721297	0.0146588	1	110597538	0.000766207	704	0.00175904	TRUE	3.82985e-05
rs11585237	ENSG00000259834	-4.81669	1.76955e-06	-0.0799217	0.0165927	1	110640745	0.00127231	719	0.002855	TRUE	3.74995e-05
rs2640480	ENSG00000177272	-5.9567	4.17531e-09	-0.100928	0.0169436	1	110670626	3.01457e-06	722	8.75592e-06	TRUE	3.73437e-05
rs143756041	ENSG00000143119	-3.09891	0.00209102	-0.101505	0.0327551	1	111808326	1	760	1	FALSE	3.54765e-05
rs17026517	ENSG00000261654	3.5968	0.0003402	0.039653	0.0110245	1	110828087	0.27216	800	0.400449	FALSE	3.37027e-05
rs4839581	ENSG00000232811	-10.9874	7.48147e-26	-0.156418	0.0142362	1	110888466	5.95525e-23	796	4.35774e-22	TRUE	3.3872e-05
rs7513936	ENSG00000273010	3.30814	0.000976759	0.022021	0.00665661	1	111382285	0.791175	810	1	FALSE	3.32866e-05
rs7544152	ENSG00000121931	-3.84522	0.000131774	-0.0596926	0.0155239	1	110900315	0.106737	810	0.17526	FALSE	3.32866e-05
rs9970286	ENSG00000134255	15.7619	1.19383e-47	0.153241	0.00972228	1	111194776	1.0064e-44	843	1.50304e-43	TRUE	3.19836e-05
rs9970286	ENSG00000156171	14.1689	9.53147e-40	0.149573	0.0105564	1	111194776	8.03503e-37	843	9.63811e-36	TRUE	3.19836e-05
rs3818797	ENSG00000272982	3.33198	0.000920017	0.0343161	0.010299	1	111185988	0.759014	825	0.969025	FALSE	3.26814e-05
rs3818797	ENSG00000273221	6.37507	5.59005e-10	0.0898675	0.0140967	1	111185988	4.61738e-07	826	1.42951e-06	TRUE	3.26418e-05
rs79561756	ENSG00000064886	12.6217	2.00828e-32	0.495078	0.0392246	1	111223049	1.66084e-29	827	1.55676e-28	TRUE	3.26024e-05
rs68029231	ENSG00000162777	7.06504	5.17281e-12	0.0879272	0.0124454	1	111100230	4.27791e-09	827	1.54564e-08	TRUE	3.26024e-05
rs1264902	ENSG00000085465	-8.53387	8.08353e-17	-0.100558	0.0117834	1	111442607	6.52341e-14	807	3.14337e-13	TRUE	3.34103e-05
rs1891756	ENSG00000260948	-7.19631	1.8939e-12	-0.0514161	0.00714478	1	111458413	1.53027e-09	808	5.70923e-09	TRUE	3.3369e-05
rs17027591	ENSG00000116459	-4.2456	2.48745e-05	-0.0699887	0.016485	1	111388368	0.0197006	792	0.0374275	TRUE	3.40431e-05
rs10067	ENSG00000116455	3.60408	0.000348618	0.054901	0.015233	1	111414689	0.276105	792	0.405677	FALSE	3.40431e-05
rs1419291	ENSG00000143110	4.26096	2.27545e-05	0.0575357	0.013503	1	110536138	0.0168383	740	0.032393	TRUE	3.64353e-05
rs2252197	ENSG00000282608	-5.01228	6.68566e-07	-0.164319	0.0327832	1	111490897	0.000486716	728	0.00114135	TRUE	3.70359e-05
rs1047401	ENSG00000116473	-11.3434	2.60937e-27	-0.0986066	0.00869283	1	111716650	1.93615e-24	742	1.50222e-23	TRUE	3.63371e-05
rs2252198	ENSG00000121933	18.2294	8.11249e-59	0.474383	0.026023	1	111490893	6.15738e-56	759	1.29628e-54	TRUE	3.55232e-05
rs112492463	ENSG00000231346	-13.4672	2.45882e-36	-0.23582	0.0175106	1	111623163	1.88346e-33	766	2.03927e-32	TRUE	3.51986e-05
rs564807	ENSG00000227811	-8.85257	1.07658e-17	-0.177382	0.0200373	1	111669679	7.5791e-15	704	3.84206e-14	TRUE	3.82985e-05
rs197389	ENSG00000064703	4.127	4.08568e-05	0.0563275	0.0136485	1	111755261	0.0296621	726	0.054659	FALSE	3.71379e-05
rs2477429	ENSG00000197852	5.85873	7.78565e-09	0.0748126	0.0127694	1	111663807	5.67574e-06	729	1.61727e-05	TRUE	3.69851e-05
rs2252197	ENSG00000171385	3.68523	0.000253937	0.0602563	0.0163508	1	111490897	0.169376	667	0.264163	FALSE	4.0423e-05
rs6681719	ENSG00000231437	4.11014	4.49846e-05	0.0854375	0.020787	1	111996121	0.0300047	667	0.0552336	FALSE	4.0423e-05
rs6688050	ENSG00000231246	3.77153	0.000184851	0.083046	0.0220192	1	112720490	0.116641	631	0.189749	FALSE	4.27292e-05
rs12407116	ENSG00000143079	-2.8496	0.00463345	-0.109756	0.0385162	1	111782506	1	562	1	FALSE	4.79753e-05
rs3128353	ENSG00000134245	4.25666	2.49751e-05	0.0355385	0.00834892	1	112280316	0.0146105	585	0.0283633	TRUE	4.60891e-05
rs9429486	ENSG00000116489	-5.15721	3.31081e-07	-0.0334568	0.00648739	1	112614750	0.000181101	547	0.000446381	TRUE	4.92909e-05
rs35147679	ENSG00000007341	5.79294	1.06256e-08	0.119756	0.0206727	1	112525955	5.75909e-06	542	1.63984e-05	TRUE	4.97457e-05
rs12126971	ENSG00000155363	5.7961	1.1231e-08	0.0910273	0.0157049	1	112688664	6.10965e-06	544	1.73489e-05	TRUE	4.95628e-05
rs10857983	ENSG00000155366	4.24618	2.46436e-05	0.0976712	0.0230021	1	112939888	0.0130365	529	0.0255257	TRUE	5.09681e-05
rs1343630	ENSG00000155367	2.60714	0.00927404	0.0327335	0.0125553	1	113563233	1	528	1	FALSE	5.10647e-05
rs112562704	ENSG00000226419	4.57416	5.65664e-06	0.0799739	0.0174839	1	112859225	0.00240973	426	0.00523602	TRUE	6.32914e-05
rs3889656	ENSG00000155380	-4.44115	1.13329e-05	-0.0715917	0.0161201	1	113042639	0.00482781	426	0.010101	TRUE	6.32914e-05
rs67675355	ENSG00000198799	3.60005	0.000362821	0.0468079	0.013002	1	113178113	0.141863	391	0.225925	FALSE	6.89569e-05
rs4839297	ENSG00000081026	5.99426	3.07511e-09	0.100628	0.0167873	1	113167015	1.57445e-06	512	4.66951e-06	TRUE	5.26604e-05
rs55912359	ENSG00000232450	-5.99473	3.03731e-09	-0.0832734	0.0138911	1	113624477	1.84668e-06	608	5.45388e-06	TRUE	4.43456e-05
rs75290614	ENSG00000116793	4.77535	2.31081e-06	0.0979363	0.0205087	1	113700250	0.00137724	596	0.00307994	TRUE	4.52385e-05
rs12060671	ENSG00000231128	-2.57332	0.0121469	-0.0693779	0.0269604	1	113589048	1	604	1	FALSE	4.46393e-05
rs4839004	ENSG00000081019	2.76683	0.00580537	0.032866	0.0118785	1	114191013	1	604	1	FALSE	4.46393e-05
rs17464525	ENSG00000226167	5.12255	3.99142e-07	0.0370436	0.00723148	1	113901277	0.000248267	622	0.000602649	TRUE	4.33475e-05
rs17464525	ENSG00000134242	6.88754	1.30138e-11	0.1125	0.0163339	1	113901277	7.9124e-09	608	2.79971e-08	TRUE	4.43456e-05
rs17464525	ENSG00000188761	6.33092	4.26136e-10	0.165293	0.0261088	1	113901277	2.57386e-07	604	8.15187e-07	TRUE	4.46393e-05
rs17464525	ENSG00000134262	19.918	2.26297e-69	0.224677	0.0112801	1	113901277	1.36005e-66	601	3.78658e-65	TRUE	4.48621e-05
rs11552449	ENSG00000118655	-8.34557	7.75402e-16	-0.114527	0.0137231	1	113905767	4.66017e-13	601	2.14625e-12	TRUE	4.48621e-05
rs61742849	ENSG00000163349	-3.28559	0.00110976	-0.0832477	0.0253372	1	113683521	0.670296	604	0.872626	FALSE	4.46393e-05
rs61819425	ENSG00000235527	3.97987	8.77145e-05	0.136279	0.0342421	1	113593996	0.0529796	604	0.0931948	FALSE	4.46393e-05
rs140829629	ENSG00000116774	3.46241	0.000561082	0.134146	0.0387436	1	113983451	0.337771	602	0.482839	FALSE	4.47876e-05
rs6679869	ENSG00000197323	-7.56311	1.67451e-13	-0.0911079	0.0120464	1	114675106	1.41496e-10	845	5.61987e-10	TRUE	3.19079e-05
rs10489524	ENSG00000116752	-5.39702	9.21752e-08	-0.087403	0.0161947	1	114643302	7.80724e-05	847	0.000199867	TRUE	3.18325e-05
rs6537825	ENSG00000175984	8.70044	4.63358e-17	0.342736	0.039393	1	114405659	4.09609e-14	884	1.99573e-13	TRUE	3.05002e-05
rs3126218	ENSG00000116748	3.5736	0.000372508	0.0269294	0.00753565	1	114805855	0.325572	874	0.467846	FALSE	3.08491e-05
rs1986809	ENSG00000213281	-3.48152	0.000527645	-0.0266004	0.00764044	1	115227406	0.464855	881	0.636669	FALSE	3.0604e-05
rs2296176	ENSG00000009307	-2.65761	0.00805657	-0.0217146	0.00817074	1	113881455	1	926	1	FALSE	2.91168e-05
rs3126218	ENSG00000052723	3.5966	0.000346635	0.0351651	0.00977733	1	114805855	0.321677	928	0.463027	FALSE	2.9054e-05
rs66656572	ENSG00000134198	4.44566	1.05193e-05	0.164205	0.0369361	1	115042480	0.0103194	981	0.0205428	TRUE	2.74843e-05
rs74112921	ENSG00000233730	3.15777	0.00166113	0.0983153	0.0311344	1	114101821	1	979	1	FALSE	2.75405e-05
rs12034733	ENSG00000173218	-8.81315	1.71578e-17	-0.208196	0.0236233	1	115619002	1.56136e-14	910	7.78861e-14	TRUE	2.96287e-05
rs1857234	ENSG00000163393	16.5607	5.08228e-51	0.254588	0.015373	1	115986517	4.78242e-48	941	7.9845e-47	TRUE	2.86527e-05
rs1775703	ENSG00000173212	9.59876	1.8326e-20	0.197826	0.0206095	1	116009949	1.68965e-17	922	9.76774e-17	TRUE	2.92431e-05
rs10801923	ENSG00000163399	-2.87505	0.00417568	-0.0355176	0.0123538	1	116987855	1	846	1	FALSE	3.18701e-05
rs74226092	ENSG00000203865	3.66944	0.000257679	0.0876144	0.0238768	1	115715380	0.229592	891	0.345433	FALSE	3.02605e-05
rs2066374	ENSG00000233154	-3.21897	0.00137212	-0.0637638	0.0198088	1	117344409	1	795	1	FALSE	3.39146e-05
rs72697354	ENSG00000224950	3.91147	0.000103191	0.14096	0.0360376	1	116671359	0.080902	784	0.136693	FALSE	3.43905e-05
rs10802191	ENSG00000177173	-3.806	0.000152726	-0.0737633	0.0193808	1	116522461	0.112101	734	0.182999	FALSE	3.67332e-05
rs10494191	ENSG00000116815	-3.02348	0.00257203	-0.028213	0.00933132	1	117001393	1	810	1	FALSE	3.32866e-05
rs1289809	ENSG00000116824	3.18193	0.0015431	0.0694112	0.0218142	1	117274681	1	785	1	FALSE	3.43467e-05
rs116687532	ENSG00000225079	3.08909	0.00211121	0.128717	0.0416682	1	116993998	1	802	1	FALSE	3.36186e-05
rs8254	ENSG00000134247	-6.02638	2.86185e-09	-0.133906	0.0222199	1	116989669	2.44688e-06	855	7.15349e-06	TRUE	3.15347e-05
rs3818446	ENSG00000134256	-15.0222	1.73606e-43	-0.392404	0.0261216	1	117001562	1.57808e-40	909	2.10739e-39	TRUE	2.96613e-05
rs12031178	ENSG00000236137	3.44207	0.000604265	0.0757067	0.0219945	1	117639180	0.495497	820	0.672183	FALSE	3.28807e-05
rs2274253	ENSG00000116830	27.6371	2.09171e-111	0.713349	0.0258113	1	117060534	1.7152e-108	820	1.20579e-106	TRUE	3.28807e-05
rs1289663	ENSG00000134253	3.5606	0.000412726	0.0266617	0.00748799	1	117100860	0.37104	899	0.523703	FALSE	2.99913e-05
rs1146300	ENSG00000198162	-5.51274	5.79243e-08	-0.0745381	0.013521	1	117377076	5.04521e-05	871	0.000131728	TRUE	3.09554e-05
rs78993291	ENSG00000183508	2.59102	0.00976374	0.183848	0.070956	1	118583588	1	839	1	FALSE	3.2136e-05
rs12142301	ENSG00000196505	6.34644	4.49537e-10	0.0493669	0.00777868	1	118011375	3.5918e-07	799	1.12259e-06	TRUE	3.37449e-05
rs77165062	ENSG00000065183	3.1193	0.00187032	0.10157	0.0325616	1	117645920	1	799	1	FALSE	3.37449e-05
rs2096429	ENSG00000155761	-3.39541	0.000721518	-0.0360245	0.0106097	1	118242704	0.59381	823	0.786639	FALSE	3.27608e-05
rs10923767	ENSG00000231365	-19.0719	7.46752e-63	-0.218818	0.0114733	1	119189724	4.07727e-60	546	9.62313e-59	TRUE	4.93812e-05
rs2645303	ENSG00000116874	-9.04191	2.39193e-18	-0.0934958	0.0103403	1	119012523	1.27968e-15	535	6.76584e-15	TRUE	5.03965e-05
rs10802132	ENSG00000260941	-4.01703	6.54446e-05	-0.0368969	0.00918511	1	119699914	0.0263742	403	0.0489809	TRUE	6.69036e-05
rs12144094	ENSG00000143067	-8.98414	3.72784e-18	-0.228168	0.0253967	1	119722200	1.61043e-15	432	8.43974e-15	TRUE	6.24124e-05
rs1886736	ENSG00000092621	6.44406	2.20237e-10	0.225927	0.0350596	1	119724921	9.51423e-08	432	3.11507e-07	TRUE	6.24124e-05
rs78233531	ENSG00000134193	5.40926	8.64151e-08	0.330704	0.0611365	1	118829116	3.11958e-05	361	8.2869e-05	TRUE	7.46874e-05
rs9662220	ENSG00000134250	-4.12322	4.26375e-05	-0.0576167	0.0139737	1	119209030	0.0108726	255	0.021585	TRUE	0.000105734
rs6689350	ENSG00000265808	-2.8396	0.00462468	-0.0426858	0.0150323	1	119609459	0.920312	199	1	FALSE	0.000135488
rs2843020	ENSG00000223804	-3.6517	0.000281806	-0.229215	0.0627694	1	119764937	0.0352258	125	0.0640829	FALSE	0.000215697
rs12097800	ENSG00000270231	-2.37407	0.0178348	-0.0928075	0.0390921	1	119882546	1	122	1	FALSE	0.000221001
rs2934381	ENSG00000275131	2.61635	0.00904574	0.0513529	0.0196277	1	119963485	0.678431	75	0.881234	FALSE	0.000359495
rs4844381	ENSG00000286106	-4.30995	1.85553e-05	-0.0322304	0.00747813	1	121443040	0.00111332	60	0.00251313	TRUE	0.000449369
rs4844381	ENSG00000273136	-10.935	1.35874e-25	-0.368327	0.0336832	1	121443040	8.15245e-24	60	6.17916e-23	TRUE	0.000449369
rs6683357	ENSG00000226067	-4.44685	1.01828e-05	-0.0571562	0.0128532	1	121422747	0.000203656	20	0.000499224	TRUE	0.00134811
rs6683357	ENSG00000281741	3.99124	7.33539e-05	0.109157	0.0273492	1	121422747	0.00146708	20	0.00326895	TRUE	0.00134811
rs6683357	ENSG00000285215	10.4391	1.5686e-23	0.131294	0.0125772	1	121422747	1.5686e-22	10	1.12934e-21	TRUE	0.00269621
rs6683357	ENSG00000198019	1.89064	0.05896	0.0412961	0.0218423	1	121422747	0.23584	4	0.353347	FALSE	0.00674054
rs11249433	ENSG00000233029	0.837878	0.404428	0.00754188	0.00900117	1	121538815	1	4	1	FALSE	0.00674054
rs6683357	ENSG00000171943	15.3111	1.01362e-44	0.215227	0.0140569	1	121422747	4.05447e-44	4	5.94696e-43	TRUE	0.00674054
rs6683357	ENSG00000188610	6.83521	1.93542e-11	0.0801483	0.0117258	1	121422747	7.74168e-11	4	3.12589e-10	TRUE	0.00674054
rs6683357	ENSG00000227082	3.10993	0.0019787	0.0222956	0.00716917	1	121422747	0.00791481	4	0.0160531	TRUE	0.00674054
rs12145080	ENSG00000231752	-2.43779	0.0149981	-0.135037	0.0553933	1	121443673	0.0599923	4	0.104411	FALSE	0.00674054
rs6670984	ENSG00000196369	3.33129	0.000903712	0.0556442	0.0167035	1	145873487	0.0135557	15	0.0264667	TRUE	0.00179748
rs34958017	ENSG00000215784	2.09959	0.0360969	0.0169061	0.00805208	1	145768362	0.541454	15	0.72607	FALSE	0.00179748
rs6424377	ENSG00000281571	-2.07166	0.0388053	-0.0349715	0.0168809	1	146006635	0.582079	15	0.773121	FALSE	0.00179748
rs12402234	ENSG00000272419	2.21295	0.027249	0.0426168	0.0192579	1	145891531	0.408734	15	0.568588	FALSE	0.00179748
rs10797649	ENSG00000223612	-1.35196	0.177475	-0.0185803	0.0137432	1	146040040	1	15	1	FALSE	0.00179748
rs4126494	ENSG00000162825	2.14906	0.0319419	0.0656224	0.0305354	1	146000129	0.479128	15	0.65358	FALSE	0.00179748
rs10752825	ENSG00000272150	1.73627	0.0828387	0.0163136	0.00939577	1	145870854	1	15	1	FALSE	0.00179748
rs12410385	ENSG00000117262	2.87718	0.0041311	0.0430187	0.0149517	1	145894684	0.0619666	15	0.107562	FALSE	0.00179748
rs10752825	ENSG00000117281	-4.71962	2.78174e-06	-0.121639	0.025773	1	145870854	4.17261e-05	15	0.000109819	TRUE	0.00179748
rs12403591	ENSG00000186141	-2.2087	0.0275079	-0.024198	0.0109558	1	145882178	0.412619	15	0.573344	FALSE	0.00179748
rs2318299	ENSG00000265491	4.28641	2.03565e-05	0.0357428	0.00833863	1	145772412	0.000305347	15	0.000732981	TRUE	0.00179748
rs17354594	ENSG00000186364	9.22953	7.15371e-19	0.108081	0.0117104	1	145802578	1.07306e-17	15	6.26952e-17	TRUE	0.00179748
rs6670984	ENSG00000131788	-4.72189	2.95695e-06	-0.0604283	0.0127975	1	145873487	4.43542e-05	15	0.000116487	TRUE	0.00179748
rs6670984	ENSG00000198483	-24.6594	1.61116e-92	-0.389619	0.0158	1	145873487	2.41674e-91	15	1.17459e-89	TRUE	0.00179748
rs12403591	ENSG00000143127	-2.01774	0.0443499	-0.0371914	0.0184322	1	145882178	0.665248	15	0.867502	FALSE	0.00179748
rs1298954	ENSG00000131779	-2.48606	0.0133674	-0.0223431	0.00898733	1	145704906	0.200511	15	0.306934	FALSE	0.00179748
rs833938	ENSG00000211451	-1.6194	0.105895	-0.0358446	0.0221344	1	145988316	1	15	1	FALSE	0.00179748
rs4636400	ENSG00000234222	8.01847	5.64787e-15	0.0810035	0.0101021	1	145990515	8.4718e-14	15	4.05345e-13	TRUE	0.00179748
rs12027482	ENSG00000265241	-5.63324	2.64739e-08	-0.0987543	0.0175306	1	145938096	3.97108e-07	15	1.2374e-06	TRUE	0.00179748
rs833943	ENSG00000271601	-2.03707	0.0419171	-0.0458694	0.0225174	1	145955867	0.628757	15	0.826088	FALSE	0.00179748
rs12027482	ENSG00000272031	-3.73903	0.000198155	-0.113695	0.0304076	1	145938096	0.00297233	15	0.00638866	TRUE	0.00179748
rs10797649	ENSG00000121851	2.77532	0.00563141	0.0252607	0.00910189	1	146040040	0.0844711	15	0.142052	FALSE	0.00179748
rs12129861	ENSG00000265972	1.78831	0.0740448	0.0277123	0.0154964	1	145709377	1	15	1	FALSE	0.00179748
rs10797649	ENSG00000271425	-6.97436	8.08974e-12	-0.11211	0.0160746	1	146040040	1.66649e-09	206	6.20684e-09	TRUE	0.000130884
rs10910813	ENSG00000264343	-15.6349	1.53489e-46	-0.131076	0.00838356	1	146008687	3.16187e-44	206	4.65507e-43	TRUE	0.000130884
rs10797649	ENSG00000276509	-4.62032	4.91515e-06	-0.033807	0.00731702	1	146040040	0.00102235	208	0.00231763	TRUE	0.000129626
rs11239989	ENSG00000270339	-2.46677	0.0138168	-0.0219481	0.00889751	1	147338472	1	249	1	FALSE	0.000108282
rs10910813	ENSG00000287978	1.98021	0.0480112	0.0706325	0.0356692	1	146008687	1	261	1	FALSE	0.000103303
rs79459626	ENSG00000277406	-1.81154	0.0703375	-0.167543	0.0924868	1	147140787	1	270	1	FALSE	9.98598e-05
rs1969872	ENSG00000268043	4.23031	2.58317e-05	0.0477432	0.011286	1	147038797	0.0138975	538	0.0270983	TRUE	5.01155e-05
rs1969869	ENSG00000227242	12.1786	1.13951e-30	0.187355	0.015384	1	147038555	5.98241e-28	525	5.29249e-27	TRUE	5.13565e-05
rs1837984	ENSG00000131791	-11.1417	1.86986e-26	-0.122251	0.0109724	1	147157163	9.81677e-24	525	7.41494e-23	TRUE	5.13565e-05
rs182270496	ENSG00000180867	2.72683	0.00670269	0.113255	0.0415335	1	147262069	1	525	1	FALSE	5.13565e-05
rs6665723	ENSG00000226015	3.7842	0.000173795	0.0431706	0.0114081	1	147291302	0.0912424	525	0.152243	FALSE	5.13565e-05
rs1932978	ENSG00000131778	-6.31593	8.54457e-10	-0.056074	0.00887819	1	147256108	4.4859e-07	525	1.39122e-06	TRUE	5.13565e-05
rs6683215	ENSG00000131781	6.07058	2.7583e-09	0.211159	0.034784	1	147201596	1.44811e-06	525	4.31234e-06	TRUE	5.13565e-05
rs17359629	ENSG00000116128	-3.4469	0.000594954	-0.0533648	0.0154819	1	147121537	0.320085	538	0.461107	FALSE	5.01155e-05
rs2153463	ENSG00000162836	-10.1964	7.91814e-23	-0.172039	0.0168726	1	147652507	4.25996e-20	538	2.77475e-19	TRUE	5.01155e-05
rs1989733	ENSG00000188092	2.29556	0.0221117	0.0664772	0.0289591	1	147549177	1	538	1	FALSE	5.01155e-05
rs75847664	ENSG00000274372	-2.94443	0.00351205	-0.0439775	0.0149358	1	147695104	1	538	1	FALSE	5.01155e-05
rs672619	ENSG00000198658	-3.3754	0.000768871	-0.0488612	0.0144757	1	147586773	0.362138	471	0.512866	FALSE	5.72445e-05
rs11261263	ENSG00000263956	-5.78506	1.11967e-08	-0.0931124	0.0160953	1	148311620	5.26245e-06	470	1.50321e-05	TRUE	5.73663e-05
rs4950466	ENSG00000232265	-2.93752	0.00341022	-0.0322546	0.0109802	1	147653385	1	487	1	FALSE	5.53637e-05
rs6701830	ENSG00000231551	4.07734	5.32353e-05	0.0803123	0.0196972	1	147698417	0.0163432	307	0.0315084	TRUE	8.78246e-05
rs2105069	ENSG00000280649	-3.51298	0.000468904	-0.0585574	0.0166689	1	148325328	0.129887	277	0.208709	FALSE	9.73363e-05
rs1027424	ENSG00000274020	3.06298	0.00230499	0.0750122	0.0244899	1	147546591	0.620044	269	0.816384	FALSE	0.000100231
rs3009467	ENSG00000270629	5.09092	4.69028e-07	0.123554	0.0242695	1	148353979	7.59826e-05	162	0.00019472	TRUE	0.000166433
rs12117557	ENSG00000286019	5.15986	3.20031e-07	0.0469293	0.00909508	1	148335592	5.1845e-05	162	0.000135204	TRUE	0.000166433
rs74123743	ENSG00000178104	-2.66275	0.00792042	-0.115979	0.0435561	1	147893617	0.673235	85	0.875584	FALSE	0.000317202
rs77644650	ENSG00000269713	2.91908	0.00360767	0.0740223	0.0253581	1	150023410	0.0577227	16	0.100764	FALSE	0.00168513
rs1814657	ENSG00000274265	2.72352	0.00666269	0.08226	0.0302035	1	148336400	0.0999403	15	0.165081	FALSE	0.00179748
rs7555995	ENSG00000215861	-3.09114	0.00208225	-0.0375944	0.012162	1	150240354	0.049974	24	0.0883183	FALSE	0.00112342
rs11205037	ENSG00000286219	-3.33772	0.000882545	-0.0748689	0.0224312	1	149844469	0.0220636	25	0.0416036	TRUE	0.00107849
rs6685125	ENSG00000271383	2.11876	0.0343844	0.028349	0.01338	1	150468258	1	30	1	FALSE	0.000898738
rs4971044	ENSG00000263464	3.11548	0.00192562	0.081969	0.0263102	1	150567495	0.0885783	46	0.148125	FALSE	0.000586134
rs11205303	ENSG00000277147	-2.24866	0.0247988	-0.0315179	0.0140163	1	149934520	1	54	1	FALSE	0.000499299
rs11585169	ENSG00000275557	1.43752	0.152051	0.0152105	0.010581	1	150599561	1	54	1	FALSE	0.000499299
rs11205303	ENSG00000234232	3.47094	0.000560541	0.0323346	0.00931582	1	149934520	0.0375563	67	0.0679527	FALSE	0.00040242
rs3738319	ENSG00000150337	-3.68694	0.000243152	-0.133987	0.036341	1	149843756	0.0172638	71	0.033137	TRUE	0.000379749
rs11205310	ENSG00000233030	3.33658	0.000884071	0.100141	0.030013	1	149993226	0.0636531	72	0.110159	FALSE	0.000374474
rs11205310	ENSG00000203814	5.01847	6.35204e-07	0.186787	0.03722	1	149993226	4.70051e-05	74	0.000123055	TRUE	0.000364353
rs4926400	ENSG00000183598	5.43054	7.7777e-08	0.136086	0.0250594	1	149959622	5.7555e-06	74	1.63905e-05	TRUE	0.000364353
rs7531664	ENSG00000270882	-4.41656	1.19323e-05	-0.110248	0.0249623	1	149843969	0.000894919	75	0.00204026	TRUE	0.000359495
rs28660389	ENSG00000203812	2.155	0.0314825	0.0477381	0.0221523	1	150047352	1	80	1	FALSE	0.000337027
rs11205037	ENSG00000220323	-3.70946	0.000227201	-0.114504	0.030868	1	149844469	0.0181761	80	0.0347493	TRUE	0.000337027
rs7531664	ENSG00000261716	-5.05806	5.64906e-07	-0.138076	0.0272983	1	149843969	4.57574e-05	81	0.000119996	TRUE	0.000332866
rs11204665	ENSG00000272196	1.99679	0.0461149	0.0464751	0.0232749	1	150563873	1	81	1	FALSE	0.000332866
rs12023231	ENSG00000184678	-3.22015	0.00136362	-0.107318	0.033327	1	150017474	0.117271	86	0.190617	FALSE	0.000313513
rs10788873	ENSG00000184260	2.41526	0.0167023	0.0353621	0.0146411	1	150278123	1	86	1	FALSE	0.000313513
rs77644650	ENSG00000178096	5.01328	6.96719e-07	0.107104	0.0213641	1	150023410	5.99178e-05	86	0.000155146	TRUE	0.000313513
rs11205386	ENSG00000159164	-3.11123	0.00192289	-0.0730259	0.0234717	1	150509262	0.174983	91	0.272153	FALSE	0.000296287
rs11205037	ENSG00000143368	-2.47733	0.0134293	-0.0272426	0.0109968	1	149844469	1	93	1	FALSE	0.000289916
rs78132593	ENSG00000014914	-2.63253	0.00869411	-0.0629261	0.0239033	1	150895626	0.808552	93	1	FALSE	0.000289916
rs4971010	ENSG00000264522	-2.00474	0.0453755	-0.0259049	0.0129219	1	150542545	1	118	1	FALSE	0.000228493
rs61819176	ENSG00000136631	-2.77931	0.00557353	-0.047851	0.0172168	1	150991034	0.808162	145	1	FALSE	0.000185946
rs72694905	ENSG00000285184	-3.50492	0.000481346	-0.0386477	0.0110267	1	150090550	0.0697951	145	0.11979	FALSE	0.000185946
rs12569047	ENSG00000023902	2.95086	0.0033158	0.0449494	0.0152326	1	150237407	0.540475	163	0.724906	FALSE	0.000165412
rs3754210	ENSG00000285554	-3.02513	0.00261227	-0.08414	0.0278136	1	150981785	0.433637	166	0.598536	FALSE	0.000162423
rs11585955	ENSG00000143401	5.4606	7.88071e-08	0.0743758	0.0136204	1	150071479	1.33972e-05	170	3.68414e-05	TRUE	0.000158601
rs6693567	ENSG00000118292	2.90118	0.00401761	0.0358253	0.0123485	1	150538184	0.687011	171	0.890969	FALSE	0.000157673
rs143564815	ENSG00000117362	-3.09764	0.00210987	-0.049037	0.0158304	1	150903065	0.360788	171	0.511285	FALSE	0.000157673
rs10157197	ENSG00000266472	-13.2056	6.75355e-35	-0.0960984	0.00727708	1	150278225	1.16836e-32	173	1.2233e-31	TRUE	0.000155851
rs11204702	ENSG00000117360	-3.0127	0.00266209	-0.0213378	0.00708261	1	150691031	0.465865	175	0.63765	FALSE	0.000154069
rs4970946	ENSG00000163125	6.54443	1.22686e-10	0.0734499	0.0112233	1	150480766	2.19608e-08	179	7.51523e-08	TRUE	0.000150627
rs6587562	ENSG00000143374	2.87631	0.0042077	0.0241717	0.00840375	1	151273765	0.866786	206	1	FALSE	0.000130884
rs34629240	ENSG00000143369	7.80228	2.1798e-14	0.177947	0.0228071	1	150486357	4.59938e-12	211	1.99195e-11	TRUE	0.000127783
rs113350565	ENSG00000143382	-7.10638	3.20324e-12	-0.648638	0.0912754	1	150763029	7.17526e-10	224	2.73717e-09	TRUE	0.000120367
rs80081400	ENSG00000237781	-5.99872	3.09182e-09	-0.721304	0.120243	1	150892860	6.98752e-07	226	2.13409e-06	TRUE	0.000119302
rs6697620	ENSG00000277452	8.69904	2.49498e-17	0.165261	0.0189976	1	150597690	5.71351e-15	229	2.91586e-14	TRUE	0.000117739
rs78680937	ENSG00000274963	-8.21894	1.29376e-15	-0.636568	0.0774514	1	150639290	2.97565e-13	230	1.38666e-12	TRUE	0.000117227
rs113303924	ENSG00000203804	-5.4038	8.80864e-08	-0.520596	0.0963388	1	150615279	2.0436e-05	232	5.51574e-05	TRUE	0.000116216
rs12410006	ENSG00000143384	-5.77499	1.20401e-08	-0.0561228	0.00971826	1	150884323	2.8535e-06	237	8.30524e-06	TRUE	0.000113764
rs147537877	ENSG00000253047	3.88138	0.00011178	0.0440974	0.0113612	1	150526251	0.0273862	245	0.0506931	FALSE	0.00011005
rs2305813	ENSG00000276103	3.03497	0.00249243	0.0352245	0.0116062	1	151008791	0.618122	248	0.814236	FALSE	0.000108718
rs75581187	ENSG00000143420	4.40912	1.22725e-05	0.0833745	0.0189096	1	150770066	0.00317857	259	0.00680221	TRUE	0.000104101
rs1336900	ENSG00000143457	7.95931	1.02866e-14	0.179111	0.0225034	1	150706557	2.81852e-12	274	1.23398e-11	TRUE	9.8402e-05
rs6677420	ENSG00000143452	5.8367	9.07381e-09	0.146889	0.0251665	1	150974014	2.53159e-06	279	7.39785e-06	TRUE	9.66385e-05
rs10888384	ENSG00000163131	6.45613	2.08157e-10	0.0708194	0.0109693	1	150601780	6.16143e-08	296	2.04453e-07	TRUE	9.10883e-05
rs11204737	ENSG00000143387	14.4056	6.13698e-41	0.20134	0.0139765	1	150875171	1.8595e-38	303	2.32692e-37	TRUE	8.8984e-05
rs1811698	ENSG00000143437	9.82854	2.51999e-21	0.111111	0.0113049	1	150800137	8.11437e-19	322	4.9976e-18	TRUE	8.37334e-05
rs6658066	ENSG00000224800	-5.25943	1.90232e-07	-0.0346932	0.00659637	1	150946461	6.16352e-05	324	0.000159446	TRUE	8.32165e-05
rs2769264	ENSG00000143379	-3.06944	0.00226811	-0.0223259	0.00727361	1	151372265	0.755282	333	0.964882	FALSE	8.09674e-05
rs6679701	ENSG00000259357	-3.15123	0.00169517	-0.0519633	0.0164898	1	150882291	0.574664	339	0.76513	FALSE	7.95344e-05
rs4970987	ENSG00000143418	6.85797	1.79053e-11	0.0425395	0.00620293	1	150977206	6.052e-09	338	2.16046e-08	TRUE	7.97697e-05
rs10399947	ENSG00000143412	-5.38121	1.1281e-07	-0.0574763	0.0106809	1	150889484	3.82425e-05	339	0.000100907	TRUE	7.95344e-05
rs539118	ENSG00000143409	5.35819	1.24878e-07	0.0738383	0.0137804	1	150993721	4.29579e-05	344	0.000112925	TRUE	7.83783e-05
rs79671334	ENSG00000143363	-3.26325	0.00116829	-0.0548162	0.016798	1	151143411	0.40189	344	0.560455	FALSE	7.83783e-05
rs7540258	ENSG00000163141	8.60525	6.95662e-17	0.21335	0.024793	1	151036376	2.45569e-14	353	1.20754e-13	TRUE	7.638e-05
rs34974291	ENSG00000143443	-2.49777	0.0127302	-0.0343395	0.013748	1	152025539	1	400	1	FALSE	6.74054e-05
rs10788800	ENSG00000213190	3.32783	0.000954484	0.0450003	0.0135224	1	151132474	0.393247	412	0.550312	FALSE	6.54421e-05
rs12039522	ENSG00000197622	4.06623	5.27737e-05	0.0288647	0.00709863	1	151078027	0.0217955	413	0.0411454	TRUE	6.52836e-05
rs7554936	ENSG00000143458	7.29573	8.58287e-13	0.0703701	0.00964538	1	151150013	3.54472e-10	413	1.37405e-09	TRUE	6.52836e-05
rs41305062	ENSG00000143434	4.62724	4.39833e-06	0.0797155	0.0172274	1	151158615	0.00187809	427	0.004131	TRUE	6.31432e-05
rs7528275	ENSG00000163154	-3.01689	0.0026281	-0.0677034	0.0224414	1	151131061	1	426	1	FALSE	6.32914e-05
rs61321900	ENSG00000163156	5.75306	1.41495e-08	0.0801728	0.0139357	1	151151695	6.02767e-06	426	1.71235e-05	TRUE	6.32914e-05
rs6587552	ENSG00000163155	3.56794	0.000385571	0.0679221	0.0190368	1	151046385	0.159626	414	0.250445	FALSE	6.5126e-05
rs116750901	ENSG00000163157	-3.97346	7.93244e-05	-0.10361	0.0260755	1	151601819	0.0329989	416	0.0603672	FALSE	6.48129e-05
rs844309	ENSG00000163159	3.49529	0.000515568	0.0207168	0.00592707	1	150394111	0.216023	419	0.327394	FALSE	6.43488e-05
rs182830202	ENSG00000143398	4.0192	6.39406e-05	0.0739865	0.0184083	1	151198877	0.0267911	419	0.049685	TRUE	6.43488e-05
rs3811406	ENSG00000159352	-6.10242	1.76861e-09	-0.0602663	0.00987581	1	151281565	6.91527e-07	391	2.11268e-06	TRUE	6.89569e-05
rs146883961	ENSG00000143373	-3.0656	0.00223802	-0.0629818	0.0205447	1	151320109	0.910873	407	1	FALSE	6.62461e-05
rs59912932	ENSG00000232671	4.59684	4.93453e-06	0.102666	0.0223342	1	151281547	0.00200835	407	0.00440276	TRUE	6.62461e-05
rs7544947	ENSG00000143393	3.24613	0.00123947	0.0245297	0.00755662	1	151232827	0.580073	468	0.770821	FALSE	5.76114e-05
rs11204760	ENSG00000143390	-2.73449	0.00638592	-0.0286306	0.0104702	1	151023485	1	441	1	FALSE	6.11387e-05
rs74940264	ENSG00000143416	-3.43439	0.00062252	-0.345942	0.100729	1	151860920	0.247763	398	0.368685	FALSE	6.77441e-05
rs4596896	ENSG00000159377	3.20532	0.00142979	0.0330687	0.0103168	1	151593179	0.620531	434	0.816916	FALSE	6.21248e-05
rs2479385	ENSG00000143442	12.6105	7.28112e-33	0.128888	0.0102206	1	151410845	2.93429e-30	403	2.81887e-29	TRUE	6.69036e-05
rs2096402	ENSG00000143375	-3.17925	0.00153292	-0.026947	0.00847591	1	151732661	0.72967	476	0.937828	FALSE	5.66432e-05
rs4970958	ENSG00000143367	-3.91955	9.92644e-05	-0.0720476	0.0183816	1	151545049	0.044669	450	0.079694	FALSE	5.99159e-05
rs1970568	ENSG00000143376	-5.10073	5.24232e-07	-0.0488057	0.00956837	1	151603280	0.00020812	397	0.000509595	TRUE	6.79147e-05
rs146187481	ENSG00000250734	-3.44635	0.000606766	-0.100421	0.0291384	1	151656147	0.244527	403	0.364559	FALSE	6.69036e-05
rs11807526	ENSG00000227045	3.49263	0.000502047	0.0291444	0.00834455	1	151143521	0.198309	395	0.303869	FALSE	6.82586e-05
rs145908044	ENSG00000143450	-2.78109	0.00552725	-0.0767421	0.0275942	1	152060876	1	435	1	FALSE	6.19819e-05
rs3748612	ENSG00000143436	5.30696	1.46567e-07	0.0443944	0.0083653	1	151770322	6.37566e-05	435	0.000164696	TRUE	6.19819e-05
rs10888450	ENSG00000249602	3.93693	8.91135e-05	0.0582202	0.0147882	1	151907137	0.0391208	439	0.0705631	FALSE	6.14172e-05
rs17568246	ENSG00000203288	-4.49213	8.01591e-06	-0.0469811	0.0104585	1	151763980	0.00359113	448	0.00763119	TRUE	6.01834e-05
rs3748612	ENSG00000182134	9.4709	8.57133e-20	0.120273	0.0126992	1	151770322	3.83996e-17	448	2.19216e-16	TRUE	6.01834e-05
rs1891592	ENSG00000143365	3.13273	0.00179114	0.0758947	0.0242264	1	151582027	0.728995	407	0.937082	FALSE	6.62461e-05
rs6587622	ENSG00000225556	3.79015	0.000166493	0.0303033	0.00799527	1	151841929	0.0662644	398	0.114296	FALSE	6.77441e-05
rs2279503	ENSG00000234614	4.29603	2.13289e-05	0.0497705	0.0115853	1	151851613	0.00853155	400	0.0172188	TRUE	6.74054e-05
rs1781432	ENSG00000196407	-3.02004	0.00260744	-0.204243	0.0676292	1	151630711	1	392	1	FALSE	6.8781e-05
rs12067594	ENSG00000159445	-14.5303	1.28125e-41	-0.196201	0.0135029	1	151893304	5.77844e-39	451	7.33824e-38	TRUE	5.9783e-05
rs3007690	ENSG00000197747	5.01514	6.98396e-07	0.144812	0.0288749	1	151955200	0.000293326	420	0.000705331	TRUE	6.41956e-05
rs3007676	ENSG00000163191	4.44367	1.04566e-05	0.100263	0.0225632	1	152035123	0.00443359	424	0.00932479	TRUE	6.359e-05
rs71626743	ENSG00000237975	-4.17336	3.32866e-05	-0.0536873	0.0128643	1	152968813	0.0131482	395	0.0257184	TRUE	6.82586e-05
rs16834090	ENSG00000186207	-6.43633	2.48902e-10	-0.0762299	0.0118437	1	152460428	1.14246e-07	459	3.71338e-07	TRUE	5.87411e-05
rs1781419	ENSG00000187173	-4.33904	1.61916e-05	-0.0460936	0.010623	1	151775323	0.0067519	417	0.0138269	TRUE	6.46574e-05
rs11205251	ENSG00000203782	10.8416	9.22756e-25	0.117068	0.0107981	1	153254798	3.47879e-22	377	2.46141e-21	TRUE	7.15176e-05
rs3006445	ENSG00000163218	4.78938	2.01203e-06	0.0343744	0.00717721	1	153307714	0.000649885	323	0.00150339	TRUE	8.34741e-05
rs1560833	ENSG00000163220	-7.15714	1.98161e-12	-0.10185	0.0142306	1	153362049	6.53932e-10	330	2.50087e-09	TRUE	8.17035e-05
rs1560832	ENSG00000163221	-12.7279	2.06491e-33	-0.314123	0.0246798	1	153362908	7.3098e-31	354	7.15139e-30	TRUE	7.61643e-05
rs1560832	ENSG00000143546	-8.55133	7.12004e-17	-0.124022	0.0145033	1	153362908	2.61306e-14	367	1.28332e-13	TRUE	7.34663e-05
rs2986214	ENSG00000197956	-2.98263	0.00301275	-0.0519267	0.0174097	1	153473485	1	348	1	FALSE	7.74774e-05
rs4845642	ENSG00000196420	-3.07569	0.00218506	-0.0358908	0.0116692	1	154525552	0.777882	356	0.990673	FALSE	7.57364e-05
rs61275241	ENSG00000196154	-2.54704	0.011068	-0.0591843	0.0232365	1	154532411	1	374	1	FALSE	7.20913e-05
rs7521837	ENSG00000196754	3.84761	0.000136768	0.0343393	0.00892483	1	154280384	0.0551176	403	0.0966449	FALSE	6.69036e-05
rs57621803	ENSG00000285867	3.04357	0.00243907	0.0882633	0.0289999	1	152966323	0.980507	402	1	FALSE	6.707e-05
rs7345	ENSG00000189171	13.3456	5.46306e-35	0.150178	0.011253	1	153661582	1.89022e-32	346	1.96447e-31	TRUE	7.79253e-05
rs6427640	ENSG00000160679	-5.52863	4.59021e-08	-0.0324184	0.00586373	1	153660376	1.56067e-05	340	4.26433e-05	TRUE	7.93004e-05
rs28380060	ENSG00000272030	9.80261	3.51694e-21	0.0926646	0.00945306	1	153633433	1.19576e-18	340	7.31428e-18	TRUE	7.93004e-05
rs55772653	ENSG00000143553	9.03872	2.11527e-18	0.0767064	0.00848642	1	153666834	8.27071e-16	391	4.42153e-15	TRUE	6.89569e-05
rs9660002	ENSG00000143621	4.03308	6.18446e-05	0.026686	0.00661679	1	153701735	0.0247378	400	0.0461647	TRUE	6.74054e-05
rs952146	ENSG00000143624	3.34485	0.000866874	0.0345559	0.0103311	1	154396452	0.302539	349	0.439399	FALSE	7.72554e-05
rs61803573	ENSG00000143554	6.85944	1.47916e-11	0.212977	0.0310487	1	153755854	6.1533e-09	416	2.19582e-08	TRUE	6.48129e-05
rs12029542	ENSG00000284738	2.57135	0.0103979	0.0277617	0.0107965	1	154822421	1	364	1	FALSE	7.40718e-05
rs10908557	ENSG00000143614	3.84895	0.00013109	0.0299562	0.00778296	1	153954576	0.0477168	364	0.0847158	FALSE	7.40718e-05
rs41302547	ENSG00000198837	4.59086	5.36145e-06	0.0766811	0.016703	1	153747169	0.00208024	388	0.00454922	TRUE	6.94901e-05
rs7549592	ENSG00000160741	-3.86722	0.000121825	-0.0257721	0.00666424	1	153227431	0.0454408	373	0.0809536	FALSE	7.22846e-05
rs12044455	ENSG00000282386	-3.3434	0.000867757	-0.0435306	0.0130198	1	153943405	0.310657	358	0.449267	FALSE	7.53133e-05
rs11264268	ENSG00000273026	3.61863	0.000313806	0.031377	0.00867099	1	154824044	0.112342	358	0.183347	FALSE	7.53133e-05
rs11264736	ENSG00000143578	6.79794	2.18951e-11	0.0711013	0.0104592	1	153966654	7.83845e-09	358	2.77454e-08	TRUE	7.53133e-05
rs12036701	ENSG00000143570	3.3897	0.000748912	0.0671834	0.0198198	1	153427828	0.26811	358	0.39514	FALSE	7.53133e-05
rs1061122	ENSG00000143543	2.9605	0.00317213	0.0260175	0.00878821	1	154859814	1	358	1	FALSE	7.53133e-05
rs1888115	ENSG00000272654	2.6919	0.00725795	0.0267813	0.00994886	1	153633911	1	358	1	FALSE	7.53133e-05
rs310127	ENSG00000285641	3.6553	0.000272297	0.040972	0.0112089	1	153107045	0.0950318	349	0.15787	FALSE	7.72554e-05
rs906277	ENSG00000143545	2.84307	0.00458907	0.0608204	0.0213925	1	154752212	1	349	1	FALSE	7.72554e-05
rs6667434	ENSG00000177954	-2.8127	0.00512477	-0.0331404	0.0117824	1	154436624	1	351	1	FALSE	7.68152e-05
rs11264996	ENSG00000143552	7.56305	1.33496e-13	0.261336	0.0345543	1	154071080	4.91265e-11	368	2.00624e-10	TRUE	7.32667e-05
rs4521985	ENSG00000143549	8.95799	4.07136e-18	0.0492133	0.00549379	1	154151047	1.50233e-15	369	7.89636e-15	TRUE	7.30681e-05
rs11265251	ENSG00000163263	3.03461	0.00247758	0.0207822	0.0068484	1	154184614	0.894407	361	1	FALSE	7.46874e-05
rs77298544	ENSG00000143569	-2.71073	0.0069502	-0.0331331	0.012223	1	153355836	1	360	1	FALSE	7.48948e-05
rs4845605	ENSG00000143612	-4.49323	8.24354e-06	-0.028355	0.0063106	1	154185911	0.00296767	360	0.00637935	TRUE	7.48948e-05
rs1044013	ENSG00000143575	-4.08221	4.96609e-05	-0.0278395	0.0068197	1	154270639	0.0183745	370	0.0351082	TRUE	7.28707e-05
rs11802893	ENSG00000143595	4.97483	8.05051e-07	0.229133	0.0460584	1	154191050	0.000272107	338	0.000657601	TRUE	7.97697e-05
rs1194587	ENSG00000143515	-5.03303	6.83311e-07	-0.0648884	0.0128925	1	154344677	0.000237792	348	0.000578293	TRUE	7.74774e-05
rs7553796	ENSG00000160712	4.96934	8.85926e-07	0.0438751	0.00882916	1	154431930	0.00029147	329	0.00070138	TRUE	8.19518e-05
rs7521972	ENSG00000228013	-3.04087	0.00242924	-0.0497037	0.0163453	1	153525120	0.801648	330	1	FALSE	8.17035e-05
rs7551873	ENSG00000273110	6.41641	3.41974e-10	0.0850503	0.0132551	1	154533381	1.11825e-07	327	3.64071e-07	TRUE	8.2453e-05
rs111742972	ENSG00000169291	3.27512	0.0010987	0.0960494	0.029327	1	155124619	0.344992	314	0.491733	FALSE	8.58667e-05
rs4845649	ENSG00000229780	-2.87933	0.00431838	-0.035089	0.0121865	1	154561141	1	300	1	FALSE	8.98738e-05
rs6696760	ENSG00000160714	-3.24123	0.00123931	-0.0256916	0.0079265	1	154701279	0.368076	297	0.519943	FALSE	9.07816e-05
rs7544062	ENSG00000233875	7.93173	2.58145e-14	0.0636979	0.00803078	1	154581546	7.48621e-12	290	3.20693e-11	TRUE	9.29729e-05
rs9427104	ENSG00000160710	-6.99754	7.11932e-12	-0.0606311	0.00866463	1	154616756	2.02901e-09	285	7.50309e-09	TRUE	9.4604e-05
rs3766925	ENSG00000287064	7.89586	2.59727e-14	0.11833	0.0149864	1	154592236	7.24639e-12	279	3.1069e-11	TRUE	9.66385e-05
rs4845679	ENSG00000143603	6.79659	2.93252e-11	0.0915363	0.013468	1	154888711	8.53363e-09	291	3.01086e-08	TRUE	9.26534e-05
rs1218562	ENSG00000163344	2.88418	0.00406558	0.0946423	0.0328143	1	154846033	1	280	1	FALSE	9.62934e-05
rs10158820	ENSG00000268154	-4.33167	1.69269e-05	-0.066922	0.0154495	1	154245287	0.00468875	277	0.00982471	TRUE	9.73363e-05
rs11465205	ENSG00000163346	3.0337	0.00250598	0.138725	0.0457278	1	155188465	0.694157	277	0.898638	FALSE	9.73363e-05
rs150363973	ENSG00000271380	2.64906	0.00820792	0.137617	0.0519494	1	155799263	1	277	1	FALSE	9.73363e-05
rs72708217	ENSG00000163348	2.3701	0.0183022	0.0668114	0.0281892	1	155947801	1	278	1	FALSE	9.69861e-05
rs8191979	ENSG00000160691	13.3768	1.32093e-36	0.241192	0.0180305	1	154966186	3.5533e-34	269	3.92719e-33	TRUE	0.000100231
rs8191979	ENSG00000173207	-2.99028	0.0029675	-0.0940296	0.0314451	1	154966186	0.798258	269	1	FALSE	0.000100231
rs113334800	ENSG00000160688	3.06426	0.00233101	0.0473029	0.015437	1	155675867	0.641028	275	0.840191	FALSE	9.80442e-05
rs3766921	ENSG00000160685	-3.67381	0.000254047	-0.0955834	0.0260176	1	154962777	0.0706249	278	0.121033	FALSE	9.69861e-05
rs12023499	ENSG00000163354	-4.19511	3.04703e-05	-0.06375	0.0151963	1	155058900	0.00874498	287	0.0176225	TRUE	9.39448e-05
rs190036801	ENSG00000163357	3.6075	0.000327526	0.138752	0.0384622	1	155020614	0.094	287	0.156328	FALSE	9.39448e-05
rs11264300	ENSG00000232093	-8.90476	7.95774e-18	-0.0933175	0.0104795	1	155047234	2.27591e-15	286	1.1811e-14	TRUE	9.42732e-05
rs35902694	ENSG00000143537	7.65576	7.39922e-14	0.140548	0.0183584	1	155070410	2.11618e-11	286	8.84579e-11	TRUE	9.42732e-05
rs11465206	ENSG00000243364	2.53518	0.0115265	0.120447	0.0475102	1	155188080	1	290	1	FALSE	9.29729e-05
rs1001848	ENSG00000143590	3.86863	0.000129202	0.0390132	0.0100845	1	155074903	0.0381147	295	0.0689061	FALSE	9.13971e-05
rs57482361	ENSG00000169242	-3.39824	0.00072279	-0.144195	0.0424324	1	154772941	0.232738	322	0.349418	FALSE	8.37334e-05
rs11264331	ENSG00000169241	5.92102	5.61276e-09	0.0564648	0.00953633	1	155127789	1.86905e-06	333	5.51497e-06	TRUE	8.09674e-05
rs6681392	ENSG00000179085	2.63904	0.00846746	0.0384008	0.014551	1	154824236	1	337	1	FALSE	8.00064e-05
rs3814314	ENSG00000163463	-3.2403	0.00123896	-0.0415214	0.0128141	1	156075392	0.422486	341	0.585195	FALSE	7.90679e-05
rs67579710	ENSG00000163462	-3.53615	0.00042978	-0.0849822	0.0240324	1	155203736	0.146125	340	0.231682	FALSE	7.93004e-05
rs11264341	ENSG00000185499	11.845	1.5628e-29	0.239069	0.0201831	1	155179017	5.25101e-27	336	4.46869e-26	TRUE	8.02445e-05
rs28445596	ENSG00000231064	-6.90942	1.00771e-11	-0.0690816	0.00999818	1	155216938	3.39599e-09	337	1.23447e-08	TRUE	8.00064e-05
rs370545	ENSG00000173171	-4.08146	4.93266e-05	-0.0597262	0.0146335	1	155205599	0.0163764	332	0.0315693	TRUE	8.12113e-05
rs370545	ENSG00000169231	-17.0586	1.92218e-54	-0.222015	0.0130148	1	155205599	6.38162e-52	332	1.19407e-50	TRUE	8.12113e-05
rs11265634	ENSG00000236263	3.02927	0.00257585	0.0611057	0.0201717	1	154549772	0.84488	328	1	FALSE	8.22017e-05
rs28445596	ENSG00000160766	5.29733	1.65376e-07	0.0797414	0.0150531	1	155216938	5.3251e-05	322	0.000138742	TRUE	8.37334e-05
rs2075163	ENSG00000236675	4.21049	2.82528e-05	0.126209	0.0299749	1	156212042	0.00915389	324	0.0183844	TRUE	8.32165e-05
rs2009578	ENSG00000177628	10.4739	1.67978e-23	0.152547	0.0145645	1	155237835	5.4593e-21	325	3.68648e-20	TRUE	8.29604e-05
rs741756	ENSG00000160767	4.0829	4.91885e-05	0.0568197	0.0139165	1	155250077	0.0159863	325	0.0308564	TRUE	8.29604e-05
rs4845618	ENSG00000116521	2.82415	0.0048453	0.0220896	0.00782167	1	154427539	1	324	1	FALSE	8.32165e-05
rs34522020	ENSG00000143630	-3.91647	9.96107e-05	-0.0683257	0.0174457	1	155109150	0.0320746	322	0.0587856	FALSE	8.37334e-05
rs12091730	ENSG00000176444	2.84478	0.00466949	0.0200678	0.00705426	1	155587180	1	323	1	FALSE	8.34741e-05
rs61813286	ENSG00000160752	-4.46229	9.28245e-06	-0.0413607	0.00926893	1	155978854	0.00293325	316	0.00630811	TRUE	8.53232e-05
rs74119903	ENSG00000160753	-2.9718	0.00312225	-0.0935435	0.0314771	1	156178457	1	324	1	FALSE	8.32165e-05
rs34522020	ENSG00000225855	-2.36961	0.0180041	-0.0366503	0.0154668	1	155109150	1	327	1	FALSE	8.2453e-05
rs11264233	ENSG00000235919	3.3466	0.000854171	0.036671	0.0109577	1	154653156	0.284439	333	0.416492	FALSE	8.09674e-05
rs6666258	ENSG00000116539	3.36363	0.000828059	0.0252954	0.00752029	1	154841792	0.275744	333	0.405217	FALSE	8.09674e-05
rs2764406	ENSG00000125459	2.8378	0.00470232	0.0368321	0.0129791	1	156365320	1	383	1	FALSE	7.03972e-05
rs55649945	ENSG00000287839	2.51586	0.0121521	0.138223	0.0549408	1	156484682	1	387	1	FALSE	6.96696e-05
rs12073543	ENSG00000246203	2.92961	0.00347854	0.185462	0.0633061	1	156142678	1	398	1	FALSE	6.77441e-05
rs10796943	ENSG00000132676	-3.29371	0.00102814	-0.0227379	0.00690345	1	155444938	0.423593	412	0.586522	FALSE	6.54421e-05
rs2666826	ENSG00000163374	-8.13275	3.13243e-15	-0.0570087	0.00700977	1	155688294	1.29056e-12	412	5.77087e-12	TRUE	6.54421e-05
rs12024187	ENSG00000203761	-6.21515	8.64296e-10	-0.0850267	0.0136805	1	155808049	3.75104e-07	434	1.17144e-06	TRUE	6.21248e-05
rs4278368	ENSG00000116580	-3.53172	0.000471467	-0.0270847	0.00766899	1	155752766	0.177272	376	0.275343	FALSE	7.17078e-05
rs12746592	ENSG00000132718	-6.73839	3.94916e-11	-0.12474	0.0185118	1	155536176	1.48093e-08	375	5.12765e-08	TRUE	7.18991e-05
rs10908507	ENSG00000143622	2.99035	0.00296654	0.0223744	0.00748221	1	156521478	1	393	1	FALSE	6.8606e-05
rs10908459	ENSG00000132680	2.48766	0.0132531	0.0237401	0.00954314	1	155244275	1	397	1	FALSE	6.79147e-05
rs35138477	ENSG00000273002	8.70175	2.44339e-17	0.266386	0.0306129	1	155990722	1.05066e-14	430	5.28794e-14	TRUE	6.27027e-05
rs74471274	ENSG00000285677	-3.38414	0.000745124	-0.0861848	0.0254673	1	156540985	0.329345	442	0.472405	FALSE	6.10003e-05
rs1078699	ENSG00000116584	3.9673	7.8656e-05	0.033777	0.00851385	1	155265702	0.0354739	451	0.0645044	FALSE	5.9783e-05
rs3820592	ENSG00000163479	-2.85502	0.0044261	-0.0200064	0.00700744	1	156036222	1	458	1	FALSE	5.88693e-05
rs61813322	ENSG00000160803	-2.62781	0.00874041	-0.125574	0.0477867	1	156056281	1	476	1	FALSE	5.66432e-05
rs568036	ENSG00000116586	2.99518	0.00292988	0.0532095	0.0177651	1	156140375	1	474	1	FALSE	5.68822e-05
rs2485666	ENSG00000160789	7.68991	5.17065e-14	0.397097	0.0516386	1	156133401	2.68357e-11	519	1.11348e-10	TRUE	5.19502e-05
rs2248273	ENSG00000196189	6.97342	7.20156e-12	0.106138	0.0152204	1	156278116	3.45675e-09	480	1.2554e-08	TRUE	5.61711e-05
rs12118077	ENSG00000160785	-2.81338	0.00521345	-0.0237313	0.00843514	1	156654446	1	475	1	FALSE	5.67624e-05
rs4661036	ENSG00000260238	-8.05718	3.61542e-15	-0.110816	0.0137537	1	156263688	1.76794e-12	489	7.85024e-12	TRUE	5.51373e-05
rs2006302	ENSG00000160783	-3.62298	0.00032447	-0.041716	0.0115143	1	156222560	0.158666	489	0.249216	FALSE	5.51373e-05
rs12090516	ENSG00000242252	5.6127	3.05802e-08	0.0821206	0.0146312	1	156240766	1.54124e-05	504	4.21358e-05	TRUE	5.34963e-05
rs949464	ENSG00000160781	55.8859	2.03232e-246	0.92553	0.0165611	1	156302480	1.03445e-243	509	1.07169e-240	TRUE	5.29708e-05
rs949464	ENSG00000198952	63.0352	1.66745e-274	0.633988	0.0100577	1	156302480	9.38777e-272	563	1.31992e-268	TRUE	4.78901e-05
rs949464	ENSG00000163472	33.7262	1.15962e-141	0.335446	0.00994613	1	156302480	6.52865e-139	563	8.23782e-137	TRUE	4.78901e-05
rs949464	ENSG00000198715	53.2285	8.19642e-237	0.787134	0.0147878	1	156302480	4.70474e-234	574	3.56185e-231	TRUE	4.69724e-05
rs11264467	ENSG00000163468	-9.51529	4.09337e-20	-0.0766734	0.00805792	1	156303270	2.29229e-17	560	1.32127e-16	TRUE	4.81467e-05
rs6668419	ENSG00000125462	-3.21263	0.00136274	-0.0358409	0.0111562	1	156384179	0.83127	610	1	FALSE	4.42002e-05
rs3851912	ENSG00000116604	4.0815	4.88922e-05	0.0326475	0.0079989	1	155616653	0.029922	612	0.0551123	FALSE	4.40558e-05
rs12122238	ENSG00000183856	-3.12527	0.00184738	-0.0625757	0.0200225	1	157284110	1	637	1	FALSE	4.23268e-05
rs7538961	ENSG00000187862	9.54379	3.70928e-20	0.151911	0.0159173	1	156618488	2.3591e-17	636	1.3578e-16	TRUE	4.23933e-05
rs879461	ENSG00000163382	-7.08739	3.45156e-12	-0.0733017	0.0103426	1	156597704	2.19519e-09	636	8.09029e-09	TRUE	4.23933e-05
rs62001899	ENSG00000160818	-3.38359	0.000751816	-0.121745	0.035981	1	156236367	0.477403	635	0.651407	FALSE	4.24601e-05
rs10494312	ENSG00000272405	2.91203	0.00381404	0.0283178	0.00972444	1	157263991	1	649	1	FALSE	4.15441e-05
rs7541478	ENSG00000143320	3.51368	0.000494296	0.0679945	0.0193514	1	157375555	0.334639	677	0.478987	FALSE	3.98259e-05
rs28589464	ENSG00000223356	-2.87572	0.0041683	-0.0404122	0.0140529	1	157493899	1	681	1	FALSE	3.9592e-05
rs11264542	ENSG00000143303	5.04992	5.75101e-07	0.0507171	0.0100432	1	156768177	0.000396245	689	0.000938364	TRUE	3.91323e-05
rs11264543	ENSG00000143319	-7.94551	1.28885e-14	-0.0571962	0.00719855	1	156770863	8.88019e-12	689	3.78842e-11	TRUE	3.91323e-05
rs11264542	ENSG00000143314	-4.45883	9.33812e-06	-0.0469256	0.0105242	1	156768177	0.00657404	704	0.0134865	TRUE	3.82985e-05
rs72698648	ENSG00000143294	3.56933	0.000386626	0.0487127	0.0136476	1	156830076	0.274118	709	0.403058	FALSE	3.80284e-05
rs12566112	ENSG00000143321	3.99225	7.21656e-05	0.0400569	0.0100337	1	156758380	0.0513097	711	0.090492	FALSE	3.79214e-05
rs4661031	ENSG00000198400	2.68723	0.00740774	0.0608136	0.0226306	1	157384428	1	698	1	FALSE	3.86277e-05
rs11264542	ENSG00000027869	-2.82589	0.0048599	-0.0605005	0.0214094	1	156768177	1	698	1	FALSE	3.86277e-05
rs6677442	ENSG00000187800	7.13813	2.67619e-12	0.15762	0.0220814	1	156906581	1.76361e-09	659	6.5537e-09	TRUE	4.09137e-05
rs61329932	ENSG00000132694	-4.81906	1.84573e-06	-0.109408	0.0227031	1	157060285	0.00129755	703	0.00290898	TRUE	3.8353e-05
rs2768746	ENSG00000117036	-3.34267	0.000869256	-0.0348128	0.0104146	1	156917309	0.557193	641	0.744841	FALSE	4.20626e-05
rs1925035	ENSG00000229961	-3.72526	0.00021194	-0.0437883	0.0117544	1	157939735	0.137973	651	0.2203	FALSE	4.14165e-05
rs7533093	ENSG00000271736	-4.91865	1.19432e-06	-0.145417	0.0295644	1	157279975	0.000820497	687	0.00187733	TRUE	3.92462e-05
rs12039997	ENSG00000143297	15.3589	3.48341e-45	0.557201	0.0362786	1	157547918	2.54637e-42	731	3.55733e-41	TRUE	3.68839e-05
rs945635	ENSG00000160856	12.1983	5.32518e-31	0.365706	0.0299801	1	157700500	3.69035e-28	693	3.28692e-27	TRUE	3.89064e-05
rs2778009	ENSG00000132704	4.75741	2.47672e-06	0.140631	0.0295604	1	157652045	0.00180801	730	0.00398442	TRUE	3.69344e-05
rs112537702	ENSG00000163534	-8.31427	6.18003e-16	-0.346161	0.0416345	1	157766308	4.84515e-13	784	2.22936e-12	TRUE	3.43905e-05
rs11803924	ENSG00000158473	-2.77264	0.00571431	-0.0924318	0.0333371	1	158410205	1	760	1	FALSE	3.54765e-05
rs35150375	ENSG00000158477	-5.82378	8.70335e-09	-0.115893	0.0199	1	158395263	6.70158e-06	770	1.89477e-05	TRUE	3.50158e-05
rs961562	ENSG00000158481	-3.48518	0.00053454	-0.0917521	0.0263264	1	158461876	0.361349	676	0.51197	FALSE	3.98848e-05
rs12131763	ENSG00000158488	-4.4326	1.13822e-05	-0.038843	0.00876304	1	158431200	0.00835451	734	0.0168909	TRUE	3.67332e-05
rs17456856	ENSG00000163554	-2.67881	0.00767787	-0.24353	0.0909098	1	159548330	1	755	1	FALSE	3.57115e-05
rs2435282	ENSG00000203757	12.3379	4.12172e-31	0.166229	0.013473	1	158737900	3.20258e-28	777	2.86283e-27	TRUE	3.47003e-05
rs183447	ENSG00000197403	-10.2493	6.16244e-23	-0.202806	0.0197873	1	158737445	4.94844e-20	803	3.21363e-19	TRUE	3.35768e-05
rs114187816	ENSG00000180409	3.81811	0.000198284	0.0824793	0.0216021	1	158619576	0.158429	799	0.248904	FALSE	3.37449e-05
rs16841500	ENSG00000163563	-2.98762	0.00294373	-0.0716197	0.0239722	1	159016771	1	776	1	FALSE	3.4745e-05
rs60345057	ENSG00000163564	3.23751	0.00125684	0.0851537	0.0263022	1	158926937	1	809	1	FALSE	3.33277e-05
rs34669525	ENSG00000163565	-2.94676	0.00339341	-0.128773	0.0437001	1	159188064	1	780	1	FALSE	3.45669e-05
rs2793845	ENSG00000163568	-5.26639	1.87436e-07	-0.212099	0.040274	1	159062465	0.000144701	772	0.000360269	TRUE	3.49251e-05
rs56366265	ENSG00000213088	3.10291	0.00200245	0.0518743	0.0167179	1	159298350	1	774	1	FALSE	3.48348e-05
rs115101515	ENSG00000179639	2.9248	0.00356784	0.499903	0.170919	1	158805819	1	752	1	FALSE	3.58539e-05
rs2592900	ENSG00000158716	-8.82505	1.48097e-17	-0.125854	0.014261	1	159646839	1.08111e-14	730	5.43565e-14	TRUE	3.69344e-05
rs3091244	ENSG00000181036	3.46874	0.000551456	0.256599	0.0739747	1	159714875	0.400357	726	0.55883	FALSE	3.71379e-05
rs2494491	ENSG00000158714	3.34559	0.000867501	0.146021	0.0436458	1	159838179	0.598575	690	0.791932	FALSE	3.90756e-05
rs4656855	ENSG00000272668	-8.22138	1.4512e-15	-0.15408	0.0187414	1	159889470	9.62147e-13	663	4.33781e-12	TRUE	4.06669e-05
rs79643384	ENSG00000243284	-2.77019	0.00574369	-0.150726	0.0544098	1	160580958	1	672	1	FALSE	4.01222e-05
rs57789188	ENSG00000256029	3.06531	0.00227793	0.186565	0.0608634	1	159331732	1	724	1	FALSE	3.72405e-05
rs61821659	ENSG00000213085	-3.20222	0.00141262	-0.147509	0.0460646	1	159814351	0.946453	670	1	FALSE	4.0242e-05
rs6427491	ENSG00000279430	-2.90404	0.00379576	-0.0561955	0.0193508	1	159742604	1	703	1	FALSE	3.8353e-05
rs529346	ENSG00000158710	-2.86413	0.00429994	-0.176879	0.0617568	1	160774019	1	724	1	FALSE	3.72405e-05
rs6669066	ENSG00000143315	6.3416	4.26137e-10	0.0827288	0.0130454	1	160016731	2.81677e-07	661	8.89686e-07	TRUE	4.07899e-05
rs2295621	ENSG00000162729	-6.47482	2.15844e-10	-0.0819599	0.0126583	1	160092937	1.35118e-07	626	4.36798e-07	TRUE	4.30705e-05
rs11265335	ENSG00000132681	7.2567	1.07265e-12	0.242532	0.0334218	1	160153036	6.73624e-10	628	2.57468e-09	TRUE	4.29334e-05
rs11265335	ENSG00000143318	6.85639	1.59367e-11	0.149323	0.0217787	1	160153036	9.81698e-09	616	3.44452e-08	TRUE	4.37697e-05
rs6668576	ENSG00000162734	-2.63801	0.00851542	-0.0344396	0.0130551	1	160347231	1	614	1	FALSE	4.39123e-05
rs11265381	ENSG00000227741	-3.34042	0.000871026	-0.036267	0.010857	1	160379308	0.533068	612	0.716386	FALSE	4.40558e-05
rs11265175	ENSG00000228606	2.78402	0.00553803	0.0271614	0.00975616	1	159352993	1	612	1	FALSE	4.40558e-05
rs7512872	ENSG00000132716	5.73284	1.44257e-08	0.033877	0.00590928	1	160340573	8.85741e-06	614	2.47515e-05	TRUE	4.39123e-05
rs7536861	ENSG00000224261	-3.28538	0.00105871	-0.0295279	0.00898769	1	161257828	0.64793	612	0.847657	FALSE	4.40558e-05
rs522606	ENSG00000162735	-3.22819	0.00133405	-0.0758816	0.0235059	1	160767778	0.82044	615	1	FALSE	4.38409e-05
rs10908774	ENSG00000122218	15.2046	1.78564e-44	0.0897724	0.0059043	1	160334441	1.04996e-41	588	1.44426e-40	TRUE	4.5854e-05
rs2038780	ENSG00000162736	23.2292	5.79036e-85	0.163093	0.00702106	1	160347829	3.38736e-82	585	1.35522e-80	TRUE	4.60891e-05
rs7522166	ENSG00000171786	3.69681	0.000234208	0.057492	0.0155518	1	160306919	0.144741	618	0.229838	FALSE	4.36281e-05
rs6681315	ENSG00000162739	-3.5964	0.000345519	-0.0714631	0.0198707	1	159561960	0.213531	618	0.324166	FALSE	4.36281e-05
rs3755898	ENSG00000066294	-8.97167	3.28016e-18	-0.186888	0.0208309	1	160548947	2.07306e-15	632	1.0801e-14	TRUE	4.26616e-05
rs6664175	ENSG00000117090	-5.37614	1.05188e-07	-0.0861732	0.0160288	1	160661090	6.04831e-05	575	0.000156528	TRUE	4.68907e-05
rs189952537	ENSG00000228863	-2.76666	0.00597261	-0.292225	0.105624	1	160080173	1	564	1	FALSE	4.78052e-05
rs10489639	ENSG00000117091	4.07481	5.15597e-05	0.0509836	0.0125119	1	160709737	0.0283579	550	0.052398	FALSE	4.90221e-05
rs12064520	ENSG00000026751	-3.51443	0.00047059	-0.106358	0.0302631	1	160765730	0.272001	578	0.400274	FALSE	4.66473e-05
rs509749	ENSG00000122224	-4.43751	1.07176e-05	-0.0569868	0.0128421	1	160823770	0.00670922	626	0.0137467	TRUE	4.30705e-05
rs955370	ENSG00000122223	6.87487	1.36332e-11	0.147414	0.0214425	1	160865561	9.29783e-09	682	3.26819e-08	TRUE	3.95339e-05
rs2494484	ENSG00000179914	-3.4056	0.000703386	-0.0598812	0.0175832	1	159902445	0.49026	697	0.666271	FALSE	3.86831e-05
rs2265239	ENSG00000158764	6.80613	2.51627e-11	0.0807332	0.0118618	1	160976113	1.70855e-08	679	5.88779e-08	TRUE	3.97086e-05
rs59486558	ENSG00000158769	3.23707	0.00125862	0.155523	0.0480445	1	161115327	0.877255	697	1	FALSE	3.86831e-05
rs4656977	ENSG00000270149	-5.82677	8.07581e-09	-0.0361107	0.00619737	1	161035686	5.59654e-06	693	1.59586e-05	TRUE	3.89064e-05
rs2250174	ENSG00000215845	-12.5641	4.47189e-32	-0.195053	0.0155246	1	160981176	3.09902e-29	693	2.87606e-28	TRUE	3.89064e-05
rs12728349	ENSG00000158773	-16.4971	2.24801e-50	-0.102853	0.00623463	1	161054992	1.57136e-47	699	2.58401e-46	TRUE	3.85725e-05
rs7512140	ENSG00000186517	-2.6884	0.00742312	-0.0176114	0.00655088	1	161493811	1	703	1	FALSE	3.8353e-05
rs34731114	ENSG00000143217	3.85267	0.000125957	0.0362507	0.00940924	1	161240786	0.0891777	708	0.149089	FALSE	3.80821e-05
rs11579514	ENSG00000162755	-3.47456	0.000536734	-0.0230127	0.0066232	1	161173522	0.378934	706	0.533086	FALSE	3.819e-05
rs138818128	ENSG00000143256	3.28615	0.00107306	0.0304658	0.00927097	1	161035525	0.75651	705	0.966205	FALSE	3.82442e-05
rs77188370	ENSG00000158793	-8.42945	3.1691e-16	-0.101712	0.0120663	1	161107535	2.23422e-13	705	1.04735e-12	TRUE	3.82442e-05
rs2501870	ENSG00000158796	-3.07384	0.00220767	-0.0218041	0.00709345	1	161242779	1	707	1	FALSE	3.8136e-05
rs55748379	ENSG00000143222	-3.83916	0.00013827	-0.036466	0.00949843	1	161286727	0.0992776	718	0.164244	FALSE	3.75517e-05
rs503832	ENSG00000224985	2.96831	0.00307239	0.021334	0.00718725	1	160726514	1	719	1	FALSE	3.74995e-05
rs527342	ENSG00000143258	3.2894	0.00111821	0.0987679	0.0300262	1	160752274	0.803996	719	1	FALSE	3.74995e-05
rs7517289	ENSG00000143224	-6.05045	2.5086e-09	-0.0656234	0.010846	1	161132100	1.81874e-06	725	5.37215e-06	TRUE	3.71892e-05
rs6779	ENSG00000158850	-3.35982	0.000860548	-0.0337933	0.0100581	1	161171642	0.640248	744	0.839449	FALSE	3.62394e-05
rs2301287	ENSG00000158864	-5.20894	2.52182e-07	-0.0358185	0.00687635	1	161167053	0.000188633	748	0.00046413	TRUE	3.60456e-05
rs1984970	ENSG00000158859	2.58376	0.00994681	0.027808	0.0107626	1	160648266	1	749	1	FALSE	3.59975e-05
rs4233366	ENSG00000158869	14.5524	1.01336e-41	0.193969	0.013329	1	161189357	7.70154e-39	760	9.73648e-38	TRUE	3.54765e-05
rs4656292	ENSG00000158882	10.8225	3.01364e-25	0.201439	0.0186131	1	161224851	2.31146e-22	767	1.6497e-21	TRUE	3.51527e-05
rs116733786	ENSG00000143257	3.28804	0.00104799	0.0931494	0.0283298	1	161020564	0.810095	773	1	FALSE	3.48799e-05
rs16832866	ENSG00000158887	-10.7392	7.47144e-25	-0.566597	0.0527597	1	161364858	6.13405e-22	821	4.28926e-21	TRUE	3.28406e-05
rs60309040	ENSG00000143252	-27.8225	1.35636e-111	-0.382009	0.0137302	1	161373823	1.11629e-108	823	7.90395e-107	TRUE	3.27608e-05
rs56371448	ENSG00000188931	-3.3727	0.000786472	-0.0822761	0.0243947	1	161767916	0.660636	840	0.862046	FALSE	3.20978e-05
rs12022054	ENSG00000283696	-12.8192	2.47377e-33	-0.161017	0.0125606	1	161425765	2.0186e-30	816	1.95062e-29	TRUE	3.30418e-05
rs111562633	ENSG00000288093	5.12202	4.97505e-07	0.145648	0.0284356	1	161395721	0.000406959	818	0.000961771	TRUE	3.29611e-05
rs34001279	ENSG00000143226	3.54636	0.000416144	0.0583339	0.016449	1	162397313	0.335828	807	0.480409	FALSE	3.34103e-05
rs4657039	ENSG00000273112	3.98297	7.6844e-05	0.0753462	0.0189171	1	161492938	0.06209	808	0.107738	FALSE	3.3369e-05
rs2099684	ENSG00000173110	-4.08066	4.97927e-05	-0.0758687	0.0185923	1	161530340	0.0402325	808	0.0723692	FALSE	3.3369e-05
rs10753610	ENSG00000203747	7.21045	1.66369e-12	0.249657	0.0346243	1	161694033	1.33927e-09	805	5.00992e-09	TRUE	3.34933e-05
rs11810143	ENSG00000244682	-7.66535	6.34182e-14	-0.435546	0.0568201	1	161510859	5.19395e-11	819	2.11892e-10	TRUE	3.29208e-05
rs11810143	ENSG00000225217	-9.10789	8.88857e-19	-0.565796	0.0621215	1	161510859	6.71976e-16	756	3.6061e-15	TRUE	3.56642e-05
rs74127624	ENSG00000162747	-5.77365	1.12203e-08	-0.78247	0.135524	1	161334080	8.53866e-06	761	2.39082e-05	TRUE	3.54299e-05
rs9427398	ENSG00000072694	12.9706	2.18949e-34	0.59497	0.0458707	1	161506415	1.71437e-31	783	1.71385e-30	TRUE	3.44344e-05
rs949691	ENSG00000132185	-3.02254	0.00258075	-0.0938531	0.031051	1	160923993	1	819	1	FALSE	3.29208e-05
rs7520519	ENSG00000162746	8.76131	1.87776e-17	0.260656	0.0297508	1	161725849	1.55478e-14	828	7.75776e-14	TRUE	3.2563e-05
rs2055539	ENSG00000081721	5.51171	4.95367e-08	0.0787157	0.0142815	1	161838076	4.13136e-05	834	0.000108777	TRUE	3.23287e-05
rs4657101	ENSG00000118217	4.14094	3.89407e-05	0.0569761	0.0137592	1	161768448	0.0326323	838	0.0597409	FALSE	3.21744e-05
rs16852851	ENSG00000229808	-8.5798	7.68715e-17	-0.340272	0.0396597	1	161840458	6.96456e-14	906	3.35021e-13	TRUE	2.97595e-05
rs12143132	ENSG00000162745	-3.04871	0.00236607	-0.141013	0.0462533	1	162675998	1	983	1	FALSE	2.74284e-05
rs60441301	ENSG00000198929	-7.13494	2.2559e-12	-0.201236	0.0282043	1	162255355	2.30327e-09	1021	8.47748e-09	TRUE	2.64076e-05
rs6677530	ENSG00000239887	-8.91203	4.73153e-18	-0.342067	0.0383827	1	162250328	4.54227e-15	960	2.32475e-14	TRUE	2.80856e-05
rs1626395	ENSG00000198574	3.46565	0.000567886	0.175635	0.0506789	1	162869417	0.5588	984	0.746638	FALSE	2.74006e-05
rs10737484	ENSG00000152332	-3.64191	0.000288599	-0.0241691	0.00663636	1	162528809	0.284848	987	0.417059	FALSE	2.73173e-05
rs4656355	ENSG00000117143	-2.91674	0.00371895	-0.0396461	0.0135926	1	162154007	1	942	1	FALSE	2.86222e-05
rs12126332	ENSG00000162733	8.03727	4.1973e-15	0.201312	0.0250473	1	162631124	4.0462e-12	964	1.75624e-11	TRUE	2.7969e-05
rs2805025	ENSG00000132196	7.06299	5.04198e-12	0.0849366	0.0120256	1	162762701	4.30585e-09	854	1.55545e-08	TRUE	3.15716e-05
rs10917725	ENSG00000143228	-4.92931	1.0032e-06	-0.0664759	0.0134859	1	163324544	0.000822621	820	0.00188153	TRUE	3.28807e-05
rs6695491	ENSG00000143248	-6.74363	3.81702e-11	-0.0538859	0.00799063	1	163237711	3.12995e-08	820	1.06041e-07	TRUE	3.28807e-05
rs952089	ENSG00000232995	-6.42494	2.21901e-10	-0.064721	0.0100734	1	163318876	1.81959e-07	820	5.82956e-07	TRUE	3.28807e-05
rs76958559	ENSG00000185630	3.16236	0.0016307	0.211615	0.066917	1	164145403	1	743	1	FALSE	3.62882e-05
rs77249757	ENSG00000269887	-3.40519	0.000697345	-0.116827	0.0343086	1	164825295	0.610177	875	0.805386	FALSE	3.08139e-05
rs4147592	ENSG00000143198	-29.1964	3.87526e-118	-0.298135	0.0102113	1	165630909	3.35985e-115	867	2.62441e-113	TRUE	3.10982e-05
rs9333493	ENSG00000143149	5.66779	2.09468e-08	0.11756	0.0207418	1	165656245	1.85798e-05	887	5.03754e-05	TRUE	3.0397e-05
rs2251768	ENSG00000224358	7.15739	1.83079e-12	0.0642661	0.00897898	1	165769074	1.67151e-09	913	6.222e-09	TRUE	2.95314e-05
rs12122205	ENSG00000143179	-3.12263	0.00186385	-0.0465349	0.0149024	1	166699516	1	848	1	FALSE	3.1795e-05
rs4233408	ENSG00000143183	10.4651	1.55849e-23	0.0983314	0.00939614	1	165743723	1.3216e-20	848	8.76492e-20	TRUE	3.1795e-05
rs115641356	ENSG00000143157	-3.21288	0.00136104	-0.143248	0.0445856	1	166578500	1	736	1	FALSE	3.66334e-05
rs6691431	ENSG00000225171	12.143	6.89406e-31	0.0949547	0.00781973	1	166858437	5.19812e-28	754	4.60278e-27	TRUE	3.57588e-05
rs12142142	ENSG00000152382	3.93414	9.36035e-05	0.0402524	0.0102316	1	166575800	0.0704835	753	0.120822	FALSE	3.58063e-05
rs2837	ENSG00000143195	15.6077	3.86123e-47	0.154111	0.00987404	1	166908272	2.98087e-44	772	4.39846e-43	TRUE	3.49251e-05
rs10918622	ENSG00000143167	-3.67018	0.000261113	-0.110727	0.0301693	1	167093885	0.191918	735	0.295134	FALSE	3.66832e-05
rs12142855	ENSG00000272205	-3.74117	0.000195087	-0.0354515	0.00947604	1	166685613	0.144169	739	0.229079	FALSE	3.64846e-05
rs16858873	ENSG00000143190	-3.3715	0.000781283	-0.0586514	0.0173962	1	167283618	0.578931	741	0.76951	FALSE	3.63862e-05
rs870875	ENSG00000233411	-3.58758	0.000352764	-0.0565298	0.0157571	1	167430497	0.256812	728	0.38059	FALSE	3.70359e-05
rs3767437	ENSG00000273160	3.75306	0.000208777	0.0418679	0.0111557	1	167387821	0.152198	729	0.240188	FALSE	3.69851e-05
rs870875	ENSG00000198821	-4.12794	4.22858e-05	-0.0795881	0.0192804	1	167430497	0.0319258	755	0.0585346	FALSE	3.57115e-05
rs6427090	ENSG00000143162	3.79805	0.000158079	0.0569241	0.0149877	1	167562316	0.11682	739	0.190009	FALSE	3.64846e-05
rs12405196	ENSG00000198771	5.94248	4.67225e-09	0.0876764	0.0147542	1	167597382	3.43878e-06	736	9.95457e-06	TRUE	3.66334e-05
rs12126826	ENSG00000241666	4.38709	1.37893e-05	0.0683186	0.0155726	1	167595424	0.0101214	734	0.0201812	TRUE	3.67332e-05
rs114790755	ENSG00000197965	4.03347	6.03557e-05	0.289101	0.0716756	1	167792525	0.0494313	819	0.0874455	FALSE	3.29208e-05
rs1050036	ENSG00000143199	3.58503	0.000355503	0.0630226	0.0175794	1	167918198	0.302533	851	0.439399	FALSE	3.16829e-05
rs11582396	ENSG00000143164	6.24308	9.0569e-10	0.0490845	0.00786222	1	168108398	7.51723e-07	830	2.28842e-06	TRUE	3.24845e-05
rs6692861	ENSG00000143158	4.16285	3.46043e-05	0.042142	0.0101233	1	168110315	0.0285485	825	0.0527288	FALSE	3.26814e-05
rs11809243	ENSG00000143147	-5.98434	3.95539e-09	-0.0593759	0.00992189	1	168157651	3.28297e-06	830	9.51583e-06	TRUE	3.24845e-05
rs2235207	ENSG00000143155	13.3223	5.85235e-36	0.0888286	0.00666767	1	168190024	4.52972e-33	774	4.8353e-32	TRUE	3.48348e-05
rs10918855	ENSG00000213064	-5.3074	1.64955e-07	-0.0535554	0.0100907	1	168263838	0.000129325	784	0.000323666	TRUE	3.43905e-05
rs4656575	ENSG00000143178	7.28697	1.14461e-12	0.0986279	0.0135348	1	168264696	8.9165e-10	779	3.37979e-09	TRUE	3.46112e-05
rs11580138	ENSG00000143185	-11.1865	1.25374e-26	-0.273033	0.0244074	1	168558662	9.82931e-24	784	7.42157e-23	TRUE	3.43905e-05
rs1040508	ENSG00000143184	16.7106	7.18556e-52	0.206403	0.0123517	1	168531512	5.51851e-49	768	9.47874e-48	TRUE	3.5107e-05
rs10919070	ENSG00000143153	6.25706	6.91772e-10	0.155913	0.024918	1	169129799	5.465e-07	790	1.68425e-06	TRUE	3.41293e-05
rs1080266	ENSG00000143156	-6.80895	3.4957e-11	-0.0797546	0.0117132	1	169207352	2.91541e-08	834	9.8892e-08	TRUE	3.23287e-05
rs1814014	ENSG00000117475	8.02901	3.74966e-15	0.0708239	0.00882099	1	169429537	3.12721e-12	834	1.36609e-11	TRUE	3.23287e-05
rs6427194	ENSG00000117479	8.23577	1.06208e-15	0.203752	0.0247399	1	169511883	8.63474e-13	813	3.90727e-12	TRUE	3.31638e-05
rs992055	ENSG00000213062	2.6334	0.00861222	0.0281387	0.0106853	1	168868023	1	815	1	FALSE	3.30824e-05
rs1894702	ENSG00000198734	-13.4368	1.79453e-36	-0.288504	0.0214712	1	169561599	1.39076e-33	775	1.51414e-32	TRUE	3.47899e-05
rs72712029	ENSG00000174175	-7.1258	2.45656e-12	-0.138029	0.0193703	1	169637174	1.86944e-09	761	6.93126e-09	TRUE	3.54299e-05
rs12410806	ENSG00000000460	-5.94235	5.42668e-09	-0.072127	0.0121378	1	169749095	4.03202e-06	743	1.16067e-05	TRUE	3.62882e-05
rs2223286	ENSG00000188404	-14.4119	5.48558e-41	-0.183342	0.0127215	1	169696491	3.9935e-38	728	4.95325e-37	TRUE	3.70359e-05
rs12122767	ENSG00000171806	-21.5894	1.83725e-77	-0.323813	0.0149987	1	169821527	1.34854e-74	734	4.56879e-73	TRUE	3.67332e-05
rs10753794	ENSG00000000457	7.03707	5.19259e-12	0.0498587	0.00708516	1	169776143	3.60885e-09	695	1.30871e-08	TRUE	3.87945e-05
rs142562341	ENSG00000075945	-8.08264	3.55317e-15	-0.248473	0.0307415	1	170072202	2.24916e-12	633	9.8955e-12	TRUE	4.25942e-05
rs12737862	ENSG00000120370	-10.2137	4.5051e-23	-0.162223	0.0158828	1	170415082	3.0905e-20	686	2.02373e-19	TRUE	3.93034e-05
rs115475615	ENSG00000231424	4.159	3.55352e-05	0.112846	0.027133	1	170509871	0.0220318	620	0.0415596	TRUE	4.34873e-05
rs6661903	ENSG00000076258	3.16619	0.00160008	0.0588701	0.0185933	1	171488568	0.977646	611	1	FALSE	4.41279e-05
rs3738813	ENSG00000117523	3.24068	0.00125619	0.0295977	0.00913316	1	171227474	0.797683	635	1	FALSE	4.24601e-05
rs2285176	ENSG00000283683	-2.45575	0.0142387	-0.015812	0.00643878	1	172452604	1	629	1	FALSE	4.28651e-05
rs10489298	ENSG00000233328	-3.57131	0.000374751	-0.0401774	0.01125	1	172179398	0.230472	615	0.346588	FALSE	4.38409e-05
rs10913507	ENSG00000117533	9.05201	1.47238e-18	0.0899399	0.0099359	1	171697507	8.89318e-16	604	4.74656e-15	TRUE	4.46393e-05
rs35930163	ENSG00000010165	-12.0433	6.15318e-30	-0.119529	0.00992495	1	171799044	3.80882e-27	619	3.25685e-26	TRUE	4.35576e-05
rs61807784	ENSG00000197959	4.58925	5.48099e-06	0.0786444	0.0171367	1	172126960	0.00334888	611	0.00714419	TRUE	4.41279e-05
rs9425316	ENSG00000135845	7.04033	5.22747e-12	0.0737812	0.0104798	1	172431720	2.6451e-09	506	9.69935e-09	TRUE	5.32849e-05
rs10912075	ENSG00000094975	6.72901	3.58975e-11	0.0665	0.00988258	1	172632264	1.84513e-08	514	6.34847e-08	TRUE	5.24555e-05
rs12142280	ENSG00000117560	-3.08304	0.00217637	-0.0716976	0.0232555	1	172895512	1	475	1	FALSE	5.67624e-05
rs10912558	ENSG00000117586	-9.78608	3.28257e-21	-0.20903	0.0213599	1	173192561	1.32287e-18	403	8.07425e-18	TRUE	6.69036e-05
rs72726907	ENSG00000231615	-3.51009	0.000481462	-0.0308115	0.00877796	1	173407202	0.173326	360	0.269768	FALSE	7.48948e-05
rs12027862	ENSG00000117592	-4.78238	2.15273e-06	-0.0497282	0.0103982	1	173563666	0.000708248	329	0.00162997	TRUE	8.19518e-05
rs61826764	ENSG00000203739	-5.84012	1.00095e-08	-0.0847884	0.0145183	1	173650484	3.15299e-06	315	9.14851e-06	TRUE	8.55941e-05
rs115608831	ENSG00000162753	2.37343	0.0180532	0.019084	0.00804068	1	174366629	1	353	1	FALSE	7.638e-05
rs12092383	ENSG00000076321	3.56845	0.000378875	0.033214	0.00930769	1	173607581	0.12465	329	0.201017	FALSE	8.19518e-05
rs17301125	ENSG00000117593	3.4658	0.000590501	0.0454574	0.013116	1	174374755	0.198999	337	0.304832	FALSE	8.00064e-05
rs56119636	ENSG00000120334	-3.04185	0.00255548	-0.0588074	0.0193328	1	174214620	0.861198	337	1	FALSE	8.00064e-05
rs142981282	ENSG00000270084	4.00758	6.82748e-05	0.0656299	0.0163764	1	174128849	0.0236914	347	0.0444321	TRUE	7.77007e-05
rs10912824	ENSG00000185278	-5.10119	4.90236e-07	-0.0479862	0.00940686	1	174625846	0.000170112	347	0.000420505	TRUE	7.77007e-05
rs79077452	ENSG00000234741	8.36997	3.41796e-16	0.170696	0.0203939	1	174466206	1.18261e-13	346	5.61335e-13	TRUE	7.79253e-05
rs10912717	ENSG00000117601	18.5085	7.09919e-62	0.311251	0.0168166	1	174018890	2.32143e-59	327	5.36958e-58	TRUE	8.2453e-05
rs114022096	ENSG00000236535	-3.62765	0.000304464	-0.0745508	0.0205507	1	174578860	0.0861634	283	0.144639	FALSE	9.52726e-05
rs12029440	ENSG00000135870	3.3	0.00105489	0.0618836	0.0187526	1	173573923	0.292205	277	0.426372	FALSE	9.73363e-05
rs4916359	ENSG00000152061	4.40871	1.23719e-05	0.0757994	0.0171931	1	173461979	0.00382291	309	0.00809657	TRUE	8.72561e-05
rs12568409	ENSG00000227373	3.56306	0.000386059	0.0374328	0.0105058	1	174110158	0.11852	307	0.192361	FALSE	8.78246e-05
rs859459	ENSG00000223525	3.08799	0.0021624	0.0448335	0.0145187	1	175448368	1	474	1	FALSE	5.68822e-05
rs6425310	ENSG00000116161	12.8397	3.04386e-33	0.144592	0.0112613	1	175002546	1.50671e-30	495	1.46027e-29	TRUE	5.4469e-05
rs10912867	ENSG00000287697	7.00316	5.70464e-12	0.0629302	0.00898598	1	175015690	2.8238e-09	495	1.03335e-08	TRUE	5.4469e-05
rs6425310	ENSG00000120333	-3.75313	0.000193589	-0.0290186	0.00773183	1	175002546	0.0917612	474	0.15307	FALSE	5.68822e-05
rs58827049	ENSG00000235750	-3.11768	0.00200465	-0.0444326	0.0142518	1	175175183	1	547	1	FALSE	4.92909e-05
rs2090977	ENSG00000116147	3.04715	0.00242368	0.0267451	0.00877709	1	175808465	1	613	1	FALSE	4.39839e-05
rs74561013	ENSG00000227740	10.3521	1.38646e-22	0.139377	0.0134637	1	176232578	8.52671e-20	615	5.46709e-19	TRUE	4.38409e-05
rs1978053	ENSG00000252906	2.86532	0.00432316	0.0209413	0.00730854	1	175016066	1	597	1	FALSE	4.51627e-05
rs2502841	ENSG00000143207	4.71079	3.16275e-06	0.0409926	0.00870184	1	176119050	0.00182175	576	0.0040129	TRUE	4.68093e-05
rs532799	ENSG00000236021	-2.8956	0.00392726	-0.0353158	0.0121963	1	175883073	1	578	1	FALSE	4.66473e-05
rs12691477	ENSG00000116183	2.99567	0.00283332	0.0207138	0.00691459	1	177092122	1	554	1	FALSE	4.86681e-05
rs9970740	ENSG00000242193	-3.59971	0.0003587	-0.0419665	0.0116583	1	178004555	0.24284	677	0.362318	FALSE	3.98259e-05
rs4652266	ENSG00000075391	-3.09851	0.00200518	-0.0325914	0.0105184	1	177785636	1	714	1	FALSE	3.77621e-05
rs12065736	ENSG00000188585	4.36262	1.46345e-05	0.0547106	0.0125408	1	177971206	0.00938068	641	0.0188091	TRUE	4.20626e-05
rs6425489	ENSG00000213057	-6.60471	1.12918e-10	-0.0653441	0.00989356	1	178600001	8.19784e-08	726	2.69618e-07	TRUE	3.71379e-05
rs7514930	ENSG00000116191	-3.90053	0.000103909	-0.0568724	0.0145807	1	178724949	0.0791784	762	0.134057	FALSE	3.53834e-05
rs4625243	ENSG00000273062	4.11195	4.30215e-05	0.0458059	0.0111397	1	179382471	0.0329545	766	0.0603083	FALSE	3.51986e-05
rs4322196	ENSG00000116199	-5.81223	9.02485e-09	-0.0518743	0.00892503	1	179059801	5.96543e-06	661	1.69491e-05	TRUE	4.07899e-05
rs2152320	ENSG00000186283	-10.701	1.86002e-24	-0.10361	0.00968232	1	179346164	1.26295e-21	679	8.7136e-21	TRUE	3.97086e-05
rs45628232	ENSG00000143322	8.57229	8.38872e-17	0.186768	0.0217874	1	179091790	6.15732e-14	734	2.96842e-13	TRUE	3.67332e-05
rs56303406	ENSG00000057252	15.8688	1.50303e-47	0.222197	0.0140021	1	179351710	1.10472e-44	735	1.64613e-43	TRUE	3.66832e-05
rs6665833	ENSG00000162779	4.98446	7.53142e-07	0.0345861	0.00693878	1	179537492	0.000543015	721	0.00126659	TRUE	3.73955e-05
rs75056293	ENSG00000236539	-3.21025	0.0013733	-0.0885205	0.0275743	1	179838933	1	765	1	FALSE	3.52446e-05
rs2762857	ENSG00000231966	-3.26818	0.00112347	-0.0570649	0.0174608	1	179870348	0.794296	707	1	FALSE	3.8136e-05
rs148040147	ENSG00000169905	-8.57558	1.18406e-16	-0.266624	0.0310911	1	179862883	8.32393e-14	703	3.98464e-13	TRUE	3.8353e-05
rs9662858	ENSG00000143337	3.93112	9.74362e-05	0.0276028	0.00702162	1	179099716	0.0681079	699	0.117137	FALSE	3.85725e-05
rs11584034	ENSG00000272906	3.97996	8.99203e-05	0.249769	0.0627567	1	179771834	0.0629442	700	0.109077	FALSE	3.85174e-05
rs11584034	ENSG00000260360	2.66412	0.00785206	0.094726	0.0355562	1	179771834	1	713	1	FALSE	3.78151e-05
rs6425614	ENSG00000135837	3.1672	0.0016287	0.0984375	0.0310803	1	180220349	1	710	1	FALSE	3.79749e-05
rs3767184	ENSG00000116260	13.855	4.53018e-38	0.259733	0.0187465	1	180172232	3.1666e-35	699	3.61341e-34	TRUE	3.85725e-05
rs7543366	ENSG00000121454	6.27906	6.97955e-10	0.204239	0.0325269	1	180536902	5.14393e-07	737	1.58754e-06	TRUE	3.65836e-05
rs72720921	ENSG00000230124	3.93618	9.12216e-05	0.199047	0.0505685	1	180521017	0.0696021	763	0.119527	FALSE	3.5337e-05
rs61100665	ENSG00000143324	-2.58759	0.00982526	-0.0699452	0.027031	1	181061649	1	791	1	FALSE	3.40862e-05
rs41267634	ENSG00000135835	3.53748	0.000426565	0.0675477	0.0190949	1	180566267	0.320777	752	0.461867	FALSE	3.58539e-05
rs944231	ENSG00000232586	9.92766	1.21662e-21	0.230351	0.0232029	1	180969503	9.7451e-19	801	5.98324e-18	TRUE	3.36606e-05
rs10494536	ENSG00000243155	5.30964	1.53893e-07	0.103272	0.0194498	1	181006729	0.000113573	738	0.000285841	TRUE	3.65341e-05
rs2331902	ENSG00000135823	-8.96318	4.31895e-18	-0.109313	0.0121957	1	181025454	3.37742e-15	782	1.73761e-14	TRUE	3.44784e-05
rs75422595	ENSG00000153029	5.19464	2.68794e-07	0.134203	0.0258349	1	181085165	0.000215573	802	0.000527318	TRUE	3.36186e-05
rs2332058	ENSG00000162783	13.1732	3.56144e-35	0.217355	0.0164997	1	181077775	2.64971e-32	744	2.74366e-31	TRUE	3.62394e-05
rs199922	ENSG00000198216	3.03456	0.002493	0.112906	0.0372067	1	181765897	1	751	1	FALSE	3.59017e-05
rs185580	ENSG00000228918	3.91658	0.00011686	0.0429426	0.0109643	1	182550726	0.0988632	846	0.163614	FALSE	3.18701e-05
rs61805075	ENSG00000135821	-5.64363	2.47261e-08	-0.0831521	0.0147338	1	182167266	2.0226e-05	818	5.46279e-05	TRUE	3.29611e-05
rs7535533	ENSG00000276839	4.73357	2.6004e-06	0.0274945	0.00580842	1	182527694	0.0019711	758	0.0043264	TRUE	3.55701e-05
rs3738579	ENSG00000135828	8.5568	7.43061e-17	0.0871332	0.0101829	1	182586901	5.58039e-14	751	2.69689e-13	TRUE	3.59017e-05
rs74128045	ENSG00000143333	3.43799	0.000648402	0.233935	0.0680441	1	182281773	0.483708	746	0.659051	FALSE	3.61423e-05
rs12123901	ENSG00000261504	4.31601	2.04494e-05	0.119037	0.0275804	1	181618640	0.0153371	750	0.0296702	TRUE	3.59495e-05
rs77427725	ENSG00000135838	2.86503	0.00428977	0.140081	0.0488934	1	183509586	1	863	1	FALSE	3.12423e-05
rs1779814	ENSG00000135829	4.17514	3.32289e-05	0.102635	0.0245824	1	182150460	0.0263838	794	0.0489942	TRUE	3.39574e-05
rs516134	ENSG00000287808	3.24045	0.00129493	0.0768673	0.0237212	1	182584558	1	803	1	FALSE	3.35768e-05
rs10797823	ENSG00000135862	15.5664	1.71493e-46	0.400483	0.0257274	1	183052366	1.46798e-43	856	2.11072e-42	TRUE	3.14978e-05
rs11585443	ENSG00000157064	-3.10961	0.00193527	-0.1287	0.0413878	1	184098463	1	709	1	FALSE	3.80284e-05
rs2702182	ENSG00000116698	-7.98224	7.79022e-15	-0.0571755	0.00716284	1	183547305	5.71802e-12	734	2.46288e-11	TRUE	3.67332e-05
rs6424897	ENSG00000232860	-4.73758	2.63338e-06	-0.0431891	0.00911628	1	183450068	0.0019329	734	0.00424634	TRUE	3.67332e-05
rs6662844	ENSG00000116701	6.33526	4.15614e-10	0.0524172	0.00827388	1	183525318	3.19607e-07	769	1.00401e-06	TRUE	3.50613e-05
rs1174657	ENSG00000162704	25.5987	1.35648e-98	0.189875	0.00741734	1	183647791	1.07298e-95	791	5.83438e-94	TRUE	3.40862e-05
rs2254972	ENSG00000143344	6.5551	1.131e-10	0.13783	0.0210264	1	183633660	8.94618e-08	791	2.9325e-07	TRUE	3.40862e-05
rs10797955	ENSG00000198756	4.04955	5.77714e-05	0.108962	0.0269071	1	184336443	0.0413643	716	0.0742694	FALSE	3.76566e-05
rs6700096	ENSG00000198860	-5.6276	2.56666e-08	-0.0542357	0.00963746	1	184069017	1.88906e-05	736	5.11969e-05	TRUE	3.66334e-05
rs75981610	ENSG00000116667	3.42519	0.000694927	0.174544	0.0509588	1	183927785	0.449618	647	0.618036	FALSE	4.16726e-05
rs10911633	ENSG00000116406	-6.76589	3.76653e-11	-0.0459381	0.00678967	1	184698136	2.16575e-08	575	7.41662e-08	TRUE	4.68907e-05
rs4631655	ENSG00000135842	3.43642	0.000618921	0.0567101	0.0165027	1	184392182	0.319982	517	0.461026	FALSE	5.21512e-05
rs12094983	ENSG00000121481	10.0675	2.10777e-22	0.218508	0.0217043	1	185038831	1.0581e-19	502	6.76002e-19	TRUE	5.37095e-05
rs12408279	ENSG00000121486	-5.04542	5.94868e-07	-0.0764622	0.0151548	1	185070091	0.000276019	464	0.000666317	TRUE	5.81081e-05
rs10798013	ENSG00000116668	3.11818	0.00187858	0.0306404	0.00982638	1	185425597	0.871662	464	1	FALSE	5.81081e-05
rs883753	ENSG00000238061	-6.021	3.32323e-09	-0.0614022	0.010198	1	185261718	1.51871e-06	457	4.51236e-06	TRUE	5.89981e-05
rs12736396	ENSG00000279838	5.73307	1.72153e-08	0.162078	0.0282707	1	185350201	7.9707e-06	463	2.2388e-05	TRUE	5.82336e-05
rs4651272	ENSG00000116679	4.28547	2.11215e-05	0.0682581	0.0159278	1	185573939	0.00948355	449	0.0190019	TRUE	6.00493e-05
rs6684800	ENSG00000273004	-2.95514	0.00323439	-0.0341729	0.0115639	1	185429563	1	449	1	FALSE	6.00493e-05
rs78372984	ENSG00000143341	3.24506	0.00121832	0.170012	0.052391	1	185648993	0.413011	339	0.573768	FALSE	7.95344e-05
rs10911719	ENSG00000116690	4.03174	6.27159e-05	0.0589758	0.0146279	1	185401723	0.0312325	498	0.0574025	FALSE	5.41409e-05
rs7524832	ENSG00000047410	3.53714	0.000432477	0.0292588	0.00827188	1	186567418	0.220131	509	0.332876	FALSE	5.29708e-05
rs8824	ENSG00000157181	-5.52508	5.16846e-08	-0.0563253	0.0101945	1	186421171	2.63075e-05	509	7.04347e-05	TRUE	5.29708e-05
rs80305966	ENSG00000229739	8.8111	1.04265e-17	0.126883	0.0144004	1	186469143	5.43218e-15	521	2.77444e-14	TRUE	5.17508e-05
rs79322388	ENSG00000288562	4.19698	3.06143e-05	0.108052	0.0257453	1	186609504	0.0177563	580	0.0340094	TRUE	4.64865e-05
rs6688292	ENSG00000073756	-2.61171	0.00915378	-0.106759	0.040877	1	186919851	1	586	1	FALSE	4.60105e-05
rs689462	ENSG00000273129	-3.16335	0.00161522	-0.0921501	0.0291306	1	186681951	0.946517	586	1	FALSE	4.60105e-05
rs10911977	ENSG00000116711	-8.16004	1.96914e-15	-0.115073	0.014102	1	186995803	1.32326e-12	672	5.91577e-12	TRUE	4.01222e-05
rs10911836	ENSG00000230426	3.14354	0.00182429	0.0231403	0.00736123	1	186180103	1	695	1	FALSE	3.87945e-05
rs1336852	ENSG00000228215	3.43126	0.00062888	0.0466684	0.013601	1	191783695	0.442103	703	0.608854	FALSE	3.8353e-05
rs10754003	ENSG00000150681	-6.36734	3.69387e-10	-0.0726759	0.0114138	1	192168015	2.20893e-07	598	7.03115e-07	TRUE	4.50872e-05
rs12753803	ENSG00000090104	2.759	0.00595813	0.197053	0.0714219	1	193227752	1	653	1	FALSE	4.12897e-05
rs114880719	ENSG00000127074	-3.02383	0.00256653	-0.124023	0.0410151	1	192985024	1	580	1	FALSE	4.64865e-05
rs7531013	ENSG00000116741	-7.22927	1.23568e-12	-0.169151	0.023398	1	192796813	7.73535e-10	626	2.94284e-09	TRUE	4.30705e-05
rs1327448	ENSG00000285280	3.00069	0.00280153	0.223075	0.0743411	1	193915532	1	613	1	FALSE	4.39839e-05
rs78642138	ENSG00000116747	-3.61496	0.000335929	-0.0844565	0.0233631	1	192213442	0.19719	587	0.302439	FALSE	4.59321e-05
rs4657899	ENSG00000116750	2.7929	0.00538264	0.0264854	0.00948313	1	194040089	1	589	1	FALSE	4.57761e-05
rs9887974	ENSG00000023572	-4.87099	1.50428e-06	-0.0448108	0.00919953	1	193310802	0.00097778	650	0.00222299	TRUE	4.14802e-05
rs6689006	ENSG00000134371	-3.99203	7.24141e-05	-0.0248383	0.00622196	1	193255282	0.0471416	651	0.0837561	FALSE	4.14165e-05
rs111358516	ENSG00000162630	-3.14226	0.00177742	-0.0460356	0.0146505	1	193163817	1	656	1	FALSE	4.11008e-05
rs4657908	ENSG00000286285	3.16613	0.00163556	0.0641147	0.0202502	1	194169560	1	856	1	FALSE	3.14978e-05
rs4357510	ENSG00000227240	2.87624	0.00411793	0.0411509	0.0143072	1	192643264	1	856	1	FALSE	3.14978e-05
rs12406047	ENSG00000000971	4.51159	7.51523e-06	0.171354	0.0379808	1	196708768	0.00281821	375	0.00607398	TRUE	7.18991e-05
rs2494271	ENSG00000143278	-3.02227	0.0026106	-0.0167274	0.00553472	1	197378790	1	423	1	FALSE	6.37403e-05
rs117023883	ENSG00000066279	2.61327	0.00911929	0.149542	0.0572241	1	197900750	1	428	1	FALSE	6.29957e-05
rs1170878	ENSG00000177888	-3.27618	0.00109314	-0.0599756	0.0183065	1	196990713	0.435069	398	0.60026	FALSE	6.77441e-05
rs16841842	ENSG00000213047	3.73458	0.000200887	0.0529718	0.0141841	1	197642552	0.14725	733	0.233277	FALSE	3.67833e-05
rs114940115	ENSG00000151414	4.20651	2.9064e-05	0.0903351	0.021475	1	198062896	0.024501	843	0.0457655	TRUE	3.19836e-05
rs10919679	ENSG00000081237	-3.18732	0.00150842	-0.0723916	0.0227124	1	199447417	1	999	1	FALSE	2.69891e-05
rs9662783	ENSG00000236278	3.10953	0.00193312	0.037112	0.0119349	1	199269317	1	1014	1	FALSE	2.65899e-05
rs55965229	ENSG00000116833	5.22321	2.54327e-07	0.112117	0.0214652	1	199834799	0.000234744	923	0.000571445	TRUE	2.92114e-05
rs7511799	ENSG00000273093	5.42188	8.12862e-08	0.0467847	0.00862887	1	200349332	7.46207e-05	918	0.000191379	TRUE	2.93705e-05
rs12141206	ENSG00000203721	6.22956	8.4413e-10	0.0969482	0.0155626	1	200396963	8.23871e-07	976	2.49955e-06	TRUE	2.76251e-05
rs2790114	ENSG00000162702	10.9604	1.44474e-25	0.125201	0.011423	1	200339346	1.3754e-22	952	9.92423e-22	TRUE	2.83216e-05
rs61827019	ENSG00000118193	-4.06162	6.14419e-05	-0.064454	0.015869	1	200576945	0.0599058	975	0.104279	FALSE	2.76535e-05
rs10919993	ENSG00000118197	-6.18375	1.2335e-09	-0.0484984	0.00784289	1	200658184	1.19156e-06	966	3.57649e-06	TRUE	2.79111e-05
rs58397787	ENSG00000118200	-5.00497	7.01334e-07	-0.0857213	0.0171273	1	200738405	0.000694321	990	0.00159904	TRUE	2.72345e-05
rs10920091	ENSG00000170128	6.15538	1.3017e-09	0.143936	0.0233837	1	201005936	1.20408e-06	925	3.61076e-06	TRUE	2.91483e-05
rs6427863	ENSG00000163362	-6.10382	2.06421e-09	-0.115247	0.0188811	1	200878873	1.94242e-06	941	5.7229e-06	TRUE	2.86527e-05
rs11583328	ENSG00000116852	4.39274	1.28016e-05	0.0589844	0.0134277	1	201033045	0.0115087	899	0.0227698	TRUE	2.99913e-05
rs6656481	ENSG00000229191	-5.6412	2.58731e-08	-0.1301	0.0230625	1	201000855	2.32599e-05	899	6.25305e-05	TRUE	2.99913e-05
rs1010502	ENSG00000116857	30.7572	1.03371e-128	0.465781	0.0151438	1	201154617	8.91061e-126	862	8.90337e-124	TRUE	3.12786e-05
rs10158720	ENSG00000174307	3.23663	0.00126551	0.0678525	0.0209639	1	201124340	1	823	1	FALSE	3.27608e-05
rs12128588	ENSG00000224536	4.99955	7.02786e-07	0.0611057	0.0122222	1	201508351	0.00055239	786	0.00128693	TRUE	3.4303e-05
rs4915233	ENSG00000159176	4.50688	7.60073e-06	0.0641641	0.0142369	1	201474339	0.00597418	786	0.0123214	TRUE	3.4303e-05
rs3753979	ENSG00000223396	9.8686	1.61303e-21	0.125674	0.0127347	1	201509034	1.23558e-18	766	7.55082e-18	TRUE	3.51986e-05
rs6687117	ENSG00000134369	22.6667	9.0531e-84	0.44138	0.0194727	1	201525023	6.66308e-81	736	2.54178e-79	TRUE	3.66334e-05
rs11580908	ENSG00000198700	3.6016	0.000333983	0.0346741	0.00962741	1	201914071	0.254495	762	0.377476	FALSE	3.53834e-05
rs12564101	ENSG00000231871	3.90615	0.000101023	0.0401984	0.010291	1	201199067	0.0770808	763	0.130877	FALSE	3.5337e-05
rs10920269	ENSG00000198892	-8.09356	2.55425e-15	-0.176224	0.0217733	1	201877561	1.90547e-12	746	8.44378e-12	TRUE	3.61423e-05
rs12090635	ENSG00000134375	-3.62571	0.000315252	-0.0306242	0.00844642	1	201967196	0.227927	723	0.343321	FALSE	3.7292e-05
rs4950807	ENSG00000176393	-50.537	1.18366e-220	-0.534302	0.0105725	1	201983627	8.4395e-218	713	4.48981e-215	TRUE	3.78151e-05
rs11586632	ENSG00000163435	-16.4107	2.85034e-50	-0.274238	0.0167109	1	201986486	2.15486e-47	756	3.5288e-46	TRUE	3.56642e-05
rs4950805	ENSG00000234678	-15.1809	2.73675e-44	-0.138385	0.00911574	1	201981163	2.06625e-41	755	2.81078e-40	TRUE	3.57115e-05
rs12566163	ENSG00000170075	3.29418	0.0010268	0.0495896	0.0150537	1	201636885	0.733136	714	0.941544	FALSE	3.77621e-05
rs143663705	ENSG00000143862	-4.38598	1.39293e-05	-0.0751706	0.0171389	1	202704709	0.00970871	697	0.0194095	TRUE	3.86831e-05
rs12737056	ENSG00000143851	-9.61713	1.21195e-20	-0.179034	0.0186161	1	202163649	8.78667e-18	725	5.16443e-17	TRUE	3.71892e-05
rs35004464	ENSG00000243323	-5.5711	4.60454e-08	-0.0999167	0.0179348	1	202174197	3.3521e-05	728	8.88178e-05	TRUE	3.70359e-05
rs10920352	ENSG00000133067	-2.99731	0.00279989	-0.0673335	0.0224646	1	202178914	1	708	1	FALSE	3.80821e-05
rs143663705	ENSG00000077152	3.13457	0.00177923	0.0726355	0.0231724	1	202704709	1	721	1	FALSE	3.73955e-05
rs6673562	ENSG00000077157	-3.43205	0.000635625	-0.0719395	0.0209611	1	202683363	0.450022	708	0.618419	FALSE	3.80821e-05
rs10920247	ENSG00000236439	-2.61091	0.00917812	-0.0288231	0.0110395	1	201743620	1	692	1	FALSE	3.89626e-05
rs68043120	ENSG00000226862	-3.16589	0.00161647	-0.120497	0.038061	1	202073203	1	624	1	FALSE	4.32086e-05
rs10800802	ENSG00000117139	-3.08482	0.00218864	-0.0362251	0.011743	1	201967330	1	617	1	FALSE	4.36988e-05
rs6687143	ENSG00000214796	5.73249	1.57538e-08	0.135111	0.0235694	1	202857960	1.04448e-05	663	2.90224e-05	TRUE	4.06669e-05
rs57629817	ENSG00000234996	4.0793	5.62912e-05	0.0541588	0.0132765	1	202956293	0.0373211	663	0.0675706	FALSE	4.06669e-05
rs4950876	ENSG00000183155	-3.4694	0.000553109	-0.0264807	0.00763263	1	203052679	0.340162	615	0.485762	FALSE	4.38409e-05
rs12095268	ENSG00000199471	3.91176	9.91121e-05	0.0304338	0.00778008	1	203730046	0.0598637	604	0.104215	FALSE	4.46393e-05
rs78337724	ENSG00000117153	-6.46367	2.03189e-10	-0.0640515	0.00990946	1	202940534	1.17646e-07	579	3.81822e-07	TRUE	4.65667e-05
rs12404552	ENSG00000159346	3.61786	0.00032305	0.0814222	0.0225056	1	202597652	0.188015	582	0.28972	FALSE	4.63267e-05
rs1539355	ENSG00000159348	10.8343	3.56341e-25	0.131494	0.0121368	1	202954952	2.07034e-22	581	1.48191e-21	TRUE	4.64064e-05
rs2810636	ENSG00000163444	2.92537	0.00353396	0.0183988	0.00628937	1	203967170	1	632	1	FALSE	4.26616e-05
rs11579055	ENSG00000143847	-16.9958	2.38712e-53	-0.427247	0.0251384	1	203062187	1.51343e-50	634	2.70085e-49	TRUE	4.2527e-05
rs10399931	ENSG00000133055	-9.37936	1.35194e-19	-0.325109	0.0346622	1	203186952	7.50327e-17	555	4.238e-16	TRUE	4.85804e-05
rs10399931	ENSG00000133048	-14.4392	5.22031e-41	-0.819578	0.0567606	1	203186952	3.0852e-38	591	3.83876e-37	TRUE	4.56212e-05
rs4020425	ENSG00000231507	-3.46018	0.000629779	-0.0689375	0.0199231	1	203268449	0.350787	557	0.498864	FALSE	4.8406e-05
rs7555556	ENSG00000133063	8.81775	1.08134e-17	0.399414	0.0452966	1	203121848	6.03386e-15	558	3.07536e-14	TRUE	4.83193e-05
rs74518103	ENSG00000233791	17.8556	2.40557e-56	1.22256	0.0684694	1	203300163	1.36155e-53	566	2.69898e-52	TRUE	4.76363e-05
rs12730855	ENSG00000159388	-5.94789	4.93921e-09	-0.17381	0.0292221	1	203290045	2.79559e-06	566	8.1415e-06	TRUE	4.76363e-05
rs10127767	ENSG00000058668	2.9965	0.00283791	0.0959081	0.0320067	1	203785844	1	626	1	FALSE	4.30705e-05
rs12090350	ENSG00000221643	-4.45109	1.06861e-05	-0.0872498	0.0196019	1	203728781	0.00689254	645	0.0140973	TRUE	4.18018e-05
rs11240463	ENSG00000122188	-9.94896	1.45195e-21	-0.153789	0.0154578	1	203782329	9.40867e-19	648	5.78389e-18	TRUE	4.16082e-05
rs2228079	ENSG00000058673	2.72871	0.00649148	0.0281545	0.0103179	1	203129147	1	689	1	FALSE	3.91323e-05
rs2821217	ENSG00000257315	2.89508	0.00401497	0.0452395	0.0156263	1	203569358	1	689	1	FALSE	3.91323e-05
rs12118087	ENSG00000182004	2.83118	0.00474158	0.0426431	0.015062	1	204001729	1	633	1	FALSE	4.25942e-05
rs12036042	ENSG00000143842	-2.98602	0.0029211	-0.103562	0.0346822	1	204500186	1	663	1	FALSE	4.06669e-05
rs7543408	ENSG00000143845	3.48258	0.000526352	0.0316611	0.00909128	1	203383007	0.344234	654	0.490794	FALSE	4.12265e-05
rs12047622	ENSG00000143850	10.4298	3.98637e-23	0.188779	0.0180999	1	204344581	2.53932e-20	637	1.66668e-19	TRUE	4.23268e-05
rs2271419	ENSG00000158615	-4.93977	1.04788e-06	-0.0619555	0.0125422	1	204429933	0.000668548	638	0.00154257	TRUE	4.22604e-05
rs12402641	ENSG00000133056	-2.87772	0.00416214	-0.047419	0.016478	1	204483651	1	591	1	FALSE	4.56212e-05
rs4252718	ENSG00000198625	13.4217	4.46272e-36	0.112173	0.00835758	1	204543067	2.65978e-33	596	2.86564e-32	TRUE	4.52385e-05
rs1411108	ENSG00000240710	-5.16098	3.40809e-07	-0.0775967	0.0150353	1	204647052	0.000209938	616	0.000513919	TRUE	4.37697e-05
rs1411108	ENSG00000240219	-4.1648	3.67653e-05	-0.0808421	0.0194108	1	204647052	0.0228312	621	0.0429297	TRUE	4.34173e-05
rs2867890	ENSG00000170382	-3.39236	0.000725838	-0.0426875	0.0125834	1	205500628	0.454375	626	0.623704	FALSE	4.30705e-05
rs2278796	ENSG00000163531	-8.81067	8.41973e-18	-0.111725	0.0126806	1	204982081	6.07063e-15	721	3.0925e-14	TRUE	3.73955e-05
rs11240352	ENSG00000174529	-6.13475	1.37703e-09	-0.0666904	0.0108709	1	205082583	1.01487e-06	737	3.05969e-06	TRUE	3.65836e-05
rs61822566	ENSG00000117222	-5.01437	8.25598e-07	-0.0316502	0.00631189	1	205109532	0.000606814	735	0.00140772	TRUE	3.66832e-05
rs7549436	ENSG00000133059	6.85392	1.96011e-11	0.076033	0.0110934	1	205218090	1.376e-08	702	4.77608e-08	TRUE	3.84076e-05
rs35250853	ENSG00000133069	-2.99054	0.00291187	-0.210232	0.070299	1	205648702	1	695	1	FALSE	3.87945e-05
rs13374813	ENSG00000163545	-8.92833	5.09724e-18	-0.104446	0.0116983	1	205323836	3.46613e-15	680	1.78185e-14	TRUE	3.96502e-05
rs3795552	ENSG00000235363	3.22663	0.00129835	0.0478592	0.0148326	1	205436555	0.898458	692	1	FALSE	3.89626e-05
rs2942133	ENSG00000162873	-3.37501	0.000770699	-0.0552232	0.0163624	1	204400747	0.531012	689	0.714062	FALSE	3.91323e-05
rs2867890	ENSG00000117266	-3.46766	0.000567917	-0.0825588	0.0238082	1	205500628	0.379368	668	0.533582	FALSE	4.03625e-05
rs3747968	ENSG00000174514	4.15782	3.53793e-05	0.0378632	0.00910651	1	205594485	0.0259331	733	0.0482209	TRUE	3.67833e-05
rs3795550	ENSG00000158711	7.68687	4.92576e-14	0.0664985	0.00865092	1	205594034	3.384e-11	687	1.39469e-10	TRUE	3.92462e-05
rs2297544	ENSG00000158715	-3.28204	0.00108592	-0.272546	0.0830416	1	206477800	0.787292	725	1	FALSE	3.71892e-05
rs73080391	ENSG00000069275	3.62077	0.0003213	0.0661377	0.0182662	1	205795912	0.248686	774	0.369986	FALSE	3.48348e-05
rs1772159	ENSG00000117280	14.678	3.43807e-42	0.201678	0.0137401	1	205790067	2.60606e-39	758	3.35279e-38	TRUE	3.55701e-05
rs823080	ENSG00000286619	39.9656	1.00231e-172	0.407873	0.0102056	1	205820154	7.24672e-170	723	1.55048e-167	TRUE	3.7292e-05
rs823080	ENSG00000133065	8.47393	1.31479e-16	0.0925504	0.0109218	1	205820154	9.46648e-14	720	4.51714e-13	TRUE	3.74474e-05
rs1772143	ENSG00000162877	-15.9319	3.75299e-48	-0.0907421	0.00569563	1	205830859	2.82976e-45	754	4.30455e-44	TRUE	3.57588e-05
rs12129635	ENSG00000276600	2.65617	0.00812004	0.043786	0.0164846	1	206447993	1	703	1	FALSE	3.8353e-05
rs7417466	ENSG00000196188	3.90786	0.000108185	0.0702277	0.0179709	1	205631849	0.0757296	700	0.128805	FALSE	3.85174e-05
rs28619955	ENSG00000285417	-3.2801	0.00109104	-0.164772	0.0502338	1	206025435	0.76264	699	0.972941	FALSE	3.85725e-05
rs17022378	ENSG00000263961	-2.84933	0.00454784	-0.175158	0.0614735	1	206480716	1	692	1	FALSE	3.89626e-05
rs10863706	ENSG00000266028	-3.09079	0.00206102	-0.0520114	0.0168279	1	206554117	1	673	1	FALSE	4.00626e-05
rs3748022	ENSG00000196550	3.52933	0.000438498	0.0423979	0.012013	1	206496132	0.295548	674	0.430697	FALSE	4.00032e-05
rs3849276	ENSG00000263528	6.30376	5.3931e-10	0.192331	0.0305105	1	206460416	3.3599e-07	623	1.05346e-06	TRUE	4.32779e-05
rs3813976	ENSG00000261000	16.4827	2.71155e-50	0.0993049	0.00602481	1	206506970	1.68659e-47	622	2.76887e-46	TRUE	4.33475e-05
rs34167199	ENSG00000266094	5.18079	3.28516e-07	0.0445122	0.00859177	1	206554107	0.000204994	624	0.000502316	TRUE	4.32086e-05
rs3813972	ENSG00000143486	3.77764	0.000180424	0.0310981	0.00823216	1	206602073	0.109156	605	0.178636	FALSE	4.45655e-05
rs7529677	ENSG00000143479	-2.2861	0.0225349	-0.135364	0.0592117	1	207180104	1	592	1	FALSE	4.55442e-05
rs4074956	ENSG00000162889	4.65776	3.87855e-06	0.0411729	0.00883965	1	206674030	0.00235816	608	0.0051319	TRUE	4.43456e-05
rs144642786	ENSG00000224114	4.02053	6.39425e-05	0.642735	0.159863	1	206938214	0.0391968	613	0.0706741	FALSE	4.39839e-05
rs72756948	ENSG00000142224	9.37264	1.17474e-19	0.183607	0.0195897	1	206797098	6.4141e-17	546	3.63219e-16	TRUE	4.93812e-05
rs1518111	ENSG00000136634	-8.87865	4.39305e-18	-0.280887	0.0316362	1	206771300	2.39421e-15	545	1.24053e-14	TRUE	4.94718e-05
rs2791708	ENSG00000162892	-2.81591	0.00507982	-0.0178076	0.00632392	1	206989088	1	521	1	FALSE	5.17508e-05
rs115973822	ENSG00000162894	-2.77614	0.00561718	-0.182091	0.0655915	1	207833687	1	530	1	FALSE	5.0872e-05
rs12731740	ENSG00000162896	3.89487	0.000105804	0.0495589	0.0127241	1	207851475	0.0594617	562	0.103597	FALSE	4.79753e-05
rs77595832	ENSG00000182795	-3.02386	0.00259429	-0.198538	0.0656571	1	206669050	1	586	1	FALSE	4.60105e-05
rs186332085	ENSG00000123836	-4.12966	4.15435e-05	-0.500332	0.121156	1	207382754	0.024386	587	0.0455681	TRUE	4.59321e-05
rs12075573	ENSG00000180667	4.07311	5.31731e-05	0.109933	0.0269899	1	207113412	0.0320102	602	0.058673	FALSE	4.47876e-05
rs12063500	ENSG00000123838	49.9496	7.03555e-219	3.35986	0.067265	1	207107419	4.48164e-216	637	2.26197e-213	TRUE	4.23268e-05
rs10864181	ENSG00000196352	-24.1431	7.21769e-91	-0.288833	0.0119634	1	207274706	5.27613e-88	731	2.39298e-86	TRUE	3.68839e-05
rs12139795	ENSG00000117322	5.40188	9.55409e-08	0.155016	0.0286966	1	207457860	7.05092e-05	738	0.00018133	TRUE	3.65341e-05
rs10863451	ENSG00000203710	5.85881	8.11423e-09	0.0938252	0.0160144	1	207658808	6.14247e-06	757	1.74395e-05	TRUE	3.56171e-05
rs114589181	ENSG00000197721	-4.31591	1.88564e-05	-0.184589	0.0427695	1	207505446	0.0138218	733	0.0269614	TRUE	3.67833e-05
rs10863451	ENSG00000244703	-5.08439	4.53319e-07	-0.0319229	0.00627861	1	207658808	0.00033319	735	0.000796418	TRUE	3.66832e-05
rs4844565	ENSG00000226289	3.06226	0.00237369	0.0307953	0.0100564	1	207053793	1	740	1	FALSE	3.64353e-05
rs1800872	ENSG00000117335	-3.25362	0.00133075	-0.0389539	0.0119725	1	206773062	0.971446	730	1	FALSE	3.69344e-05
rs1204688	ENSG00000234219	-2.26822	0.0235324	-0.123925	0.0546353	1	207937580	1	725	1	FALSE	3.71892e-05
rs72744446	ENSG00000203709	3.74299	0.000200332	0.177131	0.0473235	1	208593922	0.165875	828	0.259153	FALSE	3.2563e-05
rs11119933	ENSG00000174059	2.98954	0.00288911	0.0532222	0.0178028	1	206967095	1	825	1	FALSE	3.26814e-05
rs3748735	ENSG00000076356	-3.3681	0.000800228	-0.115239	0.034215	1	208217124	0.643383	804	0.84283	FALSE	3.3535e-05
rs113911330	ENSG00000196878	3.82813	0.000150657	0.140263	0.03664	1	210311224	0.117663	781	0.191159	FALSE	3.45226e-05
rs12066340	ENSG00000123689	2.90317	0.00378338	0.73087	0.251749	1	209883014	1	815	1	FALSE	3.30824e-05
rs74156022	ENSG00000227591	3.94367	8.80799e-05	0.193266	0.0490067	1	210689869	0.069407	788	0.119247	FALSE	3.42159e-05
rs11119339	ENSG00000009790	-16.6266	5.07962e-51	-0.205618	0.0123668	1	209765642	4.06878e-48	801	6.81616e-47	TRUE	3.36606e-05
rs1044516	ENSG00000162757	7.82952	1.66251e-14	0.116779	0.0149152	1	209786269	1.33333e-11	802	5.62961e-11	TRUE	3.36186e-05
rs596731	ENSG00000117595	18.1089	3.50657e-58	0.189066	0.0104405	1	209820456	2.62642e-55	749	5.45343e-54	TRUE	3.59975e-05
rs592164	ENSG00000117597	11.3892	3.43213e-27	0.118197	0.010378	1	209836027	2.5741e-24	750	1.98623e-23	TRUE	3.59495e-05
rs11119405	ENSG00000143469	3.97705	7.55372e-05	0.0669131	0.0168248	1	210098057	0.0584658	774	0.101962	FALSE	3.48348e-05
rs17016068	ENSG00000054392	-5.17448	2.99476e-07	-0.0692958	0.0133918	1	210385704	0.000279711	934	0.000675065	TRUE	2.88674e-05
rs6671566	ENSG00000117625	-3.3102	0.00105263	-0.0525842	0.0158855	1	210946484	1	1216	1	FALSE	2.21728e-05
rs55855500	ENSG00000082512	-3.62334	0.000315698	-0.0966712	0.0266801	1	210850612	0.393991	1248	0.551157	FALSE	2.16043e-05
rs78466177	ENSG00000153363	-7.46421	3.47215e-13	-0.333409	0.0446677	1	211168282	4.15964e-10	1198	1.60577e-09	TRUE	2.2506e-05
rs80090172	ENSG00000170385	-3.13302	0.00180259	-0.0729736	0.0232918	1	212373482	1	1217	1	FALSE	2.21546e-05
rs115026899	ENSG00000117650	-2.76053	0.00591336	-0.115393	0.041801	1	210683774	1	1217	1	FALSE	2.21546e-05
rs67798736	ENSG00000241395	-4.16852	3.51959e-05	-0.0858196	0.0205876	1	212000865	0.0430797	1224	0.0771102	FALSE	2.20279e-05
rs1539195	ENSG00000123684	-15.3235	2.67941e-45	-0.132447	0.00864342	1	211778764	3.35194e-42	1251	4.66287e-41	TRUE	2.15525e-05
rs1472225	ENSG00000143476	3.01468	0.00266379	0.056998	0.0189068	1	212229222	1	1224	1	FALSE	2.20279e-05
rs3123543	ENSG00000143493	-3.21979	0.00137751	-0.035848	0.0111336	1	212617344	1	1224	1	FALSE	2.20279e-05
rs61632665	ENSG00000220749	2.843	0.00456792	0.0501299	0.0176327	1	211561344	1	1169	1	FALSE	2.30643e-05
rs10863961	ENSG00000226251	11.389	1.50407e-27	0.115647	0.0101543	1	212294505	1.82594e-24	1214	1.41839e-23	TRUE	2.22093e-05
rs61260530	ENSG00000066027	25.2534	7.73517e-99	0.403379	0.0159733	1	212258610	8.43908e-96	1091	4.60152e-94	TRUE	2.47132e-05
rs11119888	ENSG00000201544	6.22482	8.09233e-10	0.0481896	0.00774153	1	212239962	8.9663e-07	1108	2.71027e-06	TRUE	2.43341e-05
rs11119892	ENSG00000229832	12.4792	5.43961e-32	0.11039	0.00884593	1	212255589	5.98901e-29	1101	5.49593e-28	TRUE	2.44888e-05
rs351417	ENSG00000065600	-10.5923	3.0555e-24	-0.103717	0.00979173	1	212276874	3.37021e-21	1103	2.30265e-20	TRUE	2.44444e-05
rs4338424	ENSG00000287445	-7.31534	9.99303e-13	-0.0716276	0.00979143	1	212432066	1.1492e-09	1150	4.31777e-09	TRUE	2.34453e-05
rs80090172	ENSG00000117691	4.75386	2.35507e-06	0.076111	0.0160103	1	212373482	0.00270834	1150	0.00585126	TRUE	2.34453e-05
rs11119965	ENSG00000260805	4.1543	3.65736e-05	0.0635529	0.0152981	1	212541351	0.0390606	1068	0.0704673	FALSE	2.52455e-05
rs79890508	ENSG00000162772	4.30182	1.98809e-05	0.202877	0.0471608	1	212482414	0.0211931	1066	0.0400734	TRUE	2.52928e-05
rs2221593	ENSG00000123685	-8.69876	3.33058e-17	-0.248385	0.028554	1	212700089	3.41051e-14	1024	1.66789e-13	TRUE	2.63302e-05
rs1284853	ENSG00000117697	9.38405	1.6262e-19	0.101269	0.0107916	1	212898198	1.67173e-16	1028	9.27461e-16	TRUE	2.62278e-05
rs11120005	ENSG00000203705	6.79575	2.82744e-11	0.0761728	0.0112089	1	212722631	2.90661e-08	1028	9.86102e-08	TRUE	2.62278e-05
rs963328	ENSG00000198468	39.2014	5.72921e-170	0.580778	0.0148152	1	212864319	5.67765e-167	991	1.1404e-164	TRUE	2.7207e-05
rs1890932	ENSG00000162769	28.7546	3.4941e-115	0.557753	0.019397	1	212872894	3.46265e-112	991	2.6215e-110	TRUE	2.7207e-05
rs10864037	ENSG00000174606	10.9155	7.51073e-26	0.0731447	0.00670102	1	213143203	7.05257e-23	939	5.14928e-22	TRUE	2.87137e-05
rs6419469	ENSG00000136643	-4.17286	3.33332e-05	-0.0414002	0.00992131	1	213215647	0.0319332	958	0.0585427	FALSE	2.81442e-05
rs12754081	ENSG00000143499	-5.86359	7.50842e-09	-0.135975	0.0231896	1	214281588	7.32822e-06	976	2.0663e-05	TRUE	2.76251e-05
rs7550560	ENSG00000152104	5.13023	3.76282e-07	0.0464439	0.00905298	1	214552218	0.000333763	887	0.000797691	TRUE	3.0397e-05
rs1509869	ENSG00000117724	-4.4814	8.95495e-06	-0.0870854	0.0194327	1	213717061	0.00749529	837	0.0152573	TRUE	3.22128e-05
rs12131054	ENSG00000136636	-3.3982	0.000713925	-0.0462322	0.0136049	1	215054891	0.550437	771	0.737011	FALSE	3.49704e-05
rs78108723	ENSG00000042781	3.59914	0.000364958	0.0435864	0.0121102	1	216956607	0.295981	811	0.431147	FALSE	3.32456e-05
rs301760	ENSG00000196482	3.08941	0.00216263	0.018127	0.00586747	1	216164191	1	896	1	FALSE	3.00917e-05
rs143101044	ENSG00000092978	-3.09414	0.0020567	-0.0971921	0.0314116	1	218454638	1	913	1	FALSE	2.95314e-05
rs61824607	ENSG00000162814	3.24813	0.00120555	0.0208271	0.00641202	1	218117297	1	913	1	FALSE	2.95314e-05
rs6658835	ENSG00000067533	5.77183	1.43341e-08	0.0648271	0.0112316	1	218347653	1.37178e-05	957	3.76755e-05	TRUE	2.81736e-05
rs1417488	ENSG00000092969	3.32578	0.000917873	0.0227176	0.00683077	1	218350388	0.932559	1016	1	FALSE	2.65375e-05
rs4846540	ENSG00000143353	-9.14922	7.65114e-19	-0.118542	0.0129565	1	219223223	6.52642e-16	853	3.50958e-15	TRUE	3.16086e-05
rs871108	ENSG00000228063	3.13806	0.00180832	0.0527332	0.0168044	1	219050295	1	853	1	FALSE	3.16086e-05
rs12058065	ENSG00000277007	4.63358	4.30119e-06	0.0618602	0.0133504	1	219116156	0.00338933	788	0.00722422	TRUE	3.42159e-05
rs11118367	ENSG00000215817	-5.28672	2.13057e-07	-0.0357178	0.00675614	1	219616879	0.00018962	890	0.000466386	TRUE	3.02945e-05
rs3814345	ENSG00000136628	-4.03911	6.14701e-05	-0.0429605	0.0106361	1	220274316	0.0506514	824	0.0894431	FALSE	3.27211e-05
rs6541127	ENSG00000162813	5.04345	5.62875e-07	0.0673089	0.0133458	1	220227667	0.000463246	823	0.00108839	TRUE	3.27608e-05
rs7556561	ENSG00000067704	2.78917	0.00539364	0.0279087	0.0100061	1	220772019	1	820	1	FALSE	3.28807e-05
rs12749631	ENSG00000218283	-3.00927	0.00269883	-0.0273468	0.00908751	1	219791256	1	779	1	FALSE	3.46112e-05
rs2789788	ENSG00000118873	-7.86631	1.75663e-14	-0.0535135	0.00680288	1	220102036	1.38774e-11	790	5.85682e-11	TRUE	3.41293e-05
rs146345863	ENSG00000260505	4.0407	6.91447e-05	0.102626	0.0253981	1	220141634	0.0550391	796	0.0965285	FALSE	3.3872e-05
rs73107682	ENSG00000162817	6.42418	2.83871e-10	0.261517	0.0407082	1	220680363	2.42426e-07	854	7.69043e-07	TRUE	3.15716e-05
rs7556561	ENSG00000117791	-11.9781	8.86241e-30	-0.223176	0.0186319	1	220772019	7.70143e-27	869	6.52021e-26	TRUE	3.10266e-05
rs3820356	ENSG00000186205	9.10003	1.95919e-18	0.347071	0.0381395	1	220786795	1.78286e-15	910	9.32604e-15	TRUE	2.96287e-05
rs11118607	ENSG00000221571	-6.06452	2.01385e-09	-0.0822539	0.0135631	1	220811022	1.74399e-06	866	5.15835e-06	TRUE	3.11341e-05
rs868058	ENSG00000136630	-3.54072	0.000427942	-0.0577475	0.0163095	1	220883048	0.37017	865	0.522624	FALSE	3.11701e-05
rs56369151	ENSG00000257551	7.08035	4.77875e-12	0.0946487	0.0133678	1	220865711	4.12884e-09	864	1.49425e-08	TRUE	3.12062e-05
rs2584319	ENSG00000143507	3.39592	0.000714751	0.0403117	0.0118706	1	222050112	0.552503	773	0.739274	FALSE	3.48799e-05
rs77578874	ENSG00000276997	3.48474	0.000520392	0.0947708	0.0271959	1	222887450	0.363754	699	0.514636	FALSE	3.85725e-05
rs3008650	ENSG00000225265	-6.13037	1.44456e-09	-0.0507251	0.00827439	1	222589873	1.05309e-06	729	3.17248e-06	TRUE	3.69851e-05
rs2936033	ENSG00000143498	-9.32475	2.35213e-19	-0.111283	0.0119342	1	222577692	1.7147e-16	729	9.50497e-16	TRUE	3.69851e-05
rs74145508	ENSG00000154305	-6.4673	2.59111e-10	-0.0682512	0.0105533	1	222618647	1.73863e-07	671	5.58109e-07	TRUE	4.0182e-05
rs35626308	ENSG00000272750	10.4591	7.8899e-24	0.116094	0.0110998	1	222643014	5.05742e-21	641	3.42922e-20	TRUE	4.20626e-05
rs73126803	ENSG00000162819	3.87177	0.00012287	0.0587918	0.0151847	1	222722878	0.0769167	626	0.130621	FALSE	4.30705e-05
rs2936033	ENSG00000186063	-4.32488	1.83815e-05	-0.0472308	0.0109207	1	222577692	0.0115252	627	0.0227979	TRUE	4.30018e-05
rs28765200	ENSG00000197520	-5.78876	1.136e-08	-0.103541	0.0178865	1	222763845	7.0659e-06	622	1.99491e-05	TRUE	4.33475e-05
rs17476063	ENSG00000228106	7.93967	7.78739e-15	0.0886017	0.0111594	1	222843064	4.67243e-12	600	2.02314e-11	TRUE	4.49369e-05
rs35497286	ENSG00000154309	-3.65234	0.000277832	-0.0489156	0.013393	1	222814474	0.165032	594	0.25796	FALSE	4.53908e-05
rs5744168	ENSG00000287338	-5.55339	3.92435e-08	-0.185983	0.0334899	1	223111858	1.98964e-05	507	5.37748e-05	TRUE	5.31798e-05
rs45528236	ENSG00000187554	3.73738	0.000204531	0.0975378	0.0260979	1	223112491	0.106152	519	0.174415	FALSE	5.19502e-05
rs34136554	ENSG00000236846	4.62949	5.05443e-06	0.0910037	0.0196574	1	223148764	0.00262325	519	0.00567367	TRUE	5.19502e-05
rs61837629	ENSG00000143502	-3.79653	0.000161546	-0.0741145	0.0195217	1	223266176	0.0909506	563	0.151808	FALSE	4.78901e-05
rs4653520	ENSG00000203697	-5.01755	6.38015e-07	-0.0465755	0.00928253	1	223672460	0.000319008	500	0.000764698	TRUE	5.39243e-05
rs7414159	ENSG00000162909	-3.91788	9.7394e-05	-0.141734	0.0361762	1	223486996	0.0518136	532	0.0913234	FALSE	5.06807e-05
rs28370088	ENSG00000143514	-4.41679	1.15413e-05	-0.0459523	0.010404	1	223754112	0.00629002	545	0.0129363	TRUE	4.94718e-05
rs10916170	ENSG00000272645	-12.07	3.25658e-30	-0.150637	0.0124803	1	224030225	1.8595e-27	571	1.60537e-26	TRUE	4.72192e-05
rs4653899	ENSG00000185495	5.04052	6.74717e-07	0.0978474	0.0194122	1	224051601	0.000385263	571	0.000913567	TRUE	4.72192e-05
rs7511895	ENSG00000143756	7.47114	2.54735e-13	0.0551631	0.00738349	1	224118462	1.68889e-10	663	6.67285e-10	TRUE	4.06669e-05
rs12145463	ENSG00000236773	-4.739	2.70285e-06	-0.0572188	0.012074	1	224636827	0.00177577	657	0.00391732	TRUE	4.10383e-05
rs1060386	ENSG00000143753	5.40264	9.09191e-08	0.0962942	0.0178235	1	224192776	5.94611e-05	654	0.000154045	TRUE	4.12265e-05
rs71644776	ENSG00000237101	3.93883	9.04619e-05	0.0363761	0.00923526	1	224173392	0.0578051	639	0.100872	FALSE	4.21943e-05
rs6691689	ENSG00000143748	-8.66999	3.30569e-17	-0.164044	0.0189208	1	224339200	2.39993e-14	726	1.1813e-13	TRUE	3.71379e-05
rs11803981	ENSG00000143771	-15.1051	2.52773e-44	-0.164502	0.0108905	1	224357708	1.77447e-41	702	2.42055e-40	TRUE	3.84076e-05
rs150873275	ENSG00000143786	8.60073	5.59556e-17	0.160782	0.018694	1	224452913	4.20786e-14	752	2.04917e-13	TRUE	3.58539e-05
rs11806606	ENSG00000162923	-3.05229	0.00240355	-0.0277284	0.00908444	1	224711359	1	757	1	FALSE	3.56171e-05
rs55635719	ENSG00000185842	3.57135	0.00037434	0.0311377	0.00871877	1	224878900	0.277386	741	0.407134	FALSE	3.63862e-05
rs10915689	ENSG00000143815	-2.44623	0.0146298	-0.0278199	0.0113725	1	224673880	1	814	1	FALSE	3.3123e-05
rs6676201	ENSG00000234476	-3.54556	0.000412605	-0.0308009	0.00868715	1	225477992	0.355666	862	0.504935	FALSE	3.12786e-05
rs115177309	ENSG00000154380	2.87714	0.00410889	0.0509465	0.0177073	1	225491505	1	839	1	FALSE	3.2136e-05
rs61837995	ENSG00000143742	5.77935	1.07207e-08	0.0554913	0.00960165	1	225811074	8.88747e-06	829	2.48284e-05	TRUE	3.25237e-05
rs16846137	ENSG00000143819	2.83365	0.00475526	0.161335	0.0569354	1	226568803	1	836	1	FALSE	3.22514e-05
rs3766940	ENSG00000242861	-4.89372	1.29437e-06	-0.178385	0.0364517	1	225881845	0.00107303	829	0.00242637	TRUE	3.25237e-05
rs76975982	ENSG00000196187	-7.79862	2.77425e-14	-0.198108	0.0254029	1	225877050	2.20275e-11	794	9.19402e-11	TRUE	3.39574e-05
rs1131873	ENSG00000243709	-3.55256	0.000403997	-0.0452252	0.0127303	1	225831952	0.331277	820	0.474875	FALSE	3.28807e-05
rs12411261	ENSG00000143811	9.18736	4.95947e-19	0.261687	0.0284834	1	226167964	4.02213e-16	811	2.19069e-15	TRUE	3.32456e-05
rs360057	ENSG00000143768	-4.95157	9.5039e-07	-0.0375626	0.00758601	1	225886863	0.000739404	778	0.0016985	TRUE	3.46557e-05
rs11809941	ENSG00000143751	-2.84942	0.00454536	-0.0623597	0.0218851	1	226012559	1	791	1	FALSE	3.40862e-05
rs6678547	ENSG00000163041	23.7689	4.43612e-89	0.233616	0.00982865	1	226070308	3.28717e-86	741	1.4443e-84	TRUE	3.63862e-05
rs1009668	ENSG00000272562	-2.77203	0.00571849	-0.0518071	0.0186892	1	225852703	1	743	1	FALSE	3.62882e-05
rs2306120	ENSG00000182827	6.59528	1.07282e-10	0.0508251	0.00770629	1	226164797	7.41315e-08	691	2.4471e-07	TRUE	3.9019e-05
rs10799347	ENSG00000185155	-4.24427	2.70921e-05	-0.0455911	0.0107418	1	226286431	0.0195334	721	0.037135	TRUE	3.73955e-05
rs10915936	ENSG00000183814	4.68098	3.65937e-06	0.0538157	0.0114967	1	226108902	0.00261279	714	0.00565416	TRUE	3.77621e-05
rs6675427	ENSG00000143799	7.02682	5.19184e-12	0.0743415	0.0105797	1	226356281	3.74331e-09	721	1.35647e-08	TRUE	3.73955e-05
rs12568026	ENSG00000228382	-5.66318	2.16645e-08	-0.136054	0.0240243	1	226656977	1.44502e-05	667	3.96209e-05	TRUE	4.0423e-05
rs11581975	ENSG00000143772	6.39281	3.40437e-10	0.0633853	0.00991511	1	226758652	2.32178e-07	682	7.37366e-07	TRUE	3.95339e-05
rs4233225	ENSG00000143801	6.83184	1.86844e-11	0.119777	0.0175321	1	227326366	1.18085e-08	632	4.11834e-08	TRUE	4.26616e-05
rs6426584	ENSG00000163050	15.6316	7.35262e-47	0.328319	0.0210035	1	227187248	4.38216e-44	596	6.40374e-43	TRUE	4.52385e-05
rs74140145	ENSG00000143776	-4.12829	4.14934e-05	-0.0902803	0.0218687	1	227236245	0.0237757	573	0.044563	TRUE	4.70544e-05
rs61827301	ENSG00000181450	-3.33766	0.000880297	-0.0581716	0.0174288	1	228487869	0.551946	627	0.73858	FALSE	4.30018e-05
rs12084072	ENSG00000143740	-3.90567	0.0001137	-0.0444349	0.011377	1	227539883	0.0671965	591	0.115802	FALSE	4.56212e-05
rs1295646	ENSG00000081692	-3.71376	0.000232109	-0.0403427	0.010863	1	226872038	0.138337	596	0.220756	FALSE	4.52385e-05
rs652014	ENSG00000143761	3.00158	0.00276557	0.01752	0.00583692	1	229064645	1	601	1	FALSE	4.48621e-05
rs6698324	ENSG00000143793	3.64063	0.000289334	0.0347279	0.00953898	1	228491827	0.174179	602	0.270988	FALSE	4.47876e-05
rs849749	ENSG00000162910	-8.67016	3.88288e-17	-0.0794821	0.00916732	1	228109044	2.31031e-14	595	1.13861e-13	TRUE	4.53145e-05
rs74970102	ENSG00000280157	2.69413	0.0072617	0.0612967	0.022752	1	228764082	1	586	1	FALSE	4.60105e-05
rs12125108	ENSG00000143774	-2.60931	0.00935232	-0.0390459	0.014964	1	229080357	1	597	1	FALSE	4.51627e-05
rs142723531	ENSG00000198835	-3.62003	0.000311578	-0.155914	0.0430698	1	227712458	0.183831	590	0.284185	FALSE	4.56986e-05
rs72757824	ENSG00000181873	7.02231	5.52777e-12	0.105043	0.0149585	1	228196836	3.383e-09	612	1.22998e-08	TRUE	4.40558e-05
rs148602137	ENSG00000154358	5.41003	9.0197e-08	0.219816	0.0406312	1	228418798	5.54711e-05	615	0.000144221	TRUE	4.38409e-05
rs10916278	ENSG00000162913	4.4377	1.02826e-05	0.0374423	0.00843732	1	228201833	0.00631349	614	0.0129804	TRUE	4.39123e-05
rs1011879	ENSG00000269934	4.17169	3.74501e-05	0.0403282	0.00966711	1	228553642	0.0228446	610	0.0429456	TRUE	4.42002e-05
rs4653946	ENSG00000287315	-5.49495	6.41206e-08	-0.0388983	0.00707892	1	228358541	3.70617e-05	578	9.78831e-05	TRUE	4.66473e-05
rs1757127	ENSG00000270104	11.3419	1.30386e-26	0.0804439	0.00709261	1	228337926	7.45808e-24	572	5.66814e-23	TRUE	4.71366e-05
rs10916373	ENSG00000270094	3.9348	8.98496e-05	0.0319755	0.00812634	1	228861722	0.0505853	563	0.0893345	FALSE	4.78901e-05
rs474600	ENSG00000154370	4.87721	1.33676e-06	0.0737996	0.0151315	1	228398136	0.0007419	555	0.00170383	TRUE	4.85804e-05
rs6664147	ENSG00000231563	3.85996	0.000123164	0.04458	0.0115493	1	227429818	0.0682329	554	0.117332	FALSE	4.86681e-05
rs116690844	ENSG00000162931	3.7783	0.000169435	0.07535	0.0199428	1	228342673	0.0935281	552	0.155635	FALSE	4.88445e-05
rs1925722	ENSG00000181218	-4.14951	3.84393e-05	-0.09977	0.0240438	1	228546047	0.0204497	532	0.0387721	TRUE	5.06807e-05
rs190251	ENSG00000196890	-4.33141	1.65883e-05	-0.0385371	0.00889713	1	228801985	0.00882497	532	0.0177691	TRUE	5.06807e-05
rs12084511	ENSG00000168159	10.2829	4.30523e-23	0.158611	0.0154247	1	228500247	2.23011e-20	518	1.46618e-19	TRUE	5.20505e-05
rs35314574	ENSG00000215811	3.32177	0.000953621	0.0248645	0.00748531	1	229216646	0.493022	517	0.669332	FALSE	5.21512e-05
rs664364	ENSG00000234975	2.74609	0.00622109	0.0456866	0.016637	1	229026953	1	517	1	FALSE	5.21512e-05
rs12057716	ENSG00000116574	6.26202	7.00467e-10	0.282042	0.0450401	1	229134064	3.64943e-07	521	1.14025e-06	TRUE	5.17508e-05
rs237806	ENSG00000168118	3.71656	0.000215269	0.0445716	0.0119927	1	229328339	0.109357	508	0.178919	FALSE	5.30751e-05
rs664364	ENSG00000177788	2.76677	0.00578478	0.0291984	0.0105532	1	229026953	1	508	1	FALSE	5.30751e-05
rs435201	ENSG00000154429	10.9649	1.39309e-25	0.145625	0.0132811	1	229327767	7.82918e-23	562	5.70143e-22	TRUE	4.79753e-05
rs4925493	ENSG00000069248	-3.48205	0.000536447	-0.0297808	0.00855267	1	229487390	0.311676	581	0.450542	FALSE	4.64064e-05
rs28490253	ENSG00000135776	3.93736	9.20554e-05	0.0903734	0.0229528	1	230269586	0.0592837	644	0.103296	FALSE	4.18667e-05
rs3811480	ENSG00000135801	-3.57533	0.000369734	-0.0273799	0.00765802	1	230333456	0.26436	715	0.390314	FALSE	3.77093e-05
rs2282083	ENSG00000135763	-2.87512	0.00413272	-0.0306741	0.0106688	1	229325277	1	716	1	FALSE	3.76566e-05
rs35464914	ENSG00000228058	-3.08582	0.00209363	-0.0415107	0.0134521	1	229554485	1	880	1	FALSE	3.06388e-05
rs61824026	ENSG00000143641	-3.01363	0.00269345	-0.219929	0.0729779	1	229696536	1	922	1	FALSE	2.92431e-05
rs6672880	ENSG00000224407	-3.36124	0.000829705	-0.0513303	0.0152712	1	230167938	0.810622	977	1	FALSE	2.75969e-05
rs714214	ENSG00000177614	5.50376	5.86685e-08	0.0566324	0.0102898	1	230622859	5.77298e-05	984	0.000149737	TRUE	2.74006e-05
rs3888630	ENSG00000135775	5.78828	1.2183e-08	0.0463187	0.00800216	1	230574943	1.26582e-05	1039	3.49115e-05	TRUE	2.59501e-05
rs115198392	ENSG00000119280	-3.89426	0.000114949	-0.182229	0.0467941	1	230805744	0.123226	1072	0.198997	FALSE	2.51513e-05
rs11122174	ENSG00000143643	-16.0042	4.30914e-49	-0.142929	0.00893074	1	230978849	4.60216e-46	1068	7.20676e-45	TRUE	2.52455e-05
rs11122186	ENSG00000173409	-7.54875	1.61818e-13	-0.129234	0.0171199	1	230999121	1.72821e-10	1068	6.82547e-10	TRUE	2.52455e-05
rs4378192	ENSG00000182118	-13.686	1.74723e-37	-0.461969	0.0337548	1	231037633	1.91497e-34	1096	2.13444e-33	TRUE	2.46005e-05
rs3789643	ENSG00000143633	-3.68632	0.000247795	-0.125813	0.0341296	1	230673688	0.279265	1127	0.409617	FALSE	2.39238e-05
rs3767761	ENSG00000116906	-10.856	1.58015e-25	-0.0713078	0.00656849	1	231257773	1.78083e-22	1127	1.27794e-21	TRUE	2.39238e-05
rs2749700	ENSG00000010072	7.0165	5.51257e-12	0.0628057	0.00895114	1	231386988	5.98114e-09	1085	2.13594e-08	TRUE	2.48499e-05
rs1435166	ENSG00000116903	8.40636	3.5484e-16	0.0667975	0.00794606	1	231366564	3.84646e-13	1084	1.77983e-12	TRUE	2.48728e-05
rs12123188	ENSG00000135766	-3.9412	8.9845e-05	-0.121525	0.0308347	1	230565380	0.101255	1127	0.167109	FALSE	2.39238e-05
rs1765782	ENSG00000116918	4.71975	2.85609e-06	0.0388393	0.00822909	1	231575743	0.00301889	1057	0.00648378	TRUE	2.55082e-05
rs113034270	ENSG00000233461	3.00303	0.0027522	0.0847975	0.0282373	1	231178462	1	1057	1	FALSE	2.55082e-05
rs751229	ENSG00000162946	-13.9848	1.75886e-38	-0.239003	0.0170901	1	231632793	1.69203e-35	962	1.95687e-34	TRUE	2.80272e-05
rs10752794	ENSG00000116991	5.7099	1.81781e-08	0.0947376	0.0165918	1	232599702	1.84326e-05	1014	5.00037e-05	TRUE	2.65899e-05
rs2357332	ENSG00000212916	-6.48496	1.83055e-10	-0.194959	0.0300633	1	232812506	1.96418e-07	1073	6.27849e-07	TRUE	2.51278e-05
rs743199	ENSG00000135778	27.6491	3.0323e-111	0.365951	0.0132355	1	232951203	3.4265e-108	1130	2.36657e-106	TRUE	2.38603e-05
rs7548830	ENSG00000231940	3.10272	0.00197727	0.0644066	0.0207581	1	233714465	1	1200	1	FALSE	2.24685e-05
rs9286797	ENSG00000135749	3.11075	0.00192457	0.0743837	0.0239118	1	233859404	1	1201	1	FALSE	2.24497e-05
rs963982	ENSG00000143674	8.63887	6.74479e-17	0.143933	0.0166611	1	233379325	7.97909e-14	1183	3.82328e-13	TRUE	2.27913e-05
rs594657	ENSG00000183780	16.4118	5.01347e-50	0.121133	0.00738085	1	234313951	5.68026e-47	1133	9.20248e-46	TRUE	2.37971e-05
rs6681034	ENSG00000168275	22.1072	1.95585e-79	0.256901	0.0116207	1	234379389	1.72506e-76	882	6.08531e-75	TRUE	3.05693e-05
rs6695813	ENSG00000231663	16.355	2.76588e-49	0.331416	0.0202639	1	234379862	2.43951e-46	882	3.84462e-45	TRUE	3.05693e-05
rs271776	ENSG00000059588	-5.93288	4.36906e-09	-0.0679834	0.0114588	1	234473367	3.50399e-06	802	1.01341e-05	TRUE	3.36186e-05
rs12401438	ENSG00000228830	-3.10462	0.00203924	-0.0551854	0.0177753	1	235538432	1	843	1	FALSE	3.19836e-05
rs148090315	ENSG00000168264	3.49255	0.000502546	0.163985	0.0469528	1	233968581	0.408068	812	0.567811	FALSE	3.32046e-05
rs114632408	ENSG00000227630	3.09312	0.00204628	0.119419	0.0386078	1	235620524	1	800	1	FALSE	3.37027e-05
rs7531062	ENSG00000237520	-3.63552	0.000309286	-0.0268188	0.00737689	1	234959436	0.20382	659	0.311466	FALSE	4.09137e-05
rs3738621	ENSG00000238005	8.78973	1.53933e-17	0.254012	0.0288988	1	234975037	1.02827e-14	668	5.18184e-14	TRUE	4.03625e-05
rs28631087	ENSG00000258082	2.86854	0.00424236	0.0468747	0.016341	1	234973467	1	671	1	FALSE	4.0182e-05
rs7554276	ENSG00000173726	4.15949	3.62512e-05	0.0286779	0.00689458	1	235104702	0.0213157	588	0.0402899	TRUE	4.5854e-05
rs10925533	ENSG00000188739	3.55798	0.000393641	0.0343027	0.00964105	1	235106706	0.251143	638	0.373207	FALSE	4.22604e-05
rs7541180	ENSG00000152904	11.0464	3.18985e-26	0.129943	0.0117634	1	235333625	1.5407e-23	483	1.15488e-22	TRUE	5.58222e-05
rs72756065	ENSG00000054267	5.2052	2.87738e-07	0.0504093	0.00968441	1	235219184	0.000139265	484	0.000347263	TRUE	5.57069e-05
rs10925482	ENSG00000285053	-6.38104	3.65069e-10	-0.075749	0.0118709	1	235335948	1.76693e-07	484	5.6685e-07	TRUE	5.57069e-05
rs12072301	ENSG00000284770	3.13707	0.00182886	0.052692	0.0167966	1	235432223	0.87968	481	1	FALSE	5.60544e-05
rs291388	ENSG00000162885	-43.5978	9.57642e-194	-0.483702	0.0110946	1	235484709	3.93591e-191	411	1.17385e-188	TRUE	6.56013e-05
rs9803700	ENSG00000143669	3.63269	0.000301918	0.0429828	0.0118322	1	235946628	0.175415	581	0.272738	FALSE	4.64064e-05
rs6429466	ENSG00000116962	4.65808	3.92459e-06	0.10899	0.0233981	1	236027513	0.002186	557	0.00476989	TRUE	4.8406e-05
rs7543562	ENSG00000077585	10.1689	2.04926e-22	0.310916	0.0305751	1	236143525	1.16193e-19	567	7.40175e-19	TRUE	4.75523e-05
rs1749600	ENSG00000086619	6.40019	3.50505e-10	0.0785544	0.0122738	1	236219019	2.27127e-07	648	7.22023e-07	TRUE	4.16082e-05
rs114005068	ENSG00000186197	3.2183	0.00138789	0.141475	0.0439596	1	236032036	0.932663	672	1	FALSE	4.01222e-05
rs142705272	ENSG00000116977	-10.9046	1.92877e-25	-0.315989	0.0289776	1	236554129	1.2672e-22	657	9.15359e-22	TRUE	4.10383e-05
rs577193	ENSG00000223776	-5.42839	7.62348e-08	-0.0648421	0.011945	1	236638716	5.10773e-05	670	0.00013329	TRUE	4.0242e-05
rs4258211	ENSG00000273058	3.6366	0.000292286	0.141604	0.0389385	1	236608659	0.192909	660	0.296495	FALSE	4.08517e-05
rs1652222	ENSG00000119285	-3.77555	0.000172608	-0.0764864	0.0202584	1	236658028	0.119963	695	0.194411	FALSE	3.87945e-05
rs10158222	ENSG00000116984	4.06861	5.4746e-05	0.0441813	0.0108591	1	236887382	0.0407311	744	0.0731991	FALSE	3.62394e-05
rs790899	ENSG00000198626	-9.24823	2.29348e-19	-0.11669	0.0126176	1	237794378	1.81414e-16	791	1.00421e-15	TRUE	3.40862e-05
rs16832154	ENSG00000233355	-16.2363	7.34901e-50	-0.760236	0.0468234	1	239651483	5.86451e-47	798	9.49317e-46	TRUE	3.37872e-05
rs10926357	ENSG00000180875	-3.09211	0.00205161	-0.0496953	0.0160716	1	240806597	1	741	1	FALSE	3.63862e-05
rs11576138	ENSG00000182901	2.61582	0.00905012	0.023234	0.0088821	1	240446333	1	668	1	FALSE	4.03625e-05
rs2815862	ENSG00000091483	-2.93074	0.00349256	-0.0263693	0.00899748	1	241250001	1	708	1	FALSE	3.80821e-05
rs3765806	ENSG00000117009	-4.73754	2.80615e-06	-0.0781952	0.0165054	1	241561137	0.00199798	712	0.00438197	TRUE	3.78682e-05
rs594163	ENSG00000203668	5.76053	1.31295e-08	0.0728041	0.0126384	1	241647166	9.96529e-06	759	2.7741e-05	TRUE	3.55232e-05
rs587640	ENSG00000054277	-17.5281	2.01571e-55	-0.226486	0.0129213	1	241626846	1.55613e-52	772	2.9595e-51	TRUE	3.49251e-05
rs28588953	ENSG00000174371	2.76967	0.00576026	0.0344233	0.0124287	1	241999723	1	818	1	FALSE	3.29611e-05
rs10926974	ENSG00000253326	7.41541	3.82954e-13	0.0740471	0.00998557	1	243233024	2.14454e-10	560	8.42579e-10	TRUE	4.81467e-05
rs4408135	ENSG00000214837	-5.0151	7.37523e-07	-0.0901274	0.0179712	1	243215840	0.000415963	564	0.00098187	TRUE	4.78052e-05
rs10926978	ENSG00000143702	11.1392	1.21607e-26	0.100152	0.00899097	1	243268352	6.49381e-24	534	4.94675e-23	TRUE	5.04909e-05
rs3943093	ENSG00000054282	20.8429	1.10634e-72	0.200043	0.00959763	1	243295200	5.90788e-70	534	1.8256e-68	TRUE	5.04909e-05
rs7552982	ENSG00000226766	5.1821	2.85312e-07	0.0468923	0.00904891	1	243574126	0.000133811	469	0.000334299	TRUE	5.74886e-05
rs6674292	ENSG00000117020	-2.54894	0.0110215	-0.0347151	0.0136194	1	244317267	1	378	1	FALSE	7.13284e-05
rs1223872	ENSG00000179456	3.1502	0.00170521	0.0382285	0.0121353	1	243934745	0.734944	431	0.943374	FALSE	6.25572e-05
rs519142	ENSG00000279774	3.5495	0.000434728	0.109979	0.0309842	1	244264170	0.187368	431	0.288926	FALSE	6.25572e-05
rs3127456	ENSG00000225401	6.4272	2.50069e-10	0.0500832	0.00779238	1	244420997	1.27535e-07	510	4.12827e-07	TRUE	5.2867e-05
rs59022520	ENSG00000035687	-8.57242	7.11834e-17	-0.115353	0.0134563	1	244321534	3.36698e-14	473	1.64701e-13	TRUE	5.70024e-05
rs58029906	ENSG00000179397	-3.43349	0.000623534	-0.0452505	0.0131792	1	244595022	0.293061	470	0.427431	FALSE	5.73663e-05
rs536441	ENSG00000121644	-3.5729	0.000375887	-0.0264867	0.00741323	1	243997602	0.198092	527	0.303609	FALSE	5.11616e-05
rs10927331	ENSG00000203667	5.14349	4.06632e-07	0.0724599	0.0140877	1	244836094	0.000237473	584	0.00057766	TRUE	4.61681e-05
rs12567468	ENSG00000153187	4.02552	6.30295e-05	0.041318	0.010264	1	244974649	0.0375656	596	0.0679633	FALSE	4.52385e-05
rs1196365	ENSG00000203666	8.79419	1.56442e-17	0.207724	0.0236205	1	245015869	9.73072e-15	622	4.90624e-14	TRUE	4.33475e-05
rs10927369	ENSG00000272195	-11.0482	4.6769e-26	-0.116405	0.010536	1	245016658	2.91371e-23	623	2.15858e-22	TRUE	4.32779e-05
rs7523473	ENSG00000162849	4.55269	6.49887e-06	0.0531448	0.0116733	1	245777873	0.00469218	722	0.00983086	TRUE	3.73437e-05
rs6673291	ENSG00000185420	-5.09409	4.91875e-07	-0.0642902	0.0126205	1	246417416	0.000532209	1082	0.00124197	TRUE	2.49188e-05
rs72655372	ENSG00000162851	-3.43062	0.000667216	-0.04656	0.0135719	1	247456040	0.737273	1105	0.94587	FALSE	2.44001e-05
[truncated: 17,686 more rows]
