# Supplementary material for: eQTLs identify regulatory networks and drivers of variation in the individual response to sepsis
Source: Cell Genom. 2024 Jun 18;4(7):100587. doi: 10.1016/j.xgen.2024.100587 (PMC11293594; doi:10.1016/j.xgen.2024.100587)
Supplement: Table S6. Conditional cis-eQTLs in sepsis, related to Figure 1 — Signal SNPs for the 16,049 independent eQTL signals, with SNP and gene IDs, rank of the eQTL signal for that gene, and SNP position. The effect size (beta) and standard error are given for the additive genotype effect, estimated using a linear mixed model with maximum likelihood. Nominal p values were calculated using a likelihood ratio test, and previously computed per-gene significance thresholds were applied to identify significant signals [file mmc5.xlsx]

## Sheet: Sheet1
Table S6: Conditional cis-eQTLs in sepsis, related to Figure 1.
SNP	Gene	Beta	SE	P_Value	Rank	SNPpos
rs1010502	ENSG00000116857	0.465781	0.0151438	1.03371e-128	1	201154617
rs1011879	ENSG00000269934	0.0403282	0.00966711	3.74501e-05	1	228553642
rs10158820	ENSG00000268154	-0.066922	0.0154495	1.69269e-05	1	154245287
rs1039064	ENSG00000272420	0.0435214	0.00984026	1.10012e-05	1	2350540
rs10399785	ENSG00000117528	0.191394	0.0088767	1.55496e-77	1	94412245
rs10399931	ENSG00000133048	-0.919553	0.0609223	6.59188e-44	1	203186952
rs10399931	ENSG00000133055	-0.325109	0.0346622	1.35194e-19	1	203186952
rs1040508	ENSG00000143184	0.206403	0.0123517	7.18556e-52	1	168531512
rs10429859	ENSG00000184389	0.357411	0.0184637	3.01317e-66	1	33373940
rs10430105	ENSG00000225447	-5.20188	1.0738	1.70571e-06	1	45673204
rs1043681	ENSG00000204859	0.0659418	0.00913356	1.51993e-12	1	6635063
rs1044013	ENSG00000143575	-0.0278395	0.0068197	4.96609e-05	1	154270639
rs1044516	ENSG00000162757	0.0996386	0.0153624	1.5637e-10	1	209786269
rs10449775	ENSG00000182749	-0.0855835	0.0187701	5.98388e-06	1	25878717
rs10458537	ENSG00000276747	0.195617	0.0113343	6.76195e-54	1	17394119
rs1047401	ENSG00000116473	-0.0663341	0.0112295	5.70605e-09	1	111716650
rs10489524	ENSG00000116752	-0.087403	0.0161947	9.21752e-08	1	114643302
rs10492987	ENSG00000116786	-0.0594294	0.00837652	4.5339e-12	1	15666843
rs10493008	ENSG00000076864	0.456467	0.031408	5.22849e-41	1	21687278
rs10493114	ENSG00000164008	0.118998	0.0119925	1.78917e-21	1	42779889
rs10493529	ENSG00000259030	0.0384188	0.00798266	1.7919e-06	1	74157764
rs10494099	ENSG00000116266	-0.0557847	0.00820122	2.54386e-11	1	108814834
rs10494536	ENSG00000243155	0.103272	0.0194498	1.53893e-07	1	181006729
rs1060386	ENSG00000143753	0.0962942	0.0178235	9.09191e-08	1	224192776
rs1060870	ENSG00000159445	-0.157328	0.0133798	6.77748e-29	1	151890185
rs1063984	ENSG00000053372	-0.0891507	0.0105203	2.22256e-16	1	19259800
rs106968	ENSG00000049247	8.32095	0.806495	4.74954e-23	1	7914484
rs1071849	ENSG00000169442	-0.448369	0.0238742	1.09892e-62	1	26320235
rs10747468	ENSG00000122481	0.194497	0.0220867	1.39612e-17	1	95220735
rs10752794	ENSG00000116991	0.0947376	0.0165918	1.81781e-08	1	232599702
rs10752825	ENSG00000117281	-0.121639	0.025773	2.78174e-06	1	145870854
rs10753794	ENSG00000000457	0.0498587	0.00708516	5.19259e-12	1	169776143
rs10754003	ENSG00000150681	-0.0726759	0.0114138	3.69387e-10	1	192168015
rs10789262	ENSG00000171793	-0.0679428	0.0120926	2.6442e-08	1	40971745
rs10797649	ENSG00000271425	-0.355512	0.0248634	2.75417e-40	1	146040040
rs10797649	ENSG00000276509	-0.157728	0.0110052	1.24249e-39	1	146040040
rs10797823	ENSG00000135862	0.456453	0.0273068	5.21296e-52	1	183052366
rs10799347	ENSG00000185155	-0.0455911	0.0107418	2.70921e-05	1	226286431
rs10799680	ENSG00000075151	0.0687113	0.00864282	6.70857e-15	1	21034688
rs10802132	ENSG00000260941	-0.0368969	0.00918511	6.54446e-05	1	119699914
rs10857983	ENSG00000155366	0.0976712	0.0230021	2.46436e-05	1	112939888
rs10863451	ENSG00000203710	0.0730411	0.0168455	1.72551e-05	1	207658808
rs10863451	ENSG00000244703	-0.0319229	0.00627861	4.53319e-07	1	207658808
rs10863961	ENSG00000226251	0.135566	0.0106528	5.61715e-33	1	212294505
rs10864037	ENSG00000174606	0.0731447	0.00670102	7.51073e-26	1	213143203
rs10864181	ENSG00000196352	-0.288833	0.0119634	7.21769e-91	1	207274706
rs10888384	ENSG00000163131	0.0588222	0.0113721	3.09609e-07	1	150601780
rs10888398	ENSG00000143452	0.133605	0.0247906	1.05891e-07	1	150914306
rs10888600	ENSG00000272491	0.123081	0.016032	5.36768e-14	1	48234059
rs10889549	ENSG00000213625	0.118894	0.011471	2.75573e-23	1	65422402
rs10889868	ENSG00000118454	-0.184072	0.0182096	2.79278e-22	1	70350880
rs10889906	ENSG00000050628	0.107058	0.0197345	8.39246e-08	1	71043424
rs10890281	ENSG00000236200	0.0491597	0.00864327	2.13378e-08	1	43780268
rs10902741	ENSG00000142675	0.0982711	0.0230515	2.35278e-05	1	26340318
rs10907195	ENSG00000008128	0.0768913	0.0176021	1.45123e-05	1	1781909
rs10908774	ENSG00000122218	0.0897724	0.0059043	1.78564e-44	1	160334441
rs10909989	ENSG00000116213	-0.0466534	0.00931676	6.79268e-07	1	3622518
rs10909990	ENSG00000158109	0.0766462	0.00959006	5.10013e-15	1	3622917
rs10910090	ENSG00000157870	0.107754	0.0129995	7.89338e-16	1	2564775
rs10910813	ENSG00000264343	-0.211853	0.0115869	3.43802e-60	1	146008687
rs10911633	ENSG00000116406	-0.0459381	0.00678967	3.76653e-11	1	184698136
rs10911977	ENSG00000116711	-0.115073	0.014102	1.96914e-15	1	186995803
rs10912075	ENSG00000094975	0.0665	0.00988258	3.58975e-11	1	172632264
rs10912558	ENSG00000117586	-0.20903	0.0213599	3.28257e-21	1	173192561
rs10912717	ENSG00000117601	0.311251	0.0168166	7.09919e-62	1	174018890
rs10912824	ENSG00000185278	-0.0479862	0.00940686	4.90236e-07	1	174625846
rs10912867	ENSG00000287697	0.0811678	0.00946809	6.45906e-17	1	175015690
rs10913507	ENSG00000117533	0.0899399	0.0099359	1.47238e-18	1	171697507
rs10914641	ENSG00000004455	-0.0406167	0.0077579	2.36031e-07	1	33002675
rs10914677	ENSG00000160094	-0.0917448	0.014752	9.07295e-10	1	33283426
rs10915936	ENSG00000183814	0.0538157	0.0114967	3.65937e-06	1	226108902
rs10916170	ENSG00000272645	-0.150637	0.0124803	3.25658e-30	1	224030225
rs10916278	ENSG00000162913	0.0374423	0.00843732	1.02826e-05	1	228201833
rs10917516	ENSG00000158747	-0.155809	0.0229483	2.56729e-11	1	19686221
rs10917725	ENSG00000143228	-0.0664759	0.0134859	1.0032e-06	1	163324544
rs10918855	ENSG00000213064	-0.0535554	0.0100907	1.64955e-07	1	168263838
rs10919095	ENSG00000143156	-0.153963	0.0183328	5.18619e-16	1	169211619
rs10919255	ENSG00000000460	-0.0738737	0.0137521	1.25227e-07	1	169847041
rs10919993	ENSG00000118197	-0.0484984	0.00784289	1.2335e-09	1	200658184
rs10920091	ENSG00000170128	0.142689	0.0226184	5.26426e-10	1	201005936
rs10920269	ENSG00000198892	-0.139543	0.0221625	5.62336e-10	1	201877561
rs10923767	ENSG00000231365	-0.218818	0.0114733	7.46752e-63	1	119189724
rs10924955	ENSG00000227671	-0.285611	0.0186946	1.97106e-44	1	247192716
rs10925076	ENSG00000169224	-0.134625	0.026809	6.71109e-07	1	247539584
rs10925482	ENSG00000285053	-0.101161	0.0130932	5.99149e-14	1	235335948
rs10926974	ENSG00000253326	0.0813575	0.00969036	3.17184e-16	1	243233024
rs10926978	ENSG00000143702	0.100152	0.00899097	1.21607e-26	1	243268352
rs10927331	ENSG00000203667	0.0724599	0.0140877	4.06632e-07	1	244836094
rs10927369	ENSG00000272195	-0.116405	0.010536	4.6769e-26	1	245016658
rs11101995	ENSG00000134201	-0.180477	0.0237942	1.42285e-13	1	109727978
rs111163436	ENSG00000116652	-0.0480014	0.0115648	3.83953e-05	1	64349360
rs11118367	ENSG00000215817	-0.0357178	0.00675614	2.13057e-07	1	219616879
rs11118607	ENSG00000221571	-0.0805777	0.0131265	1.40845e-09	1	220811022
rs11119339	ENSG00000009790	-0.227463	0.0116095	6.49577e-66	1	209765642
rs11119888	ENSG00000201544	0.0481896	0.00774153	8.09233e-10	1	212239962
rs11119892	ENSG00000229832	0.163098	0.0117071	1.32642e-38	1	212255589
rs11120005	ENSG00000203705	0.0761728	0.0112089	2.82744e-11	1	212722631
rs11121600	ENSG00000131697	-0.0706395	0.0140782	7.56832e-07	1	5860982
rs11122174	ENSG00000143643	-0.142929	0.00893074	4.30914e-49	1	230978849
rs11122186	ENSG00000173409	-0.0933371	0.0184059	5.26577e-07	1	230999121
rs111384013	ENSG00000238142	-0.373506	0.0413208	2.27877e-18	1	16980204
rs111497797	ENSG00000171680	-0.25003	0.0209214	1.43975e-29	1	6560708
rs111562633	ENSG00000288093	0.145648	0.0284356	4.97505e-07	1	161395721
rs11161574	ENSG00000223653	0.120578	0.00975134	3.39684e-31	1	85261361
rs11161581	ENSG00000142867	0.0556516	0.0100585	5.23255e-08	1	85272712
rs11162065	ENSG00000117054	-0.306074	0.0256747	7.17658e-29	1	76008669
rs11163983	ENSG00000117133	-0.139219	0.0174205	7.03171e-15	1	84489550
rs111723337	ENSG00000197568	-0.0807104	0.0123655	1.1635e-10	1	70387401
rs111743726	ENSG00000090273	-0.083109	0.0148097	2.95274e-08	1	26896710
rs111962711	ENSG00000203804	-0.5146	0.0967174	1.38498e-07	1	150624550
rs11204737	ENSG00000143387	0.303012	0.0223428	9.25214e-37	1	150875171
rs11205037	ENSG00000220323	-0.114504	0.030868	0.000227201	1	149844469
rs11205037	ENSG00000286219	-0.0748689	0.0224312	0.000882545	1	149844469
rs11205251	ENSG00000203782	0.117068	0.0107981	9.22756e-25	1	153254798
rs11205310	ENSG00000183598	1.16181	0.0642347	6.97302e-59	1	149993226
rs11205310	ENSG00000203814	1.39288	0.106254	7.61805e-35	1	149993226
rs11205964	ENSG00000154222	0.208492	0.0164985	8.56086e-33	1	52496216
rs11205977	ENSG00000117862	-0.101394	0.0173343	7.40929e-09	1	52602421
rs11206254	ENSG00000081870	-0.110385	0.02483	1.01203e-05	1	53934671
rs11206460	ENSG00000116133	-0.232834	0.0401815	1.05049e-08	1	54891992
rs11207794	ENSG00000162604	-0.0603748	0.0104635	1.43748e-08	1	61638735
rs11208260	ENSG00000244256	-0.0846973	0.0103736	1.82294e-15	1	63657608
rs11208538	ENSG00000226891	-0.096435	0.0212176	6.67199e-06	1	64923606
rs11209558	ENSG00000116754	0.032739	0.00656849	9.1017e-07	1	69854282
rs11209948	ENSG00000172260	-0.3012	0.0169739	2.66804e-57	1	72346221
rs11210850	ENSG00000198198	0.0476522	0.00846807	2.63228e-08	1	43483564
rs11211239	ENSG00000086015	-0.0932217	0.0165427	2.84145e-08	1	45986275
rs112151087	ENSG00000178585	-0.124695	0.0267137	3.53451e-06	1	10017435
rs11240352	ENSG00000174529	-0.0666904	0.0108709	1.37703e-09	1	205082583
rs11240463	ENSG00000122188	-0.153789	0.0154578	1.45195e-21	1	203782329
rs11247711	ENSG00000117748	0.229427	0.014671	2.11852e-46	1	27899870
rs11247880	ENSG00000142669	-0.0648413	0.0127017	4.24404e-07	1	26242435
rs11247931	ENSG00000176083	-0.25476	0.0489836	2.57139e-07	1	26359664
rs11249178	ENSG00000169504	0.143589	0.0162926	1.18288e-17	1	24845228
rs112492463	ENSG00000231346	-0.23582	0.0175106	2.45882e-36	1	111623163
rs112562704	ENSG00000226419	0.0799739	0.0174839	5.65664e-06	1	112859225
rs11261263	ENSG00000263956	-0.0931124	0.0160953	1.11967e-08	1	148311620
rs11264300	ENSG00000232093	-0.0659629	0.0115107	1.67456e-08	1	155047234
rs11264331	ENSG00000169241	0.0564648	0.00953633	5.61276e-09	1	155127789
rs11264341	ENSG00000185499	0.209204	0.0206514	1.64396e-22	1	155179017
rs11264467	ENSG00000163468	-0.419364	0.0641591	1.11477e-10	1	156303270
rs11264542	ENSG00000143303	0.0507171	0.0100432	5.75101e-07	1	156768177
rs11264542	ENSG00000143314	-0.0469256	0.0105242	9.33812e-06	1	156768177
rs11264543	ENSG00000143319	-0.0571962	0.00719855	1.28885e-14	1	156770863
rs11264736	ENSG00000143578	0.0711013	0.0104592	2.18951e-11	1	153966654
rs11264996	ENSG00000143552	0.261336	0.0345543	1.33496e-13	1	154071080
rs112679591	ENSG00000258673	0.142239	0.0269745	1.70541e-07	1	110892156
rs1128065	ENSG00000116670	0.0687679	0.0118864	1.28441e-08	1	11750634
rs1128065	ENSG00000132879	0.0704592	0.016768	2.94275e-05	1	11750634
rs112871502	ENSG00000217801	0.153604	0.0315123	1.38031e-06	1	1340336
rs113841191	ENSG00000274963	-0.569808	0.0761642	2.79473e-13	1	150644560
rs114169231	ENSG00000117519	-0.177185	0.03313	1.18123e-07	1	95109857
rs114184367	ENSG00000162522	-0.482027	0.0524975	5.94628e-19	1	32725020
rs114202857	ENSG00000143107	0.132258	0.0289595	6.20344e-06	1	108770377
rs114289262	ENSG00000234741	0.606669	0.0414263	1.28745e-42	1	174617999
rs114589181	ENSG00000197721	-0.184589	0.0427695	1.88564e-05	1	207505446
rs1145931	ENSG00000033122	0.111327	0.00968945	4.8482e-28	1	69639776
rs1146300	ENSG00000198162	-0.0745381	0.013521	5.79243e-08	1	117377076
rs114694080	ENSG00000198160	-0.129638	0.0176127	5.50253e-13	1	66949108
rs1149052	ENSG00000264773	0.100498	0.0123903	5.66859e-15	1	30727627
rs114940115	ENSG00000151414	0.0903351	0.021475	2.9064e-05	1	198062896
rs115163464	ENSG00000272455	-0.203113	0.0412935	1.10112e-06	1	1311058
rs115475615	ENSG00000231424	0.112846	0.027133	3.55352e-05	1	170509871
rs11552449	ENSG00000118655	-0.114527	0.0137231	7.75402e-16	1	113905767
rs11554674	ENSG00000222112	-0.116128	0.0160325	1.43035e-12	1	33324895
rs115636764	ENSG00000134184	1.66807	0.125946	1.53233e-35	1	109720904
rs11576494	ENSG00000117505	0.174222	0.0197229	2.87843e-17	1	93371409
rs11577746	ENSG00000162461	-0.263011	0.0165346	5.35535e-48	1	15735091
rs11578583	ENSG00000162714	0.146127	0.0172727	2.77209e-16	1	247316033
rs11580138	ENSG00000143185	-0.273033	0.0244074	1.25374e-26	1	168558662
rs11581975	ENSG00000143772	0.0959783	0.0124336	4.60634e-14	1	226758652
rs11582396	ENSG00000143164	0.0490845	0.00786222	9.0569e-10	1	168108398
rs11583328	ENSG00000116852	0.0589844	0.0134277	1.28016e-05	1	201033045
rs11585237	ENSG00000259834	-0.0799217	0.0165927	1.76955e-06	1	110640745
rs11585955	ENSG00000143401	0.0743758	0.0136204	7.88071e-08	1	150071479
rs11586632	ENSG00000163435	-0.274238	0.0167109	2.85034e-50	1	201986486
rs11586867	ENSG00000171735	-0.0422364	0.00948159	9.66114e-06	1	6912333
rs11590010	ENSG00000163875	-0.258289	0.0190923	5.31957e-36	1	37578039
rs1166698	ENSG00000162616	0.103151	0.0172265	3.70605e-09	1	77926761
rs1174657	ENSG00000162704	0.198674	0.00732326	1.16409e-106	1	183647791
rs1175549	ENSG00000235169	0.28869	0.0300516	1.47633e-20	1	3775163
rs11800679	ENSG00000259943	-0.119133	0.0178779	5.66041e-11	1	40137562
rs11801734	ENSG00000173614	-0.0778301	0.0184863	3.02717e-05	1	10191310
rs11802893	ENSG00000143595	0.239414	0.0460748	2.61363e-07	1	154191050
rs11803022	ENSG00000197323	-0.0820741	0.0118319	1.13971e-11	1	114669951
rs11805096	ENSG00000286061	-0.137661	0.0215165	3.0917e-10	1	24502439
rs11806520	ENSG00000171603	0.0790126	0.0182847	1.74589e-05	1	9786563
rs11809243	ENSG00000143147	-0.0524231	0.00986789	1.6284e-07	1	168157651
rs1180963	ENSG00000162396	0.143656	0.0103365	5.29824e-38	1	54752963
rs11809931	ENSG00000142937	-0.0895805	0.010676	3.36702e-16	1	44781976
rs11810143	ENSG00000225217	-0.380558	0.0675302	2.47295e-08	1	161510859
rs11810143	ENSG00000244682	-0.435546	0.0568201	6.34182e-14	1	161510859
rs11811885	ENSG00000266472	-0.0705709	0.0078288	3.35712e-18	1	150296038
rs1194587	ENSG00000143515	-0.0648884	0.0128925	6.83311e-07	1	154344677
rs1196365	ENSG00000203666	0.207724	0.0236205	1.56442e-17	1	245015869
rs12021530	ENSG00000162437	0.285826	0.0472637	2.54404e-09	1	65085937
rs12021652	ENSG00000132849	0.0603592	0.0135556	1.03917e-05	1	61662098
rs12022054	ENSG00000283696	-0.161017	0.0125606	2.47377e-33	1	161425765
rs12023409	ENSG00000142784	-0.230168	0.0253943	1.19563e-18	1	27340525
rs12023499	ENSG00000163354	-0.06375	0.0151963	3.04703e-05	1	155058900
rs12024187	ENSG00000203761	-0.0850267	0.0136805	8.64296e-10	1	155808049
rs12024530	ENSG00000117682	-0.0590351	0.00959576	1.24412e-09	1	26485807
rs12027482	ENSG00000265241	-0.0987543	0.0175306	2.64739e-08	1	145938096
rs12027482	ENSG00000272031	-0.113695	0.0304076	0.000198155	1	145938096
rs12027862	ENSG00000117592	-0.0497282	0.0103982	2.15273e-06	1	173563666
rs12031592	ENSG00000236810	-0.073155	0.00973843	1.51178e-13	1	23801374
rs12034719	ENSG00000232208	-0.0958476	0.0158052	2.22839e-09	1	8900094
rs12034733	ENSG00000173218	-0.208196	0.0236233	1.71578e-17	1	115619002
rs12035312	ENSG00000278997	0.0909093	0.012403	5.53126e-13	1	33134571
rs12039522	ENSG00000197622	0.0288647	0.00709863	5.27737e-05	1	151078027
rs12039997	ENSG00000143297	0.557201	0.0362786	3.48341e-45	1	157547918
rs12040671	ENSG00000162694	-0.0954415	0.0162944	8.23946e-09	1	100907772
rs12045700	ENSG00000196242	-0.0737597	0.0108381	2.52013e-11	1	247460672
rs12047622	ENSG00000143850	0.188779	0.0180999	3.98637e-23	1	204344581
rs12049330	ENSG00000162650	0.0810305	0.0138874	8.80794e-09	1	109488566
rs12058065	ENSG00000277007	0.0618602	0.0133504	4.30119e-06	1	219116156
rs12061951	ENSG00000117174	0.0606453	0.0108281	3.54905e-08	1	85615770
rs12063432	ENSG00000187017	0.61102	0.0760432	4.66207e-15	1	6403417
rs12063500	ENSG00000123838	3.35986	0.067265	7.03555e-219	1	207107419
rs12065736	ENSG00000188585	0.0547106	0.0125408	1.46345e-05	1	177971206
rs12068597	ENSG00000184292	1.48012	0.0377254	1.82741e-171	1	58579933
rs12077703	ENSG00000179051	0.117008	0.00920051	1.70119e-32	1	17465445
rs12081179	ENSG00000287356	0.0357747	0.00807274	1.05756e-05	1	2319680
rs12081471	ENSG00000234383	0.0993294	0.0117358	3.42854e-16	1	68270669
rs12082939	ENSG00000271806	-0.133437	0.0158873	2.8591e-16	1	2147483
rs12084511	ENSG00000168159	0.158611	0.0154247	4.30523e-23	1	228500247
rs12086457	ENSG00000177301	-0.0721297	0.0146588	1.08836e-06	1	110597538
rs1208930	ENSG00000169641	-0.106296	0.013326	1.10492e-14	1	23105853
rs12089784	ENSG00000116157	0.301924	0.0150576	9.14532e-68	1	52602758
rs12090350	ENSG00000221643	-0.0872498	0.0196019	1.06861e-05	1	203728781
rs12090516	ENSG00000242252	0.0821206	0.0146312	3.05802e-08	1	156240766
rs12093643	ENSG00000079277	0.275333	0.0133779	2.66014e-71	1	46593191
rs12093643	ENSG00000269956	0.105011	0.0118142	4.65105e-18	1	46593191
rs12094983	ENSG00000121481	0.180871	0.0235897	6.10812e-14	1	185038831
rs12095648	ENSG00000116704	0.309905	0.0220947	1.92459e-38	1	67056138
rs12117557	ENSG00000286019	0.0935537	0.0148544	5.33557e-10	1	148335592
rs12118280	ENSG00000260879	0.042543	0.00917207	4.80067e-06	1	108196158
rs12120300	ENSG00000058799	-0.0515386	0.0118471	1.56997e-05	1	53879341
rs12121223	ENSG00000117226	-0.511758	0.0222075	3.8531e-85	1	89015900
rs12121460	ENSG00000121766	-0.0718256	0.0126413	2.26041e-08	1	31261079
rs12122767	ENSG00000171806	-0.323813	0.0149987	1.83725e-77	1	169821527
rs12123901	ENSG00000261504	0.119037	0.0275804	2.04494e-05	1	181618640
rs12123991	ENSG00000117305	-0.0605842	0.00711204	1.79398e-16	1	23839701
rs12126332	ENSG00000162733	0.201312	0.0250473	4.1973e-15	1	162631124
rs12126826	ENSG00000241666	0.0725581	0.015531	3.77965e-06	1	167595424
rs12126971	ENSG00000155363	0.0910273	0.0157049	1.1231e-08	1	112688664
rs12127894	ENSG00000117385	-0.0327006	0.00775913	2.87807e-05	1	42424241
rs12128295	ENSG00000069424	-0.0878634	0.00973952	1.81698e-18	1	6022962
rs12128588	ENSG00000224536	0.0611057	0.0122222	7.02786e-07	1	201508351
rs12131763	ENSG00000158488	-0.038843	0.00876304	1.13822e-05	1	158431200
rs12137496	ENSG00000243970	-0.184852	0.0265506	8.22787e-12	1	39114132
rs12137934	ENSG00000117480	0.294228	0.0236605	6.65054e-32	1	46263241
rs12137934	ENSG00000171357	-0.0831385	0.00768418	5.72051e-25	1	46263241
rs12139100	ENSG00000225986	0.080881	0.0158006	3.80453e-07	1	20175089
rs12139109	ENSG00000053371	-0.132311	0.0293323	8.1577e-06	1	19381293
rs12139364	ENSG00000132781	0.0499279	0.0112564	1.07357e-05	1	45424483
rs12139795	ENSG00000117322	0.155016	0.0286966	9.55409e-08	1	207457860
rs12141206	ENSG00000203721	0.0969482	0.0155626	8.4413e-10	1	200396963
rs12142301	ENSG00000196505	0.0493669	0.00777868	4.49537e-10	1	118011375
rs12144094	ENSG00000143067	-0.228168	0.0253967	3.72784e-18	1	119722200
rs12144152	ENSG00000126088	-0.0689299	0.010971	6.07571e-10	1	44915743
rs12144626	ENSG00000226252	-0.0404243	0.00681792	4.44717e-09	1	47204853
rs12145463	ENSG00000236773	-0.0572188	0.012074	2.70285e-06	1	224636827
rs12145714	ENSG00000142684	0.180624	0.013412	6.7091e-36	1	26200764
rs12154	ENSG00000130766	-0.150195	0.0182233	1.32855e-15	1	28236165
rs12403295	ENSG00000162542	-0.243341	0.0534196	6.36584e-06	1	19812195
rs12403427	ENSG00000285646	0.420124	0.0154389	9.66806e-108	1	11908513
rs12403742	ENSG00000157193	-0.0659114	0.0155923	2.88527e-05	1	53141958
rs12404244	ENSG00000222009	-0.119818	0.0298346	6.45511e-05	1	44810948
rs12405196	ENSG00000198771	0.143276	0.0195384	7.69315e-13	1	167597382
rs12406047	ENSG00000000971	0.171354	0.0379808	7.51523e-06	1	196708768
rs1240708	ENSG00000242485	0.0424809	0.00868146	1.41393e-06	1	1400410
rs12408279	ENSG00000121486	-0.0764622	0.0151548	5.94868e-07	1	185070091
rs12410006	ENSG00000143384	-0.0561228	0.00971826	1.20401e-08	1	150884323
rs12411261	ENSG00000143811	0.261687	0.0284834	4.95947e-19	1	226167964
rs12419	ENSG00000178028	0.0293737	0.00729577	6.31384e-05	1	44220650
rs1251490	ENSG00000184005	-0.179568	0.0157829	2.0751e-27	1	76053008
rs12568026	ENSG00000228382	-0.20106	0.0277793	1.13371e-12	1	226656977
rs12568473	ENSG00000143153	0.191518	0.0247738	4.38349e-14	1	169123734
rs12569123	ENSG00000266094	0.0872585	0.0128673	3.55822e-11	1	206554646
rs1264902	ENSG00000085465	-0.100558	0.0117834	8.08353e-17	1	111442607
rs12685	ENSG00000060642	-0.340109	0.0204482	1.70582e-52	1	26781754
rs12724366	ENSG00000090432	0.174798	0.0117993	1.68864e-42	1	20472127
rs12728349	ENSG00000158773	-0.102853	0.00623463	2.24801e-50	1	161054992
rs12730855	ENSG00000159388	-0.17381	0.0292221	4.93921e-09	1	203290045
rs12731309	ENSG00000149527	0.383937	0.0233005	4.80333e-51	1	2420707
rs12732299	ENSG00000158055	-0.0305619	0.00717068	2.43097e-05	1	24241278
rs12736396	ENSG00000279838	0.162078	0.0282707	1.72153e-08	1	185350201
rs12737056	ENSG00000143851	-0.175233	0.0184309	3.48898e-20	1	202163649
rs12737862	ENSG00000120370	-0.162223	0.0158828	4.5051e-23	1	170415082
rs12739026	ENSG00000204084	-0.122554	0.0192716	4.25061e-10	1	37936261
rs12740413	ENSG00000237276	0.164934	0.0206072	7.29884e-15	1	16189384
rs12742380	ENSG00000142583	-0.284412	0.0384681	4.36723e-13	1	9098541
rs12745723	ENSG00000020633	0.0707994	0.0161456	1.42008e-05	1	25005428
rs12746592	ENSG00000132718	-0.12474	0.0185118	3.94916e-11	1	155536176
rs12749138	ENSG00000134668	0.171252	0.0346308	9.3081e-07	1	31827475
rs12749699	ENSG00000122420	-0.588285	0.0431598	3.82887e-37	1	78558045
rs12753224	ENSG00000233929	0.0830498	0.0135877	1.5015e-09	1	16238134
rs12754081	ENSG00000143499	-0.135975	0.0231896	7.50842e-09	1	214281588
rs12760175	ENSG00000117461	0.120311	0.0128086	1.09435e-19	1	45982168
rs1277930	ENSG00000134222	0.195831	0.018649	8.43522e-24	1	109279521
rs1284853	ENSG00000117697	0.109787	0.0108545	4.43225e-22	1	212898198
rs1288419	ENSG00000162383	-0.225912	0.0491225	5.14112e-06	1	53099149
rs1293259	ENSG00000183726	0.18723	0.00953828	6.13121e-65	1	25369344
rs1293259	ENSG00000224183	0.853434	0.0277924	3.66502e-124	1	25369344
rs1293259	ENSG00000261349	0.748205	0.0256882	3.7511e-116	1	25369344
rs1323033	ENSG00000122417	0.0822403	0.0136634	3.03893e-09	1	86314759
rs13303033	ENSG00000272512	-0.0573534	0.010274	3.75794e-08	1	979560
rs13303056	ENSG00000187583	-0.288131	0.0325404	1.18804e-17	1	953778
rs13303327	ENSG00000187961	-0.135199	0.0188431	1.84554e-12	1	960326
rs13374813	ENSG00000163545	-0.115517	0.0113297	1.64203e-22	1	205323836
rs1340976	ENSG00000203747	0.208163	0.0345369	2.83177e-09	1	161691699
rs1342086	ENSG00000197989	-0.0802107	0.0115256	9.35684e-12	1	28579054
rs13447526	ENSG00000097046	-0.226142	0.0135199	6.84752e-53	1	91517617
rs1377733	ENSG00000142892	-0.0506228	0.0114476	1.1102e-05	1	77354058
rs138627147	ENSG00000162627	0.396183	0.0218238	3.30626e-60	1	98634488
rs139704890	ENSG00000186409	-0.0766301	0.0119411	2.8375e-10	1	42520767
rs140038834	ENSG00000134744	0.144474	0.0245276	5.88117e-09	1	52125713
rs140448052	ENSG00000131686	0.191149	0.0361753	1.70394e-07	1	8306179
rs1411108	ENSG00000240219	-0.0808421	0.0194108	3.67653e-05	1	204647052
rs1411108	ENSG00000240710	-0.0775967	0.0150353	3.40809e-07	1	204647052
rs1417405	ENSG00000057468	0.0623759	0.0113421	6.39922e-08	1	75992112
rs1419291	ENSG00000143110	0.0575357	0.013503	2.27545e-05	1	110536138
rs142562341	ENSG00000075945	-0.248473	0.0307415	3.55317e-15	1	170072202
rs142626428	ENSG00000162433	-0.188389	0.0409924	5.45591e-06	1	65152689
rs142705272	ENSG00000116977	-0.315989	0.0289776	1.92877e-25	1	236554129
rs142981282	ENSG00000270084	0.0656299	0.0163764	6.82748e-05	1	174128849
rs1435166	ENSG00000116903	0.0667975	0.00794606	3.5484e-16	1	231366564
rs143663705	ENSG00000143862	-0.0751706	0.0171389	1.39293e-05	1	202704709
rs1445578	ENSG00000118473	-0.066972	0.0121709	5.05922e-08	1	66534420
rs145193781	ENSG00000236915	0.0998793	0.0131817	1.80315e-13	1	86611040
rs145431766	ENSG00000157873	-0.181296	0.0322056	3.19313e-08	1	2583427
rs145659473	ENSG00000060656	0.610885	0.0626275	4.74646e-21	1	29142247
rs145830498	ENSG00000180198	0.366964	0.0448998	2.19608e-15	1	28301685
rs1465483	ENSG00000162623	0.075598	0.0100948	2.74273e-13	1	74729559
rs1466788	ENSG00000258634	0.0841874	0.0114265	7.52462e-13	1	110076108
rs146958696	ENSG00000188641	-0.246843	0.0388947	4.87936e-10	1	97642515
rs148040147	ENSG00000169905	-0.266624	0.0310911	1.18406e-16	1	179862883
rs148586390	ENSG00000085832	-0.0556656	0.00980597	2.05195e-08	1	51475839
rs148602137	ENSG00000154358	0.219816	0.0406312	9.0197e-08	1	228418798
rs1498217	ENSG00000234810	0.177259	0.0141482	4.35969e-32	1	55337171
rs150873275	ENSG00000143786	0.160782	0.018694	5.59556e-17	1	224452913
rs1509869	ENSG00000117724	-0.0870854	0.0194327	8.95495e-06	1	213717061
rs1518111	ENSG00000136634	-0.310138	0.0318368	3.27224e-21	1	206771300
rs1539195	ENSG00000123684	-0.132447	0.00864342	2.67941e-45	1	211778764
rs1539355	ENSG00000159348	0.146437	0.0119252	6.0607e-31	1	202954952
rs1560832	ENSG00000143546	-0.127818	0.014368	4.84399e-18	1	153362908
rs1560832	ENSG00000163220	-0.10719	0.0138268	2.89735e-14	1	153362908
rs1618973	ENSG00000226822	0.950366	0.0563554	3.97804e-53	1	108044145
rs1679913	ENSG00000162384	0.0614807	0.00921039	6.77135e-11	1	53220711
rs16832154	ENSG00000233355	-0.760236	0.0468234	7.34901e-50	1	239651483
rs16832866	ENSG00000158887	-0.560259	0.0547167	7.92296e-23	1	161364858
rs16834090	ENSG00000186207	-0.0762299	0.0118437	2.48902e-10	1	152460428
rs16837249	ENSG00000020129	0.150543	0.0340396	1.12728e-05	1	35272220
rs16849726	ENSG00000243323	-0.116926	0.0178113	1.46188e-10	1	202166329
rs17014495	ENSG00000031698	-0.0450843	0.00669821	4.24211e-11	1	109171781
rs17014495	ENSG00000116299	-1.1683	0.0374739	2.38374e-128	1	109171781
rs17016068	ENSG00000054392	-0.0692958	0.0133918	2.99476e-07	1	210385704
rs17020055	ENSG00000134215	0.0916463	0.0154927	6.89808e-09	1	107793911
rs17027591	ENSG00000116459	-0.0699887	0.016485	2.48745e-05	1	111388368
rs17037425	ENSG00000215910	0.0870041	0.0158627	6.17041e-08	1	11810326
rs17037432	ENSG00000011021	0.37738	0.026046	3.88657e-41	1	11814097
rs17037529	ENSG00000120942	0.0499571	0.0117812	2.52666e-05	1	11920392
rs170632	ENSG00000236266	0.0590927	0.01106	1.21282e-07	1	7797372
rs17112247	ENSG00000117151	-0.0923014	0.0153238	2.64605e-09	1	84598589
rs17122019	ENSG00000122477	0.225524	0.0269478	3.27381e-16	1	100179332
rs17162315	ENSG00000204160	0.189666	0.0114865	6.37155e-51	1	26849940
rs172933	ENSG00000049245	-0.0704319	0.0102654	1.80315e-11	1	7784620
rs17354594	ENSG00000186364	0.108081	0.0117104	7.15371e-19	1	145802578
rs1739817	ENSG00000065526	0.0915234	0.0172423	1.52696e-07	1	15988728
rs17433222	ENSG00000159189	0.221671	0.0492128	7.84237e-06	1	22652153
rs17464525	ENSG00000134242	0.1125	0.0163339	1.30138e-11	1	113901277
rs17464525	ENSG00000134262	0.242417	0.0114098	1.40453e-75	1	113901277
rs17464525	ENSG00000188761	0.165293	0.0261088	4.26136e-10	1	113901277
rs17464525	ENSG00000226167	0.0370436	0.00723148	3.99142e-07	1	113901277
rs17476063	ENSG00000228106	0.0814036	0.0113205	1.489e-12	1	222843064
rs1749600	ENSG00000086619	0.0785544	0.0122738	3.50505e-10	1	236219019
rs17496332	ENSG00000198890	-0.233854	0.0118719	8.2849e-67	1	107003753
rs17513135	ENSG00000090621	-0.0574232	0.013282	1.92051e-05	1	39570014
rs17568246	ENSG00000203288	-0.0469811	0.0104585	8.01591e-06	1	151763980
rs1757127	ENSG00000270104	0.0940384	0.00716699	1.58045e-33	1	228337926
rs1763838	ENSG00000232912	0.060533	0.0143698	2.8962e-05	1	8413271
rs1765782	ENSG00000116918	0.0388393	0.00822909	2.85609e-06	1	231575743
rs1772143	ENSG00000162877	-0.0850983	0.00580034	1.11858e-41	1	205830859
rs1775511	ENSG00000173212	0.186509	0.0211854	1.26943e-17	1	115962281
rs1779814	ENSG00000135829	0.102635	0.0245824	3.32289e-05	1	182150460
rs1779964	ENSG00000135747	0.0366104	0.00653386	3.69502e-08	1	246899907
rs1781419	ENSG00000187173	-0.0460936	0.010623	1.61916e-05	1	151775323
rs1799821	ENSG00000236723	-0.0475155	0.00921826	3.21634e-07	1	53210776
rs180029	ENSG00000273382	0.252795	0.0255785	3.62093e-21	1	109091351
rs1811698	ENSG00000143437	0.111111	0.0113049	2.51999e-21	1	150800137
rs1814014	ENSG00000117475	0.0708239	0.00882099	3.74966e-15	1	169429537
rs182830202	ENSG00000143398	0.0739865	0.0184083	6.39406e-05	1	151198877
rs1832014	ENSG00000035687	-0.240314	0.0175964	3.82465e-37	1	244322215
rs1837984	ENSG00000131791	-0.118448	0.0107594	8.63599e-26	1	147157163
rs1856404	ENSG00000156869	0.139047	0.0183606	1.3433e-13	1	99759050
rs185645089	ENSG00000183682	0.474703	0.0728347	1.39412e-10	1	40321007
rs1857234	ENSG00000163393	0.254588	0.015373	5.08228e-51	1	115986517
rs186332085	ENSG00000123836	-0.500332	0.121156	4.15435e-05	1	207382754
rs1886736	ENSG00000092621	0.225927	0.0350596	2.20237e-10	1	119724921
rs1890932	ENSG00000162769	0.557753	0.019397	3.4941e-115	1	212872894
rs1891756	ENSG00000260948	-0.0514161	0.00714478	1.8939e-12	1	111458413
rs1894702	ENSG00000198734	-0.288504	0.0214712	1.79453e-36	1	169561599
rs190251	ENSG00000196890	-0.0385371	0.00889713	1.65883e-05	1	228801985
rs1925722	ENSG00000181218	-0.09977	0.0240438	3.84393e-05	1	228546047
rs1932978	ENSG00000131778	-0.056074	0.00887819	8.54457e-10	1	147256108
rs1936009	ENSG00000230489	0.0767701	0.00658822	1.73377e-28	1	108004887
rs1969869	ENSG00000227242	0.247157	0.0151924	1.31571e-49	1	147038555
rs1969872	ENSG00000268043	0.0477432	0.011286	2.58317e-05	1	147038797
rs1970568	ENSG00000143376	-0.0488057	0.00956837	5.24232e-07	1	151603280
rs1980476	ENSG00000117308	-0.047047	0.0100984	3.9839e-06	1	23713216
rs2004080	ENSG00000118873	-0.0404947	0.00766215	1.73354e-07	1	220115387
rs2009578	ENSG00000177628	0.152547	0.0145645	1.67978e-23	1	155237835
rs2025591	ENSG00000117395	0.0578545	0.010062	1.46463e-08	1	43180080
rs2038780	ENSG00000162736	0.163093	0.00702106	5.79036e-85	1	160347829
rs204073	ENSG00000233427	-0.0857698	0.0150117	1.53624e-08	1	28866210
rs2055539	ENSG00000081721	0.0787157	0.0142815	4.95367e-08	1	161838076
rs2075163	ENSG00000236675	0.126209	0.0299749	2.82528e-05	1	156212042
rs2076607	ENSG00000117115	-0.645312	0.0134476	5.44851e-212	1	17096165
rs2077725	ENSG00000078618	-0.067465	0.00660666	7.5654e-23	1	51827898
rs2092323	ENSG00000142634	-0.04912	0.00885033	4.40708e-08	1	15406880
rs212521	ENSG00000236936	0.0894233	0.0118297	1.26466e-13	1	21253852
rs213007	ENSG00000117298	0.0744694	0.0126881	6.87153e-09	1	21347880
rs214336	ENSG00000040487	-0.0799719	0.0120626	8.19231e-11	1	19351979
rs2143580	ENSG00000171729	-0.22432	0.0261505	1.20769e-16	1	15135860
rs2152320	ENSG00000186283	-0.108185	0.00929375	3.65263e-28	1	179346164
rs2153463	ENSG00000162836	-0.180619	0.016834	6.54292e-25	1	147652507
rs2184573	ENSG00000127125	0.032662	0.00637882	3.97644e-07	1	42432314
rs221063	ENSG00000142632	0.385215	0.0165417	1.71003e-84	1	16210794
rs2221593	ENSG00000123685	-0.189593	0.0301926	6.89598e-10	1	212700089
rs2223286	ENSG00000188404	-0.187343	0.0114871	3.87541e-50	1	169696491
rs2229581	ENSG00000011009	-0.0303874	0.0052047	8.79424e-09	1	23874604
rs2235559	ENSG00000001461	0.0780568	0.0124301	6.75324e-10	1	24456902
rs2235701	ENSG00000049089	0.280038	0.0617078	6.79231e-06	1	40417423
rs2248273	ENSG00000196189	0.0909119	0.0155195	7.37446e-09	1	156278116
rs2248907	ENSG00000162366	-0.624219	0.0412604	5.1666e-44	1	47190144
rs2250304	ENSG00000215845	-0.195515	0.0154669	2.93773e-32	1	160982919
rs225119	ENSG00000116288	-0.0598178	0.00687855	2.88119e-17	1	7984301
rs2251768	ENSG00000224358	0.0642661	0.00897898	1.83079e-12	1	165769074
rs2252197	ENSG00000282608	-0.164319	0.0327832	6.68566e-07	1	111490897
rs2252198	ENSG00000121933	0.415809	0.0262886	8.58867e-47	1	111490893
rs2254972	ENSG00000143344	0.13783	0.0210264	1.131e-10	1	183633660
rs2265239	ENSG00000158764	0.0807332	0.0118618	2.51627e-11	1	160976113
rs2270543	ENSG00000143847	-0.464576	0.0217193	3.62796e-75	1	203061557
rs2270616	ENSG00000188295	0.149288	0.0128729	2.32708e-28	1	247104366
rs2271419	ENSG00000158615	-0.0619555	0.0125422	1.04788e-06	1	204429933
rs2272757	ENSG00000188976	-0.0696586	0.00738608	7.8052e-20	1	946247
rs2273014	ENSG00000134697	0.0541613	0.00787866	2.55635e-11	1	37556851
rs2274253	ENSG00000116830	0.713349	0.0258113	2.09171e-111	1	117060534
rs2278796	ENSG00000163531	-0.55962	0.0970793	1.75138e-08	1	204982081
rs2279503	ENSG00000234614	0.0497705	0.0115853	2.13289e-05	1	151851613
rs2280990	ENSG00000143178	0.0851004	0.0141498	3.14812e-09	1	168242044
rs2281385	ENSG00000084623	-0.0526428	0.011484	5.45219e-06	1	32191963
rs228654	ENSG00000049246	0.348596	0.034985	6.76632e-22	1	7837168
rs228669	ENSG00000049249	-0.186271	0.0418224	1.03814e-05	1	7809988
rs2295227	ENSG00000159423	-0.305469	0.0447668	1.98284e-11	1	18904523
rs2295281	ENSG00000116688	0.286546	0.0180742	8.94417e-48	1	11999355
rs2295281	ENSG00000116691	0.107622	0.0164111	1.12323e-10	1	11999355
rs2295367	ENSG00000130768	-0.272604	0.0238024	2.43208e-27	1	27897801
rs2295621	ENSG00000162729	-0.0753119	0.0125967	4.12524e-09	1	160092937
rs2296471	ENSG00000224051	0.0803257	0.0157341	4.08528e-07	1	1353443
rs2297976	ENSG00000227533	0.169724	0.0123926	7.76655e-37	1	42949794
rs2300092	ENSG00000198793	0.12808	0.00921333	4.78993e-38	1	11206407
rs2300176	ENSG00000207721	0.070762	0.0124419	1.81981e-08	1	71022129
rs230280	ENSG00000084072	-0.0741249	0.0105963	1.02862e-11	1	39790200
rs230280	ENSG00000116985	0.148902	0.016917	1.37238e-17	1	39790200
rs2306120	ENSG00000182827	0.0508251	0.00770629	1.07282e-10	1	226164797
rs2310925	ENSG00000049239	-0.231498	0.0132146	4.96008e-56	1	9246790
rs2318299	ENSG00000265491	0.0357428	0.00833863	2.03565e-05	1	145772412
rs232857	ENSG00000162601	0.0709152	0.0148906	2.64688e-06	1	58654978
rs2331902	ENSG00000135823	-0.127927	0.0123686	5.36063e-23	1	181025454
rs2332058	ENSG00000162783	0.217355	0.0164997	3.56144e-35	1	181077775
rs2341365	ENSG00000187608	-0.688793	0.0834037	1.12942e-15	1	1013312
rs2347218	ENSG00000137968	0.156271	0.0115607	1.56404e-36	1	75445428
rs2356553	ENSG00000070759	-0.0890165	0.0107622	6.14352e-16	1	45543641
rs2357332	ENSG00000212916	-0.194959	0.0300633	1.83055e-10	1	232812506
rs2369476	ENSG00000132681	0.255308	0.0328368	2.8032e-14	1	160151698
rs2369476	ENSG00000143318	0.156321	0.0216173	1.29876e-12	1	160151698
rs2435282	ENSG00000203757	0.166258	0.0132943	8.53483e-32	1	158737900
rs2457818	ENSG00000240563	1.24131	0.073999	1.76564e-52	1	62187669
rs2474469	ENSG00000142856	-0.107935	0.0153464	6.1496e-12	1	63528821
rs2475846	ENSG00000171492	0.114208	0.00922328	2.20176e-31	1	89816040
rs2477429	ENSG00000197852	0.0748126	0.0127694	7.78565e-09	1	111663807
rs2479385	ENSG00000143442	0.128888	0.0102206	7.28112e-33	1	151410845
rs2485666	ENSG00000160789	0.397097	0.0516386	5.17065e-14	1	156133401
rs2486003	ENSG00000117408	0.242671	0.0144315	1.82494e-51	1	43984098
rs2492600	ENSG00000011007	-0.114293	0.00633112	6.89189e-58	1	23723434
rs2494399	ENSG00000225891	-0.0825317	0.0136406	2.19219e-09	1	26478305
rs2494625	ENSG00000157881	0.0462426	0.00935072	1.02876e-06	1	2523270
rs2501789	ENSG00000159339	0.184256	0.0228634	3.6546e-15	1	17304527
rs2502841	ENSG00000143207	0.0409926	0.00870184	3.16275e-06	1	176119050
rs2564856	ENSG00000197403	-0.173503	0.0194812	6.20544e-18	1	158742837
rs2592900	ENSG00000158716	-0.119875	0.0142609	4.10714e-16	1	159646839
rs260513	ENSG00000162585	-0.0477697	0.0100165	2.36749e-06	1	2249085
rs2624437	ENSG00000137942	0.138235	0.0261903	1.72675e-07	1	93487912
rs262641	ENSG00000067606	-0.201424	0.014822	5.32898e-37	1	2173542
rs2640480	ENSG00000177272	-0.100928	0.0169436	4.17531e-09	1	110670626
rs2645303	ENSG00000116874	-0.0935467	0.0102844	1.32778e-18	1	119012523
rs2647497	ENSG00000154027	0.182413	0.0254896	2.502e-12	1	77489871
rs2649587	ENSG00000127054	0.0612182	0.0144794	2.64666e-05	1	1380790
rs2666826	ENSG00000163374	-0.0570087	0.00700977	3.13243e-15	1	155688294
rs2702182	ENSG00000116698	-0.0593593	0.00710726	5.28732e-16	1	183547305
rs2703990	ENSG00000162664	-0.0438654	0.00824256	1.32364e-07	1	90022904
rs271776	ENSG00000059588	-0.0679834	0.0114588	4.36906e-09	1	234473367
rs2747050	ENSG00000067334	0.142929	0.00942553	2.46885e-43	1	93796917
rs2749700	ENSG00000010072	0.0628057	0.00895114	5.51257e-12	1	231386988
rs2752	ENSG00000168275	0.277709	0.0109196	6.57118e-97	1	234378125
rs2765021	ENSG00000169962	0.210489	0.0321769	1.11087e-10	1	1362042
rs2765527	ENSG00000137944	0.207016	0.00974383	7.56842e-75	1	88960577
rs2778009	ENSG00000132704	0.140631	0.0295604	2.47672e-06	1	157652045
rs2785610	ENSG00000143033	0.0519676	0.00908972	1.59643e-08	1	93042625
rs2786172	ENSG00000176261	-0.227818	0.026636	8.04105e-17	1	32655440
rs2790114	ENSG00000162702	0.125201	0.011423	1.44474e-25	1	200339346
rs2793845	ENSG00000163568	-0.212099	0.040274	1.87436e-07	1	159062465
rs2795321	ENSG00000130772	-0.0458262	0.0106083	1.75549e-05	1	28539198
rs2805025	ENSG00000132196	0.0849366	0.0120256	5.04198e-12	1	162762701
rs2816599	ENSG00000177868	0.310306	0.00998897	3.52086e-129	1	42800314
rs2837	ENSG00000143195	0.154111	0.00987404	3.86123e-47	1	166908272
rs28370088	ENSG00000143514	-0.0459523	0.010404	1.15413e-05	1	223754112
rs28380060	ENSG00000272030	0.0926646	0.00945306	3.51694e-21	1	153633433
rs2840532	ENSG00000157916	-0.0184739	0.0044123	3.13381e-05	1	2396376
rs28433203	ENSG00000159596	-0.0453191	0.00899107	6.12751e-07	1	45731141
rs28445596	ENSG00000160766	0.0797414	0.0150531	1.65376e-07	1	155216938
rs28445596	ENSG00000231064	-0.0690816	0.00999818	1.00771e-11	1	155216938
rs28455953	ENSG00000133216	-0.325618	0.0426345	7.54623e-14	1	22734458
rs28513660	ENSG00000234329	0.0709232	0.00982856	1.46062e-12	1	45732324
rs28522171	ENSG00000197780	0.0724008	0.0152457	2.49134e-06	1	109065414
rs28545785	ENSG00000183431	0.337034	0.0221847	8.38629e-45	1	37946598
rs28570583	ENSG00000117016	0.08586	0.0183441	3.78325e-06	1	40956524
rs28635343	ENSG00000189339	0.159696	0.0268413	4.43444e-09	1	1624723
rs28635343	ENSG00000215790	-0.38995	0.0525126	3.55406e-13	1	1624723
rs28635343	ENSG00000248333	0.0882849	0.0119746	5.01008e-13	1	1624723
rs28635343	ENSG00000272004	0.0681632	0.0142698	2.15908e-06	1	1624723
rs2863844	ENSG00000288398	0.113957	0.0114844	6.35508e-22	1	16234533
rs28765200	ENSG00000197520	-0.103541	0.0178865	1.136e-08	1	222763845
rs291993	ENSG00000173372	0.217227	0.0497428	1.4529e-05	1	22650583
rs2936033	ENSG00000143498	-0.111283	0.0119342	2.35213e-19	1	222577692
rs2936033	ENSG00000186063	-0.0472308	0.0109207	1.83815e-05	1	222577692
rs2936033	ENSG00000225265	0.0468528	0.00833001	2.5737e-08	1	222577692
rs2945146	ENSG00000284882	-0.325493	0.0154598	7.50052e-76	1	84597055
rs2994433	ENSG00000142875	-0.125452	0.0293511	2.17099e-05	1	84621630
rs3006445	ENSG00000163218	0.0343744	0.00717721	2.01203e-06	1	153307714
rs3007676	ENSG00000163191	0.100263	0.0225632	1.04566e-05	1	152035123
rs3007690	ENSG00000197747	0.144812	0.0288749	6.98396e-07	1	151955200
rs3009467	ENSG00000270629	0.123554	0.0242695	4.69028e-07	1	148353979
rs3009573	ENSG00000203965	-0.127135	0.0180354	7.25691e-12	1	63438623
rs301805	ENSG00000142599	-0.166515	0.0104166	1.24732e-48	1	8420956
rs3087960	ENSG00000143382	-0.462526	0.0471701	3.42122e-21	1	150648093
rs3091242	ENSG00000259984	0.0358178	0.00840808	2.46724e-05	1	25348294
rs3103173	ENSG00000162676	0.205383	0.0315802	1.57354e-10	1	92239667
rs3117048	ENSG00000070831	0.0505053	0.00586486	7.89549e-17	1	22018600
rs3117048	ENSG00000218510	0.130742	0.0115136	2.93972e-27	1	22018600
rs3117086	ENSG00000043514	0.112771	0.0128383	1.65208e-17	1	39896789
rs3122434	ENSG00000131236	0.0680581	0.00930066	7.84493e-13	1	40086603
rs312395	ENSG00000122432	-0.0980465	0.0140263	5.64618e-12	1	84509277
rs3127456	ENSG00000225401	0.0500832	0.00779238	2.50069e-10	1	244420997
rs3128117	ENSG00000188157	0.147908	0.0249326	5.01091e-09	1	1009184
rs3128117	ENSG00000188290	0.392799	0.0441204	6.17652e-18	1	1009184
rs3128353	ENSG00000134245	0.0355385	0.00834892	2.49751e-05	1	112280316
rs3131972	ENSG00000225880	0.100168	0.0159174	5.94954e-10	1	817341
rs3131972	ENSG00000230092	0.0588436	0.0130468	7.43082e-06	1	817341
rs3131972	ENSG00000237491	0.0717422	0.0127126	2.40087e-08	1	817341
rs33981147	ENSG00000238231	-0.0477642	0.0095449	6.82671e-07	1	27973568
rs34136554	ENSG00000236846	0.0910037	0.0196574	5.05443e-06	1	223148764
rs34203531	ENSG00000152078	0.303863	0.0406946	2.44908e-13	1	95146466
rs34487026	ENSG00000240038	0.102362	0.0189041	8.94581e-08	1	103550405
rs34629240	ENSG00000143369	0.177947	0.0228071	2.1798e-14	1	150486357
rs34734423	ENSG00000169972	-0.178736	0.0144486	4.00638e-31	1	1364253
rs351417	ENSG00000065600	-0.103717	0.00979173	3.0555e-24	1	212276874
rs35147679	ENSG00000007341	0.119756	0.0206727	1.06256e-08	1	112525955
rs35150375	ENSG00000158477	-0.096338	0.020325	2.58149e-06	1	158395263
rs35201793	ENSG00000204060	0.0760792	0.0135737	3.06168e-08	1	41056250
rs35294567	ENSG00000006555	-0.124053	0.0234717	1.74172e-07	1	54754925
rs35351292	ENSG00000162510	-0.0990638	0.0143814	1.26002e-11	1	30735195
rs35385477	ENSG00000179163	-0.23028	0.0156202	2.3493e-42	1	23829434
rs35626308	ENSG00000272750	0.116094	0.0110998	7.8899e-24	1	222643014
rs35626575	ENSG00000078808	-0.0739985	0.015153	1.4005e-06	1	1210896
rs35655346	ENSG00000183386	0.492306	0.0321342	2.77941e-45	1	37977547
rs35759975	ENSG00000284642	-0.0996029	0.0121887	1.98252e-15	1	10414373
rs35873233	ENSG00000179862	0.599747	0.0285677	1.25415e-73	1	40890956
rs35901050	ENSG00000116761	-0.0788698	0.0101917	5.95299e-14	1	70358073
rs35930163	ENSG00000010165	-0.11512	0.00987352	3.58125e-28	1	171799044
rs360057	ENSG00000143768	-0.038125	0.00762012	7.33931e-07	1	225886863
rs36110575	ENSG00000117242	-0.0782092	0.0111045	3.97492e-12	1	20653080
rs368940	ENSG00000287586	0.175139	0.0330122	1.48639e-07	1	4747786
rs370545	ENSG00000169231	-0.215321	0.0129464	4.29806e-52	1	155205599
rs370545	ENSG00000173171	-0.0597262	0.0146335	4.93266e-05	1	155205599
rs3737723	ENSG00000160087	0.054548	0.0128725	2.66935e-05	1	1274159
rs3738319	ENSG00000150337	-0.133987	0.036341	0.000243152	1	149843756
rs3738579	ENSG00000135828	0.0895403	0.01013	8.17942e-18	1	182586901
rs3738621	ENSG00000238005	0.254012	0.0288988	1.53933e-17	1	234975037
rs3738815	ENSG00000215908	-0.113636	0.0218692	2.69451e-07	1	16988207
rs3747968	ENSG00000174514	0.0378632	0.00910651	3.53793e-05	1	205594485
rs3748612	ENSG00000143436	0.0443944	0.0083653	1.46567e-07	1	151770322
rs3748612	ENSG00000182134	0.120273	0.0126992	8.57133e-20	1	151770322
rs3753979	ENSG00000223396	0.125674	0.0127347	1.61303e-21	1	201509034
rs3754444	ENSG00000143093	0.0500336	0.00872661	1.47427e-08	1	109991840
rs3755898	ENSG00000066294	-0.186888	0.0208309	3.28016e-18	1	160548947
rs376136681	ENSG00000142973	-0.119385	0.0276607	2.35184e-05	1	47615317
rs3762352	ENSG00000116922	0.272155	0.0140247	4.22069e-65	1	37691230
rs3765806	ENSG00000117009	-0.0781952	0.0165054	2.80615e-06	1	241561137
rs3766186	ENSG00000176022	-0.184465	0.0166688	1.50541e-25	1	1227055
rs3766399	ENSG00000130775	0.114801	0.0100913	5.5296e-27	1	27882851
rs3766925	ENSG00000287064	0.11833	0.0149864	2.59727e-14	1	154592236
rs3766940	ENSG00000242861	-0.178385	0.0364517	1.29437e-06	1	225881845
rs3766951	ENSG00000279443	-0.0340187	0.00768957	1.09644e-05	1	28843047
rs3767184	ENSG00000116260	0.253084	0.0169336	2.73287e-43	1	180172232
rs3767761	ENSG00000116906	-0.0713078	0.00656849	1.58015e-25	1	231257773
rs3768324	ENSG00000168653	-0.110596	0.00981345	6.95084e-27	1	39026790
rs3789503	ENSG00000215788	-0.18045	0.0389481	4.27544e-06	1	6285977
rs3795465	ENSG00000227953	0.0400281	0.00851633	3.27197e-06	1	246776554
rs3795550	ENSG00000158711	0.0664985	0.00865092	4.92576e-14	1	205594034
rs3795686	ENSG00000176092	0.156389	0.022775	1.51863e-11	1	26255600
rs3806160	ENSG00000116791	0.561826	0.0143513	1.86044e-168	1	74735013
rs3806288	ENSG00000116898	0.0869817	0.0196173	1.0907e-05	1	36464495
rs3811406	ENSG00000159352	-0.0602663	0.00987581	1.76861e-09	1	151281565
rs3813208	ENSG00000179403	0.213318	0.0205877	3.68837e-23	1	1325753
rs3813803	ENSG00000158156	-0.090637	0.0140996	2.64984e-10	1	27955781
rs3813803	ENSG00000227050	-0.0744851	0.00909546	2.0549e-15	1	27955781
rs3813976	ENSG00000261000	0.102332	0.00597666	2.37736e-53	1	206506970
rs3818446	ENSG00000134256	-0.299624	0.0333705	4.16222e-18	1	117001562
rs3818762	ENSG00000177000	0.204753	0.0133711	1.17791e-44	1	11790946
rs3818797	ENSG00000273221	0.0898675	0.0140967	5.59005e-10	1	111185988
rs3820033	ENSG00000142676	-0.0503822	0.00974524	3.43822e-07	1	23695247
rs3820356	ENSG00000186205	0.347071	0.0381395	1.95919e-18	1	220786795
rs3849276	ENSG00000263528	0.192331	0.0305105	5.3931e-10	1	206460416
rs3850637	ENSG00000079739	-0.0746075	0.0173434	1.94863e-05	1	63595466
rs3860341	ENSG00000143036	0.141769	0.0126563	1.16574e-26	1	94814544
rs3888630	ENSG00000135775	0.0455325	0.00800518	2.10214e-08	1	230574943
rs3889656	ENSG00000155380	-0.0715917	0.0161201	1.13329e-05	1	113042639
rs389409	ENSG00000162521	-0.088612	0.0172103	3.39212e-07	1	32650943
rs3924486	ENSG00000157978	0.121124	0.0124315	4.43056e-21	1	25566389
rs3929859	ENSG00000142751	-0.0429143	0.00920413	3.79391e-06	1	26886550
rs3943093	ENSG00000054282	0.200043	0.00959763	1.10634e-72	1	243295200
rs4072980	ENSG00000183520	0.0458865	0.00742883	1.13197e-09	1	37990434
rs4074956	ENSG00000162889	0.0411729	0.00883965	3.87855e-06	1	206674030
rs4075974	ENSG00000198912	-0.127496	0.00993633	1.98144e-33	1	3889510
rs4128921	ENSG00000162407	0.162663	0.021515	1.46291e-13	1	56467750
rs41292543	ENSG00000173660	-0.109302	0.0113785	2.50895e-20	1	46309111
rs41293273	ENSG00000117481	0.410797	0.00952726	4.15521e-186	1	46340721
rs41302547	ENSG00000198837	0.0849043	0.0166694	4.81368e-07	1	153747169
rs41305062	ENSG00000143434	0.0797155	0.0172274	4.39833e-06	1	151158615
rs41305862	ENSG00000234518	-0.262423	0.0455583	2.12915e-08	1	89190104
rs4141739	ENSG00000066056	0.0598108	0.00962757	9.74836e-10	1	43376958
rs4147592	ENSG00000143198	-0.28722	0.0103565	2.68289e-109	1	165630909
rs415273	ENSG00000162817	0.23296	0.0352571	8.76436e-11	1	220692391
rs4233225	ENSG00000143801	0.119777	0.0175321	1.86844e-11	1	227326366
rs4233366	ENSG00000158869	0.193969	0.013329	1.01336e-41	1	161189357
rs4233408	ENSG00000143183	0.0983314	0.00939614	1.55849e-23	1	165743723
rs4233533	ENSG00000132906	0.0821155	0.00897866	7.29278e-19	1	15502692
rs423991	ENSG00000285210	-0.0634411	0.0122718	3.02799e-07	1	86349339
rs4252718	ENSG00000198625	0.112173	0.00835758	4.46272e-36	1	204543067
rs4322196	ENSG00000116199	-0.0518743	0.00892503	9.02485e-09	1	179059801
rs4338424	ENSG00000287445	-0.0716276	0.00979143	9.99303e-13	1	212432066
rs435201	ENSG00000154429	0.145625	0.0132811	1.39309e-25	1	229327767
rs4378192	ENSG00000182118	-0.419191	0.0336613	8.34412e-32	1	231037633
rs4408135	ENSG00000214837	-0.10363	0.0183837	2.80798e-08	1	243215840
rs4495740	ENSG00000116641	-0.177344	0.0130595	1.33735e-36	1	62658794
rs4521985	ENSG00000143549	0.0492133	0.00549379	4.07136e-18	1	154151047
rs4532807	ENSG00000229808	-0.271795	0.0430309	5.34454e-10	1	161887406
rs45605537	ENSG00000160072	-0.843682	0.0489415	4.03035e-56	1	1520330
rs45628232	ENSG00000143322	0.16292	0.0208251	2.48828e-14	1	179091790
rs4600081	ENSG00000158966	-0.163594	0.0205421	1.18762e-14	1	64505913
rs4636400	ENSG00000234222	0.0810035	0.0101021	5.64787e-15	1	145990515
rs4648726	ENSG00000008130	0.0737291	0.0157256	3.65987e-06	1	1821516
rs4648831	ENSG00000269896	-0.097196	0.012211	8.08936e-15	1	2351678
rs4648861	ENSG00000125944	-0.0386235	0.00792405	1.39069e-06	1	23330682
rs4651272	ENSG00000116679	0.0682581	0.0159278	2.11215e-05	1	185573939
rs4653520	ENSG00000203697	-0.0474972	0.00945849	6.28794e-07	1	223672460
rs4653899	ENSG00000185495	0.0942835	0.0192809	1.47393e-06	1	224051601
rs4653946	ENSG00000287315	-0.0388983	0.00707892	6.41206e-08	1	228358541
rs4654906	ENSG00000127483	0.14232	0.00847856	3.38955e-52	1	21183149
rs4655698	ENSG00000081985	0.205993	0.0234122	9.74555e-18	1	67332644
rs4655888	ENSG00000137947	0.0386637	0.00667224	1.07331e-08	1	88892503
rs4656292	ENSG00000158882	0.232844	0.0181749	1.14749e-33	1	161224851
rs4656855	ENSG00000272668	-0.176545	0.0178499	2.76515e-21	1	159889470
rs4656977	ENSG00000270149	-0.0425674	0.00624388	1.87547e-11	1	161035686
rs4660262	ENSG00000288573	-0.0322592	0.00684504	3.2887e-06	1	43916852
rs4660306	ENSG00000280670	0.548179	0.0122415	2.85095e-197	1	45513003
rs4660413	ENSG00000279667	0.0533231	0.00876444	2.25691e-09	1	40511941
rs4660419	ENSG00000164002	0.150363	0.018558	3.66386e-15	1	40552495
rs4660423	ENSG00000238287	-0.0696614	0.0128208	7.24562e-08	1	40554632
rs4660635	ENSG00000066185	-0.0748652	0.0085439	1.70388e-17	1	42439366
rs4661036	ENSG00000260238	-0.110816	0.0137537	3.61542e-15	1	156263688
rs4661346	ENSG00000179743	-0.0687956	0.0115971	5.34089e-09	1	15956281
rs4661747	ENSG00000226029	-0.14002	0.0161434	4.24934e-17	1	16413458
rs472495	ENSG00000169174	-0.304267	0.0421838	1.67863e-12	1	55055640
rs474600	ENSG00000154370	0.079475	0.0149979	1.58628e-07	1	228398136
rs476790	ENSG00000158828	-0.125754	0.0128004	2.15397e-21	1	20619002
rs481440	ENSG00000116171	-0.108063	0.00899825	3.6392e-30	1	52879304
rs481440	ENSG00000121310	-0.229499	0.0144817	7.54205e-48	1	52879304
rs4839297	ENSG00000081026	0.100628	0.0167873	3.07511e-09	1	113167015
rs4839343	ENSG00000162775	0.0470043	0.00988193	2.50508e-06	1	110344151
rs4839581	ENSG00000232811	-0.156418	0.0142362	7.48147e-26	1	110888466
rs4844381	ENSG00000273136	-0.368327	0.0336832	1.35874e-25	1	121443040
rs4844381	ENSG00000281741	0.115837	0.0272613	2.4646e-05	1	121443040
rs4844381	ENSG00000286106	-0.0322304	0.00747813	1.85553e-05	1	121443040
rs4845605	ENSG00000143612	-0.028355	0.0063106	8.24354e-06	1	154185911
rs4845679	ENSG00000143603	0.0915363	0.013468	2.93252e-11	1	154888711
rs4845892	ENSG00000116685	0.193548	0.00819532	1.57118e-88	1	12013728
rs4846204	ENSG00000054523	0.158644	0.01548	1.25531e-22	1	10248900
rs4846540	ENSG00000143353	-0.118542	0.0129565	7.65114e-19	1	219223223
rs4847245	ENSG00000122483	-1.7438	0.220755	1.04709e-14	1	93504621
rs487174	ENSG00000117450	0.0956385	0.0183663	2.56319e-07	1	45543864
rs4908398	ENSG00000204138	-0.105741	0.0111371	4.11232e-20	1	28349584
rs4908866	ENSG00000116237	-0.156412	0.0187672	7.36953e-16	1	6219718
rs4915233	ENSG00000159176	0.0641641	0.0142369	7.60073e-06	1	201474339
rs4916359	ENSG00000152061	0.0757994	0.0171931	1.23719e-05	1	173461979
rs493039	ENSG00000261055	-0.0912329	0.0208023	1.43043e-05	1	110103624
rs4949377	ENSG00000168528	-1.17906	0.108779	3.4686e-25	1	31285620
rs4950805	ENSG00000234678	-0.138385	0.00911574	2.73675e-44	1	201981163
rs4950807	ENSG00000176393	-0.625742	0.0149952	3.00634e-179	1	201983627
rs4970740	ENSG00000134186	-0.0849587	0.0148455	1.5855e-08	1	108603332
rs4970777	ENSG00000134202	-0.404304	0.0173069	5.43458e-86	1	109741163
rs4970946	ENSG00000163125	0.0734499	0.0112233	1.22686e-10	1	150480766
rs4970987	ENSG00000143418	0.0425395	0.00620293	1.79053e-11	1	150977206
rs4971041	ENSG00000143412	-0.055108	0.0105756	3.13904e-07	1	150564881
rs505531	ENSG00000223745	-0.482358	0.0183571	1.14761e-103	1	93212790
rs506807	ENSG00000159023	0.151003	0.0188719	5.3681e-15	1	29123287
rs507482	ENSG00000179902	0.190236	0.0143759	5.16714e-35	1	109097495
rs509749	ENSG00000122224	-0.0569868	0.0128421	1.07176e-05	1	160823770
rs512691	ENSG00000152760	0.468996	0.0314527	1.84852e-43	1	66732261
rs519202	ENSG00000188529	-0.0308608	0.00727441	2.59668e-05	1	23719330
rs522468	ENSG00000142694	-0.182416	0.0227251	4.50409e-15	1	36188076
rs529715	ENSG00000162434	-0.0579913	0.00937815	1.06579e-09	1	65047997
rs529773	ENSG00000181754	-0.103035	0.0137807	2.7133e-13	1	109523284
rs534121	ENSG00000126698	-0.103467	0.00529389	1.64185e-65	1	28243838
rs539118	ENSG00000143409	0.0689621	0.0136224	5.68294e-07	1	150993721
rs541122	ENSG00000171488	-0.142238	0.0171832	6.55933e-16	1	89733899
rs546569	ENSG00000270605	-0.08487	0.0172704	1.23723e-06	1	28248629
rs546662	ENSG00000182183	0.146104	0.0225351	1.92591e-10	1	52635208
rs55691792	ENSG00000184677	0.210769	0.0135869	6.76335e-45	1	22458842
rs55707527	ENSG00000286640	0.125193	0.0144291	5.65417e-17	1	41303441
rs55768801	ENSG00000259865	0.257078	0.0167527	5.29216e-45	1	247199688
rs55772653	ENSG00000143553	0.0767064	0.00848642	2.11527e-18	1	153666834
rs55912359	ENSG00000232450	-0.0832734	0.0138911	3.03731e-09	1	113624477
rs55946540	ENSG00000153936	-0.212701	0.0406421	2.38589e-07	1	86931106
rs55946540	ENSG00000261737	-0.195955	0.034216	1.60176e-08	1	86931106
rs55965229	ENSG00000116833	0.112117	0.0214652	2.54327e-07	1	199834799
rs55981420	ENSG00000187980	0.094423	0.0163482	1.12484e-08	1	19967412
rs560808	ENSG00000162620	-0.117112	0.00762191	1.22657e-45	1	74212549
rs560808	ENSG00000254685	-0.179239	0.00876919	1.26727e-70	1	74212549
rs56299556	ENSG00000238243	-0.213154	0.0237513	3.52015e-18	1	247873029
rs56303406	ENSG00000057252	0.222197	0.0140021	1.50303e-47	1	179351710
rs56369151	ENSG00000257551	0.0946487	0.0133678	4.77875e-12	1	220865711
rs564807	ENSG00000227811	-0.177382	0.0200373	1.07658e-17	1	111669679
rs568095	ENSG00000130770	-0.154653	0.0103225	8.62703e-43	1	28245969
rs57004280	ENSG00000284719	-0.351997	0.0637048	4.56733e-08	1	39906171
rs57270150	ENSG00000143252	-0.451123	0.019643	1.54462e-85	1	161375639
rs5744168	ENSG00000287338	-0.185983	0.0334899	3.92435e-08	1	223111858
rs577193	ENSG00000223776	-0.0604785	0.0117907	3.63857e-07	1	236638716
rs579947	ENSG00000143126	0.0985577	0.0131495	2.4207e-13	1	109241026
rs58397787	ENSG00000118200	-0.0857213	0.0171273	7.01334e-07	1	200738405
rs587640	ENSG00000054277	-0.223267	0.0128575	2.02093e-54	1	241626846
rs59129922	ENSG00000116729	0.446555	0.0432135	5.62833e-23	1	68271700
rs592164	ENSG00000117597	0.118197	0.010378	3.43213e-27	1	209836027
rs594163	ENSG00000203668	0.0728041	0.0126384	1.31295e-08	1	241647166
rs594657	ENSG00000183780	0.127177	0.00738596	1.32902e-54	1	234313951
rs596731	ENSG00000117595	0.230975	0.0123064	7.52872e-61	1	209820456
rs597438	ENSG00000142655	-0.135907	0.0105589	2.03585e-33	1	10494448
rs59912932	ENSG00000232671	0.102666	0.0223342	4.93453e-06	1	151281547
rs59924197	ENSG00000162600	0.371776	0.0137477	3.83917e-105	1	58579570
rs59960858	ENSG00000185436	0.0993166	0.0229399	1.7104e-05	1	24192947
rs60138626	ENSG00000158292	-0.197441	0.0439937	8.46241e-06	1	6303103
rs60147457	ENSG00000169885	0.034748	0.0064329	1.01336e-07	1	1931966
rs602067	ENSG00000162398	0.0502874	0.00961414	2.30533e-07	1	54814071
rs604337	ENSG00000168765	0.643105	0.038128	1.63621e-52	1	109650432
rs60441301	ENSG00000198929	-0.188745	0.0279197	2.90786e-11	1	162255355
rs61260530	ENSG00000066027	0.447486	0.0163573	9.80202e-110	1	212258610
rs61321900	ENSG00000163156	0.0801728	0.0139357	1.41495e-08	1	151151695
rs61329932	ENSG00000132694	-0.108478	0.0225502	1.93477e-06	1	157060285
rs61551751	ENSG00000174950	0.301992	0.0147953	7.4125e-72	1	27385745
rs61691958	ENSG00000163534	-0.399335	0.0431921	5.46496e-19	1	157770999
rs617413	ENSG00000237899	-0.0595303	0.00783147	7.95773e-14	1	40669846
rs61762095	ENSG00000116151	-0.120911	0.0150622	3.93541e-15	1	2351215
rs61776542	ENSG00000157216	0.0868049	0.0189366	5.46892e-06	1	54365430
rs61776676	ENSG00000197982	0.117923	0.0162448	1.27796e-12	1	37898557
rs61784821	ENSG00000197429	-0.123783	0.0116723	2.73037e-24	1	45735669
rs61803573	ENSG00000143554	0.212977	0.0310487	1.47916e-11	1	153755854
rs61805075	ENSG00000135821	-0.0831521	0.0147338	2.47261e-08	1	182167266
rs61807784	ENSG00000197959	0.0837808	0.017173	1.38183e-06	1	172126960
rs61811916	ENSG00000143537	-0.265922	0.030498	2.52879e-17	1	155072528
rs61813286	ENSG00000160752	-0.0413607	0.00926893	9.28245e-06	1	155978854
rs61822566	ENSG00000117222	-0.0316502	0.00631189	8.25598e-07	1	205109532
rs61826764	ENSG00000203739	-0.0847884	0.0145183	1.00095e-08	1	173650484
rs61837995	ENSG00000143742	0.0554913	0.00960165	1.07207e-08	1	225811074
rs61852576	ENSG00000153207	-0.193378	0.0163466	6.9392e-29	1	246952343
rs638722	ENSG00000125945	0.0819126	0.0125057	1.40172e-10	1	23371124
rs638722	ENSG00000249087	-0.062336	0.0130956	2.28773e-06	1	23371124
rs6424058	ENSG00000116198	0.22343	0.00781914	6.5151e-115	1	3831016
rs6424897	ENSG00000232860	-0.0431891	0.00911628	2.63338e-06	1	183450068
rs6425310	ENSG00000116161	0.144592	0.0112613	3.04386e-33	1	175002546
rs6425489	ENSG00000213057	-0.0653441	0.00989356	1.12918e-10	1	178600001
rs6426584	ENSG00000163050	0.441943	0.0182727	1.69857e-90	1	227187248
rs6426678	ENSG00000127463	0.0496052	0.0113726	1.47652e-05	1	19121004
rs6427194	ENSG00000117479	0.211484	0.0240092	1.3247e-17	1	169511883
rs6427640	ENSG00000160679	-0.0324184	0.00586373	4.59021e-08	1	153660376
rs6427863	ENSG00000163362	-0.0880254	0.0195315	8.39443e-06	1	200878873
rs6429466	ENSG00000116962	0.10899	0.0233981	3.92459e-06	1	236027513
rs644592	ENSG00000187010	0.805071	0.0296516	1.2379e-105	1	25376665
rs648324	ENSG00000160049	-0.0417884	0.00776055	9.96696e-08	1	10496390
rs6537825	ENSG00000175984	0.29494	0.0404577	1.31744e-12	1	114405659
rs6541127	ENSG00000162813	0.0673089	0.0133458	5.62875e-07	1	220227667
rs6541374	ENSG00000137962	-0.0980954	0.0214047	5.71951e-06	1	94886843
rs655315	ENSG00000213366	-0.327511	0.0368837	6.71845e-18	1	109672556
rs6577165	ENSG00000224616	-0.158971	0.0185926	8.32985e-17	1	100287436
rs6600313	ENSG00000131238	-0.902308	0.0236845	3.46404e-164	1	40097321
rs663045	ENSG00000085491	-0.165824	0.0121189	6.35176e-37	1	108200437
rs66461782	ENSG00000132485	0.0454945	0.00852945	1.28253e-07	1	71067604
rs6656481	ENSG00000229191	-0.1301	0.0230625	2.58731e-08	1	201000855
rs6658066	ENSG00000224800	-0.0346932	0.00659637	1.90232e-07	1	150946461
rs6658816	ENSG00000162438	-0.167839	0.0201835	5.34119e-16	1	15441140
rs6658835	ENSG00000067533	0.0648271	0.0112316	1.43341e-08	1	218347653
rs6661867	ENSG00000142686	-0.184906	0.0217316	9.86147e-17	1	35730208
rs6661910	ENSG00000159588	0.093359	0.0134893	1.05243e-11	1	45824960
rs6662844	ENSG00000116701	0.0603386	0.00841686	1.89079e-12	1	183525318
rs6663012	ENSG00000162517	0.0377188	0.00831979	6.79255e-06	1	31626178
rs6664175	ENSG00000117090	-0.0860462	0.0160689	1.17563e-07	1	160661090
rs66656572	ENSG00000134198	0.164205	0.0369361	1.05193e-05	1	115042480
rs6665833	ENSG00000162779	0.0345861	0.00693878	7.53142e-07	1	179537492
rs6666138	ENSG00000283445	0.577113	0.018152	2.70423e-135	1	58584783
rs666720	ENSG00000117448	-0.0478668	0.0077205	1.10291e-09	1	45555123
rs6667554	ENSG00000137996	0.0348526	0.00826105	3.13672e-05	1	99962286
rs6669066	ENSG00000143315	0.0813057	0.0128875	5.32166e-10	1	160016731
rs6669386	ENSG00000162688	-0.0672817	0.0118151	2.22472e-08	1	99819890
rs6669970	ENSG00000097033	-0.204541	0.0366345	3.3716e-08	1	86806404
rs6670473	ENSG00000169991	-0.0703214	0.0165089	2.4339e-05	1	18963903
rs6670871	ENSG00000162378	0.0891612	0.0111238	5.40807e-15	1	52746410
rs6670984	ENSG00000131788	-0.0604283	0.0127975	2.95695e-06	1	145873487
rs6670984	ENSG00000196369	0.0783613	0.017781	1.19994e-05	1	145873487
rs6670984	ENSG00000198483	-0.283362	0.036718	4.32678e-14	1	145873487
rs6673291	ENSG00000185420	-0.0642902	0.0126205	4.91875e-07	1	246417416
rs6674019	ENSG00000164010	0.142531	0.0152754	1.68762e-19	1	42887463
rs6675170	ENSG00000189266	-0.0755115	0.0158345	2.25025e-06	1	24073940
rs6675427	ENSG00000143799	0.0743415	0.0105797	5.19184e-12	1	226356281
rs6675669	ENSG00000142798	-0.135736	0.0257952	2.12595e-07	1	21957090
rs6675923	ENSG00000080947	0.108393	0.0198002	6.0156e-08	1	16247217
rs6676176	ENSG00000242125	0.154552	0.0364419	2.56712e-05	1	28503673
rs6677442	ENSG00000187800	0.15762	0.0220814	2.67619e-12	1	156906581
rs6677530	ENSG00000239887	-0.451216	0.0370234	8.45557e-31	1	162250328
rs6678547	ENSG00000163041	0.233616	0.00982865	4.43612e-89	1	226070308
rs6681186	ENSG00000169914	-0.108348	0.0118288	8.04645e-19	1	19854185
rs6683215	ENSG00000131781	0.211159	0.034784	2.7583e-09	1	147201596
rs6683357	ENSG00000171943	0.215227	0.0140569	1.01362e-44	1	121422747
rs6683357	ENSG00000188610	0.0801483	0.0117258	1.93542e-11	1	121422747
rs6683357	ENSG00000226067	-0.0571562	0.0128532	1.01828e-05	1	121422747
rs6683357	ENSG00000227082	0.0222956	0.00716917	0.0019787	1	121422747
rs6683357	ENSG00000285215	0.145251	0.0195237	2.97456e-13	1	121422747
rs6683868	ENSG00000272084	-0.0828806	0.018832	1.22222e-05	1	19049347
rs6685364	ENSG00000223519	0.118738	0.0203878	9.19587e-09	1	246776641
rs6686047	ENSG00000224081	0.0460042	0.00729948	5.92251e-10	1	94808408
rs6686337	ENSG00000171517	0.0960804	0.00753188	1.27738e-32	1	84903057
rs6687117	ENSG00000134369	0.44138	0.0194727	9.0531e-84	1	201525023
rs6687143	ENSG00000214796	0.135111	0.0235694	1.57538e-08	1	202857960
rs6687836	ENSG00000142794	0.557032	0.0194249	7.69389e-116	1	21470277
rs6688470	ENSG00000231050	-0.0656211	0.00570997	2.88877e-27	1	1886800
rs6689545	ENSG00000162711	0.532595	0.0557939	2.8491e-20	1	247394634
rs6691090	ENSG00000189337	-0.223773	0.0527207	2.48769e-05	1	14814351
rs6691431	ENSG00000225171	0.0949547	0.00781973	6.89406e-31	1	166858437
rs6691689	ENSG00000143748	-0.164044	0.0189208	3.30569e-17	1	224339200
rs6693371	ENSG00000067208	0.102157	0.0247133	3.99832e-05	1	92788014
rs6694203	ENSG00000168679	0.132355	0.0214806	1.11758e-09	1	110349422
rs6695491	ENSG00000143248	-0.052299	0.00804484	1.42344e-10	1	163237711
rs6695813	ENSG00000231663	0.331416	0.0202639	2.76588e-49	1	234379862
rs6696136	ENSG00000001460	0.448363	0.093515	2.20372e-06	1	24412352
rs6697153	ENSG00000225721	-0.0832714	0.0152286	6.05694e-08	1	44780570
rs6697620	ENSG00000277452	0.193493	0.0202639	2.42499e-20	1	150597690
rs6697886	ENSG00000186891	-0.269359	0.0331423	2.75381e-15	1	1238231
rs6698317	ENSG00000219481	0.114576	0.0199406	1.55764e-08	1	16264577
rs6698557	ENSG00000130695	0.105963	0.0148042	2.17423e-12	1	26234729
rs6700096	ENSG00000198860	-0.0542357	0.00963746	2.56666e-08	1	184069017
rs6701830	ENSG00000231551	0.0803123	0.0196972	5.32353e-05	1	147698417
rs6702954	ENSG00000162639	-0.168746	0.0248555	2.52155e-11	1	108618424
rs6704311	ENSG00000233084	-0.123412	0.0201718	1.46652e-09	1	248916508
rs67221389	ENSG00000162368	-0.0638325	0.00939412	2.4329e-11	1	47341315
rs6801	ENSG00000237950	-0.0503682	0.00904752	4.91795e-08	1	43930974
rs68029231	ENSG00000162777	0.0879272	0.0124454	5.17281e-12	1	111100230
rs684475	ENSG00000183615	0.125456	0.0195687	3.12463e-10	1	31933389
rs684475	ENSG00000220785	0.268998	0.026646	1.5729e-21	1	31933389
rs699002	ENSG00000116497	-0.301732	0.0134539	7.11754e-82	1	32785083
rs714214	ENSG00000177614	0.0566324	0.0102898	5.86685e-08	1	230622859
rs7161	ENSG00000159214	0.325155	0.0237323	7.4337e-37	1	43973302
rs71626743	ENSG00000237975	-0.0536873	0.0128643	3.32866e-05	1	152968813
rs71628699	ENSG00000273002	0.288685	0.031147	2.78251e-19	1	155974835
rs71655987	ENSG00000215717	-0.205384	0.0190005	7.35078e-25	1	109115739
rs717863	ENSG00000132881	0.108189	0.0120293	3.40739e-18	1	16237140
rs724781	ENSG00000163221	-0.332135	0.0224339	8.45124e-43	1	153363542
rs72641831	ENSG00000171621	-0.211813	0.0194093	2.1312e-25	1	9275114
rs72650813	ENSG00000158825	0.315726	0.0214596	1.90018e-42	1	20609493
rs72650813	ENSG00000244038	-0.0637323	0.00997316	2.98931e-10	1	20609493
rs72668547	ENSG00000225828	0.0953034	0.0228568	3.58294e-05	1	32500365
rs72669684	ENSG00000162598	0.197826	0.014365	1.00641e-37	1	60156116
rs72678564	ENSG00000142864	0.0306386	0.00727278	2.89106e-05	1	67417001
rs72683973	ENSG00000117410	0.134372	0.0146216	8.81981e-19	1	43987353
rs72702556	ENSG00000143457	0.168489	0.0223907	2.29246e-13	1	150707639
rs72712029	ENSG00000174175	-0.138029	0.0193703	2.45656e-12	1	169637174
rs72756065	ENSG00000054267	0.0411349	0.00978169	3.09085e-05	1	235219184
rs72756948	ENSG00000142224	0.121026	0.0198546	1.83025e-09	1	206797098
rs72757824	ENSG00000181873	0.105043	0.0149585	5.52777e-12	1	228196836
rs72864188	ENSG00000130939	-0.104886	0.0205072	3.92865e-07	1	10211432
rs72917455	ENSG00000021852	0.429005	0.0242097	2.71713e-57	1	56982950
rs72941505	ENSG00000187815	-0.103758	0.0143625	1.29228e-12	1	40575321
rs733887	ENSG00000228140	-0.34073	0.0173367	5.42508e-68	1	15406297
rs7345	ENSG00000189171	0.150178	0.011253	5.46306e-35	1	153661582
rs7355078	ENSG00000134748	0.0801304	0.0116959	1.51312e-11	1	52499819
rs7355157	ENSG00000065135	-0.0451908	0.00811287	3.62993e-08	1	109587213
rs7366635	ENSG00000160075	0.0819426	0.00551683	1.24665e-42	1	1554694
rs7366635	ENSG00000215014	0.209662	0.00985893	1.99183e-74	1	1554694
rs7366884	ENSG00000205090	0.155192	0.0158413	4.00655e-21	1	1554548
rs737464	ENSG00000157184	0.051549	0.00862826	3.79275e-09	1	53212882
rs74127624	ENSG00000162747	-0.948792	0.128519	4.34331e-13	1	161334080
rs74140145	ENSG00000143776	-0.0902803	0.0218687	4.14934e-05	1	227236245
rs74145508	ENSG00000154305	-0.0682512	0.0105533	2.59111e-10	1	222618647
rs741756	ENSG00000160767	0.0568197	0.0139165	4.91885e-05	1	155250077
rs7418101	ENSG00000117500	-0.0798867	0.00888118	3.8841e-18	1	93290635
rs743198	ENSG00000135778	0.279657	0.0219159	4.12906e-33	1	232951136
rs74518103	ENSG00000233791	1.22256	0.0684694	2.40557e-56	1	203300163
rs745367	ENSG00000142606	-0.243411	0.0215145	4.86657e-27	1	2593018
rs74561013	ENSG00000227740	0.139377	0.0134637	1.38646e-22	1	176232578
rs746503	ENSG00000184313	-0.0334177	0.00736896	6.5927e-06	1	54604313
rs74765249	ENSG00000162511	0.0713287	0.00851817	3.21947e-16	1	30721937
rs74882027	ENSG00000143155	-0.162402	0.0168624	1.50673e-20	1	168195035
rs74976972	ENSG00000083444	0.297466	0.0139687	4.26877e-75	1	12008489
rs75074497	ENSG00000162654	-0.156711	0.029937	2.20447e-07	1	89159687
rs7511799	ENSG00000273093	0.0467847	0.00862887	8.12862e-08	1	200349332
rs7511895	ENSG00000143756	0.0551631	0.00738349	2.54735e-13	1	224118462
rs751229	ENSG00000162946	-0.241621	0.0170381	2.77639e-39	1	231632793
rs7512872	ENSG00000132716	0.033877	0.00590928	1.44257e-08	1	160340573
rs7513363	ENSG00000137955	-0.0507774	0.00912051	4.13568e-08	1	75677758
rs7516039	ENSG00000162512	-0.140891	0.0275505	4.20628e-07	1	30987491
rs7516616	ENSG00000159658	-0.0830412	0.00843792	2.36003e-21	1	46720602
rs7517289	ENSG00000143224	-0.0656234	0.010846	2.5086e-09	1	161132100
rs7517289	ENSG00000158864	-0.0456259	0.00679491	4.33694e-11	1	161132100
rs7517584	ENSG00000158062	0.172242	0.0231224	3.74937e-13	1	26199176
rs7517704	ENSG00000079335	-0.106659	0.0115776	4.96774e-19	1	100419863
rs7517754	ENSG00000143771	-0.169488	0.0107954	2.65055e-47	1	224356827
rs7520519	ENSG00000162746	0.260656	0.0297508	1.87776e-17	1	161725849
rs7521134	ENSG00000116273	-0.18962	0.0134783	2.49739e-39	1	6597180
rs7521203	ENSG00000186501	0.116747	0.0206615	2.20338e-08	1	27261682
rs7523024	ENSG00000116990	-0.0810973	0.0173609	3.62759e-06	1	39880329
rs7523473	ENSG00000162849	0.0531448	0.0116733	6.49887e-06	1	245777873
rs7526738	ENSG00000134248	0.0658415	0.00885119	3.90816e-13	1	110395158
rs7528842	ENSG00000233184	0.169646	0.0193116	1.26052e-17	1	101118107
rs7528951	ENSG00000169598	0.0644613	0.00882869	6.94701e-13	1	3812605
rs75290614	ENSG00000116793	0.0979363	0.0205087	2.31081e-06	1	113700250
rs7530535	ENSG00000162722	-0.165137	0.0212396	2.52628e-14	1	247848994
rs7531013	ENSG00000116741	-0.169151	0.023398	1.23568e-12	1	192796813
rs7531019	ENSG00000162415	-0.0551877	0.0136853	6.04186e-05	1	44900162
rs7531165	ENSG00000126091	0.0514389	0.0119385	1.95347e-05	1	43771576
rs7531664	ENSG00000261716	-0.148676	0.0275174	9.52816e-08	1	149843969
rs7531664	ENSG00000270882	-0.110248	0.0249623	1.19323e-05	1	149843969
rs7533093	ENSG00000271736	-0.145417	0.0295644	1.19432e-06	1	157279975
rs7533657	ENSG00000010803	-0.0612297	0.0115311	1.61564e-07	1	40967812
rs7535533	ENSG00000276839	0.0274945	0.00580842	2.6004e-06	1	182527694
rs7538228	ENSG00000174574	-0.0909314	0.0093631	8.9931e-21	1	39011963
rs7538961	ENSG00000187862	0.151911	0.0159173	3.70928e-20	1	156618488
rs7540030	ENSG00000125703	-0.0633843	0.00949819	4.75078e-11	1	62784304
rs7540258	ENSG00000163141	0.21335	0.024793	6.95662e-17	1	151036376
rs7541180	ENSG00000152904	0.129943	0.0117634	3.18985e-26	1	235333625
rs7541892	ENSG00000158161	0.0930321	0.0166795	3.57332e-08	1	27924005
rs75422595	ENSG00000153029	0.134203	0.0258349	2.68794e-07	1	181085165
rs7542968	ENSG00000162543	0.159868	0.0315252	5.08466e-07	1	20174098
rs7543366	ENSG00000121454	0.204239	0.0325269	6.97955e-10	1	180536902
rs7543480	ENSG00000158748	-0.203818	0.0139553	5.26586e-42	1	19688334
rs7543562	ENSG00000077585	0.303613	0.0303815	8.88411e-22	1	236143525
rs7544062	ENSG00000233875	0.0636979	0.00803078	2.58145e-14	1	154581546
rs7547453	ENSG00000157933	0.069228	0.0122149	2.57387e-08	1	2263678
rs7547671	ENSG00000227001	0.103132	0.00729515	2.46585e-39	1	21472521
rs754804	ENSG00000116285	0.185835	0.018013	5.60033e-23	1	8218165
rs7549436	ENSG00000133059	0.076033	0.0110934	1.96011e-11	1	205218090
rs7550095	ENSG00000277462	-0.13286	0.0241564	5.24438e-08	1	247097060
rs7550467	ENSG00000143653	-0.13286	0.0164728	3.68886e-15	1	246721162
rs7550560	ENSG00000152104	0.0389606	0.00873831	9.70683e-06	1	214552218
rs7551512	ENSG00000252516	-0.0287931	0.00673143	2.15654e-05	1	247197066
rs7551873	ENSG00000273110	0.0850503	0.0132551	3.41974e-10	1	154533381
rs7552982	ENSG00000226766	0.0468923	0.00904891	2.85312e-07	1	243574126
rs7553796	ENSG00000160712	0.0438751	0.00882916	8.85926e-07	1	154431930
rs7554276	ENSG00000173726	0.0286779	0.00689458	3.62512e-05	1	235104702
rs7554936	ENSG00000143458	0.089151	0.0100431	7.12244e-18	1	151150013
rs7555556	ENSG00000133063	0.388924	0.0452891	6.62953e-17	1	203121848
rs7556561	ENSG00000117791	-0.212487	0.0189048	1.276e-26	1	220772019
rs75581187	ENSG00000143420	0.0833745	0.0189096	1.22725e-05	1	150770066
rs75785507	ENSG00000233621	-0.189616	0.0157356	2.02602e-30	1	37474398
rs760440	ENSG00000224805	-0.0961346	0.0167017	1.30329e-08	1	47148513
rs761421	ENSG00000186301	-0.0869534	0.0131369	7.60456e-11	1	16987159
rs761422	ENSG00000186715	0.125813	0.0121513	2.91613e-23	1	16975285
rs764803	ENSG00000123472	0.0901875	0.0115805	3.83299e-14	1	46590555
rs764803	ENSG00000142961	0.248326	0.0137154	6.22339e-59	1	46590555
rs76962482	ENSG00000196418	-0.158776	0.0192619	1.41456e-15	1	247162162
rs76975982	ENSG00000196187	-0.190263	0.0246794	5.77951e-14	1	225877050
rs77188370	ENSG00000158793	-0.101712	0.0120663	3.1691e-16	1	161107535
rs77544754	ENSG00000233431	0.29594	0.0557658	1.8158e-07	1	21564511
rs77630149	ENSG00000158195	0.0956242	0.0152627	7.04337e-10	1	27502876
rs77644650	ENSG00000178096	0.107104	0.0213641	6.96719e-07	1	150023410
rs77761348	ENSG00000117155	-0.109998	0.0210354	2.19787e-07	1	84714170
rs7796	ENSG00000215914	-0.0718692	0.012094	4.43269e-09	1	1752730
rs7796	ENSG00000268575	-0.25052	0.0171014	1.30241e-41	1	1752730
rs77985109	ENSG00000197147	-0.338884	0.0325602	1.82206e-23	1	89554126
rs78107697	ENSG00000186827	-0.208863	0.0366602	1.95363e-08	1	1226486
rs78233531	ENSG00000134193	0.330704	0.0611365	8.64151e-08	1	118829116
rs78337724	ENSG00000117153	-0.0507992	0.0100783	6.14203e-07	1	202940534
rs783622	ENSG00000127124	0.106037	0.0188284	2.47742e-08	1	41901317
rs78466177	ENSG00000153363	-0.353444	0.0434205	3.36138e-15	1	211168282
rs78882457	ENSG00000007968	-0.258271	0.0495368	2.45806e-07	1	23445619
rs790899	ENSG00000198626	-0.11669	0.0126176	2.29348e-19	1	237794378
rs79205385	ENSG00000239636	-0.229804	0.0444962	3.49892e-07	1	35336748
rs79322388	ENSG00000288562	0.108052	0.0257453	3.06143e-05	1	186609504
rs795047	ENSG00000116871	0.177092	0.00886004	2.16082e-69	1	36172107
rs79561756	ENSG00000064886	0.457382	0.03906	2.39961e-28	1	111223049
rs79598313	ENSG00000142733	-0.459474	0.0725747	4.80219e-10	1	26958422
rs79890508	ENSG00000162772	0.202877	0.0471608	1.98809e-05	1	212482414
rs80081400	ENSG00000237781	-0.613739	0.120773	4.71207e-07	1	150892860
rs80090172	ENSG00000117691	0.076111	0.0160103	2.35507e-06	1	212373482
rs80305966	ENSG00000229739	0.165732	0.0143403	3.22948e-28	1	186469143
rs8040	ENSG00000121900	0.282321	0.0287068	2.87427e-21	1	32936571
rs814319	ENSG00000116396	-0.152478	0.0202403	1.79765e-13	1	110246485
rs8191979	ENSG00000160691	0.241192	0.0180305	1.32093e-36	1	154966186
rs821000	ENSG00000157191	0.0854963	0.00806212	2.12e-24	1	16447385
rs823074	ENSG00000117280	0.114507	0.0168268	2.474e-11	1	205805711
rs823080	ENSG00000133065	0.0925504	0.0109218	1.31479e-16	1	205820154
rs823080	ENSG00000286619	0.407873	0.0102056	1.00231e-172	1	205820154
rs8254	ENSG00000134247	-0.133906	0.0222199	2.86185e-09	1	116989669
rs834144	ENSG00000162885	-0.40187	0.0165781	1.08905e-90	1	235469748
rs839752	ENSG00000234694	-0.0648747	0.00886191	5.81312e-13	1	43389875
rs848209	ENSG00000233954	0.0831372	0.0154559	1.02072e-07	1	15929512
rs849749	ENSG00000162910	-0.0794821	0.00916732	3.88288e-17	1	228109044
rs856508	ENSG00000004487	-0.0326641	0.00759977	2.21252e-05	1	23206502
rs879461	ENSG00000163382	-0.0733017	0.0103426	3.45156e-12	1	156597704
rs8824	ENSG00000157181	-0.0710166	0.0105259	4.08989e-11	1	186421171
rs883753	ENSG00000238061	-0.0614022	0.010198	3.32323e-09	1	185261718
rs884869	ENSG00000137936	-0.0642278	0.0148782	1.81197e-05	1	93696494
rs897628	ENSG00000215912	0.0491794	0.00988159	7.83279e-07	1	2800059
rs909001	ENSG00000175130	-0.123219	0.0302413	5.139e-05	1	31731046
rs9333493	ENSG00000143149	0.111098	0.0207842	1.26026e-07	1	165656245
rs9425316	ENSG00000135845	0.0504694	0.0115621	1.4854e-05	1	172431720
rs9425913	ENSG00000187513	-0.0819675	0.0140888	9.5164e-09	1	34814065
rs9426392	ENSG00000198492	-0.034956	0.00790274	1.10556e-05	1	28649045
rs9427104	ENSG00000160710	-0.0606311	0.00866463	7.11932e-12	1	154616756
rs9427398	ENSG00000072694	0.531015	0.045266	8.7515e-29	1	161506415
rs9428021	ENSG00000183347	0.141576	0.0278981	5.09059e-07	1	89361427
rs9429486	ENSG00000116489	-0.0334568	0.00648739	3.31081e-07	1	112614750
rs9434	ENSG00000173369	0.335607	0.0512205	1.11472e-10	1	22647804
rs9434608	ENSG00000284747	-0.0975809	0.0111042	1.34888e-17	1	8125925
rs9435732	ENSG00000058453	0.249268	0.0149868	4.19639e-51	1	16981663
rs9436302	ENSG00000116678	0.300689	0.02332	6.8965e-34	1	65430878
rs9438626	ENSG00000224129	0.0463712	0.0112458	4.23528e-05	1	26448876
rs9439465	ENSG00000228594	-0.0718786	0.0147857	1.4451e-06	1	1539491
rs944231	ENSG00000232586	0.195016	0.0228586	1.34192e-16	1	180969503
rs945635	ENSG00000160856	0.365706	0.0299801	5.32518e-31	1	157700500
rs949464	ENSG00000160781	0.994665	0.020904	7.30314e-209	1	156302480
rs949464	ENSG00000163472	0.335446	0.00994613	1.15962e-141	1	156302480
rs949464	ENSG00000198715	0.787134	0.0147878	8.19642e-237	1	156302480
rs949464	ENSG00000198952	0.633988	0.0100577	1.66745e-274	1	156302480
rs952089	ENSG00000232995	-0.064721	0.0100734	2.21901e-10	1	163318876
rs955370	ENSG00000122223	0.147414	0.0214425	1.36332e-11	1	160865561
rs963328	ENSG00000198468	0.618677	0.0144988	2.33915e-183	1	212864319
rs963982	ENSG00000143674	0.158783	0.0165668	3.78632e-20	1	233379325
rs9660002	ENSG00000143621	0.026686	0.00661679	6.18446e-05	1	153701735
rs9661116	ENSG00000162444	-0.287101	0.0622833	4.95175e-06	1	10026334
rs9662128	ENSG00000116983	0.183747	0.023978	6.75494e-14	1	39684484
rs9662220	ENSG00000134250	-0.0576167	0.0139737	4.26375e-05	1	119209030
rs977747	ENSG00000162367	-0.0770562	0.0150904	4.28166e-07	1	47219005
rs9793731	ENSG00000116574	2.52414	0.412724	1.71129e-09	1	229132929
rs9887974	ENSG00000023572	-0.0448108	0.00919953	1.50428e-06	1	193310802
rs9919126	ENSG00000037637	-0.053812	0.00702037	9.28447e-14	1	16325085
rs9970286	ENSG00000134255	0.123761	0.0117014	3.02484e-24	1	111194776
rs9970286	ENSG00000156171	0.136217	0.0106351	1.78311e-33	1	111194776
rs999974	ENSG00000077549	-0.0471552	0.00620885	1.02938e-13	1	19467490
rs1046011	ENSG00000116678	0.171511	0.0210415	2.19506e-15	2	65433313
rs1048254	ENSG00000135828	0.0560894	0.0103478	8.32618e-08	2	182574531
rs10489637	ENSG00000117090	0.090486	0.0182243	8.46949e-07	2	160682686
rs10494536	ENSG00000232586	0.148053	0.0201968	7.44726e-13	2	181006729
rs1055654	ENSG00000122483	1.67899	0.220561	8.41528e-14	2	93542365
rs10779488	ENSG00000266094	-0.0583063	0.0126159	4.74626e-06	2	206586643
rs10788884	ENSG00000272491	0.0669505	0.0161629	3.85953e-05	2	48224557
rs10794531	ENSG00000176092	-0.102571	0.0230211	1.04765e-05	2	26367754
rs10797433	ENSG00000157873	-0.0359033	0.00846499	2.54623e-05	2	2570571
rs10797649	ENSG00000264343	-0.105875	0.011098	2.51682e-20	2	146040040
rs10800106	ENSG00000229808	-0.0885794	0.0207467	2.24439e-05	2	161923222
rs10800819	ENSG00000243323	-0.0904482	0.0181656	7.89319e-07	2	202164707
rs10800887	ENSG00000117153	0.0389283	0.00827887	3.13478e-06	2	202955808
rs10864320	ENSG00000049247	0.456773	0.0682298	5.35664e-11	2	7943004
rs10874446	ENSG00000117151	-0.139213	0.0193932	4.00919e-12	2	84468163
rs10902662	ENSG00000117748	0.461006	0.0620686	3.06897e-13	2	27671883
rs10908596	ENSG00000163534	-0.173411	0.0342161	6.11755e-07	2	157818714
rs10911382	ENSG00000162704	0.0954121	0.0143188	5.53265e-11	2	183628402
rs10911855	ENSG00000229739	0.082149	0.00962864	1.48341e-16	2	186369764
rs10919543	ENSG00000225217	-0.23527	0.0473012	8.76981e-07	2	161538827
rs10925027	ENSG00000162711	0.136019	0.0261175	2.74381e-07	2	247449260
rs1104780	ENSG00000134215	-0.127163	0.026061	1.38831e-06	2	108053463
rs1111102	ENSG00000273002	0.0747223	0.0167711	9.73468e-06	2	156023665
rs11119344	ENSG00000162757	-0.0692455	0.0148727	4.4728e-06	2	209770144
rs11121533	ENSG00000054523	0.0653125	0.0107663	2.35839e-09	2	10232830
rs11122172	ENSG00000173409	-0.0525164	0.0110738	2.7269e-06	2	230975731
rs111501991	ENSG00000183386	0.456059	0.031288	6.25418e-42	2	37913036
rs111954769	ENSG00000219481	-0.209746	0.0457191	5.70477e-06	2	16282873
rs11204671	ENSG00000143382	0.371203	0.0490832	1.38359e-13	2	150581982
rs11204701	ENSG00000203804	-0.138299	0.0314355	1.28873e-05	2	150689703
rs11205902	ENSG00000117862	0.0997965	0.014144	4.58905e-12	2	51883097
rs11206510	ENSG00000169174	-0.277131	0.0562912	1.05223e-06	2	55030366
rs11206566	ENSG00000234810	-0.0808591	0.0179862	8.44301e-06	2	55362039
rs11209604	ENSG00000171793	0.0779057	0.0181924	2.22983e-05	2	41161534
rs11211168	ENSG00000225447	5.4078	1.0718	6.38404e-07	2	45697975
rs1124426	ENSG00000116266	0.0414107	0.00928598	1.01948e-05	2	108746614
rs11247711	ENSG00000130775	0.0828515	0.00963041	8.75687e-17	2	27899870
rs11249433	ENSG00000285215	-0.158786	0.0224416	4.49084e-12	2	121538815
rs112640317	ENSG00000253326	0.194383	0.0243238	5.76669e-15	2	243348511
rs1134898	ENSG00000225265	0.0596655	0.00740124	2.89535e-15	2	222561461
rs113503865	ENSG00000116729	-0.761401	0.135885	3.06619e-08	2	68254881
rs1138294	ENSG00000142733	0.107397	0.0218375	1.16979e-06	2	27362142
rs113863319	ENSG00000204138	0.262414	0.0424638	1.14558e-09	2	28396260
rs113891626	ENSG00000143452	-0.598334	0.0881092	3.02627e-11	2	150686594
rs113922359	ENSG00000240563	-0.838589	0.0920313	9.10662e-19	2	62211897
rs113936771	ENSG00000134184	1.95166	0.19291	2.11142e-22	2	109657530
rs113936771	ENSG00000213366	0.957728	0.115145	6.52829e-16	2	109657530
rs114263539	ENSG00000116990	-0.189297	0.0421181	8.01623e-06	2	39873192
rs11465205	ENSG00000196189	0.184208	0.0323147	1.88077e-08	2	155188465
rs1146646	ENSG00000117054	0.0500957	0.00949652	1.87338e-07	2	75799815
rs114772434	ENSG00000143595	0.431278	0.0971768	1.08664e-05	2	154210452
rs115184951	ENSG00000084072	-0.259244	0.0204412	1.38051e-32	2	39776584
rs115502990	ENSG00000159445	-0.101088	0.0196563	3.72288e-07	2	151552812
rs11558511	ENSG00000143147	0.0411355	0.0084509	1.49527e-06	2	168044612
rs11576415	ENSG00000158882	0.274323	0.0314808	2.19823e-17	2	161212418
rs11579255	ENSG00000117450	-0.0632658	0.0114928	5.13416e-08	2	46341287
rs11581507	ENSG00000143322	0.108535	0.0143766	1.57242e-13	2	179366023
rs11583398	ENSG00000136634	-0.21626	0.0375438	1.34283e-08	2	206795610
rs11584332	ENSG00000121310	0.218322	0.0516164	2.66325e-05	2	52886183
rs11589508	ENSG00000228140	-0.13073	0.0190447	1.54912e-11	2	15396886
rs115895840	ENSG00000198468	0.299608	0.0373018	7.30676e-15	2	212775816
rs11590548	ENSG00000270104	0.134814	0.0228247	7.09732e-09	2	228276361
rs1160411	ENSG00000009790	0.127842	0.0119385	1.27394e-24	2	209800577
rs116209351	ENSG00000238243	-0.42179	0.0749074	2.90884e-08	2	247896963
rs1180349	ENSG00000243970	0.165552	0.0246658	4.11694e-11	2	39540380
rs12023231	ENSG00000183598	-1.12158	0.0664821	1.25238e-52	2	150017474
rs12023231	ENSG00000203814	-1.31135	0.109764	1.37195e-29	2	150017474
rs12023499	ENSG00000232093	-0.0746661	0.0138269	8.87579e-08	2	155058900
rs12024615	ENSG00000164008	0.0631967	0.011628	7.67705e-08	2	42607656
rs12025134	ENSG00000197780	-0.0559042	0.0119627	3.88593e-06	2	108966421
rs12029714	ENSG00000117226	0.120974	0.0207478	8.62035e-09	2	89045873
rs12031230	ENSG00000162604	0.0460073	0.011013	3.34407e-05	2	61690324
rs12039225	ENSG00000116983	0.172296	0.0297899	1.23378e-08	2	39679944
rs12039443	ENSG00000143153	0.0996175	0.0183456	8.4984e-08	2	169203052
rs12049174	ENSG00000077585	0.158143	0.0359189	1.2571e-05	2	236333045
rs12049233	ENSG00000079335	0.121646	0.0234859	3.0138e-07	2	100657722
rs12049523	ENSG00000135862	0.207747	0.0384455	9.49984e-08	2	182998715
rs12058824	ENSG00000173372	-0.690911	0.0886353	3.10112e-14	2	22636557
rs12060613	ENSG00000154370	0.0565331	0.0134538	3.07283e-05	2	228475196
rs12070288	ENSG00000143458	-0.100668	0.0179377	3.09559e-08	2	151037508
rs12071065	ENSG00000164002	0.275364	0.0386014	2.6425e-12	2	40503062
rs12072775	ENSG00000116574	-2.26442	0.415431	7.2227e-08	2	229136806
rs12079122	ENSG00000163050	0.42391	0.0242295	3.32949e-55	2	227257686
rs12083107	ENSG00000143178	0.216683	0.0316621	1.96475e-11	2	168281906
rs12083555	ENSG00000224805	0.082079	0.0171277	1.99529e-06	2	47237728
rs12088833	ENSG00000143248	0.0631753	0.0127468	8.71456e-07	2	164245518
rs12093268	ENSG00000171729	0.214528	0.0277456	4.12466e-14	2	15208761
rs12118131	ENSG00000197147	-0.499728	0.0154666	9.04338e-136	2	89575628
rs12118651	ENSG00000054277	-0.0708158	0.0128829	5.25211e-08	2	241562696
rs12118976	ENSG00000158062	-0.111835	0.0179197	7.522e-10	2	26200819
rs12126958	ENSG00000266472	0.062042	0.00904421	1.62403e-11	2	150317171
rs12127277	ENSG00000158747	0.312651	0.037678	6.15704e-16	2	19622448
rs12130060	ENSG00000117385	0.0949661	0.0208548	6.43166e-06	2	43420046
rs12130508	ENSG00000159189	0.2181	0.0504455	1.78674e-05	2	22537500
rs12131711	ENSG00000180198	-0.0889148	0.0119688	3.11001e-13	2	28325609
rs12134983	ENSG00000163468	0.344939	0.0645134	1.17386e-07	2	156320618
rs12141850	ENSG00000196242	0.0590022	0.00869276	3.53409e-11	2	247491973
rs12145714	ENSG00000169442	-0.0957637	0.0227776	3.00386e-05	2	26200764
rs1217402	ENSG00000134262	0.0681968	0.00910889	3.3276e-13	2	113897636
rs1229383	ENSG00000241666	-0.0752341	0.0160053	3.37348e-06	2	167645716
rs12402370	ENSG00000117697	0.0914529	0.0175867	2.83782e-07	2	212769982
rs12409208	ENSG00000143387	-0.127911	0.0224475	1.95056e-08	2	150887579
rs12409787	ENSG00000123685	-0.140629	0.0259316	8.01564e-08	2	212794150
rs12411261	ENSG00000143768	0.0797573	0.0190588	3.31073e-05	2	226167964
rs1253224	ENSG00000142892	0.0663682	0.0158561	3.65916e-05	2	77227433
rs1253910	ENSG00000158825	-0.083143	0.0167974	9.44476e-07	2	20576776
rs12567768	ENSG00000127463	-0.054232	0.0128205	2.68877e-05	2	19242109
rs1265168	ENSG00000143036	0.079542	0.0168254	2.86409e-06	2	94929275
rs12726439	ENSG00000225891	0.0560693	0.0125901	9.59093e-06	2	26557925
rs12731521	ENSG00000154027	-0.226221	0.0437652	3.65274e-07	2	77336358
rs12737375	ENSG00000162384	-0.0610252	0.00935661	1.27221e-10	2	53209860
rs12738545	ENSG00000142794	0.404844	0.02341	1.21652e-54	2	21460257
rs12751325	ENSG00000204084	-0.126805	0.013023	8.98367e-21	2	37823711
rs12751386	ENSG00000277462	0.0968669	0.0178765	8.14291e-08	2	247036456
rs1293265	ENSG00000261349	0.662277	0.01882	6.45566e-148	2	25393757
rs1294295	ENSG00000143674	0.0990329	0.016016	1.13158e-09	2	233334086
rs1298954	ENSG00000196369	-0.0644686	0.0181823	0.000416715	2	145704906
rs1339068	ENSG00000223776	0.0839921	0.0189156	1.12445e-05	2	236779620
rs13447566	ENSG00000097046	-0.234777	0.0378129	1.24735e-09	2	91526754
rs1344929	ENSG00000184005	-0.0898201	0.015679	1.74098e-08	2	76030978
rs1356918	ENSG00000188641	-0.0836827	0.0146304	1.57861e-08	2	97386798
rs138372058	ENSG00000173212	0.57569	0.0596636	1.11999e-20	2	116082382
rs139460753	ENSG00000284719	0.0734538	0.0154025	2.20069e-06	2	39778528
rs1419090	ENSG00000153363	-0.211421	0.026352	6.49227e-15	2	211468608
rs142336952	ENSG00000188157	-0.519915	0.117115	1.17901e-05	2	918014
rs143529162	ENSG00000122481	0.261052	0.0505427	3.26191e-07	2	95106708
rs1440488	ENSG00000123472	-0.0655755	0.0123986	1.60077e-07	2	46660719
rs144862354	ENSG00000230489	0.199611	0.0169353	2.30541e-28	2	107969531
rs145625932	ENSG00000117174	0.15167	0.0202119	2.825e-13	2	85733863
rs146645469	ENSG00000162522	0.230124	0.0546312	2.87559e-05	2	32732203
rs147853834	ENSG00000182118	0.776638	0.148145	2.26099e-07	2	231032121
rs149253716	ENSG00000169231	0.161602	0.0383189	3.01817e-05	2	155497843
rs151240702	ENSG00000234741	-0.518502	0.0447024	1.12645e-28	2	173948841
rs1518110	ENSG00000142224	-0.179004	0.0211445	1.49781e-16	2	206771516
rs1534949	ENSG00000070831	0.0407894	0.00548567	3.69421e-13	2	22099694
rs1539695	ENSG00000163545	-0.0995815	0.0117949	3.22739e-16	2	205305547
rs1565737	ENSG00000066027	0.0893092	0.0118433	1.61387e-13	2	212236549
rs157252	ENSG00000186301	-0.0996456	0.0137921	1.5156e-12	2	16470226
rs16849483	ENSG00000176393	-0.161355	0.0184506	2.03187e-17	2	201990327
rs17107624	ENSG00000116171	0.118458	0.0171052	1.2774e-11	2	53023996
rs17122500	ENSG00000162688	-0.282181	0.0567283	1.20567e-06	2	100440910
rs17162040	ENSG00000158161	0.371189	0.0404095	7.30278e-19	2	27556716
rs17411112	ENSG00000162543	0.171481	0.033973	5.92175e-07	2	19966562
rs17449278	ENSG00000021852	0.275559	0.0371189	7.0626e-13	2	56971578
rs17497828	ENSG00000198160	0.040193	0.00648694	1.04358e-09	2	66986639
rs17523802	ENSG00000116288	0.0477032	0.00955867	7.9041e-07	2	7961680
rs17598321	ENSG00000134201	-0.242292	0.0345579	5.72028e-12	2	109759828
rs1774779	ENSG00000134255	0.053529	0.0112039	2.19952e-06	2	111044699
rs1781080	ENSG00000226822	-0.520562	0.0506039	4.127e-23	2	108050793
rs180029	ENSG00000215717	0.127173	0.0131791	2.09186e-20	2	109091351
rs1819347	ENSG00000198483	-0.11691	0.0364195	0.00140548	2	145868551
rs182366	ENSG00000285053	-0.0557151	0.0125824	1.22927e-05	2	235504679
rs183542653	ENSG00000157870	-0.24572	0.0544212	7.94266e-06	2	2566624
rs1864346	ENSG00000197403	0.117566	0.0214077	5.88767e-08	2	158766655
rs1891019	ENSG00000158887	0.0712519	0.0173836	4.79017e-05	2	161721643
rs1926306	ENSG00000162437	0.259665	0.0473951	6.21828e-08	2	64676312
rs1949426	ENSG00000143156	-0.0922239	0.0182504	5.78294e-07	2	169407629
rs1952234	ENSG00000116701	0.037843	0.00902236	3.05535e-05	2	183785571
rs1954172	ENSG00000072694	0.498879	0.0560166	5.3906e-18	2	161707945
rs198361	ENSG00000011021	-0.12655	0.0174135	1.35799e-12	2	11845576
rs2005393	ENSG00000187980	-0.0677244	0.0119655	2.21468e-08	2	20162196
rs204051	ENSG00000130766	-0.132457	0.0264289	7.23197e-07	2	28840066
rs2047810	ENSG00000131697	-0.0495446	0.0116537	2.37793e-05	2	5964813
rs2071987	ENSG00000049246	0.138877	0.0288159	1.75017e-06	2	7773966
rs2072776	ENSG00000143155	0.0848726	0.00669908	5.27657e-33	2	168200214
rs217489	ENSG00000203965	-0.0778264	0.0172393	7.76507e-06	2	63547113
rs222500	ENSG00000175984	0.0936789	0.0206998	7.47408e-06	2	114608149
rs2232648	ENSG00000142684	-0.0723919	0.0127502	2.05351e-08	2	26169964
rs2236850	ENSG00000020633	-0.0715394	0.0161578	1.09727e-05	2	24913850
rs2244385	ENSG00000133063	-0.290432	0.0573304	5.03502e-07	2	203222134
rs2248273	ENSG00000160781	-0.114092	0.0225676	5.61523e-07	2	156278116
rs2250304	ENSG00000270149	-0.0355248	0.00717244	9.37092e-07	2	160982919
rs2254494	ENSG00000117791	-0.065764	0.0161719	5.63245e-05	2	219988853
rs2270538	ENSG00000162885	0.110717	0.0168687	9.95907e-11	2	235439089
rs2273741	ENSG00000054267	-0.0288615	0.00696863	4.34055e-05	2	235152396
rs2274987	ENSG00000152760	-0.230362	0.0275519	3.91096e-16	2	66755704
rs2275797	ENSG00000121933	0.35962	0.0544054	7.82248e-11	2	111490663
rs2289189	ENSG00000118873	-0.0497515	0.0121742	4.94944e-05	2	220157863
rs2298169	ENSG00000228382	0.088922	0.0198536	8.53249e-06	2	226648889
rs2301888	ENSG00000159339	0.129179	0.0219491	6.74214e-09	2	17346235
rs2331992	ENSG00000135823	-0.0499668	0.00845362	5.93516e-09	2	181006955
rs2341354	ENSG00000230092	0.0429551	0.00994482	1.77969e-05	2	983193
rs242045	ENSG00000287586	-0.133804	0.0311264	2.03605e-05	2	4727256
rs2473321	ENSG00000218510	0.088822	0.0127779	9.96754e-12	2	22064084
rs2477429	ENSG00000116473	-0.0392134	0.00879898	1.02265e-05	2	111663807
rs2493411	ENSG00000281741	-0.146107	0.0390124	0.000196128	2	119964163
rs2493645	ENSG00000117500	-0.0556241	0.0114957	1.5693e-06	2	93441463
rs2501346	ENSG00000272668	-0.104755	0.017056	1.44386e-09	2	159848514
rs2502973	ENSG00000179163	-0.142528	0.0214738	7.92037e-11	2	23897285
rs2505972	ENSG00000142583	-0.129811	0.0291699	1.03843e-05	2	9056840
rs267733	ENSG00000274963	0.150962	0.0296806	4.90711e-07	2	150986360
rs267734	ENSG00000277452	0.0982847	0.0236279	3.58175e-05	2	150979001
rs2755259	ENSG00000116704	0.112387	0.0118562	4.63989e-20	2	67051339
rs2789415	ENSG00000143315	0.108692	0.0224655	1.70559e-06	2	159954530
rs2806872	ENSG00000134256	0.141335	0.0315316	8.57628e-06	2	117007612
rs2818890	ENSG00000153207	-0.0497703	0.00995612	7.9671e-07	2	246972544
rs28609762	ENSG00000077549	0.0237564	0.00559404	2.46518e-05	2	18986849
rs28731045	ENSG00000187583	-0.0763791	0.0188677	5.75302e-05	2	901149
rs28830522	ENSG00000196418	-0.0708961	0.0138893	4.93815e-07	2	247172752
rs296534	ENSG00000163362	0.0537216	0.0129326	3.61702e-05	2	200895854
rs2992453	ENSG00000286019	-0.05214	0.0131704	8.28252e-05	2	148314608
rs3006475	ENSG00000163220	0.119981	0.0191722	7.10639e-10	2	153372160
rs3011808	ENSG00000227242	-0.631839	0.0720984	1.42946e-17	2	147075131
rs3101476	ENSG00000035687	0.217183	0.021252	1.32729e-22	2	244301089
rs3116654	ENSG00000158716	0.0899514	0.0176144	4.28121e-07	2	159725971
rs3128117	ENSG00000187608	0.167112	0.0358344	3.90719e-06	2	1009184
rs3131815	ENSG00000067208	0.0789187	0.0190161	3.76639e-05	2	92199409
rs34484514	ENSG00000183726	0.0936606	0.0172422	8.01146e-08	2	25246493
rs34746385	ENSG00000163875	-0.0996756	0.0195137	4.43097e-07	2	37571431
rs34959155	ENSG00000158477	-0.0528792	0.0125386	2.89515e-05	2	158456397
rs351418	ENSG00000226251	0.0465468	0.00906477	4.3556e-07	2	212276061
rs35213802	ENSG00000143772	-0.0579602	0.0137424	2.75209e-05	2	226899777
rs3736983	ENSG00000135775	-0.0454877	0.00925903	1.13932e-06	2	230660580
rs3738319	ENSG00000261716	-0.084082	0.02409	0.000518109	2	149843756
rs3753582	ENSG00000177000	0.220509	0.0199087	7.95371e-26	2	11805485
rs3754511	ENSG00000058453	0.117811	0.0170801	1.71025e-11	2	16983524
rs3765703	ENSG00000116213	-0.046278	0.00788331	7.59043e-09	2	3675872
rs3765703	ENSG00000158109	-0.0432373	0.0079872	8.6475e-08	2	3675872
rs3766400	ENSG00000130768	-0.167256	0.0249189	4.58703e-11	2	27882855
rs3768324	ENSG00000174574	-0.0382439	0.0070929	1.06766e-07	2	39026790
rs3768500	ENSG00000273382	-0.266783	0.036482	1.31427e-12	2	109091891
rs3795391	ENSG00000163221	0.40368	0.0306754	3.80017e-35	2	153390629
rs3806232	ENSG00000143546	0.107348	0.0196981	7.22618e-08	2	153391654
rs3827735	ENSG00000197323	0.0650315	0.0108303	3.3103e-09	2	114510087
rs3885903	ENSG00000064886	-0.142952	0.0249805	1.60911e-08	2	111245692
rs3917775	ENSG00000188404	-0.131517	0.0108542	1.46664e-30	2	169601838
rs3927684	ENSG00000162542	0.255381	0.0540685	2.77577e-06	2	20796121
rs3933210	ENSG00000157181	-0.0659827	0.0155865	2.70653e-05	2	186479603
rs4072980	ENSG00000183431	0.1984	0.0164479	4.60062e-30	2	37990434
rs41304257	ENSG00000198892	0.12061	0.0202623	4.083e-09	2	201880798
rs41307763	ENSG00000215908	0.140988	0.0261484	1.01589e-07	2	16398835
rs4147592	ENSG00000143149	-0.0491627	0.0098973	9.05061e-07	2	165630909
rs4245670	ENSG00000152078	-0.117666	0.0245634	2.19036e-06	2	95115792
rs4291495	ENSG00000226029	-0.10663	0.0153311	9.06763e-12	2	16297583
rs4488015	ENSG00000214837	-0.0512431	0.0121898	2.94451e-05	2	242954361
rs45583539	ENSG00000143771	-0.120443	0.0215954	3.70044e-08	2	224208932
rs4609454	ENSG00000131686	0.0748843	0.0137293	7.21471e-08	2	8931082
rs4648726	ENSG00000268575	-0.183342	0.0346367	1.63066e-07	2	1821516
rs4648845	ENSG00000149527	-0.0738892	0.0181198	5.04941e-05	2	2455662
rs4656336	ENSG00000203747	0.138032	0.029575	3.97075e-06	2	161862108
rs4657688	ENSG00000198771	-0.0723422	0.0170196	2.49748e-05	2	167621767
rs4659441	ENSG00000117682	0.0410096	0.00989293	3.76137e-05	2	26426501
rs4660766	ENSG00000178028	-0.0337391	0.00790083	2.27044e-05	2	44050732
rs4845892	ENSG00000116688	0.224707	0.0188131	9.37637e-30	2	12013728
rs4845892	ENSG00000116691	0.114144	0.0171221	5.71745e-11	2	12013728
rs4907081	ENSG00000284882	-0.406049	0.0278994	6.58946e-41	2	84555906
rs491603	ENSG00000142694	0.239521	0.0357329	4.50937e-11	2	36066715
rs4949294	ENSG00000162511	-0.0609917	0.00762281	8.23548e-15	2	30763089
rs4949370	ENSG00000168528	-0.0782525	0.0344261	0.0234504	2	31251042
rs495122	ENSG00000049245	-0.0357115	0.0087536	5.10667e-05	2	7866875
rs4970377	ENSG00000188976	0.113339	0.0152041	4.94215e-13	2	950296
rs531514	ENSG00000223745	0.121416	0.0143871	1.80306e-16	2	93234655
rs55946907	ENSG00000116260	0.232928	0.0302503	5.22238e-14	2	180161588
rs56108141	ENSG00000196187	0.107463	0.0166219	2.44574e-10	2	225868963
rs56295395	ENSG00000143252	0.139497	0.0275362	5.11398e-07	2	161350888
rs5745532	ENSG00000137968	0.0683402	0.0127106	1.03158e-07	2	75896780
rs58066240	ENSG00000163531	0.454413	0.0974419	4.61093e-06	2	204984599
rs58431050	ENSG00000227001	-0.0569639	0.00784648	1.11413e-12	2	21450494
rs59668363	ENSG00000132694	-0.103498	0.0246575	3.05782e-05	2	156835427
rs60302909	ENSG00000197959	-0.0874308	0.0191232	5.59166e-06	2	172443705
rs60602940	ENSG00000118454	0.116343	0.0242109	1.8366e-06	2	70295706
rs61102333	ENSG00000233084	0.0546984	0.0132018	3.78134e-05	2	248829103
rs612971	ENSG00000131791	-0.0508598	0.00980788	2.99049e-07	2	147058978
rs614997	ENSG00000187010	0.728046	0.0216516	3.11808e-140	2	25377285
rs614997	ENSG00000224183	0.814214	0.0204331	1.02009e-170	2	25377285
rs61751012	ENSG00000117480	0.810245	0.0870382	2.36408e-19	2	45566635
rs61771381	ENSG00000237276	0.348926	0.0234116	9.14015e-43	2	16188403
rs61779289	ENSG00000162600	0.125757	0.0190892	9.173e-11	2	58566066
rs61782399	ENSG00000067334	-0.103932	0.0192379	9.02885e-08	2	93800821
rs61799377	ENSG00000085491	0.132782	0.013716	9.72947e-21	2	108199152
rs61806089	ENSG00000135845	0.067582	0.014972	7.89239e-06	2	172369161
rs61823786	ENSG00000186283	0.0528904	0.0108885	1.46151e-06	2	179026386
rs61830868	ENSG00000162817	-0.0732849	0.0196029	0.00019804	2	220375971
rs61837492	ENSG00000228106	-0.0673685	0.0151877	1.0403e-05	2	222960209
rs628594	ENSG00000116396	0.0931632	0.0200368	4.45264e-06	2	110217822
rs6424377	ENSG00000271425	-0.313004	0.0259712	2.8859e-30	2	146006635
rs6424377	ENSG00000276509	-0.158115	0.0115107	2.97403e-37	2	146006635
rs6427504	ENSG00000162729	0.0470591	0.0101179	4.0308e-06	2	160155085
rs6428494	ENSG00000137944	-0.0469876	0.00895856	2.04141e-07	2	89006513
rs649275	ENSG00000117595	0.0743635	0.0119694	1.08044e-09	2	209777336
rs650616	ENSG00000158828	-0.0573685	0.012083	2.4314e-06	2	20651565
rs6600314	ENSG00000131238	0.246194	0.0167442	3.83806e-42	2	40098881
rs6656611	ENSG00000142632	-0.0644862	0.014558	1.11533e-05	2	16189310
rs6658257	ENSG00000117505	-0.0856736	0.0195728	1.58553e-05	2	93355127
rs6659346	ENSG00000132681	0.221958	0.0402772	5.04063e-08	2	160026019
rs6659346	ENSG00000143318	0.129779	0.0265146	1.21285e-06	2	160026019
rs6660197	ENSG00000170128	0.130763	0.0319396	4.67961e-05	2	200734413
rs6661489	ENSG00000203710	-0.0929859	0.021963	2.65614e-05	2	207524699
rs6673666	ENSG00000134202	0.170168	0.0229392	4.14118e-13	2	109731286
rs6675994	ENSG00000164010	0.175845	0.0194821	2.4594e-18	2	42860418
rs6676433	ENSG00000143851	-0.13148	0.0288695	7.00799e-06	2	202124500
rs6676449	ENSG00000001460	-0.364278	0.0943809	0.000129758	2	24431316
rs6679432	ENSG00000158156	0.0536571	0.0128578	3.3568e-05	2	27901154
rs6680707	ENSG00000227671	0.11335	0.0219551	3.72472e-07	2	247213648
rs6680969	ENSG00000215845	0.0680419	0.0127236	1.20091e-07	2	160951176
rs6686001	ENSG00000158864	0.0502267	0.00877837	1.71751e-08	2	161236108
rs6697814	ENSG00000162747	-2.85825	0.269818	1.58512e-23	2	161715682
rs674345	ENSG00000122420	-0.358105	0.0372269	1.5454e-20	2	78429249
rs68065177	ENSG00000142798	0.0904661	0.0188453	1.91739e-06	2	21960114
rs68188053	ENSG00000116791	-0.285542	0.0345405	7.21686e-16	2	74704979
rs682288	ENSG00000179902	-0.0835989	0.00838488	1.02482e-21	2	109181018
rs686163	ENSG00000168765	0.478353	0.0242706	1.45063e-66	2	109651633
rs694180	ENSG00000156171	-0.0620345	0.0108413	1.65534e-08	2	111183591
rs696604	ENSG00000238142	0.146384	0.0169396	5.2338e-17	2	16467454
rs72470578	ENSG00000221571	0.113276	0.0195182	1.72643e-08	2	220789131
rs72646137	ENSG00000236915	-0.0590099	0.0129418	5.90229e-06	2	86697542
rs72683973	ENSG00000159214	0.220004	0.0381541	1.18416e-08	2	43987353
rs72702561	ENSG00000163131	-0.086439	0.020308	2.45604e-05	2	150713240
rs72704690	ENSG00000143412	0.265242	0.0469379	2.53707e-08	2	150938917
rs72717876	ENSG00000010165	0.0919031	0.0179414	3.76498e-07	2	171651780
rs72739648	ENSG00000121481	0.0671378	0.0160245	3.09091e-05	2	184955910
rs72755019	ENSG00000261000	0.0325094	0.00663686	1.19281e-06	2	206555654
rs72759989	ENSG00000135778	0.108051	0.0226431	2.15543e-06	2	232980712
rs73079754	ENSG00000152104	0.687439	0.105608	1.31846e-10	2	214540615
rs73124884	ENSG00000203697	-0.0415676	0.0102629	5.59149e-05	2	222706394
rs7366138	ENSG00000143537	-0.134127	0.0186443	2.55568e-12	2	155115874
rs74147461	ENSG00000168275	0.22879	0.0233912	3.97065e-21	2	234401842
rs7416743	ENSG00000162946	-0.208813	0.0473539	1.18207e-05	2	231692295
rs74761498	ENSG00000083444	-0.106559	0.0220165	1.67051e-06	2	11908159
rs75045106	ENSG00000198837	-0.089934	0.0191508	3.29347e-06	2	153944638
rs7520511	ENSG00000237781	0.282262	0.0596241	2.82337e-06	2	150687216
rs75219202	ENSG00000287697	-0.12342	0.0216843	1.83564e-08	2	174503761
rs7524328	ENSG00000198929	0.160507	0.0334353	1.88897e-06	2	162041388
rs7524826	ENSG00000233621	0.11302	0.0171385	1.05871e-10	2	37459607
rs7526076	ENSG00000188290	-0.301865	0.0498547	2.53672e-09	2	1063015
rs7526076	ENSG00000217801	0.0408276	0.00934925	1.60935e-05	2	1063015
rs7528514	ENSG00000185495	-0.0738994	0.0152165	1.7676e-06	2	224077561
rs7531219	ENSG00000229832	-0.0935566	0.0138043	2.62457e-11	2	212261473
rs75397186	ENSG00000143409	-0.102456	0.0244729	3.24841e-05	2	151092505
rs7543690	ENSG00000204060	0.0517139	0.0112028	5.23753e-06	2	40980397
rs7547026	ENSG00000171517	0.08314	0.0181042	5.39383e-06	2	84564370
rs7553527	ENSG00000116874	-0.0407079	0.00988116	4.16071e-05	2	119534961
rs7555556	ENSG00000133048	0.325987	0.0581124	2.96955e-08	2	203121848
rs7555556	ENSG00000143847	0.369827	0.0238072	8.22554e-46	2	203121848
rs75865921	ENSG00000143198	0.106332	0.0226517	3.43411e-06	2	165599069
rs75904649	ENSG00000143457	-0.587639	0.0818102	2.15839e-12	2	150787397
rs75945124	ENSG00000179862	0.382407	0.0708855	9.60683e-08	2	40921957
rs76208470	ENSG00000116685	0.0912975	0.0160184	1.79902e-08	2	11982241
rs76745024	ENSG00000159348	-0.21489	0.0406526	2.00049e-07	2	203000829
rs76876174	ENSG00000050628	0.313961	0.0748336	3.09462e-05	2	71830988
rs77006036	ENSG00000000460	0.167691	0.0336143	7.74482e-07	2	170208695
rs77198583	ENSG00000159423	-0.122924	0.0234609	2.15404e-07	2	19138623
rs77318228	ENSG00000239887	1.10525	0.101079	8.75885e-26	2	162121453
rs77444875	ENSG00000162598	-0.197781	0.0234106	2.38955e-16	2	60043925
rs77482262	ENSG00000116761	-0.106384	0.0202572	2.14821e-07	2	70401284
rs77650336	ENSG00000162836	-0.291461	0.0645348	7.31771e-06	2	147624704
rs77781886	ENSG00000213625	0.234198	0.04978	3.03633e-06	2	66026868
rs77922920	ENSG00000183780	-0.151274	0.0255895	4.94008e-09	2	234315265
rs7796	ENSG00000189339	-0.0969903	0.0199195	1.49605e-06	2	1752730
rs7796	ENSG00000248333	-0.0488951	0.00884206	4.69846e-08	2	1752730
rs78029157	ENSG00000060656	-0.64293	0.078813	1.73632e-15	2	29110442
rs78058161	ENSG00000168653	0.0944595	0.00915737	3.74379e-23	2	39035604
rs78071674	ENSG00000116237	0.169558	0.0394336	2.12619e-05	2	6723907
rs78446752	ENSG00000179403	-0.165077	0.0262801	9.303e-10	2	1248017
rs79544711	ENSG00000183682	0.520143	0.0811751	2.66507e-10	2	39918489
rs8040	ENSG00000116497	0.146168	0.0152143	2.10345e-20	2	32936571
rs817417	ENSG00000142867	0.0461519	0.0101112	5.80998e-06	2	85164147
rs822478	ENSG00000185499	0.123063	0.0231131	1.36799e-07	2	155824178
rs823085	ENSG00000162877	0.0603228	0.0124821	1.89933e-06	2	205828905
rs848200	ENSG00000233954	0.187328	0.0267222	7.47822e-12	2	15967097
rs848302	ENSG00000179743	0.0668503	0.0143001	3.49848e-06	2	15989624
rs857869	ENSG00000203757	-0.0808393	0.0134542	3.38121e-09	2	158840522
rs859218	ENSG00000040487	-0.0724061	0.0117707	1.30779e-09	2	19314182
rs881646	ENSG00000184677	0.10648	0.0137771	5.93217e-14	2	22526222
rs926270	ENSG00000285646	0.134234	0.0124869	5.38742e-25	2	11909729
rs9286791	ENSG00000198912	0.0396108	0.00860737	5.244e-06	2	3816902
rs9332641	ENSG00000117479	0.147206	0.0237009	9.97138e-10	2	169524475
rs9439066	ENSG00000227533	0.0492762	0.0123088	6.88203e-05	2	42966465
rs946172	ENSG00000116698	0.0332102	0.00678743	1.3131e-06	2	183291716
rs947211	ENSG00000117280	-0.146311	0.0187778	2.73441e-14	2	205783537
rs9633423	ENSG00000154222	-0.0594156	0.00755391	1.75641e-14	2	52370467
rs9787374	ENSG00000204859	0.0450184	0.0101405	1.04763e-05	2	6512211
rs9804165	ENSG00000159658	0.0390749	0.00770022	5.13604e-07	2	46595983
rs10047061	ENSG00000227242	0.149538	0.0257354	1.00866e-08	3	147046616
rs10493753	ENSG00000284882	-0.158029	0.038097	3.9654e-05	3	84525986
rs10746440	ENSG00000198468	-0.0716252	0.0149922	2.27023e-06	3	212972022
rs10888743	ENSG00000117862	0.0689544	0.015278	7.71882e-06	3	51957495
rs10890218	ENSG00000164010	0.143709	0.0173995	9.61936e-16	3	42845376
rs10908453	ENSG00000143537	0.0804107	0.0182205	1.28535e-05	3	155033615
rs10910003	ENSG00000116213	0.0548614	0.010599	3.39246e-07	3	3659365
rs11101989	ENSG00000134201	-0.154645	0.0245345	5.12211e-10	3	109711119
rs111501991	ENSG00000183431	0.14881	0.0216724	1.65323e-11	3	37913036
rs111552399	ENSG00000117151	0.109257	0.0201501	9.47896e-08	3	84496925
rs11264435	ENSG00000196189	0.0837715	0.0159028	1.87853e-07	3	156089485
rs113957970	ENSG00000142733	-0.186304	0.0399438	3.74899e-06	3	27046827
rs115636764	ENSG00000168765	0.571761	0.0435847	1.18477e-34	3	109720904
rs115636764	ENSG00000213366	0.571236	0.0739872	4.47903e-14	3	109720904
rs11808131	ENSG00000117748	-0.601585	0.0934286	2.23465e-10	3	27713769
rs12040275	ENSG00000171729	0.108482	0.0171885	5.6558e-10	3	15256945
rs12083293	ENSG00000158747	0.107588	0.0215359	7.251e-07	3	19503879
rs12124603	ENSG00000152104	-0.596839	0.108364	4.88564e-08	3	214533061
rs12130508	ENSG00000173372	0.323764	0.0560686	1.20084e-08	3	22537500
rs12132830	ENSG00000040487	-0.0669918	0.0154553	1.72987e-05	3	19952431
rs12717769	ENSG00000122420	-0.195556	0.0383887	4.62508e-07	3	78405630
rs12738832	ENSG00000152760	0.134304	0.0277083	1.55195e-06	3	65975674
rs1321130	ENSG00000182118	0.190874	0.0360285	1.57254e-07	3	231108655
rs140020090	ENSG00000117280	-0.12334	0.0224158	5.40466e-08	3	205712467
rs1440173	ENSG00000116473	-0.0297768	0.00675912	1.29274e-05	3	112231578
rs149631041	ENSG00000230489	0.163491	0.0281247	9.86423e-09	3	107761254
rs1591571	ENSG00000122481	0.0604511	0.0126793	2.59192e-06	3	95273904
rs161803	ENSG00000049247	-4.09013	0.786691	2.67157e-07	3	7915729
rs16857031	ENSG00000198929	0.125166	0.0295541	2.59245e-05	3	162143120
rs1694379	ENSG00000143382	0.0984875	0.0243705	5.95924e-05	3	150319969
rs17123307	ENSG00000240563	0.274842	0.044179	8.64426e-10	3	62272094
rs17127601	ENSG00000213625	0.0782486	0.0177362	1.27582e-05	3	65408189
rs17323505	ENSG00000116761	0.0495088	0.0118517	3.33255e-05	3	69498272
rs1781064	ENSG00000226822	0.137075	0.024995	6.12338e-08	3	108072902
rs2060335	ENSG00000179902	-0.196259	0.0204066	2.34712e-20	3	109093362
rs2144440	ENSG00000179403	-0.145043	0.0223926	2.36712e-10	3	1284756
rs2275767	ENSG00000183682	0.0830419	0.0178002	3.70047e-06	3	39479625
rs2494197	ENSG00000116729	0.165461	0.0339058	1.29245e-06	3	68171639
rs2636278	ENSG00000186283	0.0497202	0.0112851	1.20091e-05	3	179151660
rs2670495	ENSG00000186301	0.0672899	0.013994	2.13467e-06	3	16347882
rs267734	ENSG00000237781	0.168737	0.0391639	1.93481e-05	3	150979001
rs2777841	ENSG00000163050	-0.368496	0.0378084	6.24685e-21	3	226962220
rs28362581	ENSG00000134184	1.32572	0.151385	1.82868e-17	3	109621257
rs2991272	ENSG00000084072	0.15831	0.013164	4.06491e-30	3	39775466
rs3024495	ENSG00000142224	-0.111887	0.0235479	2.52663e-06	3	206769068
rs3093614	ENSG00000183726	0.148214	0.00727955	5.43689e-69	3	25351353
rs3121730	ENSG00000117450	-0.0472719	0.0118417	7.27216e-05	3	45250613
rs3127481	ENSG00000035687	-0.234224	0.0325539	1.84025e-12	3	244307300
rs34588801	ENSG00000185495	-0.130027	0.0314799	3.98331e-05	3	223549397
rs3753812	ENSG00000116260	0.0711428	0.0135885	2.19213e-07	3	180157006
rs3761906	ENSG00000152078	0.177733	0.0404862	1.32763e-05	3	94121806
rs3765966	ENSG00000131686	-0.0546732	0.0136012	6.50272e-05	3	8951663
rs3767520	ENSG00000170128	0.220057	0.0646228	0.000692448	3	201327108
rs3790435	ENSG00000116678	0.0817465	0.0190724	2.06227e-05	3	65420715
rs4072980	ENSG00000183386	0.249789	0.023987	1.60532e-23	3	37990434
rs4075034	ENSG00000177000	0.108434	0.0107227	2.58507e-22	3	11750916
rs41265765	ENSG00000272668	-0.385943	0.0812175	2.53932e-06	3	160123902
rs416768	ENSG00000162817	-0.291918	0.0445948	1.38901e-10	3	220690029
rs4418565	ENSG00000116574	0.110271	0.0212709	3.29785e-07	3	229071199
rs4418595	ENSG00000173212	-0.218952	0.0514716	2.45888e-05	3	116043944
rs4436408	ENSG00000270149	-0.0289446	0.0066736	1.68045e-05	3	161290425
rs4657090	ENSG00000225217	0.206446	0.0455004	6.81506e-06	3	161692694
rs4660346	ENSG00000117480	-0.119488	0.023964	8.07805e-07	3	46422367
rs4845892	ENSG00000285646	0.0984021	0.0126039	2.10092e-14	3	12013728
rs4950756	ENSG00000176393	-0.0591509	0.0137398	1.90806e-05	3	201997110
rs511278	ENSG00000072694	0.162268	0.0355866	6.14467e-06	3	161521106
rs521925	ENSG00000158864	0.118135	0.0224339	2.17176e-07	3	160774321
rs56047197	ENSG00000238142	-0.0927061	0.0190014	1.49151e-06	3	17011965
rs56270452	ENSG00000162747	2.88202	0.310055	6.47166e-19	3	161712343
rs56333548	ENSG00000227671	0.153465	0.0328971	3.7928e-06	3	247094338
rs594657	ENSG00000168275	0.0635308	0.0113137	3.25917e-08	3	234313951
rs59741724	ENSG00000239887	-1.34367	0.130134	2.94015e-23	3	162098468
rs61323341	ENSG00000180198	-0.10264	0.0240931	2.28136e-05	3	28106215
rs614235	ENSG00000142694	-0.19676	0.0459357	2.07854e-05	3	35984964
rs61742849	ENSG00000134262	-0.0877397	0.0190081	5.17745e-06	3	113683521
rs6587627	ENSG00000159445	-0.219806	0.02279	1.165e-20	3	151873583
rs6600662	ENSG00000285215	0.144465	0.0265364	7.16374e-08	3	121488992
rs6663003	ENSG00000116983	0.114169	0.0287077	7.99636e-05	3	39677655
rs6668948	ENSG00000142867	0.0359838	0.00830153	1.65465e-05	3	85291723
rs6695123	ENSG00000274963	0.0958363	0.0225693	2.46833e-05	3	150591007
rs68029231	ENSG00000064886	0.129306	0.0267592	2.03519e-06	3	111100230
rs72669630	ENSG00000162598	-0.181646	0.0316115	1.38705e-08	3	60083220
rs72693505	ENSG00000143153	0.158973	0.0355188	9.38748e-06	3	169040559
rs74714707	ENSG00000011021	-0.184811	0.0429882	1.91747e-05	3	11866701
rs7513553	ENSG00000131238	-0.0932659	0.0164705	2.32491e-08	3	40087661
rs7531676	ENSG00000143322	-0.113993	0.0181267	6.74526e-10	3	179276807
rs7549310	ENSG00000197403	0.351191	0.066246	1.59977e-07	3	158153176
rs7549631	ENSG00000188290	0.460741	0.108861	2.61928e-05	3	962350
rs75520450	ENSG00000234741	0.11266	0.0254921	1.16111e-05	3	173808556
rs7553791	ENSG00000158161	-0.224721	0.0406146	4.69754e-08	3	27513614
rs7555461	ENSG00000204084	0.55079	0.0547436	3.19322e-22	3	37979077
rs77649368	ENSG00000270104	0.111154	0.0257757	1.85291e-05	3	228443149
rs78046055	ENSG00000163545	-0.17657	0.0364582	1.77594e-06	3	205315367
rs78888579	ENSG00000215908	0.174646	0.0352768	9.69948e-07	3	16965728
rs79696858	ENSG00000143847	0.31188	0.0728772	2.14115e-05	3	202531270
rs80012763	ENSG00000159339	-0.230465	0.0392844	7.16864e-09	3	17276941
rs80162939	ENSG00000168528	0.164734	0.139431	0.237639	3	31288921
rs821171	ENSG00000226029	0.0844492	0.0160591	2.03328e-07	3	16446146
rs881291	ENSG00000132681	0.147857	0.0342713	1.89408e-05	3	160176383
rs881291	ENSG00000143318	0.0936091	0.0225758	3.90032e-05	3	160176383
rs9659796	ENSG00000116497	0.0854925	0.0185293	4.79379e-06	3	33365129
rs10803416	ENSG00000226029	-0.0748905	0.0185984	6.35708e-05	4	16065992
rs10890238	ENSG00000204084	-0.357682	0.0530076	3.24982e-11	4	37979982
rs10914330	ENSG00000168528	0.518693	0.101652	4.50588e-07	4	31218730
rs11207933	ENSG00000240563	-0.133368	0.0279592	2.22177e-06	4	62210419
rs113936771	ENSG00000168765	0.377446	0.0727388	2.97942e-07	4	109657530
rs12064771	ENSG00000239887	0.221521	0.0465426	2.43332e-06	4	162152658
rs12564367	ENSG00000049247	-0.850512	0.194247	1.35523e-05	4	7918265
rs16847140	ENSG00000163050	0.512374	0.0568293	2.31114e-18	4	227120088
rs17598321	ENSG00000134184	1.17966	0.155506	1.19254e-13	4	109759828
rs2184229	ENSG00000122420	-0.270055	0.0623486	1.70586e-05	4	78577696
rs2206761	ENSG00000171729	0.320412	0.0243011	7.85507e-35	4	15140336
rs2793831	ENSG00000285215	-0.0820904	0.0190541	1.859e-05	4	119981279
rs28362581	ENSG00000213366	0.399541	0.0892942	9.11899e-06	4	109621257
rs2839920	ENSG00000152760	-0.160389	0.0346964	4.69974e-06	4	66804829
rs33981147	ENSG00000158161	-0.0773276	0.0156083	9.5266e-07	4	27973568
rs3768003	ENSG00000162598	0.0748925	0.0158948	2.99515e-06	4	59870296
rs4604657	ENSG00000116260	0.0877195	0.0196094	9.15598e-06	4	180131852
rs556976	ENSG00000227242	0.696237	0.0707717	1.76208e-21	4	147073643
rs61779834	ENSG00000084072	0.0794286	0.0114514	9.37161e-12	4	39853703
rs61783086	ENSG00000117480	0.190556	0.0451956	2.78184e-05	4	46525547
rs6656979	ENSG00000272668	0.103885	0.0218903	2.75246e-06	4	159812391
rs11264103	ENSG00000204084	0.147795	0.0134184	7.56437e-26	5	37783821
rs116705853	ENSG00000163050	0.384736	0.0639425	3.58481e-09	5	226922832
rs55976937	ENSG00000134184	1.10475	0.228894	1.73523e-06	5	109735215
rs655315	ENSG00000168765	-0.135638	0.0221018	1.42989e-09	5	109672556
rs74087003	ENSG00000162598	0.267562	0.0564886	2.7268e-06	5	60086815
rs75786286	ENSG00000158161	0.14901	0.0313524	2.47012e-06	5	28227635
rs28362581	ENSG00000168765	0.268279	0.0528695	5.30365e-07	6	109621257
rs116586116	ENSG00000168765	-0.528676	0.109691	1.80426e-06	7	109609447
rs1010858	ENSG00000163214	-0.117153	0.0115368	1.20767e-22	1	38875529
rs10167891	ENSG00000233266	0.146714	0.015646	6.85706e-20	1	54003658
rs10169288	ENSG00000079785	-0.172085	0.00842806	5.07419e-71	1	15593599
rs10170311	ENSG00000222020	-0.0666916	0.0148652	8.31735e-06	1	239339934
rs10171111	ENSG00000035115	0.281811	0.0143686	8.97054e-68	1	266907
rs10173817	ENSG00000179915	-0.044582	0.00880944	5.25361e-07	1	51037181
rs10177499	ENSG00000237753	0.4237	0.0165125	7.70075e-95	1	112639691
rs10182473	ENSG00000123607	0.0580441	0.0102455	2.08403e-08	1	166017213
rs10184182	ENSG00000125551	0.114321	0.0111796	9.43115e-23	1	86867396
rs10185660	ENSG00000144115	0.884697	0.0551863	1.43189e-48	1	88163718
rs10187718	ENSG00000143942	0.143039	0.0174158	1.161e-15	1	53743882
rs10189080	ENSG00000211594	0.0932076	0.0188979	1.02788e-06	1	88555807
rs10190515	ENSG00000115946	-0.0697574	0.0101018	1.65982e-11	1	68173824
rs10191071	ENSG00000196912	0.341203	0.0229271	1.19108e-42	1	97569835
rs10191614	ENSG00000204745	0.11724	0.0180852	2.04774e-10	1	86864124
rs10191614	ENSG00000285793	-0.0698775	0.0136167	4.06467e-07	1	86864124
rs10192135	ENSG00000124019	0.17294	0.0193041	4.18552e-18	1	224402545
rs10193760	ENSG00000115392	0.0556181	0.0123713	8.33852e-06	1	57702880
rs10194100	ENSG00000171055	0.196136	0.0120014	2.35677e-50	1	36555984
rs10195257	ENSG00000115159	0.163986	0.0121414	4.26136e-36	1	156482140
rs10197292	ENSG00000115956	0.151354	0.0099726	2.63269e-44	1	68372675
rs10199045	ENSG00000179833	-0.147736	0.0282661	2.2756e-07	1	64859019
rs10200504	ENSG00000153823	-0.15911	0.0335006	2.5819e-06	1	229356338
rs10203547	ENSG00000180871	-0.0605668	0.0136928	1.11042e-05	1	218106001
rs10203547	ENSG00000224159	-0.0903749	0.0130932	1.1395e-11	1	218106001
rs10204800	ENSG00000196950	-0.0823985	0.0109383	1.68858e-13	1	195664014
rs10205219	ENSG00000115241	-0.026573	0.00519561	4.56357e-07	1	27345698
rs10205477	ENSG00000187231	0.285667	0.0268214	1.79131e-24	1	179156120
rs10206122	ENSG00000279254	0.0515172	0.00853246	2.76405e-09	1	46672861
rs10208580	ENSG00000138439	-0.405625	0.0163489	9.27016e-96	1	202625718
rs10208819	ENSG00000225808	0.0963484	0.0225739	2.29849e-05	1	177186143
rs10209330	ENSG00000227359	-0.0629002	0.00898631	5.94162e-12	1	113783872
rs10209937	ENSG00000272054	-0.139273	0.0121688	1.65439e-27	1	37226486
rs10210497	ENSG00000218682	0.0424737	0.00959798	1.08608e-05	1	25806616
rs10211393	ENSG00000124831	0.0905414	0.0114327	1.48636e-14	1	237686145
rs10211596	ENSG00000182600	-0.0700952	0.0150526	3.87725e-06	1	232834705
rs1023568	ENSG00000284052	0.0885134	0.013053	3.78838e-11	1	190650716
rs1024809	ENSG00000279220	0.112924	0.0117418	1.24132e-20	1	206240576
rs1044120	ENSG00000023228	-0.0936463	0.0143665	1.57929e-10	1	206123849
rs10460587	ENSG00000115459	-0.0435011	0.00770129	2.47657e-08	1	85328355
rs10490523	ENSG00000080345	-0.0688345	0.00927635	4.93032e-13	1	151229470
rs10490564	ENSG00000136560	-0.0563672	0.0113816	8.92441e-07	1	161086375
rs10497553	ENSG00000163510	-0.10193	0.00898135	1.014e-26	1	179958863
rs10497802	ENSG00000065413	-0.0412425	0.00873395	2.99926e-06	1	197017512
rs10498169	ENSG00000135905	0.31802	0.0157707	3.49363e-69	1	224882733
rs1052637	ENSG00000088205	-0.0463559	0.00767813	2.76741e-09	1	117817639
rs1054883	ENSG00000183091	-0.166945	0.0234131	2.80077e-12	1	151801335
rs1056014	ENSG00000155438	0.0862518	0.0160639	1.29459e-07	1	121727400
rs1059823	ENSG00000144579	0.0309938	0.00736036	2.91187e-05	1	218395121
rs1063588	ENSG00000257702	0.185752	0.017715	9.52486e-24	1	74463251
rs10754968	ENSG00000235192	-0.191858	0.0205865	1.57578e-19	1	165845956
rs1076597	ENSG00000091409	0.116941	0.0235907	9.78868e-07	1	172462545
rs10779921	ENSG00000218739	0.117359	0.0135208	3.71577e-17	1	37213212
rs10804070	ENSG00000081320	0.114132	0.0108684	6.5412e-24	1	196210297
rs10804111	ENSG00000064012	-0.136822	0.0110399	1.98187e-31	1	201280889
rs10804306	ENSG00000163082	-2.75855	0.494782	3.52978e-08	1	222437016
rs10864929	ENSG00000234148	0.0275429	0.00642333	2.02693e-05	1	114083591
rs10865345	ENSG00000238201	0.276114	0.0344633	6.4579e-15	1	64339184
rs10931780	ENSG00000225979	-0.0648866	0.00588318	4.85816e-26	1	197310573
rs10933568	ENSG00000234793	-0.0371216	0.00592574	6.26451e-10	1	241771520
rs1106185	ENSG00000272275	-0.0463103	0.00635549	7.33267e-13	1	10823444
rs1109758	ENSG00000115295	0.117143	0.0159055	5.33492e-13	1	29017917
rs11125160	ENSG00000115128	0.0346097	0.0069511	9.25759e-07	1	23668889
rs11125872	ENSG00000273302	0.0577546	0.00647648	3.01591e-18	1	61288029
rs11125915	ENSG00000170340	-0.37025	0.0124105	4.96831e-122	1	62308853
rs11126417	ENSG00000273245	0.0302336	0.00739199	4.81861e-05	1	73747188
rs11126937	ENSG00000163795	-0.0461473	0.0113766	5.57766e-05	1	27266683
rs111282169	ENSG00000115604	-0.1477	0.0343376	2.18497e-05	1	102491664
rs111351323	ENSG00000253497	0.0760086	0.0166899	6.252e-06	1	88692315
rs111527470	ENSG00000144485	0.203318	0.0188815	1.39153e-24	1	238240736
rs111631066	ENSG00000231731	0.0993059	0.022049	7.59198e-06	1	126693938
rs11164117	ENSG00000144026	-0.276183	0.0158777	1.26986e-55	1	95014522
rs1117424	ENSG00000163006	0.0790505	0.0171082	5.03788e-06	1	108835094
rs112038839	ENSG00000115998	-0.152927	0.0220694	1.03171e-11	1	70298253
rs112040555	ENSG00000228446	0.139957	0.0117393	2.17952e-29	1	224489210
rs112086190	ENSG00000171848	-0.217212	0.0515908	2.82154e-05	1	9977446
rs112106735	ENSG00000231312	-0.0486258	0.00954275	5.13374e-07	1	39490962
rs112333340	ENSG00000042304	0.121898	0.0270593	8.59219e-06	1	227682608
rs11236	ENSG00000213901	0.152144	0.0128234	1.11784e-29	1	219172375
rs11236	ENSG00000280537	0.0558544	0.0101314	4.7233e-08	1	219172375
rs112385251	ENSG00000162997	0.193066	0.0384754	6.92615e-07	1	55035529
rs112968444	ENSG00000176204	0.0997626	0.0217774	5.31388e-06	1	77658216
rs1130094	ENSG00000134330	0.0607345	0.00813452	3.56396e-13	1	9489887
rs1134516	ENSG00000115129	-0.668875	0.0247622	6.82832e-107	1	24119662
rs113567335	ENSG00000228079	0.197833	0.0439742	7.7806e-06	1	63733528
rs114407963	ENSG00000138442	-0.0634701	0.0144696	1.39171e-05	1	203289954
rs114556277	ENSG00000213160	0.153642	0.0297901	3.23083e-07	1	169757525
rs114866784	ENSG00000115368	-0.13907	0.0185052	1.82133e-13	1	189261061
rs114873791	ENSG00000144029	-0.104334	0.0277805	0.000186556	1	95034692
rs11544042	ENSG00000168883	-0.292027	0.0114726	4.65517e-98	1	85616225
rs11554825	ENSG00000127838	-0.0641238	0.011278	2.00004e-08	1	218261086
rs116064998	ENSG00000144230	-0.265419	0.0315405	3.33114e-16	1	127632825
rs116074580	ENSG00000260804	0.280264	0.0402406	7.7269e-12	1	216142824
rs116074763	ENSG00000115138	0.850148	0.0764497	2.79996e-26	1	25137327
rs11608	ENSG00000138085	0.0752916	0.00691989	2.09683e-25	1	27212506
rs116105645	ENSG00000082153	0.0404467	0.00956292	2.72988e-05	1	200772232
rs11674775	ENSG00000136717	0.534069	0.027492	1.19013e-65	1	127123791
rs116758986	ENSG00000119862	-0.369697	0.0697622	1.51644e-07	1	64269005
rs11676303	ENSG00000284631	0.157747	0.0118187	1.38358e-35	1	227573522
rs11676474	ENSG00000222041	-0.0671193	0.0169782	8.48629e-05	1	88092224
rs11679703	ENSG00000236008	-0.28118	0.0162898	3.81274e-54	1	8578831
rs11680627	ENSG00000116106	-0.196655	0.0204116	1.33622e-20	1	221527123
rs11684253	ENSG00000227403	0.114459	0.0119071	1.31832e-20	1	161178025
rs11685197	ENSG00000138449	0.10906	0.0149264	8.06619e-13	1	189547651
rs11685408	ENSG00000175084	-0.07398	0.0146295	5.50243e-07	1	219426752
rs11685756	ENSG00000158411	0.09532	0.0114605	4.74154e-16	1	99149752
rs11686143	ENSG00000163803	-0.399256	0.0375759	1.7013e-24	1	28608048
rs11688548	ENSG00000228486	0.0721689	0.0135094	1.27458e-07	1	97550671
rs11689033	ENSG00000186235	0.263367	0.0247369	1.7562e-24	1	238232087
rs11691664	ENSG00000228857	-0.196789	0.0133244	4.15966e-42	1	113834680
rs11692751	ENSG00000144136	-0.103931	0.0133311	2.81952e-14	1	112706651
rs11693654	ENSG00000138092	0.119521	0.0125729	3.51762e-20	1	24884728
rs11693654	ENSG00000271936	0.0804233	0.00942591	1.15658e-16	1	24884728
rs11694236	ENSG00000162972	0.204225	0.0163919	2.89419e-32	1	200051507
rs11694651	ENSG00000236397	1.0292	0.0340407	1.37523e-123	1	113693307
rs11694651	ENSG00000279267	0.371965	0.0164421	1.63286e-82	1	113693307
rs11694894	ENSG00000188542	-0.0808972	0.0139093	1.05923e-08	1	240544118
rs11695567	ENSG00000136699	0.128291	0.00954384	7.89406e-37	1	130224804
rs117296869	ENSG00000068878	-0.145305	0.0119727	1.3464e-30	1	53971044
rs11885522	ENSG00000135631	0.19648	0.0252577	2.80432e-14	1	73104508
rs11887574	ENSG00000135945	0.124386	0.00873855	1.49243e-39	1	99492789
rs11892869	ENSG00000138031	1.27263	0.0360701	1.6785e-149	1	24873823
rs11893938	ENSG00000162980	0.073254	0.0160248	5.70987e-06	1	151979941
rs11894825	ENSG00000172985	-0.833345	0.057096	1.4277e-41	1	109231852
rs11894872	ENSG00000154479	-0.0838068	0.00956071	1.8043e-17	1	169655980
rs11895399	ENSG00000115486	0.0930056	0.0104875	8.90336e-18	1	85526683
rs11896614	ENSG00000115825	-0.412335	0.0237252	9.44758e-55	1	37316401
rs11897748	ENSG00000163219	0.0413683	0.00803625	3.49294e-07	1	68812246
rs11899117	ENSG00000152133	-0.0509652	0.0103119	1.0896e-06	1	37156629
rs11899717	ENSG00000205221	0.0321686	0.00734076	1.43753e-05	1	36695398
rs11902653	ENSG00000163092	0.179977	0.0137958	7.30323e-35	1	167140968
rs11902756	ENSG00000186453	0.0466046	0.00893269	2.32287e-07	1	24078062
rs11902756	ENSG00000242628	0.0679471	0.0110798	1.32788e-09	1	24078062
rs12104672	ENSG00000214184	-0.0324165	0.00657894	1.10657e-06	1	108534717
rs12151621	ENSG00000115523	0.596527	0.0462221	7.21745e-34	1	85707376
rs12151742	ENSG00000203363	0.236473	0.0149766	9.08568e-48	1	85705880
rs12328734	ENSG00000163171	-0.147113	0.0147738	8.4118e-22	1	37831151
rs12463957	ENSG00000231453	0.127209	0.016701	9.27347e-14	1	174344516
rs12464093	ENSG00000138385	-0.0402402	0.00910068	1.1057e-05	1	169623015
rs12464309	ENSG00000059728	-0.0760385	0.0152058	7.90967e-07	1	69056979
rs12464787	ENSG00000270574	-0.138474	0.0206788	4.66975e-11	1	178575302
rs12464954	ENSG00000152127	0.145968	0.0191124	8.11735e-14	1	134137542
rs12465780	ENSG00000135617	0.118702	0.0166222	2.97644e-12	1	73244884
rs12467872	ENSG00000235688	0.0696071	0.0112604	1.01034e-09	1	775619
rs12468934	ENSG00000204186	-0.0630729	0.0119	1.5885e-07	1	206218906
rs12475126	ENSG00000132305	0.120541	0.00559574	1.76628e-77	1	86194209
rs12475813	ENSG00000173960	0.203137	0.0103131	7.30903e-67	1	23916650
rs12477677	ENSG00000224137	-0.0963993	0.0154524	9.85024e-10	1	207666398
rs12477879	ENSG00000144161	0.0651745	0.0142017	5.38594e-06	1	112212288
rs12478114	ENSG00000084676	0.0462791	0.00791854	8.29502e-09	1	24500971
rs12478539	ENSG00000286796	0.197173	0.0156901	4.39653e-32	1	43128185
rs12478742	ENSG00000152689	0.229015	0.0297627	1.24352e-13	1	33559734
rs12612130	ENSG00000287771	0.138024	0.0229871	3.1171e-09	1	102062825
rs12612206	ENSG00000172292	-0.066094	0.0105039	5.62822e-10	1	168445842
rs12612432	ENSG00000163081	0.0430788	0.0094182	5.60805e-06	1	222617819
rs12613672	ENSG00000237803	-0.535046	0.0244116	8.65988e-79	1	37833036
rs12615002	ENSG00000183023	-0.247097	0.0239824	4.83123e-23	1	40394247
rs12615260	ENSG00000173559	0.126895	0.015729	3.79884e-15	1	191699198
rs12617934	ENSG00000229160	1.43093	0.216448	6.91872e-11	1	38260011
rs12617934	ENSG00000280276	0.49911	0.0315271	4.1247e-48	1	38260011
rs12620679	ENSG00000116062	0.149077	0.0149006	1.26598e-21	1	47897365
rs12622112	ENSG00000136720	0.150312	0.0168242	6.22649e-18	1	128297902
rs12629	ENSG00000234171	-0.134054	0.012393	6.01864e-25	1	3561474
rs1263607	ENSG00000237892	0.0484989	0.0116407	3.65859e-05	1	207104762
rs12692554	ENSG00000123636	0.190641	0.0107946	4.82161e-56	1	159594777
rs12692554	ENSG00000224152	0.580714	0.026273	2.51033e-78	1	159594777
rs12711915	ENSG00000019169	-0.449872	0.0410639	1.24473e-25	1	118954736
rs12712582	ENSG00000119787	0.0849937	0.0119723	4.4092e-12	1	38295501
rs12713992	ENSG00000084764	0.0995937	0.0209109	2.3359e-06	1	26844191
rs12714162	ENSG00000273080	-0.109052	0.00783002	2.78146e-38	1	85989220
rs1275511	ENSG00000138028	0.0472226	0.00611629	3.35544e-14	1	27150802
rs12988269	ENSG00000219626	-0.186562	0.0144003	2.27947e-34	1	24060613
rs12990082	ENSG00000163466	-0.0303952	0.00524932	1.06953e-08	1	218237609
rs12991189	ENSG00000135951	-0.18842	0.0122088	2.05925e-44	1	99237821
rs12991189	ENSG00000144182	-0.123706	0.0110444	1.29419e-26	1	99237821
rs12999417	ENSG00000144214	0.0937528	0.0159477	6.42565e-09	1	99249085
rs12999423	ENSG00000032389	-0.0467736	0.00942762	8.9676e-07	1	3388742
rs12999586	ENSG00000171150	-0.0684477	0.0147387	4.18966e-06	1	46711597
rs13002216	ENSG00000273240	-0.045229	0.00685128	7.43295e-11	1	189746358
rs13003004	ENSG00000114933	-0.0409981	0.00790589	2.80194e-07	1	206026124
rs13004470	ENSG00000168397	0.0705983	0.0130526	9.05766e-08	1	241571668
rs13004470	ENSG00000176720	-0.286836	0.0305048	9.6699e-20	1	241571668
rs13004652	ENSG00000071909	0.0913773	0.0101355	2.21724e-18	1	170365888
rs13006369	ENSG00000173272	0.294901	0.015608	5.45733e-62	1	131495710
rs13007798	ENSG00000189350	0.236374	0.0234024	3.56594e-22	1	28919597
rs13011682	ENSG00000205837	0.126087	0.0295661	2.38102e-05	1	6275414
rs13012158	ENSG00000287151	-1.30156	0.21451	2.02834e-09	1	131754142
rs13019272	ENSG00000241399	0.0687165	0.0140903	1.58661e-06	1	159802352
rs13026040	ENSG00000213699	0.0564459	0.00934211	3.05368e-09	1	26748550
rs13026173	ENSG00000170396	0.101485	0.0200427	5.50658e-07	1	184596115
rs13026685	ENSG00000162927	0.161147	0.0162318	1.45641e-21	1	61010604
rs13027294	ENSG00000115602	0.182463	0.0422553	2.03475e-05	1	102243614
rs13031794	ENSG00000123600	-0.144366	0.0152999	1.62663e-19	1	171325782
rs1318672	ENSG00000275052	0.0379847	0.00616018	1.36271e-09	1	55541747
rs13382966	ENSG00000213639	-0.0793714	0.00771752	6.78463e-23	1	28846016
rs13385191	ENSG00000118961	-0.121553	0.0134081	1.77121e-18	1	20688505
rs13387221	ENSG00000138095	0.0628142	0.00975183	2.73344e-10	1	43908175
rs13393836	ENSG00000152082	0.0969603	0.0113009	6.30948e-17	1	130220191
rs13395505	ENSG00000115419	0.0726355	0.00765047	3.69274e-20	1	190973788
rs13399225	ENSG00000130508	0.284119	0.0377503	1.70223e-13	1	1857093
rs13404754	ENSG00000187736	0.0421235	0.00599767	7.26421e-12	1	219170859
rs13405174	ENSG00000115944	0.0641665	0.00859736	3.33505e-13	1	42406333
rs13406379	ENSG00000155729	-0.0981875	0.0148852	8.65088e-11	1	200604902
rs13413001	ENSG00000125630	0.181068	0.0153884	2.359e-29	1	112558226
rs13414393	ENSG00000170634	-0.0722417	0.0100912	2.61723e-12	1	54048025
rs13414758	ENSG00000115423	-0.0684277	0.0088102	3.15099e-14	1	84332026
rs13422243	ENSG00000211593	0.158392	0.0279083	1.99677e-08	1	88719640
rs13425086	ENSG00000143891	0.216562	0.0330604	1.13149e-10	1	38666042
rs13431788	ENSG00000171853	0.0672031	0.00986385	2.22868e-11	1	3479141
rs1364660	ENSG00000204406	0.103374	0.0100079	3.22945e-23	1	147780580
rs1371614	ENSG00000143994	0.0475165	0.00950352	6.95788e-07	1	26930006
rs1371664	ENSG00000115896	-0.458649	0.0283772	1.95155e-49	1	198039741
rs1376794	ENSG00000115290	-0.125785	0.020045	5.88625e-10	1	164416035
rs1378730	ENSG00000115966	0.03265	0.0076302	2.16559e-05	1	174843576
rs1378730	ENSG00000128656	-0.0737372	0.0114969	3.80892e-10	1	174843576
rs1396733	ENSG00000270210	-0.0932821	0.0157805	4.98494e-09	1	28419880
rs140242727	ENSG00000286532	-0.188622	0.0156444	3.42784e-30	1	85510887
rs140430672	ENSG00000244617	-0.293675	0.0470628	7.15445e-10	1	70072022
rs141558337	ENSG00000136718	0.0897505	0.00853832	3.89105e-23	1	130333474
rs1420106	ENSG00000115607	-0.672594	0.0232422	3.17585e-116	1	102418584
rs142824641	ENSG00000168958	-0.0531519	0.00977825	7.27298e-08	1	227321966
rs1434288	ENSG00000162944	-0.0230116	0.00566526	5.3544e-05	1	198167774
rs145654886	ENSG00000286525	0.183263	0.0217211	2.55981e-16	1	239505797
rs145654886	ENSG00000288082	0.535986	0.0613348	3.38234e-17	1	239505797
rs1465529	ENSG00000135899	-0.0801455	0.00983855	1.60654e-15	1	230174321
rs146828827	ENSG00000055332	-0.435894	0.0497699	2.73421e-17	1	37121233
rs1474335	ENSG00000124356	0.0946407	0.00808414	2.52462e-28	1	73839334
rs148409792	ENSG00000138395	0.145712	0.0345483	2.8949e-05	1	201645631
rs148854383	ENSG00000119782	0.156255	0.0344627	8.00779e-06	1	23625953
rs149136429	ENSG00000254098	0.121702	0.0232411	2.50932e-07	1	88666369
rs149920207	ENSG00000259094	0.739103	0.048975	6.36606e-43	1	118950364
rs150138	ENSG00000115318	-0.102175	0.0160476	3.82466e-10	1	74712473
rs150138	ENSG00000115325	-0.0661993	0.00969687	2.82963e-11	1	74712473
rs1518991	ENSG00000115525	0.0955359	0.0141143	3.14186e-11	1	85886391
rs1525608	ENSG00000115457	0.670004	0.0607754	9.81888e-26	1	216629032
rs1529102	ENSG00000225889	0.271524	0.0205024	1.06628e-35	1	64268493
rs1548888	ENSG00000152672	0.376065	0.0223297	7.09015e-53	1	70822364
rs1550117	ENSG00000119772	0.102659	0.0209798	1.45687e-06	1	25343038
rs15656	ENSG00000143977	0.0848212	0.0173002	1.16876e-06	1	70293714
rs1574257	ENSG00000152256	-0.127861	0.022409	1.73583e-08	1	172508462
rs1582832	ENSG00000079263	-0.0695565	0.0162631	2.2521e-05	1	230265015
rs1587367	ENSG00000282828	0.186091	0.0178379	1.62904e-23	1	49593070
rs1593719	ENSG00000186854	-0.171737	0.0228499	2.61025e-13	1	84747043
rs1597245	ENSG00000240356	0.825219	0.0254697	2.40853e-135	1	113690640
rs1597942	ENSG00000263941	-0.188299	0.0399286	3.29781e-06	1	233627204
rs1665066	ENSG00000115109	-0.0998843	0.0204568	1.293e-06	1	120083953
rs16825298	ENSG00000123992	0.329647	0.0441954	2.56062e-13	1	219382919
rs16838147	ENSG00000003393	-0.216068	0.0139616	9.06198e-46	1	201781238
rs16866400	ENSG00000279598	-0.0919548	0.0115841	8.17778e-15	1	178584184
rs17005886	ENSG00000084774	0.143603	0.0228873	6.50048e-10	1	27180954
rs17012060	ENSG00000018699	-0.0996659	0.0126043	1.28331e-14	1	32680370
rs17034864	ENSG00000197223	0.0691232	0.0130198	1.54118e-07	1	68035571
rs17041773	ENSG00000153093	0.252846	0.052414	1.68606e-06	1	111023865
rs17044170	ENSG00000175497	0.0536757	0.0073337	7.29964e-13	1	115198162
rs17046778	ENSG00000162994	0.595216	0.0162159	8.98796e-157	1	55232237
rs17047388	ENSG00000138029	0.0508164	0.00620994	1.72455e-15	1	26209350
rs1710456	ENSG00000225933	-0.0432974	0.00950356	6.25697e-06	1	87665840
rs1724120	ENSG00000186281	-0.117194	0.0285398	4.4803e-05	1	96143592
rs1724125	ENSG00000231584	0.0526544	0.0109426	1.94041e-06	1	96165617
rs1724125	ENSG00000232931	0.120738	0.0146264	1.11272e-15	1	96165617
rs17256082	ENSG00000144306	-0.0634518	0.0101136	6.75829e-10	1	174427636
rs17257081	ENSG00000224043	-0.153843	0.0151467	1.66844e-22	1	134872928
rs17275036	ENSG00000250011	0.0739479	0.0155295	2.54094e-06	1	230541355
rs17499400	ENSG00000267034	0.0624379	0.0118338	1.77959e-07	1	222594963
rs17500213	ENSG00000116001	0.0734506	0.016346	8.40074e-06	1	70280162
rs17500213	ENSG00000116005	0.112471	0.0248747	7.01475e-06	1	70280162
rs17532700	ENSG00000138356	-0.041138	0.00669083	1.54172e-09	1	200574557
rs17564655	ENSG00000116120	0.0743277	0.0103973	3.7014e-12	1	222570932
rs17564655	ENSG00000135903	0.0592544	0.0109868	9.22768e-08	1	222570932
rs17583889	ENSG00000150540	0.134905	0.0237349	2.02139e-08	1	137988469
rs17657533	ENSG00000286480	0.0767326	0.00886912	3.84121e-17	1	63022130
rs17724205	ENSG00000003137	1.59696	0.0390247	5.91166e-178	1	72210372
rs17735885	ENSG00000168899	-0.14713	0.0259873	2.26926e-08	1	85521596
rs17849707	ENSG00000138071	-0.0385814	0.00731552	1.80775e-07	1	65071705
rs1808722	ENSG00000186522	-0.138072	0.0186855	5.51926e-13	1	109587684
rs1862069	ENSG00000073734	-0.110246	0.00999976	5.67919e-25	1	169077231
rs1862069	ENSG00000073737	-0.352573	0.0301418	2.22497e-28	1	169077231
rs1862069	ENSG00000235321	-0.197574	0.0210366	2.53265e-19	1	169077231
rs1866186	ENSG00000197121	-0.0930791	0.0195596	2.4097e-06	1	196850354
rs1868094	ENSG00000116016	0.320162	0.0312718	7.96221e-23	1	46387324
rs1870125	ENSG00000127837	-0.0330588	0.00715009	4.44352e-06	1	218323178
rs1877714	ENSG00000179921	1.70848	0.346395	9.83048e-07	1	218270205
rs1901469	ENSG00000235522	-0.0500441	0.0115334	1.83402e-05	1	106105099
rs1949138	ENSG00000271590	0.0677888	0.0158151	2.03251e-05	1	111210684
rs1983210	ENSG00000123989	0.0941904	0.0186592	5.88018e-07	1	219556695
rs1986830	ENSG00000198612	0.0442943	0.00943807	3.3591e-06	1	237069677
rs2007031	ENSG00000231621	0.162413	0.0115356	1.292e-39	1	197316719
rs2012213	ENSG00000091436	-0.178758	0.0232361	6.21291e-14	1	173044931
rs2012320	ENSG00000134317	-0.226571	0.020829	2.69039e-25	1	9983922
rs2033656	ENSG00000184924	0.0746527	0.0104787	2.95795e-12	1	24878033
rs2034739	ENSG00000124380	0.097078	0.0107831	2.53354e-18	1	69895776
rs2037755	ENSG00000135919	0.186866	0.0233741	6.27049e-15	1	224018588
rs2043092	ENSG00000163013	-0.106091	0.0212485	7.72438e-07	1	73179948
rs2043534	ENSG00000170485	0.052947	0.0111871	2.64026e-06	1	100864423
rs2044475	ENSG00000168906	-0.253224	0.0136789	3.00482e-60	1	85511821
rs2045277	ENSG00000138411	-0.271588	0.0386184	5.11547e-12	1	196242035
rs2045779	ENSG00000118965	-0.0675979	0.0123675	7.4299e-08	1	19978054
rs2054728	ENSG00000272606	0.0851131	0.01046	1.53275e-15	1	55591283
rs2055782	ENSG00000213626	0.117754	0.0174685	3.61512e-11	1	30219292
rs2058623	ENSG00000264764	-0.0615928	0.0103649	5.03426e-09	1	102369710
rs2080302	ENSG00000155749	-0.102259	0.0119865	7.85742e-17	1	201300358
rs2108485	ENSG00000115687	-0.26996	0.0203558	2.09817e-35	1	241082327
rs2115899	ENSG00000259863	-0.0731012	0.00949696	6.49589e-14	1	109210753
rs2121370	ENSG00000204634	0.0967439	0.0177473	7.30725e-08	1	101073874
rs2121374	ENSG00000184492	0.034557	0.00676566	4.27157e-07	1	113384641
rs2124440	ENSG00000115232	0.373334	0.0165271	8.67145e-82	1	181463487
rs212757	ENSG00000272716	-0.0526937	0.00968459	7.44508e-08	1	32200009
rs2138392	ENSG00000286707	0.0519813	0.010141	4.13807e-07	1	25886670
rs2139809	ENSG00000135968	-0.297345	0.00844315	2.15326e-149	1	108429182
rs2162500	ENSG00000054219	-0.392212	0.0236764	8.15194e-51	1	159852134
rs2167565	ENSG00000173209	-0.196964	0.0109589	4.34581e-58	1	61249323
rs2176181	ENSG00000217643	-0.0334935	0.0068719	1.36649e-06	1	25807470
rs2204306	ENSG00000243244	0.0972229	0.0194102	7.00146e-07	1	48592552
rs2244492	ENSG00000271011	-0.084939	0.0155169	7.40687e-08	1	178689578
rs2270016	ENSG00000115274	-0.121887	0.0128561	2.87913e-20	1	74459202
rs2271543	ENSG00000135926	0.0730727	0.00912478	4.66935e-15	1	218277768
rs2277912	ENSG00000118246	0.0679802	0.0117863	1.27168e-08	1	206769512
rs2278563	ENSG00000196843	-0.184983	0.0154728	6.77973e-30	1	96546956
rs2287327	ENSG00000236469	-0.0786618	0.0068802	3.46124e-27	1	71070852
rs2288321	ENSG00000270956	0.128532	0.0258049	7.87529e-07	1	178443793
rs2288657	ENSG00000163166	-0.146718	0.0156797	1.79824e-19	1	127637923
rs2289174	ENSG00000235840	-0.0576003	0.00699077	1.70018e-15	1	120288308
rs2289226	ENSG00000138381	-0.546995	0.0113798	2.104e-211	1	189661479
rs2289359	ENSG00000138073	-0.068291	0.00887675	5.93762e-14	1	27133410
rs2302647	ENSG00000011523	-0.252042	0.0259898	7.22202e-21	1	65056040
rs2304681	ENSG00000138030	0.204711	0.0114971	1.07171e-56	1	27092384
rs2305458	ENSG00000118960	0.0439289	0.00854742	3.459e-07	1	20624738
rs2351524	ENSG00000138380	-0.108057	0.0154705	7.06639e-12	1	203016269
rs2353196	ENSG00000138398	-0.162493	0.0112622	2.37168e-40	1	169600865
rs2374564	ENSG00000152527	0.0777649	0.0108291	1.72761e-12	1	43653651
rs2376211	ENSG00000119041	0.0434731	0.0103394	3.13064e-05	1	197006084
rs2385392	ENSG00000158552	0.0559247	0.0068686	3.22324e-15	1	219184789
rs2418914	ENSG00000146556	-0.12166	0.0102834	4.97682e-29	1	113693838
rs2432710	ENSG00000118260	0.0323287	0.00692559	3.5889e-06	1	207501095
rs2432721	ENSG00000236255	0.0764343	0.0132032	1.17849e-08	1	117820538
rs2540055	ENSG00000115993	0.0994392	0.0234548	2.6274e-05	1	200700962
rs2540949	ENSG00000237638	-0.0855419	0.0120053	3.34554e-12	1	65057097
rs2542938	ENSG00000071967	0.118678	0.0291496	5.16403e-05	1	171556757
rs2551930	ENSG00000144401	-0.124281	0.0169054	5.87406e-13	1	207604861
rs268230	ENSG00000154518	0.135113	0.0120407	1.55027e-26	1	175182134
rs2696404	ENSG00000157985	0.11425	0.0198227	1.3392e-08	1	235706187
rs2701268	ENSG00000225205	-0.126997	0.0155269	1.95918e-15	1	172486471
rs2713246	ENSG00000115112	0.431358	0.028502	4.72795e-44	1	121288049
rs2732825	ENSG00000135953	1.06066	0.0149469	1.88835e-296	1	102734774
rs28372820	ENSG00000204843	-0.107782	0.0228725	3.02148e-06	1	74391866
rs28377357	ENSG00000153208	-0.342986	0.0271621	7.77665e-33	1	112012144
rs284574	ENSG00000138375	0.0393072	0.00805792	1.3646e-06	1	216498338
rs28631456	ENSG00000180902	-0.275542	0.0184984	2.28052e-43	1	241771938
rs28631964	ENSG00000152056	0.0782435	0.0133904	8.71276e-09	1	223809819
rs2880489	ENSG00000184898	0.142399	0.0126176	2.01756e-27	1	151258908
rs2882203	ENSG00000064989	-0.103237	0.0183163	2.84833e-08	1	187417603
rs288334	ENSG00000077232	-0.0502547	0.0105016	2.12366e-06	1	182757820
rs2886506	ENSG00000287625	0.0727526	0.00690619	8.85857e-24	1	84946861
rs2894610	ENSG00000169047	0.260429	0.0375939	1.25993e-11	1	226730517
rs291427	ENSG00000198130	-0.145801	0.0135865	7.89499e-25	1	190329333
rs2920862	ENSG00000115310	-0.0460251	0.00796785	1.25791e-08	1	55089802
rs2969489	ENSG00000174501	-0.130182	0.0134881	2.26406e-20	1	96145695
rs2975787	ENSG00000178623	0.305498	0.0187053	4.42069e-50	1	240632155
rs3087266	ENSG00000136689	0.0934137	0.0211294	1.14057e-05	1	113131523
rs3087822	ENSG00000119878	0.105701	0.00812452	1.71696e-34	1	46624894
rs309122	ENSG00000115866	0.133969	0.0125529	1.38663e-24	1	136004283
rs309315	ENSG00000151692	0.141881	0.0190883	3.50754e-13	1	7007824
rs3112322	ENSG00000065548	0.0474964	0.00780766	1.98791e-09	1	186225408
rs3210652	ENSG00000272644	0.0751331	0.013132	1.48532e-08	1	219182118
rs33996776	ENSG00000138363	0.103044	0.0107263	1.23743e-20	1	215367385
rs34144937	ENSG00000287255	-0.322411	0.0513827	6.34439e-10	1	40481115
rs34344571	ENSG00000260942	0.179942	0.0272405	7.40024e-11	1	240576677
rs34510112	ENSG00000169629	-0.443005	0.0207291	9.16944e-77	1	112431341
rs34550823	ENSG00000124357	-0.414458	0.0183051	7.53212e-82	1	71074829
rs34653836	ENSG00000180398	-0.0989351	0.011975	8.96358e-16	1	46923436
rs34900788	ENSG00000143952	-0.0500123	0.0100462	8.3591e-07	1	63855485
rs34921009	ENSG00000171103	-0.0565655	0.00951953	5.57857e-09	1	28876419
rs35002543	ENSG00000087338	0.0628847	0.00880121	2.73472e-12	1	69864167
rs35058039	ENSG00000242113	0.0626933	0.00899562	7.32708e-12	1	151253888
rs35076156	ENSG00000212283	0.196193	0.0145816	1.40544e-36	1	101356896
rs35111954	ENSG00000132323	-0.0333534	0.00761335	1.42784e-05	1	238197121
rs35217712	ENSG00000224739	0.116167	0.026469	1.28783e-05	1	42740302
rs357007	ENSG00000223642	0.0678273	0.0132532	3.84381e-07	1	159623954
rs35709279	ENSG00000084754	0.0527934	0.00768142	1.63874e-11	1	26266708
rs35815787	ENSG00000153561	-0.0569288	0.0101543	3.03888e-08	1	86701880
rs35941588	ENSG00000230783	0.0985869	0.0180738	7.51252e-08	1	159817008
rs3731901	ENSG00000115649	0.141094	0.0085634	4.4896e-51	1	219182671
rs3731901	ENSG00000144567	0.118738	0.0185475	2.82041e-10	1	219182671
rs3732154	ENSG00000269976	0.0500802	0.00736814	3.26571e-11	1	20618433
rs3732228	ENSG00000162804	0.255968	0.0475593	1.1039e-07	1	241062846
rs3732276	ENSG00000168385	0.172439	0.00855879	2.49785e-69	1	241403989
rs3739075	ENSG00000115155	1.15002	0.182869	6.01089e-10	1	26487553
rs3748943	ENSG00000115355	0.120954	0.0191533	4.97476e-10	1	55419625
rs3754931	ENSG00000116030	-0.0364328	0.00525791	1.03314e-11	1	202238678
rs3755430	ENSG00000196151	0.196453	0.0155486	1.26155e-32	1	159366699
rs3762480	ENSG00000065911	0.113937	0.0111344	1.18638e-22	1	74159442
rs3769026	ENSG00000082258	0.0485305	0.008698	3.47051e-08	1	134919473
rs3769713	ENSG00000183513	0.0491485	0.00848155	1.01188e-08	1	98534971
rs3769987	ENSG00000286942	-0.0478293	0.0103965	5.61962e-06	1	231526555
rs3770736	ENSG00000260101	0.0876593	0.0108786	2.87283e-15	1	64554650
rs3771759	ENSG00000159399	0.152653	0.0206055	4.37065e-13	1	74877448
rs3795974	ENSG00000134324	-0.242793	0.0118458	3.6935e-72	1	11784824
rs3811532	ENSG00000152117	-0.0838924	0.0200065	3.17404e-05	1	131500116
rs3815476	ENSG00000115275	0.081127	0.0151328	1.20447e-07	1	74518046
rs3816186	ENSG00000162882	-0.110668	0.0185318	3.8495e-09	1	42709407
rs3820883	ENSG00000196141	0.303598	0.0491375	1.17962e-09	1	200356627
rs3821197	ENSG00000115756	0.102499	0.0150268	2.2232e-11	1	10424964
rs3856344	ENSG00000115365	0.0516125	0.00929592	4.81215e-08	1	210471140
rs3882112	ENSG00000233087	0.0367359	0.00844082	1.51e-05	1	132000258
rs3901678	ENSG00000279873	-0.0770237	0.0139133	5.70257e-08	1	43360312
rs3906948	ENSG00000230606	0.170603	0.0151919	9.83065e-27	1	97608974
rs3911239	ENSG00000138448	0.127501	0.0129364	2.81781e-21	1	186605584
rs3917311	ENSG00000115598	0.222075	0.0430384	3.73228e-07	1	102173655
rs394650	ENSG00000115750	-0.192468	0.0126836	2.30031e-44	1	9904414
rs394650	ENSG00000269973	-0.132517	0.0107573	1.39059e-31	1	9904414
rs41281525	ENSG00000115484	0.0993965	0.01192	8.14922e-16	1	61888641
rs4150452	ENSG00000163161	0.275361	0.0289988	8.72994e-20	1	127281160
rs4233868	ENSG00000119185	0.0499987	0.0117821	2.50111e-05	1	9362034
rs4254543	ENSG00000075568	0.0711841	0.0110018	2.21242e-10	1	97017624
rs4257389	ENSG00000237732	-0.119795	0.0182805	1.23947e-10	1	222448066
rs4271791	ENSG00000257800	0.0569454	0.00924057	2.00987e-09	1	74118131
rs4384819	ENSG00000189362	-0.166568	0.011975	2.07918e-38	1	190540021
rs4514867	ENSG00000283164	0.0359175	0.00692755	2.8972e-07	1	230906677
rs4550698	ENSG00000237667	0.143433	0.0179727	6.77087e-15	1	873148
rs4569473	ENSG00000132313	0.0696433	0.00795233	2.75937e-17	1	86150426
rs4581846	ENSG00000182389	0.113773	0.0243621	3.55045e-06	1	152271149
rs4585057	ENSG00000115350	0.0710925	0.0111465	3.44823e-10	1	74985477
rs4662729	ENSG00000115718	-0.0826113	0.0187199	1.22618e-05	1	127432839
rs4663138	ENSG00000231682	0.0880965	0.00879313	1.258e-21	1	234449235
rs4664608	ENSG00000286207	0.0598803	0.0117397	4.19673e-07	1	152726974
rs4665150	ENSG00000123609	0.0657714	0.00847564	4.16547e-14	1	151277635
rs4667283	ENSG00000188452	0.0535029	0.0106267	6.96551e-07	1	181448519
[truncated: 14,051 more rows]
