# Supplementary material for: eQTLs identify regulatory networks and drivers of variation in the individual response to sepsis
Source: Cell Genom. 2024 Jun 18;4(7):100587. doi: 10.1016/j.xgen.2024.100587 (PMC11293594; doi:10.1016/j.xgen.2024.100587)
Supplement: Table S7. Comparison with microarray eQTLs, related to Figure 1 — SNP-gene pairs (85,678) also tested in the Davenport 2016 microarray cohort (240 CAP patients), with effect sizes and significance in the two cohorts (RNA-seq cohort reduced to non-overlapping samples) [file mmc6.zip]

Archive with 1 entries (1 files):
- xgen_00100587_Table_S7.txt
