# Supplementary material for: eQTLs identify regulatory networks and drivers of variation in the individual response to sepsis
Source: Cell Genom. 2024 Jun 18;4(7):100587. doi: 10.1016/j.xgen.2024.100587 (PMC11293594; doi:10.1016/j.xgen.2024.100587)
Supplement: Table S7. Comparison with microarray eQTLs, related to Figure 1 — SNP-gene pairs (85,678) also tested in the Davenport 2016 microarray cohort (240 CAP patients), with effect sizes and significance in the two cohorts (RNA-seq cohort reduced to non-overlapping samples) [file mmc6.zip › xgen_00100587_Table_S7.txt]

SNP	Minor Allele	Major Allele	Gene	Symbol	RNAseq_beta	RNAseq_pvalue	RNAseq_significant	Microarray_beta	Microarray_pvalue	Microarray_FDR	Microarray_significant
rs1000002	T	C	ENSG00000114770	ABCC5	-0.146029211585882	2.43275474949769e-11	TRUE	-0.201896497	1.48e-06	0.00068251	TRUE
rs1000002	T	C	ENSG00000114770	ABCC5	-0.146029211585882	2.43275474949769e-11	TRUE	-0.090537827	0.005635841	0.368254067	FALSE
rs10000471	C	T	ENSG00000152784	PRDM8	0.0899339216508969	0.00232193109846342	FALSE	0.188580882	0.000414861	0.072978308	FALSE
rs1000061	G	A	ENSG00000109861	CTSC	0.0400859684329229	0.0534233985464418	FALSE	0.091412416	0.004913963	0.345006035	FALSE
rs1000061	G	A	ENSG00000109861	CTSC	0.0400859684329229	0.0534233985464418	FALSE	0.101469108	0.008042163	0.429859569	FALSE
rs1000071	A	C	ENSG00000167333	TRIM68	-0.070357224885181	6.23600461627676e-05	FALSE	-0.218216224	3.59e-06	0.001475028	TRUE
rs10000911	T	G	ENSG00000170185	USP38	-0.0728839070352372	1.60200021538225e-14	TRUE	-0.077875675	0.000262177	0.051701624	FALSE
rs1000113	T	C	ENSG00000197043	ANXA6	0.03684064	0.2107281	FALSE	0.166092557	0.002753687	0.254733191	FALSE
rs1000113	T	C	ENSG00000164296	TIGD6	-0.007814767	0.729733	FALSE	-0.205362123	0.002042511	0.214391679	FALSE
rs10001177	A	G	ENSG00000145220	LYAR	0.0206017218213608	0.573101173580052	FALSE	0.199880128	0.008116346	0.431488229	FALSE
rs10001274	C	T	ENSG00000109572	CLCN3	0.0132220435332913	0.270658799750339	FALSE	0.080956542	0.004148806	0.317193917	FALSE
rs10001274	C	T	ENSG00000154447	SH3RF1	0.25341950895905	2.34853739915848e-12	TRUE	0.184779901	0.002802482	0.257219745	FALSE
rs1000141	C	T	ENSG00000085978	ATG16L1	-0.0211512331923974	0.00578261761959559	FALSE	-0.106251093	5.92e-06	0.002285469	TRUE
rs1000141	C	T	ENSG00000085978	ATG16L1	-0.0211512331923974	0.00578261761959559	FALSE	-0.081863356	3.81e-05	0.011087813	TRUE
rs10001565	T	C	ENSG00000109743	BST1	-0.0149296618786436	0.586327188130121	FALSE	0.137461059	0.006716656	0.398691868	FALSE
rs1000176	A	G	ENSG00000088930	XRN2	-0.0304104588596981	0.0117390749943395	FALSE	0.786990819	1.47e-17	5.05e-14	TRUE
rs1000215	C	T	ENSG00000121716	PILRB	0.753242420061098	1.71687045722663e-145	TRUE	0.475587588	3.6e-17	1.16e-13	TRUE
rs1000215	C	T	ENSG00000121716	PILRB	0.753242420061098	1.71687045722663e-145	TRUE	0.251288087	4.94e-17	1.55e-13	TRUE
rs1000215	C	T	ENSG00000121716	PILRB	0.753242420061098	1.71687045722663e-145	TRUE	0.343329179	3.33e-08	2.29e-05	TRUE
rs1000215	C	T	ENSG00000146839	ZAN	-0.00438682810639842	0.598840178963218	FALSE	-0.169182193	0.001736693	0.194346506	FALSE
rs10002171	T	C	ENSG00000118564	FBXL5	0.0011079583702422	0.891354539615739	FALSE	0.160388117	1.5e-07	8.94e-05	TRUE
rs10002767	G	A	ENSG00000168785	TSPAN5	0.0158918613007437	0.668133801402193	FALSE	-0.31547255	0.003271134	0.27991518	FALSE
rs1000281	T	C	ENSG00000066933	MYO9A	-0.102750052607998	4.81958935942647e-14	TRUE	-0.140536694	3.06e-05	0.009246028	TRUE
rs1000281	T	C	ENSG00000137817	PARP6	0.0119750751762245	0.29819859514299	FALSE	0.091608735	0.004365563	0.325461556	FALSE
rs1000286	T	C	ENSG00000164938	TP53INP1	0.0442933712570808	0.00654393511303733	FALSE	0.081802521	0.002965816	0.265203079	FALSE
rs10002954	A	G	ENSG00000173085	COQ2	0.0366658829943187	0.0538657236784267	FALSE	0.098436479	0.002329999	0.231591959	FALSE
rs1000295	T	C	ENSG00000111696	NT5DC3	-0.146035344156933	1.66035338941691e-06	TRUE	-0.1201373	0.007898265	0.426566538	FALSE
rs1000299	A	G	ENSG00000125450	NUP85	0.185811293457711	5.10897178192386e-11	TRUE	0.18677743	0.000549299	0.089449088	FALSE
rs10003721	C	T	ENSG00000169435	RASSF6	-0.0175255768830209	0.505930126891328	FALSE	0.272119551	0.002858778	0.260037971	FALSE
rs10003746	T	C	ENSG00000151552	QDPR	-0.0776172499847324	9.17563792708739e-06	TRUE	-0.09881771	0.000585856	0.093745427	FALSE
rs10003864	C	T	ENSG00000178163	ZNF518B	0.0799640635244396	5.82356385198255e-07	TRUE	0.092655241	0.001242124	0.157229232	FALSE
rs10004025	T	C	ENSG00000137628	DDX60	-0.0502681336127299	0.0439973690462208	FALSE	-0.124290169	0.006114524	0.382161819	FALSE
rs10004128	C	T	ENSG00000154447	SH3RF1	-0.034884850168295	0.254865465829426	FALSE	-0.160175844	0.003594273	0.294224453	FALSE
rs1000414	T	C	ENSG00000139174	PRICKLE1	-0.0764946921274747	0.00126744684045632	FALSE	-0.156288665	0.001722281	0.19338646	FALSE
rs10004197	A	G	ENSG00000145384	FABP2	0.573074955269207	7.71472527134392e-17	TRUE	0.290583604	9.63e-05	0.023596834	TRUE
rs1000427	A	G	ENSG00000100350	FOXRED2	0.372384396538955	9.72095268938964e-37	TRUE	0.272298166	4.67e-05	0.013090082	TRUE
rs1000443	T	C	ENSG00000168546	GFRA2	-0.0880536707953565	0.000112524469341141	FALSE	-0.136538305	0.009257576	0.455720116	FALSE
rs10004929	T	C	ENSG00000109805	NCAPG	0.0124873901330623	0.569482860106309	FALSE	0.168270342	0.009203744	0.454644459	FALSE
rs10005233	C	T	ENSG00000145335	SNCA	-0.0168436325232634	0.521913890688007	FALSE	-0.157033212	0.000342733	0.063443037	FALSE
rs10005233	C	T	ENSG00000145335	SNCA	-0.0168436325232634	0.521913890688007	FALSE	-0.106337679	0.009325256	0.457006857	FALSE
rs10005516	A	G	ENSG00000138686	BBS7	0.0168199372358347	0.556226448682169	FALSE	-0.337479344	0.00710735	0.408185499	FALSE
rs10005741	T	C	ENSG00000138767	CNOT6L	-0.0313100585187881	0.047889632790547	FALSE	0.121884812	0.006239176	0.385545866	FALSE
rs1000620	A	G	ENSG00000214530	STARD10	-0.273829628673774	1.50163670082596e-30	TRUE	-0.283914226	3.23e-11	4.06e-08	TRUE
rs10006479	C	T	ENSG00000053900	ANAPC4	0.0647945383568313	2.74271193127211e-12	TRUE	0.071390091	6.47e-06	0.002464276	TRUE
rs10006525	G	T	ENSG00000145384	FABP2	-0.569376735156686	6.09249536452956e-17	TRUE	-0.206316856	0.006491448	0.392771274	FALSE
rs10006525	G	T	ENSG00000138735	PDE5A	0.187306936056741	2.3299945626583e-20	TRUE	0.129449527	0.006197181	0.384455405	FALSE
rs10006766	G	A	ENSG00000170509	HSD17B13	0.27382575282314	8.82604039843778e-26	TRUE	0.165736487	0.001741705	0.194695491	FALSE
rs1000768	G	T	ENSG00000166016	ABTB2	-0.191728392708115	2.88167608724239e-12	TRUE	-0.175599572	1.92e-05	0.006231733	TRUE
rs1000768	G	T	ENSG00000121691	CAT	-0.334961317684927	1.83663562251203e-26	TRUE	-0.37741183	2.37e-14	4.99e-11	TRUE
rs1000768	G	T	ENSG00000121691	CAT	-0.334961317684927	1.83663562251203e-26	TRUE	-0.296171814	6.61e-08	4.27e-05	TRUE
rs1000798	G	T	ENSG00000147459	DOCK5	0.0224740021892747	0.0485628029250956	FALSE	0.163491656	5.16e-07	0.00026863	TRUE
rs10008104	A	G	ENSG00000053900	ANAPC4	0.0484624395449608	4.17402932390624e-07	TRUE	0.07611492	2.86e-06	0.001212896	TRUE
rs1000810	C	T	ENSG00000112118	MCM3	-0.00273309380879739	0.820600348975045	FALSE	0.081825933	0.009036064	0.451181767	FALSE
rs10008281	A	C	ENSG00000151247	EIF4E	-0.00134058318906658	0.884157214169185	FALSE	0.116979902	0.007229531	0.411054865	FALSE
rs10008376	C	T	ENSG00000118564	FBXL5	0.00908889649283204	0.257399320739952	FALSE	0.283781517	1.7e-27	2.06e-23	TRUE
rs10008757	A	G	ENSG00000138744	NAAA	0.455067888842026	2.49078671223582e-60	TRUE	0.328664657	1.55e-11	2.06e-08	TRUE
rs10008757	A	G	ENSG00000138744	NAAA	0.455067888842026	2.49078671223582e-60	TRUE	0.355864918	5.94e-11	7.1e-08	TRUE
rs10008834	C	T	ENSG00000138744	NAAA	-0.242012672017422	2.07840354797124e-08	TRUE	-0.236340377	0.0028055	0.257360481	FALSE
rs10008834	C	T	ENSG00000138744	NAAA	-0.242012672017422	2.07840354797124e-08	TRUE	-0.24530926	0.005353557	0.359803126	FALSE
rs10008950	T	C	ENSG00000145431	PDGFC	0.0182584856262502	0.551571618396952	FALSE	-0.148937651	0.006194156	0.384385581	FALSE
rs10008975	C	T	ENSG00000118564	FBXL5	0.00947979510242585	0.239196846085593	FALSE	0.283781517	1.7e-27	2.06e-23	TRUE
rs10009152	C	T	ENSG00000163950	SLBP	0.00212770216513346	0.88335865533624	FALSE	0.073874315	0.007248559	0.411505496	FALSE
rs1000939	T	C	ENSG00000113719	ERGIC1	0.0264751654115338	0.291398078541376	FALSE	0.183470169	0.009417237	0.458722194	FALSE
rs10009504	A	G	ENSG00000053900	ANAPC4	0.0845893520153439	5.55743514835198e-09	TRUE	0.102086633	2.59e-05	0.008023259	TRUE
rs10009541	T	C	ENSG00000047662	FAM184B	0.0344137133119593	0.000115154322262759	FALSE	0.156723652	0.001279527	0.160275545	FALSE
rs10009541	T	C	ENSG00000002549	LAP3	0.343497526982756	1.19861357150013e-47	TRUE	0.357756981	3.22e-16	9.07e-13	TRUE
rs10009607	G	T	ENSG00000154447	SH3RF1	0.247420099742113	9.24025022660167e-11	TRUE	0.201280296	0.003892599	0.306697541	FALSE
rs10010220	A	G	ENSG00000138674	SEC31A	0.0016768008195546	0.930573927301895	FALSE	-0.259480687	0.007856377	0.425758459	FALSE
rs10010466	G	T	ENSG00000145147	SLIT2	0.00910556550198702	0.155295282917998	FALSE	0.133623626	0.003027009	0.268269459	FALSE
rs1001095	T	C	ENSG00000175305	CCNE2	-0.000453335105821163	0.98168545688346	FALSE	0.158067879	0.003926516	0.308224199	FALSE
rs10010963	C	T	ENSG00000052795	FNIP2	-0.0825701525231962	1.74362089769007e-05	TRUE	-0.152911575	0.009708621	0.46382271	FALSE
rs10011540	G	T	ENSG00000196782	MAML3	-0.0473318020403858	0.182723252219098	FALSE	0.276842307	0.000233119	0.047297387	TRUE
rs1001160	C	A	ENSG00000057468	MSH4	-0.0020159123789498	0.872820671813469	FALSE	0.103545871	0.00958988	0.461866638	FALSE
rs1001170	G	T	ENSG00000103174	NAGPA	0.0825731303268409	1.03951783941793e-13	TRUE	0.069830613	0.006283695	0.386786503	FALSE
rs1001238	C	T	ENSG00000155636	RBM45	0.001465659	0.9118362	FALSE	0.105336159	0.004437946	0.328264106	FALSE
rs10012438	G	A	ENSG00000169116	PARM1	-0.00247831186672376	0.931965824204404	FALSE	-0.232977592	0.002512331	0.241715004	FALSE
rs10012485	C	T	ENSG00000145384	FABP2	-0.282340065069444	0.000179436944713929	FALSE	-0.25095473	0.001200497	0.153781309	FALSE
rs1001298	G	A	ENSG00000183160	TMEM119	0.0975916180275352	0.0633041500048695	FALSE	0.322734061	0.006306759	0.387534579	FALSE
rs10013417	G	A	ENSG00000078177	N4BP2	-0.0678339571214103	0.00324114041907158	FALSE	-0.151696129	0.008232516	0.434129898	FALSE
rs1001373	A	G	ENSG00000117533	VAMP4	0.0960484441056537	3.68878607750765e-15	TRUE	0.355690254	1.37e-25	1.25e-21	TRUE
rs1001373	A	G	ENSG00000117533	VAMP4	0.0960484441056537	3.68878607750765e-15	TRUE	0.313408591	3.43e-08	2.36e-05	TRUE
rs1001373	A	G	ENSG00000117533	VAMP4	0.0960484441056537	3.68878607750765e-15	TRUE	0.076637121	0.00569886	0.369984792	FALSE
rs1001379	C	A	ENSG00000177076	ACER2	0.0203743318855953	0.486835593785405	FALSE	-0.18995516	0.005099744	0.351369739	FALSE
rs10014020	T	G	ENSG00000128050	PAICS	0.0067609993143785	0.73063642157058	FALSE	0.08587767	0.009211586	0.45482208	FALSE
rs1001413	C	T	ENSG00000182472	CAPN12	0.0562961110792293	0.0186324581990367	FALSE	0.204590905	0.001328646	0.164300183	FALSE
rs1001413	C	T	ENSG00000104823	ECH1	-0.0451240076836394	2.24092296034966e-06	TRUE	-0.070461701	0.008512233	0.440101302	FALSE
rs1001413	C	T	ENSG00000167642	SPINT2	0.0184962649930813	0.328072511285296	FALSE	0.091953622	0.001905448	0.205587606	FALSE
rs1001421	T	C	ENSG00000085511	MAP3K4	0.00528186501340194	0.66801993220794	FALSE	-0.114238221	0.001014455	0.137478368	FALSE
rs10014431	G	A	ENSG00000075539	FRYL	-0.0052555343029015	0.544667282215436	FALSE	-0.141079015	0.005477531	0.363609942	FALSE
rs10014526	T	C	ENSG00000159692	CTBP1	-0.0116418289767776	0.33374781347667	FALSE	-0.074331651	0.000646438	0.100518325	FALSE
rs10014676	A	G	ENSG00000138801	PAPSS1	-0.000726206421858949	0.986674156542732	FALSE	-0.314708643	0.000586302	0.093788375	FALSE
rs10015043	G	A	ENSG00000181381	DDX60L	0.124126617583147	2.83861479488667e-13	TRUE	0.126867886	9.15e-05	0.022651036	TRUE
rs1001578	A	G	ENSG00000105352	CEACAM4	0.0909374287681167	0.000133040826678063	FALSE	0.154768222	0.008558741	0.441152582	FALSE
rs10016490	T	G	ENSG00000047365	ARAP2	-0.502731948545674	9.36228051385105e-15	TRUE	-0.604515805	4.73e-05	0.013225707	TRUE
rs10016490	T	G	ENSG00000047365	ARAP2	-0.502731948545674	9.36228051385105e-15	TRUE	-0.392092905	0.002314457	0.23068783	FALSE
rs10016562	G	T	ENSG00000123737	EXOSC9	0.0257414763718874	0.0210650069564003	FALSE	0.086737467	0.001428813	0.172281487	FALSE
rs10016562	G	T	ENSG00000123737	EXOSC9	0.0257414763718874	0.0210650069564003	FALSE	0.073270075	0.003400438	0.285856912	FALSE
rs1001690	C	A	ENSG00000128872	TMOD2	0.264143999208653	4.78995841441709e-24	TRUE	0.240037142	3.83e-06	0.001562127	TRUE
rs1001690	C	A	ENSG00000128872	TMOD2	0.264143999208653	4.78995841441709e-24	TRUE	0.255752145	4.97e-06	0.001957971	TRUE
rs10017047	A	G	ENSG00000138639	ARHGAP24	0.128105038332217	3.53073337674163e-08	TRUE	0.184253782	0.000215979	0.044565746	TRUE
rs10017047	A	G	ENSG00000138639	ARHGAP24	0.128105038332217	3.53073337674163e-08	TRUE	0.250239987	0.000508672	0.084619459	FALSE
rs10017065	A	G	ENSG00000169299	PGM2	-0.0116617732680535	0.402093805715934	FALSE	-0.070877964	0.008503133	0.439890625	FALSE
rs10017065	A	G	ENSG00000181826	RELL1	-0.0272064208827136	0.174768027757661	FALSE	-0.166891537	0.000891789	0.125754523	FALSE
rs10017431	T	C	ENSG00000138744	NAAA	0.384910224367578	2.57902378635277e-41	TRUE	0.310099166	8.56e-09	6.75e-06	TRUE
rs10017431	T	C	ENSG00000138744	NAAA	0.384910224367578	2.57902378635277e-41	TRUE	0.278664106	8.74e-09	6.87e-06	TRUE
rs1001745	C	T	ENSG00000250565	ATP6V1E2	-0.1406968	7.019329e-16	TRUE	-0.24240636	1.84e-08	1.35e-05	TRUE
rs1001745	C	T	ENSG00000119878	CRIPT	0.0664240302050982	5.37784881802071e-09	TRUE	0.181446928	5.79e-08	3.79e-05	TRUE
rs1001745	C	T	ENSG00000151665	PIGF	-0.001776342	0.8785764	FALSE	0.086924513	0.000634661	0.099249235	FALSE
rs1001745	C	T	ENSG00000119729	RHOQ	0.0313207457629546	0.0449047307771326	FALSE	0.076127483	0.002178924	0.222808875	FALSE
rs10017463	A	G	ENSG00000120519	SLC10A7	0.035082292163795	0.0144066749946219	FALSE	0.127516898	0.001349652	0.165922896	FALSE
rs1001746	G	A	ENSG00000119878	CRIPT	-0.0226140192172948	0.0546436386376446	FALSE	-0.097888506	0.003647297	0.296512317	FALSE
rs10017532	C	T	ENSG00000169762	TAPT1	0.0534946276286782	4.31793877155423e-07	TRUE	0.128538815	0.000191449	0.040553699	TRUE
rs10017867	G	T	ENSG00000078177	N4BP2	-0.009320315796482	0.670894528347472	FALSE	0.161129212	0.001460047	0.174554762	FALSE
rs1001792	C	T	ENSG00000179388	EGR3	0.034327742722096	0.53041524984562	FALSE	-0.216864729	0.001329139	0.164330268	FALSE
rs1001792	C	T	ENSG00000120889	TNFRSF10B	0.089246061453196	4.38904066783239e-07	TRUE	0.085831882	0.005327374	0.359011065	FALSE
rs1001792	C	T	ENSG00000173530	TNFRSF10D	0.00957623231170994	0.697804004646219	FALSE	0.182375999	0.000474797	0.080547761	FALSE
rs10017932	G	A	ENSG00000154447	SH3RF1	0.412602648690416	1.13804966474956e-51	TRUE	0.374965451	1.33e-13	2.51e-10	TRUE
rs1001805	G	A	ENSG00000118260	CREB1	-0.0134863851691006	0.337872091929668	FALSE	-0.123972335	0.008857245	0.447233779	FALSE
rs1001808	A	G	ENSG00000085511	MAP3K4	-0.0113016434518254	0.289614470151674	FALSE	-0.075516891	0.009310817	0.456740637	FALSE
rs10018094	A	G	ENSG00000118785	SPP1	0.14765180683321	0.000175901824802586	FALSE	0.141745101	0.00321351	0.27722494	FALSE
rs10018150	G	A	ENSG00000038210	PI4K2B	0.00542284334339342	0.77787445818323	FALSE	-0.106922366	0.006887831	0.402931872	FALSE
rs1001817	C	T	ENSG00000214160	ALG3	0.00150027931101235	0.878440483604834	FALSE	0.05539935	0.006080297	0.381175108	FALSE
rs10018588	A	C	ENSG00000109133	TMEM33	0.00986263929211741	0.767609654073949	FALSE	0.297922666	0.000147861	0.033147956	TRUE
rs10018622	G	A	ENSG00000157796	WDR19	-0.0947389628455014	2.33631979028685e-08	TRUE	-0.114106831	0.000425257	0.074319418	FALSE
rs10019008	T	C	ENSG00000109743	BST1	-0.026749003201533	0.167097417143543	FALSE	0.181404525	3.14e-07	0.000173308	TRUE
rs10019008	T	C	ENSG00000118564	FBXL5	0.0128474690081819	0.19875523480898	FALSE	-0.112794094	0.002753898	0.254746902	FALSE
rs100192	A	G	ENSG00000183323	CCDC125	0.1030186	2.808471e-08	TRUE	0.050731015	0.006575611	0.394947671	FALSE
rs1001974	A	G	ENSG00000130669	PAK4	0.012170957847166	0.414668322312223	FALSE	-0.138391922	0.004695684	0.337536766	FALSE
rs1001974	A	G	ENSG00000105193	RPS16	-0.0158381886664728	0.169184261050235	FALSE	-0.039013312	0.008044172	0.429899054	FALSE
rs10019815	T	C	ENSG00000078177	N4BP2	-0.0284925063556599	0.166754091431766	FALSE	-0.137047621	0.005297903	0.35810025	FALSE
rs10019831	A	C	ENSG00000138744	NAAA	0.118925021012335	0.0227359334799728	FALSE	0.256985618	0.002242429	0.226616405	FALSE
rs10019831	A	C	ENSG00000138744	NAAA	0.118925021012335	0.0227359334799728	FALSE	0.260551764	0.005425031	0.36195751	FALSE
rs1002046	T	C	ENSG00000204592	HLA-E	0.00371865614567223	0.757065193493194	FALSE	0.071389464	0.001080962	0.143482675	FALSE
rs1002046	T	C	ENSG00000234127	TRIM26	0.0288300107973142	0.0238950239616784	FALSE	0.073906322	0.003559609	0.292640136	FALSE
rs10020773	C	A	ENSG00000151552	QDPR	-0.31572812783542	3.60803387999898e-75	TRUE	-0.271203166	7.7e-17	2.34e-13	TRUE
rs10020796	C	T	ENSG00000164144	ARFIP1	-0.011429871410471	0.63028729606604	FALSE	0.149404449	0.008221417	0.433916296	FALSE
rs10020796	C	T	ENSG00000109670	FBXW7	0.0205322591133784	0.0423597011534416	FALSE	0.093254837	0.001956779	0.20893371	FALSE
rs10020796	C	T	ENSG00000109670	FBXW7	0.0205322591133784	0.0423597011534416	FALSE	-0.114161934	0.006293737	0.38709666	FALSE
rs10020976	A	G	ENSG00000163743	RCHY1	-0.0108880345857088	0.302586392216168	FALSE	-0.127846406	0.000816329	0.118337206	FALSE
rs1002149	T	G	ENSG00000104695	PPP2CB	0.0756844414030032	0.000711797865655288	FALSE	0.285992496	0.001599761	0.184762289	FALSE
rs10021552	T	G	ENSG00000173085	COQ2	0.0383852017904025	0.0216030738693561	FALSE	0.108560405	4.71e-05	0.013180958	TRUE
rs1002189	C	T	ENSG00000167065	DUSP18	-0.0230740301474765	0.29217202386319	FALSE	-0.093999351	0.002842221	0.259166962	FALSE
rs1002189	C	T	ENSG00000099999	RNF215	-0.110404077222221	8.54318524288087e-13	TRUE	0.139091735	0.00176622	0.196355115	FALSE
rs10022111	A	G	ENSG00000181381	DDX60L	0.113266224288014	2.2016319758579e-10	TRUE	0.108723363	0.001280724	0.160388335	FALSE
rs10022137	G	A	ENSG00000138744	NAAA	-0.13079698487272	4.15365843597743e-05	FALSE	-0.136099085	0.00987581	0.466958113	FALSE
rs10022249	C	T	ENSG00000196526	AFAP1	0.464193863346538	1.54637687439903e-07	TRUE	0.261454392	0.001258418	0.158516198	FALSE
rs1002227	A	C	ENSG00000011405	PIK3C2A	0.0196244430603248	0.0851884462013042	FALSE	0.20887197	0.004008105	0.311672235	FALSE
rs10022462	T	C	ENSG00000185477	GPRIN3	-0.0140416388829989	0.49063387584482	FALSE	-0.135470387	0.005572749	0.366499513	FALSE
rs10022508	G	A	ENSG00000145384	FABP2	-0.547203720803837	2.59542061759547e-16	TRUE	-0.215933761	0.002845839	0.259333195	FALSE
rs10022603	A	G	ENSG00000145335	SNCA	-0.0023165407207796	0.95792035945067	FALSE	0.208504715	0.005249233	0.356536599	FALSE
rs10022610	T	G	ENSG00000118564	FBXL5	-0.0316437051811323	0.000322318550061741	FALSE	-0.222305571	5.12e-13	8.71e-10	TRUE
rs10022714	A	C	ENSG00000163106	HPGDS	0.0132365435021751	0.125154268279673	FALSE	-0.114421907	0.00556704	0.366316165	FALSE
rs10023330	T	C	ENSG00000154447	SH3RF1	0.286864331643819	1.08384302948969e-14	TRUE	0.205331886	0.000444699	0.076787493	FALSE
rs10023401	C	T	ENSG00000196526	AFAP1	-0.435945623631465	0.00039224314996486	FALSE	-0.378031007	0.001932281	0.207334518	FALSE
rs1002352	C	A	ENSG00000164978	NUDT2	0.205425660139404	3.12636747434526e-18	TRUE	0.546403791	6.11e-16	1.65e-12	TRUE
rs1002352	C	A	ENSG00000164978	NUDT2	0.205425660139404	3.12636747434526e-18	TRUE	0.362481475	3.66e-14	7.47e-11	TRUE
rs10024057	C	T	ENSG00000145216	FIP1L1	0.0162874194041807	0.255653783531199	FALSE	0.105379115	0.002608072	0.246923053	FALSE
rs10024092	T	G	ENSG00000181381	DDX60L	-0.190564230974038	9.39573453882616e-08	TRUE	-0.226185979	0.003763891	0.301433587	FALSE
rs1002414	T	G	ENSG00000064012	CASP8	-0.0509300253076129	0.000118970212285783	FALSE	0.142794294	0.007364649	0.414403599	FALSE
rs1002414	T	G	ENSG00000240344	PPIL3	-0.08382082	6.277376e-05	FALSE	-0.103703364	0.005854307	0.374655545	FALSE
rs10024173	G	A	ENSG00000138792	ENPEP	-0.00196398661913152	0.901210529138552	FALSE	0.141416423	0.005137968	0.35263861	FALSE
rs10024529	A	G	ENSG00000159692	CTBP1	-0.0356349269244886	0.00408367884197349	FALSE	-0.070377755	0.00204117	0.214346981	FALSE
rs10024547	A	G	ENSG00000145247	OCIAD2	0.0272457479122159	0.0415899774403453	FALSE	0.194453872	0.00049745	0.083263965	FALSE
rs1002487	C	T	ENSG00000142733	MAP3K6	-0.0648356442276654	0.189380349830341	FALSE	-0.163968393	0.008738492	0.44486236	FALSE
rs10025104	T	C	ENSG00000170448	NFXL1	-0.53110553008134	6.96721557577752e-15	TRUE	-0.346812528	0.006614232	0.395944964	FALSE
rs10025120	C	A	ENSG00000173085	COQ2	0.0328768674705308	0.0655650209478665	FALSE	0.098370162	0.000293036	0.056416254	FALSE
rs10025167	C	A	ENSG00000151726	ACSL1	-0.016781628433233	0.345165417798197	FALSE	-0.131604457	0.00288212	0.261188802	FALSE
rs1002525	A	G	ENSG00000148908	RGS10	0.0166417413030327	0.159889716183294	FALSE	0.067402686	0.005977324	0.3782868	FALSE
rs10025419	G	A	ENSG00000070190	DAPP1	0.00645392798731762	0.736514845658164	FALSE	0.19105288	0.002940774	0.263927324	FALSE
rs10026526	C	T	ENSG00000109606	DHX15	0.00415107726424873	0.503643586934813	FALSE	-0.051042977	0.007401183	0.415277169	FALSE
rs10026531	A	G	ENSG00000145428	RNF175	-0.0295179706075438	0.107852616400083	FALSE	-0.119851837	0.003189321	0.276085679	FALSE
rs1002656	C	T	ENSG00000163875	MEAF6	0.0198417872313437	0.168559692413251	FALSE	0.096820132	0.0068916	0.403007272	FALSE
rs10026870	T	C	ENSG00000145365	TIFA	-0.00236758688496709	0.908720474458576	FALSE	0.150376988	0.00025515	0.050649043	FALSE
rs1002701	C	T	ENSG00000127125	PPCS	-0.0157274980887323	0.0584638502227481	FALSE	-0.103106904	0.002716107	0.252626138	FALSE
rs1002701	C	T	ENSG00000127125	PPCS	-0.0157274980887323	0.0584638502227481	FALSE	-0.053614845	0.005721215	0.370512831	FALSE
rs10027488	A	G	ENSG00000145476	CYP4V2	-0.164839025228265	3.28765235689529e-16	TRUE	-0.183628671	9.09e-06	0.003303493	TRUE
rs10027814	G	A	ENSG00000053900	ANAPC4	0.0785648087661474	6.01595889562575e-18	TRUE	0.091739659	5.69e-10	5.64e-07	TRUE
rs10027979	C	T	ENSG00000170509	HSD17B13	0.00765082641297159	0.783616360381079	FALSE	0.167737248	0.000432979	0.075302918	FALSE
rs10028441	A	G	ENSG00000198189	HSD17B11	0.108253213208671	2.64681801427517e-19	TRUE	0.055748296	0.006914099	0.403550595	FALSE
rs10028486	G	A	ENSG00000169435	RASSF6	0.0296071000507014	0.120916510481782	FALSE	0.18912799	0.00497444	0.34698795	FALSE
rs1002922	C	T	ENSG00000171522	PTGER4	-0.05249281	0.04233713	FALSE	-0.140672514	0.001711086	0.192629032	FALSE
rs10029388	A	G	ENSG00000145384	FABP2	1.01500584376251	4.46055634830597e-47	TRUE	0.438655167	2.91e-08	2.03e-05	TRUE
rs10029388	A	G	ENSG00000145390	USP53	-0.0431850886092467	0.155091142322808	FALSE	0.153538936	0.003237999	0.278457006	FALSE
rs10029698	G	A	ENSG00000198189	HSD17B11	-0.0347031247254178	0.0943437024109058	FALSE	0.132247836	0.00343287	0.287137365	FALSE
rs10029698	G	A	ENSG00000145332	KLHL8	0.0722078587417845	0.00659518316287758	FALSE	0.114880763	0.006930874	0.403976161	FALSE
rs10029732	G	A	ENSG00000145247	OCIAD2	0.00904793180841449	0.426791882345867	FALSE	0.279090586	1.41e-08	1.06e-05	TRUE
rs1003024	T	C	ENSG00000180537	RNF182	0.293685023359909	2.38712874064069e-15	TRUE	0.415252023	3.68e-06	0.001508648	TRUE
rs10031033	T	C	ENSG00000145384	FABP2	-0.557922625971081	4.64695748228009e-18	TRUE	-0.229418393	0.000866939	0.123390544	FALSE
rs10031057	G	A	ENSG00000137460	FHDC1	0.0042637757005504	0.89254728143703	FALSE	-0.206011911	0.002643289	0.248676008	FALSE
rs10031354	T	C	ENSG00000053900	ANAPC4	0.0652237773174766	2.50892814600906e-13	TRUE	0.0843241	2.08e-08	1.51e-05	TRUE
rs10031415	A	G	ENSG00000109323	MANBA	-0.0141233192345677	0.278465748881121	FALSE	-0.058159827	0.009285998	0.456223071	FALSE
rs10031452	T	C	ENSG00000138757	G3BP2	-0.00213284386804891	0.740764821103468	FALSE	-0.059885085	0.009074896	0.452028823	FALSE
rs10031452	T	C	ENSG00000138744	NAAA	0.39408078555027	5.66383588857052e-44	TRUE	0.339424588	3.23e-10	3.35e-07	TRUE
rs10031452	T	C	ENSG00000138744	NAAA	0.39408078555027	5.66383588857052e-44	TRUE	0.302847356	4.54e-10	4.58e-07	TRUE
rs1003167	T	G	ENSG00000172432	GTPBP2	0.00292932889370559	0.791153496088318	FALSE	-0.110718472	0.002888607	0.261472572	FALSE
rs1003167	T	G	ENSG00000137216	TMEM63B	0.000336873831736784	0.979280476118044	FALSE	0.141714989	0.0005591	0.090587361	FALSE
rs1003169	A	G	ENSG00000164023	SGMS2	0.0780499488322519	0.148906209384916	FALSE	-0.393876273	0.001496913	0.177292394	FALSE
rs10031777	C	T	ENSG00000145247	OCIAD2	0.00857938401908557	0.450998484864181	FALSE	0.279090586	1.41e-08	1.06e-05	TRUE
rs10031780	C	T	ENSG00000145386	CCNA2	-0.016013235451722	0.516574960875019	FALSE	0.160769008	0.009058441	0.451647656	FALSE
rs1003213	A	C	ENSG00000078177	N4BP2	0.146796443214419	1.55210083503696e-15	TRUE	0.213712583	1.07e-05	0.003781028	TRUE
rs1003250	T	C	ENSG00000010030	ETV7	-0.382830364149265	4.76581205330074e-28	TRUE	-0.168096746	0.003764912	0.301476186	FALSE
rs10032704	C	T	ENSG00000138686	BBS7	-0.000483596326702588	0.967254883340893	FALSE	-0.138382842	0.004605138	0.334413236	FALSE
rs10033163	A	G	ENSG00000159692	CTBP1	0.0331023241483428	0.0265266724691708	FALSE	0.253788062	0.000638406	0.099649712	FALSE
rs10033163	A	G	ENSG00000159692	CTBP1	0.0331023241483428	0.0265266724691708	FALSE	0.074808386	0.001020548	0.13800473	FALSE
rs10033885	C	A	ENSG00000186352	ANKRD37	-0.0300585024051005	0.468087788657498	FALSE	-0.333438368	0.006957882	0.404692411	FALSE
rs10034143	T	C	ENSG00000169762	TAPT1	-0.0758486933709591	1.04865094927963e-05	TRUE	-0.16992109	0.001786999	0.197878987	FALSE
rs10034180	G	A	ENSG00000178163	ZNF518B	-0.0635044269079667	4.12985288271113e-05	FALSE	-0.090973986	0.001239673	0.157007067	FALSE
rs1003433	G	T	ENSG00000106460	TMEM106B	0.114137527278319	8.01783291299152e-11	TRUE	0.110874793	0.002676275	0.250509599	FALSE
rs10034623	A	G	ENSG00000145384	FABP2	-0.569150788289914	5.36912480066129e-17	TRUE	-0.206316856	0.006491448	0.392771274	FALSE
rs10034623	A	G	ENSG00000138735	PDE5A	0.185986778122565	3.82421456154842e-20	TRUE	0.129449527	0.006197181	0.384455405	FALSE
rs10034661	A	G	ENSG00000164096	C4orf3	-0.168713289365484	6.500849965443e-29	TRUE	-0.155916314	0.00280963	0.257532388	FALSE
rs10035001	C	T	ENSG00000109272	PF4V1	-0.0676067842567917	0.204590394523355	FALSE	-0.354816717	0.001661339	0.189083863	FALSE
rs10035180	C	T	ENSG00000169228	RAB24	-0.02305718	0.1401866	FALSE	0.138336575	2.41e-05	0.007568918	TRUE
rs10035180	C	T	ENSG00000169228	RAB24	-0.02305718	0.1401866	FALSE	-0.163567332	0.000641732	0.100041781	FALSE
rs10035418	G	A	ENSG00000120318	ARAP3	-0.0396500664052005	0.0332162715887189	FALSE	-0.08265743	0.003710429	0.299243051	FALSE
rs10035513	T	C	ENSG00000058729	RIOK2	0.0921182307757731	0.00347179913063781	FALSE	0.178665729	0.006964631	0.404877162	FALSE
rs10035650	G	A	ENSG00000175471	MCTP1	-0.004389112	0.7362328	FALSE	0.1457336	2.43e-06	0.00105049	TRUE
rs10035917	T	C	ENSG00000145687	SSBP2	0.0559538742169292	0.0502771593409384	FALSE	0.301290226	0.000598796	0.095190591	FALSE
rs10036147	C	T	ENSG00000151882	CCL28	0.0100164836334911	0.550753396554321	FALSE	0.14914276	0.007420042	0.415672103	FALSE
rs10036246	G	A	ENSG00000113742	CPEB4	0.0204190937858295	0.238362829720646	FALSE	-0.214637283	0.009747875	0.464608729	FALSE
rs10036748	T	C	ENSG00000145901	TNIP1	0.0141074064631526	0.438158921727031	FALSE	0.095304908	0.002285458	0.2290056	FALSE
rs10036834	G	A	ENSG00000087116	ADAMTS2	0.0244538220561044	0.63337290392488	FALSE	0.167110956	0.008026267	0.429542669	FALSE
rs10036896	T	C	ENSG00000197375	SLC22A5	0.1508257	3.197609e-11	TRUE	0.203024618	0.000545898	0.08905227	FALSE
rs10036954	A	C	ENSG00000112992	NNT	0.0492554298772183	2.19238251191142e-08	TRUE	0.076422977	0.000920198	0.128500716	FALSE
rs10036980	C	A	ENSG00000153140	CETN3	-0.00906586865414255	0.442043882527747	FALSE	-0.065276235	0.004519452	0.33118035	FALSE
rs10037055	T	G	ENSG00000169228	RAB24	-0.05327722	0.001254837	FALSE	0.16951677	7.29e-07	0.000364876	TRUE
rs10037055	T	G	ENSG00000169228	RAB24	-0.05327722	0.001254837	FALSE	-0.154087602	0.002325854	0.231358218	FALSE
rs10037071	G	A	ENSG00000044115	CTNNA1	-0.355599904327272	2.71337892897257e-88	TRUE	-0.357267726	1.56e-35	5.4e-31	TRUE
rs1003721	T	G	ENSG00000159231	CBR3	-0.0230549618930422	0.138777995235629	FALSE	0.131127264	0.005916257	0.376447086	FALSE
rs1003721	T	G	ENSG00000185808	PIGP	0.0665530077526824	1.63687339253854e-08	TRUE	0.219906022	2.07e-08	1.5e-05	TRUE
rs1003721	T	G	ENSG00000185808	PIGP	0.0665530077526824	1.63687339253854e-08	TRUE	0.108256468	0.001832154	0.200908252	FALSE
rs1003721	T	G	ENSG00000182670	TTC3	-0.0663339885342703	1.39868454181199e-11	TRUE	-0.047811356	0.002845685	0.259324906	FALSE
rs10037485	T	C	ENSG00000055163	CYFIP2	0.0669991984441919	9.53391033772925e-05	FALSE	0.06808747	0.004326213	0.323925132	FALSE
rs10037485	T	C	ENSG00000055163	CYFIP2	0.0669991984441919	9.53391033772925e-05	FALSE	0.072841003	0.008406125	0.437850591	FALSE
rs10037757	C	A	ENSG00000113108	APBB3	-0.00142013584100869	0.923972252689656	FALSE	-0.059466897	0.006522782	0.393651475	FALSE
rs10037757	C	A	ENSG00000131495	NDUFA2	-0.0894875535572089	1.78639484265588e-19	TRUE	-0.076832631	1.16e-08	8.88e-06	TRUE
rs10037757	C	A	ENSG00000213523	SRA1	-0.002195162	0.8455222	FALSE	-0.070211124	0.003244239	0.278746343	FALSE
rs10037757	C	A	ENSG00000120314	WDR55	-0.0396277500370612	1.62735269825576e-06	TRUE	0.210652945	7.98e-10	7.68e-07	TRUE
rs10038174	G	A	ENSG00000113108	APBB3	-0.00128774660514338	0.930898439237552	FALSE	-0.063138637	0.003539908	0.291774091	FALSE
rs10038174	G	A	ENSG00000131495	NDUFA2	-0.0904553447737649	3.97296677143696e-20	TRUE	-0.073475971	4.09e-08	2.77e-05	TRUE
rs10038174	G	A	ENSG00000213523	SRA1	-0.001483147	0.8951212	FALSE	-0.067064259	0.004607729	0.334505732	FALSE
rs10038174	G	A	ENSG00000120314	WDR55	-0.0390904241081983	2.0772503485787e-06	TRUE	0.214371739	2.57e-10	2.71e-07	TRUE
rs10038443	G	A	ENSG00000113108	APBB3	-0.0527961821780511	0.0035018600752057	FALSE	-0.074874416	0.00947769	0.459860216	FALSE
rs10038443	G	A	ENSG00000113068	PFDN1	-0.0535942722087529	4.26622201937945e-06	TRUE	-0.087827582	0.002595987	0.24626692	FALSE
rs10038486	G	A	ENSG00000050767	COL23A1	-0.0440570343801637	0.072792979157564	FALSE	0.100615519	0.007099281	0.407989078	FALSE
rs10038608	G	A	ENSG00000112992	NNT	0.0442284175333037	6.58613203840571e-07	TRUE	0.066056802	0.004087464	0.314820511	FALSE
rs1003878	A	G	ENSG00000204305	AGER	0.0173388952715487	0.331726969549268	FALSE	0.204892957	0.000176142	0.038037401	TRUE
rs1003878	A	G	ENSG00000204472	AIF1	0.0301042165851505	0.17106681628197	FALSE	0.061621434	0.00647941	0.392428296	FALSE
rs1003878	A	G	ENSG00000231389	HLA-DPA1	-0.00650431996737768	0.868471308726213	FALSE	0.133999488	0.009502113	0.460309495	FALSE
rs1003878	A	G	ENSG00000223865	HLA-DPB1	0.0127336356008966	0.755957464973099	FALSE	0.264145032	0.002535551	0.243001653	FALSE
rs1003878	A	G	ENSG00000204428	LY6G5C	0.126123270827529	0.00272618065574601	FALSE	0.18042581	0.002660923	0.249650759	FALSE
rs1003878	A	G	ENSG00000204516	MICB	-0.105663173764591	7.63998570426204e-06	TRUE	-0.101068612	0.002722984	0.25303128	FALSE
rs1003878	A	G	ENSG00000221988	PPT2	0.0266971021125834	0.118418794663264	FALSE	0.132633556	0.006664629	0.397349295	FALSE
rs1003878	A	G	ENSG00000236104	ZBTB22	0.00761998533320868	0.63000922569796	FALSE	-0.0467417	0.00983269	0.466157403	FALSE
rs1003879	A	G	ENSG00000204472	AIF1	0.0278111423134158	0.124469229394133	FALSE	0.062074701	0.00221408	0.224949303	FALSE
rs1003879	A	G	ENSG00000223865	HLA-DPB1	0.0160223859701026	0.63315670761724	FALSE	0.229404452	0.003539861	0.291774091	FALSE
rs1003879	A	G	ENSG00000204287	HLA-DRA	0.0104296772768756	0.752525532270619	FALSE	0.091501515	0.004086738	0.314797643	FALSE
rs1003879	A	G	ENSG00000204428	LY6G5C	0.0624766186731178	0.0724954759242635	FALSE	0.145497741	0.007120932	0.408443783	FALSE
rs10038	A	C	ENSG00000105656	ELL	-0.0438377215608842	0.000959565711863192	FALSE	-0.078214118	0.001851193	0.202213394	FALSE
rs10038	A	C	ENSG00000064490	RFXANK	0.00972834179441972	0.511637141287973	FALSE	0.105010498	0.003667517	0.297326028	FALSE
rs10039112	G	T	ENSG00000132842	AP3B1	0.0906097399960122	4.73393420227623e-19	TRUE	0.069229786	2.06e-05	0.006629228	TRUE
rs1003918	A	G	ENSG00000005156	LIG3	-0.0611796138057389	1.39575644249572e-08	TRUE	-0.126642074	0.000596362	0.094926581	FALSE
rs1003918	A	G	ENSG00000073536	NLE1	-0.0346412840199241	0.00423176182458476	FALSE	0.093755013	0.006994078	0.405532002	FALSE
rs1003918	A	G	ENSG00000092871	RFFL	-0.0760286613914463	4.93766592402093e-13	TRUE	-0.073163575	0.003485637	0.28940578	FALSE
rs10039221	C	T	ENSG00000146066	HIGD2A	0.000607362159669902	0.961371291184215	FALSE	0.064640113	0.001139403	0.148583826	FALSE
rs10039241	A	G	ENSG00000169228	RAB24	-0.04319257	0.01411435	FALSE	0.173824196	7.75e-07	0.0003845	TRUE
rs10039368	C	T	ENSG00000094880	CDC23	-0.0349092982502556	0.0721692587156116	FALSE	-0.147834234	0.003562634	0.292796986	FALSE
rs1003979	T	C	ENSG00000235863	B3GALT4	-0.00896076584344826	0.298283778113638	FALSE	-0.074532639	0.002905217	0.262205796	FALSE
rs1003979	T	C	ENSG00000223865	HLA-DPB1	0.0303330504485128	0.314167738274386	FALSE	0.238142107	0.001401559	0.170093027	FALSE
rs10039937	G	T	ENSG00000171522	PTGER4	-0.11775	0.0001076432	FALSE	-0.155134335	0.002277459	0.228522584	FALSE
rs1003995	A	C	ENSG00000073849	ST6GAL1	-0.00299776903804907	0.820126214158234	FALSE	0.076581112	0.002965806	0.265203079	FALSE
rs1004062	G	T	ENSG00000204713	TRIM27	-0.249362012197991	7.75360991390732e-36	TRUE	-0.19382369	3.42e-06	0.001416519	TRUE
rs10040715	A	G	ENSG00000175857	GAPT	0.04752352	0.4415374	FALSE	0.289538467	0.003934586	0.308583485	FALSE
rs10040989	A	G	ENSG00000044115	CTNNA1	0.0756443972825515	0.00608445025207235	FALSE	0.131009661	0.004349957	0.324825623	FALSE
rs10041606	T	C	ENSG00000069020	MAST4	-0.0887609407923679	0.00142006613902987	FALSE	0.206240294	0.001354752	0.16633583	FALSE
rs10041652	A	G	ENSG00000145730	PAM	-0.245456099853072	9.68980411044699e-08	TRUE	-0.183931533	0.009633057	0.462534727	FALSE
rs10041762	A	G	ENSG00000120314	WDR55	-0.0416362680882935	2.28821230359843e-06	TRUE	0.111911405	0.003338403	0.283080217	FALSE
rs10041762	A	G	ENSG00000146007	ZMAT2	-0.0515635909243765	2.52910759981341e-07	TRUE	-0.07836733	4.57e-06	0.001819504	TRUE
rs10041869	C	A	ENSG00000138829	FBN2	0.550796976798501	3.78705222939618e-26	TRUE	0.597731564	1.13e-11	1.54e-08	TRUE
rs10042048	C	T	ENSG00000145730	PAM	-0.185346843053788	0.0176384684717413	FALSE	-0.30935045	0.002257159	0.227450834	FALSE
rs10042243	T	C	ENSG00000151292	CSNK1G3	-0.0178738776227049	0.135859802852914	FALSE	0.145745512	0.001186562	0.152699213	FALSE
rs10042299	G	A	ENSG00000131495	NDUFA2	0.0806427038014914	4.51018139711108e-16	TRUE	0.062844825	2.33e-06	0.001011969	TRUE
rs10042299	G	A	ENSG00000213523	SRA1	0.01724304	0.1237488	FALSE	0.064444562	0.005710527	0.370242168	FALSE
rs10042299	G	A	ENSG00000120314	WDR55	0.027360207729665	0.000912664267570639	FALSE	-0.173334478	3.24e-07	0.000177563	TRUE
rs10042591	T	C	ENSG00000113532	ST8SIA4	-0.0441359031342368	0.00345739860383161	FALSE	0.102551453	0.001620838	0.186314501	FALSE
rs10042636	A	G	ENSG00000164253	WDR41	0.155816929489166	7.49597928309325e-12	TRUE	0.392855283	8.22e-05	0.020779379	TRUE
rs10042752	G	T	ENSG00000164171	ITGA2	-0.0854871275812865	4.86615597833946e-07	TRUE	-0.134919983	0.005145592	0.35288644	FALSE
rs10042992	T	C	ENSG00000112992	NNT	0.0444169020218422	6.38103289723519e-07	TRUE	0.066284841	0.003990297	0.310837659	FALSE
rs10043031	A	G	ENSG00000150753	CCT5	0.188588604869629	2.11137157677025e-38	TRUE	-0.251063163	3.16e-06	0.001322469	TRUE
rs1004323	G	A	ENSG00000129932	DOHH	0.0296634547996797	0.019139558171335	FALSE	-0.14833334	0.001028029	0.138643202	FALSE
rs1004329	G	T	ENSG00000178163	ZNF518B	-0.0851941144469718	7.06298660142256e-06	TRUE	-0.107129544	0.001712815	0.192723078	FALSE
rs10043779	A	G	ENSG00000175471	MCTP1	-0.00475331	0.7179825	FALSE	0.1457336	2.43e-06	0.00105049	TRUE
rs10043919	T	C	ENSG00000169131	ZNF354A	0.2614632	6.603783e-10	TRUE	0.25948039	0.007052268	0.4069078	FALSE
rs10044354	T	C	ENSG00000164308	ERAP2	1.206498	4.438535e-194	TRUE	1.168583426	1.01e-47	1.86e-42	TRUE
rs10044354	T	C	ENSG00000113441	LNPEP	0.0676881850560989	7.54487275494078e-10	TRUE	0.108673765	9.44e-09	7.38e-06	TRUE
rs10044368	A	G	ENSG00000177556	ATOX1	-0.07288789	3.421994e-11	TRUE	-0.072969561	8.35e-05	0.021061311	TRUE
rs1004491	C	T	ENSG00000072210	ALDH3A2	-0.0340318711523155	0.0016326827883978	FALSE	-0.17759445	2.83e-06	0.00119994	TRUE
rs1004491	C	T	ENSG00000072210	ALDH3A2	-0.0340318711523155	0.0016326827883978	FALSE	-0.082635915	0.000195655	0.041266106	TRUE
rs10045249	A	G	ENSG00000168916	ZNF608	-0.0127855	0.7863248	FALSE	0.183026354	0.00652385	0.393690814	FALSE
rs1004529	G	A	ENSG00000186654	PRR5	-0.0115525058631158	0.660469529481663	FALSE	-0.173397661	0.007461739	0.416749585	FALSE
rs10045385	C	T	ENSG00000172548	NIPAL4	-0.004891105	0.8396881	FALSE	0.258283446	0.004158058	0.317539125	FALSE
rs10045431	A	C	ENSG00000145860	RNF145	-0.00652219606801336	0.537157416290909	FALSE	-0.062514601	0.001525776	0.179426813	FALSE
rs10045443	T	G	ENSG00000120318	ARAP3	-0.0418952512540058	0.0238191870728418	FALSE	-0.075202199	0.007386252	0.414883538	FALSE
rs10045589	C	T	ENSG00000164253	WDR41	0.00303109386038987	0.838845458731982	FALSE	-0.335899947	2.42e-08	1.72e-05	TRUE
rs1004578	G	A	ENSG00000071246	VASH1	0.729900346260896	2.35059532146326e-22	TRUE	0.761967515	7.73e-08	4.91e-05	TRUE
rs10045935	T	C	ENSG00000174132	FAM174A	-0.04232531	0.05377092	FALSE	-0.124316948	2.5e-05	0.007789141	TRUE
rs10046053	C	T	ENSG00000253846	PCDHGA10	-0.001249665	0.9262441	FALSE	0.194728781	0.009996807	0.469025204	FALSE
rs10046115	G	A	ENSG00000204310	AGPAT1	-0.00429166991582121	0.788581783413464	FALSE	-0.176771445	0.003464611	0.288556353	FALSE
rs10046115	G	A	ENSG00000213654	GPSM3	0.00772868823650595	0.581938472950132	FALSE	-0.092356353	0.001242835	0.157277567	FALSE
rs10046115	G	A	ENSG00000240065	PSMB9	0.0417391226644901	0.155018084529203	FALSE	0.228148914	0.000137825	0.031374289	TRUE
rs10046127	T	C	ENSG00000204351	SKIV2L	0.147862726956328	3.68370489990743e-09	TRUE	0.086906117	0.006995831	0.40559887	FALSE
rs10046257	A	G	ENSG00000204310	AGPAT1	-0.000555842699253569	0.971645897197952	FALSE	-0.159004703	0.007774752	0.42410826	FALSE
rs10046257	A	G	ENSG00000213654	GPSM3	0.00895450914931906	0.513852344964699	FALSE	-0.095299301	0.000717773	0.108207623	FALSE
rs10046257	A	G	ENSG00000161904	LEMD2	0.00876415841301368	0.450732562498489	FALSE	0.060132979	0.004383616	0.326074311	FALSE
rs10046257	A	G	ENSG00000240065	PSMB9	0.0526214335122475	0.0664406659642977	FALSE	0.213934538	0.000296219	0.056888765	FALSE
rs10046277	T	C	ENSG00000204310	AGPAT1	-0.00429166991582121	0.788581783413464	FALSE	-0.176771445	0.003464611	0.288556353	FALSE
rs10046277	T	C	ENSG00000213654	GPSM3	0.00772868823650595	0.581938472950132	FALSE	-0.092356353	0.001242835	0.157277567	FALSE
rs10046277	T	C	ENSG00000240065	PSMB9	0.0417391226644901	0.155018084529203	FALSE	0.228148914	0.000137825	0.031374289	TRUE
rs10046843	T	C	ENSG00000164978	NUDT2	0.100035167630465	6.4841398174462e-08	TRUE	0.165608576	8.64e-06	0.003165855	TRUE
rs10046843	T	C	ENSG00000164978	NUDT2	0.100035167630465	6.4841398174462e-08	TRUE	0.21208689	6.88e-05	0.017941253	TRUE
rs10046	G	A	ENSG00000137869	CYP19A1	-0.418713799200829	2.40734017735541e-20	TRUE	-0.17510883	0.004655991	0.336161848	FALSE
rs10047079	C	T	ENSG00000160691	SHC1	0.00460174304761567	0.681132163205037	FALSE	-0.052084263	0.009939327	0.468025454	FALSE
rs10047112	G	A	ENSG00000169231	THBS3	0.094087080433901	4.64653297087736e-09	TRUE	0.114824132	0.001140796	0.148683156	FALSE
rs10047459	C	T	ENSG00000149577	SIDT2	-0.113787732564816	8.22727121176395e-06	TRUE	-0.132634515	0.00430489	0.323157426	FALSE
rs10047541	T	C	ENSG00000139055	ERP27	-0.130303345051751	4.26052865617925e-13	TRUE	-0.172609533	5.27e-06	0.002064325	TRUE
rs1004766	G	A	ENSG00000188786	MTF1	0.018855001479804	0.110070414506558	FALSE	-0.082887217	0.00518542	0.354296997	FALSE
rs1004792	A	G	ENSG00000103351	CLUAP1	0.00687629075072661	0.657270838289707	FALSE	0.163255565	0.001411857	0.170911392	FALSE
rs1004792	A	G	ENSG00000131652	THOC6	0.00608046845364012	0.578759519534655	FALSE	0.133706301	0.00879525	0.445974796	FALSE
rs10048070	A	G	ENSG00000077238	IL4R	0.00425474538113193	0.82272728749627	FALSE	0.100236977	0.000781029	0.114818173	FALSE
rs10048206	G	A	ENSG00000091542	ALKBH5	-0.0230935787264769	0.00631521247821922	FALSE	0.034231457	0.004650855	0.33597541	FALSE
rs10048206	G	A	ENSG00000154803	FLCN	0.00775903557923265	0.698381139789446	FALSE	-0.149547751	0.001955567	0.208867426	FALSE
rs10048206	G	A	ENSG00000177731	FLII	0.00630167061266547	0.352226032818006	FALSE	0.12127678	0.007442971	0.41631856	FALSE
rs10048206	G	A	ENSG00000131899	LLGL1	0.0568704117914922	1.33553671612934e-06	TRUE	0.120238657	0.004024773	0.312337309	FALSE
rs10048206	G	A	ENSG00000072310	SREBF1	-0.328667359602271	1.05561797678029e-54	TRUE	-0.36430259	3.35e-16	9.37e-13	TRUE
rs10048206	G	A	ENSG00000072310	SREBF1	-0.328667359602271	1.05561797678029e-54	TRUE	-0.261256041	2.29e-08	1.64e-05	TRUE
rs1004831	T	C	ENSG00000116001	TIA1	0.0254798987807092	0.149001414034041	FALSE	0.128534447	0.005593821	0.367091218	FALSE
rs1004856	G	A	ENSG00000149243	KLHL35	-0.139720449254035	5.81934339679816e-07	TRUE	-0.330067123	3.41e-06	0.001410477	TRUE
rs10048682	T	C	ENSG00000138439	FAM117B	0.1636147	9.711926e-11	TRUE	0.197980192	6.21e-05	0.016530503	TRUE
rs10048682	T	C	ENSG00000138439	FAM117B	0.1636147	9.711926e-11	TRUE	0.212171119	6.31e-05	0.016746886	TRUE
rs10048682	T	C	ENSG00000138442	WDR12	0.04320101	9.313481e-05	FALSE	0.078528595	0.002505547	0.241425472	FALSE
rs10048784	T	C	ENSG00000115919	KYNU	-0.0387229954719925	0.216010733418623	FALSE	-0.145183945	0.008831583	0.446713609	FALSE
rs10048784	T	C	ENSG00000115919	KYNU	-0.0387229954719925	0.216010733418623	FALSE	-0.123026265	0.009202665	0.454615903	FALSE
rs10048837	T	C	ENSG00000135624	CCT7	-0.008479094	0.481688	FALSE	-0.257173872	0.004117702	0.316003678	FALSE
rs10048942	G	A	ENSG00000174579	MSL2	0.0019846669071611	0.803017448347023	FALSE	-0.125487446	0.008859111	0.447288352	FALSE
rs10049087	G	A	ENSG00000233276	GPX1	0.0161627138595296	0.265822508577662	FALSE	-0.145641525	0.004013129	0.31189844	FALSE
rs10049087	G	A	ENSG00000004534	RBM6	0.370720337007882	6.30065963485781e-134	TRUE	0.332796893	1.7e-31	3.28e-27	TRUE
rs10049087	G	A	ENSG00000182179	UBA7	0.118231971825986	4.51627609680814e-27	TRUE	0.087689167	1.63e-07	9.64e-05	TRUE
rs10049246	A	G	ENSG00000113790	EHHADH	0.0090902071466027	0.573050043800433	FALSE	-0.116455194	0.004831029	0.342247697	FALSE
rs10049462	T	C	ENSG00000233276	GPX1	0.0110313675525019	0.625674562365281	FALSE	-0.193186153	0.007636281	0.421120007	FALSE
rs10049462	T	C	ENSG00000068745	IP6K2	-0.00735719298521406	0.557825998391254	FALSE	0.20173734	9.27e-05	0.022883087	TRUE
rs10049462	T	C	ENSG00000068745	IP6K2	-0.00735719298521406	0.557825998391254	FALSE	0.132873511	0.000944721	0.130822978	FALSE
rs10049462	T	C	ENSG00000185909	KLHDC8B	0.141718660342348	0.0150183009950048	FALSE	0.271731351	0.003477096	0.289092636	FALSE
rs10049462	T	C	ENSG00000213672	NCKIPSD	-0.160990651277492	1.6815731295934e-11	TRUE	-0.275335483	6.55e-05	0.017247694	TRUE
rs10049462	T	C	ENSG00000004534	RBM6	0.175462379846138	4.60714768450995e-09	TRUE	0.160189962	0.000636755	0.099440874	FALSE
rs10049462	T	C	ENSG00000114316	USP4	0.00752403403729439	0.51608868503652	FALSE	0.1200787	6.61e-07	0.000334601	TRUE
rs10049462	T	C	ENSG00000178252	WDR6	0.315256181256222	2.84051606328897e-43	TRUE	0.303538667	3.91e-18	1.43e-14	TRUE
rs1004969	A	G	ENSG00000139132	FGD4	0.018728120074754	0.339610447954153	FALSE	-0.191427958	0.000194614	0.041098718	TRUE
rs1004986	T	C	ENSG00000198162	MAN1A2	-0.00307768380074714	0.88432073762144	FALSE	-0.208308851	0.002468514	0.239336101	FALSE
rs1004986	T	C	ENSG00000116830	TTF2	0.210828639339944	1.47927205724723e-15	TRUE	0.277352722	8.36e-05	0.02107919	TRUE
rs10050159	A	G	ENSG00000138785	INTS12	-0.0829652816750387	2.05982138027445e-06	TRUE	-0.115557596	1.51e-05	0.005106751	TRUE
rs10050235	G	A	ENSG00000109272	PF4V1	-0.0731153501487388	0.169374688065529	FALSE	-0.354500582	0.001619962	0.186227043	FALSE
rs10050295	A	G	ENSG00000169299	PGM2	0.0212130417754978	0.0715816703707507	FALSE	0.067011673	0.005182103	0.354175683	FALSE
rs10050385	A	G	ENSG00000151292	CSNK1G3	0.0200472908995562	0.127357602392857	FALSE	-0.135704223	0.003791217	0.302520925	FALSE
rs10050402	G	A	ENSG00000152377	SPOCK1	0.0102532952457374	0.399239330696668	FALSE	-0.129735207	0.001156984	0.150112605	FALSE
rs10050426	A	G	ENSG00000197043	ANXA6	0.02755524	0.2692782	FALSE	0.134023049	0.001331835	0.164511718	FALSE
rs10050426	A	G	ENSG00000113140	SPARC	-0.00201000169198337	0.958849326899983	FALSE	-0.154640461	0.006412945	0.390593055	FALSE
rs10050455	A	G	ENSG00000113108	APBB3	-0.0031024404395974	0.834259226544679	FALSE	-0.063065724	0.003471847	0.288883559	FALSE
rs10050455	A	G	ENSG00000131495	NDUFA2	-0.0895214779858638	8.70735497674335e-20	TRUE	-0.07251113	5.7e-08	3.74e-05	TRUE
rs10050455	A	G	ENSG00000213523	SRA1	-0.00319291	0.7759972	FALSE	-0.065399506	0.005595824	0.367151429	FALSE
rs10050455	A	G	ENSG00000120314	WDR55	-0.0389752314252576	2.02344125074957e-06	TRUE	0.216402711	1.44e-10	1.6e-07	TRUE
rs10051170	A	G	ENSG00000145780	FEM1C	-0.144329264881014	1.21216369107305e-27	TRUE	-0.098086914	6.98e-06	0.002634315	TRUE
rs10051170	A	G	ENSG00000134970	TMED7	-0.0168592880752129	0.0513832632799663	FALSE	-0.04920726	0.008241901	0.434348522	FALSE
rs10051366	C	T	ENSG00000120318	ARAP3	-0.0390493766905494	0.0350225392197074	FALSE	-0.078625663	0.005826241	0.373758129	FALSE
rs10051599	G	A	ENSG00000113742	CPEB4	0.0279059823585975	0.0372690960512142	FALSE	-0.215499206	0.00109521	0.144669436	FALSE
rs1005165	T	C	ENSG00000012061	ERCC1	-0.0461644033703063	0.00232614660254711	FALSE	-0.09869632	0.000489247	0.082337195	FALSE
rs1005165	T	C	ENSG00000012061	ERCC1	-0.0461644033703063	0.00232614660254711	FALSE	-0.098971431	0.002632211	0.248123904	FALSE
rs10051931	G	A	ENSG00000175471	MCTP1	0.014466	0.3044887	FALSE	0.099264466	0.003398345	0.285750758	FALSE
rs10052080	G	A	ENSG00000197043	ANXA6	0.02527131	0.2710774	FALSE	0.128155379	0.002518633	0.242043329	FALSE
rs10052189	C	T	ENSG00000082515	MRPL22	0.00144095536253495	0.878856429538646	FALSE	0.048722673	0.008142301	0.432138909	FALSE
rs10052199	C	A	ENSG00000158985	CDC42SE2	-0.0463949319182045	0.000291943292717019	FALSE	-0.139394674	0.000887314	0.12532292	FALSE
rs10052199	C	A	ENSG00000158985	CDC42SE2	-0.0463949319182045	0.000291943292717019	FALSE	-0.108710855	0.009695671	0.463595206	FALSE
rs10052199	C	A	ENSG00000186687	LYRM7	0.0008071544	0.9567229	FALSE	0.087911291	0.005917257	0.37646511	FALSE
rs10052212	G	A	ENSG00000174132	FAM174A	-0.07743715	0.0003519278	FALSE	-0.13886292	1.89e-06	0.000843677	TRUE
rs10052657	A	C	ENSG00000152932	RAB3C	-0.000944871860579199	0.954770961008495	FALSE	-0.149067481	0.008190219	0.433204933	FALSE
rs10052731	C	T	ENSG00000113658	SMAD5	0.223474975555325	4.59497149204498e-24	TRUE	0.363319239	4.34e-08	2.91e-05	TRUE
rs10052921	G	A	ENSG00000164253	WDR41	0.0714687381693011	4.98472714035066e-05	FALSE	0.261546676	0.00019276	0.04078572	TRUE
rs10053702	C	T	ENSG00000113721	PDGFRB	-0.0120610378752796	0.847618726924073	FALSE	-0.358203432	0.002454562	0.238645252	FALSE
rs1005380	C	T	ENSG00000179598	PLD6	-0.0943822084249745	0.200336393819395	FALSE	0.349431059	0.003888576	0.306576942	FALSE
rs1005380	C	T	ENSG00000179598	PLD6	-0.0943822084249745	0.200336393819395	FALSE	0.343706488	0.004123732	0.316202369	FALSE
rs10054006	G	T	ENSG00000145779	TNFAIP8	-0.0285838515956751	0.00752375755147871	FALSE	-0.076171546	0.002537849	0.243124751	FALSE
rs10054135	T	C	ENSG00000145936	KCNMB1	-0.00408312298327111	0.896638871080468	FALSE	0.279251893	0.000732099	0.109750143	FALSE
rs1005413	C	T	ENSG00000142765	SYTL1	0.0108028781550236	0.634211743468839	FALSE	-0.239194746	0.005255937	0.356707825	FALSE
rs10054168	T	C	ENSG00000217128	FNIP1	0.05244977	2.045579e-05	TRUE	0.080498907	0.000132358	0.030405336	TRUE
rs10054519	G	A	ENSG00000112992	NNT	0.0652066868922104	1.02756520391949e-13	TRUE	0.091130455	5.18e-05	0.014261656	TRUE
rs1005451	C	T	ENSG00000125755	SYMPK	0.0122926827031299	0.148608677776767	FALSE	0.131663172	0.007269118	0.412019895	FALSE
rs1005451	C	T	ENSG00000007255	TRAPPC6A	-0.0331760657506932	0.0241334559244996	FALSE	-0.081560606	0.009894626	0.467294	FALSE
rs10054618	C	T	ENSG00000158985	CDC42SE2	0.0160611803137975	0.180383870150254	FALSE	0.101423208	0.009972909	0.468604473	FALSE
rs10054618	C	T	ENSG00000217128	FNIP1	0.05581903	1.745873e-05	TRUE	0.071300332	0.00180596	0.199114457	FALSE
rs10054618	C	T	ENSG00000158987	RAPGEF6	0.0596908404772612	8.38998479998451e-06	TRUE	0.072673049	0.001434467	0.172726964	FALSE
rs10054618	C	T	ENSG00000197375	SLC22A5	0.08772093	0.0003569594	FALSE	0.18452591	0.001640691	0.187598465	FALSE
rs1005478	A	G	ENSG00000100151	PICK1	-0.0361472255854334	0.0823903568935711	FALSE	0.140342737	0.003581176	0.293607987	FALSE
rs10054927	A	G	ENSG00000189127	ANKRD34B	-0.09016481	0.4023532	FALSE	-0.606282904	0.003021544	0.267985727	FALSE
rs1005510	T	C	ENSG00000156603	MED19	0.071865245856571	1.13853531080484e-07	TRUE	0.066856865	0.005690619	0.369731911	FALSE
rs1005510	T	C	ENSG00000134809	TIMM10	0.112698778761538	1.35288764554634e-05	TRUE	0.35373731	0.000119646	0.02808347	TRUE
rs1005511	T	C	ENSG00000156603	MED19	0.0721326902755799	9.4262362757275e-08	TRUE	0.069074105	0.004249302	0.321108233	FALSE
rs1005511	T	C	ENSG00000134809	TIMM10	0.112231624116441	1.32676079545495e-05	TRUE	0.35206144	0.000128894	0.029796075	TRUE
rs10055339	A	G	ENSG00000145780	FEM1C	-0.155913946636792	6.46702975412111e-31	TRUE	-0.114031867	2.65e-07	0.000148909	TRUE
rs1005551	T	C	ENSG00000278535	DHRS11	-0.0437748517700099	0.00106258096863027	FALSE	-0.12081418	0.005649693	0.368613819	FALSE
rs1005551	T	C	ENSG00000278311	GGNBP2	0.112518231626173	8.42167335542203e-47	TRUE	0.074150789	3.22e-05	0.009660655	TRUE
rs1005552	C	T	ENSG00000278311	GGNBP2	0.123395916427438	1.31435471090493e-57	TRUE	0.080214758	1.56e-06	0.000713975	TRUE
rs1005552	C	T	ENSG00000273611	ZNHIT3	0.149115914589235	1.19921066888325e-47	TRUE	0.059563216	0.000141012	0.031949216	TRUE
rs10055533	C	T	ENSG00000081059	TCF7	0.0268155826241828	0.248939744650551	FALSE	0.119560177	0.008207753	0.433663329	FALSE
rs1005564	T	C	ENSG00000119725	ZNF410	-0.0265731838881173	0.0273944159809168	FALSE	-0.11219204	1.28e-05	0.00442416	TRUE
rs10055677	G	A	ENSG00000134970	TMED7	0.00571874812871702	0.503975100615492	FALSE	0.058615748	0.002025342	0.213326432	FALSE
rs10055801	C	T	ENSG00000112992	NNT	0.0663040863116361	4.87260438396645e-14	TRUE	0.090975326	5.33e-05	0.014607229	TRUE
rs10056257	G	A	ENSG00000161011	SQSTM1	-0.056859725919622	1.41884909841866e-05	TRUE	-0.081962271	7.01e-05	0.018227282	TRUE
rs1005645	T	C	ENSG00000182534	MXRA7	2.13462934128958	1.87549346668867e-83	TRUE	1.243659175	4.12e-22	2.41e-18	TRUE
rs10056462	A	G	ENSG00000113658	SMAD5	0.220124674113972	2.58665843112976e-17	TRUE	0.389434032	1.96e-07	0.000113559	TRUE
rs10057028	G	A	ENSG00000175857	GAPT	-0.1234632	1.027918e-05	TRUE	-0.40239717	2.51e-23	1.69e-19	TRUE
rs10057028	G	A	ENSG00000175857	GAPT	-0.1234632	1.027918e-05	TRUE	-0.339475546	5.46e-15	1.27e-11	TRUE
rs10057187	A	C	ENSG00000174132	FAM174A	-0.03097131	0.1409496	FALSE	-0.113484895	9.25e-05	0.022836944	TRUE
rs1005776	A	G	ENSG00000156381	ANKRD9	-0.147714877376456	9.48469510863866e-11	TRUE	-0.142232396	0.005550941	0.365816841	FALSE
rs1005776	A	G	ENSG00000100865	CINP	0.0175814162710558	0.0503343785218939	FALSE	0.119734585	0.005491221	0.364009045	FALSE
rs10057851	G	A	ENSG00000197860	SGTB	-0.02658006	0.04889633	FALSE	0.212715787	0.000585569	0.093718716	FALSE
rs10057	A	G	ENSG00000119718	EIF2B2	0.0123215321323012	0.192766107540979	FALSE	0.053815844	0.007685761	0.422381004	FALSE
rs10058074	A	G	ENSG00000197208	SLC22A4	-0.144298	1.981221e-21	TRUE	-0.07169609	0.008213663	0.433777745	FALSE
rs10058074	A	G	ENSG00000197375	SLC22A5	-0.1834049	2.812872e-21	TRUE	-0.331573123	3.22e-13	5.68e-10	TRUE
rs10058270	C	T	ENSG00000049656	CLPTM1L	0.00433258999366306	0.80896894988117	FALSE	-0.33221568	0.001073584	0.142820627	FALSE
rs10058433	G	A	ENSG00000113328	CCNG1	0.0299181530131222	0.204775807910772	FALSE	0.094806616	0.007067888	0.407253728	FALSE
rs10058557	A	G	ENSG00000171617	ENC1	0.02127239	0.7139683	FALSE	0.255606946	0.004931449	0.345600506	FALSE
rs10058558	G	A	ENSG00000112992	NNT	0.0443178215923415	5.50985727045358e-07	TRUE	0.066056802	0.004087464	0.314820511	FALSE
rs10058567	C	T	ENSG00000189127	ANKRD34B	-0.1938491	0.4720634	FALSE	-1.237599214	0.007057066	0.407031388	FALSE
rs10058673	G	A	ENSG00000078295	ADCY2	0.00149232500045087	0.833732374078981	FALSE	0.152452733	0.000858627	0.122578622	FALSE
rs1005873	G	A	ENSG00000128191	DGCR8	0.0257070409453026	0.225844708570969	FALSE	0.127363225	0.000343058	0.063477301	FALSE
rs10058973	C	T	ENSG00000112977	DAP	0.0493336995367025	0.000393055792616562	FALSE	0.073903144	0.008850783	0.447113434	FALSE
rs1005900	G	A	ENSG00000275074	NUDT18	0.271216433295097	2.86767273242274e-63	TRUE	0.206565116	2.65e-11	3.38e-08	TRUE
rs1005930	A	G	ENSG00000128791	TWSG1	-0.00839346901533636	0.628112678827792	FALSE	-0.083344658	0.005200454	0.354834813	FALSE
rs1005934	G	A	ENSG00000135387	CAPRIN1	0.00789514147863004	0.262993333456872	FALSE	0.069557446	0.007263686	0.411882557	FALSE
rs10059384	G	A	ENSG00000113742	CPEB4	-0.0386713968578328	0.00792045833954979	FALSE	-0.31238493	1.8e-06	0.00080739	TRUE
rs1005955	C	T	ENSG00000188906	LRRK2	-0.0349624460132926	0.0448772971362236	FALSE	-0.079428272	0.007585302	0.419836523	FALSE
rs10059560	C	T	ENSG00000135074	ADAM19	-0.0371290054846583	0.089673381909037	FALSE	-0.071190652	0.009033202	0.451080443	FALSE
rs10059650	A	G	ENSG00000066583	ISOC1	0.130664492021823	2.41665798907768e-05	TRUE	0.234930208	0.001888862	0.204602476	FALSE
rs10059650	A	G	ENSG00000064651	SLC12A2	4.19997024572079e-05	0.997900064650961	FALSE	0.12825026	0.007113886	0.408242853	FALSE
rs10059688	G	A	ENSG00000113494	PRLR	-0.0391641092358889	0.0266623015683468	FALSE	-0.160344986	0.009786671	0.465475152	FALSE
rs10059993	A	G	ENSG00000112992	NNT	0.0662114908649622	5.36547970390095e-14	TRUE	0.091130455	5.18e-05	0.014261656	TRUE
rs1005999	T	C	ENSG00000135972	MRPS9	-0.05302654	7.975067e-05	FALSE	-0.077689952	0.007503159	0.417798549	FALSE
rs10060008	C	T	ENSG00000038427	VCAN	-0.0400744492452141	0.101578646444833	FALSE	0.097442393	0.009899909	0.46735357	FALSE
rs10060156	A	C	ENSG00000092421	SEMA6A	-0.0040032987256467	0.814921722551477	FALSE	-0.137444956	0.008837451	0.446843861	FALSE
rs10060173	T	C	ENSG00000113108	APBB3	0.00872555342713521	0.633788496211842	FALSE	0.08680852	0.001888112	0.204568099	FALSE
rs10060173	T	C	ENSG00000113108	APBB3	0.00872555342713521	0.633788496211842	FALSE	0.086787791	0.003459423	0.288324479	FALSE
rs1006044	T	C	ENSG00000196776	CD47	-0.0497115184329961	0.00354292973028575	FALSE	-0.117416558	0.003507643	0.290413434	FALSE
rs10060937	T	C	ENSG00000150753	CCT5	0.120247663568928	5.10520358388354e-23	TRUE	-0.181359174	0.000120915	0.028332727	TRUE
rs10061076	T	C	ENSG00000019582	CD74	-0.042703298704663	0.645633638083531	FALSE	-0.39975813	0.004613083	0.334666789	FALSE
rs10061076	T	C	ENSG00000070614	NDST1	-0.361330027977415	0.000178291253375784	FALSE	-0.588310743	0.000510341	0.084808407	FALSE
rs1006111	C	T	ENSG00000105568	PPP2R1A	0.045874495140202	2.64552652770838e-09	TRUE	0.045697072	0.002690266	0.251255952	FALSE
rs1006111	C	T	ENSG00000196267	ZNF836	0.0150415682551917	0.194503184007779	FALSE	0.122950287	0.003494709	0.289784676	FALSE
rs10061195	C	A	ENSG00000205302	SNX2	-0.007333158	0.6101236	FALSE	0.081968269	0.004668329	0.336544178	FALSE
rs10061480	A	G	ENSG00000113269	RNF130	0.0201662010543394	0.0368950575616019	FALSE	0.065707025	0.004622108	0.334971861	FALSE
rs1006169	A	G	ENSG00000205356	TECPR1	0.0395067238795235	0.00240657581650968	FALSE	0.195580368	8.8e-10	8.41e-07	TRUE
rs1006169	A	G	ENSG00000196367	TRRAP	-0.0244490701974016	0.0775901486806665	FALSE	-0.05330858	0.002709216	0.252301152	FALSE
rs10062110	T	C	ENSG00000124279	FASTKD3	-0.00949561054036993	0.435955618361315	FALSE	0.088853654	0.006131153	0.382629047	FALSE
rs1006216	G	A	ENSG00000117448	AKR1A1	0.0338249106996331	0.000911379550692205	FALSE	0.076193195	0.000806485	0.117367739	FALSE
rs1006216	G	A	ENSG00000197429	IPP	-0.0542356524204448	0.00016686790140265	FALSE	-0.12892893	0.000209978	0.043624936	TRUE
rs10062371	G	A	ENSG00000197375	SLC22A5	0.1495825	4.45303e-11	TRUE	0.211153359	0.000310942	0.058974753	FALSE
rs10062661	G	A	ENSG00000174132	FAM174A	-0.2113075	3.61077e-10	TRUE	-0.224524661	3.57e-06	0.001470721	TRUE
rs10062661	G	A	ENSG00000113532	ST8SIA4	-0.103357211600308	1.86520846324197e-07	TRUE	-0.188356956	0.000940306	0.130374518	FALSE
rs10062661	G	A	ENSG00000113532	ST8SIA4	-0.103357211600308	1.86520846324197e-07	TRUE	-0.186963962	0.00110772	0.145808745	FALSE
rs10062813	C	T	ENSG00000132842	AP3B1	-0.0860306559213654	1.2491732611914e-18	TRUE	-0.06989792	5.9e-06	0.002277544	TRUE
rs10062943	G	A	ENSG00000044115	CTNNA1	-0.287704347551911	6.31071722615877e-40	TRUE	-0.304090905	1.96e-17	6.6e-14	TRUE
rs1006361	C	A	ENSG00000101146	RAE1	0.00527980854524627	0.637359348778817	FALSE	-0.141464363	0.009103784	0.452531352	FALSE
rs10063742	A	G	ENSG00000085365	SCAMP1	0.0976019355593772	1.62226041258901e-12	TRUE	0.133502074	2.94e-07	0.000163096	TRUE
rs1006389	C	T	ENSG00000163249	CCNYL1	-0.01330837	0.3694709	FALSE	-0.167410827	0.002135197	0.220064766	FALSE
rs10063964	G	A	ENSG00000145649	GZMA	-0.00727824274928639	0.830660583840958	FALSE	0.177467989	0.005588955	0.366925966	FALSE
rs1006405	G	A	ENSG00000071537	SEL1L	-0.0100682710313588	0.226243027667635	FALSE	-0.135133198	0.004022185	0.312298491	FALSE
rs1006407	C	T	ENSG00000167077	MEI1	0.263903124778042	4.70595572054877e-30	TRUE	0.141631975	0.000794867	0.116230499	FALSE
rs1006407	C	T	ENSG00000167077	MEI1	0.263903124778042	4.70595572054877e-30	TRUE	0.195315629	0.008717079	0.44440491	FALSE
rs1006409	G	A	ENSG00000133687	TMTC1	-0.277588189363638	0.00170328320249492	FALSE	-0.441681592	0.000775412	0.114273671	FALSE
rs1006410	T	C	ENSG00000133687	TMTC1	-0.351361118849539	0.000125107677190421	FALSE	-0.475179469	0.000321938	0.060553652	FALSE
rs10064122	C	A	ENSG00000134516	DOCK2	-0.0163450720564426	0.149275174391035	FALSE	-0.064536813	0.001089452	0.144230076	FALSE
rs10064824	G	A	ENSG00000164253	WDR41	0.0460133969330531	0.0012965051783569	FALSE	0.156960702	0.007929691	0.427251363	FALSE
rs10064948	G	A	ENSG00000172262	ZNF131	-0.01479888	0.4440204	FALSE	-0.428292722	0.000738393	0.110432809	FALSE
rs10064995	C	T	ENSG00000164265	SCGB3A2	-0.00977906043320221	0.502686115734335	FALSE	-0.164080856	0.006029434	0.379713882	FALSE
rs1006547	C	T	ENSG00000197912	SPG7	0.00268332732642403	0.696666898072015	FALSE	-0.036535231	0.007283355	0.412381263	FALSE
rs10065689	T	C	ENSG00000112992	NNT	0.0666171534161936	2.57601731507228e-14	TRUE	0.091130455	5.18e-05	0.014261656	TRUE
rs10065787	T	G	ENSG00000197375	SLC22A5	-0.1030152	2.263989e-07	TRUE	-0.316690917	1.45e-10	1.62e-07	TRUE
rs10065813	T	C	ENSG00000037749	MFAP3	-0.0157563989200537	0.46863694124777	FALSE	0.091892904	0.001636831	0.187389263	FALSE
rs10066284	C	T	ENSG00000197860	SGTB	-0.008320521	0.5264644	FALSE	0.242863297	0.000135889	0.031034351	TRUE
rs10066407	T	C	ENSG00000196923	PDLIM7	0.005805979	0.6673346	FALSE	-0.127712028	0.00874485	0.444982906	FALSE
rs1006656	G	A	ENSG00000131899	LLGL1	0.0423493008176275	0.023856409319474	FALSE	0.167526893	0.007723397	0.423135966	FALSE
rs10067049	G	A	ENSG00000145730	PAM	-0.181813841722806	0.0198156920191382	FALSE	-0.313139076	0.001981196	0.210583441	FALSE
rs10067194	A	G	ENSG00000189127	ANKRD34B	-0.7286641	2.333848e-23	TRUE	-0.716132947	2.56e-08	1.81e-05	TRUE
rs1006722	G	A	ENSG00000047662	FAM184B	0.0333967437671128	7.86279660998083e-05	FALSE	0.169526967	0.000447777	0.077180803	FALSE
rs1006722	G	A	ENSG00000002549	LAP3	0.349831599318907	3.79394675977945e-56	TRUE	0.379972365	1.05e-18	4.14e-15	TRUE
rs10067427	G	A	ENSG00000174132	FAM174A	-0.03469991	0.08561089	FALSE	-0.085401095	0.003517232	0.290810187	FALSE
rs10067502	A	G	ENSG00000145730	PAM	-0.184045762103315	0.0181788824175624	FALSE	-0.30935045	0.002257159	0.227450834	FALSE
rs1006754	T	C	ENSG00000242550	SERPINB10	0.780395166839361	9.81504340818725e-55	TRUE	0.834065523	6.65e-21	3.4e-17	TRUE
rs10067633	C	T	ENSG00000185305	ARL15	0.003352656	0.8364129	FALSE	-0.091802725	0.005336891	0.359252927	FALSE
rs1006763	T	C	ENSG00000165304	MELK	0.00944875769386126	0.726298313024893	FALSE	0.237256366	0.006897778	0.403197325	FALSE
rs10067711	C	T	ENSG00000066583	ISOC1	0.339987621335692	3.51532157146627e-06	TRUE	0.70921217	0.000397378	0.070680248	FALSE
rs10067976	C	A	ENSG00000164615	CAMLG	0.03781665	1.519243e-05	TRUE	0.045584225	0.003957482	0.309483369	FALSE
rs10068269	T	C	ENSG00000153071	DAB2	0.0319494672582815	0.145014347503781	FALSE	-0.090502615	0.005024868	0.348721479	FALSE
rs10068511	T	C	ENSG00000113296	THBS4	0.0405143757021402	0.157094753163138	FALSE	0.267017819	0.000389608	0.069679421	FALSE
rs10068902	G	A	ENSG00000237190	CDKN2AIPNL	-0.01430798	0.5419109	FALSE	0.11099189	0.002523369	0.242329313	FALSE
rs1006896	C	A	ENSG00000163320	CGGBP1	-0.0292720929012828	0.0183880420217193	FALSE	0.1246505	5.46e-05	0.014903259	TRUE
rs1006896	C	A	ENSG00000163320	CGGBP1	-0.0292720929012828	0.0183880420217193	FALSE	-0.099055341	0.000587122	0.093884363	FALSE
rs1006896	C	A	ENSG00000175105	ZNF654	-0.00179963052310235	0.927242606690113	FALSE	-0.134708504	0.009711667	0.463894849	FALSE
rs10068988	T	C	ENSG00000145868	FBXO38	-0.0862329042795223	4.68428296575807e-19	TRUE	-0.062177409	0.000708248	0.107185358	FALSE
rs10069361	A	G	ENSG00000164308	ERAP2	1.090557	1.040244e-127	TRUE	1.082436152	4.25e-34	1.16e-29	TRUE
rs10069361	A	G	ENSG00000113441	LNPEP	0.0641575817602471	4.43023507484519e-09	TRUE	0.074563926	0.000199538	0.041913157	TRUE
rs1006945	G	T	ENSG00000101442	ACTR5	-0.11072408629575	5.60895587129607e-22	TRUE	-0.19278219	6.04e-07	0.000308971	TRUE
rs1006945	G	T	ENSG00000101445	PPP1R16B	-0.0711255771289966	2.57671990026097e-05	TRUE	-0.123350566	0.001117513	0.146701908	FALSE
rs1006957	T	G	ENSG00000214941	ZSWIM7	-0.0241682573345137	0.1208981180149	FALSE	-0.433478914	1.31e-08	9.91e-06	TRUE
rs10069690	T	C	ENSG00000112877	CEP72	-0.00905747847774985	0.515877319776103	FALSE	0.110637863	0.006808315	0.401035308	FALSE
rs10069699	C	T	ENSG00000113593	PPWD1	-0.006798349546958	0.62152079886471	FALSE	-0.100835113	0.001235888	0.156718158	FALSE
rs10070021	G	A	ENSG00000044115	CTNNA1	-0.256958649679144	9.98658512379068e-47	TRUE	-0.298708211	2.56e-25	2.24e-21	TRUE
rs1007007	T	C	ENSG00000196367	TRRAP	0.0350469568090544	0.181169563060261	FALSE	0.077488282	0.005769977	0.37205426	FALSE
rs1007008	T	C	ENSG00000196367	TRRAP	0.0430748071091161	0.144039663612956	FALSE	0.080522644	0.008856693	0.447222879	FALSE
rs10070258	G	T	ENSG00000175471	MCTP1	0.01627624	0.2457119	FALSE	0.104133533	0.001751141	0.195314573	FALSE
rs10070340	A	G	ENSG00000113569	NUP155	0.00784301428615085	0.440042347996209	FALSE	0.118193697	0.003661054	0.297132393	FALSE
rs10070522	A	G	ENSG00000175857	GAPT	-0.1200458	2.23023e-05	TRUE	-0.411167341	3.89e-23	2.57e-19	TRUE
rs10070522	A	G	ENSG00000175857	GAPT	-0.1200458	2.23023e-05	TRUE	-0.348488886	5.01e-15	1.18e-11	TRUE
rs10070704	T	C	ENSG00000175857	GAPT	-0.09196935	0.001897309	FALSE	-0.320389012	8.17e-12	1.15e-08	TRUE
rs10070704	T	C	ENSG00000175857	GAPT	-0.09196935	0.001897309	FALSE	-0.250992215	3.82e-07	0.000205685	TRUE
rs1007075	A	G	ENSG00000103642	LACTB	-0.194427337492038	1.23463857253836e-26	TRUE	-0.160395029	1.19e-07	7.23e-05	TRUE
rs1007090	T	C	ENSG00000125977	EIF2S2	-0.00116306007688161	0.860214442881714	FALSE	-0.179255628	4.37e-06	0.001752688	TRUE
rs1007090	T	C	ENSG00000101460	MAP1LC3A	-0.105966625612679	0.000144048665703149	FALSE	-0.111313163	0.007103551	0.408087758	FALSE
rs10071051	A	G	ENSG00000197375	SLC22A5	0.1484917	5.023028e-11	TRUE	0.169891497	0.003065177	0.270041076	FALSE
rs10071236	A	G	ENSG00000113721	PDGFRB	-0.0146827137339758	0.810895682288754	FALSE	-0.354341541	0.002733495	0.253564068	FALSE
rs1007137	C	T	ENSG00000124102	PI3	-0.3819835985764	6.93538202292612e-06	TRUE	-0.518016716	0.000196462	0.041406419	TRUE
rs1007137	C	T	ENSG00000124233	SEMG1	-0.100571196183663	4.49655274677303e-07	TRUE	-0.362999398	7.83e-06	0.002906126	TRUE
rs10071392	A	G	ENSG00000113734	BNIP1	0.0151038495611443	0.236147709723851	FALSE	0.133650021	0.008575748	0.44151557	FALSE
rs10071406	T	C	ENSG00000112893	MAN2A1	-0.12185072315613	1.83637665221433e-09	TRUE	-0.079112731	0.009396379	0.458321618	FALSE
rs1007141	T	C	ENSG00000100526	CDKN3	-0.0163033834679176	0.321244701542286	FALSE	-0.152856582	0.008704778	0.444154084	FALSE
rs10071705	T	C	ENSG00000168944	CEP120	-0.01145077	0.3222355	FALSE	-0.108976876	0.009926926	0.467824254	FALSE
rs10071705	T	C	ENSG00000205302	SNX2	0.01505845	0.1334869	FALSE	0.082346837	9.63e-05	0.023589783	TRUE
rs10071	A	G	ENSG00000136044	APPL2	0.0670827751969799	3.81517147644916e-08	TRUE	0.085128623	0.000238835	0.048188499	TRUE
rs10071	A	G	ENSG00000151131	C12orf45	0.00738164657614857	0.525379940546199	FALSE	0.093271306	0.008137259	0.432054317	FALSE
rs10072030	A	G	ENSG00000123219	CENPK	0.150668130686295	3.08126990623438e-13	TRUE	0.147883336	0.001731863	0.194047381	FALSE
rs10072030	A	G	ENSG00000197860	SGTB	-0.0156532	0.2176929	FALSE	0.295002024	1.67e-06	0.000759168	TRUE
rs10072083	T	C	ENSG00000151882	CCL28	0.0105489210345738	0.531497134962661	FALSE	0.145603465	0.009106525	0.452560938	FALSE
rs1007215	A	G	ENSG00000132294	EFR3A	0.00928563412326434	0.304772172666837	FALSE	0.050486243	0.002217696	0.225179265	FALSE
rs10072521	A	G	ENSG00000113552	GNPDA1	0.0409126318346541	0.122322322665064	FALSE	0.135635513	0.002836685	0.258899478	FALSE
rs10072860	T	G	ENSG00000113749	HRH2	0.000360667699576658	0.982734621326302	FALSE	-0.118591136	0.007387876	0.414931729	FALSE
rs1007298	T	C	ENSG00000159496	RGL4	0.115868210617688	5.91482449811462e-08	TRUE	0.132881764	3.04e-05	0.00919845	TRUE
rs10073052	C	T	ENSG00000145730	PAM	-0.172734596215032	3.70386640907036e-05	FALSE	-0.154437944	0.008274794	0.435041374	FALSE
rs10073580	T	C	ENSG00000113742	CPEB4	-0.0138504471106265	0.271302066364064	FALSE	-0.152044138	0.007459963	0.416721655	FALSE
rs1007381	G	A	ENSG00000100918	REC8	-0.00402249589640799	0.827906321160303	FALSE	0.081352214	0.009786297	0.465470034	FALSE
rs10073822	A	G	ENSG00000135074	ADAM19	-0.0689941922036207	0.00410508134292337	FALSE	-0.083719338	0.004871256	0.34353767	FALSE
rs1007390	T	C	ENSG00000180767	CHST13	0.0621431333062215	0.345495817215455	FALSE	0.351494709	0.000637875	0.099575635	FALSE
rs1007398	A	G	ENSG00000004139	SARM1	0.0176940638189474	0.144644219311516	FALSE	-0.13169641	0.00219573	0.223879984	FALSE
rs1007435	C	T	ENSG00000064393	HIPK2	-0.00831397299589653	0.770510743964498	FALSE	-0.168204039	0.005503356	0.364370636	FALSE
rs10074541	C	T	ENSG00000242110	AMACR	0.2091377	5.766765e-13	TRUE	0.337521026	1.3e-05	0.004497412	TRUE
rs10074541	C	T	ENSG00000242110	AMACR	0.2091377	5.766765e-13	TRUE	0.188385497	0.000169456	0.036885178	TRUE
rs10074541	C	T	ENSG00000242110	AMACR	0.2091377	5.766765e-13	TRUE	0.16886234	0.001877596	0.203971674	FALSE
rs10074573	C	T	ENSG00000169045	HNRNPH1	0.00725103	0.4394294	FALSE	-0.113706438	0.005982261	0.378401915	FALSE
rs10074573	C	T	ENSG00000176783	RUFY1	-0.1672401	2.180946e-24	TRUE	-0.148063999	0.000514705	0.085355608	FALSE
rs10074573	C	T	ENSG00000176783	RUFY1	-0.1672401	2.180946e-24	TRUE	-0.117230442	0.003406791	0.28614708	FALSE
rs1007469	G	A	ENSG00000110931	CAMKK2	-0.00443299615206113	0.742276433158581	FALSE	-0.215535407	0.000629665	0.09869212	FALSE
rs1007469	G	A	ENSG00000110931	CAMKK2	-0.00443299615206113	0.742276433158581	FALSE	-0.217455784	0.003724931	0.29982627	FALSE
rs10074748	C	T	ENSG00000175857	GAPT	0.063504	0.03258682	FALSE	0.220794045	2.71e-06	0.001156002	TRUE
rs10074748	C	T	ENSG00000175857	GAPT	0.063504	0.03258682	FALSE	0.164577088	0.000793418	0.116098164	FALSE
rs10075024	T	C	ENSG00000189127	ANKRD34B	-1.091125	2.726674e-19	TRUE	-1.297498128	8.03e-08	5.07e-05	TRUE
rs10075024	T	C	ENSG00000152380	FAM151B	-0.227572642691804	1.29292094452907e-16	TRUE	-0.219389115	0.004077813	0.314417017	FALSE
rs10075239	T	G	ENSG00000153395	LPCAT1	-0.0269373309690763	0.0642631095980043	FALSE	-0.100086095	0.000560925	0.090789046	FALSE
rs10075586	G	A	ENSG00000213347	MXD3	0.001573044	0.9150324	FALSE	-0.137050907	0.001884156	0.204332391	FALSE
rs10075735	T	C	ENSG00000152377	SPOCK1	0.00960147075285673	0.432015626354645	FALSE	-0.129514188	0.001186645	0.152702253	FALSE
rs10075839	A	G	ENSG00000131844	MCCC2	0.0369882412579188	0.122193081871137	FALSE	-0.24419388	0.002917699	0.262877931	FALSE
rs10075914	A	G	ENSG00000164175	SLC45A2	0.000633497387251551	0.958878865196157	FALSE	0.116585927	0.006882706	0.402823324	FALSE
rs1007602	T	C	ENSG00000197375	SLC22A5	0.04821129	0.02395705	FALSE	0.158560226	0.001725279	0.193605338	FALSE
rs10076131	C	T	ENSG00000047188	YTHDC2	0.187458356852424	2.44540590695185e-49	TRUE	0.22150326	3.67e-06	0.001503209	TRUE
rs10076182	A	G	ENSG00000113240	CLK4	-0.297364344412959	1.46774111861309e-43	TRUE	-0.204311923	1.58e-07	9.38e-05	TRUE
rs10076182	A	G	ENSG00000169131	ZNF354A	-0.7512227	9.003162e-69	TRUE	-0.617574193	1.16e-10	1.31e-07	TRUE
rs10076327	A	G	ENSG00000168944	CEP120	-0.007005079	0.5749692	FALSE	-0.127687021	0.00334737	0.283455947	FALSE
rs1007637	A	G	ENSG00000108405	P2RX1	0.311178050372485	1.11731937962319e-16	TRUE	0.209146696	0.000860149	0.122712202	FALSE
rs10076501	A	C	ENSG00000047188	YTHDC2	-0.0920784206892879	5.34410834096697e-14	TRUE	-0.126723897	0.000942072	0.130534701	FALSE
rs10076713	A	G	ENSG00000171522	PTGER4	-0.1109381	0.0001983055	FALSE	-0.128158249	0.008942212	0.449059764	FALSE
rs1007690	C	T	ENSG00000134910	STT3A	0.00756306960033236	0.42680415157687	FALSE	0.070495535	0.007146373	0.409045936	FALSE
rs10077254	T	C	ENSG00000113742	CPEB4	0.0116861788733425	0.383016747058944	FALSE	-0.201585682	0.001109391	0.145954287	FALSE
rs10077272	C	A	ENSG00000164283	ESM1	-0.003662817	0.6863798	FALSE	-0.128999296	0.009611759	0.462207832	FALSE
rs10077333	T	G	ENSG00000197043	ANXA6	0.02665362	0.2500131	FALSE	0.128155379	0.002518633	0.242043329	FALSE
rs1007738	G	A	ENSG00000121671	CRY2	0.0136979396473008	0.298750145047399	FALSE	-0.081723616	0.001253314	0.15809883	FALSE
rs10077466	C	T	ENSG00000072571	HMMR	-0.031423992468729	0.0843376790267577	FALSE	0.143352325	0.000998257	0.135919562	FALSE
rs10077785	T	C	ENSG00000197375	SLC22A5	0.1545047	6.939552e-12	TRUE	0.215635686	0.000208028	0.043302333	TRUE
rs10078007	A	C	ENSG00000174132	FAM174A	-0.05973767	0.006428894	FALSE	-0.130517692	1.77e-05	0.005813764	TRUE
rs10078079	T	C	ENSG00000044115	CTNNA1	-0.362621981950052	1.42320845479012e-89	TRUE	-0.355224128	1.39e-35	4.94e-31	TRUE
rs10078289	G	T	ENSG00000085365	SCAMP1	0.0964815346700788	3.93487321041611e-12	TRUE	0.133502074	2.94e-07	0.000163096	TRUE
rs10078304	A	G	ENSG00000175471	MCTP1	0.01433362	0.3091018	FALSE	0.097530288	0.003948576	0.309173828	FALSE
rs10078499	T	C	ENSG00000044115	CTNNA1	-0.28249754127009	3.13731003073624e-41	TRUE	-0.297106585	3.97e-17	1.27e-13	TRUE
rs1007863	C	T	ENSG00000100347	SAMM50	-0.0382965216108176	2.85019118886039e-05	TRUE	-0.123649829	9.43e-06	0.003410401	TRUE
rs1007883	T	C	ENSG00000083799	CYLD	0.00723633344934773	0.336016675434413	FALSE	-0.071993854	0.007745072	0.423534306	FALSE
rs1007888	C	T	ENSG00000240972	MIF	0.0457801132496989	0.00148326446759487	FALSE	0.062382531	0.00828866	0.435267021	FALSE
rs10079049	A	G	ENSG00000175449	RFESD	0.008682373	0.6501052	FALSE	0.16921698	0.0079732	0.42827276	FALSE
rs10079213	G	T	ENSG00000174132	FAM174A	0.06136642	0.09650758	FALSE	0.143635734	0.00798012	0.42846596	FALSE
rs1007924	G	A	ENSG00000010626	LRRC23	0.114920930008034	1.63832585154833e-14	TRUE	0.164446599	0.000503753	0.084024864	FALSE
rs1007924	G	A	ENSG00000111671	SPSB2	0.361088861486086	2.12537122122065e-72	TRUE	0.240203337	6.03e-09	4.89e-06	TRUE
rs10079279	G	A	ENSG00000113361	CDH6	0.0394718067060591	0.242482281432245	FALSE	-0.159389308	0.006449098	0.391587485	FALSE
rs1007932	T	C	ENSG00000167522	ANKRD11	0.00294705548763501	0.827701099708209	FALSE	-0.212649921	0.007059956	0.407111395	FALSE
rs1007932	T	C	ENSG00000003249	DBNDD1	0.170471164865067	6.04614569138496e-08	TRUE	0.180839179	0.006055171	0.380463126	FALSE
rs10079345	T	C	ENSG00000151292	CSNK1G3	0.0140373141893386	0.258847212125235	FALSE	-0.12552796	0.004163967	0.317805923	FALSE
rs1007934	A	G	ENSG00000080815	PSEN1	-0.0307112121180508	0.000515373618057391	FALSE	-0.070908053	0.003485883	0.289414152	FALSE
rs10079383	T	C	ENSG00000185305	ARL15	0.001352386	0.9330281	FALSE	-0.083413209	0.004632317	0.335284589	FALSE
rs10079469	C	A	ENSG00000174132	FAM174A	-0.08170937	0.0001734946	FALSE	-0.141476705	1.98e-06	0.000879948	TRUE
rs10079806	C	A	ENSG00000120708	TGFBI	-0.407669903383456	5.48165551778463e-24	TRUE	-0.314027365	2.01e-05	0.006492264	TRUE
rs1007989	C	A	ENSG00000105220	GPI	-0.00735301506346986	0.678579473941699	FALSE	0.110842053	0.004922229	0.345288168	FALSE
rs1007989	C	A	ENSG00000257103	LSM14A	0.000594551490458979	0.92935917231855	FALSE	-0.038502201	0.00366376	0.297226428	FALSE
rs1007	T	G	ENSG00000075914	EXOSC7	0.0445103634509634	1.40748078709157e-05	TRUE	0.12620004	1.57e-08	1.16e-05	TRUE
rs1008012	G	A	ENSG00000139131	YARS2	-0.010919201681923	0.288539553511507	FALSE	-0.070407115	0.009531524	0.460895214	FALSE
rs10080146	A	G	ENSG00000113068	PFDN1	-0.0527605727555703	5.9838153273381e-06	TRUE	-0.081877692	0.004382145	0.326032091	FALSE
rs10080237	C	T	ENSG00000198478	SH3BGRL2	0.00579773704748192	0.772088326299425	FALSE	-0.116293945	0.005039453	0.349234167	FALSE
rs10080656	T	C	ENSG00000146281	PM20D2	0.0858596795251628	1.31803694027278e-09	TRUE	0.159924881	0.001729384	0.19388379	FALSE
rs10080664	A	G	ENSG00000047579	DTNBP1	0.0172475028195026	0.15154739691718	FALSE	0.115430546	0.009891322	0.467280817	FALSE
rs10080898	C	A	ENSG00000204310	AGPAT1	-0.0026277632829098	0.884510131702337	FALSE	-0.211293246	0.001126484	0.147505352	FALSE
rs10080898	C	A	ENSG00000213654	GPSM3	0.00356175593853707	0.82238968514359	FALSE	-0.09495122	0.002047758	0.214702852	FALSE
rs10080898	C	A	ENSG00000161904	LEMD2	-0.00283375912510723	0.833442753492896	FALSE	0.063764556	0.005627365	0.368076354	FALSE
rs10081212	G	A	ENSG00000005020	SKAP2	0.155624872506046	8.16135145709785e-08	TRUE	0.184994189	7.66e-05	0.019613332	TRUE
rs10081212	G	A	ENSG00000005020	SKAP2	0.155624872506046	8.16135145709785e-08	TRUE	0.168155289	0.007532582	0.418464598	FALSE
rs1008150	T	C	ENSG00000167528	ZNF641	-0.0231874999605119	0.614551258796662	FALSE	-0.241414211	0.002999654	0.266866795	FALSE
rs1008153	C	T	ENSG00000186204	CYP4F12	-0.119080122903691	0.00330865095988456	FALSE	-0.299484431	0.001349318	0.165891825	FALSE
rs1008159	C	T	ENSG00000135677	GNS	-0.0972466181559626	9.30269331410872e-06	TRUE	-0.140536393	2.43e-06	0.001052448	TRUE
rs1008196	G	A	ENSG00000134644	PUM1	-0.0139142171574628	0.216815377819724	FALSE	-0.060621939	0.002470549	0.239447665	FALSE
rs10081	T	C	ENSG00000188076	SCGB1C1	-0.166002049768518	6.04479911240201e-05	TRUE	-0.513803556	0.00099876	0.135968262	FALSE
rs10082476	G	A	ENSG00000107679	PLEKHA1	0.11016049952632	2.55442350403806e-12	TRUE	0.16282141	1.22e-06	0.000573471	TRUE
rs10082476	G	A	ENSG00000107679	PLEKHA1	0.11016049952632	2.55442350403806e-12	TRUE	0.096237233	0.006003406	0.378951639	FALSE
rs10082776	G	A	ENSG00000167768	KRT1	0.129429900063423	0.140024488029107	FALSE	0.51886344	0.007398343	0.415180903	FALSE
rs10082809	T	C	ENSG00000111231	GPN3	-0.371754766418336	2.68951305054934e-50	TRUE	-0.218105126	1.33e-06	0.000619604	TRUE
rs10082840	T	C	ENSG00000111450	STX2	0.103027468452164	0.000138566886933086	FALSE	0.199527674	0.000163762	0.035921533	TRUE
rs10082840	T	C	ENSG00000111450	STX2	0.103027468452164	0.000138566886933086	FALSE	0.19530374	0.004491406	0.330043352	FALSE
rs10083164	C	T	ENSG00000134545	KLRC1	-0.0292170163493899	0.337404291464661	FALSE	-0.141758118	0.007748588	0.423589877	FALSE
rs10083346	T	C	ENSG00000125952	MAX	0.0249293127328235	0.179060133796135	FALSE	0.155876586	0.008043618	0.429879331	FALSE
rs10083525	C	A	ENSG00000125952	MAX	0.0298180581049266	0.115684525022887	FALSE	0.155876586	0.008043618	0.429879331	FALSE
rs1008375	T	C	ENSG00000047662	FAM184B	0.0325473146362937	0.000189568001373556	FALSE	0.159646243	0.001072532	0.142713443	FALSE
rs1008375	T	C	ENSG00000002549	LAP3	0.337640971077552	3.86747487103113e-48	TRUE	0.353421977	1.09e-15	2.82e-12	TRUE
rs10083907	T	G	ENSG00000166401	SERPINB8	0.028257187488736	0.247385793482211	FALSE	0.194101366	0.008742385	0.444925789	FALSE
rs1008403	C	T	ENSG00000204574	ABCF1	-0.00681591127055454	0.525663982330769	FALSE	-0.112460465	0.000497466	0.083263965	FALSE
rs1008403	C	T	ENSG00000137312	FLOT1	-7.36134871470759e-05	0.995702026802877	FALSE	-0.080038216	0.002690306	0.251255952	FALSE
rs1008403	C	T	ENSG00000137331	IER3	-0.000702197099920056	0.982832268247564	FALSE	-0.157345986	0.003115775	0.272587508	FALSE
rs1008403	C	T	ENSG00000234127	TRIM26	-0.0278060004504697	0.0254284833506924	FALSE	-0.092020586	0.002165739	0.221979262	FALSE
rs10084110	A	G	ENSG00000197013	ZNF429	-0.599743490335714	1.3759782340203e-35	TRUE	-0.759793797	2.26e-13	4.09e-10	TRUE
rs10084110	A	G	ENSG00000118620	ZNF430	-0.0861359572540983	2.98182616145614e-09	TRUE	-0.106315637	0.009241551	0.455434791	FALSE
rs10084110	A	G	ENSG00000196268	ZNF493	-0.254279382006388	7.82110906343838e-31	TRUE	-0.24918071	3.35e-08	2.3e-05	TRUE
rs10084110	A	G	ENSG00000196268	ZNF493	-0.254279382006388	7.82110906343838e-31	TRUE	-0.199857279	0.000169095	0.036818138	TRUE
rs10084110	A	G	ENSG00000188171	ZNF626	-0.12621429003507	5.1049858336002e-06	TRUE	-0.249428851	0.001184762	0.152547032	FALSE
rs10084143	T	C	ENSG00000105379	ETFB	0.019808160697215	0.436787899305715	FALSE	-0.508243115	0.003883845	0.306467911	FALSE
rs10084143	T	C	ENSG00000171051	FPR1	-0.0242945552760266	0.392366531251704	FALSE	-0.49526779	3.08e-05	0.009290667	TRUE
rs10084143	T	C	ENSG00000171049	FPR2	-0.0203078080748512	0.602344530042379	FALSE	-0.438182253	0.002353868	0.232944068	FALSE
rs10084143	T	C	ENSG00000168995	SIGLEC7	0.00623519691994539	0.903429283726755	FALSE	-0.467534045	0.004055997	0.313620847	FALSE
rs10084143	T	C	ENSG00000105497	ZNF175	0.0403050766497645	0.290967718161829	FALSE	0.464780721	0.001965355	0.209571231	FALSE
rs10084143	T	C	ENSG00000142556	ZNF614	-0.00960982471942953	0.740388782298692	FALSE	0.347685859	0.007762345	0.423849447	FALSE
rs10084427	T	G	ENSG00000204217	BMPR2	0.1456598	2.523892e-16	TRUE	0.150143664	0.001386566	0.168891196	FALSE
rs10084427	T	G	ENSG00000204217	BMPR2	0.1456598	2.523892e-16	TRUE	0.18009477	0.00270737	0.252203761	FALSE
rs1008455	T	C	ENSG00000162366	PDZK1IP1	-0.229284024987983	0.000252829742876893	FALSE	-0.417096985	0.000482304	0.081458339	FALSE
rs1008507	T	C	ENSG00000185043	CIB1	-0.142975761243787	2.16590618520564e-08	TRUE	-0.10259695	0.003630533	0.295765097	FALSE
rs10085446	A	C	ENSG00000106524	ANKMY2	0.00267322391658464	0.837141617423082	FALSE	0.194784943	1.87e-06	0.0008374	TRUE
rs10085549	T	C	ENSG00000121716	PILRB	0.806504101853917	1.83554651370379e-184	TRUE	0.264815487	6.85e-19	2.77e-15	TRUE
rs10085549	T	C	ENSG00000121716	PILRB	0.806504101853917	1.83554651370379e-184	TRUE	0.477646923	3.93e-17	1.26e-13	TRUE
rs10085549	T	C	ENSG00000121716	PILRB	0.806504101853917	1.83554651370379e-184	TRUE	0.339491687	5.77e-08	3.78e-05	TRUE
rs10085549	T	C	ENSG00000146839	ZAN	-0.0044672024722665	0.59761282128059	FALSE	-0.184739502	0.000651761	0.101094404	FALSE
rs10085776	T	C	ENSG00000135250	SRPK2	-0.00540828745478285	0.66227993658832	FALSE	-0.092417626	0.005955439	0.37769345	FALSE
rs10085838	A	C	ENSG00000136235	GPNMB	-0.079333286111404	1.44349597639754e-05	TRUE	-0.152183305	0.001876024	0.203896941	FALSE
rs10085838	A	C	ENSG00000122550	KLHL7	0.0604138244672717	3.60167418571393e-09	TRUE	0.10599907	9.65e-05	0.023637119	TRUE
rs10085848	T	G	ENSG00000122779	TRIM24	0.0151906551823996	0.590650550727111	FALSE	-0.267135315	0.005575256	0.366524279	FALSE
rs10085848	T	G	ENSG00000105948	TTC26	-0.361972774936512	3.38647745956151e-11	TRUE	-0.39226673	7.12e-05	0.018437548	TRUE
rs10085848	T	G	ENSG00000105939	ZC3HAV1	-0.139226826503589	1.42310422512468e-07	TRUE	-0.290527817	8.57e-05	0.021490622	TRUE
rs10085848	T	G	ENSG00000105939	ZC3HAV1	-0.139226826503589	1.42310422512468e-07	TRUE	-0.225122804	0.002284888	0.228962611	FALSE
rs10086077	A	G	ENSG00000104765	BNIP3L	-0.00123227995523155	0.945453704914527	FALSE	0.181415735	0.00874035	0.4448777	FALSE
rs10086104	T	G	ENSG00000164941	INTS8	0.0176354138141881	0.146593764451147	FALSE	0.180553161	0.001355835	0.166426138	FALSE
rs10086104	T	G	ENSG00000164938	TP53INP1	0.0119486548630207	0.473488370610754	FALSE	0.133632018	0.001231078	0.156340195	FALSE
rs10086392	A	G	ENSG00000104450	SPAG1	0.0731421399184153	0.384691828222719	FALSE	0.788982524	0.000463341	0.079108279	FALSE
rs10086399	G	T	ENSG00000147459	DOCK5	0.0217456293597726	0.0655139565921272	FALSE	0.090841639	0.009409184	0.458549752	FALSE
rs10086399	G	T	ENSG00000147437	GNRH1	-0.00468730324405139	0.726469854390988	FALSE	0.100964046	0.000792487	0.116002398	FALSE
rs10086506	G	T	ENSG00000104447	TRPS1	-0.0423399216300481	0.0127690802814954	FALSE	-0.109747343	0.003410668	0.286335734	FALSE
rs10086688	A	G	ENSG00000022567	SLC45A4	-0.305825413357801	1.05212588496584e-34	TRUE	-0.275780908	3.85e-09	3.24e-06	TRUE
rs10087900	A	G	ENSG00000184428	TOP1MT	0.0515674326741581	0.000842545697774954	FALSE	0.116779433	0.006700586	0.398221435	FALSE
rs10087981	A	C	ENSG00000197217	ENTPD4	-0.0202511951185736	0.0541879482366643	FALSE	0.20476568	0.001705398	0.192197741	FALSE
rs1008805	G	A	ENSG00000137869	CYP19A1	-0.340147809257836	5.14385201911092e-14	TRUE	-0.191760465	0.001663928	0.189235405	FALSE
rs10088120	A	G	ENSG00000133739	LRRCC1	-0.112659759392962	6.48839290546081e-13	TRUE	-0.164513643	2.38e-07	0.000134924	TRUE
rs10088178	A	C	ENSG00000197217	ENTPD4	-0.0349295448063191	0.00199319291063703	FALSE	0.25306433	5e-05	0.01385725	TRUE
rs1008819	G	A	ENSG00000153317	ASAP1	-0.0894391739850462	9.2563270705581e-13	TRUE	-0.054219388	0.00723756	0.411267083	FALSE
rs1008833	G	A	ENSG00000163531	NFASC	-0.0218161140061206	0.280887248333107	FALSE	-0.196829266	0.002141373	0.220424449	FALSE
rs1008838	G	A	ENSG00000163171	CDC42EP3	-0.01950005	0.3314042	FALSE	-0.154652725	0.009902568	0.467386309	FALSE
rs10088428	T	C	ENSG00000147421	HMBOX1	-0.125172422975114	2.4537549723334e-21	TRUE	-0.55937155	2.44e-46	3.42e-41	TRUE
rs10088826	C	T	ENSG00000104320	NBN	-0.0973905027146303	6.59985712914472e-07	TRUE	-0.16522918	6.47e-05	0.017082864	TRUE
rs10088826	C	T	ENSG00000164823	OSGIN2	0.0942062127957435	6.01885128996312e-07	TRUE	0.112365119	0.002195108	0.223836996	FALSE
rs1008890	T	C	ENSG00000006007	GDE1	0.019356151678391	0.213721212138767	FALSE	0.092204003	0.006521564	0.393632545	FALSE
rs10088	A	G	ENSG00000168060	NAALADL1	-0.0799899805264999	0.00179021021933317	FALSE	-0.217006913	0.000884401	0.125056476	FALSE
rs10088	A	G	ENSG00000014138	POLA2	-0.075620077756863	0.0123669448542675	FALSE	-0.261385214	2.1e-05	0.006723465	TRUE
rs10088	A	G	ENSG00000168061	SAC3D1	-0.114175616697736	1.66856833652037e-06	TRUE	-0.127921592	0.000607434	0.096146467	FALSE
rs1008902	C	T	ENSG00000189127	ANKRD34B	-0.1952111	0.1851644	FALSE	-0.650925578	0.009976797	0.468648941	FALSE
rs1008917	T	C	ENSG00000169118	CSNK1G1	0.0959572655255035	1.34335375193769e-13	TRUE	0.13687389	2.43e-05	0.007619109	TRUE
rs1008917	T	C	ENSG00000166831	RBPMS2	0.576853087613598	8.79459515379983e-28	TRUE	1.198179095	1.14e-11	1.55e-08	TRUE
rs1008917	T	C	ENSG00000103671	TRIP4	0.0811291600739509	1.62110692084682e-12	TRUE	0.131547687	2.01e-06	0.00089047	TRUE
rs1008931	G	A	ENSG00000128271	ADORA2A	-0.114517295489559	4.44618823956146e-10	TRUE	-0.139933226	0.000107544	0.025769375	TRUE
rs1008931	G	A	ENSG00000100024	UPB1	0.148928700370674	3.99886200283985e-05	TRUE	0.207719163	0.001591507	0.184182844	FALSE
rs10089487	A	G	ENSG00000168615	ADAM9	0.0638461600199726	6.02335981076947e-05	TRUE	0.09673278	0.009118262	0.452842258	FALSE
rs10089487	A	G	ENSG00000169495	HTRA4	-0.0483916207467261	0.000818406486493365	FALSE	-0.109689115	0.005354016	0.359820396	FALSE
rs1008953	T	C	ENSG00000204070	SYS1	-0.0449660822065973	1.11300618487168e-06	TRUE	-0.16206041	1.13e-10	1.28e-07	TRUE
rs1008953	T	C	ENSG00000124120	TTPAL	-0.0101171030185339	0.540551707910403	FALSE	0.075892346	0.007020859	0.406176701	FALSE
rs1008953	T	C	ENSG00000198026	ZNF335	0.000333081806196927	0.972956051807942	FALSE	0.144698684	0.005748496	0.371346632	FALSE
rs10089574	A	C	ENSG00000104549	SQLE	-0.0428090409476491	0.652648786056642	FALSE	0.329532074	0.007941528	0.427546831	FALSE
rs10089778	C	T	ENSG00000104450	SPAG1	0.101101243392483	0.267414221667469	FALSE	0.788982524	0.000463341	0.079108279	FALSE
rs1008982	C	T	ENSG00000170430	MGMT	-0.217303840308456	3.09099516330411e-39	TRUE	-0.340502985	8.25e-17	2.5e-13	TRUE
rs1008988	A	G	ENSG00000100601	ALKBH1	-0.0261905979538776	0.0772844872313661	FALSE	0.13131971	7.67e-05	0.019621442	TRUE
rs10090044	C	T	ENSG00000221869	CEBPD	0.00198362555429581	0.925933056377446	FALSE	-0.083156538	0.008673334	0.443561895	FALSE
rs1009014	T	C	ENSG00000078269	SYNJ2	0.119586329800456	0.000738992670597179	FALSE	0.262700814	0.000970313	0.133328079	FALSE
rs10090179	A	G	ENSG00000185730	ZNF696	0.0827613583020579	5.05492641603267e-12	TRUE	0.135921377	7.71e-07	0.000383127	TRUE
rs10090196	T	C	ENSG00000133739	LRRCC1	-0.0895467993860238	2.50008684599955e-08	TRUE	-0.126168057	5.68e-05	0.01539825	TRUE
rs10090277	G	A	ENSG00000253958	CLDN23	0.0326163187032321	0.146879353045457	FALSE	0.24669378	0.00926729	0.455892704	FALSE
rs10090551	T	C	ENSG00000147408	CSGALNACT1	-0.681390049549995	6.07121402207756e-75	TRUE	-0.839584941	4.8e-22	2.78e-18	TRUE
rs10090638	T	G	ENSG00000104613	INTS10	0.0452065808866956	1.53171348509742e-05	TRUE	0.054363584	0.003837035	0.304522898	FALSE
rs1009091	C	A	ENSG00000123643	SLC36A1	0.0774492966580625	8.40976441636992e-06	TRUE	0.070089171	0.007884823	0.426253896	FALSE
rs10090988	G	A	ENSG00000104660	LEPROTL1	0.114057801352545	3.97818686614674e-13	TRUE	0.098256702	0.000790671	0.115836986	FALSE
rs10091430	T	C	ENSG00000156831	NSMCE2	-0.00545923032023898	0.671450575464426	FALSE	0.083143431	0.008435708	0.438491015	FALSE
rs10091450	C	T	ENSG00000153317	ASAP1	0.00536020089163979	0.670679584285375	FALSE	0.056820096	0.002740681	0.253940679	FALSE
rs10091515	C	T	ENSG00000104290	FZD3	0.0201859949737253	0.362304022537861	FALSE	-0.182441668	0.008952127	0.449270774	FALSE
rs10091515	C	T	ENSG00000147421	HMBOX1	-0.106894875942974	1.61560666133946e-08	TRUE	-0.473424933	2.06e-13	3.74e-10	TRUE
rs10092600	G	A	ENSG00000147324	MFHAS1	-0.0802932246186599	2.33706178631265e-05	TRUE	-0.218937814	0.000671476	0.103231853	FALSE
rs1009276	C	T	ENSG00000240344	PPIL3	-0.3390626	1.057852e-15	TRUE	-0.321137203	2.51e-05	0.00783341	TRUE
rs10092922	A	G	ENSG00000164741	DLC1	0.110721578012446	0.0564139601488923	FALSE	0.304454714	0.006867355	0.402426699	FALSE
rs10092924	T	G	ENSG00000104714	ERICH1	0.0776785541428751	0.000473822615209558	FALSE	0.08818114	0.002615378	0.247297612	FALSE
rs10092924	T	G	ENSG00000104714	ERICH1	0.0776785541428751	0.000473822615209558	FALSE	0.084679558	0.006727013	0.398949776	FALSE
rs1009320	A	G	ENSG00000176915	ANKLE2	-0.0416189844511484	5.79532597473691e-05	FALSE	-0.073998002	0.003344089	0.283316639	FALSE
rs10093381	T	G	ENSG00000085719	CPNE3	0.0228960193422219	0.251878376150093	FALSE	0.098606477	0.001650798	0.18834323	FALSE
rs1009381	G	A	ENSG00000105699	LSR	0.0247223047529839	0.163272255124659	FALSE	-0.126131976	0.000889121	0.125495907	FALSE
rs1009381	G	A	ENSG00000105258	POLR2I	0.119735670267515	3.91439124855803e-22	TRUE	0.092313631	3.44e-06	0.00142176	TRUE
rs10093872	A	G	ENSG00000253958	CLDN23	-0.0278124189253289	0.112493676269925	FALSE	-0.222981039	0.002169285	0.222191165	FALSE
rs10093875	A	C	ENSG00000155926	SLA	0.00480136038043089	0.810104637380009	FALSE	0.074745862	0.006364373	0.389348221	FALSE
rs10093912	G	A	ENSG00000253958	CLDN23	-0.0445380078171529	0.00372171078426325	FALSE	-0.199963539	0.001167158	0.15102787	FALSE
rs1009391	A	C	ENSG00000129636	ITFG1	0.0133642023098699	0.306047251214687	FALSE	-0.089351107	0.000319634	0.060205234	FALSE
rs10093956	G	A	ENSG00000147419	CCDC25	0.169091283718323	1.92613188629236e-62	TRUE	0.240249329	2.06e-08	1.49e-05	TRUE
rs10093964	T	C	ENSG00000120899	PTK2B	0.0694925001095689	4.71771268835089e-15	TRUE	0.047949556	0.004755823	0.339549218	FALSE
rs10094238	G	A	ENSG00000133739	LRRCC1	-0.0871063877208318	1.35001354873716e-07	TRUE	-0.092241754	0.005669457	0.369120662	FALSE
rs1009433	G	T	ENSG00000189306	RRP7A	-0.0225073912526593	0.223116681539797	FALSE	0.15587028	0.002582484	0.245441484	FALSE
rs10094564	G	A	ENSG00000104714	ERICH1	0.227359994483492	6.61249295215116e-27	TRUE	0.085977916	0.006089743	0.381425855	FALSE
rs10094729	G	A	ENSG00000198363	ASPH	0.205530047513878	3.92621709643637e-15	TRUE	0.185921758	0.006058111	0.380512146	FALSE
rs10094929	A	G	ENSG00000249859	PVT1	-0.0262372848412333	0.19768860987471	FALSE	-0.187609371	0.00395912	0.309561856	FALSE
rs10095131	G	A	ENSG00000170791	CHCHD7	-0.0427863847931462	0.0226977751996504	FALSE	-0.086717583	0.005701551	0.370015149	FALSE
rs10095182	G	T	ENSG00000104442	ARMC1	0.0216490746854639	0.0998597488881899	FALSE	0.091856718	0.003534663	0.291554112	FALSE
rs10095390	G	A	ENSG00000254093	PINX1	-0.0054468042535268	0.758555911078324	FALSE	-0.158703707	0.007859648	0.425796452	FALSE
rs1009549	T	G	ENSG00000198162	MAN1A2	0.0604496258420816	0.000781705848056001	FALSE	0.097002561	0.004451085	0.328622553	FALSE
rs10095753	A	G	ENSG00000175324	LSM1	0.0736975923321694	1.13502368234744e-15	TRUE	0.089105688	2.36e-07	0.000133932	TRUE
rs10095849	G	T	ENSG00000168615	ADAM9	-0.0706354880211465	0.000568211513778959	FALSE	-0.185278182	0.000138771	0.03154346	TRUE
rs10095	G	A	ENSG00000187091	PLCD1	0.137199250216574	3.16299297241113e-10	TRUE	0.205604501	0.000529678	0.087113097	FALSE
rs10096092	G	A	ENSG00000120915	EPHX2	0.239397048235156	1.42172338809296e-18	TRUE	0.404807126	2.18e-08	1.57e-05	TRUE
rs10096386	A	G	ENSG00000147437	GNRH1	-0.00468730324405139	0.726469854390988	FALSE	0.096535622	0.001386992	0.16892833	FALSE
rs10096447	A	G	ENSG00000104695	PPP2CB	-0.00744223114320322	0.716871527558549	FALSE	-0.133449944	0.004602167	0.334319797	FALSE
rs10096475	C	T	ENSG00000147421	HMBOX1	-0.0834877019648918	2.12686837839607e-05	TRUE	-0.311560438	5.77e-06	0.002234467	TRUE
rs1009647	A	G	ENSG00000178974	FBXO34	0.0371549150365978	0.0293752801825985	FALSE	0.093001958	0.009292055	0.456323645	FALSE
rs1009647	A	G	ENSG00000131981	LGALS3	0.153702421058972	6.73310786624342e-15	TRUE	0.168161619	0.006626335	0.396301556	FALSE
rs10096561	T	C	ENSG00000147408	CSGALNACT1	0.0736676895611085	0.175819893641306	FALSE	0.414885439	0.000555629	0.090181624	FALSE
rs10096770	G	A	ENSG00000157168	NRG1	-0.261136241713047	7.38823907131987e-10	TRUE	-0.256181394	0.003599672	0.29439348	FALSE
rs10097427	A	G	ENSG00000104228	TRIM35	0.0285868052617162	0.0126270254984487	FALSE	0.115263895	0.005311435	0.358489504	FALSE
rs10097529	A	C	ENSG00000129295	LRRC6	-0.434651090673491	5.60413632944187e-12	TRUE	-0.522555816	2.94e-05	0.00893608	TRUE
rs10097867	C	T	ENSG00000131931	THAP1	-0.0210057258360992	0.210756632359491	FALSE	0.291418783	0.003557921	0.292560602	FALSE
rs10097867	C	T	ENSG00000078668	VDAC3	0.0295867007410896	0.038388392502682	FALSE	0.064378487	0.002621243	0.247598572	FALSE
rs1009812	G	A	ENSG00000197119	SLC25A29	0.652657468318366	1.74053790747016e-65	TRUE	0.725919086	3.04e-17	9.91e-14	TRUE
rs1009812	G	A	ENSG00000197119	SLC25A29	0.652657468318366	1.74053790747016e-65	TRUE	0.716689946	1.16e-14	2.56e-11	TRUE
rs10098238	C	T	ENSG00000205268	PDE7A	-0.0187475088582936	0.23707857515396	FALSE	0.095922646	0.003844871	0.30482787	FALSE
rs10098490	G	A	ENSG00000167034	NKX3-1	0.471031280380105	1.99893390428614e-20	TRUE	0.248686104	0.000316276	0.059722876	FALSE
rs10098490	G	A	ENSG00000173530	TNFRSF10D	0.002224118288606	0.927177611924897	FALSE	0.150056605	0.001088047	0.144095749	FALSE
rs10098655	C	T	ENSG00000104320	NBN	-0.0616715423244845	0.00440333778280222	FALSE	-0.173267109	0.000412648	0.072714983	FALSE
rs10098655	C	T	ENSG00000164823	OSGIN2	0.102138092240984	7.79328551816835e-07	TRUE	0.133435657	0.002075703	0.216428622	FALSE
rs10098698	G	A	ENSG00000104343	UBE2W	0.00321583774819094	0.758917083122584	FALSE	0.065726992	0.007233361	0.411162734	FALSE
rs10098719	C	T	ENSG00000104763	ASAH1	0.203718527001359	6.91276961293628e-15	TRUE	0.240779954	2.05e-05	0.006605436	TRUE
rs10098769	G	T	ENSG00000104388	RAB2A	0.0591263447823102	2.64213515972433e-17	TRUE	0.064696945	0.000259292	0.051269647	FALSE
rs10098874	A	G	ENSG00000164733	CTSB	-0.0957157530328284	0.000192474320063968	FALSE	0.128120487	0.006008742	0.379076339	FALSE
rs10099003	G	A	ENSG00000014164	ZC3H3	0.27643700984126	5.53491716003549e-16	TRUE	0.131252825	0.000501219	0.083713824	FALSE
rs10099072	C	T	ENSG00000253958	CLDN23	-0.0230836096396659	0.102696525873082	FALSE	-0.18159022	0.002878385	0.261036984	FALSE
rs10099571	G	A	ENSG00000253958	CLDN23	-0.0533853165820815	0.00429916424702868	FALSE	-0.240807932	0.001721319	0.193307797	FALSE
rs10099591	A	G	ENSG00000172748	ZNF596	-0.00822379463174966	0.511756454936802	FALSE	-0.12828377	0.004199941	0.319172296	FALSE
rs10099598	G	A	ENSG00000168172	HOOK3	0.00608148798899066	0.810697517516263	FALSE	0.283139053	0.003182605	0.275801379	FALSE
rs10099598	G	A	ENSG00000131931	THAP1	-0.0208489960250417	0.390895634186406	FALSE	0.413650934	0.001234773	0.156637992	FALSE
rs10099602	G	T	ENSG00000197275	RAD54B	-0.00355837289744345	0.595596114195427	FALSE	0.108078663	0.007109454	0.408185499	FALSE
rs1009964	G	T	ENSG00000171488	LRRC8C	0.0962587438229858	3.75437689914021e-06	TRUE	-0.275806707	3.39e-07	0.00018498	TRUE
rs1009964	G	T	ENSG00000171492	LRRC8D	0.107658754890895	6.06038450822049e-23	TRUE	0.125127458	6.41e-07	0.000325703	TRUE
rs10099690	G	A	ENSG00000104763	ASAH1	0.190496395298868	3.19504592358377e-13	TRUE	0.237847435	1.41e-05	0.004807668	TRUE
rs1009971	G	A	ENSG00000159423	ALDH4A1	-0.284366303995938	3.47982457661887e-10	TRUE	-0.344183933	0.00076661	0.113412763	FALSE
rs10099996	T	C	ENSG00000184428	TOP1MT	0.0645758580428864	1.97552362031472e-05	TRUE	-0.109008659	0.009609935	0.46218894	FALSE
rs10099996	T	C	ENSG00000185730	ZNF696	-0.0791682276281029	6.27753922647426e-11	TRUE	-0.10038297	0.00037485	0.067751888	FALSE
rs10099	T	C	ENSG00000066084	DIP2B	0.0251202515155062	0.0457437980344712	FALSE	-0.053186366	0.009559243	0.461414514	FALSE
rs10099	T	C	ENSG00000135457	TFCP2	-0.0103619672995021	0.343307293221327	FALSE	0.116510813	6.74e-05	0.017673813	TRUE
rs1009	G	A	ENSG00000118640	VAMP8	-0.0105507039525365	0.271785963157888	FALSE	-0.120843304	2.52e-09	2.19e-06	TRUE
rs10100154	A	G	ENSG00000071894	CPSF1	0.0281308528866325	0.222377737228825	FALSE	0.085269145	0.008652207	0.443152557	FALSE
rs10100191	G	A	ENSG00000156471	PTDSS1	0.00259530384267297	0.816732824131784	FALSE	0.114407104	0.000157294	0.034791125	TRUE
rs10100203	T	C	ENSG00000171044	XKR6	0.0404241198660772	0.298828732493645	FALSE	-0.291219245	0.006535245	0.394002652	FALSE
rs10100209	C	T	ENSG00000136573	BLK	-0.141232749882649	0.000182470424704886	FALSE	-0.21436353	0.008872231	0.447590554	FALSE
rs10100241	G	A	ENSG00000104695	PPP2CB	0.177717546682451	9.50440650334976e-20	TRUE	0.230841547	2.64e-12	4e-09	TRUE
rs1010028	T	C	ENSG00000115935	WIPF1	-0.00327665916788125	0.643344128773778	FALSE	0.153870084	0.006571196	0.394857106	FALSE
rs1010031	T	C	ENSG00000169964	TMEM42	-0.00544075042929199	0.622889308061537	FALSE	-0.04971594	0.007643225	0.421289641	FALSE
rs10100369	A	C	ENSG00000104320	NBN	-0.10394338516766	2.68967580859466e-08	TRUE	-0.190442784	4.01e-06	0.001624463	TRUE
rs10100369	A	C	ENSG00000164823	OSGIN2	0.0990154829082053	3.72750264419694e-08	TRUE	0.11324675	0.002128815	0.219669006	FALSE
rs10100409	A	G	ENSG00000147421	HMBOX1	-0.0275646134115699	0.113092318424573	FALSE	-0.207704217	0.00055977	0.090661646	FALSE
rs10100442	G	A	ENSG00000133739	LRRCC1	-0.114418832799913	2.81737346196965e-13	TRUE	-0.164513643	2.38e-07	0.000134924	TRUE
rs10100501	T	C	ENSG00000157168	NRG1	0.300746290038672	0.00337621132001534	FALSE	0.647086764	0.008066646	0.430447157	FALSE
rs1010053	G	A	ENSG00000139970	RTN1	0.0347172590078998	0.251593552932406	FALSE	0.100600573	0.008691445	0.443960821	FALSE
rs1010069	A	G	ENSG00000065526	SPEN	-0.0089382522348877	0.412023917959744	FALSE	-0.049696355	0.004931408	0.345600506	FALSE
rs10100795	C	T	ENSG00000104763	ASAH1	0.192482917354972	3.0809083289612e-20	TRUE	0.197805434	1.06e-06	0.000508709	TRUE
rs10101096	C	A	ENSG00000085788	DDHD2	0.00561971136234383	0.623729276724803	FALSE	-0.064212255	0.007300202	0.412842514	FALSE
rs10101096	C	A	ENSG00000175324	LSM1	0.0689918213275695	3.41218573450056e-14	TRUE	0.080881436	1.68e-06	0.000763276	TRUE
rs10101132	A	C	ENSG00000147324	MFHAS1	0.0448930463851034	0.0165686795280644	FALSE	0.18620453	0.00235459	0.232974402	FALSE
rs10101168	T	C	ENSG00000175324	LSM1	0.073488755792162	1.19682660262955e-15	TRUE	0.089105688	2.36e-07	0.000133932	TRUE
rs10101523	T	C	ENSG00000175895	PLEKHF2	0.00168705636178489	0.875064443794944	FALSE	0.142937406	0.002331391	0.231644866	FALSE
rs10101616	A	G	ENSG00000169398	PTK2	0.00874697644716909	0.801867469066064	FALSE	0.33220423	0.001383203	0.168608482	FALSE
rs10101616	A	G	ENSG00000184489	PTP4A3	0.396606881349208	3.95557212921776e-06	TRUE	0.539971895	0.000984338	0.134667611	FALSE
rs10101616	A	G	ENSG00000184489	PTP4A3	0.396606881349208	3.95557212921776e-06	TRUE	0.622490913	0.005477446	0.36360837	FALSE
rs10101616	A	G	ENSG00000022567	SLC45A4	-0.301381203916974	1.37837659371182e-09	TRUE	-0.302433547	0.002294313	0.229544587	FALSE
rs10101626	T	G	ENSG00000147689	FAM83A	0.164570704257632	6.03196524914756e-08	TRUE	0.170466594	0.009517217	0.460588407	FALSE
rs10101673	G	A	ENSG00000253958	CLDN23	-0.0483307183351559	0.339190634324188	FALSE	-0.488999332	0.008633659	0.442779313	FALSE
rs1010181	G	T	ENSG00000128534	LSM8	0.0787821477482548	2.67420103242978e-20	TRUE	0.259315673	7.26e-13	1.2e-09	TRUE
rs10102170	T	C	ENSG00000147324	MFHAS1	0.0682196856782991	7.37999906225946e-05	FALSE	0.159689077	0.005292436	0.357894082	FALSE
rs10102198	G	T	ENSG00000147421	HMBOX1	-0.0282350207854405	0.0185546833650584	FALSE	-0.166749669	6.1e-05	0.016298202	TRUE
rs1010222	A	G	ENSG00000105612	DNASE2	0.233814881299545	7.59689321244861e-16	TRUE	0.258593291	5.41e-07	0.000280269	TRUE
rs1010228	A	C	ENSG00000002919	SNX11	-0.154539238403228	6.68297367287044e-41	TRUE	-0.113999421	1.25e-09	1.16e-06	TRUE
rs1010228	A	C	ENSG00000198933	TBKBP1	0.0116807685585663	0.618806752253284	FALSE	-0.187830681	0.006336708	0.388454385	FALSE
rs10102309	T	C	ENSG00000147419	CCDC25	0.168672313484042	6.11087048386472e-62	TRUE	0.240249329	2.06e-08	1.49e-05	TRUE
rs1010239	T	C	ENSG00000132305	IMMT	0.09234453	2.162458e-28	TRUE	0.073674902	1.96e-05	0.006351404	TRUE
rs1010245	T	C	ENSG00000108219	TSPAN14	-0.0418138814888084	8.97075220107657e-05	FALSE	-0.088206076	0.001814589	0.199717425	FALSE
rs10102538	A	G	ENSG00000147421	HMBOX1	-0.0756512469497853	2.63412784927846e-08	TRUE	-0.318003566	5.22e-12	7.56e-09	TRUE
rs10102538	A	G	ENSG00000104660	LEPROTL1	0.0294065699619325	0.0313536155036621	FALSE	-0.077819602	0.004095096	0.315079749	FALSE
rs10102728	G	A	ENSG00000105339	DENND3	0.00144637095987332	0.864611770206863	FALSE	0.061304849	0.000410116	0.072369716	FALSE
rs101028	T	G	ENSG00000153936	HS2ST1	-0.0367238355030664	0.226452222312763	FALSE	-0.174536671	0.000695723	0.105885507	FALSE
rs101028	T	G	ENSG00000097033	SH3GLB1	-0.0131752827644732	0.407555156233925	FALSE	-0.064249413	0.004164631	0.317820002	FALSE
rs1010291	C	T	ENSG00000089006	SNX5	0.0170488052935121	0.0591151757928688	FALSE	0.165160763	0.000227842	0.046478006	TRUE
rs10102945	T	C	ENSG00000104388	RAB2A	-0.0397659913603315	8.27452821843328e-09	TRUE	-0.048187096	0.004245805	0.320966633	FALSE
rs10103088	A	G	ENSG00000178719	GRINA	0.0185152437711902	0.312488634898396	FALSE	-0.174471057	0.006536822	0.394038789	FALSE
rs1010334	A	C	ENSG00000144283	PKP4	-0.115795	0.01895325	FALSE	-0.196280318	0.003035859	0.268689817	FALSE
rs10103507	A	G	ENSG00000147419	CCDC25	0.114798461323076	2.7681050277935e-24	TRUE	0.166016854	0.000109074	0.02605365	TRUE
rs1010389	A	G	ENSG00000140395	WDR61	-0.0790388884082658	1.18332838087094e-05	TRUE	-0.085385066	0.008886611	0.44790395	FALSE
rs10104321	A	G	ENSG00000104320	NBN	-0.100790463041298	7.15026282309571e-07	TRUE	-0.167818711	6.88e-05	0.017949675	TRUE
rs10104321	A	G	ENSG00000164823	OSGIN2	0.113801391224647	5.09082782136786e-09	TRUE	0.132947719	0.00035788	0.065485887	FALSE
rs10104374	T	C	ENSG00000205268	PDE7A	-0.000783926073658825	0.962155414715246	FALSE	0.106883679	0.002502085	0.24126019	FALSE
rs1010461	C	A	ENSG00000214274	ANG	-0.134016731611273	3.948771616103e-14	TRUE	-0.199274657	2.15e-08	1.55e-05	TRUE
rs1010461	C	A	ENSG00000258818	RNASE4	-0.0762031966572565	1.1110652279059e-13	TRUE	-0.389455294	1.37e-10	1.54e-07	TRUE
rs1010461	C	A	ENSG00000258818	RNASE4	-0.0762031966572565	1.1110652279059e-13	TRUE	-0.257881762	1.13e-05	0.003983453	TRUE
rs1010461	C	A	ENSG00000258818	RNASE4	-0.0762031966572565	1.1110652279059e-13	TRUE	-0.234460819	0.000121635	0.028468897	TRUE
rs1010461	C	A	ENSG00000258818	RNASE4	-0.0762031966572565	1.1110652279059e-13	TRUE	-0.145195315	0.000133444	0.030587777	TRUE
rs10104637	C	T	ENSG00000197275	RAD54B	-0.0198013177834788	0.223254640425884	FALSE	-0.294688016	0.005556017	0.365999913	FALSE
rs10104725	A	G	ENSG00000104728	ARHGEF10	-0.00258904768771697	0.83903456340946	FALSE	0.228995258	0.006565811	0.39476179	FALSE
rs10104739	G	A	ENSG00000134014	ELP3	0.0518919392108214	0.00550711042199879	FALSE	0.078275013	0.009396655	0.458332336	FALSE
rs10104950	A	G	ENSG00000253958	CLDN23	0.0739694792522653	2.21187448429203e-09	TRUE	0.166638779	0.002791899	0.25670704	FALSE
rs10105107	C	T	ENSG00000164941	INTS8	0.0176354138141881	0.146593764451147	FALSE	0.180553161	0.001355835	0.166426138	FALSE
rs10105107	C	T	ENSG00000164938	TP53INP1	0.0119486548630207	0.473488370610754	FALSE	0.133632018	0.001231078	0.156340195	FALSE
rs10105114	A	G	ENSG00000249859	PVT1	0.0110135720483068	0.420419746976072	FALSE	0.131064198	0.004337881	0.324341392	FALSE
rs1010553	T	C	ENSG00000168237	GLYCTK	0.0600592963333419	1.94514884725957e-05	TRUE	0.125189293	0.00072472	0.108987833	FALSE
rs1010553	T	C	ENSG00000114902	SPCS1	-0.00610097106462469	0.398013307163608	FALSE	-0.038525716	0.002582421	0.245439199	FALSE
rs10105606	A	C	ENSG00000036565	SLC18A1	-0.00447658816295956	0.635803213314719	FALSE	0.112444948	0.008539254	0.440677518	FALSE
rs10105672	T	G	ENSG00000147485	PXDNL	-0.000532553635263585	0.979352719369095	FALSE	0.237086268	0.008288587	0.435267021	FALSE
rs1010584	C	T	ENSG00000069424	KCNAB2	-0.0336921587050424	0.0521736583930758	FALSE	-0.191735751	0.00428472	0.322412352	FALSE
rs10105	A	G	ENSG00000112343	TRIM38	0.0113561547540989	0.335387457250456	FALSE	0.055536667	0.004107315	0.315541692	FALSE
rs10106273	T	C	ENSG00000038945	MSR1	0.00241444910760291	0.975888998888278	FALSE	-0.19628577	0.00679499	0.400677242	FALSE
rs1010693	T	G	ENSG00000181027	FKRP	-0.000993228357953031	0.931013781313138	FALSE	-0.132797739	0.005074727	0.350561976	FALSE
rs10107002	T	C	ENSG00000164683	HEY1	0.0372372490178903	0.416454829595068	FALSE	-0.319187036	0.00284346	0.259223971	FALSE
rs10107034	G	T	ENSG00000038945	MSR1	0.0195586865022979	0.701371401081302	FALSE	-0.157322881	0.002047539	0.214702852	FALSE
rs1010719	T	C	ENSG00000171307	ZDHHC16	-0.0155647308766654	0.155302929326037	FALSE	0.047194644	0.007836874	0.425365756	FALSE
rs10107402	A	G	ENSG00000104549	SQLE	-0.0325793465280397	0.424247328819713	FALSE	0.247901852	0.001498652	0.177402765	FALSE
rs10107581	C	T	ENSG00000104756	KCTD9	-0.000159748741010806	0.98948987034136	FALSE	-0.097428803	0.00162394	0.186510135	FALSE
rs1010777	G	A	ENSG00000095383	TBC1D2	-0.0120987133397388	0.370194766400328	FALSE	0.052304292	0.008504013	0.439906767	FALSE
rs10108017	A	G	ENSG00000147316	MCPH1	0.00241168531002025	0.837430309687178	FALSE	-0.11957016	0.008099072	0.431096934	FALSE
rs10108019	T	C	ENSG00000168615	ADAM9	-0.0597157932686413	0.000266349688969916	FALSE	-0.126043279	0.002152231	0.221113426	FALSE
rs10108150	A	G	ENSG00000160959	LRRC14	0.0717263334494573	7.57447504553847e-14	TRUE	0.084713179	0.002572222	0.244898768	FALSE
rs10108150	A	G	ENSG00000160972	PPP1R16A	0.220432635846504	3.25133497220022e-48	TRUE	0.227244384	1.33e-07	8.01e-05	TRUE
rs1010830	G	T	ENSG00000064313	TAF2	-0.000807188785622893	0.930483951482443	FALSE	-0.06523958	0.002626681	0.247875922	FALSE
rs1010848	T	G	ENSG00000197217	ENTPD4	-0.00721131383360129	0.493229234757914	FALSE	-0.214911223	0.000500512	0.083628391	FALSE
rs10108545	T	C	ENSG00000104763	ASAH1	0.261337534051435	1.64389037035331e-45	TRUE	0.21858021	2.15e-11	2.8e-08	TRUE
rs1010859	C	T	ENSG00000115904	SOS1	-0.00323329041540456	0.681126965970036	FALSE	-0.170420991	0.002617856	0.247416708	FALSE
rs10108988	G	T	ENSG00000165071	TMEM71	-0.00572504075401526	0.784808705874998	FALSE	0.085775935	0.002664195	0.249825712	FALSE
rs10108	T	C	ENSG00000134262	AP4B1	0.0948226831470164	1.6958700149368e-11	TRUE	0.082033342	0.001262461	0.15887266	FALSE
rs10108	T	C	ENSG00000213281	NRAS	0.00635871350574769	0.498347701300285	FALSE	-0.094782685	0.007773704	0.424104787	FALSE
rs10109208	C	T	ENSG00000104695	PPP2CB	0.311617583647498	1.50450903154996e-42	TRUE	0.324175627	4.04e-14	8.19e-11	TRUE
rs10109834	C	A	ENSG00000120899	PTK2B	-0.0554869008245642	5.53461621991836e-10	TRUE	-0.046625928	0.008665128	0.443395982	FALSE
rs1010	C	T	ENSG00000118640	VAMP8	-0.0101272945627708	0.290750638349964	FALSE	-0.120843304	2.52e-09	2.19e-06	TRUE
rs10110140	A	G	ENSG00000104228	TRIM35	0.0282862862631624	0.0133718618759014	FALSE	0.115263895	0.005311435	0.358489504	FALSE
rs10110149	C	T	ENSG00000164758	MED30	0.0021659501073833	0.826194012593175	FALSE	-0.062363807	0.007566988	0.419435362	FALSE
rs10110333	T	C	ENSG00000171044	XKR6	0.0616959313855286	0.142138158381806	FALSE	-0.30485799	0.008164626	0.432673161	FALSE
rs10110576	A	G	ENSG00000136997	MYC	0.0166708949539603	0.240632557837643	FALSE	0.085676006	0.007456152	0.416640587	FALSE
rs10110615	T	C	ENSG00000164683	HEY1	-0.224889831758456	4.46546910726946e-06	TRUE	-0.545285609	1.43e-06	0.000658962	TRUE
rs10110655	C	T	ENSG00000170873	MTSS1	-0.0268551073137713	0.250918554828964	FALSE	-0.141071041	5.74e-05	0.015535526	TRUE
rs10110655	C	T	ENSG00000170873	MTSS1	-0.0268551073137713	0.250918554828964	FALSE	-0.124104589	0.006622929	0.396176577	FALSE
rs10110738	C	T	ENSG00000104447	TRPS1	-0.0430808759651827	0.0115218441845418	FALSE	-0.109747343	0.003410668	0.286335734	FALSE
rs1011074	A	G	ENSG00000172315	TP53RK	0.2415476472706	7.70503048983368e-21	TRUE	0.207169462	0.000815831	0.118281922	FALSE
rs10110999	A	G	ENSG00000167632	TRAPPC9	-0.0982455660864222	6.57223760249823e-09	TRUE	-0.102723398	0.009812046	0.465776701	FALSE
rs10110	C	A	ENSG00000197070	ARRDC1	0.10779230514244	2.3807972271802e-15	TRUE	0.152642773	0.003284367	0.280501121	FALSE
rs10111820	C	T	ENSG00000253958	CLDN23	-0.0309565171596243	0.013484051285399	FALSE	-0.176291011	0.000468985	0.079793492	FALSE
rs10111820	C	T	ENSG00000173281	PPP1R3B	-0.0119749096632325	0.311648417134805	FALSE	-0.085079904	0.008341864	0.43647609	FALSE
rs10111831	C	T	ENSG00000104497	SNX16	0.21056910250171	4.71255322188322e-40	TRUE	0.189368829	2.67e-06	0.001140564	TRUE
rs10111872	A	G	ENSG00000254093	PINX1	-0.0220525701824458	0.275672895754917	FALSE	-0.222075423	0.000692015	0.105516529	FALSE
rs10111	T	C	ENSG00000196655	TRAPPC4	0.176408105373183	9.25826974734102e-49	TRUE	0.186730973	3.83e-18	1.4e-14	TRUE
rs10112108	T	G	ENSG00000104763	ASAH1	0.32263277535545	4.24952750283716e-83	TRUE	0.252644536	2.63e-15	6.42e-12	TRUE
rs1011211	A	C	ENSG00000071894	CPSF1	-0.144198787224948	1.69425005991129e-15	TRUE	-0.08172879	0.001087014	0.144005887	FALSE
rs1011211	A	C	ENSG00000160972	PPP1R16A	-0.0947519238222121	1.04830658865117e-09	TRUE	-0.131961779	0.00176411	0.196207654	FALSE
rs1011211	A	C	ENSG00000161016	RPL8	0.0301544857280657	0.000697393343678984	FALSE	0.124688416	0.001085145	0.143854519	FALSE
rs1011211	A	C	ENSG00000160948	VPS28	-0.158331246760288	4.16747755893311e-40	TRUE	-0.109197619	9.72e-08	6.04e-05	TRUE
rs1011219	A	G	ENSG00000149743	TRPT1	0.0707268991365444	1.43041840504522e-05	TRUE	0.119937085	2.11e-05	0.006753138	TRUE
rs10112514	T	C	ENSG00000104763	ASAH1	0.265450059694483	1.14651260050585e-46	TRUE	0.24741278	5.38e-13	9.13e-10	TRUE
rs10112548	G	T	ENSG00000147533	GOLGA7	-0.00205014331055337	0.806293054350546	FALSE	0.042329948	0.003198726	0.276522303	FALSE
rs1011266	A	G	ENSG00000000460	C1orf112	0.0951489095980989	3.18988842940979e-06	TRUE	0.183010073	0.000331798	0.061960943	FALSE
rs10112819	G	A	ENSG00000104497	SNX16	0.15473731860434	3.44767273305963e-18	TRUE	0.149728648	0.000346864	0.06401661	FALSE
rs1011320	T	C	ENSG00000105643	ARRDC2	-0.00190316886804881	0.952605456777082	FALSE	-0.249301003	0.002310619	0.230483401	FALSE
rs1011320	T	C	ENSG00000105656	ELL	-0.00573777411494461	0.832781520998308	FALSE	-0.126537092	0.008995481	0.45029405	FALSE
rs10113210	A	G	ENSG00000147459	DOCK5	0.00826505068863785	0.469874825831403	FALSE	-0.093791057	0.003536726	0.291644775	FALSE
rs10113507	C	A	ENSG00000104320	NBN	-0.102904429650974	5.25850577001932e-08	TRUE	-0.187038038	5.62e-06	0.00218375	TRUE
rs10113507	C	A	ENSG00000164823	OSGIN2	0.0941674721282204	2.38384203207559e-07	TRUE	0.115713319	0.001627341	0.186717118	FALSE
rs10113728	T	C	ENSG00000155096	AZIN1	0.00647890087418329	0.687624791700959	FALSE	0.098621406	0.001272489	0.159701678	FALSE
rs10113731	G	A	ENSG00000158815	FGF17	-0.00287147397645556	0.771615725531781	FALSE	0.125116551	0.008400905	0.437739464	FALSE
rs10113750	T	C	ENSG00000035681	NSMAF	0.110399133904157	1.53827628109532e-09	TRUE	0.100420041	0.009206639	0.454737726	FALSE
rs1011380	G	A	ENSG00000184677	ZBTB40	0.140932315865598	1.94163541663687e-28	TRUE	0.119605303	1.59e-06	0.00072647	TRUE
rs10113878	A	G	ENSG00000180447	GAS1	0.00543941448064704	0.668996179174478	FALSE	-0.175619482	0.004278281	0.322147401	FALSE
rs10114470	T	C	ENSG00000106952	TNFSF8	0.0887048539505707	6.91357802920652e-05	FALSE	0.125367139	0.000544141	0.088840659	FALSE
rs10114487	T	C	ENSG00000107331	ABCA2	-0.102040996151667	1.60748358424395e-05	TRUE	-0.173107472	0.001509856	0.178243283	FALSE
rs10114487	T	C	ENSG00000177239	MAN1B1	0.0839329002409827	1.77694055284618e-11	TRUE	0.079444834	0.003033751	0.268584521	FALSE
rs10114487	T	C	ENSG00000197355	UAP1L1	0.289039530799652	2.02478469942708e-11	TRUE	0.394990161	4.47e-11	5.47e-08	TRUE
rs10114494	A	G	ENSG00000155158	TTC39B	-0.278420844627232	1.98737056137815e-49	TRUE	-0.161731313	5.01e-06	0.001971549	TRUE
rs10114684	C	T	ENSG00000136933	RABEPK	-0.127816181869459	8.2940717926623e-24	TRUE	-0.130809369	2.78e-09	2.4e-06	TRUE
rs10114882	C	T	ENSG00000136933	RABEPK	0.0363984777135634	0.00669509475712572	FALSE	0.070158207	0.001434546	0.17272864	FALSE
rs10115047	C	T	ENSG00000048828	FAM120A	0.000992181835864911	0.912374343316479	FALSE	0.050730919	0.006568696	0.394788661	FALSE
rs101151	A	G	ENSG00000185324	CDK10	-0.140061948754456	5.6789777614475e-14	TRUE	-0.153274563	0.0001144	0.027079019	TRUE
rs10115249	T	C	ENSG00000187239	FNBP1	0.0257131374781282	0.0315947229242996	FALSE	0.086068884	0.000694941	0.105804177	FALSE
rs10115249	T	C	ENSG00000136827	TOR1A	-0.0324636530142909	0.0531717553582284	FALSE	-0.068148363	0.009097488	0.45243171	FALSE
rs10115653	A	G	ENSG00000175768	TOMM5	-0.0185587643062961	0.119815402819599	FALSE	-0.085196596	0.006321502	0.388014104	FALSE
rs10115705	G	A	ENSG00000164978	NUDT2	-0.213775474725223	7.0569291827169e-35	TRUE	-0.403844858	5.62e-19	2.3e-15	TRUE
rs10115705	G	A	ENSG00000164978	NUDT2	-0.213775474725223	7.0569291827169e-35	TRUE	-0.275481896	8.21e-18	2.88e-14	TRUE
rs10115978	T	C	ENSG00000136869	TLR4	0.0763664311273292	0.000799691858341127	FALSE	0.14610029	0.000526649	0.086736062	FALSE
rs1011620	G	A	ENSG00000137364	TPMT	-0.213947346007427	3.72129672965753e-19	TRUE	-0.188855943	6.39e-07	0.000324725	TRUE
rs10116241	C	T	ENSG00000198000	NOL8	-0.0432769064556829	2.46527126211255e-07	TRUE	-0.067900622	0.000271252	0.053071225	FALSE
rs10116248	T	C	ENSG00000136819	C9orf78	-0.268891727988599	4.59835917412291e-43	TRUE	-0.119496714	4.44e-06	0.001778587	TRUE
rs10116248	T	C	ENSG00000136802	LRRC8A	-0.0145916747786593	0.292812247590648	FALSE	-0.131936251	0.007757781	0.423752086	FALSE
rs10116248	T	C	ENSG00000136816	TOR1B	-0.232684276385556	6.14095117410911e-34	TRUE	-0.101888485	0.000284399	0.055103318	FALSE
rs10116618	T	C	ENSG00000107371	EXOSC3	0.00457565970678823	0.650948210384419	FALSE	-0.055334982	0.006559982	0.394628653	FALSE
rs1011683	C	A	ENSG00000104320	NBN	-0.111839902163519	4.089221006601e-09	TRUE	-0.199255763	2.81e-07	0.00015667	TRUE
rs1011683	C	A	ENSG00000164823	OSGIN2	0.128214679586541	1.64793257688216e-12	TRUE	0.116169949	0.000834665	0.12026266	FALSE
rs1011696	T	G	ENSG00000019991	HGF	0.0133510755197302	0.638981568193755	FALSE	-0.150492226	0.001335284	0.164794885	FALSE
rs10117454	T	C	ENSG00000107201	DDX58	0.000804241229738201	0.972154498582967	FALSE	0.101633955	0.008901065	0.448165329	FALSE
rs10117507	A	G	ENSG00000099810	MTAP	-0.00970965876794352	0.426031466809939	FALSE	-0.118238853	9.59e-05	0.023522818	TRUE
rs1011757	G	A	ENSG00000163864	NMNAT3	-0.0144150274257998	0.45576775044324	FALSE	0.169102194	0.006081028	0.381182495	FALSE
rs10117759	C	T	ENSG00000107164	FUBP3	0.00746877223467006	0.331848606599016	FALSE	-0.055178269	0.008295922	0.43543558	FALSE
rs10117817	T	C	ENSG00000172159	FRMD3	0.159810874530459	5.80676917468187e-06	TRUE	-0.298536048	1.71e-05	0.005649528	TRUE
rs1011796	C	T	ENSG00000164938	TP53INP1	0.0849816604914909	4.46050059285296e-11	TRUE	0.083625688	0.008808243	0.446260365	FALSE
rs10117	A	G	ENSG00000120705	ETF1	-0.0663345053714197	7.71946839582675e-14	TRUE	-0.05047801	0.001279204	0.160254813	FALSE
rs10118705	A	G	ENSG00000119326	CTNNAL1	0.00147055627010526	0.960582862301319	FALSE	-0.17517775	0.009042746	0.451312178	FALSE
rs10118736	T	C	ENSG00000165724	ZMYND19	-0.0174603596017988	0.217918487723892	FALSE	0.125786202	0.005022722	0.348662189	FALSE
rs10118793	T	C	ENSG00000130956	HABP4	-0.175253246028971	4.98970848019932e-10	TRUE	-0.366010513	2.5e-07	0.000141174	TRUE
rs10118914	T	C	ENSG00000119321	FKBP15	0.0928484590892757	7.43232296079269e-09	TRUE	0.112086946	0.000869327	0.123600435	FALSE
rs10118	G	A	ENSG00000133789	SWAP70	0.0319638147324817	0.0213404787141167	FALSE	0.083223105	0.000752404	0.111922526	FALSE
rs10119096	T	C	ENSG00000107223	EDF1	0.0434551326058222	9.2978431537445e-07	TRUE	0.072131243	0.002937481	0.263801801	FALSE
rs10119096	T	C	ENSG00000159069	FBXW5	0.0797099682053575	7.84700040040834e-15	TRUE	0.109312675	0.00514081	0.352741305	FALSE
rs10119096	T	C	ENSG00000177239	MAN1B1	0.043432439552803	0.000970146695216482	FALSE	0.076399149	0.004308632	0.323298187	FALSE
rs10119096	T	C	ENSG00000054148	PHPT1	0.087305334370467	8.41784361169734e-09	TRUE	0.113619912	1.62e-05	0.005403331	TRUE
rs10119096	T	C	ENSG00000127191	TRAF2	0.136923307928398	2.3919409297831e-22	TRUE	0.124451111	0.002085276	0.21696761	FALSE
rs10119096	T	C	ENSG00000197355	UAP1L1	0.169672830793864	0.000175560302186434	FALSE	0.171099177	0.006122815	0.382397862	FALSE
rs10119535	G	A	ENSG00000198000	NOL8	-0.0631544511905174	2.70118330986114e-11	TRUE	-0.088410505	6.35e-05	0.016824795	TRUE
rs1012016	A	C	ENSG00000089737	DDX24	-0.00755068178967291	0.507917258535391	FALSE	-0.066636371	0.009656782	0.4629401	FALSE
rs10120207	C	A	ENSG00000160323	ADAMTS13	0.0164259410759243	0.460455156980071	FALSE	-0.226243335	0.009378349	0.457983909	FALSE
rs10120215	C	T	ENSG00000187764	SEMA4D	-0.00290762700350271	0.807526247449612	FALSE	0.045417735	0.004129102	0.31643738	FALSE
rs1012033	C	T	ENSG00000136197	C7orf25	-0.0157418133745389	0.243644031379749	FALSE	-0.126385939	0.001082605	0.143632184	FALSE
rs10120479	C	T	ENSG00000106853	PTGR1	-0.142366019653246	0.00186960661391953	FALSE	-0.329327482	0.002680608	0.250752354	FALSE
rs1012068	G	T	ENSG00000128245	YWHAH	-0.0787255380135087	2.27250380063319e-08	TRUE	-0.069684038	0.000161737	0.035548305	TRUE
rs10120853	A	G	ENSG00000165029	ABCA1	0.0594145190744767	0.503646250534378	FALSE	0.406928896	0.003653677	0.296787445	FALSE
rs10120853	A	G	ENSG00000095209	TMEM38B	0.0218790916261065	0.488906265545	FALSE	0.204759683	0.005618922	0.367898996	FALSE
rs10121026	T	C	ENSG00000130714	POMT1	-0.0107041075893313	0.64254983544112	FALSE	0.153099285	0.003078359	0.270620743	FALSE
rs10121026	T	C	ENSG00000107263	RAPGEF1	0.0200151841936317	0.439324797359428	FALSE	0.127905951	0.009584142	0.461782603	FALSE
rs1012130	C	T	ENSG00000244754	N4BP2L2	-0.00931810717169326	0.314561677203628	FALSE	0.170343295	0.000730181	0.109529746	FALSE
rs1012178	T	C	ENSG00000170791	CHCHD7	-0.0457015328382447	0.0279563992095874	FALSE	-0.107280171	0.004219715	0.319976679	FALSE
rs10121993	G	A	ENSG00000154330	PGM5	-0.326555778257728	2.62383688617061e-05	TRUE	-0.592309845	1.78e-05	0.005849484	TRUE
rs10121993	G	A	ENSG00000154330	PGM5	-0.326555778257728	2.62383688617061e-05	TRUE	-0.541889847	0.000100839	0.024457693	TRUE
rs10121993	G	A	ENSG00000154330	PGM5	-0.326555778257728	2.62383688617061e-05	TRUE	-0.436716871	0.000245216	0.049162466	TRUE
rs10122321	T	C	ENSG00000196730	DAPK1	-0.189470487888304	3.55126313147844e-06	TRUE	-0.16834045	0.005362455	0.360063978	FALSE
rs10122597	T	C	ENSG00000106853	PTGR1	0.0101719567155962	0.781757087191544	FALSE	0.202525913	0.008423065	0.438181913	FALSE
rs10122851	A	G	ENSG00000135052	GOLM1	-0.0996878944955382	0.130095967374601	FALSE	-0.188954508	0.006277974	0.386589364	FALSE
rs10122902	A	G	ENSG00000147894	C9orf72	0.0504814236646004	0.00655265713477042	FALSE	0.184312621	0.00202698	0.213429445	FALSE
rs10122	T	C	ENSG00000135452	TSPAN31	-0.0332577298844762	0.011190263387991	FALSE	-0.075251459	0.002811493	0.257636799	FALSE
rs1012306	C	T	ENSG00000120805	ARL1	0.00945309512185229	0.329963076924139	FALSE	0.087744969	0.004139961	0.316903226	FALSE
rs10123280	A	G	ENSG00000137054	POLR1E	0.0180712666095402	0.132073909485386	FALSE	0.091594229	0.009181442	0.454158722	FALSE
rs10123280	A	G	ENSG00000175768	TOMM5	0.00776889894014202	0.533913510315951	FALSE	-0.118092276	0.001618042	0.186121066	FALSE
rs10123342	G	T	ENSG00000198000	NOL8	-0.0629065358259462	6.92021132329865e-14	TRUE	-0.062375551	0.000822938	0.119027687	FALSE
rs10123378	C	T	ENSG00000197724	PHF2	-0.00151922659979673	0.883322484820088	FALSE	0.054750832	0.005494213	0.364095661	FALSE
rs10123421	G	A	ENSG00000134996	OSTF1	-0.0220227564296561	0.00928787091497376	FALSE	0.043673859	0.003113952	0.272495422	FALSE
rs10123637	T	G	ENSG00000099810	MTAP	-0.070680600337877	5.75150454131663e-12	TRUE	-0.098157501	0.000193988	0.041000674	TRUE
rs10123866	A	G	ENSG00000119509	INVS	0.0957035579394646	5.07329988270667e-16	TRUE	0.157136804	1.45e-06	0.000668922	TRUE
rs10123913	T	G	ENSG00000119509	INVS	0.0957035579394646	5.07329988270667e-16	TRUE	0.157136804	1.45e-06	0.000668922	TRUE
rs10123927	T	C	ENSG00000136869	TLR4	-0.00205316938573711	0.917155169209193	FALSE	-0.103114896	0.003752295	0.300937492	FALSE
rs10123941	C	T	ENSG00000136869	TLR4	-0.109938759254623	8.18341656879898e-09	TRUE	-0.120914807	0.000566123	0.091393704	FALSE
rs1012411	G	T	ENSG00000204592	HLA-E	0.019054192193653	0.0737045057394896	FALSE	0.094381731	2.36e-05	0.007439725	TRUE
rs10124291	T	C	ENSG00000180447	GAS1	-0.00262861298899755	0.78909080614677	FALSE	0.156174125	0.001945717	0.208231609	FALSE
rs1012531	C	A	ENSG00000167766	ZNF83	-0.4740351929552	6.39748023155766e-35	TRUE	-0.611479712	1.29e-11	1.74e-08	TRUE
rs10125534	G	T	ENSG00000196730	DAPK1	-0.184965672932966	5.74784632729838e-06	TRUE	-0.16902691	0.00512131	0.352030697	FALSE
rs10125592	G	A	ENSG00000136861	CDK5RAP2	-0.086370552867334	0.0261769414187569	FALSE	-0.604108954	4.67e-14	9.38e-11	TRUE
rs1012588	T	C	ENSG00000110848	CD69	-0.00132512640744616	0.968118145813916	FALSE	-0.196479948	0.007130878	0.408651359	FALSE
rs101271	C	T	ENSG00000155506	LARP1	0.20733998364817	4.11981979345805e-12	TRUE	0.146671597	0.002372572	0.234036679	FALSE
rs10127488	A	G	ENSG00000153936	HS2ST1	-0.036011669740905	0.229693566228244	FALSE	-0.163821203	0.001208101	0.154428809	FALSE
rs10127776	A	G	ENSG00000183814	LIN9	0.0527948281449136	8.8653144848993e-05	FALSE	0.139857282	0.002880462	0.261145729	FALSE
rs10127904	G	T	ENSG00000123836	PFKFB2	0.00923864887557598	0.758945593218256	FALSE	-0.129466279	0.00925089	0.455635809	FALSE
rs10127983	T	C	ENSG00000143569	UBAP2L	0.00838361080772916	0.268681747342329	FALSE	0.152755227	4.05e-08	2.74e-05	TRUE
rs10128256	A	C	ENSG00000148634	HERC4	0.00183448306380667	0.911809848003899	FALSE	-0.09774666	0.003453826	0.288047932	FALSE
rs1012844	G	A	ENSG00000169019	COMMD8	0.0838857360203041	4.63820184377382e-12	TRUE	0.069919793	0.003208971	0.277011819	FALSE
rs1012844	G	A	ENSG00000170448	NFXL1	1.0067220814344	2.87788437490148e-88	TRUE	1.048137979	4.11e-22	2.41e-18	TRUE
rs10128597	A	G	ENSG00000166436	TRIM66	-0.177747609217139	5.4930668865898e-17	TRUE	-0.096177046	0.000469838	0.079896705	FALSE
rs10128658	C	T	ENSG00000137522	RNF121	-0.0237699426027274	0.287339454642261	FALSE	-0.227912131	0.009966462	0.468445156	FALSE
rs1012869	C	A	ENSG00000105849	TWISTNB	0.015584026338843	0.215044032320179	FALSE	0.140630069	0.008582649	0.441631167	FALSE
rs1012872	G	A	ENSG00000116641	DOCK7	-0.0137367098167675	0.41222172352219	FALSE	0.09068793	0.009945054	0.46812418	FALSE
rs1012872	G	A	ENSG00000142856	ITGB3BP	0.0210985484988078	0.216251673035927	FALSE	-0.20709559	0.001050881	0.140812724	FALSE
rs1012872	G	A	ENSG00000079739	PGM1	0.0310233607498533	0.0288642402937767	FALSE	0.059046705	0.004365259	0.325453834	FALSE
rs10128743	T	C	ENSG00000033327	GAB2	0.0143943326840322	0.328295914179077	FALSE	0.067837151	0.009255611	0.455690878	FALSE
rs10128809	T	C	ENSG00000139174	PRICKLE1	-0.0863946088757237	0.000631260659061968	FALSE	-0.171384192	0.001153557	0.149797149	FALSE
rs10128879	C	T	ENSG00000120798	NR2C1	0.0091348453292208	0.466544761518483	FALSE	0.129732446	0.00131115	0.162821799	FALSE
rs10128884	A	G	ENSG00000090615	GOLGA3	-0.00566759414859793	0.643681121038298	FALSE	0.057442151	0.006195185	0.384422995	FALSE
rs1012891	T	C	ENSG00000125827	TMX4	-0.0663399169972962	2.47928339755644e-07	TRUE	-0.102436086	5.28e-05	0.014509923	TRUE
rs1012891	T	C	ENSG00000125827	TMX4	-0.0663399169972962	2.47928339755644e-07	TRUE	-0.088821742	0.000391773	0.069957597	FALSE
rs10128967	C	T	ENSG00000167528	ZNF641	-0.54505894246141	6.93068102796595e-34	TRUE	-0.461911697	2.93e-09	2.53e-06	TRUE
rs10128	G	T	ENSG00000158623	COPG2	-0.378586409578629	1.21727414325775e-29	TRUE	-0.217519312	0.000880988	0.124720892	FALSE
rs10129040	A	G	ENSG00000118308	LRMP	0.0106380772325017	0.417250479988502	FALSE	0.084713209	0.005055823	0.349876885	FALSE
rs1012919	T	G	ENSG00000092020	PPP2R3C	0.0711666005314966	0.000704227130588176	FALSE	0.134017834	0.001583209	0.183557901	FALSE
rs1012919	T	G	ENSG00000092020	PPP2R3C	0.0711666005314966	0.000704227130588176	FALSE	0.10692116	0.001713186	0.192748341	FALSE
rs10129270	A	G	ENSG00000100644	HIF1A	-0.0908740307505513	0.00030839645172402	FALSE	-0.178710591	0.008493252	0.439660017	FALSE
rs10129280	G	T	ENSG00000063761	ADCK1	-0.07562143733435	0.00416331753533522	FALSE	-0.156035962	0.004932315	0.345631406	FALSE
rs10129426	G	A	ENSG00000126214	KLC1	-0.0623576761601147	2.12822276976527e-10	TRUE	-0.086869378	0.005763676	0.371850858	FALSE
rs10129426	G	A	ENSG00000075413	MARK3	0.0701118066640933	2.82403849696488e-14	TRUE	0.05995273	0.004251257	0.321187248	FALSE
rs1012997	A	C	ENSG00000106399	RPA3	0.0796495668815909	4.04176838861862e-07	TRUE	0.086850248	0.003734502	0.300228717	FALSE
rs10130183	C	T	ENSG00000100575	TIMM9	0.000795729797141524	0.951006675065211	FALSE	-0.086344874	0.00738813	0.414936101	FALSE
rs10130504	G	A	ENSG00000100902	PSMA6	0.0084756114814364	0.457628827144757	FALSE	0.06722836	0.00498092	0.347189534	FALSE
rs10130504	G	A	ENSG00000129515	SNX6	0.0553028920023097	2.65312898638516e-08	TRUE	0.163807583	0.000405148	0.071715331	FALSE
rs10131172	A	G	ENSG00000100448	CTSG	-0.00322464029356858	0.958473414721416	FALSE	0.304549031	0.003668786	0.297390301	FALSE
rs10131172	A	G	ENSG00000213928	IRF9	-0.0201331259229763	0.28665018339818	FALSE	0.062285474	0.009855559	0.466619039	FALSE
rs10131172	A	G	ENSG00000092330	TINF2	0.00234682094853024	0.740358298567903	FALSE	0.055417097	0.005910692	0.376315679	FALSE
rs10131232	A	G	ENSG00000131979	GCH1	0.0830902333160679	0.00322221919196377	FALSE	0.121501668	0.009169722	0.453913349	FALSE
rs1013128	G	A	ENSG00000185658	BRWD1	-0.0296750007552268	0.00485031209334011	FALSE	0.31519085	2.55e-06	0.001096367	TRUE
rs1013128	G	A	ENSG00000205581	HMGN1	-0.0198080180424646	0.0983743466038382	FALSE	0.09184754	0.000870788	0.123736768	FALSE
rs1013129	A	G	ENSG00000185658	BRWD1	-0.00706159800149732	0.595211971741291	FALSE	-0.330884654	0.000852437	0.122031186	FALSE
rs1013129	A	G	ENSG00000205581	HMGN1	0.00715662634566894	0.634924088286258	FALSE	-0.125953472	0.001814621	0.199717425	FALSE
rs10131550	T	C	ENSG00000142208	AKT1	0.0388220492926519	0.173094185842736	FALSE	-0.136902652	0.000306787	0.058380206	FALSE
rs10131550	T	C	ENSG00000142208	AKT1	0.0388220492926519	0.173094185842736	FALSE	-0.127235312	0.001166506	0.150965323	FALSE
rs1013156	A	G	ENSG00000113456	RAD1	0.0184938599202478	0.0668203588813095	FALSE	-0.098233467	0.005628859	0.368110481	FALSE
rs10132022	G	A	ENSG00000072121	ZFYVE26	-0.0259213224765921	0.0722940758547769	FALSE	-0.073090822	0.003052601	0.269441493	FALSE
rs1013240	G	A	ENSG00000153048	CARHSP1	-0.00325731056019762	0.891562214090582	FALSE	0.112702733	0.00801326	0.429266517	FALSE
rs10132688	C	T	ENSG00000151327	FAM177A1	0.0494517183262082	0.000279365765762069	FALSE	0.164932988	0.000165284	0.036175385	TRUE
rs10132785	C	A	ENSG00000100503	NIN	-0.035511688275291	0.00198958704858965	FALSE	0.105527645	0.00317411	0.275382926	FALSE
rs10132870	G	T	ENSG00000166170	BAG5	-0.00250861415683762	0.91597105222586	FALSE	-0.224165097	0.006554478	0.394464257	FALSE
rs10132900	T	C	ENSG00000063761	ADCK1	0.427592964052379	2.04687481508734e-36	TRUE	0.430061307	8.99e-11	1.04e-07	TRUE
rs10132988	T	C	ENSG00000063761	ADCK1	0.109275520347761	4.33585562762551e-05	FALSE	0.209550636	6.89e-05	0.017978011	TRUE
rs10133043	T	C	ENSG00000119673	ACOT2	-0.0526527576622911	0.00357144927820602	FALSE	-0.120146848	0.000851762	0.121966868	FALSE
rs10133168	G	A	ENSG00000182979	MTA1	-0.0122555464352396	0.528893490428456	FALSE	-0.207149538	0.003874848	0.306139107	FALSE
rs10133292	C	T	ENSG00000182979	MTA1	-0.00157541528116502	0.912127353152797	FALSE	-0.112599215	0.006053744	0.380430548	FALSE
rs10133411	C	T	ENSG00000089775	ZBTB25	0.0222168107246998	0.0760767863027458	FALSE	-0.146002182	0.000308926	0.058680066	FALSE
rs10133592	G	A	ENSG00000089737	DDX24	-0.0125570509880809	0.22731441588296	FALSE	-0.068094647	0.002908862	0.262401319	FALSE
rs10133683	C	T	ENSG00000100503	NIN	-0.0234630508848474	0.0088605448952312	FALSE	-0.11245173	2.26e-06	0.00098969	TRUE
rs10133683	C	T	ENSG00000100503	NIN	-0.0234630508848474	0.0088605448952312	FALSE	0.104809137	0.002170019	0.222226995	FALSE
rs10133696	C	T	ENSG00000089775	ZBTB25	0.0264305135077899	0.0235966746514375	FALSE	-0.154797992	3.35e-05	0.009979113	TRUE
rs10133849	A	G	ENSG00000100503	NIN	0.00940243962895003	0.236339789919708	FALSE	0.076561877	0.001053495	0.141053649	FALSE
rs10133849	A	G	ENSG00000100503	NIN	0.00940243962895003	0.236339789919708	FALSE	-0.10816874	0.001076592	0.143099007	FALSE
rs10133849	A	G	ENSG00000100503	NIN	0.00940243962895003	0.236339789919708	FALSE	-0.076913478	0.008286618	0.435262812	FALSE
rs10134120	T	C	ENSG00000100906	NFKBIA	0.0896962776066394	0.00472649972694435	FALSE	0.146346611	0.001134203	0.148138856	FALSE
rs10134120	T	C	ENSG00000092020	PPP2R3C	0.0297552995034082	0.384749228354481	FALSE	0.176362615	0.002461475	0.238958761	FALSE
rs10134181	T	C	ENSG00000119714	GPR68	-0.0285115493429055	0.153514209619098	FALSE	-0.128329655	0.004337271	0.324313678	FALSE
rs10134257	T	G	ENSG00000100462	PRMT5	-0.369831715055186	1.31659203718573e-48	TRUE	-0.365031912	2.91e-17	9.53e-14	TRUE
rs10134257	T	G	ENSG00000100462	PRMT5	-0.369831715055186	1.31659203718573e-48	TRUE	-0.41623267	8.84e-16	2.32e-12	TRUE
rs10134537	A	G	ENSG00000129467	ADCY4	0.0391718901976096	0.240758659240957	FALSE	-0.157607249	0.008861125	0.447346543	FALSE
rs10134537	A	G	ENSG00000157379	DHRS1	-0.162801674423695	1.27535181324965e-07	TRUE	-0.183170341	0.00071036	0.107428931	FALSE
rs10134629	A	G	ENSG00000100926	TM9SF1	0.000217833892109206	0.984181859101943	FALSE	0.110567867	0.006069971	0.380871667	FALSE
rs10134823	A	G	ENSG00000063761	ADCK1	-0.088296368597536	0.00404225832226837	FALSE	-0.157884618	0.009334806	0.45718788	FALSE
rs10134832	A	G	ENSG00000140090	SLC24A4	0.264364867445454	9.96201679059339e-09	TRUE	0.259978747	3.14e-05	0.00943437	TRUE
rs10134832	A	G	ENSG00000140090	SLC24A4	0.264364867445454	9.96201679059339e-09	TRUE	0.280527832	0.000237218	0.047918483	TRUE
rs10135277	T	C	ENSG00000092020	PPP2R3C	-0.207459118021346	6.65810728105778e-25	TRUE	-0.176493366	2.04e-08	1.48e-05	TRUE
rs10135277	T	C	ENSG00000092020	PPP2R3C	-0.207459118021346	6.65810728105778e-25	TRUE	-0.193096209	1.03e-06	0.000492381	TRUE
rs10135546	T	C	ENSG00000213920	MDP1	-0.00786062992316319	0.649931572901997	FALSE	0.117532527	0.004587714	0.33380139	FALSE
rs10135588	G	T	ENSG00000089775	ZBTB25	-0.0687110995832891	0.0125972736661832	FALSE	0.207106538	0.002057876	0.215294134	FALSE
rs10135750	G	A	ENSG00000100949	RABGGTA	-0.000718120557961921	0.948782586629679	FALSE	0.13176033	0.00270807	0.25223953	FALSE
rs10135821	A	G	ENSG00000066739	ATG2B	-0.0113420546404305	0.374435281190749	FALSE	-0.181878242	0.003735643	0.300263	FALSE
rs1013588	C	T	ENSG00000138757	G3BP2	0.00337046429863699	0.616302605493491	FALSE	0.078813774	0.001535401	0.180099585	FALSE
rs1013588	C	T	ENSG00000138744	NAAA	-0.238078629822456	6.49768863245554e-14	TRUE	-0.241791662	6.24e-05	0.016602831	TRUE
rs1013588	C	T	ENSG00000138744	NAAA	-0.238078629822456	6.49768863245554e-14	TRUE	-0.209206607	0.000119638	0.02808347	TRUE
rs10135955	T	C	ENSG00000063761	ADCK1	-0.101825570625581	6.15844281248718e-05	FALSE	-0.197274626	0.00054772	0.089258154	FALSE
rs10135979	A	G	ENSG00000183092	BEGAIN	-1.11938960628535	6.22901896709413e-153	TRUE	-0.253653059	8.81e-05	0.02196972	TRUE
rs1013602	C	T	ENSG00000174132	FAM174A	-0.07379879	0.0009134305	FALSE	-0.134221615	7.21e-06	0.00270935	TRUE
rs10136195	G	A	ENSG00000071246	VASH1	0.679156989999023	2.62740678089796e-24	TRUE	0.634211298	6.8e-06	0.002572998	TRUE
rs10136208	C	T	ENSG00000100644	HIF1A	0.0607541400839388	0.000341937557734004	FALSE	0.192612139	4.73e-05	0.013222586	TRUE
rs10136208	C	T	ENSG00000100644	HIF1A	0.0607541400839388	0.000341937557734004	FALSE	0.273595255	8.66e-05	0.021669194	TRUE
rs1013629	C	T	ENSG00000184005	ST6GALNAC3	-0.150077337594208	1.46707231588052e-16	TRUE	-0.172025263	9.57e-06	0.003453856	TRUE
rs10136316	T	C	ENSG00000029364	SLC39A9	0.00989895016677998	0.39038823104156	FALSE	-0.123899915	0.004782042	0.340495251	FALSE
rs10136341	A	G	ENSG00000165898	ISCA2	0.00121110761563877	0.901107786755445	FALSE	-0.081399422	0.004499347	0.330369301	FALSE
rs10136352	C	T	ENSG00000151327	FAM177A1	0.0427153547149439	0.00199576120914951	FALSE	0.200727764	1.85e-05	0.006041319	TRUE
rs10136407	C	T	ENSG00000100644	HIF1A	0.0607541400839388	0.000341937557734004	FALSE	0.19177973	5.13e-05	0.014161617	TRUE
rs10136407	C	T	ENSG00000100644	HIF1A	0.0607541400839388	0.000341937557734004	FALSE	0.273714249	8.63e-05	0.021605539	TRUE
rs10137242	T	C	ENSG00000087301	TXNDC16	0.0256107506163984	0.178268405143167	FALSE	-0.169024937	0.004126569	0.316329867	FALSE
rs10137445	G	A	ENSG00000100505	TRIM9	0.140264975686144	0.000119372579183195	FALSE	0.174773237	0.006733706	0.399128917	FALSE
rs10137605	T	C	ENSG00000139970	RTN1	-0.124212237212059	4.63730500608521e-05	FALSE	-0.209823764	0.003133171	0.273479139	FALSE
rs10137616	C	T	ENSG00000080815	PSEN1	0.0330200014647566	0.000101547503417679	FALSE	0.062412427	0.009836749	0.466262756	FALSE
rs1013769	C	T	ENSG00000120333	MRPS14	0.0196357696101271	0.0363400373346147	FALSE	-0.111872852	0.007944839	0.427631569	FALSE
rs1013792	T	C	ENSG00000099139	PCSK5	0.0021387739589081	0.929365626669831	FALSE	0.12244459	0.003971228	0.310055994	FALSE
rs10137952	G	T	ENSG00000100503	NIN	0.00375297004733985	0.701806537476756	FALSE	-0.088630901	0.003789991	0.302464691	FALSE
rs10137999	C	T	ENSG00000139880	CDH24	0.00743291654575587	0.676266448689719	FALSE	0.159197905	0.006393294	0.390098143	FALSE
rs10138135	A	G	ENSG00000063761	ADCK1	0.0655349634567305	0.0119689552936675	FALSE	0.17421193	0.002187512	0.223375453	FALSE
rs10138395	T	G	ENSG00000131979	GCH1	-0.110366971178865	0.433780968903979	FALSE	0.452827138	0.007151725	0.409179765	FALSE
rs1013849	T	G	ENSG00000133858	ZFC3H1	0.00665420600093919	0.636690291324715	FALSE	-0.092184123	0.001616053	0.185980265	FALSE
rs1013849	T	G	ENSG00000133858	ZFC3H1	0.00665420600093919	0.636690291324715	FALSE	-0.102285379	0.002658933	0.249522339	FALSE
rs10138755	A	G	ENSG00000100554	ATP6V1D	0.161863135035652	1.00212077894597e-07	TRUE	0.157048554	0.004165923	0.317858888	FALSE
rs1013895	C	T	ENSG00000115419	GLS	-0.0312722252557766	0.00152507134927382	FALSE	-0.091075321	0.000594644	0.094738422	FALSE
rs1013895	C	T	ENSG00000151690	MFSD6	0.1285474	5.019771e-11	TRUE	0.203681687	2.44e-07	0.00013812	TRUE
rs1013895	C	T	ENSG00000151690	MFSD6	0.1285474	5.019771e-11	TRUE	0.167901098	3.02e-06	0.001269533	TRUE
rs1013895	C	T	ENSG00000128641	MYO1B	0.01677928	0.6566929	FALSE	-0.144490484	0.001074634	0.142922831	FALSE
rs10138966	T	C	ENSG00000198604	BAZ1A	-0.0154101300074778	0.30867660511466	FALSE	-0.115785546	0.007180957	0.409945208	FALSE
rs10139328	T	C	ENSG00000140030	GPR65	-0.258234731375036	1.07346815270103e-38	TRUE	-0.170160419	2.42e-06	0.001046949	TRUE
rs10139328	T	C	ENSG00000140030	GPR65	-0.258234731375036	1.07346815270103e-38	TRUE	-0.163208093	8.74e-05	0.021836538	TRUE
rs10139335	A	G	ENSG00000198668	CALM1	0.00137104980209614	0.915571440684632	FALSE	-0.072406102	0.003496178	0.289863054	FALSE
rs10139429	T	G	ENSG00000165948	IFI27L1	0.0919594228096068	8.10242815027702e-10	TRUE	0.114538979	0.003741373	0.30050948	FALSE
rs10139869	A	C	ENSG00000136305	CIDEB	-0.00531411673442131	0.813729594388888	FALSE	0.099592558	0.004412044	0.32726298	FALSE
rs10139932	T	G	ENSG00000089737	DDX24	0.00230498561300409	0.823769784842681	FALSE	0.064557409	0.002604738	0.246719473	FALSE
rs10140023	A	G	ENSG00000100503	NIN	0.0285552159454256	0.000681113050172265	FALSE	0.07218305	0.001085343	0.143868645	FALSE
rs10140164	G	A	ENSG00000180008	SOCS4	0.00459527258345277	0.676981418976882	FALSE	0.122845701	0.00740471	0.415380362	FALSE
rs10141024	G	A	ENSG00000011114	BTBD7	-0.0068335337881794	0.427063931474897	FALSE	0.060515779	0.006859498	0.402192877	FALSE
rs10141076	C	A	ENSG00000054983	GALC	0.0288118888638773	0.529923491395725	FALSE	-0.307638794	0.003714115	0.299409494	FALSE
rs10141085	G	A	ENSG00000151327	FAM177A1	0.159346353357898	8.70280045357056e-19	TRUE	0.355339592	1.61e-08	1.19e-05	TRUE
rs10141085	G	A	ENSG00000092020	PPP2R3C	0.15858864148223	5.12465180898727e-09	TRUE	0.191777373	5.56e-05	0.015132921	TRUE
rs10141197	A	G	ENSG00000100889	PCK2	0.016681799899235	0.258471427993184	FALSE	-0.095862541	0.003417836	0.286543687	FALSE
rs10141237	G	A	ENSG00000100906	NFKBIA	0.0746056206209323	0.00954710179611989	FALSE	0.145617199	0.000414319	0.07290973	FALSE
rs10141237	G	A	ENSG00000092020	PPP2R3C	0.052648797999645	0.0880671285645471	FALSE	0.156813241	0.003427667	0.286929615	FALSE
rs1014129	T	C	ENSG00000239672	NME1	-0.00777511863027792	0.63189765324419	FALSE	-0.123835633	0.008898087	0.448122858	FALSE
rs10141316	A	G	ENSG00000100889	PCK2	0.016681799899235	0.258471427993184	FALSE	-0.095862541	0.003417836	0.286543687	FALSE
rs10141347	G	T	ENSG00000142208	AKT1	0.0157751586389053	0.618751750085898	FALSE	-0.16390945	0.00010212	0.024713896	TRUE
rs10141347	G	T	ENSG00000142208	AKT1	0.0157751586389053	0.618751750085898	FALSE	-0.153668317	0.000178482	0.038402847	TRUE
rs1014137	C	T	ENSG00000105778	AVL9	-0.00184930427821151	0.78088322145543	FALSE	-0.079895577	0.006927192	0.40385374	FALSE
rs1014158	C	A	ENSG00000100505	TRIM9	0.0459580542582295	0.201681247451243	FALSE	0.087006893	0.00923392	0.455285206	FALSE
rs10141612	T	C	ENSG00000100490	CDKL1	0.0434677053220027	0.206120226082129	FALSE	0.253708439	0.007188467	0.410123167	FALSE
rs10141612	T	C	ENSG00000100505	TRIM9	-0.0199507538313565	0.823145212653842	FALSE	-0.38815779	0.008771372	0.445489701	FALSE
rs10141804	T	C	ENSG00000133997	MED6	0.0683772898294323	2.9627214081657e-12	TRUE	0.067605059	3.78e-05	0.011019777	TRUE
rs10141804	T	C	ENSG00000133985	TTC9	0.376763981843031	8.32294522091122e-18	TRUE	0.19086736	0.000548171	0.089308291	FALSE
rs10141836	A	C	ENSG00000165804	ZNF219	-0.0225003088898069	0.287790475819964	FALSE	0.121877618	0.009738681	0.464399828	FALSE
rs10141879	A	G	ENSG00000100554	ATP6V1D	0.161410035069067	8.80003549827233e-08	TRUE	0.157048554	0.004165923	0.317858888	FALSE
rs10141952	A	G	ENSG00000100554	ATP6V1D	0.159805520660351	4.90318842325628e-08	TRUE	0.156954339	0.004190709	0.318887519	FALSE
rs10142428	T	C	ENSG00000136305	CIDEB	0.0114656159708355	0.679553652236445	FALSE	0.123198267	0.002752515	0.254670048	FALSE
rs10142428	T	C	ENSG00000100448	CTSG	0.0866928000595615	0.390812156565794	FALSE	-0.517216638	0.003704931	0.299055713	FALSE
rs10142572	G	A	ENSG00000092010	PSME1	0.0106466778177974	0.720103181730139	FALSE	-0.116862622	0.007709143	0.422884028	FALSE
rs1014258	T	C	ENSG00000204713	TRIM27	0.167312893104809	7.8044321456345e-09	TRUE	0.21249159	0.000100814	0.024453202	TRUE
rs1014258	T	C	ENSG00000066379	ZNRD1	-0.0010389348500783	0.936762409397843	FALSE	-0.062437795	0.000684915	0.104737055	FALSE
rs10142596	T	C	ENSG00000070367	EXOC5	-0.000983263808600568	0.897865368569075	FALSE	-0.086704725	0.003567362	0.293010664	FALSE
rs10142667	C	T	ENSG00000151327	FAM177A1	-0.20118544390103	2.7819392265556e-33	TRUE	-0.26036276	2.05e-06	0.000907549	TRUE
rs10142667	C	T	ENSG00000151327	FAM177A1	-0.20118544390103	2.7819392265556e-33	TRUE	-0.141921098	0.005333068	0.359147321	FALSE
rs10142667	C	T	ENSG00000092020	PPP2R3C	0.146461075084989	2.11923098564521e-08	TRUE	0.122491811	0.003081547	0.270773959	FALSE
rs10142667	C	T	ENSG00000100883	SRP54	-0.0368552396763013	0.000120949809723263	FALSE	-0.067705184	0.000346899	0.064017251	FALSE
rs10142790	G	A	ENSG00000100697	DICER1	0.0271767120452067	0.0831554724052014	FALSE	-0.059100107	0.008875656	0.447679536	FALSE
rs10142804	C	T	ENSG00000165804	ZNF219	-0.0148384897080941	0.561820997279806	FALSE	-0.139052762	0.009147041	0.453473153	FALSE
rs1014286	G	A	ENSG00000115607	IL18RAP	-0.155883373931189	7.02037680324297e-07	TRUE	-0.167016431	0.000201945	0.042320231	TRUE
rs1014286	G	A	ENSG00000071054	MAP4K4	0.00669966453332029	0.453473193210466	FALSE	0.050777102	0.008810245	0.446285314	FALSE
rs10143031	T	C	ENSG00000133997	MED6	-0.0658677701833526	1.75493076628765e-12	TRUE	-0.060757429	0.000339745	0.06302346	FALSE
rs10143031	T	C	ENSG00000133985	TTC9	-0.26335705531014	5.37872816585963e-10	TRUE	-0.158062416	0.005626939	0.368076354	FALSE
rs10143095	G	A	ENSG00000165943	MOAP1	0.0246806364989932	0.0151854811905693	FALSE	0.065423234	0.002859523	0.260060866	FALSE
rs10143095	G	A	ENSG00000012963	UBR7	-0.0315863840481752	0.000938259104990223	FALSE	0.252125524	2.28e-12	3.5e-09	TRUE
rs10143095	G	A	ENSG00000012963	UBR7	-0.0315863840481752	0.000938259104990223	FALSE	-0.067285758	0.007478532	0.417172694	FALSE
rs10143250	C	T	ENSG00000100664	EIF5	-0.00503927958280635	0.588162851476085	FALSE	-0.082888823	0.00599804	0.378848388	FALSE
rs10143250	C	T	ENSG00000126215	XRCC3	-0.0109247851572419	0.426478636687667	FALSE	0.091342005	0.004093952	0.315036417	FALSE
rs10143389	A	G	ENSG00000156414	TDRD9	-0.278134087334092	4.96987774165879e-19	TRUE	-0.253552275	3.34e-06	0.001385656	TRUE
rs10143389	A	G	ENSG00000156414	TDRD9	-0.278134087334092	4.96987774165879e-19	TRUE	-0.219840743	3.33e-05	0.009925664	TRUE
rs10143528	T	C	ENSG00000151332	MBIP	-0.00400078224974368	0.927700506446195	FALSE	-0.630102314	0.001203066	0.153986333	FALSE
rs10143703	C	A	ENSG00000139899	CBLN3	-0.318631431131639	8.16739870403194e-57	TRUE	-0.206626553	1.05e-06	0.000503652	TRUE
rs10143703	C	A	ENSG00000100441	KHNYN	0.134879162946627	2.38754905401028e-39	TRUE	0.095853549	0.000394587	0.070324718	FALSE
rs10143775	T	C	ENSG00000131979	GCH1	-0.0970362975027402	0.0110221041977748	FALSE	-0.183760706	0.002313686	0.230644909	FALSE
rs10143892	G	A	ENSG00000012983	MAP4K5	-0.0177589719033066	0.152666849830513	FALSE	-0.118374731	0.003037845	0.268782155	FALSE
rs10144146	C	T	ENSG00000183092	BEGAIN	-1.11206469124088	6.24309029338969e-150	TRUE	-0.242641225	0.000233414	0.047340745	TRUE
rs10144326	G	A	ENSG00000180008	SOCS4	0.0232048625368874	0.20549276147867	FALSE	0.172541748	0.006912151	0.403488727	FALSE
rs10144329	C	T	ENSG00000012963	UBR7	0.012588410473115	0.128211182064151	FALSE	-0.097337911	0.001127443	0.147578863	FALSE
rs10144417	G	A	ENSG00000100554	ATP6V1D	0.160125872099663	1.17508137838363e-07	TRUE	0.157048554	0.004165923	0.317858888	FALSE
rs10144448	C	T	ENSG00000063761	ADCK1	0.160453878176304	6.06362679581871e-10	TRUE	0.206407827	0.000301036	0.057616452	FALSE
rs10144492	A	G	ENSG00000183092	BEGAIN	0.0304332103932238	0.610600064518396	FALSE	-0.191156454	0.006816692	0.401168041	FALSE
rs10144530	T	G	ENSG00000012963	UBR7	0.0369422364600904	7.36354776253335e-06	TRUE	-0.158388223	2.87e-07	0.000159718	TRUE
rs10144530	T	G	ENSG00000012963	UBR7	0.0369422364600904	7.36354776253335e-06	TRUE	0.070093249	0.000812796	0.117995701	FALSE
rs10144632	G	A	ENSG00000131981	LGALS3	0.0551563030150418	0.0114646025230234	FALSE	0.207652655	0.001297343	0.161753909	FALSE
rs10144632	G	A	ENSG00000168175	MAPK1IP1L	-0.00115350097677157	0.876060396338033	FALSE	0.13727058	0.009563302	0.461497935	FALSE
rs10144771	A	G	ENSG00000089737	DDX24	0.00506738663640865	0.62828648906219	FALSE	-0.084724318	0.000148521	0.033237148	TRUE
rs10144811	C	T	ENSG00000100697	DICER1	-0.0205281719242204	0.174578900702263	FALSE	-0.0674628	0.003256754	0.279310154	FALSE
rs10144811	C	T	ENSG00000165948	IFI27L1	-0.00405807667555211	0.781819020755988	FALSE	0.112571715	0.004930249	0.345570517	FALSE
rs10144857	G	A	ENSG00000100906	NFKBIA	0.072409674724132	0.00373671793817284	FALSE	0.098486894	0.007075023	0.407424984	FALSE
rs10144857	G	A	ENSG00000092020	PPP2R3C	0.10058060470717	0.000177117134538459	FALSE	0.145635711	0.002014193	0.212625564	FALSE
rs1014499	T	C	ENSG00000182919	C11orf54	-0.0508444978954639	9.67099956333028e-07	TRUE	-0.063403348	0.006086969	0.381353747	FALSE
rs10145013	T	C	ENSG00000089775	ZBTB25	0.0260250398776293	0.0256422923666836	FALSE	-0.159511846	2.29e-05	0.007238187	TRUE
rs1014530	T	C	ENSG00000106804	C5	-0.0461356360099109	0.00373303453155829	FALSE	-0.200413335	1.66e-07	9.76e-05	TRUE
rs1014530	T	C	ENSG00000106780	MEGF9	-0.0136211693064585	0.191419123764461	FALSE	-0.085360474	0.009925372	0.467802192	FALSE
rs10145540	A	G	ENSG00000063761	ADCK1	-0.0879998642461385	0.0058703388143611	FALSE	-0.24520266	0.001787703	0.197913074	FALSE
rs10145865	A	G	ENSG00000140090	SLC24A4	0.180198056133724	0.00056505080224468	FALSE	-0.231202849	0.006068653	0.380850694	FALSE
rs10145976	A	G	ENSG00000063761	ADCK1	0.211611311462732	1.69497721782415e-14	TRUE	0.295486078	2.25e-07	0.000128336	TRUE
rs10146172	G	A	ENSG00000119661	DNAL1	0.03920531246387	0.139202501744883	FALSE	-0.205117804	0.007460527	0.416724507	FALSE
rs10146237	G	A	ENSG00000179476	C14orf28	-0.0174601302377165	0.163865839574412	FALSE	0.085538474	0.003938096	0.308727731	FALSE
rs10146357	C	T	ENSG00000092108	SCFD1	-0.164261113349252	1.64602799010904e-48	TRUE	-0.140860797	2.34e-11	3.02e-08	TRUE
rs10146559	T	G	ENSG00000254505	CHMP4A	-0.0263457371295987	0.146241530334236	FALSE	-0.05260068	0.008661595	0.443315025	FALSE
rs10146559	T	G	ENSG00000139908	TSSK4	-0.00294501918903269	0.8009792996206	FALSE	0.151563246	0.004654232	0.336106537	FALSE
rs1014659	C	T	ENSG00000023516	AKAP11	0.0615023301240992	1.06788041424867e-07	TRUE	0.105495796	7.97e-05	0.02024989	TRUE
rs10146663	C	A	ENSG00000100554	ATP6V1D	0.161863135035652	1.00212077894597e-07	TRUE	0.157048554	0.004165923	0.317858888	FALSE
rs10146733	A	G	ENSG00000092199	HNRNPC	-0.00733359448028477	0.553817475116888	FALSE	-0.070173556	0.00846311	0.438989242	FALSE
rs10147194	G	A	ENSG00000151327	FAM177A1	0.0590868022704059	0.00469232704856221	FALSE	0.221554932	0.000594123	0.094682573	FALSE
rs10147194	G	A	ENSG00000100883	SRP54	0.0219486098081284	0.0530386500573658	FALSE	-0.058251646	0.008506929	0.439969729	FALSE
rs10147239	G	T	ENSG00000100578	KIAA0586	0.0156908250558126	0.216878908740558	FALSE	0.090567008	0.002677688	0.250584736	FALSE
rs10147645	G	A	ENSG00000151327	FAM177A1	0.136384803566658	1.56212080395965e-07	TRUE	0.331348774	0.001312396	0.162933128	FALSE
rs10147923	T	C	ENSG00000156414	TDRD9	-0.279064743547529	6.39189738208873e-19	TRUE	-0.257221687	2.08e-06	0.000917372	TRUE
rs10147923	T	C	ENSG00000156414	TDRD9	-0.279064743547529	6.39189738208873e-19	TRUE	-0.222370988	2.42e-05	0.00757423	TRUE
rs10147939	A	C	ENSG00000142208	AKT1	0.0405354796558083	0.152392227689886	FALSE	-0.136902652	0.000306787	0.058380206	FALSE
rs10147939	A	C	ENSG00000142208	AKT1	0.0405354796558083	0.152392227689886	FALSE	-0.127235312	0.001166506	0.150965323	FALSE
rs10147954	C	T	ENSG00000100554	ATP6V1D	0.146559545701453	3.96856286079382e-07	TRUE	0.157048554	0.004165923	0.317858888	FALSE
rs10148212	C	A	ENSG00000100554	ATP6V1D	0.090907437381843	1.9462676973589e-06	TRUE	0.152684036	6.54e-05	0.017232225	TRUE
rs10148448	A	G	ENSG00000183092	BEGAIN	-0.853399918738188	5.56833078917288e-47	TRUE	-0.244248752	0.000443252	0.07660889	FALSE
rs10148448	A	G	ENSG00000197119	SLC25A29	0.276411750989787	4.96982705755722e-10	TRUE	0.336324443	0.000149209	0.033359033	TRUE
rs10148448	A	G	ENSG00000197119	SLC25A29	0.276411750989787	4.96982705755722e-10	TRUE	0.341217369	0.000312329	0.059188008	FALSE
rs10148620	C	T	ENSG00000157379	DHRS1	0.119552829185103	1.83398551901579e-05	TRUE	0.158134088	0.001063685	0.141938407	FALSE
rs10148620	C	T	ENSG00000092295	TGM1	-0.0668477601335466	0.0382979097414204	FALSE	-0.238662009	0.004897402	0.344399798	FALSE
rs1014867	T	C	ENSG00000196159	FAT4	0.0290856202760671	0.0951049078460261	FALSE	-0.223202483	0.009274425	0.455973467	FALSE
rs10148733	A	G	ENSG00000133997	MED6	-0.0262314837550099	0.288835924931518	FALSE	-0.134546896	0.004456544	0.328801496	FALSE
rs1014879	T	C	ENSG00000100490	CDKL1	-0.0506271189481654	0.00843150536318979	FALSE	-0.207516722	0.001183494	0.152420219	FALSE
rs10148925	G	A	ENSG00000139970	RTN1	-0.157442876669915	0.0146108689504977	FALSE	-0.334306563	0.005520581	0.364917285	FALSE
rs10149037	A	G	ENSG00000063761	ADCK1	-0.075451483784188	0.00725518165207029	FALSE	-0.160358419	0.00767035	0.421990451	FALSE
rs10149122	C	T	ENSG00000092148	HECTD1	-0.0114811357668173	0.236598608541183	FALSE	0.041879088	0.004364794	0.325449133	FALSE
rs10149651	A	G	ENSG00000156414	TDRD9	0.36365980846282	1.25933850549129e-33	TRUE	0.454289737	2.63e-17	8.64e-14	TRUE
rs10149651	A	G	ENSG00000156414	TDRD9	0.36365980846282	1.25933850549129e-33	TRUE	0.386191953	3.13e-13	5.52e-10	TRUE
rs1014971	C	T	ENSG00000179750	APOBEC3B	-0.719023981774461	7.86202745874936e-19	TRUE	-0.16479439	0.005848883	0.374458246	FALSE
rs10149750	C	T	ENSG00000142208	AKT1	0.0128713646778789	0.297707128296808	FALSE	0.14733142	0.002253359	0.227246559	FALSE
rs10149867	C	T	ENSG00000131969	ABHD12B	0.00396496976367522	0.728116943847872	FALSE	-0.129616567	0.006374017	0.38961924	FALSE
rs10150088	C	T	ENSG00000066427	ATXN3	0.124819550834155	1.314308012141e-23	TRUE	0.059087316	0.009987839	0.468823334	FALSE
rs10150088	C	T	ENSG00000100815	TRIP11	0.0220023008073753	0.061702223704414	FALSE	0.070456048	0.000312188	0.059168092	FALSE
rs1015028	C	T	ENSG00000164683	HEY1	0.00502036572274139	0.911691855176851	FALSE	-0.299259078	0.003851009	0.305038908	FALSE
rs10150424	G	A	ENSG00000100554	ATP6V1D	0.0290919800780852	0.0618755274960863	FALSE	0.10664993	0.003705724	0.299083335	FALSE
rs1015059	T	C	ENSG00000156711	MAPK13	0.00217235799775916	0.932235975445833	FALSE	-0.12311234	0.008637392	0.442874326	FALSE
rs10150603	T	C	ENSG00000140090	SLC24A4	-0.194305612617316	4.5951779887995e-12	TRUE	-0.159419805	0.000104837	0.02525476	TRUE
rs10150603	T	C	ENSG00000140090	SLC24A4	-0.194305612617316	4.5951779887995e-12	TRUE	-0.16411677	0.001094176	0.144582184	FALSE
rs10150603	T	C	ENSG00000012963	UBR7	0.00322740796221109	0.697969871592341	FALSE	0.090558596	0.003491546	0.2896417	FALSE
rs10150673	T	C	ENSG00000100601	ALKBH1	0.0107579968862153	0.443053928353747	FALSE	0.091671964	0.001604507	0.185129408	FALSE
rs1015077	G	A	ENSG00000026297	RNASET2	0.0880378582178738	0.00372518088761341	FALSE	0.097443641	0.002894044	0.261755754	FALSE
rs10150828	T	C	ENSG00000165898	ISCA2	0.000581293547269521	0.952671333362716	FALSE	-0.07498286	0.009572717	0.461601405	FALSE
rs10150849	T	C	ENSG00000139970	RTN1	-0.15662728264116	5.02902943487841e-09	TRUE	-0.193599332	0.000389303	0.069642026	FALSE
rs10151119	G	A	ENSG00000100490	CDKL1	-0.0522360837773814	0.00746546064965373	FALSE	-0.214932548	0.00061156	0.09661314	FALSE
rs10151380	G	A	ENSG00000140030	GPR65	0.280886756611876	3.13668629421061e-37	TRUE	0.15212117	1.08e-05	0.003820345	TRUE
rs10151380	G	A	ENSG00000140030	GPR65	0.280886756611876	3.13668629421061e-37	TRUE	0.140506929	0.000422582	0.073976038	FALSE
rs10151591	G	A	ENSG00000100490	CDKL1	0.0382583501009268	0.0109027871397944	FALSE	0.207357959	8.44e-07	0.000414726	TRUE
rs10151591	G	A	ENSG00000012983	MAP4K5	0.00466238016261549	0.710207354438195	FALSE	0.112127694	0.004557511	0.33268253	FALSE
rs10151656	T	C	ENSG00000089775	ZBTB25	0.0121963578208426	0.326097751954884	FALSE	-0.095411457	0.009215524	0.454897236	FALSE
rs1015166	T	C	ENSG00000241106	HLA-DOB	-0.178774308879455	1.39199364974636e-05	FALSE	-0.229131833	0.00143859	0.173038729	FALSE
rs1015166	T	C	ENSG00000204267	TAP2	-0.0210337251147563	0.299621666979256	FALSE	0.145087508	0.000446369	0.076995346	FALSE
rs10151712	G	A	ENSG00000063761	ADCK1	-0.0976204888990594	9.13432227012198e-05	FALSE	-0.171981584	0.00246175	0.238976947	FALSE
rs10151830	A	G	ENSG00000063761	ADCK1	0.307969759766631	3.47569026726034e-23	TRUE	0.36982614	8.71e-10	8.33e-07	TRUE
rs10151883	A	G	ENSG00000100490	CDKL1	-0.045175662958781	0.0275643335558888	FALSE	-0.210132222	0.00101993	0.137957898	FALSE
rs10152371	G	A	ENSG00000166140	ZFYVE19	-0.131425526148408	3.8455345507092e-39	TRUE	-0.133301636	1.13e-10	1.28e-07	TRUE
rs10152424	A	C	ENSG00000128951	DUT	0.610511767006105	7.55793675066725e-75	TRUE	0.577256721	1.74e-17	5.89e-14	TRUE
rs10152424	A	C	ENSG00000128951	DUT	0.610511767006105	7.55793675066725e-75	TRUE	0.492006609	3.85e-13	6.68e-10	TRUE
rs10152434	C	T	ENSG00000103642	LACTB	-0.104613192415041	2.25547743323682e-08	TRUE	-0.096398712	0.000387701	0.069448791	FALSE
rs10152450	G	T	ENSG00000169018	FEM1B	-0.113869723806449	2.95038194100335e-25	TRUE	-0.106680248	0.007998107	0.428892428	FALSE
rs10152458	T	G	ENSG00000131873	CHSY1	-0.0650656761535374	0.00181025535001495	FALSE	-0.094452169	0.002632079	0.248117232	FALSE
rs10152629	A	G	ENSG00000166140	ZFYVE19	-0.0999856246695016	0.0589486725725196	FALSE	-0.248666061	0.000698463	0.106183691	FALSE
rs10152752	G	T	ENSG00000140564	FURIN	-0.0153866482960715	0.09898240633344	FALSE	-0.146638949	0.002718539	0.252759727	FALSE
rs10152752	G	T	ENSG00000140575	IQGAP1	-0.000945636657522536	0.920755354087783	FALSE	0.073101306	0.003364374	0.284290084	FALSE
rs10152752	G	T	ENSG00000182768	NGRN	0.0246904820377628	0.0364388886624721	FALSE	-0.121495669	0.005072285	0.350469739	FALSE
rs10152752	G	T	ENSG00000182768	NGRN	0.0246904820377628	0.0364388886624721	FALSE	-0.053098961	0.009047942	0.45140862	FALSE
rs10152752	G	T	ENSG00000185518	SV2B	0.00956491315496496	0.2056296160283	FALSE	-0.094256599	0.007926801	0.427173888	FALSE
rs10152752	G	T	ENSG00000140553	UNC45A	0.00228202586496833	0.791130733105937	FALSE	-0.080583643	0.002750713	0.254556811	FALSE
rs10152752	G	T	ENSG00000184056	VPS33B	-0.0376558147611764	0.00150081851013246	FALSE	-0.066059281	0.007837633	0.42537045	FALSE
rs10152773	T	C	ENSG00000086666	ZFAND6	0.0151757099286877	0.457000537344917	FALSE	0.134864034	0.001318316	0.163408348	FALSE
rs10152898	T	G	ENSG00000067221	STOML1	-0.248650242282326	2.48028982924141e-28	TRUE	-0.302023087	6.95e-07	0.000349945	TRUE
rs10152973	C	T	ENSG00000137764	MAP2K5	-0.154459302134905	7.19766317236615e-25	TRUE	-0.220847192	1.54e-06	0.000707371	TRUE
rs10153070	A	G	ENSG00000077238	IL4R	-0.0247550763398322	0.140311995151983	FALSE	-0.080376184	0.004268167	0.32178195	FALSE
rs10153521	A	G	ENSG00000083844	ZNF264	0.0139354237521279	0.327031911223918	FALSE	0.123692263	0.000142926	0.032262428	TRUE
rs10153665	C	T	ENSG00000115904	SOS1	-0.00311048938215668	0.810961429600216	FALSE	0.304004036	0.000644906	0.100368354	FALSE
rs10153665	C	T	ENSG00000138050	THUMPD2	-0.01951889	0.3363911	FALSE	-0.143027373	0.008803424	0.44614913	FALSE
rs10153729	A	C	ENSG00000079785	DDX1	-0.172167938408178	2.24870362432333e-60	TRUE	-0.145772038	4.52e-18	1.64e-14	TRUE
rs10153751	G	T	ENSG00000213626	LBH	-0.01743534	0.4234549	FALSE	0.095466758	0.005359741	0.360004789	FALSE
rs10153828	C	T	ENSG00000055917	PUM2	-0.134429496637502	2.13556075188154e-21	TRUE	-0.110730706	0.000935523	0.129959834	FALSE
rs1015411	A	G	ENSG00000075790	BCAP29	-0.00824948255909023	0.465140659956695	FALSE	0.079655901	0.0021612	0.22163964	FALSE
rs1015411	A	G	ENSG00000105856	HBP1	-0.0623104834008051	1.77505729179663e-10	TRUE	-0.051547255	0.007899896	0.426589413	FALSE
rs1015411	A	G	ENSG00000105856	HBP1	-0.0623104834008051	1.77505729179663e-10	TRUE	-0.053093641	0.008709359	0.444203644	FALSE
rs1015498	A	C	ENSG00000086300	SNX10	0.00403098811974495	0.651015613315359	FALSE	0.117419859	0.005455826	0.362977798	FALSE
rs10154992	C	T	ENSG00000145020	AMT	-0.0153736934316212	0.0828056808001272	FALSE	-0.130519267	0.000112092	0.026637471	TRUE
rs10154992	C	T	ENSG00000178057	NDUFAF3	-0.0249209437043871	0.0181171547572648	FALSE	-0.141535522	0.008198838	0.433448437	FALSE
rs10154992	C	T	ENSG00000198218	QRICH1	0.04216608009205	8.22409662614194e-08	TRUE	0.062064066	2.56e-05	0.007955891	TRUE
rs10154992	C	T	ENSG00000178252	WDR6	0.118443803658001	1.50379362482236e-11	TRUE	0.12644133	7.41e-05	0.019068251	TRUE
rs10154999	A	G	ENSG00000163864	NMNAT3	-0.141269405431012	8.19504619060836e-11	TRUE	-0.303108299	2.4e-05	0.007526052	TRUE
rs10155052	C	A	ENSG00000161204	ABCF3	-0.00179995896030667	0.83911748828691	FALSE	0.13835137	0.009691383	0.463504654	FALSE
rs10155282	G	A	ENSG00000174137	FAM53A	-0.014521732619	0.216236586428416	FALSE	-0.126592938	0.009139021	0.45326882	FALSE
rs10155404	A	G	ENSG00000169019	COMMD8	-0.0885256302750214	8.33744863723927e-13	TRUE	-0.095388319	1.45e-05	0.004918766	TRUE
rs10155404	A	G	ENSG00000170448	NFXL1	0.00863433593420376	0.888990835014944	FALSE	-0.334661569	0.002852479	0.259711034	FALSE
rs10155668	A	C	ENSG00000164483	SAMD3	0.0896165208357862	0.000670708815030433	FALSE	0.173471354	0.002962122	0.265031544	FALSE
rs10155851	A	G	ENSG00000146592	CREB5	0.00580264622242094	0.722811244942901	FALSE	0.145451283	0.003403894	0.286009405	FALSE
rs10155966	G	A	ENSG00000166997	CNPY4	-0.0388304841770155	0.018147460530775	FALSE	-0.09240319	0.009668518	0.46311194	FALSE
rs10156413	T	C	ENSG00000106804	C5	-0.0817427949904787	2.27465272494648e-06	TRUE	-0.261975584	3.03e-10	3.16e-07	TRUE
rs10156461	T	C	ENSG00000177076	ACER2	0.0440842115021196	0.0300283006094107	FALSE	-0.168004701	0.001121127	0.147008948	FALSE
rs10156486	C	A	ENSG00000095303	PTGS1	0.0234989293839858	0.657355179843482	FALSE	-0.306344824	0.002577575	0.24514838	FALSE
rs1015666	T	G	ENSG00000178695	KCTD12	0.0219845545488923	0.108608660883439	FALSE	-0.08598303	0.003326562	0.282502426	FALSE
rs1015667	G	A	ENSG00000178695	KCTD12	-0.0251492316081225	0.0614957904220652	FALSE	0.079640011	0.005469826	0.363351078	FALSE
rs10157111	G	T	ENSG00000162444	RBP7	0.0128913577060712	0.674313092505963	FALSE	-0.171370094	0.004566193	0.332992972	FALSE
rs10157197	A	G	ENSG00000197622	CDC42SE1	-0.0166318556741609	0.0211365362280836	FALSE	-0.097423048	0.008963878	0.4495919	FALSE
rs10157197	A	G	ENSG00000266472	MRPS21	-0.0981473239670469	3.39754693585772e-30	TRUE	-0.157399909	2.96e-06	0.001249908	TRUE
rs10157387	C	T	ENSG00000037637	FBXO42	-0.0230049189119083	0.0498311912360557	FALSE	0.178298715	0.002211517	0.224803464	FALSE
rs10157387	C	T	ENSG00000117115	PADI2	0.125766767910433	0.0090719302665039	FALSE	0.200327877	0.004102094	0.315301623	FALSE
rs1015754	T	C	ENSG00000125637	PSD4	0.08424241	6.470458e-09	TRUE	0.091915357	2.39e-06	0.001038683	TRUE
rs1015754	T	C	ENSG00000114999	TTL	0.0127200479625232	0.231640875659911	FALSE	0.067920865	0.003382553	0.284997437	FALSE
rs10157619	A	G	ENSG00000116157	GPX7	0.157491090382076	2.96663960081736e-05	TRUE	0.233115103	0.008752135	0.445105497	FALSE
rs10157619	A	G	ENSG00000157193	LRP8	0.0826026165718084	0.00465557464650277	FALSE	-0.187527119	0.008639819	0.442905604	FALSE
rs10157759	T	C	ENSG00000162836	ACP6	-0.0135510100260417	0.670884519020909	FALSE	0.269719726	0.004706564	0.33791158	FALSE
rs10157798	T	G	ENSG00000117533	VAMP4	0.115665717084709	3.43513201859466e-08	TRUE	0.346518364	1.41e-07	8.41e-05	TRUE
rs10157798	T	G	ENSG00000117533	VAMP4	0.115665717084709	3.43513201859466e-08	TRUE	0.348551605	0.000665426	0.102528847	FALSE
rs10157822	C	T	ENSG00000066294	CD84	-0.0126419134190116	0.588211227414261	FALSE	0.153249463	0.001608771	0.185446466	FALSE
rs10157822	C	T	ENSG00000081721	DUSP12	0.00567480569385523	0.595697124045738	FALSE	-0.049118099	0.00465507	0.336134194	FALSE
rs10157828	T	C	ENSG00000037637	FBXO42	-0.0239116661570439	0.0421076422784025	FALSE	0.178298715	0.002211517	0.224803464	FALSE
rs10157828	T	C	ENSG00000117115	PADI2	0.126223412630734	0.00910783707478947	FALSE	0.200327877	0.004102094	0.315301623	FALSE
rs10157949	T	G	ENSG00000235750	KIAA0040	0.0309490981678296	0.173632957949544	FALSE	0.241175087	0.001095254	0.144670541	FALSE
rs10158205	T	C	ENSG00000066027	PPP2R5A	-0.0492336153661021	0.0804812685356235	FALSE	0.098376112	0.00939751	0.458352038	FALSE
rs10158229	T	C	ENSG00000060656	PTPRU	-0.0106360911847402	0.802481975332291	FALSE	0.855984594	0.003250041	0.279018367	FALSE
rs10158279	T	G	ENSG00000116678	LEPR	-0.00197600313679009	0.934186764926823	FALSE	-0.130026853	0.007269927	0.412036126	FALSE
rs10158333	C	T	ENSG00000142867	BCL10	-0.016272494096195	0.0927084849821048	FALSE	-0.148867711	0.000148619	0.033248125	TRUE
rs10158333	C	T	ENSG00000153898	MCOLN2	0.000109331191772653	0.996716565446261	FALSE	0.162589288	0.00769447	0.422534613	FALSE
rs10158415	G	T	ENSG00000162654	GBP4	-0.130818749296399	0.000179065732090709	FALSE	-0.175671912	6.88e-05	0.017949613	TRUE
rs10158486	C	T	ENSG00000142867	BCL10	-0.0421902204471946	6.51682385990334e-05	FALSE	-0.169616423	5.22e-05	0.014362259	TRUE
rs10158605	C	T	ENSG00000186564	FOXD2	0.00551374091674284	0.680066380305361	FALSE	0.135738233	0.001935096	0.207485746	FALSE
rs10158616	T	G	ENSG00000198625	MDM4	-0.00363881166978786	0.837250591378557	FALSE	0.203760332	0.008073002	0.430570214	FALSE
rs10158855	G	T	ENSG00000143458	GABPB2	0.0122604084072161	0.249268615516796	FALSE	0.106942173	0.007796708	0.424572835	FALSE
rs10158897	T	C	ENSG00000116641	DOCK7	-0.17508455203249	8.64046188368655e-29	TRUE	-0.109207767	0.008460951	0.438955763	FALSE
rs10158897	T	C	ENSG00000162604	TM2D1	0.000653799429555908	0.950819325230683	FALSE	-0.098861558	0.000401308	0.071234302	FALSE
rs10158937	C	A	ENSG00000213625	LEPROT	0.0334300816772713	0.0451745229348142	FALSE	0.099195514	0.003223136	0.277659302	FALSE
rs10158975	A	G	ENSG00000143258	USP21	0.00638296094369487	0.646612964584841	FALSE	-0.131146055	0.008747689	0.445033168	FALSE
rs10159070	T	C	ENSG00000162654	GBP4	-0.111550812728821	0.000966346622318756	FALSE	-0.141130549	0.001963861	0.209477909	FALSE
rs10159255	A	C	ENSG00000116641	DOCK7	-0.17419266982824	4.10687918593713e-29	TRUE	-0.111023471	0.007247426	0.411472757	FALSE
rs10159255	A	C	ENSG00000162604	TM2D1	0.0011571915153292	0.912385650831514	FALSE	-0.099252938	0.000365364	0.066472026	FALSE
rs10159513	A	G	ENSG00000138138	ATAD1	0.00807390535725549	0.414565160953048	FALSE	0.063902091	0.00691494	0.403567473	FALSE
rs10159539	T	C	ENSG00000055950	MRPL43	0.000134171655270545	0.995341413550572	FALSE	-0.252034009	0.009312377	0.456750173	FALSE
rs10159978	A	G	ENSG00000148459	PDSS1	-0.0411302605497674	0.33655070451312	FALSE	-0.236249543	0.000698993	0.106221998	FALSE
rs10159978	A	G	ENSG00000148459	PDSS1	-0.0411302605497674	0.33655070451312	FALSE	-0.20230079	0.004289062	0.322597412	FALSE
rs10160173	G	A	ENSG00000151553	FAM160B1	0.00965313227149317	0.674131383708552	FALSE	0.131102236	0.004027831	0.312478869	FALSE
rs10160336	T	C	ENSG00000051009	FAM160A2	-0.0181541513222667	0.277215513472693	FALSE	-0.105831982	0.00017874	0.038435811	TRUE
rs10160591	T	C	ENSG00000149548	CCDC15	-0.167573529296272	1.04126277197105e-19	TRUE	-0.248986118	1.65e-11	2.18e-08	TRUE
rs10160591	T	C	ENSG00000064199	SPA17	-0.01968327674104	0.162759995160355	FALSE	0.107935961	0.004797131	0.340950947	FALSE
rs10160863	A	C	ENSG00000121749	TBC1D15	-0.0347985069309548	0.0820614459712447	FALSE	0.117280007	0.001485303	0.176387975	FALSE
rs10160981	A	G	ENSG00000111231	GPN3	-0.407018795258406	1.02456244382342e-62	TRUE	-0.271820089	8.96e-10	8.55e-07	TRUE
rs10161068	G	A	ENSG00000139370	SLC15A4	0.0120585383746767	0.434862846645614	FALSE	0.083173031	0.002237662	0.226357837	FALSE
rs1016115	A	G	ENSG00000165097	KDM1B	0.00731470928244979	0.537924856145812	FALSE	-0.114031227	0.007776301	0.424127415	FALSE
rs1016115	A	G	ENSG00000137393	RNF144B	0.0777824671116152	6.72633561575757e-05	FALSE	0.113520337	0.00097234	0.133508162	FALSE
rs10161263	T	C	ENSG00000197111	PCBP2	0.00545935410415726	0.501112676550303	FALSE	-0.179786316	0.000869267	0.123600435	FALSE
rs10161290	A	G	ENSG00000198270	TMEM116	0.1808960648398	8.25762838120962e-17	TRUE	0.186051967	1.03e-05	0.003659782	TRUE
rs10161415	G	A	ENSG00000184992	BRI3BP	-0.0632900445919714	5.22601320670526e-06	TRUE	-0.187418325	4.24e-07	0.000225227	TRUE
rs10161543	T	C	ENSG00000179941	BBS10	-0.0728619083777407	6.50332959856782e-08	TRUE	-0.261402651	1.48e-09	1.35e-06	TRUE
rs10161549	A	G	ENSG00000061987	MON2	0.0013934447846575	0.860965126542742	FALSE	-0.06404131	0.000153241	0.034063596	TRUE
rs1016193	T	C	ENSG00000213203	GIMAP1	-0.108911297164627	5.47767527732534e-08	TRUE	-0.202126443	0.002993013	0.266529	FALSE
rs1016193	T	C	ENSG00000106560	GIMAP2	-0.101038966575417	5.20656237289017e-07	TRUE	-0.140632459	0.001240798	0.157100473	FALSE
rs1016193	T	C	ENSG00000002933	TMEM176A	0.754194478430511	4.00181711269849e-11	TRUE	0.522209302	6.78e-05	0.017759829	TRUE
rs1016193	T	C	ENSG00000106565	TMEM176B	0.766775594164474	1.90317025079803e-09	TRUE	0.4901517	0.000384284	0.068990399	FALSE
rs10162419	G	A	ENSG00000151327	FAM177A1	0.0622093813925703	1.68475221402334e-05	TRUE	0.170642472	3.49e-05	0.010315407	TRUE
rs10162458	C	T	ENSG00000100601	ALKBH1	-0.0158222770941049	0.17579555070147	FALSE	0.079708038	0.003649477	0.296600482	FALSE
rs1016256	T	C	ENSG00000145868	FBXO38	-0.069757355465548	3.30444189541559e-12	TRUE	-0.049656538	0.005621508	0.36796291	FALSE
rs10162599	C	T	ENSG00000139970	RTN1	-0.0926357724720855	0.00140458036641325	FALSE	-0.173702914	0.005292562	0.357894082	FALSE
rs10162627	A	G	ENSG00000179335	CLK3	-0.0101792181035174	0.0836584431426192	FALSE	-0.079962675	0.006784896	0.400402327	FALSE
rs10162627	A	G	ENSG00000067141	NEO1	-0.0413184663803553	0.113734334408457	FALSE	-0.057964283	0.000846315	0.121429489	FALSE
rs10162627	A	G	ENSG00000067221	STOML1	0.175176239565123	6.96084213015057e-24	TRUE	0.143787367	0.002232884	0.226054713	FALSE
rs10162772	G	A	ENSG00000137878	GCOM1	0.367118688453023	7.25166156262289e-19	TRUE	0.328446409	1.95e-06	0.000869616	TRUE
rs10164157	A	G	ENSG00000166401	SERPINB8	-0.0309720590424419	0.183235014608572	FALSE	-0.142908748	0.009001437	0.450465951	FALSE
rs10164457	A	G	ENSG00000115919	KYNU	-0.0454816986643969	0.275417733835898	FALSE	-0.195635389	0.004593437	0.333987462	FALSE
rs10164741	A	G	ENSG00000071575	TRIB2	0.0257834821108077	0.150616428063009	FALSE	0.130864274	0.002398249	0.235408263	FALSE
rs10164750	C	T	ENSG00000180398	MCFD2	-0.01776576	0.2212861	FALSE	-0.108809907	0.001338962	0.165050938	FALSE
rs10164756	T	G	ENSG00000180398	MCFD2	-0.1376176	1.233088e-08	TRUE	-0.129148278	0.006162395	0.383480944	FALSE
rs10164798	C	T	ENSG00000198380	GFPT1	-0.09088872	6.736798e-16	TRUE	-0.211907476	1.32e-05	0.004547908	TRUE
rs10164798	C	T	ENSG00000169599	NFU1	-0.002012204	0.8620814	FALSE	0.051520375	0.003888594	0.306576942	FALSE
rs10165126	T	C	ENSG00000128708	HAT1	-0.2247801	1.571248e-53	TRUE	-0.137956533	0.000947245	0.131081582	FALSE
rs10165443	C	T	ENSG00000115365	LANCL1	0.0359376962996748	0.00122805360924152	FALSE	0.061310048	0.00374306	0.300603438	FALSE
rs1016544	T	C	ENSG00000164010	ERMAP	-0.0319670696218327	0.0162071652122917	FALSE	-0.149160803	0.002930156	0.263460795	FALSE
rs10165594	G	A	ENSG00000081320	STK17B	0.00573039916796961	0.613186475092115	FALSE	0.081418245	0.002081829	0.216749098	FALSE
rs10165754	G	A	ENSG00000135929	CYP27A1	0.3145982	1.916828e-12	TRUE	0.274174838	0.000104456	0.02517784	TRUE
rs10165754	G	A	ENSG00000018280	SLC11A1	-0.0105232433256128	0.641126908997999	FALSE	0.095342564	0.004816368	0.341660185	FALSE
rs10165845	A	G	ENSG00000125630	POLR1B	0.01765853	0.1057873	FALSE	0.099873965	0.007321263	0.413325101	FALSE
rs10166328	A	G	ENSG00000115896	PLCL1	0.32819673443793	2.33920705661295e-17	TRUE	0.237368772	7.88e-05	0.020056833	TRUE
rs10166692	C	T	ENSG00000171132	PRKCE	0.06887748	0.002314937	FALSE	-0.177295797	0.005737656	0.371021865	FALSE
rs10166900	C	T	ENSG00000212283	SNORD89	-0.1278651	3.61233e-08	TRUE	-0.215857425	5.31e-08	3.5e-05	TRUE
rs10166905	A	G	ENSG00000169994	MYO7B	-0.04810478	0.4376028	FALSE	0.328957278	0.002189507	0.223487459	FALSE
rs10167013	T	C	ENSG00000184898	RBM43	0.09023435	0.01531269	FALSE	0.358327401	0.000287657	0.055587539	FALSE
rs10167013	T	C	ENSG00000123610	TNFAIP6	0.2319335	0.008568361	FALSE	0.458593475	0.000271043	0.053038003	FALSE
rs10167259	G	A	ENSG00000115525	ST3GAL5	-0.0417267486457628	0.0137427904414051	FALSE	-0.102887589	0.000485198	0.08181517	FALSE
rs10167259	G	A	ENSG00000118640	VAMP8	-0.00530567636055062	0.629090318115118	FALSE	0.073224376	0.00289661	0.261874073	FALSE
rs10167419	G	A	ENSG00000128708	HAT1	-0.2008913	3.703317e-37	TRUE	-0.12848006	0.000835255	0.120320852	FALSE
rs10167419	G	A	ENSG00000128708	HAT1	-0.2008913	3.703317e-37	TRUE	-0.132513197	0.002476159	0.239726411	FALSE
rs10167468	A	G	ENSG00000059728	MXD1	-0.0333886160537922	0.0434731294149412	FALSE	-0.073656455	0.002354562	0.232974402	FALSE
rs10167726	A	G	ENSG00000171055	FEZ2	0.05412441	0.0001009361	FALSE	0.094532092	0.003655559	0.296862792	FALSE
rs10167883	C	T	ENSG00000119878	CRIPT	-0.0198335979173719	0.107556868222133	FALSE	-0.091732867	0.006135752	0.382740596	FALSE
rs10167990	A	C	ENSG00000158089	GALNT14	-0.009098486	0.8643771	FALSE	0.281035119	0.009469795	0.459696148	FALSE
rs10168217	A	G	ENSG00000183891	TTC32	0.02636646	0.1089118	FALSE	0.128322102	0.001731996	0.194052566	FALSE
rs10168217	A	G	ENSG00000183891	TTC32	0.02636646	0.1089118	FALSE	0.082443549	0.006867113	0.402426699	FALSE
rs10168271	C	T	ENSG00000241399	CD302	-0.1202819	1.056665e-12	TRUE	-0.124955697	0.000136952	0.031227994	TRUE
rs10168498	T	C	ENSG00000115446	UNC50	0.0349018916727659	0.000389333762960934	FALSE	0.04563683	0.00822397	0.433954172	FALSE
rs1016880	T	C	ENSG00000136003	ISCU	0.20953543537217	1.87800786516531e-35	TRUE	0.114414721	7.09e-07	0.000355914	TRUE
rs1016883	A	G	ENSG00000115896	PLCL1	0.27544335698815	1.14945332167144e-08	TRUE	0.263681861	0.000367118	0.06671104	FALSE
rs10169264	C	T	ENSG00000135968	GCC2	0.2077852	1.284651e-43	TRUE	0.124585647	0.001554953	0.181551533	FALSE
rs10169617	C	T	ENSG00000115956	PLEK	0.0955730943466045	7.74059119150784e-13	TRUE	0.048789051	0.003873731	0.306077687	FALSE
rs10169682	C	T	ENSG00000171865	RNASEH1	0.000119288	0.9896564	FALSE	0.060910071	0.003678216	0.297836658	FALSE
rs10169718	A	G	ENSG00000135926	TMBIM1	0.04849837	2.457192e-06	TRUE	0.051814683	0.006677653	0.397634612	FALSE
rs10169824	C	T	ENSG00000075292	ZNF638	-0.00685236244885385	0.404602219335656	FALSE	-0.07841928	0.003719112	0.299604241	FALSE
rs10169925	A	G	ENSG00000125630	POLR1B	-0.002730086	0.8108462	FALSE	0.118046008	0.003218605	0.27745428	FALSE
rs10170244	G	A	ENSG00000213901	SLC23A3	0.1887074	9.044331e-41	TRUE	0.360028566	3.29e-10	3.41e-07	TRUE
rs10170244	G	A	ENSG00000115661	STK16	-0.0064176338966255	0.476179717104162	FALSE	0.130858535	0.001078464	0.143272743	FALSE
rs10170697	T	C	ENSG00000138439	FAM117B	-0.08976056	0.0001541207	FALSE	-0.177492017	0.00043821	0.075975063	FALSE
rs10170774	C	T	ENSG00000115129	TP53I3	-0.655861816572482	1.79417104484138e-73	TRUE	-0.84228948	8.39e-26	7.81e-22	TRUE
rs1017097	A	G	ENSG00000012963	UBR7	0.0254366263078543	0.00393147514016509	FALSE	-0.148638375	8.22e-06	0.003034798	TRUE
rs1017101	T	G	ENSG00000010295	IFFO1	0.0657601308802407	1.15619369888321e-05	TRUE	0.063080709	0.003719511	0.299624487	FALSE
rs1017101	T	G	ENSG00000139190	VAMP1	-0.081354356375552	5.00445228223523e-05	FALSE	-0.179406639	0.000923279	0.128789639	FALSE
rs1017101	T	G	ENSG00000139190	VAMP1	-0.081354356375552	5.00445228223523e-05	FALSE	-0.105464939	0.001318069	0.163397703	FALSE
rs10171977	T	C	ENSG00000115904	SOS1	0.0108270073077487	0.135963786308803	FALSE	-0.157825882	0.001604265	0.185114988	FALSE
rs10172053	G	T	ENSG00000115365	LANCL1	0.0156990216136567	0.276324490895245	FALSE	-0.112348748	0.003194785	0.276324468	FALSE
rs10172196	A	G	ENSG00000171055	FEZ2	0.153852	6.264091e-29	TRUE	0.314254298	6.75e-29	9.57e-25	TRUE
rs10172196	A	G	ENSG00000171055	FEZ2	0.153852	6.264091e-29	TRUE	0.161475147	8.95e-10	8.54e-07	TRUE
rs10172321	A	G	ENSG00000198612	COPS8	0.04983587	0.0009477748	FALSE	-0.155444314	0.003428402	0.286960258	FALSE
rs10172342	G	A	ENSG00000138439	FAM117B	0.1679155	3.096435e-11	TRUE	0.20802124	3.21e-05	0.009626555	TRUE
rs10172342	G	A	ENSG00000138439	FAM117B	0.1679155	3.096435e-11	TRUE	0.209604929	9.77e-05	0.023869968	TRUE
rs10172342	G	A	ENSG00000138442	WDR12	0.04549105	3.674852e-05	TRUE	0.087915358	0.000816375	0.118341765	FALSE
rs1017239	C	T	ENSG00000153774	CFDP1	0.0609433134343313	2.25263904606348e-06	TRUE	0.074974387	0.002428359	0.237167991	FALSE
rs10172452	T	C	ENSG00000115919	KYNU	-0.0730423323312906	0.0453329402088637	FALSE	-0.186055735	0.001064464	0.142009783	FALSE
rs10173155	T	C	ENSG00000132305	IMMT	0.08749311	1.036596e-21	TRUE	0.074222913	0.00020892	0.043457981	TRUE
rs10173155	T	C	ENSG00000115525	ST3GAL5	0.0586499636938388	0.000472933131182097	FALSE	0.083243992	0.003639721	0.296147486	FALSE
rs10173381	G	A	ENSG00000135624	CCT7	0.01361658	0.09155982	FALSE	-0.150313438	0.003238281	0.278464946	FALSE
rs10173381	G	A	ENSG00000135624	CCT7	0.01361658	0.09155982	FALSE	-0.088333042	0.00749406	0.417572604	FALSE
rs10173381	G	A	ENSG00000003137	CYP26B1	0.624785283794801	8.67186946314889e-17	TRUE	1.002076241	1.36e-13	2.56e-10	TRUE
rs10173381	G	A	ENSG00000144040	SFXN5	-0.006638909	0.6765542	FALSE	-0.100322757	0.007795344	0.424538099	FALSE
rs10173448	C	T	ENSG00000172985	SH3RF3	-0.7940062	5.339405e-24	TRUE	-0.496147996	0.001325934	0.164067162	FALSE
rs10173538	T	C	ENSG00000123636	BAZ2B	0.1911584	1.541983e-43	TRUE	0.148642994	7.05e-10	6.87e-07	TRUE
rs10173538	T	C	ENSG00000196151	WDSUB1	-0.06757805	5.028945e-05	FALSE	-0.115427698	0.002373011	0.234057423	FALSE
rs10173618	T	C	ENSG00000144136	SLC20A1	-0.0294291	0.1705423	FALSE	-0.077726363	0.008352372	0.43667392	FALSE
rs10173702	C	T	ENSG00000135953	MFSD9	0.9153186	3.944476e-95	TRUE	0.441490184	3.16e-11	3.98e-08	TRUE
rs1017379	T	C	ENSG00000176024	ZNF613	0.119532556785232	8.94877042945643e-09	TRUE	0.17747909	3.74e-06	0.001530874	TRUE
rs1017379	T	C	ENSG00000142556	ZNF614	0.0348283857253868	0.032833004911089	FALSE	0.241172696	3.56e-05	0.010477935	TRUE
rs1017404	G	A	ENSG00000122644	ARL4A	0.0238493129379095	0.376179310483027	FALSE	0.272714394	0.003564792	0.292903215	FALSE
rs10174055	T	C	ENSG00000128708	HAT1	-0.2260814	1.521218e-54	TRUE	-0.147842448	0.000415133	0.073011931	FALSE
rs10174055	T	C	ENSG00000128708	HAT1	-0.2260814	1.521218e-54	TRUE	-0.118199758	0.001386623	0.168893612	FALSE
rs10174157	A	G	ENSG00000144283	PKP4	0.3827516	1.080089e-64	TRUE	0.320913818	2.48e-19	1.06e-15	TRUE
rs10174214	A	C	ENSG00000068697	LAPTM4A	-0.00731510671479974	0.45689753871126	FALSE	-0.069254954	0.002959944	0.264937506	FALSE
rs10174353	C	T	ENSG00000125611	CHCHD5	-0.005430089	0.5566118	FALSE	-0.054391089	0.006091935	0.381463148	FALSE
rs10174652	G	A	ENSG00000138439	FAM117B	-0.2393671	6.834993e-12	TRUE	-0.210312745	0.001976875	0.210311	FALSE
rs10174652	G	A	ENSG00000138439	FAM117B	-0.2393671	6.834993e-12	TRUE	-0.195595188	0.007481006	0.41723808	FALSE
rs10174652	G	A	ENSG00000138442	WDR12	-0.05257543	0.0008160561	FALSE	-0.118938501	0.000768898	0.113637414	FALSE
rs10174774	G	A	ENSG00000187231	SESTD1	0.1285518	3.244496e-13	TRUE	0.096318548	0.004467127	0.329186448	FALSE
rs10174937	A	G	ENSG00000138439	FAM117B	-0.1043818	4.951107e-06	TRUE	-0.153915912	0.002171394	0.22231186	FALSE
rs10174972	G	A	ENSG00000163449	TMEM169	0.02448643	0.3350509	FALSE	-0.151025522	0.001999983	0.21165516	FALSE
rs1017530	A	G	ENSG00000136933	RABEPK	0.0803362274860678	7.53052964998526e-06	TRUE	0.091199841	0.003805567	0.303156824	FALSE
rs10175328	C	T	ENSG00000136709	WDR33	0.009231045	0.2662637	FALSE	-0.071329043	0.009295661	0.456412715	FALSE
rs1017545	T	C	ENSG00000103642	LACTB	-0.118602572231784	2.28726216079737e-13	TRUE	-0.108833576	8.86e-06	0.003235424	TRUE
rs1017546	A	C	ENSG00000103642	LACTB	-0.107750826141352	3.71526047671916e-13	TRUE	-0.081654314	0.000455787	0.078141959	FALSE
rs1017546	A	C	ENSG00000140416	TPM1	-0.0573813176731619	0.00571463203508061	FALSE	-0.115207336	0.001509028	0.178181815	FALSE
rs1017546	A	C	ENSG00000140416	TPM1	-0.0573813176731619	0.00571463203508061	FALSE	-0.093688257	0.006909205	0.403454396	FALSE
rs10175486	T	C	ENSG00000183891	TTC32	0.009276548	0.5828265	FALSE	0.132424549	0.00095815	0.132171846	FALSE
rs10175486	T	C	ENSG00000183891	TTC32	0.009276548	0.5828265	FALSE	0.092212709	0.001981294	0.210590865	FALSE
rs10175692	G	T	ENSG00000198380	GFPT1	0.1027893	1.469841e-21	TRUE	0.242096946	2.49e-06	0.001071689	TRUE
rs10175692	G	T	ENSG00000198380	GFPT1	0.1027893	1.469841e-21	TRUE	0.146383678	0.001607548	0.185356023	FALSE
rs10175731	G	A	ENSG00000151694	ADAM17	-0.02834484	0.04515079	FALSE	-0.166282026	3.61e-07	0.000195361	TRUE
rs10175731	G	A	ENSG00000119203	CPSF3	0.0287704773725019	0.00112232191079467	FALSE	0.052429809	0.001420858	0.171642834	FALSE
rs10175731	G	A	ENSG00000143797	MBOAT2	0.007365675	0.5941946	FALSE	0.071430071	0.003591969	0.29411943	FALSE
rs10176241	A	G	ENSG00000162881	OXER1	-0.02369051	0.436417	FALSE	-0.131577078	0.002478707	0.239874888	FALSE
rs10176396	T	C	ENSG00000151665	PIGF	-0.0001502103	0.9883456	FALSE	-0.066968947	0.003149194	0.274276511	FALSE
rs10176601	C	T	ENSG00000162928	PEX13	-0.005815214	0.6152815	FALSE	0.080951824	0.009415664	0.458694552	FALSE
rs10176656	G	A	ENSG00000151694	ADAM17	0.01131089	0.5225146	FALSE	0.167153288	3.59e-05	0.010558629	TRUE
rs10176656	G	A	ENSG00000134313	KIDINS220	-0.01298241	0.1937094	FALSE	-0.056405595	0.007411212	0.415496484	FALSE
rs10176759	T	C	ENSG00000138376	BARD1	0.09789849	2.477447e-05	TRUE	0.224280845	0.000235792	0.047692111	TRUE
rs10176878	C	T	ENSG00000119866	BCL11A	-0.00700065549422532	0.753905253427844	FALSE	0.182903909	0.00067386	0.103498564	FALSE
rs1017689	A	G	ENSG00000104872	PIH1D1	-0.00162837252280734	0.859348603000543	FALSE	0.097027302	0.001523114	0.179228513	FALSE
rs1017698	G	A	ENSG00000135926	TMBIM1	0.06946679	1.388586e-11	TRUE	0.077830457	5.8e-05	0.015658177	TRUE
rs1017713	C	T	ENSG00000062282	DGAT2	-0.206509889810941	2.51270759398635e-17	TRUE	-0.24847411	9.25e-05	0.022842673	TRUE
rs10177371	C	T	ENSG00000084754	HADHA	0.0363647312498226	2.49615256622454e-07	TRUE	-0.092477562	0.000476377	0.080756842	FALSE
rs10177595	C	T	ENSG00000138031	ADCY3	0.1599283	0.02115558	FALSE	0.272925627	0.005244524	0.356415299	FALSE
rs1017760	T	G	ENSG00000253958	CLDN23	0.0137655945252742	0.35482876175184	FALSE	0.194116134	0.002438057	0.237719397	FALSE
rs10178320	T	C	ENSG00000081320	STK17B	0.0255932758511117	0.0433809647125682	FALSE	0.089367567	0.003112614	0.272440009	FALSE
rs10178436	T	C	ENSG00000115607	IL18RAP	-0.153754315144246	1.14019671853388e-07	TRUE	-0.152297599	0.000228378	0.046565918	TRUE
rs10178633	A	G	ENSG00000116016	EPAS1	-0.287210984772338	7.26385159375361e-18	TRUE	-0.243006932	0.000907089	0.127250804	FALSE
rs10178738	A	G	ENSG00000130414	NDUFA10	-0.05071037	2.498647e-08	TRUE	-0.078227706	0.004795535	0.340910465	FALSE
rs10178804	A	G	ENSG00000055332	EIF2AK2	0.0420901650582138	0.138518495596307	FALSE	-0.106812527	0.007238461	0.411267083	FALSE
rs10178881	G	A	ENSG00000003393	ALS2	-0.247694538769009	1.35289568000218e-37	TRUE	-0.255779965	9.93e-13	1.61e-09	TRUE
rs10178946	G	T	ENSG00000115896	PLCL1	0.286947005491662	8.44255904646702e-14	TRUE	0.230663884	8.2e-05	0.020726746	TRUE
rs10179086	C	T	ENSG00000156973	PDE6D	-0.08118362	8.371478e-10	TRUE	-0.094647476	2.55e-05	0.007917399	TRUE
rs1017940	T	C	ENSG00000132254	ARFIP2	0.0023562477138112	0.794106578294204	FALSE	0.128921466	0.002274395	0.228356641	FALSE
rs1017943	C	T	ENSG00000185730	ZNF696	-0.0256515598840114	0.252285418643062	FALSE	-0.129496573	0.007229591	0.411054865	FALSE
rs10179599	T	C	ENSG00000115590	IL1R2	-0.0355469391726191	0.375409998420583	FALSE	-0.17448056	0.000853614	0.122121086	FALSE
rs10179855	C	T	ENSG00000138376	BARD1	0.2716514	2.242513e-11	TRUE	0.281896334	0.001649516	0.188241997	FALSE
rs10179966	T	C	ENSG00000115073	ACTR1B	-0.0205459296752532	0.126410740987749	FALSE	-0.094987945	0.005514801	0.36473072	FALSE
rs10179966	T	C	ENSG00000144199	FAHD2B	-0.04999903	0.005711208	FALSE	-0.178339997	0.001100149	0.145123676	FALSE
rs10180018	A	G	ENSG00000153208	MERTK	0.3807555	3.796096e-09	TRUE	0.593980607	2.22e-07	0.000127189	TRUE
rs10180018	A	G	ENSG00000153208	MERTK	0.3807555	3.796096e-09	TRUE	0.753340469	1.11e-05	0.003909775	TRUE
rs10180282	T	C	ENSG00000162928	PEX13	0.00846387	0.371783	FALSE	-0.065925084	0.009496872	0.460244561	FALSE
rs10180416	C	T	ENSG00000115129	TP53I3	-0.0896787087286019	0.00337518786150225	FALSE	-0.205891254	0.001548346	0.181110596	FALSE
rs10180451	T	G	ENSG00000168874	ATOH8	-0.5117494	1.557452e-41	TRUE	-0.203065651	0.000165748	0.036257315	TRUE
rs10180461	C	T	ENSG00000115919	KYNU	0.00372107860084089	0.903221504639626	FALSE	0.12167795	0.005988566	0.378601555	FALSE
rs10180505	C	T	ENSG00000163510	CWC22	0.04866527	0.07960762	FALSE	0.243211085	0.005578762	0.366619823	FALSE
rs10180995	C	T	ENSG00000114956	DGUOK	-0.00434908122288085	0.627992295418437	FALSE	0.095883867	0.009890107	0.46725131	FALSE
rs10181021	C	A	ENSG00000143891	GALM	0.0002910662	0.9906283	FALSE	-0.160460288	0.000473234	0.08033808	FALSE
rs1018102	C	T	ENSG00000076864	RAP1GAP	0.453989635823347	1.58960122801181e-32	TRUE	0.696835408	2.08e-11	2.71e-08	TRUE
rs10181117	A	G	ENSG00000153208	MERTK	0.2596374	0.002391349	FALSE	0.68385565	0.000269014	0.052744441	FALSE
rs10181117	A	G	ENSG00000153214	TMEM87B	0.1953186	1.163816e-07	TRUE	0.347535952	0.001198959	0.153657507	FALSE
rs10181201	G	A	ENSG00000085760	MTIF2	-0.0298156686458268	0.146040316520506	FALSE	-0.112821748	0.002471021	0.239467717	FALSE
rs1018123	T	C	ENSG00000132970	WASF3	-0.169660916826625	8.64609445672107e-18	TRUE	-0.183105325	0.000450904	0.077571238	FALSE
rs10181248	G	A	ENSG00000196151	WDSUB1	0.1712418	5.930129e-20	TRUE	0.18209642	2.33e-05	0.007330977	TRUE
rs10181293	T	C	ENSG00000130414	NDUFA10	-0.09500644	2.102521e-16	TRUE	-0.108485871	0.001213513	0.154911004	FALSE
rs10181344	T	C	ENSG00000144182	LIPT1	-0.1066428	4.164707e-14	TRUE	-0.171002583	4.43e-05	0.012529764	TRUE
rs10181344	T	C	ENSG00000144214	LYG1	0.109406	1.565139e-12	TRUE	0.19022163	0.00010027	0.02434653	TRUE
rs10181344	T	C	ENSG00000135945	REV1	-0.09990669	1.165622e-16	TRUE	-0.114627476	0.000394615	0.070324718	FALSE
rs10181344	T	C	ENSG00000135945	REV1	-0.09990669	1.165622e-16	TRUE	-0.084957199	0.00763716	0.421129625	FALSE
rs1018136	G	A	ENSG00000123444	KBTBD4	0.0119699051413136	0.210390817600677	FALSE	0.120380694	0.005700728	0.369991149	FALSE
rs10181407	T	C	ENSG00000130414	NDUFA10	-0.08782785	1.00115e-14	TRUE	-0.105055798	0.001615296	0.185910272	FALSE
rs10181422	G	A	ENSG00000144182	LIPT1	-0.1049019	1.151023e-13	TRUE	-0.171002583	4.43e-05	0.012529764	TRUE
rs10181422	G	A	ENSG00000144214	LYG1	0.1105386	9.277251e-13	TRUE	0.19022163	0.00010027	0.02434653	TRUE
rs10181422	G	A	ENSG00000135945	REV1	-0.1002249	1.405732e-16	TRUE	-0.114627476	0.000394615	0.070324718	FALSE
rs10181422	G	A	ENSG00000135945	REV1	-0.1002249	1.405732e-16	TRUE	-0.084957199	0.00763716	0.421129625	FALSE
rs1018155	A	G	ENSG00000164626	KCNK5	0.0102302538460593	0.606868057114636	FALSE	-0.134787934	0.00627269	0.386457208	FALSE
rs10181704	T	G	ENSG00000151694	ADAM17	0.01786963	0.2153844	FALSE	0.122773113	0.000508014	0.084539321	FALSE
rs10181857	G	A	ENSG00000085449	WDFY1	0.00967615228503093	0.506817863131801	FALSE	0.059133041	0.003541858	0.291845343	FALSE
rs10181963	A	C	ENSG00000116016	EPAS1	-0.0100108404775607	0.823460581690618	FALSE	0.260103611	0.008257189	0.434719891	FALSE
rs10182043	C	T	ENSG00000144214	LYG1	0.07618283	5.326241e-07	TRUE	0.155490913	0.001400184	0.169983446	FALSE
rs10182274	A	G	ENSG00000138439	FAM117B	0.1707305	7.197731e-12	TRUE	0.215862014	1.03e-05	0.00368274	TRUE
rs10182274	A	G	ENSG00000138439	FAM117B	0.1707305	7.197731e-12	TRUE	0.216309974	4e-05	0.011542289	TRUE
rs10182274	A	G	ENSG00000138442	WDR12	0.04683304	1.655812e-05	TRUE	0.089316746	0.000519922	0.085964611	FALSE
rs10182455	A	G	ENSG00000119787	ATL2	0.0527131229637304	0.000118518947047896	FALSE	0.167248061	0.001128406	0.14764995	FALSE
rs10182513	C	T	ENSG00000119013	NDUFB3	0.0249925949367553	0.30270973664178	FALSE	0.112501624	0.004825328	0.342019764	FALSE
rs10182590	C	T	ENSG00000115137	DNAJC27	-0.00418625338933429	0.883913805762359	FALSE	-0.185623011	0.008504515	0.439920698	FALSE
rs10182620	A	G	ENSG00000035141	FAM136A	0.0103698426094838	0.350451727146807	FALSE	0.067584538	0.007591919	0.420009076	FALSE
rs10182682	C	T	ENSG00000198380	GFPT1	0.1027893	1.469841e-21	TRUE	0.242096946	2.49e-06	0.001071689	TRUE
rs10182682	C	T	ENSG00000198380	GFPT1	0.1027893	1.469841e-21	TRUE	0.146383678	0.001607548	0.185356023	FALSE
rs10182758	T	C	ENSG00000143970	ASXL2	-0.005937491	0.5972754	FALSE	0.061683416	0.001501983	0.177646864	FALSE
rs10182925	C	A	ENSG00000213626	LBH	-0.09281811	0.0327597	FALSE	0.281309781	0.00079214	0.115960611	FALSE
rs10183072	A	C	ENSG00000170634	ACYP2	-0.01332377	0.3438634	FALSE	0.124555204	0.005381041	0.360700941	FALSE
rs10183140	T	C	ENSG00000115919	KYNU	-0.0615674077415612	0.106367672403353	FALSE	-0.205555272	0.000870711	0.123732357	FALSE
rs1018317	C	T	ENSG00000144136	SLC20A1	-0.09906577	1.630218e-11	TRUE	-0.089280876	2.56e-05	0.007961045	TRUE
rs1018330	C	A	ENSG00000107331	ABCA2	0.0643821681886312	0.00830159394631841	FALSE	0.149727878	0.00460239	0.334319797	FALSE
rs1018330	C	A	ENSG00000169692	AGPAT2	0.00439747564353725	0.696634839099212	FALSE	0.073641381	0.006791782	0.400573698	FALSE
rs1018330	C	A	ENSG00000197355	UAP1L1	0.393822873586823	2.34190260625862e-19	TRUE	0.210608499	0.000456853	0.078280188	FALSE
rs10183339	C	T	ENSG00000138411	HECW2	-0.28498	2.658059e-11	TRUE	-0.311939557	0.004469705	0.329264182	FALSE
rs1018343	A	G	ENSG00000073282	TP63	-0.0104179871821539	0.386862737137934	FALSE	-0.166633899	0.002036478	0.214061685	FALSE
rs10183565	T	C	ENSG00000135999	EPC2	0.0103978	0.329386	FALSE	0.144618097	0.008572689	0.441470243	FALSE
rs1018358	C	T	ENSG00000030582	GRN	0.0475071398601855	0.00157124588869142	FALSE	0.080939507	0.000328956	0.06155917	FALSE
rs10183655	T	C	ENSG00000170634	ACYP2	-0.0206568	0.0902439	FALSE	-0.237331862	3.48e-08	2.39e-05	TRUE
rs10183665	A	G	ENSG00000213639	PPP1CB	-0.08305813	2.854384e-22	TRUE	-0.120686467	3.07e-09	2.63e-06	TRUE
rs10183675	T	C	ENSG00000115966	ATF2	-0.0128577702487038	0.528580252068323	FALSE	0.254393055	0.00178588	0.197807179	FALSE
rs10183675	T	C	ENSG00000138433	CIR1	0.01250687	0.6153083	FALSE	0.277380667	0.000608795	0.09629422	FALSE
rs10183675	T	C	ENSG00000115935	WIPF1	0.0185493525091945	0.299605638534885	FALSE	0.190148011	0.009624737	0.462405023	FALSE
rs1018392	T	C	ENSG00000117533	VAMP4	-0.00277055589648737	0.800213193497723	FALSE	0.160019819	0.002988586	0.266293763	FALSE
rs1018396	G	A	ENSG00000179163	FUCA1	-0.223155545917115	7.79032918769223e-31	TRUE	-0.280585133	2.49e-12	3.79e-09	TRUE
rs10184015	A	G	ENSG00000115904	SOS1	0.0106797304501495	0.463628762394553	FALSE	0.795499307	8.54e-22	4.81e-18	TRUE
rs10184259	T	C	ENSG00000169607	CKAP2L	-0.0103992	0.5703801	FALSE	0.14165244	0.009931697	0.467877719	FALSE
rs10184282	A	G	ENSG00000153823	PID1	0.006599065	0.8520353	FALSE	0.255786907	0.000241177	0.048534844	TRUE
rs1018447	G	A	ENSG00000214078	CPNE1	0.026458169080504	0.0914793429227964	FALSE	-0.152150707	0.003122695	0.272933338	FALSE
rs1018448	A	C	ENSG00000242247	ARFGAP3	0.119666256993666	1.18626747816252e-24	TRUE	0.126452321	1.86e-10	2.02e-07	TRUE
rs1018448	A	C	ENSG00000100290	BIK	0.00416949661930381	0.82724936648654	FALSE	0.144829915	0.008960421	0.449475137	FALSE
rs1018448	A	C	ENSG00000100266	PACSIN2	-0.03949394747392	8.56687683872857e-05	FALSE	-0.075504085	1.18e-06	0.000558365	TRUE
rs1018448	A	C	ENSG00000100266	PACSIN2	-0.03949394747392	8.56687683872857e-05	FALSE	-0.09072829	0.000323541	0.060797815	FALSE
rs10184527	C	A	ENSG00000075426	FOSL2	0.0278704540303135	0.21345484240434	FALSE	0.138955982	0.006939416	0.404168407	FALSE
rs10184527	C	A	ENSG00000213639	PPP1CB	-0.05630111	0.003770846	FALSE	-0.120560861	0.009537035	0.460997324	FALSE
rs10184633	C	T	ENSG00000115365	LANCL1	0.0314506425905486	0.00439290007483525	FALSE	0.061984802	0.003370701	0.284550395	FALSE
rs10184654	A	C	ENSG00000013441	CLK1	-0.0172025788718247	0.731170869885128	FALSE	0.633885448	0.003600043	0.29440608	FALSE
rs10184722	G	A	ENSG00000075884	ARHGAP15	0.0126557830706088	0.524201850717769	FALSE	0.103795616	0.001081309	0.143513747	FALSE
rs10184722	G	A	ENSG00000115919	KYNU	0.258557610649112	2.2857807117864e-09	TRUE	0.265286951	0.000117629	0.027716492	TRUE
rs10184722	G	A	ENSG00000115919	KYNU	0.258557610649112	2.2857807117864e-09	TRUE	0.264558868	0.001133373	0.148078021	FALSE
rs10184753	G	T	ENSG00000144357	UBR3	-0.009003291	0.545735	FALSE	-0.108957279	0.00222311	0.225526558	FALSE
rs10184772	A	G	ENSG00000144026	ZNF514	-0.2064974	3.076657e-10	TRUE	-0.197447146	0.009147081	0.453473153	FALSE
rs10184862	G	A	ENSG00000115145	STAM2	0.00371231856270889	0.649664395784451	FALSE	-0.090141117	0.000170517	0.037062098	TRUE
rs10184866	G	T	ENSG00000128708	HAT1	-0.2018635	5.020061e-38	TRUE	-0.135143215	0.002265768	0.227915369	FALSE
rs10184866	G	T	ENSG00000128708	HAT1	-0.2018635	5.020061e-38	TRUE	-0.114787338	0.003248506	0.278951482	FALSE
rs10185177	T	C	ENSG00000240344	PPIL3	-0.2743505	2.345377e-16	TRUE	-0.259838487	1.6e-05	0.005344645	TRUE
rs10185177	T	C	ENSG00000115993	TRAK2	-0.0100272502186024	0.631721068673308	FALSE	0.16118641	0.001912618	0.206011034	FALSE
rs10185207	C	T	ENSG00000132313	MRPL35	0.01574599	0.1537866	FALSE	0.094470223	0.002977915	0.265779126	FALSE
rs10185328	A	G	ENSG00000240344	PPIL3	-0.1106311	2.778274e-08	TRUE	-0.165730464	6.46e-06	0.002462444	TRUE
rs10185660	C	T	ENSG00000144115	THNSL2	1.114599	1.283674e-85	TRUE	0.236028264	0.00248927	0.240492439	FALSE
rs10185680	A	G	ENSG00000115129	TP53I3	0.272824129327544	9.86249086015185e-19	TRUE	0.285177265	6.82e-06	0.002582222	TRUE
rs10185935	A	G	ENSG00000138398	PPIG	-0.1004295	4.974988e-05	FALSE	-0.103547445	0.006789553	0.400540042	FALSE
rs1018593	T	C	ENSG00000165521	EML5	-0.0131748665774274	0.277992858666575	FALSE	0.13935833	0.004012676	0.31188415	FALSE
rs10186142	C	T	ENSG00000084764	MAPRE3	-0.0254005173310785	0.306381178945316	FALSE	-0.179881166	0.002573085	0.244924952	FALSE
rs10186223	T	C	ENSG00000144214	LYG1	-0.1743115	1.883822e-13	TRUE	-0.283160298	2.67e-06	0.001142331	TRUE
rs10186663	G	A	ENSG00000153561	RMND5A	-0.02936618	0.0006918896	FALSE	0.104906821	0.004418387	0.32749131	FALSE
rs10187013	G	A	ENSG00000169764	UGP2	0.002961212	0.752734	FALSE	-0.121447722	0.009981071	0.468706145	FALSE
rs10187018	G	A	ENSG00000138439	FAM117B	0.1667549	3.565509e-11	TRUE	0.195867503	8.55e-05	0.021452304	TRUE
rs10187018	G	A	ENSG00000138439	FAM117B	0.1667549	3.565509e-11	TRUE	0.203229222	0.00014734	0.033050291	TRUE
rs10187018	G	A	ENSG00000138442	WDR12	0.04680678	2.118617e-05	TRUE	0.087708696	0.000783785	0.115104601	FALSE
rs10187079	A	G	ENSG00000143995	MEIS1	0.0153055	0.5155853	FALSE	0.10583687	0.008406091	0.437850591	FALSE
rs10187149	C	A	ENSG00000173692	PSMD1	0.008484253	0.3738032	FALSE	0.09725693	2.21e-06	0.000967893	TRUE
rs10187155	T	G	ENSG00000075426	FOSL2	0.0322718232126653	0.13206739856997	FALSE	0.138955982	0.006939416	0.404168407	FALSE
rs10187155	T	G	ENSG00000213639	PPP1CB	-0.06244582	0.0007653951	FALSE	-0.120560861	0.009537035	0.460997324	FALSE
rs10187246	C	T	ENSG00000115902	SLC1A4	0.00296388826939322	0.870425771782261	FALSE	0.118763188	0.005095647	0.351241981	FALSE
rs10187354	T	G	ENSG00000135636	DYSF	0.001620629	0.9007215	FALSE	0.137971355	0.001567583	0.182530272	FALSE
rs10187424	C	T	ENSG00000118640	VAMP8	-0.00914083532623225	0.341484288466877	FALSE	-0.119234205	3.9e-09	3.28e-06	TRUE
rs1018744	T	C	ENSG00000240972	MIF	0.048503437719847	0.0227264760072821	FALSE	0.102672859	0.001608321	0.185416277	FALSE
rs1018754	T	C	ENSG00000154719	MRPL39	-0.108502045098107	1.00474687102037e-15	TRUE	-0.070177393	0.001043948	0.140131081	FALSE
rs10187629	A	G	ENSG00000198612	COPS8	-0.02519665	0.3735326	FALSE	-0.242813923	0.009463888	0.459597772	FALSE
rs1018764	T	C	ENSG00000070371	CLTCL1	0.2773512157327	3.77030577434863e-30	TRUE	0.470850157	3.12e-12	4.67e-09	TRUE
rs1018764	T	C	ENSG00000070371	CLTCL1	0.2773512157327	3.77030577434863e-30	TRUE	0.177598329	8.69e-09	6.84e-06	TRUE
rs1018764	T	C	ENSG00000100075	SLC25A1	0.121663014654861	4.63897874375837e-14	TRUE	0.14571068	0.001553616	0.1814819	FALSE
rs10187822	C	T	ENSG00000085978	ATG16L1	-0.0294484093801835	0.000119869197448199	FALSE	-0.10563711	6.76e-09	5.43e-06	TRUE
rs10187822	C	T	ENSG00000085978	ATG16L1	-0.0294484093801835	0.000119869197448199	FALSE	-0.116405659	8.39e-08	5.28e-05	TRUE
rs10188066	G	A	ENSG00000076003	MCM6	0.15048221894054	4.26146183173137e-14	TRUE	0.113226423	0.005503763	0.364380771	FALSE
rs1018807	G	A	ENSG00000239900	ADSL	-0.025825776947046	0.0353415732867434	FALSE	-0.034309922	0.006306652	0.387534579	FALSE
rs10188238	A	G	ENSG00000123612	ACVR1C	0.02103424	0.130851	FALSE	-0.109646522	0.00873435	0.444785759	FALSE
rs1018829	A	G	ENSG00000235750	KIAA0040	-0.0169116690985039	0.138947511209296	FALSE	0.186010119	2.88e-07	0.000160115	TRUE
rs10188678	G	A	ENSG00000115687	PASK	-0.291051701900556	1.03314194708359e-21	TRUE	-0.151863576	0.003236181	0.278337401	FALSE
rs10188695	A	G	ENSG00000115365	LANCL1	-0.0457122959095042	0.00420897677860919	FALSE	-0.079925934	0.009883542	0.467088083	FALSE
rs10189228	G	A	ENSG00000115155	OTOF	0.457708899330614	0.00258310411026394	FALSE	1.260628297	0.000102989	0.024890025	TRUE
rs10189243	T	C	ENSG00000115129	TP53I3	-0.332351962686771	2.51285077198636e-26	TRUE	-0.359198009	9.39e-09	7.34e-06	TRUE
rs10189574	A	C	ENSG00000116127	ALMS1	0.065751347110864	5.23231300472484e-05	TRUE	0.117408189	0.003359385	0.284023394	FALSE
rs10189685	A	G	ENSG00000138439	FAM117B	-0.3894397	7.903859e-74	TRUE	-0.46505258	2.33e-24	1.77e-20	TRUE
rs10189685	A	G	ENSG00000138439	FAM117B	-0.3894397	7.903859e-74	TRUE	-0.401973633	2.16e-20	1.04e-16	TRUE
rs10189899	A	G	ENSG00000115295	CLIP4	0.0147544679506306	0.377374046744428	FALSE	0.133734932	0.000893383	0.12591692	FALSE
rs10190149	C	T	ENSG00000138376	BARD1	0.3146487	3.626986e-35	TRUE	0.46552781	2.77e-15	6.73e-12	TRUE
rs10190161	A	C	ENSG00000138032	PPM1B	0.003918216	0.6954995	FALSE	0.068915135	0.001869265	0.20349996	FALSE
rs10190416	C	T	ENSG00000171055	FEZ2	0.01852076	0.1682961	FALSE	0.098110065	0.000703759	0.106715121	FALSE
rs10190416	C	T	ENSG00000171055	FEZ2	0.01852076	0.1682961	FALSE	0.111260651	0.001131196	0.147890936	FALSE
rs10190545	C	T	ENSG00000172985	SH3RF3	-0.297324	2.743753e-20	TRUE	-0.153808686	0.003749481	0.300819927	FALSE
rs10190546	A	G	ENSG00000123609	NMI	0.01190854	0.2888158	FALSE	-0.131235781	0.004127243	0.316360607	FALSE
rs1019056	T	C	ENSG00000119723	COQ6	0.0137527106147489	0.238188646992647	FALSE	0.0877661	0.000740987	0.110714873	FALSE
rs10190751	A	G	ENSG00000240344	PPIL3	-0.3947415	8.379765e-80	TRUE	-0.401406998	8.51e-27	9.3e-23	TRUE
rs10190834	T	G	ENSG00000115661	STK16	-0.0296282542370343	0.0462251844938874	FALSE	-0.139036794	0.000660359	0.102001241	FALSE
rs10190853	A	G	ENSG00000073737	DHRS9	0.0604368369147783	0.220296940131527	FALSE	-0.235209699	0.003487243	0.289473808	FALSE
rs10190853	A	G	ENSG00000144357	UBR3	-0.0121186	0.3983636	FALSE	-0.099329673	0.004565188	0.332951779	FALSE
rs10191464	T	C	ENSG00000144026	ZNF514	-0.1996982	2.85737e-16	TRUE	-0.262279904	6.84e-05	0.017877053	TRUE
rs10191694	A	C	ENSG00000135919	SERPINE2	-0.2354349	2.7839e-15	TRUE	-0.264113564	0.001224887	0.155854383	FALSE
rs10191938	C	T	ENSG00000116062	MSH6	-0.110621357442466	3.67304811467331e-07	TRUE	-0.140142628	7.63e-06	0.002840846	TRUE
rs10192036	A	C	ENSG00000115607	IL18RAP	0.354980141393496	1.40492552288326e-33	TRUE	0.226822836	3.54e-07	0.000191968	TRUE
rs10192157	T	C	ENSG00000115607	IL18RAP	0.354980141393496	1.40492552288326e-33	TRUE	0.226822836	3.54e-07	0.000191968	TRUE
rs10192244	G	A	ENSG00000163600	ICOS	-0.004677584	0.9027122	FALSE	0.235001591	0.009875195	0.466943497	FALSE
rs10192441	C	A	ENSG00000151694	ADAM17	0.01300504	0.3650918	FALSE	0.121311355	0.000608591	0.096271375	FALSE
rs10192667	T	C	ENSG00000079785	DDX1	0.0196512913523228	0.0890922121816098	FALSE	0.049891739	0.00500176	0.347898891	FALSE
rs10192718	A	G	ENSG00000114933	INO80D	-0.0351760007853184	6.75918569574284e-05	FALSE	-0.047478369	0.002342008	0.232222853	FALSE
rs10192799	T	C	ENSG00000123612	ACVR1C	0.001084698	0.9475761	FALSE	-0.152868719	0.004624744	0.335052288	FALSE
rs10192894	G	A	ENSG00000173163	COMMD1	0.010384	0.2837865	FALSE	0.044901386	0.00640832	0.39049872	FALSE
rs10193009	C	T	ENSG00000115607	IL18RAP	-0.158939381087221	5.64926886366997e-07	TRUE	-0.16655368	0.000184305	0.039352492	TRUE
rs10193009	C	T	ENSG00000071054	MAP4K4	0.00838328027243876	0.35377368930422	FALSE	0.049912185	0.009404779	0.458472601	FALSE
rs10193072	C	T	ENSG00000116062	MSH6	0.0316379406683009	0.0428543328147788	FALSE	0.085584237	0.000338556	0.062850265	FALSE
rs10193189	C	A	ENSG00000018280	SLC11A1	-0.0259764216030502	0.249468480044222	FALSE	0.099090537	0.004827953	0.342110312	FALSE
rs10193189	C	A	ENSG00000135926	TMBIM1	0.06196096	1.194923e-08	TRUE	0.078015902	9.69e-05	0.023710822	TRUE
rs10193337	C	A	ENSG00000179833	SERTAD2	-0.01699083	0.6602396	FALSE	0.159568402	0.005818622	0.373566008	FALSE
rs10193515	T	C	ENSG00000123983	ACSL3	-0.02139714	0.04868203	FALSE	0.107577972	0.001606393	0.185275452	FALSE
rs10193521	A	G	ENSG00000213639	PPP1CB	0.009992373	0.4593592	FALSE	-0.141744012	0.007409766	0.415463153	FALSE
rs1019362	C	T	ENSG00000071967	CYBRD1	0.298745290390861	1.47118580976596e-11	TRUE	0.181370624	0.005776617	0.372302139	FALSE
rs1019362	C	T	ENSG00000071967	CYBRD1	0.298745290390861	1.47118580976596e-11	TRUE	0.171437015	0.006788875	0.400523298	FALSE
rs10193825	G	A	ENSG00000077044	DGKD	-0.000593892802922495	0.960633381433403	FALSE	0.113618321	0.007333181	0.413635739	FALSE
rs10193935	T	C	ENSG00000162881	OXER1	-0.02204021	0.5966389	FALSE	-0.165687138	0.006659363	0.397221171	FALSE
rs10193964	G	A	ENSG00000162928	PEX13	-0.003304452	0.7705215	FALSE	0.084755407	0.005966558	0.378007121	FALSE
rs10193972	G	A	ENSG00000116127	ALMS1	0.0625361438060351	0.000118378661914787	FALSE	0.11281956	0.004318564	0.32367095	FALSE
rs10194006	C	T	ENSG00000073737	DHRS9	0.0432117162841584	0.242496703165515	FALSE	0.121066351	0.009843738	0.4663766	FALSE
rs10194053	G	T	ENSG00000115368	WDR75	-0.135931593873453	2.32729964416529e-10	TRUE	-0.103427847	0.008597217	0.441921727	FALSE
rs10194115	T	G	ENSG00000180398	MCFD2	-0.01995703	0.3930822	FALSE	-0.157445663	0.00587838	0.37532849	FALSE
rs10194124	G	A	ENSG00000081320	STK17B	0.0264216038045949	0.0381930797242437	FALSE	0.089367567	0.003112614	0.272440009	FALSE
rs10194289	T	G	ENSG00000188042	ARL4C	-0.05731173	0.006334774	FALSE	-0.145799314	0.001854892	0.202502408	FALSE
rs10194347	A	G	ENSG00000240344	PPIL3	-0.3928545	2.039166e-70	TRUE	-0.413659124	5e-27	5.62e-23	TRUE
rs10194353	T	C	ENSG00000013441	CLK1	-0.0225488035154688	0.648862934040563	FALSE	0.770328378	0.001161322	0.15048807	FALSE
rs10194375	A	C	ENSG00000136717	BIN1	0.06519614	0.0004816143	FALSE	0.11405841	0.005812603	0.373377284	FALSE
rs10194509	C	A	ENSG00000169994	MYO7B	0.05099097	0.1981395	FALSE	-0.195104548	0.006043068	0.380099552	FALSE
rs10194565	G	A	ENSG00000169994	MYO7B	0.04537659	0.3724598	FALSE	0.282875877	0.002139022	0.22029592	FALSE
rs1019475	T	G	ENSG00000113140	SPARC	0.0291845679135544	0.245402798522854	FALSE	0.113808001	0.004942588	0.346016303	FALSE
rs10194786	T	G	ENSG00000119185	ITGB1BP1	-0.0117782314836841	0.371732337903148	FALSE	0.34388894	0.000992726	0.135426013	FALSE
rs10194838	T	C	ENSG00000138081	FBXO11	0.009364321	0.2706153	FALSE	0.06940727	0.005481652	0.363726174	FALSE
rs10195033	T	C	ENSG00000170340	B3GNT2	-0.3360982	1.761135e-84	TRUE	-0.296206707	3.8e-17	1.22e-13	TRUE
rs10195227	G	T	ENSG00000177917	ARL6IP6	-0.03769957	0.1083995	FALSE	-0.125678208	0.003541369	0.291828727	FALSE
rs10195328	G	A	ENSG00000011523	CEP68	-0.125048934609006	1.46214094554936e-05	TRUE	-0.232699936	0.001257735	0.158473872	FALSE
rs10195398	C	A	ENSG00000071967	CYBRD1	0.418641258224683	7.89991794468757e-08	TRUE	0.409718757	0.000646802	0.100558304	FALSE
rs10195398	C	A	ENSG00000071967	CYBRD1	0.418641258224683	7.89991794468757e-08	TRUE	0.399093849	0.001394027	0.169508241	FALSE
rs10195398	C	A	ENSG00000198586	TLK1	0.02122464	0.3134858	FALSE	0.210920323	0.007991778	0.428734899	FALSE
rs10195619	T	C	ENSG00000153208	MERTK	0.2085916	6.121984e-10	TRUE	0.130383895	0.007766374	0.423901319	FALSE
rs10195619	T	C	ENSG00000153208	MERTK	0.2085916	6.121984e-10	TRUE	0.19245186	0.007999203	0.428908077	FALSE
rs10195948	T	C	ENSG00000115607	IL18RAP	-0.342617610507105	1.99659405497045e-25	TRUE	-0.353254933	1.08e-12	1.75e-09	TRUE
rs10196664	G	A	ENSG00000115137	DNAJC27	-0.00380948161929408	0.897738058015354	FALSE	-0.185623011	0.008504515	0.439920698	FALSE
rs1019668	G	T	ENSG00000136404	TM6SF1	-0.00591525546453156	0.673855112727184	FALSE	0.067682431	0.002010153	0.212374506	FALSE
rs10196947	T	G	ENSG00000119866	BCL11A	0.00831592070377982	0.713347472806007	FALSE	-0.116350582	0.009054571	0.451547991	FALSE
rs10196961	A	G	ENSG00000115896	PLCL1	0.396310654368646	4.73276471102889e-30	TRUE	0.301636679	2.18e-08	1.57e-05	TRUE
rs10197090	G	A	ENSG00000085449	WDFY1	-0.00533994527550614	0.748659707454564	FALSE	0.080226764	0.003480013	0.289192907	FALSE
rs10197208	G	A	ENSG00000198380	GFPT1	0.0158132	0.3228647	FALSE	-0.200477366	0.005478819	0.363646512	FALSE
rs10197378	A	G	ENSG00000115295	CLIP4	0.0626396051334084	0.0015260230712397	FALSE	0.140054328	0.003948532	0.309173828	FALSE
rs10197378	A	G	ENSG00000213639	PPP1CB	-0.03469615	0.001192675	FALSE	-0.073876187	0.002439996	0.23782853	FALSE
rs10197426	T	C	ENSG00000116030	SUMO1	0.00413295039339662	0.723445960470434	FALSE	0.228311512	0.006279844	0.386651711	FALSE
rs10197527	C	A	ENSG00000115129	TP53I3	-0.334962587750227	2.16488562284848e-26	TRUE	-0.359198009	9.39e-09	7.34e-06	TRUE
rs10197805	C	T	ENSG00000135905	DOCK10	0.3271597	3.062884e-59	TRUE	0.292515647	9.99e-15	2.23e-11	TRUE
rs10197865	T	C	ENSG00000172954	LCLAT1	-0.0008332675	0.9548054	FALSE	-0.091080761	0.002171022	0.222287725	FALSE
rs1019786	T	C	ENSG00000105499	PLA2G4C	0.0991493179631686	0.000792344464950752	FALSE	0.299029919	0.000811074	0.117815142	FALSE
rs10198160	C	T	ENSG00000119787	ATL2	0.041070133731829	0.0025172562516967	FALSE	0.153899787	0.002434727	0.237547198	FALSE
rs10198317	G	A	ENSG00000170634	ACYP2	-0.02123239	0.1326968	FALSE	-0.191499609	0.000420919	0.073761269	FALSE
rs1019832	A	G	ENSG00000120899	PTK2B	-0.0347650454321397	0.000512128563729986	FALSE	-0.05684898	0.006628475	0.396366758	FALSE
rs1019842	T	C	ENSG00000163166	IWS1	0.08221434	3.081646e-16	TRUE	0.1161583	1.66e-07	9.81e-05	TRUE
rs10198552	C	T	ENSG00000115839	RAB3GAP1	-0.00176955654833923	0.92896168169578	FALSE	-0.163523849	0.003514791	0.290715461	FALSE
rs1019875	T	C	ENSG00000185477	GPRIN3	-0.0953217023493727	0.000315183771198211	FALSE	0.176213806	0.006488059	0.392669389	FALSE
rs10198943	C	T	ENSG00000081320	STK17B	0.00929020226171906	0.434614775388745	FALSE	0.095527744	0.000382021	0.068694071	FALSE
rs10198990	C	T	ENSG00000179833	SERTAD2	-0.01173875	0.4825157	FALSE	-0.099929125	9.66e-05	0.023647181	TRUE
rs10199334	C	T	ENSG00000115129	TP53I3	-0.249414258154928	1.84550625419824e-14	TRUE	-0.293291433	7.88e-06	0.002924785	TRUE
rs10199752	C	A	ENSG00000173692	PSMD1	0.008180636	0.3602245	FALSE	0.106517816	2.84e-08	1.98e-05	TRUE
rs10199771	A	G	ENSG00000115138	POMC	-0.0503874626918233	0.139346170526235	FALSE	-0.2122741	0.008483523	0.439401344	FALSE
rs10200017	C	T	ENSG00000144357	UBR3	-0.01944299	0.1299756	FALSE	-0.115343846	0.000257827	0.051039885	FALSE
rs10200191	A	G	ENSG00000170340	B3GNT2	-0.2084498	7.316248e-27	TRUE	-0.186150308	4.6e-07	0.000242678	TRUE
rs10200259	A	G	ENSG00000119844	AFTPH	-0.0079295176577125	0.241635872235768	FALSE	-0.04404186	0.004278166	0.322146825	FALSE
rs10200259	A	G	ENSG00000115902	SLC1A4	-0.013244032112283	0.46982404019438	FALSE	0.133066614	0.001452427	0.174009664	FALSE
rs10200481	A	C	ENSG00000115129	TP53I3	-0.655861816572482	1.79417104484138e-73	TRUE	-0.84228948	8.39e-26	7.81e-22	TRUE
rs10200505	T	C	ENSG00000213626	LBH	-0.06767748	0.1414418	FALSE	0.277520575	0.000624951	0.098210979	FALSE
rs10200589	A	G	ENSG00000172954	LCLAT1	0.1460286	6.256509e-12	TRUE	0.257419735	1.63e-05	0.005442361	TRUE
rs10200589	A	G	ENSG00000172954	LCLAT1	0.1460286	6.256509e-12	TRUE	0.164267157	0.000171355	0.037197316	TRUE
rs10200640	T	C	ENSG00000169994	MYO7B	-0.1796229	2.701128e-05	TRUE	-0.289098146	0.000273059	0.053333662	FALSE
rs1020146	T	C	ENSG00000177917	ARL6IP6	0.01701349	0.2456042	FALSE	-0.065929162	0.005006536	0.34805349	FALSE
rs1020147	A	G	ENSG00000106571	GLI3	-0.00217276922645866	0.790217190667746	FALSE	-0.141357671	0.007717855	0.423052346	FALSE
rs10201521	G	A	ENSG00000115129	TP53I3	-0.0898490587445231	0.00337790715050894	FALSE	-0.19952977	0.002252503	0.227191403	FALSE
rs10201710	C	T	ENSG00000068878	PSME4	-0.0560820592323827	6.24439907583837e-08	TRUE	-0.069741755	0.005477629	0.363609942	FALSE
rs10201710	C	T	ENSG00000115310	RTN4	0.000652310854137663	0.947487669427082	FALSE	0.051725175	0.007924402	0.427131502	FALSE
rs10201844	C	T	ENSG00000169764	UGP2	0.001510975	0.873616	FALSE	-0.125816051	0.007607555	0.420379197	FALSE
rs10201998	T	C	ENSG00000135632	SMYD5	-0.03101726	0.4821051	FALSE	-0.574634609	0.000787123	0.115461246	FALSE
rs10202096	A	G	ENSG00000115226	FNDC4	0.0152583339874635	0.126211108202087	FALSE	-0.1139468	0.002521246	0.242194317	FALSE
rs10202489	G	A	ENSG00000076003	MCM6	0.151462613600627	5.82495416426468e-16	TRUE	0.114224283	0.004260387	0.321506793	FALSE
rs10202825	G	T	ENSG00000151690	MFSD6	-0.1689436	1.333631e-05	TRUE	-0.240110435	0.000951709	0.131517803	FALSE
rs10202871	C	T	ENSG00000153208	MERTK	0.3063051	0.0003189071	FALSE	0.58972687	0.000134757	0.030825257	TRUE
rs10202871	C	T	ENSG00000153208	MERTK	0.3063051	0.0003189071	FALSE	0.690911315	0.002709067	0.252297673	FALSE
rs10202934	T	C	ENSG00000198399	ITSN2	-0.01428435	0.1261496	FALSE	-0.153842891	0.000840226	0.120844057	FALSE
rs1020294	A	G	ENSG00000141385	AFG3L2	0.0155992123462461	0.105305360041928	FALSE	-0.054521039	0.008087168	0.430833608	FALSE
rs10203212	G	A	ENSG00000144357	UBR3	-0.01734259	0.1790648	FALSE	-0.120652221	0.000139406	0.031656999	TRUE
rs10203253	T	C	ENSG00000163510	CWC22	0.04866527	0.07960762	FALSE	0.243211085	0.005578762	0.366619823	FALSE
rs10203408	T	C	ENSG00000142330	CAPN10	0.01027308	0.2487981	FALSE	-0.111784576	0.003821739	0.303846226	FALSE
rs10203773	T	C	ENSG00000250565	ATP6V1E2	0.1055416	3.104648e-09	TRUE	0.143433689	0.001215479	0.155055428	FALSE
rs10203773	T	C	ENSG00000116016	EPAS1	0.0611281040539068	0.154461742529637	FALSE	0.267480312	0.005366803	0.360203861	FALSE
rs10203795	T	C	ENSG00000135968	GCC2	0.2087768	9.582993e-44	TRUE	0.124022831	0.001676546	0.190199106	FALSE
rs10203995	C	T	ENSG00000115904	SOS1	0.019710013962415	0.129975064679207	FALSE	0.511034964	6.01e-10	5.92e-07	TRUE
rs10204200	A	C	ENSG00000135972	MRPS9	-0.07218264	2.231051e-08	TRUE	-0.104542656	0.000312209	0.059170576	FALSE
rs10204415	C	T	ENSG00000003137	CYP26B1	1.55068609878425	1.02564874401571e-131	TRUE	1.442035544	3.36e-32	7.29e-28	TRUE
rs10204437	T	C	ENSG00000059728	MXD1	-0.00740457260046467	0.711911061520043	FALSE	0.071354801	0.009325353	0.457006857	FALSE
rs10204475	T	G	ENSG00000138398	PPIG	-0.05247298	0.002331398	FALSE	-0.092763652	0.002454033	0.238611882	FALSE
rs10204703	C	T	ENSG00000172985	SH3RF3	-0.7621172	2.772094e-29	TRUE	-0.495526482	1.22e-05	0.004244538	TRUE
rs10204710	T	C	ENSG00000163600	ICOS	-0.004677584	0.9027122	FALSE	0.235001591	0.009875195	0.466943497	FALSE
rs10204787	A	G	ENSG00000240344	PPIL3	-0.3996907	2.444165e-69	TRUE	-0.413659124	5e-27	5.62e-23	TRUE
rs10204837	A	C	ENSG00000115607	IL18RAP	0.35631880182755	8.085094548803e-34	TRUE	0.227444493	3.18e-07	0.000174931	TRUE
rs10205024	A	G	ENSG00000250565	ATP6V1E2	-0.01656237	0.3256686	FALSE	0.110552361	0.004842523	0.342592898	FALSE
rs10205067	G	A	ENSG00000153208	MERTK	0.4489362	3.529984e-14	TRUE	0.770884879	3.63e-08	2.48e-05	TRUE
rs10205067	G	A	ENSG00000153208	MERTK	0.4489362	3.529984e-14	TRUE	0.421635886	1.05e-05	0.003747977	TRUE
rs10205108	G	A	ENSG00000003137	CYP26B1	0.904514093635053	2.50986378891152e-53	TRUE	0.966133242	1.47e-16	4.33e-13	TRUE
rs10205187	T	C	ENSG00000153214	TMEM87B	0.07899746	0.002229736	FALSE	0.201615889	0.004294492	0.322758066	FALSE
rs1020522	C	T	ENSG00000121989	ACVR2A	0.05769887	0.1516905	FALSE	-0.149687772	0.008484465	0.439403966	FALSE
rs10205697	C	A	ENSG00000138439	FAM117B	0.165712	6.496966e-11	TRUE	0.201647405	5.22e-05	0.014371181	TRUE
rs10205697	C	A	ENSG00000138439	FAM117B	0.165712	6.496966e-11	TRUE	0.214543765	6.04e-05	0.016171775	TRUE
rs10205697	C	A	ENSG00000116030	SUMO1	0.00501684717661127	0.470266277916132	FALSE	-0.119105787	0.009360444	0.457632416	FALSE
rs10205697	C	A	ENSG00000138442	WDR12	0.04538534	4.064145e-05	TRUE	0.085660771	0.001056532	0.141311171	FALSE
rs10205756	A	G	ENSG00000138411	HECW2	0.08317989	0.0005659273	FALSE	0.191581394	0.003970098	0.310004373	FALSE
rs10205756	A	G	ENSG00000081320	STK17B	0.0858239013220233	2.86078176767559e-12	TRUE	0.118063467	1.16e-05	0.004075173	TRUE
rs10206521	T	C	ENSG00000143878	RHOB	-0.019064	0.5408475	FALSE	-0.133031309	0.008641894	0.442934587	FALSE
rs10206724	G	A	ENSG00000138032	PPM1B	0.007110359	0.4780058	FALSE	0.058866161	0.007870374	0.425996428	FALSE
rs10206736	T	C	ENSG00000079785	DDX1	0.0498892535198387	0.042731508531762	FALSE	-0.142432439	0.001292351	0.161381665	FALSE
rs10206789	A	C	ENSG00000079785	DDX1	0.0981289015399658	4.86033843866338e-14	TRUE	0.075507525	8.03e-05	0.020374719	TRUE
rs10206954	T	C	ENSG00000068878	PSME4	-0.0573663871199954	3.93030936965424e-08	TRUE	-0.078950836	0.001792784	0.198236748	FALSE
rs10206976	T	G	ENSG00000115365	LANCL1	0.0155485807307773	0.276155607486449	FALSE	-0.112348748	0.003194785	0.276324468	FALSE
rs1020702	A	C	ENSG00000145428	RNF175	-0.036999739484929	0.0204131616498872	FALSE	0.112254083	0.003056228	0.269616196	FALSE
rs10207433	T	G	ENSG00000115896	PLCL1	-0.463841289733485	3.51252445935513e-42	TRUE	-0.344240646	8.63e-11	1e-07	TRUE
rs10207435	G	T	ENSG00000144214	LYG1	-0.1717603	3.572591e-13	TRUE	-0.308833882	8.52e-07	0.000418172	TRUE
rs10207537	G	A	ENSG00000170634	ACYP2	0.05901279	2.602948e-07	TRUE	0.217324548	9.09e-07	0.000443251	TRUE
rs1020759	T	C	ENSG00000109323	MANBA	1.41675811892051e-05	0.998905159524019	FALSE	0.066584102	0.00015456	0.034313577	TRUE
rs1020759	T	C	ENSG00000109320	NFKB1	0.0582423261118564	7.11687388581798e-10	TRUE	0.073785741	3.8e-07	0.000204442	TRUE
rs10207981	T	C	ENSG00000144214	LYG1	-0.07900757	2.899805e-06	TRUE	-0.159647106	0.000982334	0.134489417	FALSE
rs10207981	T	C	ENSG00000135945	REV1	-0.06580194	6.518332e-07	TRUE	-0.087446639	0.006409042	0.390504634	FALSE
rs10207981	T	C	ENSG00000135945	REV1	-0.06580194	6.518332e-07	TRUE	-0.08110691	0.009805846	0.46571639	FALSE
rs10208038	G	T	ENSG00000138031	ADCY3	0.1478582	0.02981457	FALSE	0.285885853	0.003595674	0.294262014	FALSE
rs10208260	C	T	ENSG00000144182	LIPT1	-0.07093414	4.193796e-07	TRUE	-0.115425622	0.005455465	0.362975398	FALSE
rs10208260	C	T	ENSG00000144214	LYG1	0.1054085	3.621066e-12	TRUE	0.21034791	1.06e-05	0.003754617	TRUE
rs10208593	A	C	ENSG00000187231	SESTD1	0.2013145	5.983981e-18	TRUE	0.179562633	8.49e-05	0.02134078	TRUE
rs10208636	T	C	ENSG00000068697	LAPTM4A	-0.0114371341799776	0.243914637699166	FALSE	-0.058237752	0.008632105	0.442745753	FALSE
rs10209238	C	T	ENSG00000115129	TP53I3	-0.654465202335381	1.56826086147912e-74	TRUE	-0.843684875	7.87e-26	7.38e-22	TRUE
rs1020947	C	T	ENSG00000063245	EPN1	-0.0280748769100671	0.000623290856291346	FALSE	0.041843986	0.002961242	0.265009922	FALSE
rs10209493	A	G	ENSG00000198612	COPS8	0.03281546	0.04935454	FALSE	-0.183320091	0.001150923	0.149593843	FALSE
rs10209732	G	A	ENSG00000123612	ACVR1C	-0.008256615	0.605271	FALSE	-0.15674913	0.002299306	0.229814903	FALSE
rs10209732	G	A	ENSG00000144283	PKP4	-0.130306	3.210792e-05	FALSE	-0.144320715	0.003579599	0.293546812	FALSE
rs10209795	G	T	ENSG00000125637	PSD4	0.04908385	0.0004907802	FALSE	0.063435427	0.000241171	0.048534699	TRUE
rs10210057	C	A	ENSG00000084731	KIF3C	0.0208483025601735	0.459981718389536	FALSE	-0.216844016	0.00301028	0.267430451	FALSE
rs10210252	T	C	ENSG00000075426	FOSL2	0.0322175264263471	0.132436376914547	FALSE	0.139295387	0.006852809	0.402056758	FALSE
rs10210254	A	G	ENSG00000135899	SP110	0.02817257	0.006531989	FALSE	-0.086923811	0.005962408	0.377885463	FALSE
rs10210315	T	G	ENSG00000171150	SOCS5	-0.01617971	0.4975389	FALSE	-0.151419715	0.006549565	0.394319928	FALSE
rs10210418	A	G	ENSG00000125633	CCDC93	0.0131812	0.173992	FALSE	0.056641726	0.001183377	0.15241483	FALSE
rs10210653	C	A	ENSG00000151694	ADAM17	0.01683132	0.2424431	FALSE	0.122773113	0.000508014	0.084539321	FALSE
rs10210843	A	C	ENSG00000084693	AGBL5	0.0140009750258374	0.777730580187857	FALSE	-0.499838997	0.00984915	0.466498187	FALSE
rs10210843	A	C	ENSG00000115207	GTF3C2	0.0253837884906756	0.433579398870676	FALSE	0.159464031	0.006747146	0.399471328	FALSE
rs10210843	A	C	ENSG00000084764	MAPRE3	-0.0250803236225768	0.821178306023091	FALSE	0.867962817	0.000179065	0.038488391	TRUE
rs10210843	A	C	ENSG00000115216	NRBP1	-0.0375277101335089	0.259995309918143	FALSE	-0.311599468	0.00448368	0.32978822	FALSE
rs10211073	G	A	ENSG00000144136	SLC20A1	-0.09623232	7.575398e-11	TRUE	-0.088150258	4.01e-05	0.011573182	TRUE
rs1021135	G	A	ENSG00000163864	NMNAT3	-0.0561790896323505	0.172283042189827	FALSE	-0.235342531	0.003642755	0.296273504	FALSE
rs1021156	T	C	ENSG00000171033	PKIA	-0.0777033963010104	0.00023109866700307	FALSE	-0.178467287	0.004186356	0.318714445	FALSE
rs10211771	C	T	ENSG00000242372	EIF6	0.0281017436475849	0.062752965832562	FALSE	0.261926374	9.33e-07	0.000453368	TRUE
rs10211	C	T	ENSG00000166997	CNPY4	0.00584167935902658	0.768371907021318	FALSE	-0.120647372	0.002983839	0.266054817	FALSE
rs10212250	G	T	ENSG00000164082	GRM2	0.0756676001543287	2.13820569080365e-05	TRUE	0.166184237	0.008389792	0.437510612	FALSE
rs10212250	G	T	ENSG00000114738	MAPKAPK3	-0.1388172626574	6.11798655457837e-17	TRUE	-0.154851838	2.09e-08	1.51e-05	TRUE
rs10212250	G	T	ENSG00000162244	RPL29	-0.00691904943334444	0.65560911866545	FALSE	-0.139635609	0.008922551	0.448649266	FALSE
rs10212298	T	C	ENSG00000169964	TMEM42	-0.00424490302391328	0.707244078199509	FALSE	-0.050694487	0.006966312	0.404923465	FALSE
rs10212298	T	C	ENSG00000186448	ZNF197	-0.107592351351402	2.00634895083637e-05	TRUE	-0.119038412	0.006121463	0.382368797	FALSE
rs10212	C	T	ENSG00000166928	MS4A14	-0.276903098331115	3.50733676455171e-15	TRUE	-0.265309692	0.000493721	0.082889237	FALSE
rs10212	C	T	ENSG00000166928	MS4A14	-0.276903098331115	3.50733676455171e-15	TRUE	-0.18577039	0.001500742	0.177572113	FALSE
rs10213194	G	A	ENSG00000121897	LIAS	-0.00851922706836461	0.472947930105961	FALSE	0.117903748	0.003832524	0.304319509	FALSE
rs10213194	G	A	ENSG00000078177	N4BP2	-0.101853618902439	4.14936996390047e-08	TRUE	-0.288252281	6e-11	7.16e-08	TRUE
rs10213194	G	A	ENSG00000109814	UGDH	-0.0507487744432344	0.000807772691082542	FALSE	-0.113733847	0.007513047	0.418067296	FALSE
rs10213666	C	T	ENSG00000138744	NAAA	0.257138996726921	0.00187941519031529	FALSE	0.372262843	0.00259429	0.246171782	FALSE
rs10213666	C	T	ENSG00000138744	NAAA	0.257138996726921	0.00187941519031529	FALSE	0.381831194	0.005548052	0.365743695	FALSE
rs1021376	C	T	ENSG00000214160	ALG3	-0.0169650699884284	0.133423024148644	FALSE	0.123138862	2.19e-07	0.000125321	TRUE
rs10214456	C	T	ENSG00000112799	LY86	-0.145734196809147	3.9373642741053e-12	TRUE	-0.199724727	6.6e-07	0.000334113	TRUE
rs10214510	G	A	ENSG00000204305	AGER	-0.00881479659019889	0.846737318617684	FALSE	-0.400986562	0.003049985	0.269337867	FALSE
rs10214510	G	A	ENSG00000240065	PSMB9	0.0850250278277376	0.166695821289716	FALSE	0.424191648	0.000844593	0.121248872	FALSE
rs10214510	G	A	ENSG00000204267	TAP2	-0.00088540750535378	0.989002507034046	FALSE	0.275196331	0.008826819	0.446616581	FALSE
rs10214760	A	G	ENSG00000204310	AGPAT1	-0.00429166991582121	0.788581783413464	FALSE	-0.176771445	0.003464611	0.288556353	FALSE
rs10214760	A	G	ENSG00000213654	GPSM3	0.00772868823650595	0.581938472950132	FALSE	-0.092356353	0.001242835	0.157277567	FALSE
rs10214760	A	G	ENSG00000240065	PSMB9	0.0417391226644901	0.155018084529203	FALSE	0.228148914	0.000137825	0.031374289	TRUE
rs10214910	A	C	ENSG00000223865	HLA-DPB1	0.140314504255722	0.000226038242206416	FALSE	0.675547428	3.7e-15	8.85e-12	TRUE
rs10214930	A	G	ENSG00000106049	HIBADH	0.0343062394201484	0.0350990388173467	FALSE	0.083594039	0.008429187	0.438299209	FALSE
rs10214	C	T	ENSG00000118564	FBXL5	0.00907046546679748	0.265984857554213	FALSE	0.284013883	1.47e-27	1.81e-23	TRUE
rs10215144	A	G	ENSG00000146859	TMEM140	0.225629733477201	4.39812023601828e-50	TRUE	0.226340898	7.25e-13	1.2e-09	TRUE
rs10215341	G	A	ENSG00000122779	TRIM24	0.011270662610395	0.691364274242922	FALSE	-0.266797401	0.005628318	0.36810317	FALSE
rs10215341	G	A	ENSG00000105948	TTC26	-0.366946403383662	2.20694423119968e-11	TRUE	-0.396233952	5.95e-05	0.015978664	TRUE
rs10215341	G	A	ENSG00000105939	ZC3HAV1	-0.134473930152694	4.59793218263101e-07	TRUE	-0.290317063	8.65e-05	0.021646164	TRUE
rs10215341	G	A	ENSG00000105939	ZC3HAV1	-0.134473930152694	4.59793218263101e-07	TRUE	-0.227156401	0.002075582	0.216424664	FALSE
rs10215721	C	A	ENSG00000002933	TMEM176A	-0.510766385761076	0.000175223590681741	FALSE	-0.540386811	0.000449778	0.077438605	FALSE
rs10215721	C	A	ENSG00000106565	TMEM176B	-0.609397359208662	5.7583314302043e-05	FALSE	-0.608026156	0.000161694	0.035540887	TRUE
rs10215920	C	T	ENSG00000075790	BCAP29	0.00372832128406407	0.730742378738332	FALSE	0.083877756	0.004237001	0.32068285	FALSE
rs10216184	G	A	ENSG00000135218	CD36	-0.0153558598139523	0.494144935645818	FALSE	-0.199213755	0.000888713	0.125449957	FALSE
rs10216184	G	A	ENSG00000135218	CD36	-0.0153558598139523	0.494144935645818	FALSE	0.118233068	0.00532407	0.358910098	FALSE
rs10216440	T	C	ENSG00000104388	RAB2A	0.0478491694212979	1.19338625183794e-07	TRUE	0.062803964	0.002459576	0.238865892	FALSE
rs10216447	T	C	ENSG00000147439	BIN3	-0.0914906339299617	2.75776504834981e-05	TRUE	-0.307098783	0.000247615	0.049505433	TRUE
rs10216529	A	G	ENSG00000129295	LRRC6	-0.682978851184522	4.63278620701966e-87	TRUE	-0.810456392	4.42e-25	3.74e-21	TRUE
rs10216529	A	G	ENSG00000165071	TMEM71	0.0471935362972735	0.000342139392044021	FALSE	0.059035952	0.002153868	0.221194863	FALSE
rs10216695	C	T	ENSG00000179388	EGR3	-0.102489277443734	0.156498483862382	FALSE	-0.144869883	0.00752955	0.418370898	FALSE
rs10216695	C	T	ENSG00000197217	ENTPD4	-0.024266760681495	0.0686948419571668	FALSE	0.236440322	0.000620267	0.097692342	FALSE
rs10217641	A	C	ENSG00000196358	NTNG2	0.126660164663367	0.00940967621588037	FALSE	-0.340580716	0.003669514	0.297428471	FALSE
rs10219183	A	C	ENSG00000174080	CTSF	0.172420497909362	5.80512683541557e-14	TRUE	0.104097648	0.009962394	0.468400284	FALSE
rs10219183	A	C	ENSG00000162241	SLC25A45	-0.0209200529997134	0.0718939938884806	FALSE	0.168370703	0.00743078	0.415979175	FALSE
rs10219333	T	G	ENSG00000121691	CAT	0.335823134908331	4.96696240487827e-16	TRUE	0.250477812	0.000134966	0.030865178	TRUE
rs10219333	T	G	ENSG00000121691	CAT	0.335823134908331	4.96696240487827e-16	TRUE	0.211024733	0.00287331	0.260751393	FALSE
rs10219339	G	A	ENSG00000062282	DGAT2	-0.207165020264696	2.36001707129447e-17	TRUE	-0.24847411	9.25e-05	0.022842673	TRUE
rs10219555	A	G	ENSG00000061987	MON2	0.00312185691714367	0.690469531432113	FALSE	-0.061011415	0.00024687	0.049389221	TRUE
rs10219684	C	T	ENSG00000110852	CLEC2B	-0.0729677488660019	1.14021089392794e-05	TRUE	-0.324151001	5.43e-08	3.57e-05	TRUE
rs10219736	T	C	ENSG00000204852	TCTN1	0.0212513948650993	0.300827146032554	FALSE	0.136472433	0.007890246	0.426369021	FALSE
rs10220207	C	A	ENSG00000102524	TNFSF13B	-0.0267336546419706	0.364965500929577	FALSE	-0.118326767	0.0041297	0.316471314	FALSE
rs10220207	C	A	ENSG00000102524	TNFSF13B	-0.0267336546419706	0.364965500929577	FALSE	-0.103038181	0.008518809	0.440239332	FALSE
rs10220575	C	T	ENSG00000142208	AKT1	-0.0403916611344968	0.0371989336671587	FALSE	0.219018022	0.00413877	0.316846549	FALSE
rs10220733	A	G	ENSG00000177082	WDR73	-0.0308192980074564	0.000397761065211838	FALSE	-0.112436171	3.39e-06	0.001403936	TRUE
rs10220770	C	A	ENSG00000166200	COPS2	0.0208301484249281	0.581799450315375	FALSE	-0.557948594	0.00790402	0.426659527	FALSE
rs10221384	G	A	ENSG00000101639	CEP192	0.394074659527543	6.63861116039033e-113	TRUE	0.249369658	7.08e-23	4.52e-19	TRUE
rs10221473	A	G	ENSG00000182566	CLEC4G	-0.00109307286178791	0.960380848716386	FALSE	-0.122884491	0.009035952	0.451178963	FALSE
rs1022172	A	G	ENSG00000140368	PSTPIP1	-0.0383540993953838	0.0023513767208831	FALSE	-0.057477735	0.002946605	0.264263715	FALSE
rs1022242	G	A	ENSG00000173451	THAP2	0.0044339704567496	0.754607350474512	FALSE	0.170364924	0.005204516	0.354971846	FALSE
rs10222708	C	T	ENSG00000118785	SPP1	0.150660169397996	0.000121201724049008	FALSE	0.14639652	0.00283116	0.258601821	FALSE
rs10222773	C	A	ENSG00000170917	NUDT6	0.0496004248604049	6.0762021321405e-05	FALSE	0.144729774	0.002849677	0.259560595	FALSE
rs10222924	A	G	ENSG00000145247	OCIAD2	0.0258135470170846	0.0319338934095413	FALSE	0.213026515	0.000107271	0.025726688	TRUE
rs10223116	C	T	ENSG00000113108	APBB3	-0.00135042742166676	0.927469863007377	FALSE	-0.059466897	0.006522782	0.393651475	FALSE
rs10223116	C	T	ENSG00000131495	NDUFA2	-0.0894641730473582	1.82916090066391e-19	TRUE	-0.076832631	1.16e-08	8.88e-06	TRUE
rs10223116	C	T	ENSG00000213523	SRA1	-0.002201687	0.8451958	FALSE	-0.070211124	0.003244239	0.278746343	FALSE
rs10223116	C	T	ENSG00000120314	WDR55	-0.0396468972761351	1.6129405924252e-06	TRUE	0.210652945	7.98e-10	7.68e-07	TRUE
rs1022312	G	A	ENSG00000115750	TAF1B	0.181873935641036	5.08447577604207e-25	TRUE	0.196260281	1.88e-07	0.000109148	TRUE
rs1022312	G	A	ENSG00000115750	TAF1B	0.181873935641036	5.08447577604207e-25	TRUE	0.241270352	1.29e-05	0.004454531	TRUE
rs1022321	A	G	ENSG00000197653	DNAH10	-0.0365735384164493	0.18215452344397	FALSE	0.160130285	0.001604253	0.185114988	FALSE
rs10223568	C	T	ENSG00000213722	DDAH2	-0.0273991206290945	0.266036559134626	FALSE	-0.1476693	0.002884288	0.26127096	FALSE
rs10223568	C	T	ENSG00000206344	HCG27	0.103098953955705	0.00375954840141925	FALSE	0.194208524	0.000743545	0.110946001	FALSE
rs10223568	C	T	ENSG00000204592	HLA-E	-0.0201460683058814	0.129993569023447	FALSE	0.102294538	0.000769647	0.113706672	FALSE
rs10223568	C	T	ENSG00000204392	LSM2	-0.0109393108998706	0.442526492249011	FALSE	-0.077265674	0.006324668	0.388107179	FALSE
rs10223568	C	T	ENSG00000137337	MDC1	-0.0444521041769232	0.0161421213700967	FALSE	-0.131537509	0.008240313	0.434316516	FALSE
rs10223568	C	T	ENSG00000204569	PPP1R10	-0.0109532107264841	0.543449279569778	FALSE	-0.127233738	0.003551207	0.292243284	FALSE
rs10223568	C	T	ENSG00000137411	VARS2	-0.0041869439828391	0.762932403045059	FALSE	0.145876556	0.009130097	0.453097262	FALSE
rs10224066	G	A	ENSG00000091073	DTX2	0.176074393734385	2.17260047984487e-49	TRUE	0.064687332	0.000236175	0.047738956	TRUE
rs10224066	G	A	ENSG00000170027	YWHAG	0.0833428485191398	4.41525669211718e-17	TRUE	0.113173979	6.03e-05	0.016145066	TRUE
rs10224066	G	A	ENSG00000170027	YWHAG	0.0833428485191398	4.41525669211718e-17	TRUE	0.087642186	0.000307548	0.058478764	FALSE
rs1022430	A	G	ENSG00000040341	STAU2	0.00976060282981039	0.23762142529143	FALSE	-0.074487527	0.003118201	0.272729265	FALSE
rs10224320	T	G	ENSG00000106524	ANKMY2	0.00267322391658464	0.837141617423082	FALSE	0.194784943	1.87e-06	0.0008374	TRUE
rs10224339	G	A	ENSG00000135269	TES	0.0748396046523097	1.47527167541032e-07	TRUE	0.277119029	0.000161268	0.035476618	TRUE
rs10224368	A	C	ENSG00000178381	ZFAND2A	-0.240544529896947	1.21896400439306e-26	TRUE	-0.192669884	1.83e-08	1.34e-05	TRUE
rs10224493	G	A	ENSG00000177409	SAMD9L	-0.616129943404523	1.22741199286027e-47	TRUE	-0.439694134	1.3e-06	0.000606064	TRUE
rs10224497	G	A	ENSG00000106263	EIF3B	0.00169797428156836	0.83646502331869	FALSE	0.111804095	0.008990553	0.450165994	FALSE
rs10224728	G	T	ENSG00000130675	MNX1	-0.00869126348570184	0.349986701366942	FALSE	-0.1314791	0.008324258	0.436112274	FALSE
rs10224784	C	T	ENSG00000106443	PHF14	-0.00512534056865295	0.576230070883358	FALSE	-0.071922306	0.00304029	0.268885088	FALSE
rs10225103	T	C	ENSG00000158467	AHCYL2	-0.00979475376555757	0.624502150219209	FALSE	-0.171785861	0.002304717	0.230151902	FALSE
rs10225295	A	G	ENSG00000019991	HGF	0.00139434283036306	0.957333669481894	FALSE	-0.136972816	0.002571111	0.244856983	FALSE
rs1022547	A	C	ENSG00000054598	FOXC1	-0.376911167329276	1.07982748474562e-22	TRUE	-0.49889361	6.62e-11	7.84e-08	TRUE
rs10225487	G	A	ENSG00000146592	CREB5	0.00702950770786346	0.666950220501883	FALSE	0.149499709	0.002682675	0.250875171	FALSE
rs1022550	G	A	ENSG00000054598	FOXC1	-0.369998286628713	8.16113234018253e-22	TRUE	-0.489643467	7.54e-11	8.84e-08	TRUE
rs10225561	C	T	ENSG00000105879	CBLL1	0.00501170509097764	0.527009245292681	FALSE	-0.109509692	0.003062674	0.26992182	FALSE
rs1022585	G	A	ENSG00000101365	IDH3B	-0.02216834062128	0.00158597493767964	FALSE	-0.048722304	0.001957372	0.208983371	FALSE
rs10225908	T	G	ENSG00000166997	CNPY4	-0.0533352932224173	0.0177503810321793	FALSE	-0.124069235	0.005732741	0.370892635	FALSE
rs10225908	T	G	ENSG00000121716	PILRB	0.267558691597687	1.02145947536412e-05	TRUE	0.27321365	0.003988472	0.31076344	FALSE
rs10226019	C	T	ENSG00000105778	AVL9	0.00464176921732015	0.561707906054147	FALSE	-0.114689373	0.000426082	0.074413981	FALSE
rs10226019	C	T	ENSG00000105778	AVL9	0.00464176921732015	0.561707906054147	FALSE	-0.122408703	0.000896371	0.126241803	FALSE
rs1022614	A	C	ENSG00000112584	FAM120B	-0.0502070234845617	0.000571309435860025	FALSE	-0.081613863	0.000445366	0.076884443	FALSE
rs10226190	C	T	ENSG00000240583	AQP1	-0.0524481137565183	0.257747244381411	FALSE	0.372139568	0.000104307	0.025149733	TRUE
rs10226241	A	G	ENSG00000136279	DBNL	0.00786183188277542	0.606918675923871	FALSE	-0.165041785	0.007319065	0.413267179	FALSE
rs10226267	A	G	ENSG00000131558	EXOC4	0.0348593681773904	0.0008501062185903	FALSE	0.088916041	0.005209163	0.355092099	FALSE
rs1022630	T	C	ENSG00000130347	RTN4IP1	0.0326295126398274	0.00809169324089945	FALSE	0.080927916	0.008117336	0.431507749	FALSE
rs10226688	T	G	ENSG00000146904	EPHA1	0.00855138795611857	0.764909492049551	FALSE	0.208864464	0.002660027	0.24959328	FALSE
rs1022684	T	C	ENSG00000125821	DTD1	-0.372838148932795	8.69266874933105e-18	TRUE	-0.321152114	1.73e-06	0.000781266	TRUE
rs10226865	G	A	ENSG00000106415	GLCCI1	0.130448749256726	4.16618371897114e-15	TRUE	0.149741457	0.001395248	0.169595769	FALSE
rs10226981	C	A	ENSG00000164597	COG5	-0.0036308028770572	0.706065550296676	FALSE	-0.1139879	0.004017627	0.312104844	FALSE
rs10227012	G	A	ENSG00000184863	RBM33	-0.0103414879700983	0.333172116202494	FALSE	0.082964046	0.000906071	0.127160072	FALSE
rs10227500	T	C	ENSG00000146859	TMEM140	0.226533373551641	6.45260872310137e-50	TRUE	0.228246251	1.1e-12	1.78e-09	TRUE
rs102275	C	T	ENSG00000149485	FADS1	0.117666064172384	4.1383593765851e-06	TRUE	0.16435244	0.006956975	0.40465437	FALSE
rs10228105	T	G	ENSG00000005020	SKAP2	0.14869094827843	1.21679714883556e-11	TRUE	0.187811484	1.55e-07	9.21e-05	TRUE
rs10228105	T	G	ENSG00000005020	SKAP2	0.14869094827843	1.21679714883556e-11	TRUE	0.170266312	0.000451509	0.077641242	FALSE
rs10228308	C	T	ENSG00000106610	STAG3L4	-0.0875654143489329	2.72902203405527e-08	TRUE	-0.143068348	0.003360393	0.284080182	FALSE
rs10228755	T	C	ENSG00000164692	COL1A2	-0.0538308483608096	0.0639496554825822	FALSE	-0.199689926	0.009417579	0.458722194	FALSE
rs10228997	G	A	ENSG00000130675	MNX1	-0.0112304907662111	0.21836939858114	FALSE	-0.132768835	0.007976351	0.428358748	FALSE
rs10229021	C	T	ENSG00000122678	POLM	0.20353395656718	2.78828338762648e-34	TRUE	0.240419845	1.37e-06	0.000633835	TRUE
rs10229026	T	C	ENSG00000155093	PTPRN2	0.180911281508999	0.000813388513378627	FALSE	0.31479432	2.44e-05	0.007632084	TRUE
rs10229964	G	A	ENSG00000178381	ZFAND2A	-0.154507718982114	7.15006800158859e-11	TRUE	-0.128580347	0.000109315	0.026099802	TRUE
rs10230651	T	C	ENSG00000164654	MIOS	0.00382272889300202	0.721523466649086	FALSE	0.062982453	0.005769799	0.372051608	FALSE
rs10230708	G	A	ENSG00000005020	SKAP2	-0.0295301183445382	0.129900400366713	FALSE	-0.122878812	0.003309361	0.28165835	FALSE
rs10230714	G	A	ENSG00000164692	COL1A2	-0.0467270728498881	0.201388909115453	FALSE	-0.276100939	0.003992476	0.310953733	FALSE
rs10230736	A	G	ENSG00000002933	TMEM176A	-0.662839426189863	1.02003483406579e-07	TRUE	-0.593610296	3.79e-05	0.011041152	TRUE
rs10230736	A	G	ENSG00000106565	TMEM176B	-0.866986856431708	3.47374830593123e-10	TRUE	-0.638218604	2.37e-05	0.007451789	TRUE
rs1023085	T	C	ENSG00000107201	DDX58	0.0472725260350659	0.046472716934041	FALSE	-0.127557646	0.001473017	0.175526266	FALSE
rs10230861	T	G	ENSG00000019991	HGF	-0.00980389173937186	0.709901628844445	FALSE	-0.116780235	0.009716011	0.4639779	FALSE
rs1023087	G	T	ENSG00000107201	DDX58	0.0194087473695596	0.39557764520503	FALSE	-0.114317804	0.003297719	0.281088618	FALSE
rs10231308	C	T	ENSG00000091073	DTX2	0.126549705333259	3.53929156181308e-17	TRUE	0.058919809	0.004246432	0.320986002	FALSE
rs10231411	C	T	ENSG00000154710	RABGEF1	-0.00797740003490374	0.654071082741584	FALSE	0.227158447	0.001876976	0.203935522	FALSE
rs10231411	C	T	ENSG00000154710	RABGEF1	-0.00797740003490374	0.654071082741584	FALSE	0.146643289	0.003340221	0.28315951	FALSE
rs10231490	T	C	ENSG00000106443	PHF14	-0.000641038630141622	0.956882554990381	FALSE	0.122711614	0.007808596	0.424829075	FALSE
rs10231490	T	C	ENSG00000106460	TMEM106B	0.0301414400874432	0.149213017086262	FALSE	0.18426821	0.005637289	0.368307361	FALSE
rs10231529	G	A	ENSG00000106404	CLDN15	-0.0144001543183432	0.300969162449948	FALSE	-0.120886239	0.003213521	0.27722494	FALSE
rs10231646	C	T	ENSG00000196511	TPK1	-0.147502214843322	7.59182816700636e-11	TRUE	-0.179849473	0.00656311	0.394705424	FALSE
rs10232253	A	C	ENSG00000127954	STEAP4	-0.0677395348387294	0.00139547875536273	FALSE	-0.108320614	0.004776809	0.340310462	FALSE
rs1023229	G	A	ENSG00000121390	PSPC1	-0.029421288920173	0.0257015301571014	FALSE	-0.180813314	1.88e-05	0.006140472	TRUE
rs10232481	G	T	ENSG00000106524	ANKMY2	-0.00687328628210508	0.635307394877899	FALSE	-0.17948798	0.000363357	0.066213665	FALSE
rs10232533	T	G	ENSG00000196715	VKORC1L1	-0.122449247803123	5.60996720013836e-06	TRUE	-0.238511019	0.000460993	0.078809976	FALSE
rs1023253	C	T	ENSG00000122420	PTGFR	-0.410050815170823	2.68180213462747e-20	TRUE	-0.21637221	0.000263319	0.051889144	FALSE
rs1023254	C	T	ENSG00000122420	PTGFR	-0.410050815170823	2.68180213462747e-20	TRUE	-0.21637221	0.000263319	0.051889144	FALSE
rs1023355	T	G	ENSG00000160294	MCM3AP	-0.0868450418357589	8.31399928642329e-13	TRUE	-0.074484086	7.5e-05	0.01926444	TRUE
rs1023430	G	A	ENSG00000069696	DRD4	0.00836820365321959	0.647503813389671	FALSE	0.165531645	0.004549369	0.332374856	FALSE
rs1023437	T	C	ENSG00000100804	PSMB5	-0.00850642691466712	0.448438541060267	FALSE	0.071488712	5.52e-05	0.015029688	TRUE
rs1023449	A	C	ENSG00000241106	HLA-DOB	0.207971307790301	1.03832964867672e-08	TRUE	0.248031268	0.000156854	0.034716637	TRUE
rs10234640	G	T	ENSG00000154710	RABGEF1	-0.00994182645996281	0.579812278896741	FALSE	0.237968955	0.001204522	0.154104764	FALSE
rs10234640	G	T	ENSG00000154710	RABGEF1	-0.00994182645996281	0.579812278896741	FALSE	0.148957679	0.003066741	0.270101169	FALSE
rs10234747	C	T	ENSG00000154710	RABGEF1	-0.00797740003490374	0.654071082741584	FALSE	0.227158447	0.001876976	0.203935522	FALSE
rs10234747	C	T	ENSG00000154710	RABGEF1	-0.00797740003490374	0.654071082741584	FALSE	0.146643289	0.003340221	0.28315951	FALSE
rs10234981	C	A	ENSG00000001629	ANKIB1	0.0232826520001633	0.145914545123906	FALSE	0.105915193	0.000760271	0.11279634	FALSE
rs10234981	C	A	ENSG00000001631	KRIT1	-0.00846815959206164	0.662899713459305	FALSE	0.147804754	0.00821105	0.433722094	FALSE
rs1023500	C	T	ENSG00000100207	TCF20	-0.00140357902967565	0.900932098440866	FALSE	0.125087508	0.00567409	0.369209804	FALSE
rs10235151	T	C	ENSG00000164896	FASTK	0.0134950730331083	0.16295018387154	FALSE	0.077290718	0.007302519	0.412893998	FALSE
rs10235151	T	C	ENSG00000106560	GIMAP2	-0.110964067245787	4.54270791230376e-09	TRUE	-0.203412485	0.00017235	0.037361411	TRUE
rs10235151	T	C	ENSG00000106560	GIMAP2	-0.110964067245787	4.54270791230376e-09	TRUE	-0.144828134	0.00030577	0.058249368	FALSE
rs10235151	T	C	ENSG00000002933	TMEM176A	0.491146912052242	7.04535772895815e-06	TRUE	0.327624665	0.007431449	0.415995587	FALSE
rs10235198	T	C	ENSG00000075142	SRI	0.0139410661385195	0.374939567791053	FALSE	0.215789057	0.000354338	0.064998887	FALSE
rs10235614	A	G	ENSG00000105993	DNAJB6	-0.00936563164338696	0.470187304477548	FALSE	-0.068381658	0.002594904	0.246211196	FALSE
rs10235715	C	A	ENSG00000105887	MTPN	0.0169022650301731	0.274107168020648	FALSE	-0.124395776	0.00726856	0.412015218	FALSE
rs10235739	C	T	ENSG00000013374	NUB1	0.0195250410456957	0.197808248927426	FALSE	0.187870738	0.003329733	0.282654942	FALSE
rs10236105	G	A	ENSG00000122515	ZMIZ2	0.0120823153363771	0.151655220134733	FALSE	-0.075799102	0.003718125	0.299580405	FALSE
rs1023632	A	G	ENSG00000168288	MMADHC	0.01717279	0.04653702	FALSE	0.074560898	0.000319468	0.06018291	FALSE
rs10236516	T	C	ENSG00000263001	GTF2I	-0.00809279069380695	0.709634052775568	FALSE	-0.176391288	0.001438876	0.17305646	FALSE
rs10236551	G	A	ENSG00000183696	UPP1	-0.0113835021922951	0.538681461399496	FALSE	0.08661109	0.00338747	0.285228298	FALSE
rs10236569	T	G	ENSG00000128604	IRF5	-0.206877538421226	8.15398248079175e-42	TRUE	1.063868361	4.05e-43	3.58e-38	TRUE
rs10236569	T	G	ENSG00000128604	IRF5	-0.206877538421226	8.15398248079175e-42	TRUE	0.92832955	2.48e-36	9.73e-32	TRUE
rs10236764	G	A	ENSG00000136193	SCRN1	-0.16209534356235	1.21397239123651e-07	TRUE	-0.227339822	0.008351213	0.436647799	FALSE
rs10236850	C	T	ENSG00000006652	IFRD1	0.039104594415368	0.212750668119521	FALSE	-0.189020112	0.003013953	0.26758211	FALSE
rs1023720	G	A	ENSG00000105127	AKAP8	-0.00763709742262975	0.289289603564712	FALSE	0.054858717	0.004276934	0.322093792	FALSE
rs10237377	T	G	ENSG00000059377	TBXAS1	-0.0550013764771471	4.59697241925561e-06	TRUE	-0.085339933	0.000852705	0.12204454	FALSE
rs1023777	C	T	ENSG00000145335	SNCA	-0.0264553668485586	0.335795284553447	FALSE	-0.127500296	0.004859763	0.343140174	FALSE
rs10237942	G	T	ENSG00000127947	PTPN12	0.128612834378807	2.28522969272309e-13	TRUE	0.11572758	0.000166502	0.036381763	TRUE
rs10237942	G	T	ENSG00000127947	PTPN12	0.128612834378807	2.28522969272309e-13	TRUE	0.13424485	0.001251271	0.157946468	FALSE
rs10237942	G	T	ENSG00000135211	TMEM60	-0.0525266366265457	0.00401682855177715	FALSE	-0.069478912	0.005064492	0.350220196	FALSE
rs10238006	A	C	ENSG00000205763	RP9P	-0.00424278125184068	0.819823184740107	FALSE	0.157543261	0.006104684	0.381814167	FALSE
rs10238185	A	G	ENSG00000135269	TES	0.0288014905063718	0.0611491317156324	FALSE	0.254531708	0.000343243	0.063499853	FALSE
rs10238185	A	G	ENSG00000105967	TFEC	-0.0324475480646862	0.103799570861695	FALSE	-0.116836083	0.001638877	0.187537927	FALSE
rs10238421	G	A	ENSG00000160991	ORAI2	-0.207978311597867	2.04124683680262e-19	TRUE	-0.228669284	3.41e-07	0.00018544	TRUE
rs10238516	T	G	ENSG00000146859	TMEM140	0.225595267192326	5.64166746473633e-50	TRUE	0.226398172	7.18e-13	1.19e-09	TRUE
rs10238831	G	A	ENSG00000122565	CBX3	0.0220008927501575	0.227170333083487	FALSE	0.37845845	0.001281535	0.160470088	FALSE
rs10238965	T	C	ENSG00000166997	CNPY4	-0.0434714159660613	0.00595514192318034	FALSE	-0.100319641	0.002487021	0.240387342	FALSE
rs10239305	T	C	ENSG00000146859	TMEM140	0.225629733477201	4.39812023601828e-50	TRUE	0.226398172	7.18e-13	1.19e-09	TRUE
rs10239340	T	G	ENSG00000128604	IRF5	-0.20959668776241	1.42157351349471e-50	TRUE	1.13164213	5.19e-65	4.22e-58	TRUE
rs10239340	T	G	ENSG00000128604	IRF5	-0.20959668776241	1.42157351349471e-50	TRUE	0.982756473	2.93e-51	9.15e-46	TRUE
rs10239340	T	G	ENSG00000158457	TSPAN33	0.010214964110798	0.605496926225405	FALSE	-0.094578344	0.005567432	0.366318173	FALSE
rs10239446	A	C	ENSG00000170381	SEMA3E	0.002942744585409	0.640692370037214	FALSE	-0.076039421	0.003966522	0.309838339	FALSE
rs1023954	C	T	ENSG00000255221	CARD17	0.195222486793727	3.48376348000979e-08	TRUE	0.214711499	0.006964283	0.404872689	FALSE
rs10239652	T	G	ENSG00000106554	CHCHD3	0.00414824076348161	0.682160506149419	FALSE	-0.101849899	0.000174012	0.037658374	TRUE
rs10240165	A	G	ENSG00000205763	RP9P	0.046457962298755	0.032412190073345	FALSE	-0.16894347	0.004334802	0.324248456	FALSE
rs10240209	G	A	ENSG00000171130	ATP6V0E2	0.0179717937292228	0.322133857670901	FALSE	0.106192195	0.002899228	0.2620029	FALSE
rs10240209	G	A	ENSG00000213203	GIMAP1	-0.131953514047853	4.45187730533415e-10	TRUE	-0.185603316	0.006870034	0.402455927	FALSE
rs10240209	G	A	ENSG00000106560	GIMAP2	-0.117181978887215	3.81868842736851e-08	TRUE	-0.136287476	0.00189522	0.204946773	FALSE
rs10240209	G	A	ENSG00000106560	GIMAP2	-0.117181978887215	3.81868842736851e-08	TRUE	-0.167331322	0.004866022	0.343360827	FALSE
rs10240209	G	A	ENSG00000002933	TMEM176A	0.65791027849334	7.46774460665464e-08	TRUE	0.475850589	0.000326091	0.061163836	FALSE
rs10240209	G	A	ENSG00000106565	TMEM176B	0.665587697498938	1.10294087561272e-06	TRUE	0.425160001	0.002306885	0.230266484	FALSE
rs10240542	T	C	ENSG00000106610	STAG3L4	-0.0672235629764723	0.000127937351877891	FALSE	-0.158226898	0.004218369	0.319922402	FALSE
rs10240988	C	T	ENSG00000008256	CYTH3	0.0333226545588416	0.111257644737994	FALSE	0.151081357	0.00555446	0.36595377	FALSE
rs10241107	T	C	ENSG00000106404	CLDN15	0.220157880444039	1.04910668406858e-20	TRUE	0.198020224	5.19e-05	0.014285889	TRUE
rs10241107	T	C	ENSG00000214253	FIS1	-0.218749101208139	5.38197133435381e-27	TRUE	-0.294454943	2.19e-05	0.006987028	TRUE
rs1024131	A	G	ENSG00000115661	STK16	-0.0287687992649457	0.0443201279109379	FALSE	-0.133043658	0.001284376	0.160706933	FALSE
rs10241406	A	G	ENSG00000091136	LAMB1	0.00361925291243225	0.661065727051801	FALSE	0.165808949	0.001944503	0.208152896	FALSE
rs10241505	G	A	ENSG00000075142	SRI	0.00397329001029131	0.81771106550563	FALSE	0.198974077	0.001323586	0.163859013	FALSE
rs10241552	G	A	ENSG00000075790	BCAP29	0.0100609034006213	0.623009141185269	FALSE	-0.144802242	0.005444109	0.362603334	FALSE
rs10241873	A	C	ENSG00000170260	ZNF212	-0.0738793775358772	1.07012053740927e-08	TRUE	-0.087001689	0.000271547	0.053111186	FALSE
rs10241998	C	T	ENSG00000085662	AKR1B1	0.0508030972794988	0.000160918176237261	FALSE	0.061092615	0.008754491	0.44514593	FALSE
rs10242104	T	C	ENSG00000136235	GPNMB	-0.0778715098697114	2.9818321785153e-05	FALSE	-0.150057512	0.003178146	0.275595761	FALSE
rs10242104	T	C	ENSG00000122550	KLHL7	0.0676119443960436	7.79336851565322e-11	TRUE	0.103467267	0.000253618	0.050414023	FALSE
rs10242903	T	C	ENSG00000205356	TECPR1	0.0494576864563727	8.81905717626664e-05	FALSE	0.144967052	5.9e-07	0.000302694	TRUE
rs10242920	A	C	ENSG00000086289	EPDR1	0.00280665799614493	0.877918488273184	FALSE	-0.201529383	0.001650148	0.188295599	FALSE
rs10242959	T	C	ENSG00000105971	CAV2	0.172735777762217	8.27121501239207e-08	TRUE	0.207962646	0.00032621	0.061182032	FALSE
rs10242959	T	C	ENSG00000135269	TES	0.0937986640625759	2.12923921608965e-10	TRUE	0.410241461	7.49e-10	7.25e-07	TRUE
rs10243024	A	G	ENSG00000198898	CAPZA2	-0.0152964953988424	0.0456112308654879	FALSE	-0.051320104	0.003136734	0.273663661	FALSE
rs10243024	A	G	ENSG00000105974	CAV1	-0.00582718495672151	0.74734348474523	FALSE	-0.109705635	0.00957172	0.461572759	FALSE
rs1024305	A	G	ENSG00000162402	USP24	-0.022397475021307	0.0452300966351405	FALSE	-0.083625449	2.96e-05	0.008990023	TRUE
rs10243140	A	G	ENSG00000187037	GPR141	0.0102063721148435	0.595026606548144	FALSE	0.137124332	0.003766413	0.301527608	FALSE
rs10243603	T	C	ENSG00000106355	LSM5	-0.00355451575029848	0.708870661235935	FALSE	0.136892801	0.002900597	0.262024355	FALSE
rs10243678	T	C	ENSG00000166997	CNPY4	-0.0383601745748758	0.0198278723878896	FALSE	-0.092523049	0.009738267	0.46439554	FALSE
rs10243846	A	G	ENSG00000106415	GLCCI1	-0.0735120460684756	1.14487275628028e-05	TRUE	-0.126987509	0.00649126	0.392771274	FALSE
rs1024446	A	G	ENSG00000216490	IFI30	-0.0566023317929076	0.00548652964390825	FALSE	0.066235213	0.009696858	0.463601783	FALSE
rs1024453	A	G	ENSG00000005020	SKAP2	0.135805014830668	1.07191474125489e-05	TRUE	0.193441739	3.71e-05	0.010854964	TRUE
rs1024453	A	G	ENSG00000005020	SKAP2	0.135805014830668	1.07191474125489e-05	TRUE	0.180095626	0.00432506	0.323882782	FALSE
rs10245229	G	A	ENSG00000105948	TTC26	-0.356253030579601	2.35532744242288e-07	TRUE	-0.41243164	0.00381047	0.30331839	FALSE
rs10245229	G	A	ENSG00000105939	ZC3HAV1	-0.180870919463165	4.00391525102087e-08	TRUE	-0.380448539	0.000338508	0.062842787	FALSE
rs10245229	G	A	ENSG00000105939	ZC3HAV1	-0.180870919463165	4.00391525102087e-08	TRUE	-0.303834918	0.004054407	0.313528798	FALSE
rs10245456	G	A	ENSG00000062582	MRPS24	-0.0151675838745998	0.418122710555497	FALSE	-0.055053718	0.006035041	0.379844654	FALSE
rs10245517	T	C	ENSG00000198556	ZNF789	-0.00287529485811746	0.848301696598358	FALSE	-0.143492503	0.003673515	0.297628068	FALSE
rs1024568	G	A	ENSG00000006652	IFRD1	0.249560184878547	9.8428103774897e-23	TRUE	0.134385207	0.008398332	0.437669164	FALSE
rs1024587	C	T	ENSG00000111670	GNPTAB	0.00440535767641599	0.76636275771652	FALSE	-0.135070116	0.00036434	0.066339295	FALSE
rs10246006	C	T	ENSG00000135269	TES	-0.0710218505846275	2.32406713959654e-06	TRUE	-0.208678379	0.00250225	0.24126519	FALSE
rs1024603	A	G	ENSG00000119655	NPC2	0.00309463312353681	0.859684559137289	FALSE	0.070481437	0.005300591	0.358174611	FALSE
rs10246200	G	A	ENSG00000105963	ADAP1	-0.0663833618870919	4.29427067018847e-06	TRUE	-0.128261378	0.001511579	0.17835337	FALSE
rs10246200	G	A	ENSG00000178381	ZFAND2A	-0.0588288492959021	0.0128280359499479	FALSE	-0.102670449	0.001897539	0.205102168	FALSE
rs10246310	A	C	ENSG00000257923	CUX1	0.0210729299549607	0.110652583177884	FALSE	-0.143177698	0.008625782	0.442622646	FALSE
rs10246310	A	C	ENSG00000160991	ORAI2	0.00947285880843149	0.733994636216094	FALSE	-0.184973988	0.00142664	0.172105862	FALSE
rs10246472	C	A	ENSG00000006715	VPS41	-0.0123355518008495	0.263962629885403	FALSE	0.052678168	0.00834499	0.436516266	FALSE
rs10246526	G	T	ENSG00000164548	TRA2A	-0.00738370023109348	0.683162900358808	FALSE	-0.157501237	0.000137981	0.031402235	TRUE
rs1024655	C	T	ENSG00000010219	DYRK4	-0.134914610583223	8.9315120060322e-09	TRUE	-0.111802902	0.001054001	0.141085405	FALSE
rs10246786	C	A	ENSG00000075142	SRI	0.0031473024498507	0.881181608146716	FALSE	0.272028973	0.001539078	0.18039544	FALSE
rs10246957	G	A	ENSG00000184863	RBM33	-0.00294625126474348	0.764698631969588	FALSE	0.069719057	0.005699773	0.369988254	FALSE
rs10247033	T	C	ENSG00000173114	LRRN3	-0.0402127991417108	0.595977048027833	FALSE	0.430028812	0.001551207	0.181304371	FALSE
rs10247268	A	G	ENSG00000136235	GPNMB	-0.0753604504769922	5.21594588221743e-05	FALSE	-0.150854257	0.002946289	0.264245852	FALSE
rs10247268	A	G	ENSG00000122550	KLHL7	0.0649431788593602	6.20151390712554e-10	TRUE	0.103233322	0.000253051	0.050325956	FALSE
rs10247980	C	T	ENSG00000196411	EPHB4	0.372148203068144	3.24692822731081e-16	TRUE	0.400754053	9.44e-06	0.003414943	TRUE
rs10247980	C	T	ENSG00000146830	GIGYF1	-0.0884314639714696	9.84459838716555e-19	TRUE	-0.121907546	0.000463307	0.079105682	FALSE
[truncated: 83,679 more rows]
