# Supplementary material for: eQTLs identify regulatory networks and drivers of variation in the individual response to sepsis
Source: Cell Genom. 2024 Jun 18;4(7):100587. doi: 10.1016/j.xgen.2024.100587 (PMC11293594; doi:10.1016/j.xgen.2024.100587)
Supplement: Table S8. Source of sepsis eQTL interactions, related to Figure 1 — Source of sepsis interaction summary statistics for the 12,663 independent signals tested, with gene and variant IDs, t statistics, effect sizes and standard errors from the linear mixed model for the genotype, source of sepsis, and interaction terms. Nominal interaction p values were calculated using a likelihood ratio test and corrected for multiple testing using the Benjamini-Hochberg method (FDR). Signals with an adjusted p < 0.5 were deemed to have a significant interaction [file mmc7.xlsx]

## Sheet: Sheet1
Table S8: Source of sepsis eQTL interactions, related to Figure 1.
Gene	SNP	Genotype_beta	Genotype_SE	Genotype_t	Source_of_sepsis_beta	Source_of_sepsis_SE	Source_of_sepsis_t	Interaction_beta	Interaction_SE	Interaction_t	Interaction_pval	FDR	Significant interaction	Symbol
ENSG00000000457	rs10753794	0.0504165	0.00876519	5.7519	0.0246054	0.0190018	1.2949	-0.00158995	0.0147086	-0.108097	0.91392	0.98994	FALSE	SCYL3
ENSG00000000460	rs10919255	-0.0684141	0.0169033	-4.04738	0.0399812	0.0257251	1.55417	-0.0120735	0.0284505	-0.424369	0.671323	0.933682	FALSE	C1orf112
ENSG00000000971	rs12406047	0.174116	0.0476435	3.65457	0.0614977	0.056214	1.09399	-0.00767078	0.0798515	-0.096063	0.923478	0.990893	FALSE	CFH
ENSG00000001460	rs6696136	0.466769	0.0873725	5.34229	0.0170617	0.0228509	0.746656	-0.0357145	0.036159	-0.987706	0.323815	0.788655	FALSE	STPG1
ENSG00000001460	rs6676449	-0.365359	0.0887066	-4.11874	0.0163866	0.022856	0.716951	-0.0332114	0.0363061	-0.914761	0.36084	0.81011	FALSE	STPG1
ENSG00000001461	rs2235559	0.0911315	0.0156546	5.82138	0.0276265	0.0206124	1.34029	-0.0359564	0.0263032	-1.367	0.172397	0.673374	FALSE	NIPAL3
ENSG00000004455	rs10914641	-0.0431108	0.00969811	-4.44527	0.0570482	0.0152776	3.73411	0.00696119	0.01622	0.429172	0.668082	0.933375	FALSE	AK2
ENSG00000004487	rs856508	-0.0351457	0.00929829	-3.77981	0.0500278	0.019721	2.53678	0.00746361	0.0160656	0.464572	0.642422	0.925387	FALSE	KDM1A
ENSG00000006555	rs35294567	-0.114832	0.0292184	-3.93013	0.126659	0.0354644	3.57143	-0.0254822	0.0481309	-0.529435	0.596672	0.909039	FALSE	TTC22
ENSG00000007341	rs35147679	0.125016	0.0257745	4.85037	-0.0986973	0.0352774	-2.79775	-0.0147191	0.0430735	-0.341721	0.732623	0.950561	FALSE	ST7L
ENSG00000008128	rs10907195	0.0774855	0.0219223	3.53455	-0.0837051	0.0433477	-1.93102	-0.00167835	0.0369035	-0.0454793	0.96373	0.994551	FALSE	CDK11A
ENSG00000008130	rs4648726	0.09401	0.0199626	4.70932	0.081571	0.0142711	5.71581	-0.0511995	0.0312409	-1.63886	0.101772	0.574993	FALSE	NADK
ENSG00000009790	rs11119339	-0.222994	0.0144214	-15.4628	0.0344042	0.0295033	1.16611	-0.00949763	0.0237161	-0.400472	0.689047	0.937925	FALSE	TRAF3IP3
ENSG00000009790	rs1160411	0.12515	0.0147725	8.47179	0.0179283	0.0276887	0.647497	0.00970783	0.0244748	0.396646	0.691668	0.937925	FALSE	TRAF3IP3
ENSG00000010072	rs2749700	0.0623024	0.0111495	5.58791	0.0280872	0.0203633	1.3793	0.00140671	0.0185737	0.0757367	0.939651	0.992067	FALSE	SPRTN
ENSG00000010165	rs35930163	-0.109863	0.0123799	-8.87427	-0.00744183	0.0149061	-0.499246	-0.015085	0.02013	-0.749376	0.454651	0.853561	FALSE	EEF1AKNMT
ENSG00000010803	rs7533657	-0.0833633	0.0145029	-5.74805	-0.0241469	0.0246162	-0.980933	0.0588645	0.0236324	2.49084	0.0129889	0.258001	FALSE	SCMH1
ENSG00000011007	rs2492600	-0.116758	0.00780655	-14.9564	-0.0202979	0.0157905	-1.28545	0.00718761	0.0133349	0.539006	0.589962	0.907002	FALSE	ELOA
ENSG00000011009	rs2229581	-0.0320955	0.00642398	-4.99621	-0.00917005	0.013358	-0.686484	0.00493369	0.0108837	0.453311	0.650477	0.927925	FALSE	LYPLA2
ENSG00000011021	rs17037432	0.373774	0.028851	12.9553	-0.115555	0.0222798	-5.18653	0.00934247	0.0452929	0.206268	0.836605	0.975525	FALSE	CLCN6
ENSG00000011021	rs198361	-0.110047	0.0217842	-5.05167	-0.0985301	0.023728	-4.15248	-0.0510672	0.0344838	-1.4809	0.13903	0.630736	FALSE	CLCN6
ENSG00000020633	rs12745723	0.066969	0.0194907	3.43595	0.12638	0.0374319	3.37627	0.0165855	0.0339423	0.488639	0.62524	0.918022	FALSE	RUNX3
ENSG00000020633	rs2236850	-0.0664867	0.0203127	-3.27316	0.148242	0.0394016	3.76232	-0.0117126	0.0332194	-0.352584	0.724562	0.947877	FALSE	RUNX3
ENSG00000023572	rs9887974	-0.0527123	0.0114176	-4.61675	-0.00255311	0.0201701	-0.126579	0.0222638	0.0190767	1.16707	0.243389	0.736203	FALSE	GLRX2
ENSG00000031698	rs17014495	-0.0471888	0.00815999	-5.78296	-0.0142693	0.015337	-0.930384	0.00639253	0.0141858	0.45063	0.652558	0.927934	FALSE	SARS1
ENSG00000033122	rs1145931	0.106724	0.0120303	8.87119	0.0230677	0.020365	1.13272	0.0127983	0.0198867	0.643561	0.520099	0.87921	FALSE	LRRC7
ENSG00000035687	rs1832014	-0.24442	0.019949	-12.2522	0.0206833	0.0261397	0.79126	0.0165919	0.0263962	0.628571	0.529986	0.882242	FALSE	ADSS2
ENSG00000035687	rs3101476	0.199596	0.0234804	8.50054	0.0111455	0.0245101	0.454731	0.0430911	0.0289648	1.4877	0.137545	0.630223	FALSE	ADSS2
ENSG00000037637	rs9919126	-0.0505669	0.00889056	-5.6877	0.0431455	0.0129946	3.32026	-0.0087447	0.0146926	-0.595179	0.551881	0.891411	FALSE	FBXO42
ENSG00000040487	rs214336	-0.0897889	0.0141509	-6.34509	-0.0600976	0.0205202	-2.9287	0.0229606	0.0203001	1.13106	0.258276	0.746442	FALSE	SLC66A1
ENSG00000040487	rs859218	-0.0743348	0.0135562	-5.48345	-0.0574469	0.0211521	-2.7159	0.0170134	0.0198694	0.856261	0.39197	0.821595	FALSE	SLC66A1
ENSG00000043514	rs3117086	0.117496	0.0159119	7.38413	-0.00992622	0.0218738	-0.453796	-0.0133573	0.0265856	-0.502425	0.615445	0.914204	FALSE	TRIT1
ENSG00000049089	rs2235701	0.281021	0.0747498	3.75949	-0.33528	0.0732227	-4.5789	-0.00311706	0.133691	-0.0233154	0.981402	0.996555	FALSE	COL9A2
ENSG00000049239	rs2310925	-0.213738	0.0161865	-13.2047	0.108483	0.0325112	3.33679	-0.053514	0.0283175	-1.88978	0.0591264	0.477993	FALSE	H6PD
ENSG00000049245	rs172933	-0.0656224	0.0122113	-5.37391	0.0850197	0.0175358	4.84836	-0.0156027	0.021124	-0.738624	0.460436	0.856179	FALSE	VAMP3
ENSG00000049245	rs495122	-0.0324559	0.0105526	-3.07564	0.0885709	0.0220567	4.01561	-0.0114029	0.0177253	-0.643313	0.520076	0.87921	FALSE	VAMP3
ENSG00000049246	rs2071987	0.154547	0.0333898	4.62857	0.141518	0.0438985	3.22376	-0.0626246	0.0635346	-0.985676	0.324465	0.789001	FALSE	PER3
ENSG00000049249	rs228669	-0.213066	0.0519664	-4.10007	0.0302817	0.0427642	0.70811	0.0748105	0.0863282	0.866582	0.386446	0.81984	FALSE	TNFRSF9
ENSG00000050628	rs10889906	0.0967973	0.024346	3.9759	0.0376288	0.0399488	0.941925	0.0297882	0.0404796	0.735882	0.461975	0.856654	FALSE	PTGER3
ENSG00000053372	rs1063984	-0.082666	0.0130224	-6.34801	-0.0100034	0.0206895	-0.483502	-0.0184925	0.0219183	-0.843702	0.399352	0.826014	FALSE	MRTO4
ENSG00000054267	rs72756065	0.0331897	0.0127018	2.61299	0.0165855	0.0122276	1.3564	0.0185944	0.0190968	0.973688	0.330416	0.789944	FALSE	ARID4B
ENSG00000054267	rs2273741	-0.0213572	0.00833057	-2.56372	0.0376968	0.0142791	2.63999	-0.0252963	0.0144681	-1.74842	0.0808365	0.528849	FALSE	ARID4B
ENSG00000054277	rs587640	-0.216343	0.0155819	-13.8842	0.0879613	0.0271891	3.23517	-0.0174707	0.026599	-0.656816	0.511357	0.877443	FALSE	OPN3
ENSG00000054277	rs12118651	-0.070563	0.0159304	-4.42945	0.0726826	0.0274974	2.64325	0.00630503	0.0259576	0.242898	0.808091	0.970774	FALSE	OPN3
ENSG00000054282	rs3943093	0.205867	0.0118166	17.4218	0.0337491	0.0213521	1.5806	-0.01715	0.0202982	-0.844899	0.398289	0.825934	FALSE	SDCCAG8
ENSG00000054392	rs17016068	-0.0762477	0.0169531	-4.49756	0.0200973	0.0211697	0.949342	0.0184662	0.0276357	0.668201	0.505088	0.876962	FALSE	HHAT
ENSG00000054523	rs4846204	0.161511	0.0194073	8.32215	0.0651411	0.0194644	3.34668	-0.00428673	0.0306935	-0.139662	0.888941	0.987269	FALSE	KIF1B
ENSG00000054523	rs11121533	0.073026	0.0130823	5.58203	0.0775055	0.0215905	3.58979	-0.0230538	0.0214351	-1.07552	0.282474	0.761361	FALSE	KIF1B
ENSG00000057252	rs56303406	0.202635	0.0173566	11.6748	0.0992369	0.0385059	2.57719	0.0556032	0.0292833	1.8988	0.0579387	0.472219	FALSE	SOAT1
ENSG00000057468	rs1417405	0.0731041	0.0139796	5.22933	-0.00718628	0.0209345	-0.343275	-0.0306177	0.0235499	-1.30012	0.194827	0.696357	FALSE	MSH4
ENSG00000058453	rs9435732	0.246235	0.0177714	13.8557	-0.0176495	0.0263888	-0.668826	0.0128206	0.0308204	0.415977	0.677444	0.934744	FALSE	CROCC
ENSG00000058453	rs3754511	0.142446	0.0206977	6.88223	0.0118103	0.0253562	0.465775	-0.0653556	0.0348169	-1.87712	0.0608905	0.482881	FALSE	CROCC
ENSG00000058799	rs12120300	-0.0415758	0.0146887	-2.83046	0.0233388	0.0160156	1.45725	-0.0282786	0.024682	-1.14572	0.252107	0.741689	FALSE	YIPF1
ENSG00000059588	rs271776	-0.0806253	0.0141389	-5.70239	0.0329988	0.031524	1.04679	0.0369954	0.0242845	1.52342	0.127953	0.616664	FALSE	TARBP1
ENSG00000064886	rs3885903	-0.168539	0.0304148	-5.54135	-0.0124887	0.050215	-0.248705	0.0712266	0.0504379	1.41217	0.158385	0.654975	FALSE	CHI3L2
ENSG00000064886	rs68029231	0.120131	0.0323065	3.71849	0.0153006	0.0475217	0.32197	0.0327104	0.0542332	0.603143	0.54646	0.88927	FALSE	CHI3L2
ENSG00000065135	rs7355157	-0.0410278	0.00977468	-4.19736	0.0375742	0.0123554	3.04112	-0.0134204	0.0175969	-0.762659	0.445762	0.85101	FALSE	GNAI3
ENSG00000065600	rs351417	-0.101826	0.0119139	-8.54684	0.0629786	0.0243551	2.58585	-0.00592708	0.0212629	-0.278753	0.78053	0.961712	FALSE	PACC1
ENSG00000066027	rs61260530	0.465581	0.0201563	23.0985	0.158971	0.0224791	7.07196	-0.0536268	0.0317109	-1.69111	0.0914487	0.550916	FALSE	PPP2R5A
ENSG00000066027	rs1565737	0.090877	0.0140677	6.45998	0.140042	0.0276204	5.07023	0.00101327	0.0238934	0.0424081	0.966185	0.994551	FALSE	PPP2R5A
ENSG00000066056	rs4141739	0.0657625	0.0122014	5.38976	-0.00691706	0.0222083	-0.311462	-0.0157916	0.0199008	-0.793519	0.427565	0.839864	FALSE	TIE1
ENSG00000066185	rs4660635	-0.0701867	0.0107734	-6.51484	0.00518164	0.0203999	0.254003	-0.0125547	0.017687	-0.709826	0.480641	0.864612	FALSE	ZMYND12
ENSG00000066294	rs3755898	-0.173953	0.0260422	-6.67965	-0.148252	0.0464218	-3.19358	-0.0361145	0.0437101	-0.826229	0.408934	0.829631	FALSE	CD84
ENSG00000067208	rs6693371	0.102475	0.0293611	3.49018	0.010676	0.0211078	0.505783	-0.00381094	0.0406007	-0.0938639	0.925242	0.990893	FALSE	EVI5
ENSG00000067208	rs3131815	0.0555929	0.0218805	2.54075	-0.0135047	0.0225758	-0.598195	0.0665645	0.0311266	2.13851	0.0327279	0.382815	FALSE	EVI5
ENSG00000067334	rs2747050	0.134374	0.0114295	11.7567	-0.0510928	0.0206555	-2.47357	0.0241265	0.0190294	1.26785	0.205145	0.704699	FALSE	DNTTIP2
ENSG00000067533	rs6658835	0.0666205	0.0138199	4.82063	0.0417318	0.0216519	1.9274	-0.00537543	0.0240909	-0.223131	0.823511	0.973231	FALSE	RRP15
ENSG00000067606	rs262641	-0.213921	0.018115	-11.8091	0.00307869	0.0309136	0.0995899	0.0375388	0.0313654	1.19682	0.231758	0.728277	FALSE	PRKCZ
ENSG00000069424	rs12128295	-0.0947237	0.0120147	-7.88397	-0.0119619	0.0242777	-0.492711	0.0200802	0.0206152	0.974048	0.330183	0.789702	FALSE	KCNAB2
ENSG00000070759	rs2356553	-0.0947105	0.0131694	-7.19169	0.0381676	0.0284935	1.33952	0.0173948	0.0232158	0.749267	0.453813	0.853106	FALSE	TESK2
ENSG00000070831	rs3117048	0.0528654	0.00714193	7.40212	0.0326949	0.012423	2.63181	-0.00651671	0.0124249	-0.524488	0.600147	0.910819	FALSE	CDC42
ENSG00000070831	rs1534949	0.0374802	0.00688467	5.44401	0.0216251	0.0129424	1.67087	0.00927419	0.0113919	0.814107	0.415692	0.832109	FALSE	CDC42
ENSG00000072694	rs9427398	0.515204	0.0557406	9.24288	-0.10375	0.0558971	-1.85609	0.0538614	0.0928807	0.579898	0.562099	0.895464	FALSE	FCGR2B
ENSG00000072694	rs511278	0.166218	0.0443293	3.74962	-0.0817525	0.0600792	-1.36074	-0.0195944	0.071905	-0.272504	0.785254	0.962845	FALSE	FCGR2B
ENSG00000075151	rs10799680	0.0683022	0.0108241	6.31018	0.0388936	0.0223591	1.7395	0.00114343	0.0182009	0.0628226	0.949909	0.993322	FALSE	EIF4G3
ENSG00000076864	rs10493008	0.411541	0.0389124	10.5761	-0.313564	0.0783335	-4.00294	0.127489	0.0654961	1.94651	0.0519751	0.453141	FALSE	RAP1GAP
ENSG00000077549	rs999974	-0.0431352	0.0074729	-5.77222	0.0308897	0.0118689	2.60259	-0.0133104	0.0130625	-1.01898	0.308434	0.775939	FALSE	CAPZB
ENSG00000077549	rs28609762	0.0324379	0.00695045	4.66702	0.0441427	0.0137155	3.21845	-0.0235568	0.0113381	-2.07768	0.0383897	0.407146	FALSE	CAPZB
ENSG00000077585	rs7543562	0.285596	0.0368186	7.75684	0.00173561	0.0702805	0.0246955	0.0663613	0.0641726	1.03411	0.301446	0.771758	FALSE	GPR137B
ENSG00000077585	rs12049174	0.176669	0.0464363	3.80454	0.0668738	0.05875	1.13828	-0.040677	0.0735087	-0.553363	0.580232	0.903051	FALSE	GPR137B
ENSG00000078618	rs2077725	-0.071257	0.00804647	-8.85568	-0.0205699	0.0162864	-1.26301	0.0116145	0.0140808	0.824847	0.409581	0.829631	FALSE	NRDC
ENSG00000079277	rs12093643	0.270607	0.0160972	16.8109	-0.0986703	0.0275896	-3.57636	0.0152099	0.028853	0.527151	0.598439	0.909732	FALSE	MKNK1
ENSG00000079335	rs7517704	-0.120199	0.0136963	-8.77601	0.0056688	0.0270964	0.209209	0.0360038	0.0242127	1.48698	0.137737	0.630448	FALSE	CDC14A
ENSG00000079739	rs3850637	-0.0985163	0.0214742	-4.58767	0.0165481	0.0236305	0.700284	0.068196	0.0363001	1.87867	0.0606396	0.482102	FALSE	PGM1
ENSG00000080947	rs6675923	0.111731	0.0243096	4.59618	0.00720003	0.0246359	0.292258	-0.00986154	0.0416275	-0.2369	0.812773	0.971589	FALSE	CROCCP3
ENSG00000081026	rs4839297	0.106168	0.0202858	5.2336	-0.0118637	0.0228362	-0.519512	-0.017576	0.0359226	-0.489275	0.625324	0.918038	FALSE	MAGI3
ENSG00000081721	rs2055539	0.084056	0.0180865	4.64745	0.0307225	0.017836	1.7225	-0.0141407	0.0293769	-0.481356	0.630454	0.919798	FALSE	DUSP12
ENSG00000081985	rs4655698	0.217744	0.0282655	7.70354	0.0338878	0.0351428	0.964289	-0.0372228	0.050122	-0.742643	0.458064	0.854281	FALSE	IL12RB2
ENSG00000083444	rs74976972	0.329118	0.0167769	19.6174	0.157779	0.0341022	4.62665	-0.0863274	0.0280938	-3.07283	0.00221861	0.108901	FALSE	PLOD1
ENSG00000083444	rs74761498	-0.125005	0.0264968	-4.71772	0.0706399	0.0251999	2.80319	0.0484512	0.0444695	1.08954	0.276279	0.755301	FALSE	PLOD1
ENSG00000084072	rs230280	-0.075154	0.0127726	-5.88401	0.0110154	0.0216605	0.508548	0.00584828	0.0189343	0.308873	0.757427	0.954262	FALSE	PPIE
ENSG00000084072	rs2991272	0.163952	0.0149377	10.9757	0.0230523	0.0192038	1.2004	-0.015138	0.0218436	-0.693021	0.488366	0.868164	FALSE	PPIE
ENSG00000084072	rs61779834	0.0910642	0.0139124	6.54552	0.0282397	0.0187969	1.50236	-0.0284967	0.0226588	-1.25765	0.208745	0.707831	FALSE	PPIE
ENSG00000085465	rs1264902	-0.114776	0.0148568	-7.72547	-0.0730999	0.027577	-2.65075	0.03761	0.0239946	1.56743	0.117294	0.602336	FALSE	OVGP1
ENSG00000085491	rs663045	-0.157661	0.0140636	-11.2106	0.0391621	0.0263391	1.48684	-0.0244119	0.0219844	-1.11042	0.267503	0.749967	FALSE	SLC25A24
ENSG00000085491	rs61799377	0.130346	0.016055	8.1187	0.0142203	0.021843	0.651023	0.00786922	0.0246559	0.319162	0.749611	0.953771	FALSE	SLC25A24
ENSG00000085832	rs148586390	-0.0492609	0.0115736	-4.25631	0.0601917	0.0122585	4.91021	-0.0226202	0.0217178	-1.04155	0.298166	0.769609	FALSE	EPS15
ENSG00000086015	rs11211239	-0.0891106	0.0202678	-4.39666	-0.107558	0.03339	-3.22126	-0.0122318	0.0348435	-0.351049	0.725565	0.948236	FALSE	MAST2
ENSG00000086619	rs1749600	0.0844728	0.0157597	5.36004	-0.0126941	0.0281654	-0.450699	-0.0149582	0.0249607	-0.599271	0.549154	0.889988	FALSE	ERO1B
ENSG00000090432	rs12724366	0.15741	0.0146544	10.7415	-0.0124621	0.0159709	-0.780298	0.047874	0.0240185	1.99322	0.0465262	0.431546	FALSE	MUL1
ENSG00000090621	rs17513135	-0.0700313	0.0162376	-4.3129	0.0183987	0.0234446	0.784773	0.0369201	0.0274936	1.34286	0.179714	0.683834	FALSE	PABPC4
ENSG00000092621	rs1886736	0.210802	0.0435378	4.84182	-0.00825662	0.0436621	-0.189103	0.0428652	0.0731834	0.585724	0.558114	0.893863	FALSE	PHGDH
ENSG00000094975	rs10912075	0.0645785	0.0120303	5.36797	0.0168371	0.0173438	0.97079	0.00583659	0.0208358	0.280123	0.779396	0.961336	FALSE	SUCO
ENSG00000097046	rs13447526	-0.242178	0.016542	-14.6402	-0.0236213	0.0352605	-0.669908	0.041364	0.0273598	1.51185	0.130877	0.621202	FALSE	CDC7
ENSG00000116133	rs11206460	-0.209662	0.0506355	-4.14061	-0.0072698	0.0702821	-0.103437	-0.0619403	0.0824211	-0.75151	0.45243	0.852074	FALSE	DHCR24
ENSG00000116151	rs61762095	-0.147601	0.0190441	-7.75049	-0.0734747	0.0240711	-3.0524	0.0727623	0.0318935	2.28142	0.0229614	0.325239	FALSE	MORN1
ENSG00000116157	rs12089784	0.276018	0.0189044	14.6007	-0.183335	0.0403212	-4.54686	0.0702107	0.0311668	2.25274	0.0245307	0.335749	FALSE	GPX7
ENSG00000116161	rs6425310	0.156376	0.0139247	11.2301	0.0412814	0.023895	1.72762	-0.0334594	0.0233922	-1.43036	0.153476	0.649969	FALSE	CACYBP
ENSG00000116171	rs481440	-0.110899	0.0108962	-10.1778	0.0126146	0.0206569	0.61067	0.0109997	0.0189159	0.581507	0.56094	0.895238	FALSE	SCP2
ENSG00000116171	rs17107624	0.135946	0.0226365	6.0056	0.0261339	0.0162338	1.60985	-0.0402406	0.0346095	-1.1627	0.246228	0.737105	FALSE	SCP2
ENSG00000116198	rs6424058	0.230302	0.00957982	24.0404	-0.0102622	0.0198308	-0.517486	-0.0204939	0.0165364	-1.23932	0.215441	0.711359	FALSE	CEP104
ENSG00000116199	rs4322196	-0.0472549	0.0111007	-4.25694	0.0180845	0.0208376	0.867876	-0.013165	0.0188376	-0.698871	0.484733	0.866705	FALSE	FAM20B
ENSG00000116213	rs10909989	-0.04145	0.0113741	-3.64423	0.019253	0.0153075	1.25775	-0.0105644	0.0184374	-0.572987	0.566702	0.897429	FALSE	WRAP73
ENSG00000116213	rs3765703	-0.040547	0.00956797	-4.23778	0.0306301	0.0187956	1.62964	-0.0181633	0.0154215	-1.17779	0.239145	0.732405	FALSE	WRAP73
ENSG00000116213	rs10910003	0.0405784	0.0124986	3.24664	0.00179705	0.0144626	0.124255	0.0426666	0.0219642	1.94255	0.0529165	0.457062	FALSE	WRAP73
ENSG00000116260	rs3767184	0.252699	0.0202601	12.4728	-0.00526833	0.0218827	-0.240753	0.0105411	0.0314666	0.334993	0.737727	0.95255	FALSE	QSOX1
ENSG00000116260	rs3753812	0.0772015	0.0158917	4.85796	0.0101809	0.0248259	0.410092	-0.0170813	0.0228589	-0.747251	0.454992	0.85382	FALSE	QSOX1
ENSG00000116260	rs4604657	0.0845525	0.0234927	3.5991	-0.00145793	0.0207617	-0.070222	-0.000900117	0.0320638	-0.0280727	0.977607	0.996555	FALSE	QSOX1
ENSG00000116266	rs10494099	-0.0540768	0.00972115	-5.5628	0.00857117	0.0148657	0.576572	-0.00246154	0.0167716	-0.146769	0.88339	0.98608	FALSE	STXBP3
ENSG00000116266	rs1124426	0.0476673	0.0113762	4.1901	0.0149525	0.0149126	1.00267	-0.0167358	0.0182749	-0.91578	0.360651	0.809841	FALSE	STXBP3
ENSG00000116273	rs7521134	-0.187087	0.0168126	-11.1277	-0.0583659	0.0292893	-1.99274	-0.00703696	0.0279167	-0.25207	0.800992	0.968753	FALSE	PHF13
ENSG00000116285	rs754804	0.18243	0.0231204	7.89043	0.0209853	0.0188185	1.11514	0.00872438	0.0370735	0.235327	0.814021	0.971626	FALSE	ERRFI1
ENSG00000116288	rs225119	-0.0521324	0.00852115	-6.11801	0.0585993	0.0161184	3.63555	-0.0206491	0.0133352	-1.54846	0.121784	0.607227	FALSE	PARK7
ENSG00000116288	rs17523802	0.0381178	0.0117507	3.24388	0.0305481	0.0132376	2.30769	0.0304511	0.0184214	1.65303	0.0990439	0.569685	FALSE	PARK7
ENSG00000116299	rs17014495	-1.21145	0.0454902	-26.631	0.0610258	0.0855901	0.713	0.132108	0.0793848	1.66415	0.0967276	0.563115	FALSE	KIAA1324
ENSG00000116396	rs814319	-0.129211	0.0254761	-5.07185	-0.0175641	0.0481867	-0.3645	-0.0577593	0.0414983	-1.39185	0.164287	0.659753	FALSE	KCNC4
ENSG00000116396	rs628594	0.0868184	0.024993	3.47371	-0.07567	0.045807	-1.65193	0.0172022	0.0427549	0.402346	0.687642	0.937925	FALSE	KCNC4
ENSG00000116406	rs10911633	-0.0469037	0.00833531	-5.62711	-0.0549656	0.0167977	-3.27221	0.00289046	0.0145072	0.199243	0.84219	0.978244	FALSE	EDEM3
ENSG00000116473	rs1047401	-0.0660434	0.0125617	-5.2575	0.0252634	0.0127436	1.98244	-0.0034545	0.0179724	-0.192211	0.847579	0.980551	FALSE	RAP1A
ENSG00000116473	rs2477429	-0.0397344	0.0100417	-3.95693	0.0229381	0.0139494	1.64438	0.0020321	0.0139182	0.146002	0.883975	0.98608	FALSE	RAP1A
ENSG00000116473	rs1440173	-0.0287307	0.0085047	-3.37821	0.0260247	0.0143618	1.81208	-0.00291231	0.0136335	-0.213615	0.830851	0.97421	FALSE	RAP1A
ENSG00000116489	rs9429486	-0.0252457	0.00811757	-3.11	0.090899	0.0169549	5.36122	-0.0225124	0.0134327	-1.67594	0.0941269	0.557742	FALSE	CAPZA1
ENSG00000116497	rs699002	-0.298815	0.0156664	-19.0736	0.00542111	0.0218726	0.247849	-0.00656449	0.0234563	-0.279861	0.779648	0.961437	FALSE	S100PBP
ENSG00000116497	rs8040	0.15914	0.0173646	9.16462	0.0156936	0.0200467	0.782854	-0.037963	0.0264733	-1.43401	0.151853	0.648637	FALSE	S100PBP
ENSG00000116574	rs4418565	0.102155	0.0258757	3.94792	-0.0130786	0.0502874	-0.260076	0.0292861	0.0447338	0.654675	0.512922	0.877443	FALSE	RHOU
ENSG00000116641	rs4495740	-0.164981	0.0162921	-10.1264	0.00714848	0.0289041	0.247318	-0.0347072	0.0274095	-1.26625	0.205885	0.705561	FALSE	DOCK7
ENSG00000116652	rs111163436	-0.0446931	0.0135557	-3.297	0.0618093	0.0200609	3.08109	-0.0120446	0.0257538	-0.467683	0.640035	0.924443	FALSE	DLEU2L
ENSG00000116670	rs1128065	0.0698232	0.0148909	4.68898	6.53252e-05	0.0245091	0.00266535	-0.00286674	0.0244123	-0.11743	0.90659	0.988961	FALSE	MAD2L2
ENSG00000116678	rs9436302	0.282356	0.0281269	10.0387	-0.0335791	0.0369437	-0.908927	0.0511762	0.045392	1.12743	0.261434	0.747718	FALSE	LEPR
ENSG00000116678	rs1046011	0.163826	0.02531	6.47279	-0.0158663	0.0376364	-0.421568	0.0094336	0.0395752	0.238372	0.811601	0.970774	FALSE	LEPR
ENSG00000116678	rs3790435	0.088649	0.023555	3.76349	0.00718146	0.0434724	0.165196	-0.0219374	0.0370952	-0.59138	0.554351	0.89189	FALSE	LEPR
ENSG00000116679	rs4651272	0.0527907	0.0203091	2.59936	-0.00647387	0.0288316	-0.224541	0.0398236	0.0324845	1.22592	0.220446	0.717734	FALSE	IVNS1ABP
ENSG00000116685	rs4845892	0.191641	0.0100996	18.975	0.0464346	0.0189399	2.45168	0.00704218	0.0169745	0.414869	0.678558	0.934906	FALSE	KIAA2013
ENSG00000116685	rs76208470	0.0751469	0.0196157	3.83095	0.0453109	0.0143965	3.14736	0.049962	0.0331668	1.50639	0.133254	0.624971	FALSE	KIAA2013
ENSG00000116688	rs2295281	0.330451	0.0196856	16.7864	0.17271	0.0329429	5.24271	-0.119209	0.0247083	-4.82467	1.83195e-06	0.000680677	TRUE	MFN2
ENSG00000116688	rs4845892	0.271712	0.0201871	13.4597	0.157531	0.0285868	5.51063	-0.140894	0.0257459	-5.47247	7.15661e-08	5.3182e-05	TRUE	MFN2
ENSG00000116691	rs2295281	0.111669	0.0183161	6.09677	0.118589	0.0307715	3.85387	-0.00230887	0.0229638	-0.100544	0.919946	0.990757	FALSE	MIIP
ENSG00000116691	rs4845892	0.114524	0.0189224	6.05231	0.121504	0.0269284	4.51212	-0.00691134	0.0241441	-0.286254	0.774933	0.959871	FALSE	MIIP
ENSG00000116698	rs2702182	-0.0574656	0.00863843	-6.65232	0.0257337	0.016042	1.60414	-0.00455747	0.0148384	-0.30714	0.759228	0.954262	FALSE	SMG7
ENSG00000116698	rs946172	0.0255107	0.00845684	3.01658	0.00740753	0.0178083	0.415961	0.0163296	0.0142621	1.14497	0.252416	0.741777	FALSE	SMG7
ENSG00000116701	rs6662844	0.0564247	0.0104438	5.40267	0.0189007	0.021856	0.864781	0.00915993	0.0168882	0.542386	0.587625	0.90607	FALSE	NCF2
ENSG00000116701	rs1952234	0.037316	0.0109925	3.39468	0.0267129	0.020368	1.31152	0.00148994	0.0186013	0.080099	0.936181	0.991941	FALSE	NCF2
ENSG00000116704	rs12095648	0.256657	0.0268692	9.55212	-0.0325977	0.0209119	-1.55881	0.139543	0.0433684	3.21763	0.00137975	0.0850263	FALSE	SLC35D1
ENSG00000116704	rs2755259	0.111222	0.0145725	7.63229	-0.0120863	0.0259883	-0.465066	0.00179631	0.02331	0.0770619	0.938576	0.991941	FALSE	SLC35D1
ENSG00000116711	rs10911977	-0.0982903	0.0175787	-5.59143	0.137798	0.0364499	3.78047	-0.0460503	0.0288984	-1.59352	0.111357	0.593576	FALSE	PLA2G4A
ENSG00000116729	rs59129922	0.443472	0.051007	8.69434	-0.224954	0.0612645	-3.67184	0.00716081	0.091356	0.0783836	0.937528	0.991941	FALSE	WLS
ENSG00000116729	rs2494197	0.128442	0.041872	3.0675	-0.282929	0.069315	-4.08179	0.0963366	0.0700187	1.37587	0.169255	0.666312	FALSE	WLS
ENSG00000116741	rs7531013	-0.133523	0.0281688	-4.7401	0.274232	0.0617443	4.44142	-0.113901	0.0507553	-2.24412	0.0251951	0.340845	FALSE	RGS2
ENSG00000116752	rs10489524	-0.0842521	0.0208287	-4.045	0.0124602	0.018966	0.656975	-0.00801802	0.0333074	-0.240728	0.809832	0.970774	FALSE	BCAS2
ENSG00000116754	rs11209558	0.0263374	0.0080882	3.25628	0.0249928	0.0174903	1.42895	0.0188459	0.0139137	1.35448	0.17612	0.67964	FALSE	SRSF11
ENSG00000116761	rs35901050	-0.0802343	0.012505	-6.41619	-0.00828439	0.0225315	-0.367681	-0.0026317	0.0199698	-0.131784	0.895201	0.987809	FALSE	CTH
ENSG00000116761	rs17323505	0.0398035	0.0150263	2.64892	-0.0201472	0.019368	-1.04023	0.024728	0.0245516	1.00718	0.314005	0.778862	FALSE	CTH
ENSG00000116786	rs10492987	-0.0632141	0.0101426	-6.23256	-0.0111765	0.0193445	-0.57776	0.0117758	0.0177862	0.662075	0.508002	0.877443	FALSE	PLEKHM2
ENSG00000116791	rs3806160	0.554994	0.017662	31.4231	0.00720036	0.0298221	0.241444	0.0222562	0.0291817	0.762677	0.446328	0.851474	FALSE	CRYZ
ENSG00000116793	rs75290614	0.0961308	0.0243252	3.9519	0.0496896	0.024745	2.00807	0.00622507	0.0450689	0.138123	0.890164	0.987269	FALSE	PHTF1
ENSG00000116852	rs11583328	0.0608071	0.0170329	3.56998	0.0271891	0.026527	1.02496	-0.0048119	0.0276616	-0.173956	0.861905	0.982447	FALSE	KIF21B
ENSG00000116857	rs1010502	0.456552	0.0184926	24.6883	0.0156301	0.0331541	0.471436	0.0275501	0.0317361	0.8681	0.385481	0.81984	FALSE	TMEM9
ENSG00000116871	rs795047	0.177293	0.0109612	16.1746	-0.0938069	0.0183695	-5.10666	-0.000572961	0.0184136	-0.0311162	0.975178	0.996504	FALSE	MAP7D1
ENSG00000116874	rs2645303	-0.0787396	0.012701	-6.1995	0.0490311	0.0250656	1.95611	-0.0395953	0.0215102	-1.84077	0.0659334	0.498785	FALSE	WARS2
ENSG00000116874	rs7553527	-0.0482891	0.0121978	-3.95883	-0.000632757	0.0256783	-0.0246417	0.0185211	0.0209116	0.885686	0.375901	0.81765	FALSE	WARS2
ENSG00000116898	rs3806288	0.0975799	0.0244783	3.98638	-0.0460658	0.0212527	-2.16753	-0.0288303	0.0398403	-0.723649	0.469398	0.858895	FALSE	MRPS15
ENSG00000116903	rs1435166	0.0747048	0.00988264	7.5592	0.0132779	0.0182003	0.729543	-0.0221148	0.0165016	-1.34017	0.180607	0.683885	FALSE	EXOC8
ENSG00000116906	rs3767761	-0.0578847	0.00824226	-7.02292	0.0228438	0.0160967	1.41916	-0.0363323	0.0135286	-2.6856	0.00737952	0.205796	FALSE	GNPAT
ENSG00000116918	rs1765782	0.0420159	0.0103047	4.07734	0.0662458	0.0191741	3.45497	-0.00882991	0.0172388	-0.512211	0.6089	0.913612	FALSE	TSNAX
ENSG00000116922	rs3762352	0.255251	0.0173733	14.6921	-0.0139981	0.0231294	-0.605207	0.0484766	0.0294945	1.64358	0.100593	0.572836	FALSE	C1orf109
ENSG00000116962	rs6429466	0.0901709	0.028732	3.13834	0.0109719	0.0523389	0.209632	0.0555543	0.0492992	1.12688	0.259978	0.747623	FALSE	NID1
ENSG00000116983	rs9662128	0.187948	0.0266913	7.04157	-0.090962	0.0372084	-2.44466	-0.0203728	0.0359614	-0.566518	0.571199	0.899455	FALSE	HPCAL4
ENSG00000116983	rs6663003	0.146313	0.032549	4.49516	-0.0713543	0.0328834	-2.16992	-0.0842356	0.0431658	-1.95144	0.0513833	0.450469	FALSE	HPCAL4
ENSG00000116985	rs230280	0.160182	0.0210595	7.6062	0.00487295	0.0398601	0.122251	-0.0315102	0.0350717	-0.898453	0.369089	0.81376	FALSE	BMP8B
ENSG00000116990	rs7523024	-0.0779175	0.0209243	-3.72378	-0.0147978	0.0416765	-0.355065	-0.00236613	0.0368632	-0.0641868	0.94883	0.993322	FALSE	MYCL
ENSG00000116991	rs10752794	0.0834452	0.0210977	3.95517	-0.07675	0.0372124	-2.06249	0.0299362	0.0345708	0.86594	0.386647	0.81984	FALSE	SIPA1L2
ENSG00000117009	rs3765806	-0.0659464	0.0205406	-3.21054	0.141398	0.0354832	3.98492	-0.0335861	0.0335692	-1.0005	0.317279	0.782542	FALSE	KMO
ENSG00000117016	rs28570583	0.0906677	0.0231914	3.90954	-0.0821204	0.0296607	-2.76866	-0.0128414	0.0378641	-0.339144	0.734541	0.951259	FALSE	RIMS3
ENSG00000117054	rs1146646	0.0444627	0.0115053	3.86454	0.00532934	0.0193523	0.275386	0.0144571	0.019078	0.757789	0.448807	0.851634	FALSE	ACADM
ENSG00000117090	rs6664175	-0.0835557	0.0194418	-4.29773	-0.196748	0.034921	-5.63408	-0.00892153	0.0336495	-0.265132	0.790913	0.965035	FALSE	SLAMF1
ENSG00000117090	rs10489637	0.0718021	0.0215256	3.33566	-0.230534	0.0334676	-6.88827	0.055618	0.0385098	1.44425	0.149512	0.64534	FALSE	SLAMF1
ENSG00000117115	rs2076607	-0.666597	0.0166472	-40.0427	-0.00175325	0.029901	-0.0586351	0.0625541	0.0290141	2.15599	0.0313814	0.380097	FALSE	PADI2
ENSG00000117153	rs78337724	-0.0569982	0.0122006	-4.67174	0.0470125	0.0150006	3.13405	0.00900384	0.0205217	0.438748	0.660991	0.929856	FALSE	KLHL12
ENSG00000117153	rs10800887	0.038571	0.0101296	3.80774	0.0531533	0.0174204	3.05122	-0.00438903	0.016575	-0.264798	0.791179	0.965035	FALSE	KLHL12
ENSG00000117174	rs12061951	0.070358	0.0133096	5.28625	0.0525505	0.0212171	2.4768	-0.0211605	0.0219514	-0.963967	0.335395	0.792565	FALSE	ZNHIT6
ENSG00000117222	rs61822566	-0.0429868	0.00807569	-5.32299	-0.034898	0.0162563	-2.14674	0.028853	0.0129732	2.22404	0.0265772	0.347968	FALSE	RBBP5
ENSG00000117226	rs12121223	-0.497417	0.0254229	-19.5657	0.135383	0.0374709	3.61301	-0.0472153	0.0353474	-1.33575	0.183412	0.68796	FALSE	GBP3
ENSG00000117226	rs12029714	0.104796	0.0238037	4.4025	0.0636038	0.0409485	1.55326	0.0473869	0.0336679	1.40748	0.160817	0.657616	FALSE	GBP3
ENSG00000117242	rs36110575	-0.0871441	0.0144747	-6.02044	-0.0123268	0.0197368	-0.624558	0.0215347	0.0223862	0.961965	0.336211	0.792871	FALSE	PINK1-AS
ENSG00000117280	rs823074	0.113431	0.0194286	5.83836	0.0356544	0.0327666	1.08813	0.00576494	0.027502	0.209619	0.834117	0.975039	FALSE	RAB29
ENSG00000117280	rs947211	-0.14666	0.0210153	-6.97873	0.0376068	0.0275439	1.36534	0.0063916	0.0326869	0.19554	0.845146	0.979966	FALSE	RAB29
ENSG00000117280	rs140020090	-0.12134	0.0263015	-4.61343	0.0447706	0.0252996	1.76962	-0.0171886	0.0409627	-0.419615	0.674868	0.934286	FALSE	RAB29
ENSG00000117281	rs10752825	-0.156451	0.0308173	-5.07672	0.168859	0.0616693	2.73814	0.11275	0.0550487	2.04818	0.0409897	0.413852	FALSE	CD160
ENSG00000117298	rs213007	0.0843812	0.0157965	5.34175	0.0940716	0.0285458	3.29546	-0.0278647	0.026486	-1.05205	0.292939	0.766826	FALSE	ECE1
ENSG00000117305	rs12123991	-0.0550944	0.00869764	-6.3344	-0.0100428	0.0183382	-0.547644	-0.0165504	0.0151116	-1.09521	0.273762	0.754028	FALSE	HMGCL
ENSG00000117308	rs1980476	-0.0486752	0.0124651	-3.90491	-0.0296431	0.0251025	-1.18088	0.00472061	0.0212169	0.222493	0.824229	0.973459	FALSE	GALE
ENSG00000117322	rs12139795	0.168403	0.0372285	4.52351	-0.000747365	0.0472465	-0.0158184	-0.032966	0.0583639	-0.564835	0.572511	0.899455	FALSE	CR2
ENSG00000117385	rs12127894	-0.0453548	0.00952092	-4.7637	-0.0833912	0.0204954	-4.06878	0.0344433	0.016268	2.11724	0.0345171	0.389066	FALSE	P3H1
ENSG00000117395	rs2025591	0.0454413	0.0124639	3.64583	-0.0381718	0.0189505	-2.01429	0.0355606	0.0211623	1.68037	0.0933326	0.556166	FALSE	EBNA1BP2
ENSG00000117448	rs666720	-0.048431	0.00950021	-5.09789	0.00729847	0.0203444	0.358745	0.00169389	0.0166011	0.102035	0.918784	0.990757	FALSE	AKR1A1
ENSG00000117450	rs11579255	-0.0643561	0.0141057	-4.56241	-0.0863174	0.0245209	-3.52015	0.00704631	0.023551	0.299194	0.764799	0.955645	FALSE	PRDX1
ENSG00000117450	rs3121730	-0.0363205	0.0145198	-2.50145	-0.0587983	0.0241783	-2.43186	-0.036752	0.0244653	-1.50221	0.133325	0.624971	FALSE	PRDX1
ENSG00000117461	rs12760175	0.130615	0.0160206	8.15294	0.0691274	0.0340755	2.02865	-0.0285213	0.0266747	-1.06922	0.285317	0.764293	FALSE	PIK3R3
ENSG00000117475	rs1814014	0.0726798	0.0110616	6.57048	0.00632124	0.0205875	0.307043	-0.00497209	0.0178656	-0.278306	0.780804	0.961862	FALSE	BLZF1
ENSG00000117480	rs12137934	0.286969	0.0286042	10.0324	-0.0591364	0.0443274	-1.33408	0.023593	0.0448247	0.526338	0.598686	0.909732	FALSE	FAAH
ENSG00000117480	rs4660346	-0.11675	0.0291232	-4.00882	-0.0397951	0.0430039	-0.925385	-0.00980819	0.0461659	-0.212455	0.83179	0.974509	FALSE	FAAH
ENSG00000117481	rs41293273	0.398351	0.0120389	33.0886	-0.0229314	0.0191463	-1.19769	0.032616	0.0193827	1.68274	0.0929453	0.554622	FALSE	NSUN4
ENSG00000117500	rs7418101	-0.078029	0.0110361	-7.07034	-0.000269135	0.0192603	-0.0139735	-0.00268644	0.0170438	-0.15762	0.874862	0.984752	FALSE	TMED5
ENSG00000117500	rs2493645	-0.0533252	0.0140606	-3.79253	0.00127059	0.0163435	0.0777429	-0.00963906	0.0219899	-0.438341	0.661351	0.929856	FALSE	TMED5
ENSG00000117505	rs11576494	0.187311	0.0200439	9.34504	0.0653684	0.0157928	4.13913	-0.0186623	0.0140789	-1.32555	0.185234	0.689268	FALSE	DR1
ENSG00000117505	rs6658257	-0.0789697	0.0202238	-3.90479	0.0726413	0.0162279	4.47633	-0.0262338	0.0138594	-1.89285	0.0586578	0.476543	FALSE	DR1
ENSG00000117528	rs10399785	0.162368	0.0110021	14.758	-0.0903506	0.0220167	-4.10373	0.0783296	0.0180426	4.34138	1.65231e-05	0.00372745	TRUE	ABCD3
ENSG00000117533	rs10913507	0.0933828	0.0124146	7.52204	-0.0178741	0.01866	-0.957885	-0.0095518	0.020656	-0.462423	0.6438	0.925727	FALSE	VAMP4
ENSG00000117586	rs10912558	-0.210736	0.0256937	-8.20187	0.0571007	0.0351856	1.62284	0.00557758	0.046651	0.11956	0.904869	0.988649	FALSE	TNFSF4
ENSG00000117592	rs12027862	-0.0371434	0.0128475	-2.89111	-0.00481816	0.0193297	-0.249262	-0.0358874	0.0216243	-1.65959	0.0977054	0.565161	FALSE	PRDX6
ENSG00000117595	rs596731	0.240694	0.0145541	16.5379	-0.0127228	0.0238798	-0.532784	-0.0205791	0.0205861	-0.999661	0.317663	0.782863	FALSE	IRF6
ENSG00000117595	rs649275	0.07378	0.0138934	5.31043	-0.0321297	0.0234529	-1.36997	0.00338129	0.0200486	0.168655	0.866212	0.98254	FALSE	IRF6
ENSG00000117597	rs592164	0.109112	0.0130234	8.37812	-0.0789872	0.026935	-2.93251	0.0247372	0.0214816	1.15155	0.250245	0.740362	FALSE	UTP25
ENSG00000117682	rs12024530	-0.0546607	0.011253	-4.85744	-0.0421824	0.015575	-2.70834	-0.0148471	0.020541	-0.722801	0.469935	0.859518	FALSE	DHDDS
ENSG00000117682	rs4659441	0.0434393	0.0126478	3.43455	-0.0451099	0.0164479	-2.7426	-0.00534847	0.0200059	-0.267345	0.789229	0.964342	FALSE	DHDDS
ENSG00000117691	rs80090172	0.0565392	0.0203278	2.78138	-0.00339415	0.0230957	-0.14696	0.0516618	0.0330697	1.56221	0.118627	0.60331	FALSE	NENF
ENSG00000117697	rs1284853	0.10089	0.0131396	7.67834	0.0622779	0.0149294	4.17149	0.0233938	0.02247	1.04112	0.298879	0.769609	FALSE	NSL1
ENSG00000117724	rs1509869	-0.0863369	0.0242448	-3.56106	0.0129046	0.0511579	0.25225	-0.00210531	0.0407684	-0.0516406	0.958894	0.994551	FALSE	CENPF
ENSG00000117748	rs11247711	0.211789	0.0176263	12.0155	-0.0203119	0.032561	-0.62381	0.0537521	0.0306489	1.7538	0.0797484	0.526915	FALSE	RPA2
ENSG00000117791	rs7556561	-0.187623	0.0230402	-8.14331	0.149248	0.0308096	4.8442	-0.069077	0.0387502	-1.78262	0.0750656	0.514105	FALSE	2002-03-01
ENSG00000117791	rs2254494	-0.0490365	0.0195283	-2.51104	0.154015	0.0330359	4.66205	-0.0556079	0.0333809	-1.66586	0.0965143	0.563015	FALSE	2002-03-01
ENSG00000117862	rs11205977	-0.0933708	0.020737	-4.50261	-0.0197648	0.0202869	-0.97426	-0.0216824	0.0334289	-0.648612	0.516713	0.877443	FALSE	TXNDC12
ENSG00000117862	rs11205902	0.110488	0.0155874	7.0883	0.00532216	0.0262999	0.202365	-0.0353828	0.0216658	-1.63311	0.103038	0.577032	FALSE	TXNDC12
ENSG00000117862	rs10888743	0.0594949	0.0172651	3.44595	-0.0412099	0.0252776	-1.63029	0.0208586	0.0225764	0.923915	0.355855	0.806122	FALSE	TXNDC12
ENSG00000118197	rs10919993	-0.0532244	0.00949433	-5.60591	-0.0310684	0.0195022	-1.59307	0.0145942	0.0165747	0.880509	0.378941	0.819082	FALSE	DDX59
ENSG00000118200	rs58397787	-0.125299	0.0204872	-6.11597	-0.115112	0.0285146	-4.03696	0.124926	0.0361713	3.45373	0.000583709	0.0458632	TRUE	CAMSAP2
ENSG00000118454	rs10889868	-0.178403	0.0200357	-8.90426	-0.0019191	0.0214916	-0.089295	-0.0368678	0.0261367	-1.41057	0.15979	0.655399	FALSE	ANKRD13C
ENSG00000118454	rs60602940	0.131291	0.0281809	4.65889	-0.0132943	0.0201722	-0.659038	-0.0175537	0.0346259	-0.506953	0.612639	0.913994	FALSE	ANKRD13C
ENSG00000118473	rs1445578	-0.0694686	0.0149613	-4.64321	-0.00447171	0.0194037	-0.230457	0.00725457	0.0252904	0.286851	0.774234	0.959194	FALSE	SGIP1
ENSG00000118655	rs11552449	-0.123416	0.0162222	-7.60786	-0.0473215	0.0219475	-2.15612	0.0304218	0.0298834	1.01802	0.309819	0.775974	FALSE	DCLRE1B
ENSG00000118873	rs2004080	-0.032769	0.00895375	-3.65981	0.0805234	0.0151858	5.30255	-0.0157127	0.0141754	-1.10845	0.269588	0.751145	FALSE	RAB3GAP2
ENSG00000118873	rs2289189	-0.042663	0.0143288	-2.97743	0.0759033	0.0124854	6.07935	-0.0309142	0.0228741	-1.35149	0.178097	0.68341	FALSE	RAB3GAP2
ENSG00000120370	rs12737862	-0.159572	0.0200011	-7.97818	0.0211304	0.021115	1.00073	-0.00717341	0.0328584	-0.218313	0.827199	0.973617	FALSE	GORAB
ENSG00000120942	rs17037529	0.0568674	0.0144084	3.94681	-0.0199217	0.0170795	-1.16641	-0.0209503	0.0251716	-0.832297	0.405374	0.827668	FALSE	UBIAD1
ENSG00000121310	rs481440	-0.237944	0.0176172	-13.5063	-0.0521146	0.0333964	-1.56049	0.0178934	0.0306845	0.583139	0.559841	0.894796	FALSE	ECHDC2
ENSG00000121454	rs7543366	0.194579	0.0403551	4.82167	-0.111445	0.0737899	-1.5103	0.0273566	0.0676316	0.404494	0.686028	0.937553	FALSE	LHX4
ENSG00000121481	rs72739648	0.036636	0.0193113	1.89713	-0.0600949	0.020569	-2.92162	0.0845991	0.0311344	2.71722	0.00670833	0.197133	FALSE	RNF2
ENSG00000121766	rs12121460	-0.0914633	0.0159821	-5.72287	-0.00588434	0.0210637	-0.27936	0.0523072	0.0260773	2.00585	0.0452819	0.427219	FALSE	ZCCHC17
ENSG00000121900	rs8040	0.311975	0.0346757	8.99693	-0.0304471	0.0455726	-0.668102	-0.0914176	0.0602611	-1.51703	0.129834	0.619782	FALSE	TMEM54
ENSG00000121933	rs2252198	0.409315	0.0315968	12.9543	-0.0750659	0.0578777	-1.29697	0.0331584	0.0522594	0.634495	0.525879	0.881425	FALSE	TMIGD3
ENSG00000122188	rs11240463	-0.156809	0.0188772	-8.30679	0.000150591	0.0352172	0.00427605	0.00917638	0.0329231	0.278722	0.780468	0.961712	FALSE	LAX1
ENSG00000122218	rs10908774	0.0847891	0.00726871	11.6649	-0.0324495	0.0168956	-1.92059	0.0146055	0.012446	1.1735	0.240793	0.73335	FALSE	COPA
ENSG00000122223	rs955370	0.150235	0.0259282	5.79427	0.224371	0.0349302	6.4234	-0.00899338	0.0465213	-0.193317	0.84675	0.980207	FALSE	CD244
ENSG00000122224	rs509749	-0.0600156	0.0158159	-3.79464	0.0533527	0.0315986	1.68845	0.00869205	0.0264851	0.328186	0.742861	0.953064	FALSE	LY9
ENSG00000122417	rs1323033	0.0677792	0.0170427	3.97703	0.0486265	0.0270214	1.79955	0.0408082	0.0288132	1.4163	0.156946	0.652438	FALSE	ODF2L
ENSG00000122420	rs12749699	-0.578034	0.053244	-10.8563	0.152841	0.0637947	2.39582	-0.0472951	0.0832252	-0.568278	0.569921	0.898839	FALSE	PTGFR
ENSG00000122420	rs674345	-0.390068	0.0446147	-8.74302	0.0713386	0.0701265	1.01728	0.0924891	0.0660662	1.39995	0.16179	0.658107	FALSE	PTGFR
ENSG00000122420	rs12717769	-0.112312	0.0454586	-2.47065	0.261999	0.0676631	3.87212	-0.225994	0.072056	-3.13637	0.00178362	0.0988268	FALSE	PTGFR
ENSG00000122432	rs312395	-0.102499	0.0179934	-5.69648	0.000182777	0.0264828	0.00690171	0.0115647	0.0292782	0.394994	0.692861	0.937925	FALSE	SPATA1
ENSG00000122481	rs1591571	0.0527234	0.0150023	3.51436	-0.00335728	0.0263541	-0.127391	0.0214812	0.0243596	0.881836	0.378089	0.818636	FALSE	RWDD3
ENSG00000122483	rs4847245	-1.76172	0.220763	-7.98015	0.0181326	0.0270477	0.670392	0.0194655	0.0226563	0.859166	0.390377	0.821206	FALSE	CCDC18
ENSG00000122483	rs1055654	1.66874	0.221421	7.53651	0.0181326	0.0270477	0.670392	0.0194655	0.0226563	0.859166	0.390377	0.821206	FALSE	CCDC18
ENSG00000123472	rs764803	0.0767871	0.0134343	5.71577	-0.0866263	0.0212234	-4.08165	0.0406111	0.0220959	1.83794	0.0664007	0.49931	FALSE	ATPAF1
ENSG00000123472	rs1440488	-0.0773293	0.0148445	-5.20927	-0.0800315	0.0204994	-3.9041	0.0336022	0.0228493	1.47061	0.141678	0.634817	FALSE	ATPAF1
ENSG00000123684	rs1539195	-0.114547	0.0106015	-10.8048	0.103605	0.0167431	6.18791	-0.052906	0.0183985	-2.87555	0.00417435	0.153785	FALSE	LPGAT1
ENSG00000123685	rs2221593	-0.212118	0.038151	-5.55994	0.104087	0.0377271	2.75894	0.0525568	0.0560127	0.938301	0.348227	0.800454	FALSE	BATF3
ENSG00000123685	rs12409787	-0.166639	0.0315886	-5.2753	0.0954864	0.038806	2.46061	0.0625094	0.0489913	1.27593	0.202535	0.702533	FALSE	BATF3
ENSG00000125703	rs7540030	-0.0544511	0.0114184	-4.76872	0.00949008	0.0236075	0.401994	-0.0282601	0.0201937	-1.39945	0.162287	0.658163	FALSE	ATG4C
ENSG00000125944	rs4648861	-0.0415989	0.0100006	-4.15963	-0.00984866	0.012809	-0.768887	0.00796864	0.0163418	0.487624	0.625875	0.918326	FALSE	HNRNPR
ENSG00000125945	rs638722	0.0632911	0.0157054	4.02989	-0.0627976	0.0206119	-3.04667	0.049625	0.0256017	1.93835	0.0552238	0.465095	FALSE	ZNF436
ENSG00000126088	rs12144152	-0.0731577	0.0131963	-5.54382	-0.0615678	0.0197332	-3.12	0.013556	0.0235141	0.576504	0.56471	0.896418	FALSE	UROD
ENSG00000126091	rs7531165	0.0608134	0.0151637	4.01047	0.0249601	0.0252613	0.988075	-0.0249136	0.024992	-0.996861	0.320759	0.785275	FALSE	ST3GAL3
ENSG00000126698	rs534121	-0.107647	0.00654566	-16.4455	-0.0119131	0.0105831	-1.12568	0.0121832	0.0112364	1.08426	0.27843	0.757478	FALSE	DNAJC8
ENSG00000127124	rs783622	0.0785529	0.0236345	3.32366	-0.108321	0.0473729	-2.28657	0.0745813	0.0390802	1.90842	0.0568549	0.46975	FALSE	HIVEP3
ENSG00000127125	rs2184573	0.033226	0.00798198	4.16263	0.0457836	0.014853	3.08245	-0.00156066	0.013276	-0.117555	0.906438	0.988948	FALSE	PPCS
ENSG00000127463	rs6426678	0.0403444	0.0133712	3.01726	-0.00201376	0.0240138	-0.0838584	0.0309199	0.0222288	1.39099	0.16448	0.659753	FALSE	EMC1
ENSG00000127463	rs12567768	-0.0442614	0.0154917	-2.85711	0.0331858	0.0202241	1.6409	-0.0280258	0.0243095	-1.15288	0.249155	0.739735	FALSE	EMC1
ENSG00000127483	rs4654906	0.120088	0.0105772	11.3535	-0.00968655	0.0216315	-0.447798	0.0609273	0.0176227	3.45732	0.000579464	0.0458632	TRUE	HP1BP3
ENSG00000130695	rs6698557	0.107875	0.0191131	5.64404	-0.0388056	0.0212881	-1.82288	-0.00476039	0.0301182	-0.158057	0.87461	0.984752	FALSE	CEP85
ENSG00000130766	rs12154	-0.163465	0.0221503	-7.37981	-0.00868044	0.0356862	-0.243244	0.0453263	0.0381618	1.18774	0.235142	0.730129	FALSE	SESN2
ENSG00000130768	rs2295367	-0.290508	0.0267016	-10.8798	-0.0790181	0.0440734	-1.79287	0.0505305	0.0406335	1.24357	0.213984	0.709979	FALSE	SMPDL3B
ENSG00000130768	rs3766400	-0.168201	0.028935	-5.81305	-0.0425359	0.0466961	-0.91091	-0.00122946	0.0412426	-0.0298105	0.976223	0.996547	FALSE	SMPDL3B
ENSG00000130770	rs568095	-0.154575	0.012737	-12.1358	0.000511135	0.0205312	0.0248956	-0.000231654	0.02191	-0.0105729	0.991565	0.998933	FALSE	ATP5IF1
ENSG00000130772	rs2795321	-0.043811	0.0131441	-3.33314	0.0196638	0.0209952	0.936584	-0.00572602	0.0220343	-0.259868	0.795005	0.966305	FALSE	MED18
ENSG00000130775	rs3766399	0.107216	0.0117952	9.08983	-0.00327711	0.0191946	-0.170731	0.017225	0.0169949	1.01354	0.311159	0.777411	FALSE	THEMIS2
ENSG00000130775	rs11247711	0.0852121	0.0108991	7.81827	0.0144264	0.0180547	0.799038	-0.00596252	0.0167174	-0.356666	0.721452	0.947176	FALSE	THEMIS2
ENSG00000131236	rs3122434	0.077426	0.0117889	6.56772	0.0546527	0.0146795	3.72305	-0.02467	0.0191215	-1.29017	0.197263	0.696357	FALSE	CAP1
ENSG00000131238	rs6600313	-0.902329	0.0270947	-33.3028	-0.0112541	0.0226143	-0.497654	-0.0024319	0.0365207	-0.0665896	0.946925	0.993322	FALSE	PPT1
ENSG00000131238	rs6600314	0.226343	0.0186698	12.1235	-0.0468181	0.0257575	-1.81765	0.0571878	0.0258026	2.21636	0.0271036	0.351901	FALSE	PPT1
ENSG00000131238	rs7513553	-0.108501	0.0194463	-5.57956	-0.0280537	0.0235068	-1.19343	0.0424984	0.0304199	1.39706	0.16269	0.659161	FALSE	PPT1
ENSG00000131686	rs4609454	0.0771211	0.0167405	4.60685	-0.0218297	0.0301271	-0.724585	-0.00900349	0.0281058	-0.320342	0.748718	0.953563	FALSE	CA6
ENSG00000131686	rs3765966	-0.060309	0.0166749	-3.61675	-0.0390782	0.030395	-1.28568	0.014242	0.0278968	0.510527	0.609828	0.913612	FALSE	CA6
ENSG00000131697	rs11121600	-0.0999155	0.0172477	-5.79296	-0.101744	0.0217719	-4.6732	0.0704395	0.0265731	2.65078	0.00816782	0.216046	FALSE	NPHP4
ENSG00000131697	rs2047810	-0.0480492	0.014089	-3.4104	-0.066444	0.0250679	-2.65056	-0.00711037	0.0224545	-0.316657	0.75173	0.953771	FALSE	NPHP4
ENSG00000131778	rs1932978	-0.0629949	0.0108937	-5.78271	-0.0185531	0.0210138	-0.882901	0.0201279	0.0185115	1.08732	0.277419	0.757251	FALSE	CHD1L
ENSG00000131788	rs6670984	-0.0698585	0.0153222	-4.55931	-0.130664	0.0285117	-4.58281	0.0307988	0.0275527	1.11781	0.263844	0.748172	FALSE	PIAS3
ENSG00000131791	rs1837984	-0.130046	0.0132145	-9.84119	-0.068892	0.0255125	-2.70032	0.0384967	0.0223339	1.72369	0.085139	0.537441	FALSE	PRKAB2
ENSG00000131791	rs612971	-0.0583904	0.0120687	-4.83816	-0.0578891	0.0271841	-2.12952	0.0202061	0.0207246	0.974982	0.329915	0.789503	FALSE	PRKAB2
ENSG00000132196	rs2805025	0.0750037	0.0149332	5.02261	-0.000106141	0.0228657	-0.00464192	0.0282579	0.0252218	1.12037	0.262759	0.747718	FALSE	HSD17B7
ENSG00000132485	rs66461782	0.0434802	0.0104822	4.14802	0.0131683	0.0163163	0.807064	0.00593901	0.0179665	0.33056	0.740985	0.953064	FALSE	ZRANB2
ENSG00000132681	rs2369476	0.23382	0.0400404	5.83961	-0.112877	0.069316	-1.62844	0.04829	0.0674886	0.715529	0.474359	0.862459	FALSE	ATP1A4
ENSG00000132681	rs6659346	0.233841	0.0479579	4.87597	-0.0773766	0.0632755	-1.22285	-0.0101155	0.0840889	-0.120296	0.90425	0.988649	FALSE	ATP1A4
ENSG00000132681	rs881291	0.10597	0.0418165	2.53416	-0.173892	0.0683692	-2.54343	0.148824	0.0683927	2.17603	0.029954	0.373038	FALSE	ATP1A4
ENSG00000132694	rs61329932	-0.08253	0.0281184	-2.93509	0.00926348	0.0251393	0.368486	-0.0761904	0.0468971	-1.62463	0.104634	0.580009	FALSE	ARHGEF11
ENSG00000132704	rs2778009	0.126709	0.0365382	3.46785	-0.00739879	0.0785886	-0.0941458	0.0403643	0.0622937	0.647969	0.517095	0.87761	FALSE	FCRL2
ENSG00000132716	rs7512872	0.0401272	0.00731684	5.48423	0.00824172	0.0157262	0.524077	-0.0178517	0.0123562	-1.44476	0.148989	0.64534	FALSE	DCAF8
ENSG00000132718	rs12746592	-0.0937628	0.0222499	-4.21409	0.10251	0.0341888	2.99836	-0.0979598	0.0393405	-2.49005	0.0129516	0.258001	FALSE	SYT11
ENSG00000132781	rs12139364	0.0621963	0.0139613	4.45491	0.0503309	0.0320244	1.57164	-0.0355408	0.0239751	-1.4824	0.138579	0.630598	FALSE	MUTYH
ENSG00000132849	rs12021652	0.0497157	0.0169384	2.93508	-0.0149719	0.0356753	-0.419671	0.0296804	0.028358	1.04663	0.295525	0.768763	FALSE	PATJ
ENSG00000132879	rs1128065	0.072042	0.0208591	3.45375	-0.0786542	0.0344076	-2.28595	-0.00441641	0.0346102	-0.127604	0.898465	0.988024	FALSE	FBXO44
ENSG00000132881	rs717863	0.120439	0.0150827	7.98523	0.00622475	0.0250226	0.248764	-0.0336746	0.0250522	-1.34418	0.179143	0.683446	FALSE	CPLANE2
ENSG00000132906	rs4233533	0.0756105	0.010948	6.90634	0.00747033	0.0196942	0.379316	0.0195694	0.0188963	1.03562	0.300716	0.771316	FALSE	CASP9
ENSG00000133048	rs10399931	-1.01323	0.0756397	-13.3954	-0.47706	0.106139	-4.49468	0.205927	0.114836	1.79322	0.0733214	0.512675	FALSE	CHI3L1
ENSG00000133048	rs7555556	0.236903	0.0718236	3.2984	-0.505046	0.110808	-4.55786	0.219175	0.10997	1.99304	0.0466508	0.432384	FALSE	CHI3L1
ENSG00000133055	rs10399931	-0.426792	0.0449893	-9.48652	-0.272862	0.0654225	-4.17077	0.244492	0.0699134	3.49706	0.00049714	0.0415918	TRUE	MYBPH
ENSG00000133059	rs7549436	0.0756621	0.013375	5.65696	0.0464272	0.0172663	2.68889	0.00118587	0.0238757	0.0496684	0.960396	0.994551	FALSE	DSTYK
ENSG00000133063	rs7555556	0.301198	0.0577699	5.21375	-0.452418	0.0923688	-4.89795	0.231241	0.0919091	2.51598	0.0121189	0.248939	FALSE	CHIT1
ENSG00000133063	rs2244385	-0.248408	0.0701662	-3.54028	-0.268485	0.0852021	-3.15116	-0.121549	0.120951	-1.00495	0.315289	0.77992	FALSE	CHIT1
ENSG00000133065	rs823080	0.0877942	0.0135162	6.49547	-0.0343681	0.0269016	-1.27755	0.0134227	0.0226248	0.593274	0.554657	0.892043	FALSE	SLC41A1
ENSG00000133216	rs28455953	-0.385252	0.0527553	-7.30263	-0.0473827	0.0443174	-1.06917	0.167996	0.0879834	1.9094	0.0566542	0.469012	FALSE	EPHB2
ENSG00000134184	rs115636764	1.73296	0.158522	10.932	-0.162294	0.107893	-1.50421	-0.137664	0.256676	-0.536333	0.591769	0.907414	FALSE	GSTM1
ENSG00000134198	rs66656572	0.169871	0.0509213	3.33596	0.0194665	0.0424312	0.458777	-0.0120651	0.0746363	-0.161652	0.871582	0.983414	FALSE	TSPAN2
ENSG00000134201	rs11101995	-0.17251	0.0257831	-6.69079	-0.0369792	0.0323337	-1.14367	-0.025643	0.0301095	-0.851657	0.394565	0.823456	FALSE	GSTM5
ENSG00000134201	rs11101989	-0.139842	0.0264432	-5.28841	-0.0310489	0.0313409	-0.990683	-0.0381846	0.0311878	-1.22434	0.221094	0.717734	FALSE	GSTM5
ENSG00000134202	rs4970777	-0.41334	0.0202096	-20.4526	-0.0414735	0.0402541	-1.03029	0.0213578	0.0319392	0.668702	0.503757	0.876136	FALSE	GSTM3
ENSG00000134202	rs6673666	0.180662	0.0277342	6.51407	-0.00936772	0.0321875	-0.291036	-0.0301974	0.0413425	-0.730419	0.4653	0.857973	FALSE	GSTM3
ENSG00000134215	rs17020055	0.115607	0.0185595	6.22897	0.0360129	0.0186845	1.92742	-0.0830957	0.033402	-2.48775	0.0132665	0.260914	FALSE	VAV3
ENSG00000134222	rs1277930	0.20564	0.022682	9.06622	0.0173456	0.0311445	0.55694	-0.0301175	0.0395667	-0.761185	0.44748	0.851634	FALSE	PSRC1
ENSG00000134242	rs17464525	0.106099	0.0199126	5.32821	-0.042812	0.0246775	-1.73486	0.0194629	0.0346228	0.562141	0.574103	0.900025	FALSE	PTPN22
ENSG00000134245	rs3128353	0.0406453	0.0101896	3.98888	-0.00399828	0.017841	-0.224106	-0.0159645	0.0183154	-0.871641	0.383738	0.819471	FALSE	WNT2B
ENSG00000134247	rs8254	-0.138843	0.0274394	-5.05998	-0.118828	0.0380699	-3.12131	0.014586	0.0475669	0.306641	0.759228	0.954262	FALSE	PTGFRN
ENSG00000134248	rs7526738	0.074444	0.0110859	6.71518	0.0851372	0.0217838	3.90828	-0.0232804	0.0180857	-1.28723	0.198265	0.696522	FALSE	LAMTOR5
ENSG00000134250	rs9662220	-0.0524297	0.0171314	-3.06045	-0.0245798	0.0286857	-0.856866	-0.0154156	0.0294665	-0.523157	0.601015	0.910933	FALSE	NOTCH2
ENSG00000134255	rs9970286	0.120607	0.0138059	8.73589	0.0427673	0.0197947	2.16054	0.00475009	0.0196103	0.242225	0.808685	0.970774	FALSE	CEPT1
ENSG00000134255	rs1774779	0.0586697	0.0130019	4.51239	0.0534391	0.0219209	2.43782	-0.00935258	0.0187514	-0.498767	0.618306	0.91502	FALSE	CEPT1
ENSG00000134256	rs3818446	-0.314588	0.0373532	-8.42197	-0.0333501	0.0554086	-0.601894	0.0579215	0.0555939	1.04187	0.297658	0.769609	FALSE	CD101
ENSG00000134256	rs2806872	0.155751	0.0367382	4.23947	0.0331338	0.0679489	0.487628	-0.0290283	0.0517911	-0.560488	0.575229	0.900025	FALSE	CD101
ENSG00000134262	rs17464525	0.222281	0.0135683	16.3824	-0.00713961	0.0160707	-0.444263	0.0660405	0.022437	2.94338	0.00336233	0.134846	FALSE	AP4B1
ENSG00000134262	rs1217402	0.0826471	0.0110044	7.5104	0.0394209	0.0180057	2.18936	-0.0385423	0.0177783	-2.16794	0.0305813	0.376414	FALSE	AP4B1
ENSG00000134369	rs6687117	0.426421	0.023773	17.9372	-0.037373	0.0472665	-0.790686	0.044805	0.0409446	1.09428	0.274382	0.754028	FALSE	NAV1
ENSG00000134668	rs12749138	0.20195	0.0426633	4.73356	0.206333	0.0722447	2.85603	-0.0891379	0.0724618	-1.23014	0.218974	0.715604	FALSE	SPOCD1
ENSG00000134697	rs2273014	0.0474928	0.00982612	4.83332	-0.0512209	0.0202522	-2.52916	0.0187255	0.0165532	1.13123	0.258468	0.74668	FALSE	GNL2
ENSG00000135747	rs1779964	0.0319342	0.00809246	3.94617	-0.0138071	0.017272	-0.799389	0.0134407	0.0136813	0.98242	0.328771	0.789355	FALSE	ZNF670-ZNF695
ENSG00000135775	rs3888630	0.0416786	0.010171	4.09777	0.00764357	0.0191855	0.398403	0.00966848	0.0162363	0.595486	0.551623	0.891411	FALSE	COG2
ENSG00000135775	rs3736983	-0.0321137	0.0118606	-2.7076	0.0310669	0.0153108	2.02909	-0.0347873	0.0187713	-1.85322	0.0642394	0.492139	FALSE	COG2
ENSG00000135778	rs743198	0.286395	0.024041	11.9128	-0.0272094	0.0227255	-1.1973	-0.0120823	0.0276373	-0.437174	0.662008	0.929856	FALSE	NTPCR
ENSG00000135778	rs72759989	0.111439	0.0238357	4.67529	-0.0277149	0.0226228	-1.22509	-0.011653	0.0290438	-0.40122	0.68829	0.937925	FALSE	NTPCR
ENSG00000135821	rs61805075	-0.0854565	0.018166	-4.70419	0.011912	0.0323665	0.368034	0.00674547	0.0311084	0.216837	0.828338	0.973617	FALSE	GLUL
ENSG00000135823	rs2331902	-0.10346	0.0150473	-6.87563	0.0537158	0.0143694	3.73822	-0.0602366	0.0245487	-2.45376	0.0144992	0.27056	FALSE	STX6
ENSG00000135823	rs2331992	-0.0551561	0.010079	-5.47239	0.0279439	0.0182789	1.52875	0.0177815	0.0178331	0.997105	0.319041	0.784158	FALSE	STX6
ENSG00000135828	rs3738579	0.102486	0.0124609	8.2246	0.0714065	0.0230184	3.10215	-0.0361552	0.0208997	-1.72994	0.0845521	0.536534	FALSE	RNASEL
ENSG00000135828	rs1048254	0.0529233	0.0125809	4.20663	0.0403135	0.0215634	1.86953	0.00669689	0.0216109	0.309885	0.756655	0.954262	FALSE	RNASEL
ENSG00000135845	rs9425316	0.0644668	0.0134417	4.79602	0.0261791	0.0273625	0.95675	-0.0469461	0.0221849	-2.11613	0.0347964	0.390167	FALSE	PIGC
ENSG00000135845	rs61806089	0.0889578	0.0176728	5.03361	0.00837657	0.0210314	0.398289	-0.0668145	0.0277919	-2.4041	0.0164446	0.281532	FALSE	PIGC
ENSG00000135862	rs10797823	0.445194	0.033058	13.467	0.0157841	0.0641443	0.246071	0.0310718	0.0516392	0.601711	0.547468	0.88927	FALSE	LAMC1
ENSG00000135862	rs12049523	0.241754	0.0464868	5.20048	0.066484	0.0478679	1.38891	-0.082928	0.0737501	-1.12445	0.26109	0.747718	FALSE	LAMC1
ENSG00000136634	rs1518111	-0.263372	0.0398378	-6.61109	-0.0939412	0.0528906	-1.77614	-0.123476	0.0641909	-1.92358	0.0547629	0.463376	FALSE	IL10
ENSG00000136634	rs11583398	-0.154575	0.0435874	-3.54631	-0.0919161	0.0496989	-1.84946	-0.217761	0.0806375	-2.7005	0.00706464	0.201918	FALSE	IL10
ENSG00000137936	rs884869	-0.0733968	0.0186647	-3.93238	-0.144515	0.0235515	-6.13616	0.0252031	0.0309981	0.813053	0.416367	0.832238	FALSE	BCAR3
ENSG00000137944	rs2765527	0.191935	0.0121221	15.8334	-0.0522547	0.0246373	-2.12096	0.0434799	0.0192756	2.2557	0.0243105	0.333458	FALSE	KYAT3
ENSG00000137944	rs6428494	-0.0372847	0.0111039	-3.35779	0.0147925	0.0229465	0.644651	-0.0264377	0.0179788	-1.47049	0.142226	0.635172	FALSE	KYAT3
ENSG00000137947	rs4655888	0.0425825	0.00818711	5.20116	0.0650335	0.0149097	4.36182	-0.0112175	0.0135883	-0.825526	0.409208	0.829631	FALSE	GTF2B
ENSG00000137955	rs7513363	-0.0532262	0.0111756	-4.7627	0.0212859	0.0201927	1.05414	0.00727292	0.0191933	0.378931	0.704771	0.942386	FALSE	RABGGTB
ENSG00000137962	rs6541374	-0.097007	0.025801	-3.75981	0.17718	0.0417412	4.24473	-0.00345483	0.0457369	-0.075537	0.939789	0.992067	FALSE	ARHGAP29
ENSG00000137968	rs2347218	0.167759	0.0143736	11.6713	0.0104404	0.0306585	0.340537	-0.0323703	0.0234812	-1.37856	0.168288	0.665485	FALSE	SLC44A5
ENSG00000137968	rs5745532	0.076148	0.0156139	4.87693	0.00162221	0.0277118	0.0585387	-0.0318736	0.0263399	-1.21009	0.226503	0.723126	FALSE	SLC44A5
ENSG00000137996	rs6667554	0.0271496	0.0101667	2.67043	-0.0202003	0.0162024	-1.24675	0.0223439	0.0172353	1.29641	0.195112	0.696357	FALSE	RTCA
ENSG00000142224	rs72756948	0.0896812	0.0237478	3.7764	-0.127636	0.0352821	-3.61758	0.103832	0.0393298	2.64004	0.00845043	0.218759	FALSE	IL19
ENSG00000142224	rs1518110	-0.136835	0.0258986	-5.28348	-0.0271644	0.0321888	-0.843908	-0.107288	0.0399773	-2.68374	0.00769534	0.209968	FALSE	IL19
ENSG00000142224	rs3024495	-0.0860255	0.0275061	-3.12751	-0.0475368	0.0312955	-1.51897	-0.0795114	0.0477167	-1.66632	0.0959467	0.561155	FALSE	IL19
ENSG00000142583	rs12742380	-0.219333	0.0500395	-4.38319	0.0382002	0.0517153	0.738664	-0.141509	0.0763251	-1.85403	0.0640378	0.491778	FALSE	SLC2A5
ENSG00000142583	rs2505972	-0.0945043	0.0353746	-2.67153	0.0691434	0.0605899	1.14117	-0.113728	0.0594164	-1.91408	0.0559078	0.467092	FALSE	SLC2A5
ENSG00000142599	rs301805	-0.145158	0.0128538	-11.293	0.0337053	0.0256846	1.31228	-0.0602876	0.0214983	-2.8043	0.00516516	0.169235	FALSE	RERE
ENSG00000142606	rs745367	-0.241875	0.0263238	-9.18843	-0.102094	0.0476064	-2.14454	-0.00463869	0.045789	-0.101306	0.919314	0.990757	FALSE	MMEL1
ENSG00000142632	rs221063	0.356317	0.0197386	18.0518	-0.00732311	0.0310346	-0.235966	0.0998888	0.0337374	2.96078	0.00317694	0.128635	FALSE	ARHGEF19
ENSG00000142632	rs6656611	-0.0710726	0.0177312	-4.00833	0.0385684	0.0363099	1.0622	0.00905135	0.0298984	0.302736	0.762139	0.955313	FALSE	ARHGEF19
ENSG00000142634	rs2092323	-0.0452692	0.0110579	-4.09382	0.0438423	0.0178423	2.45721	-0.0107103	0.0184342	-0.581001	0.561451	0.895464	FALSE	EFHD2
ENSG00000142655	rs597438	-0.152538	0.0127454	-11.968	-0.0306281	0.0216595	-1.41407	0.0514193	0.0222734	2.30855	0.0211904	0.315656	FALSE	PEX14
ENSG00000142669	rs11247880	-0.0544869	0.0162292	-3.35735	0.00113441	0.0194919	0.0581988	-0.0268476	0.0262147	-1.02414	0.305927	0.774696	FALSE	SH3BGRL3
ENSG00000142676	rs3820033	-0.0566134	0.011775	-4.80795	0.0426313	0.0146452	2.91094	0.0195462	0.0207806	0.940598	0.34709	0.800454	FALSE	RPL11
ENSG00000142684	rs12145714	0.191049	0.0161751	11.8113	0.016535	0.0239782	0.689586	-0.036039	0.0264679	-1.36161	0.173662	0.675247	FALSE	ZNF593
ENSG00000142684	rs2232648	-0.0786891	0.0151373	-5.19836	-0.0137042	0.0260665	-0.52574	0.0189953	0.025898	0.733466	0.463378	0.856927	FALSE	ZNF593
ENSG00000142694	rs522468	-0.179938	0.027286	-6.59452	0.0115004	0.0421571	0.272799	-0.00358212	0.0443619	-0.0807476	0.935657	0.991941	FALSE	EVA1B
ENSG00000142694	rs491603	0.25674	0.0409774	6.26541	0.0234682	0.0371673	0.631422	-0.0472237	0.0537584	-0.878444	0.380179	0.819082	FALSE	EVA1B
ENSG00000142694	rs614235	-0.17199	0.053095	-3.23929	0.0169724	0.0350719	0.483933	-0.0510733	0.0688764	-0.741521	0.458501	0.854692	FALSE	EVA1B
ENSG00000142733	rs1138294	0.108029	0.0268783	4.0192	-0.163855	0.0478251	-3.42613	-0.0115115	0.045595	-0.252472	0.800688	0.968753	FALSE	MAP3K6
ENSG00000142733	rs113957970	-0.16874	0.0492683	-3.42492	-0.165696	0.0373934	-4.43115	-0.0508239	0.083693	-0.607267	0.543729	0.88867	FALSE	MAP3K6
ENSG00000142751	rs3929859	-0.0354418	0.0111594	-3.17596	-0.0144726	0.0123949	-1.16763	-0.0230151	0.0195142	-1.1794	0.238833	0.732405	FALSE	GPN2
ENSG00000142794	rs6687836	0.541318	0.0226818	23.8657	-0.117458	0.041358	-2.84004	0.0487628	0.0338237	1.44167	0.149719	0.64534	FALSE	NBPF3
ENSG00000142794	rs12738545	0.383995	0.0273126	14.0592	-0.0964551	0.0324266	-2.97457	0.0553012	0.040792	1.35569	0.176141	0.67964	FALSE	NBPF3
ENSG00000142798	rs6675669	-0.129877	0.031372	-4.13992	0.00927098	0.0297888	0.311224	-0.0108287	0.0523173	-0.206981	0.836075	0.975525	FALSE	HSPG2
ENSG00000142798	rs68065177	0.0826609	0.0226333	3.65218	-0.000685557	0.0328068	-0.0208968	0.0161089	0.0379462	0.424518	0.671217	0.933682	FALSE	HSPG2
ENSG00000142856	rs2474469	-0.0536538	0.018722	-2.86581	0.181228	0.0307045	5.90233	-0.152254	0.0311396	-4.88938	1.32139e-06	0.000538487	TRUE	ITGB3BP
ENSG00000142864	rs72678564	0.0253849	0.00876823	2.8951	-0.0255018	0.00921311	-2.76799	0.0169324	0.0158221	1.07018	0.28482	0.76404	FALSE	SERBP1
ENSG00000142867	rs11161581	0.0617318	0.013115	4.70698	-0.00771236	0.0147036	-0.524521	-0.0132217	0.0201853	-0.655014	0.513786	0.877443	FALSE	BCL10
ENSG00000142867	rs817417	0.0660222	0.0127846	5.16421	0.00341305	0.0143207	0.23833	-0.0498991	0.0202994	-2.45816	0.0149012	0.271231	FALSE	BCL10
ENSG00000142867	rs6668948	0.0321486	0.0104191	3.08555	-0.0179886	0.0158387	-1.13573	0.0104793	0.0169648	0.617704	0.536841	0.883944	FALSE	BCL10
ENSG00000142892	rs1377733	-0.062886	0.0142395	-4.41631	-0.0878272	0.0218652	-4.01676	0.0281883	0.0236143	1.1937	0.233393	0.728951	FALSE	PIGK
ENSG00000142892	rs1253224	0.0627025	0.0184161	3.40477	-0.077446	0.0195492	-3.96159	0.0196633	0.0337983	0.581784	0.560777	0.895238	FALSE	PIGK
ENSG00000142937	rs11809931	-0.0877354	0.0130096	-6.7439	0.107016	0.0165287	6.47455	-0.00553912	0.0223127	-0.24825	0.804367	0.970634	FALSE	RPS8
ENSG00000142961	rs764803	0.227025	0.016382	13.8582	-0.174443	0.0282598	-6.17283	0.0695226	0.0295461	2.35302	0.0188968	0.300968	FALSE	MOB3C
ENSG00000143033	rs2785610	0.0550522	0.0114773	4.79662	0.0905426	0.0148952	6.07865	-0.00827749	0.0187808	-0.440742	0.660152	0.929856	FALSE	MTF2
ENSG00000143036	rs3860341	0.106558	0.0156587	6.80507	-0.028386	0.0292521	-0.970394	0.0931185	0.0258505	3.60219	0.000339062	0.032869	TRUE	SLC44A3
ENSG00000143036	rs1265168	0.0711286	0.0200696	3.54409	0.0360994	0.0244165	1.47848	0.0209831	0.0366181	0.573027	0.566878	0.897429	FALSE	SLC44A3
ENSG00000143067	rs12144094	-0.265889	0.0320761	-8.2893	-0.0553259	0.0335971	-1.64674	0.0991932	0.0518472	1.91318	0.0561639	0.467547	FALSE	ZNF697
ENSG00000143093	rs3754444	0.0576357	0.0111535	5.16751	0.0151604	0.0142844	1.06132	-0.0195085	0.0178546	-1.09263	0.276097	0.755292	FALSE	STRIP1
ENSG00000143110	rs1419291	0.0595227	0.0166831	3.56785	0.0341922	0.0294299	1.16182	-0.00582079	0.0286902	-0.202884	0.839235	0.976387	FALSE	C1orf162
ENSG00000143126	rs579947	0.124304	0.0162775	7.6366	0.0461699	0.0329401	1.40163	-0.0716631	0.0269822	-2.65593	0.00807528	0.21576	FALSE	CELSR2
ENSG00000143147	rs11809243	-0.0506232	0.0123848	-4.08754	0.0174401	0.0150343	1.16002	-0.00301538	0.0199118	-0.151437	0.879637	0.985839	FALSE	GPR161
ENSG00000143147	rs11558511	0.0575241	0.0102871	5.59188	0.0371422	0.0157797	2.3538	-0.0423448	0.0174029	-2.4332	0.0151953	0.271375	FALSE	GPR161
ENSG00000143149	rs4147592	-0.0649969	0.0124478	-5.22156	-0.0338453	0.0264661	-1.27882	0.0428326	0.0202213	2.1182	0.0344335	0.389066	FALSE	ALDH9A1
ENSG00000143153	rs12568473	0.146713	0.0316987	4.62836	0.141543	0.0334749	4.22833	0.10772	0.0491361	2.19227	0.0292355	0.366765	FALSE	ATP1B1
ENSG00000143153	rs12039443	0.104321	0.0221069	4.71895	0.189519	0.0432349	4.38348	-0.0166109	0.0362806	-0.457847	0.647216	0.926717	FALSE	ATP1B1
ENSG00000143155	rs2072776	0.0818434	0.00811089	10.0906	0.0219178	0.0140878	1.5558	0.0106762	0.0134639	0.792948	0.427906	0.839864	FALSE	TIPRL
ENSG00000143156	rs10919095	-0.154497	0.019761	-7.81829	0.0374743	0.0306682	1.22193	0.00292351	0.0237033	0.123338	0.901846	0.988034	FALSE	NME7
ENSG00000143156	rs1949426	-0.101311	0.020609	-4.91587	0.0217754	0.0299978	0.7259	0.019042	0.0229674	0.829086	0.407225	0.828952	FALSE	NME7
ENSG00000143164	rs11582396	0.0450048	0.00993966	4.5278	0.00971359	0.0172217	0.564033	0.0108749	0.0162205	0.670441	0.502666	0.875832	FALSE	DCAF6
ENSG00000143178	rs2280990	0.0761071	0.0181663	4.18945	-0.0337691	0.0274447	-1.23044	0.022522	0.028577	0.788116	0.430721	0.84128	FALSE	TBX19
ENSG00000143183	rs4233408	0.0885377	0.0112629	7.86098	0.0219717	0.0121605	1.80681	0.0323166	0.0205638	1.57153	0.116379	0.601383	FALSE	TMCO1
ENSG00000143184	rs1040508	0.227401	0.0150934	15.0662	0.0297018	0.0277843	1.06901	-0.0625841	0.0260176	-2.40546	0.0163455	0.281325	FALSE	XCL1
ENSG00000143195	rs2837	0.159607	0.0121132	13.1763	0.0308539	0.0234211	1.31735	-0.0162292	0.0206977	-0.784107	0.433881	0.843225	FALSE	ILDR2
ENSG00000143198	rs4147592	-0.28182	0.0128875	-21.8677	0.0569845	0.0276083	2.06404	-0.0181312	0.0210645	-0.860744	0.389581	0.820679	FALSE	MGST3
ENSG00000143207	rs2502841	0.0342494	0.0105	3.26184	0.0353902	0.0123957	2.85504	0.0213044	0.0185898	1.14602	0.252161	0.741689	FALSE	COP1
ENSG00000143224	rs7517289	-0.0693064	0.013343	-5.19421	-0.041072	0.0248758	-1.65108	0.0106141	0.0223867	0.474125	0.635746	0.922721	FALSE	PPOX
ENSG00000143228	rs10917725	-0.0622343	0.0168821	-3.68642	0.0063048	0.0347775	0.18129	-0.0116361	0.027892	-0.417183	0.676597	0.934486	FALSE	NUF2
ENSG00000143248	rs6695491	-0.0651426	0.00983539	-6.62329	-0.0271545	0.0129329	-2.09964	0.0361756	0.0171599	2.10815	0.0352686	0.391175	FALSE	RGS5
ENSG00000143297	rs12039997	0.598174	0.0446931	13.384	0.0421773	0.0580053	0.727129	-0.11945	0.0763358	-1.5648	0.117911	0.6028	FALSE	FCRL5
ENSG00000143303	rs11264542	0.0567367	0.012723	4.45937	-0.0492277	0.0166938	-2.94887	-0.0158221	0.0205493	-0.769959	0.44156	0.84802	FALSE	RRNAD1
ENSG00000143314	rs11264542	-0.050864	0.0133633	-3.80625	0.00977446	0.0175624	0.556556	0.0103138	0.0215481	0.478641	0.632244	0.920708	FALSE	MRPL24
ENSG00000143315	rs6669066	0.0781665	0.0157507	4.96274	0.0243526	0.0306395	0.794813	0.010219	0.0272075	0.375594	0.707268	0.942639	FALSE	PIGM
ENSG00000143318	rs2369476	0.127185	0.0262911	4.83759	-0.0466849	0.045621	-1.02332	0.0762152	0.0442876	1.72092	0.0855738	0.537837	FALSE	CASQ1
ENSG00000143318	rs6659346	0.134296	0.0315467	4.25705	0.00243738	0.0417377	0.0583976	0.00130441	0.0552185	0.0236228	0.981154	0.996555	FALSE	CASQ1
ENSG00000143318	rs881291	0.0778978	0.0275944	2.82296	-0.0376602	0.0452064	-0.833073	0.0650537	0.0450926	1.44267	0.149466	0.64534	FALSE	CASQ1
ENSG00000143319	rs11264543	-0.0630767	0.00898012	-7.02404	-0.00434086	0.0125029	-0.347188	0.0162802	0.0149022	1.09247	0.274845	0.754479	FALSE	ISG20L2
ENSG00000143322	rs45628232	0.166714	0.0250458	6.65637	-0.124486	0.0278588	-4.46846	-0.00509122	0.0440898	-0.115474	0.90811	0.989576	FALSE	ABL2
ENSG00000143322	rs11581507	0.114886	0.0175002	6.56485	-0.106663	0.0392245	-2.7193	-0.0192806	0.0302224	-0.637958	0.523567	0.880413	FALSE	ABL2
ENSG00000143322	rs7531676	-0.112921	0.0222185	-5.08229	-0.126283	0.0285291	-4.42647	0.00116341	0.037895	0.0307008	0.97551	0.996516	FALSE	ABL2
ENSG00000143344	rs2254972	0.137872	0.0251275	5.4869	0.0575373	0.0562586	1.02273	-0.00013875	0.0459677	-0.00301843	0.997592	0.998937	FALSE	RGL1
ENSG00000143353	rs4846540	-0.11347	0.015977	-7.10208	-0.0250819	0.0335476	-0.747652	-0.014725	0.0271459	-0.54244	0.587549	0.90607	FALSE	LYPLAL1
ENSG00000143369	rs34629240	0.17566	0.0279218	6.29114	-0.039934	0.0256694	-1.5557	0.00698527	0.0492351	0.141876	0.887199	0.987033	FALSE	ECM1
ENSG00000143376	rs1970568	-0.0596882	0.0124094	-4.80991	0.0129114	0.0165414	0.780548	0.0277158	0.0201509	1.37541	0.169252	0.666312	FALSE	SNX27
ENSG00000143382	rs3087960	-0.489845	0.0486101	-10.077	-0.320365	0.0582853	-5.4965	0.0945608	0.050172	1.88473	0.0598322	0.478465	FALSE	ADAMTSL4
ENSG00000143382	rs11204671	0.325211	0.051277	6.34224	-0.33344	0.0544841	-6.11995	0.130967	0.0515836	2.53894	0.0113341	0.242274	FALSE	ADAMTSL4
ENSG00000143382	rs1694379	0.0903004	0.0293577	3.07586	-0.264778	0.056199	-4.71145	0.0299269	0.0515594	0.580436	0.561701	0.895464	FALSE	ADAMTSL4
ENSG00000143384	rs12410006	-0.0554091	0.0120923	-4.5822	0.0194138	0.0181517	1.06953	-0.00201937	0.0203615	-0.0991758	0.920999	0.990757	FALSE	MCL1
ENSG00000143387	rs11204737	0.301724	0.0239723	12.5864	0.0620555	0.0351125	1.76733	-0.00121563	0.0286675	-0.0424043	0.966189	0.994551	FALSE	CTSK
ENSG00000143387	rs12409208	-0.135617	0.0242125	-5.60111	0.0424202	0.0311233	1.36297	0.0260178	0.0288764	0.901006	0.367937	0.81376	FALSE	CTSK
ENSG00000143401	rs11585955	0.0691559	0.0166538	4.15256	-0.0381408	0.0204009	-1.86956	0.0155569	0.0285257	0.545363	0.585653	0.905374	FALSE	ANP32E
ENSG00000143409	rs539118	0.0741858	0.0163891	4.52655	0.0384978	0.0199646	1.9283	-0.0141987	0.0287277	-0.49425	0.621253	0.915422	FALSE	MINDY1
ENSG00000143412	rs4971041	-0.0620395	0.0129862	-4.77735	-0.0244042	0.0258042	-0.945743	0.0230338	0.0217859	1.05728	0.290559	0.765301	FALSE	ANXA9
ENSG00000143418	rs4970987	0.0417543	0.00760133	5.49303	-0.0387281	0.0139678	-2.77266	0.00232627	0.0130149	0.17874	0.858147	0.98223	FALSE	CERS2
ENSG00000143434	rs41305062	0.0949004	0.0211518	4.48664	-0.0609592	0.0310227	-1.96499	-0.0449189	0.0364012	-1.23399	0.219975	0.717146	FALSE	SEMA6C
ENSG00000143436	rs3748612	0.0371434	0.0104136	3.56683	0.033992	0.0170422	1.99459	0.0204947	0.017543	1.16826	0.242924	0.735684	FALSE	MRPL9
ENSG00000143442	rs2479385	0.117792	0.0128812	9.14451	0.0260048	0.0154865	1.6792	0.0298934	0.0212019	1.40994	0.158921	0.655002	FALSE	POGZ
ENSG00000143452	rs10888398	0.0994096	0.029882	3.32674	0.184027	0.0557905	3.29854	0.106711	0.0506366	2.10738	0.035465	0.392657	FALSE	HORMAD1
ENSG00000143457	rs72702556	0.140624	0.0270791	5.19308	0.178568	0.0546289	3.26875	0.0812153	0.0463752	1.75127	0.0802498	0.527744	FALSE	GOLPH3L
ENSG00000143458	rs7554936	0.0864812	0.0119873	7.21441	0.0153353	0.0211005	0.726773	0.0101555	0.0200112	0.507488	0.611924	0.913994	FALSE	GABPB2
ENSG00000143458	rs12070288	-0.101594	0.0221467	-4.58729	0.0224569	0.0167522	1.34053	-0.000243899	0.0346301	-0.00704298	0.994381	0.998937	FALSE	GABPB2
ENSG00000143498	rs2936033	-0.10564	0.0151029	-6.99472	0.00200877	0.0239543	0.0838583	-0.0151782	0.0249072	-0.609388	0.542314	0.887916	FALSE	TAF1A
ENSG00000143514	rs28370088	-0.04017	0.0129464	-3.1028	0.0578333	0.0118133	4.89559	-0.0161894	0.0216212	-0.748777	0.454325	0.853238	FALSE	TP53BP2
ENSG00000143515	rs1194587	-0.0740999	0.0157458	-4.70601	-0.0599661	0.032793	-1.82862	0.0283239	0.0278506	1.01699	0.30933	0.775939	FALSE	ATP8B2
ENSG00000143537	rs7366138	-0.129898	0.0239836	-5.41611	-0.043705	0.0418305	-1.04481	-0.0163593	0.0364824	-0.448415	0.653896	0.928479	FALSE	ADAM15
ENSG00000143537	rs10908453	0.0808638	0.0222732	3.63055	-0.0533147	0.0404569	-1.31781	-0.00477395	0.0378264	-0.126207	0.899569	0.988024	FALSE	ADAM15
ENSG00000143546	rs1560832	-0.126154	0.017408	-7.24691	0.0823735	0.027647	2.97947	-0.0068858	0.0304605	-0.226057	0.821467	0.973158	FALSE	S100A8
ENSG00000143546	rs3806232	0.11091	0.0247933	4.47338	0.0818601	0.023965	3.41582	-0.0141209	0.0403061	-0.350342	0.726099	0.948236	FALSE	S100A8
ENSG00000143549	rs4521985	0.0540693	0.00672357	8.04176	0.0384714	0.0126065	3.0517	-0.0146596	0.0117322	-1.24952	0.211735	0.709345	FALSE	TPM3
ENSG00000143552	rs11264996	0.286082	0.0410188	6.97443	0.0600702	0.0707584	0.848947	-0.0859168	0.076853	-1.11794	0.263822	0.748172	FALSE	NUP210L
ENSG00000143553	rs55772653	0.0591235	0.0103245	5.72652	-0.0812983	0.022074	-3.68299	0.0527662	0.0179533	2.93908	0.00347765	0.137765	FALSE	SNAPIN
ENSG00000143575	rs1044013	-0.0294172	0.00849768	-3.4618	-0.0131638	0.0184786	-0.712384	0.00447548	0.0143814	0.311198	0.755673	0.954165	FALSE	HAX1
ENSG00000143578	rs11264736	0.0809087	0.0127546	6.34347	0.0368137	0.027971	1.31614	-0.0297837	0.0222184	-1.3405	0.180326	0.683885	FALSE	CREB3L4
ENSG00000143595	rs11802893	0.195558	0.0566444	3.45239	0.0745492	0.0539428	1.382	0.133003	0.0947711	1.40342	0.160768	0.657616	FALSE	AQP10
ENSG00000143603	rs4845679	0.111118	0.0164687	6.7472	-0.0284547	0.0328438	-0.866367	-0.0579794	0.0283338	-2.0463	0.041242	0.415376	FALSE	KCNN3
ENSG00000143612	rs4845605	-0.0380399	0.00777276	-4.89401	-0.0502172	0.0161752	-3.10458	0.0276839	0.0130566	2.12029	0.0343075	0.389066	FALSE	C1orf43
ENSG00000143621	rs9660002	0.0275632	0.00819945	3.36159	-0.0105944	0.0173061	-0.612177	-0.00253715	0.0139981	-0.18125	0.856302	0.981425	FALSE	ILF2
ENSG00000143643	rs11122174	-0.128752	0.0113456	-11.3481	0.0832417	0.0217031	3.83548	-0.0370807	0.0183518	-2.02054	0.0436054	0.422769	FALSE	TTC13
ENSG00000143653	rs7550467	-0.142084	0.0201432	-7.05372	0.134852	0.0392004	3.44007	0.027739	0.0349031	0.794743	0.426949	0.839348	FALSE	SCCPDH
ENSG00000143674	rs963982	0.173108	0.0209655	8.2568	-0.0131312	0.0274088	-0.479086	-0.0389297	0.0334465	-1.16394	0.244755	0.737105	FALSE	MAP3K21
ENSG00000143674	rs1294295	0.0917441	0.0192878	4.75658	-0.0382835	0.027455	-1.39441	0.0195809	0.0333949	0.586344	0.55776	0.893785	FALSE	MAP3K21
ENSG00000143702	rs10926978	0.096371	0.0110462	8.72435	0.00198075	0.0201919	0.0980961	0.011159	0.0189469	0.588959	0.555931	0.892294	FALSE	CEP170
ENSG00000143742	rs61837995	0.0642681	0.0117242	5.48166	0.0555488	0.0128949	4.30781	-0.0263012	0.0201836	-1.3031	0.192976	0.696357	FALSE	SRP9
ENSG00000143753	rs1060386	0.09472	0.0214299	4.41999	0.153502	0.0210542	7.29079	0.00509056	0.0384846	0.132275	0.894775	0.987809	FALSE	DEGS1
ENSG00000143756	rs7511895	0.0520693	0.00935546	5.56566	0.0415859	0.017569	2.36701	0.00811761	0.0150736	0.538531	0.590285	0.907002	FALSE	FBXO28
ENSG00000143768	rs360057	-0.0425848	0.00932657	-4.56597	-0.0278683	0.0174945	-1.59298	0.0141811	0.0157378	0.901088	0.367664	0.81376	FALSE	LEFTY2
ENSG00000143771	rs7517754	-0.175805	0.0129955	-13.5282	0.0772068	0.0180779	4.27079	0.0264745	0.0231593	1.14315	0.253228	0.742114	FALSE	CNIH4
ENSG00000143772	rs11581975	0.0866145	0.0142814	6.06484	-0.011814	0.021358	-0.553144	0.0235258	0.020376	1.15458	0.2491	0.739735	FALSE	ITPKB
ENSG00000143772	rs35213802	-0.0612498	0.015489	-3.95441	-0.00239978	0.0199106	-0.120528	0.0126562	0.0227011	0.557517	0.578041	0.90196	FALSE	ITPKB
ENSG00000143776	rs74140145	-0.0888255	0.0278663	-3.18755	0.0196238	0.0321721	0.609964	-0.00379428	0.0450432	-0.0842363	0.932871	0.991503	FALSE	CDC42BPA
ENSG00000143786	rs150873275	0.16834	0.0225612	7.46151	-0.0293107	0.0317278	-0.923818	-0.0244226	0.040827	-0.598198	0.549754	0.890502	FALSE	CNIH3
ENSG00000143801	rs4233225	0.105928	0.0218325	4.85186	0.069753	0.0371161	1.87932	0.0386353	0.0363255	1.06359	0.287713	0.764882	FALSE	PSEN2
ENSG00000143847	rs2270543	-0.492673	0.0269663	-18.27	-0.148545	0.0552709	-2.68757	0.0834368	0.0441812	1.88851	0.0594453	0.477993	FALSE	PPFIA4
ENSG00000143847	rs7555556	0.37135	0.0306328	12.1226	-0.0698138	0.048835	-1.42959	-0.00596284	0.0481665	-0.123796	0.90152	0.988034	FALSE	PPFIA4
ENSG00000143850	rs12047622	0.135152	0.0225381	5.99663	-0.0660024	0.033829	-1.95106	0.144333	0.0367195	3.9307	9.70015e-05	0.0145196	TRUE	PLEKHA6
ENSG00000143851	rs12737056	-0.18529	0.0223114	-8.30471	-0.10249	0.0274367	-3.73552	0.0271321	0.0391561	0.692921	0.488433	0.868164	FALSE	PTPN7
ENSG00000149527	rs12731309	0.361539	0.026619	13.582	-0.0805097	0.0356343	-2.25933	0.0885566	0.0514458	1.72136	0.085492	0.537591	FALSE	PLCH2
ENSG00000149527	rs4648845	-0.0592507	0.0225024	-2.63309	-0.0147265	0.0468366	-0.314424	-0.0374312	0.0368289	-1.01635	0.309622	0.775939	FALSE	PLCH2
ENSG00000150337	rs3738319	-0.184314	0.0438609	-4.20225	-0.0636393	0.0515003	-1.23571	0.158015	0.0775952	2.0364	0.0420175	0.416285	FALSE	FCGR1A
ENSG00000150681	rs10754003	-0.0670346	0.0138927	-4.82515	0.00320605	0.0314064	0.102082	-0.0170304	0.0239256	-0.711808	0.476652	0.863737	FALSE	RGS18
ENSG00000152061	rs4916359	0.0748703	0.0205007	3.65208	0.000137665	0.0317918	0.00433019	0.00305718	0.0367367	0.0832188	0.933678	0.991753	FALSE	RABGAP1L
ENSG00000152078	rs34203531	0.286648	0.049071	5.84149	0.000102425	0.0395918	0.00258702	0.0518012	0.0852557	0.607598	0.543533	0.888516	FALSE	TLCD4
ENSG00000152078	rs4245670	-0.109913	0.0293069	-3.75042	0.0255346	0.0507988	0.502662	-0.0281591	0.0510455	-0.551648	0.581375	0.903411	FALSE	TLCD4
ENSG00000152104	rs7550560	0.0201253	0.0105171	1.91357	-0.0248031	0.0167986	-1.4765	0.0627596	0.0188277	3.33337	0.000901764	0.061913	FALSE	PTPN14
ENSG00000152760	rs512691	0.412922	0.0354298	11.6547	-0.176581	0.0519683	-3.39786	0.173132	0.0576707	3.00209	0.00278524	0.123772	FALSE	TCTEX1D1
ENSG00000152760	rs2274987	-0.197384	0.0323022	-6.11054	-0.0122245	0.0523779	-0.23339	-0.109555	0.0512704	-2.13681	0.0330355	0.384142	FALSE	TCTEX1D1
ENSG00000152760	rs12738832	0.141352	0.0347501	4.06767	-0.0686801	0.0515593	-1.33206	-0.0232116	0.0578689	-0.401108	0.688359	0.937925	FALSE	TCTEX1D1
ENSG00000152760	rs2839920	-0.163231	0.0427825	-3.81538	-0.0853558	0.0463171	-1.84286	0.0142737	0.0678629	0.210332	0.833434	0.974886	FALSE	TCTEX1D1
ENSG00000152904	rs7541180	0.141183	0.0153214	9.21475	0.0663856	0.0152398	4.35606	-0.0270538	0.0236637	-1.14326	0.25362	0.742318	FALSE	GGPS1
ENSG00000153207	rs61852576	-0.208786	0.0192842	-10.8268	-0.0971114	0.0185218	-5.24309	0.0532744	0.0344228	1.54765	0.122475	0.60875	FALSE	AHCTF1
ENSG00000153207	rs2818890	-0.0511289	0.0120831	-4.23144	-0.0916317	0.0256789	-3.56836	0.00571235	0.020376	0.280347	0.779368	0.961336	FALSE	AHCTF1
ENSG00000153363	rs1419090	-0.214143	0.0334628	-6.39942	0.0354325	0.0284397	1.24588	0.010369	0.0530286	0.195535	0.844997	0.979966	FALSE	LINC00467
ENSG00000154027	rs2647497	0.169787	0.0298635	5.68544	0.013823	0.0385623	0.358458	0.0362084	0.0499361	0.725094	0.468484	0.858462	FALSE	AK5
ENSG00000154027	rs12731521	-0.202559	0.0509387	-3.97653	0.0324057	0.0352409	0.919547	-0.0380501	0.083271	-0.456942	0.64777	0.926784	FALSE	AK5
ENSG00000154222	rs9633423	-0.066461	0.00893307	-7.43989	-0.0717381	0.016137	-4.44558	0.0184902	0.0163406	1.13155	0.258038	0.746442	FALSE	CC2D1B
ENSG00000154305	rs74145508	-0.0638404	0.0129215	-4.94065	0.0521681	0.0116332	4.48442	-0.0132002	0.022337	-0.590956	0.554693	0.892043	FALSE	MIA3
ENSG00000154370	rs12060613	0.0576606	0.0157657	3.65734	0.0337535	0.0161464	2.09046	-0.000674662	0.0302557	-0.0222986	0.982216	0.996598	FALSE	TRIM11
ENSG00000154429	rs435201	0.156431	0.016168	9.67534	0.0499561	0.0313108	1.59549	-0.0332321	0.0285694	-1.16321	0.246212	0.737105	FALSE	CCSAP
ENSG00000155363	rs12126971	0.0859064	0.0195775	4.38803	-0.0482447	0.0269932	-1.78729	0.0143239	0.0326838	0.438255	0.661328	0.929856	FALSE	MOV10
ENSG00000155366	rs10857983	0.086751	0.0294076	2.94995	-0.00191656	0.0490463	-0.0390765	0.0284935	0.0477886	0.596241	0.551183	0.891353	FALSE	RHOC
ENSG00000155380	rs3889656	-0.0779927	0.0204757	-3.80904	-0.0372293	0.0340207	-1.09431	0.0170742	0.0337372	0.506094	0.612941	0.913994	FALSE	SLC16A1
ENSG00000156171	rs9970286	0.137695	0.0133415	10.3208	0.031162	0.0212538	1.46618	-0.00944814	0.0210093	-0.449713	0.653227	0.928044	FALSE	DRAM2
ENSG00000156171	rs694180	-0.0662903	0.0132281	-5.01132	0.0158216	0.0221785	0.713376	0.0138407	0.0212017	0.652812	0.51398	0.877443	FALSE	DRAM2
ENSG00000156869	rs1856404	0.155245	0.0227916	6.81151	0.00424264	0.0351776	0.120606	-0.0465084	0.0388519	-1.19707	0.231545	0.728277	FALSE	FRRS1
ENSG00000157181	rs8824	-0.075536	0.0128842	-5.86267	-0.0347116	0.024274	-1.42999	0.0124172	0.0207265	0.599099	0.549301	0.890114	FALSE	ODR4
ENSG00000157181	rs3933210	-0.0595775	0.0195448	-3.04825	-0.021348	0.0190877	-1.11842	-0.0130743	0.0304918	-0.428782	0.668497	0.933375	FALSE	ODR4
ENSG00000157184	rs737464	0.0455812	0.0105573	4.31748	-0.055016	0.0225408	-2.44073	0.0178719	0.0182979	0.976719	0.329929	0.789503	FALSE	CPT2
ENSG00000157191	rs821000	0.0850707	0.00968687	8.78207	0.053321	0.0153598	3.47147	0.00139266	0.0175557	0.0793278	0.936811	0.991941	FALSE	NECAP2
ENSG00000157193	rs12403742	-0.0746037	0.0188686	-3.95386	-0.0690956	0.0314223	-2.19894	0.0272891	0.0333929	0.817212	0.413903	0.831161	FALSE	LRP8
ENSG00000157216	rs61776542	0.0995707	0.0230168	4.326	0.00467627	0.0251292	0.186089	-0.039756	0.0407578	-0.975422	0.329739	0.789387	FALSE	SSBP3
ENSG00000157870	rs10910090	0.111427	0.0158728	7.02004	0.0409189	0.0359244	1.13903	-0.0101306	0.0274197	-0.369463	0.711796	0.944252	FALSE	PRXL2B
ENSG00000157873	rs10797433	-0.0267022	0.0103387	-2.58275	0.0608826	0.0233181	2.61095	-0.0261962	0.0176634	-1.48308	0.138476	0.630598	FALSE	TNFRSF14
ENSG00000157881	rs2494625	0.0476169	0.0114571	4.15609	-0.0413568	0.0180271	-2.29414	-0.00411337	0.0198533	-0.207188	0.835963	0.975525	FALSE	PANK4
ENSG00000157916	rs2840532	-0.0222461	0.00561587	-3.9613	-0.0284715	0.0100069	-2.84517	0.00976378	0.00898567	1.08659	0.278503	0.757478	FALSE	RER1
ENSG00000157933	rs7547453	0.0733898	0.0152431	4.81463	-0.0926867	0.0289173	-3.20523	-0.0116241	0.02544	-0.456924	0.647795	0.926784	FALSE	SKI
ENSG00000157978	rs3924486	0.136358	0.0153758	8.86834	-0.00923081	0.0330881	-0.278976	-0.04362	0.0259928	-1.67816	0.0936467	0.556724	FALSE	LDLRAP1
ENSG00000158055	rs12732299	-0.0141108	0.00881845	-1.60015	0.0418145	0.0161452	2.58991	-0.0468042	0.0147861	-3.16542	0.00160228	0.0932796	FALSE	GRHL3
ENSG00000158062	rs7517584	0.16286	0.0273348	5.95797	-0.0997336	0.0292204	-3.41315	0.0278227	0.0475686	0.584896	0.558722	0.894085	FALSE	UBXN11
ENSG00000158062	rs12118976	-0.0976369	0.0220196	-4.43408	-0.0729496	0.0322984	-2.25861	-0.0407747	0.0358491	-1.1374	0.25588	0.744223	FALSE	UBXN11
ENSG00000158109	rs10909990	0.0582959	0.0117042	4.98077	-0.0507312	0.0159843	-3.17382	0.0541973	0.0192222	2.81951	0.00497494	0.166266	FALSE	TPRG1L
ENSG00000158109	rs3765703	-0.0591229	0.00971876	-6.08337	-0.066568	0.0195292	-3.40865	0.045466	0.0160282	2.83662	0.00479942	0.163861	FALSE	TPRG1L
ENSG00000158156	rs3813803	-0.091053	0.0163951	-5.55368	0.0782815	0.0244979	3.19544	-0.00382271	0.0253835	-0.150598	0.880304	0.985894	FALSE	XKR8
ENSG00000158156	rs6679432	0.0633258	0.0147373	4.29698	0.0963838	0.0253498	3.80215	-0.0292846	0.0235335	-1.24438	0.213584	0.709592	FALSE	XKR8
ENSG00000158161	rs7541892	0.0739748	0.0199142	3.71468	-0.139294	0.0303557	-4.58874	0.065292	0.0335849	1.94409	0.0523917	0.455516	FALSE	EYA3
ENSG00000158161	rs33981147	-0.070828	0.0188366	-3.76013	-0.0820243	0.0364624	-2.24956	-0.0266709	0.0318523	-0.837329	0.402579	0.826351	FALSE	EYA3
ENSG00000158477	rs34959155	-0.053244	0.0150829	-3.53008	-0.0159988	0.0311658	-0.513344	-0.00205111	0.0256401	-0.0799962	0.936246	0.991941	FALSE	CD1A
ENSG00000158488	rs12131763	-0.0406546	0.0105713	-3.84574	-0.0537114	0.0225256	-2.38446	0.00576221	0.0187919	0.306633	0.759241	0.954262	FALSE	CD1E
ENSG00000158615	rs2271419	-0.0493266	0.0157202	-3.13778	0.0242313	0.0124524	1.94592	-0.0345372	0.0259682	-1.32998	0.183911	0.688258	FALSE	PPP1R15B
ENSG00000158711	rs3795550	0.0637065	0.0107406	5.93137	0.0277145	0.0174118	1.5917	0.0079097	0.0180312	0.438667	0.660927	0.929856	FALSE	ELK4
ENSG00000158716	rs2592900	-0.109034	0.0181694	-6.00099	0.0839949	0.0267013	3.14573	-0.0265931	0.0285753	-0.930633	0.352205	0.803288	FALSE	DUSP23
ENSG00000158716	rs3116654	0.0875966	0.0210628	4.15882	0.0663593	0.0238031	2.78784	0.011397	0.0377861	0.301618	0.76296	0.955339	FALSE	DUSP23
ENSG00000158747	rs10917516	-0.160746	0.0272979	-5.88858	0.000394839	0.046894	0.00841982	0.0137814	0.0443695	0.310605	0.756125	0.954262	FALSE	NBL1
ENSG00000158747	rs12127277	0.322917	0.0438925	7.357	0.0154447	0.0385214	0.400938	-0.0318581	0.0734348	-0.433828	0.664452	0.93122	FALSE	NBL1
ENSG00000158747	rs12083293	0.0859184	0.0263425	3.2616	-0.0473625	0.0546162	-0.867189	0.0575051	0.0413026	1.39229	0.164144	0.659658	FALSE	NBL1
ENSG00000158748	rs7543480	-0.215917	0.0170882	-12.6355	0.00463688	0.0307176	0.150952	0.0357508	0.0292005	1.22432	0.221058	0.717734	FALSE	HTR6
ENSG00000158764	rs2265239	0.116133	0.0141405	8.21279	0.0201576	0.0201716	0.999306	-0.109326	0.0247793	-4.412	1.26694e-05	0.00303531	TRUE	ITLN2
ENSG00000158773	rs12728349	-0.109522	0.00779331	-14.0533	0.0328191	0.0149049	2.20189	0.0184594	0.0130009	1.41986	0.15611	0.652243	FALSE	USF1
ENSG00000158825	rs72650813	0.371648	0.025554	14.5437	0.160012	0.027026	5.92067	-0.172936	0.0429522	-4.02625	6.38083e-05	0.0107479	TRUE	CDA
ENSG00000158825	rs1253910	-0.0971113	0.021098	-4.60287	0.0976469	0.0303262	3.21989	0.0329129	0.0336108	0.979236	0.32761	0.789355	FALSE	CDA
ENSG00000158828	rs476790	-0.122032	0.0141513	-8.62342	0.0117572	0.0214083	0.549189	-0.00724055	0.0198817	-0.364182	0.715763	0.945676	FALSE	PINK1
ENSG00000158828	rs650616	-0.0513066	0.0133267	-3.84992	0.0213469	0.0225641	0.946057	-0.0168885	0.0185421	-0.910815	0.363102	0.811654	FALSE	PINK1
ENSG00000158864	rs7517289	-0.0548306	0.00820854	-6.6797	-0.0580016	0.0149333	-3.88406	0.0272275	0.0135469	2.00988	0.0448356	0.424663	FALSE	NDUFS2
ENSG00000158864	rs6686001	0.04954	0.0106773	4.63975	-0.0382875	0.0127937	-2.99269	-0.000651227	0.0177578	-0.0366728	0.970746	0.995918	FALSE	NDUFS2
ENSG00000158869	rs4233366	0.210001	0.0161949	12.9671	0.128489	0.0258018	4.97986	-0.0487477	0.0280918	-1.7353	0.0831021	0.535179	FALSE	FCER1G
ENSG00000158882	rs4656292	0.223788	0.0226307	9.88867	-0.0109738	0.0427455	-0.256724	0.0304768	0.0363357	0.838755	0.401709	0.826109	FALSE	TOMM40L
ENSG00000158882	rs11576415	0.261801	0.0387457	6.75691	0.00563258	0.033344	0.168923	0.043041	0.0639726	0.672804	0.501189	0.875332	FALSE	TOMM40L
ENSG00000158887	rs1891019	0.0727005	0.0217525	3.34216	-0.0295728	0.0347056	-0.852105	-0.000618478	0.0359064	-0.0172247	0.986258	0.99755	FALSE	MPZ
ENSG00000158966	rs4600081	-0.161297	0.0248536	-6.48987	0.0238623	0.0292564	0.815628	-0.00718788	0.0437072	-0.164455	0.869448	0.982797	FALSE	CACHD1
ENSG00000159176	rs4915233	0.0618564	0.0173858	3.55788	0.0370595	0.0227626	1.62809	0.00707762	0.0306057	0.231252	0.817122	0.97192	FALSE	CSRP1
ENSG00000159189	rs17433222	0.183146	0.0608884	3.00789	0.536243	0.0992092	5.40518	0.118917	0.102097	1.16475	0.244697	0.737105	FALSE	C1QC
ENSG00000159189	rs12130508	0.198586	0.0613929	3.23468	0.583571	0.0977785	5.96829	0.0446192	0.105349	0.423539	0.671954	0.933682	FALSE	C1QC
ENSG00000159214	rs7161	0.344652	0.0281162	12.2581	-0.181688	0.0351738	-5.16542	-0.0449086	0.0389155	-1.154	0.249427	0.740009	FALSE	CCDC24
ENSG00000159339	rs2501789	0.183571	0.0265895	6.90388	0.100473	0.0439205	2.28761	0.00662378	0.0391184	0.169326	0.865546	0.98254	FALSE	PADI4
ENSG00000159339	rs2301888	0.130449	0.0248617	5.247	0.103526	0.0415752	2.49008	0.00295326	0.0386893	0.0763328	0.939156	0.992067	FALSE	PADI4
ENSG00000159339	rs80012763	-0.239396	0.0478449	-5.00358	0.0991048	0.0337304	2.93815	0.0494603	0.0780081	0.63404	0.526379	0.8817	FALSE	PADI4
ENSG00000159348	rs1539355	0.136987	0.0148826	9.20456	-0.0614133	0.0229197	-2.6795	0.0291294	0.0239291	1.21732	0.223795	0.720121	FALSE	CYB5R1
ENSG00000159352	rs3811406	-0.0619098	0.0120321	-5.14538	0.073255	0.0173399	4.22465	0.00501165	0.0209599	0.239107	0.811027	0.970774	FALSE	PSMD4
ENSG00000159388	rs12730855	-0.173563	0.0358785	-4.83751	-0.106312	0.0776529	-1.36906	-0.000728725	0.0614008	-0.0118683	0.990531	0.998833	FALSE	BTG2
ENSG00000159445	rs1060870	-0.153286	0.0161404	-9.49702	0.00450515	0.0302977	0.148696	-0.0112687	0.0263517	-0.427628	0.668979	0.933375	FALSE	THEM4
ENSG00000159445	rs6587627	-0.225731	0.02816	-8.01602	-0.00693652	0.0222142	-0.312256	0.0126429	0.0432848	0.292086	0.770231	0.957427	FALSE	THEM4
ENSG00000159588	rs6661910	0.0892737	0.0168251	5.30599	-0.0249433	0.0360641	-0.691639	0.01142	0.0281104	0.406256	0.684582	0.937182	FALSE	CCDC17
ENSG00000159596	rs28433203	-0.0427388	0.0110672	-3.86176	0.00298038	0.0161454	0.184596	-0.00745891	0.0186576	-0.399779	0.689442	0.937925	FALSE	TMEM69
ENSG00000159658	rs7516616	-0.0831953	0.0104062	-7.99481	-0.0257563	0.0147922	-1.7412	-0.00192741	0.017495	-0.110169	0.912443	0.98994	FALSE	EFCAB14
ENSG00000159658	rs9804165	0.0296406	0.00928645	3.19181	-0.0408864	0.0150356	-2.7193	0.0264553	0.0162397	1.62905	0.103618	0.578224	FALSE	EFCAB14
ENSG00000160049	rs648324	-0.0380045	0.00940074	-4.04272	-0.000919922	0.0159765	-0.0575798	-0.0117095	0.0164327	-0.712572	0.476183	0.86334	FALSE	DFFA
ENSG00000160075	rs7366635	0.0753691	0.00654101	11.5226	-0.017618	0.0119957	-1.46869	0.0219942	0.0118414	1.8574	0.0636178	0.490231	FALSE	SSU72
ENSG00000160094	rs10914677	-0.0806752	0.0181731	-4.43927	0.0641224	0.0299813	2.13875	-0.0318406	0.0305563	-1.04203	0.297576	0.769609	FALSE	ZNF362
ENSG00000160679	rs6427640	-0.0295498	0.00725665	-4.07209	-0.00921588	0.0154581	-0.596183	-0.00833484	0.0124551	-0.669191	0.504027	0.876324	FALSE	CHTOP
ENSG00000160710	rs9427104	-0.058493	0.0107887	-5.42167	0.117148	0.02322	5.04513	-0.00605964	0.0182183	-0.332613	0.739459	0.952574	FALSE	ADAR
ENSG00000160712	rs7553796	0.04536	0.0107514	4.21896	0.0435588	0.0205399	2.12069	-0.00461747	0.0190635	-0.242215	0.808688	0.970774	FALSE	IL6R
ENSG00000160752	rs61813286	-0.0431467	0.0112116	-3.84838	-0.0400438	0.0168468	-2.37695	0.00554179	0.0196097	0.282604	0.777583	0.960988	FALSE	FDPS
ENSG00000160766	rs28445596	0.0857609	0.0184652	4.64446	0.0234661	0.0407242	0.576219	-0.0178566	0.0317316	-0.56274	0.573656	0.899913	FALSE	GBAP1
ENSG00000160767	rs741756	0.0412324	0.0164521	2.50621	-0.128894	0.0239759	-5.37597	0.0531065	0.0299999	1.77022	0.0769951	0.518997	FALSE	FAM189B
ENSG00000160781	rs949464	0.973595	0.0235039	41.4227	-0.00413254	0.0438738	-0.0941917	0.0607399	0.034493	1.76094	0.0785316	0.524306	FALSE	PAQR6
ENSG00000160781	rs2248273	-0.134053	0.0257108	-5.21386	0.0292862	0.0338917	0.864113	0.05018	0.0371907	1.34926	0.177503	0.682824	FALSE	PAQR6
ENSG00000160856	rs945635	0.360151	0.0375626	9.58802	-0.0229108	0.0748977	-0.305894	0.0152804	0.0623426	0.245104	0.80645	0.970774	FALSE	FCRL3
ENSG00000162366	rs2248907	-0.627972	0.0495296	-12.6787	0.00981086	0.066102	0.14842	0.0122152	0.08919	0.136957	0.89107	0.987269	FALSE	PDZK1IP1
ENSG00000162367	rs977747	-0.0733433	0.0184513	-3.97497	-0.076408	0.0377133	-2.02602	-0.0112645	0.032237	-0.349426	0.726904	0.948778	FALSE	TAL1
ENSG00000162368	rs67221389	-0.0523057	0.0113124	-4.62375	0.0407361	0.0198954	2.04751	-0.036003	0.0198241	-1.81613	0.0700093	0.506168	FALSE	CMPK1
ENSG00000162378	rs6670871	0.0845825	0.013793	6.13228	0.00360339	0.0303141	0.118869	0.0130701	0.0232893	0.561208	0.574695	0.900025	FALSE	ZYG11B
ENSG00000162384	rs1679913	0.0672965	0.0111297	6.04656	0.00711634	0.0175891	0.404587	-0.0202519	0.0176505	-1.14739	0.251418	0.741229	FALSE	CZIB
ENSG00000162384	rs12737375	-0.0597669	0.011145	-5.36268	-0.00354635	0.0182003	-0.194851	-0.00290111	0.017819	-0.16281	0.870757	0.983221	FALSE	CZIB
ENSG00000162396	rs1180963	0.14234	0.0125337	11.3566	-0.0109808	0.0272162	-0.403466	0.00408744	0.0220163	0.185656	0.852727	0.981313	FALSE	PARS2
ENSG00000162398	rs602067	0.068866	0.0123019	5.59802	0.0267705	0.0151424	1.76792	-0.0478338	0.019871	-2.40721	0.0162662	0.281114	FALSE	LEXM
ENSG00000162407	rs4128921	0.141456	0.0265205	5.33384	-0.049335	0.0553072	-0.892017	0.0626541	0.0458955	1.36515	0.172471	0.673374	FALSE	PLPP3
ENSG00000162415	rs7531019	-0.0573488	0.0167265	-3.42863	0.0283893	0.0209751	1.35347	0.00643765	0.028658	0.224637	0.822275	0.973231	FALSE	ZSWIM5
ENSG00000162434	rs529715	-0.056812	0.0112612	-5.04492	0.0383864	0.0109288	3.51241	-0.00382863	0.020228	-0.189273	0.84991	0.980593	FALSE	JAK1
ENSG00000162437	rs12021530	0.341705	0.0561683	6.08359	-0.00104762	0.0671167	-0.015609	-0.202318	0.0989598	-2.04445	0.0412647	0.415376	FALSE	RAVER2
ENSG00000162437	rs1926306	0.313712	0.0542213	5.78578	-0.0067772	0.0668623	-0.101361	-0.192359	0.101249	-1.89986	0.0577914	0.472219	FALSE	RAVER2
ENSG00000162438	rs6658816	-0.18628	0.0256549	-7.26099	-0.0195649	0.0478319	-0.409034	0.0494495	0.0425225	1.1629	0.245515	0.737105	FALSE	CTRC
ENSG00000162461	rs11577746	-0.26432	0.0207833	-12.7179	0.0199941	0.0289744	0.690059	0.00354768	0.0341504	0.103884	0.917448	0.990757	FALSE	SLC25A34
ENSG00000162510	rs35351292	-0.0892822	0.0175639	-5.08328	0.0391134	0.0255535	1.53065	-0.0288798	0.0297739	-0.969972	0.332259	0.790476	FALSE	MATN1
ENSG00000162511	rs74765249	0.0758751	0.0104695	7.24722	0.0522488	0.0161716	3.23089	-0.0216454	0.0178575	-1.21211	0.225729	0.722116	FALSE	LAPTM5
ENSG00000162511	rs4949294	-0.063839	0.00946675	-6.7435	0.0332468	0.020803	1.59818	0.00834388	0.0163336	0.510842	0.609497	0.913612	FALSE	LAPTM5
ENSG00000162512	rs7516039	-0.178451	0.033702	-5.29498	0.0716426	0.0517553	1.38426	0.111248	0.0578829	1.92195	0.055074	0.464453	FALSE	SDC3
ENSG00000162517	rs6663012	0.0378947	0.00999099	3.79289	-0.030579	0.0193221	-1.58259	-0.000574854	0.0180464	-0.0318542	0.974625	0.996504	FALSE	PEF1
ENSG00000162543	rs7542968	0.172939	0.0382665	4.51933	-0.0978191	0.047867	-2.04356	-0.0337899	0.0656546	-0.514662	0.606826	0.912731	FALSE	UBXN10
ENSG00000162585	rs260513	-0.0466227	0.0126619	-3.68214	0.0155475	0.0256983	0.605	-0.00308245	0.0208234	-0.148028	0.882334	0.98608	FALSE	FAAP20
ENSG00000162598	rs72669684	0.202371	0.0165651	12.2167	-0.00809686	0.0207883	-0.38949	-0.0213193	0.0249983	-0.85283	0.393923	0.823223	FALSE	C1orf87
ENSG00000162598	rs3768003	0.0951063	0.0193507	4.91489	-0.003314	0.0190735	-0.173749	-0.0613498	0.0329159	-1.86383	0.063065	0.489675	FALSE	C1orf87
ENSG00000162600	rs59924197	0.372835	0.0169623	21.9802	0.0158187	0.0208198	0.75979	-0.00577238	0.0282222	-0.204533	0.83808	0.976086	FALSE	OMA1
ENSG00000162601	rs232857	0.0774884	0.0179928	4.30662	0.0719034	0.0182624	3.93724	-0.0205775	0.0316228	-0.650718	0.515287	0.877443	FALSE	MYSM1
ENSG00000162604	rs11207794	-0.0514058	0.0129704	-3.96331	0.0467235	0.0192469	2.42759	-0.0262715	0.0217795	-1.20625	0.228219	0.724759	FALSE	TM2D1
ENSG00000162604	rs12031230	0.0429705	0.0133824	3.21096	0.02775	0.0185996	1.49197	0.0129787	0.0233816	0.555082	0.57923	0.90275	FALSE	TM2D1
ENSG00000162616	rs1166698	0.0842218	0.0214269	3.93065	-0.00989412	0.0282501	-0.350233	0.0522896	0.0352905	1.48169	0.138717	0.630598	FALSE	DNAJB4
ENSG00000162620	rs560808	-0.110782	0.00946291	-11.707	0.00946634	0.0206637	0.458114	-0.018022	0.0160647	-1.12184	0.262763	0.747718	FALSE	LRRIQ3
ENSG00000162623	rs1465483	0.0743502	0.0126737	5.86649	0.0334276	0.0213744	1.56391	0.00338758	0.0207991	0.162872	0.870846	0.983233	FALSE	TYW3
ENSG00000162650	rs12049330	0.0725556	0.0168346	4.30991	-0.0232686	0.0211036	-1.10259	0.0267177	0.030065	0.888666	0.374596	0.81696	FALSE	ATXN7L2
ENSG00000162654	rs75074497	-0.134444	0.0369785	-3.63574	0.221757	0.0666794	3.32572	-0.0637321	0.0622432	-1.02392	0.306117	0.774869	FALSE	GBP4
ENSG00000162664	rs2703990	-0.0456976	0.00998002	-4.5789	0.0176734	0.0219727	0.804332	0.00584547	0.0179254	0.326101	0.744397	0.95308	FALSE	ZNF326
ENSG00000162676	rs3103173	0.186234	0.0400264	4.65277	-0.0447989	0.0474066	-0.944991	0.0507321	0.0651542	0.778647	0.436439	0.84421	FALSE	GFI1
ENSG00000162688	rs6669386	-0.0601146	0.0140978	-4.2641	0.0194269	0.0262742	0.73939	-0.0271686	0.0252848	-1.0745	0.284329	0.763403	FALSE	AGL
ENSG00000162694	rs12040671	-0.103335	0.019987	-5.17012	0.0184825	0.018628	0.992185	0.0226904	0.033371	0.679945	0.497078	0.872771	FALSE	EXTL2
ENSG00000162702	rs2790114	0.124042	0.0143393	8.65049	0.146781	0.0232034	6.32584	0.00319726	0.0239053	0.133747	0.893657	0.987703	FALSE	ZNF281
ENSG00000162704	rs1174657	0.190826	0.00891592	21.4028	0.00500854	0.0174753	0.286606	0.0222333	0.0152765	1.45539	0.146193	0.641268	FALSE	ARPC5
ENSG00000162711	rs10925027	0.146656	0.0332831	4.40634	-0.189814	0.0632964	-2.9988	-0.0267615	0.0524529	-0.510201	0.610149	0.913612	FALSE	NLRP3
ENSG00000162714	rs11578583	0.145532	0.0206113	7.06076	0.050967	0.0410022	1.24303	0.00196936	0.0371763	0.0529735	0.957754	0.994551	FALSE	ZNF496
ENSG00000162722	rs7530535	-0.185271	0.027035	-6.85301	-0.0376914	0.0408487	-0.922706	0.053034	0.0440917	1.20281	0.229363	0.726131	FALSE	TRIM58
ENSG00000162729	rs2295621	-0.0801723	0.0153677	-5.21695	-0.0452668	0.0198654	-2.27867	0.0220732	0.0265888	0.830166	0.406547	0.828566	FALSE	IGSF8
ENSG00000162729	rs6427504	0.0434281	0.012459	3.48568	-0.0418606	0.0220275	-1.90038	0.00745156	0.0208567	0.357274	0.720899	0.947073	FALSE	IGSF8
ENSG00000162736	rs2038780	0.161075	0.00865004	18.6213	0.00412855	0.0199081	0.20738	0.00588757	0.0147527	0.399085	0.6899	0.937925	FALSE	NCSTN
ENSG00000162746	rs7520519	0.26932	0.0382088	7.04865	-0.181904	0.0412637	-4.40833	-0.0218888	0.0605736	-0.36136	0.717852	0.945931	FALSE	FCRLB
ENSG00000162757	rs1044516	0.0951638	0.0178939	5.31822	-0.0110715	0.0246178	-0.449737	0.0116966	0.0323439	0.361632	0.717963	0.945931	FALSE	C1orf74
ENSG00000162757	rs11119344	-0.0588003	0.0181916	-3.23229	0.0114485	0.0259564	0.441065	-0.0376702	0.0302191	-1.24657	0.212841	0.709467	FALSE	C1orf74
ENSG00000162769	rs1890932	0.559331	0.0238251	23.4766	0.0288758	0.0316213	0.913177	-0.00466825	0.0408815	-0.11419	0.909096	0.989726	FALSE	FLVCR1
ENSG00000162775	rs4839343	0.0502269	0.0124148	4.04572	0.0537181	0.0255417	2.10315	-0.00869426	0.0202827	-0.428654	0.668213	0.933375	FALSE	RBM15
ENSG00000162777	rs68029231	0.0868348	0.015328	5.66511	0.0495963	0.0224251	2.21164	0.00311576	0.025563	0.121886	0.903066	0.988548	FALSE	DENND2D
ENSG00000162779	rs6665833	0.0400846	0.00851112	4.70967	0.00444811	0.0176745	0.251669	-0.0163217	0.0146523	-1.11394	0.265488	0.749386	FALSE	AXDND1
ENSG00000162783	rs2332058	0.207601	0.0198848	10.4402	-0.126361	0.0401445	-3.14766	0.0310411	0.0354376	0.875937	0.381358	0.819082	FALSE	IER5
ENSG00000162813	rs6541127	0.0446747	0.016381	2.72722	0.0390554	0.0279569	1.39699	0.0659989	0.0280547	2.35251	0.0189817	0.30163	FALSE	BPNT1
ENSG00000162817	rs61830868	-0.0846633	0.0233706	-3.62264	0.0633005	0.0347309	1.8226	0.0329366	0.0433471	0.759835	0.447457	0.851634	FALSE	C1orf115
ENSG00000162836	rs2153463	-0.171473	0.0206624	-8.29879	0.055898	0.0358333	1.55995	-0.024751	0.0349272	-0.708645	0.478613	0.864256	FALSE	ACP6
ENSG00000162849	rs7523473	0.0584356	0.0142762	4.09323	-0.0242003	0.0160796	-1.50503	-0.0160192	0.0248502	-0.644632	0.519828	0.87921	FALSE	KIF26B
ENSG00000162877	rs1772143	-0.0815923	0.0070255	-11.6137	0.0409002	0.013864	2.95011	-0.0106247	0.0116317	-0.913428	0.361214	0.81055	FALSE	PM20D1
ENSG00000162885	rs834144	-0.401393	0.0182927	-21.9428	-0.0407134	0.0290519	-1.4014	-0.00185394	0.0224486	-0.0825863	0.934209	0.99178	FALSE	B3GALNT2
ENSG00000162885	rs2270538	0.111796	0.0184757	6.051	-0.0411277	0.0259123	-1.58719	-0.00183571	0.0230906	-0.0795005	0.936679	0.991941	FALSE	B3GALNT2
ENSG00000162889	rs4074956	0.0433016	0.0110176	3.93023	0.0620289	0.020772	2.98618	-0.00600423	0.0185544	-0.323601	0.746543	0.953267	FALSE	MAPKAPK2
ENSG00000162910	rs849749	-0.0781376	0.0110557	-7.06764	-0.0287644	0.0191279	-1.50379	-0.00435039	0.0200153	-0.217353	0.828092	0.973617	FALSE	MRPL55
ENSG00000162913	rs10916278	0.0420633	0.0107208	3.92351	-0.000861795	0.0188567	-0.0457023	-0.0119736	0.0171468	-0.698303	0.485053	0.866721	FALSE	OBSCN-AS1
ENSG00000162946	rs751229	-0.253529	0.0215575	-11.7606	-0.0624073	0.0405862	-1.53765	0.0249016	0.0348525	0.714486	0.475831	0.86334	FALSE	DISC1
ENSG00000163041	rs6678547	0.230814	0.0122338	18.8669	0.0529005	0.0186495	2.83656	0.0078649	0.0204667	0.384277	0.70083	0.940313	FALSE	H3-3A
ENSG00000163050	rs6426584	0.42553	0.0220029	19.3398	0.0169198	0.0384447	0.440108	0.0441236	0.0358464	1.23091	0.218584	0.715196	FALSE	COQ8A
ENSG00000163050	rs12079122	0.409221	0.0275402	14.8591	0.0318705	0.0316817	1.00596	0.0528958	0.0449815	1.17595	0.239937	0.732405	FALSE	COQ8A
ENSG00000163125	rs4970946	0.0708661	0.0136997	5.17284	-0.0229761	0.0206157	-1.11449	0.00800845	0.0243582	0.328779	0.742344	0.953064	FALSE	RPRD2
ENSG00000163131	rs10888384	0.0549583	0.013722	4.00511	0.074146	0.0275343	2.69286	0.0132036	0.0231124	0.571277	0.567852	0.897944	FALSE	CTSS
ENSG00000163141	rs7540258	0.187964	0.0315211	5.96311	-0.0465915	0.0270678	-1.72129	0.0667444	0.0512798	1.30157	0.193415	0.696357	FALSE	BNIPL
ENSG00000163218	rs3006445	0.0334801	0.00881618	3.79757	0.00404298	0.0183875	0.219876	0.00259704	0.0148683	0.17467	0.86134	0.982447	FALSE	PGLYRP4
ENSG00000163220	rs1560832	-0.104387	0.0168396	-6.19888	0.0976597	0.0267552	3.65012	-0.00190341	0.0294303	-0.0646754	0.948463	0.993322	FALSE	S100A9
ENSG00000163220	rs3006475	0.126682	0.0244237	5.18685	0.100299	0.0231545	4.33174	-0.0163229	0.0393069	-0.415267	0.677999	0.934755	FALSE	S100A9
ENSG00000163221	rs724781	-0.331719	0.0273436	-12.1315	0.117089	0.0434317	2.69593	-0.00397324	0.0477732	-0.0831687	0.933761	0.991753	FALSE	S100A12
ENSG00000163221	rs3795391	0.453602	0.038706	11.7191	0.145759	0.0375115	3.88572	-0.134159	0.062633	-2.14199	0.0327088	0.382815	FALSE	S100A12
ENSG00000163354	rs12023499	-0.0990319	0.0193853	-5.1086	-0.0495687	0.0241448	-2.05297	0.088324	0.0304094	2.9045	0.00378597	0.144693	FALSE	DCST2
ENSG00000163362	rs296534	0.0571822	0.0160523	3.56223	-0.0425738	0.0274437	-1.55131	-0.00693906	0.0259032	-0.267884	0.788811	0.964342	FALSE	INAVA
ENSG00000163374	rs2666826	-0.0570334	0.00845436	-6.74603	-0.0260548	0.0135889	-1.91735	7.70046e-05	0.0147684	0.00521415	0.99584	0.998937	FALSE	YY1AP1
ENSG00000163382	rs879461	-0.075852	0.012564	-6.03727	-0.00208799	0.0198455	-0.105212	0.00772458	0.0216087	0.357476	0.720753	0.947073	FALSE	NAXE
ENSG00000163393	rs1857234	0.246128	0.018507	13.2992	0.100063	0.0275373	3.63374	0.026766	0.0326127	0.820723	0.41214	0.830628	FALSE	SLC22A15
ENSG00000163435	rs11586632	-0.273482	0.0202981	-13.4733	-0.0152837	0.040334	-0.37893	-0.00228795	0.034872	-0.0656099	0.947695	0.993322	FALSE	ELF3
ENSG00000163468	rs11264467	-0.418156	0.0639568	-6.5381	-0.0313292	0.0159264	-1.96712	0.00461211	0.0166758	0.276575	0.782142	0.961992	FALSE	CCT3
ENSG00000163468	rs12134983	0.343734	0.0644156	5.33619	-0.0313292	0.0159264	-1.96712	0.00461211	0.0166758	0.276575	0.782142	0.961992	FALSE	CCT3
ENSG00000163472	rs949464	0.331762	0.0120921	27.4363	0.0295592	0.0269666	1.09614	0.0113161	0.02114	0.535294	0.592544	0.907854	FALSE	TMEM79
ENSG00000163531	rs2278796	-0.556575	0.096469	-5.76947	0.00551879	0.026336	0.209553	-0.0652136	0.026519	-2.45913	0.0142214	0.268046	FALSE	NFASC
ENSG00000163531	rs58066240	0.473511	0.0970174	4.88068	0.00551879	0.026336	0.209553	-0.0652136	0.026519	-2.45913	0.0142214	0.268046	FALSE	NFASC
ENSG00000163534	rs61691958	-0.3249	0.0529166	-6.13985	0.0972814	0.0565094	1.72151	-0.209014	0.0863652	-2.42011	0.0157278	0.275976	FALSE	FCRL1
ENSG00000163534	rs10908596	-0.156824	0.0416058	-3.76928	0.0590355	0.0622133	0.948921	-0.0439814	0.0683641	-0.643341	0.520306	0.87921	FALSE	FCRL1
ENSG00000163545	rs13374813	-0.103311	0.0137121	-7.53426	-0.00371788	0.023321	-0.159422	-0.0334772	0.0223781	-1.49598	0.134957	0.625195	FALSE	NUAK2
ENSG00000163545	rs1539695	-0.0910482	0.0142979	-6.36794	-0.00844126	0.0239116	-0.353019	-0.0251159	0.0233529	-1.07549	0.282861	0.761712	FALSE	NUAK2
ENSG00000163568	rs2793845	-0.230858	0.0487897	-4.73169	0.18481	0.0573689	3.22143	0.0588199	0.0864023	0.680767	0.496085	0.871617	FALSE	AIM2
ENSG00000163875	rs34746385	-0.0986847	0.0250209	-3.9441	0.0166593	0.0189534	0.878959	-0.0148761	0.039519	-0.376428	0.706725	0.942639	FALSE	MEAF6
ENSG00000164002	rs4660419	0.154767	0.0218882	7.07083	-0.00763014	0.0242269	-0.314945	-0.0108063	0.0361424	-0.298992	0.765116	0.955645	FALSE	EXO5
ENSG00000164008	rs10493114	0.124358	0.0139635	8.90594	-0.0072063	0.0213886	-0.336923	-0.0213315	0.0245865	-0.867612	0.3858	0.81984	FALSE	C1orf50
ENSG00000164008	rs12024615	0.0725381	0.0144812	5.00912	-0.00858886	0.0198466	-0.432763	-0.0217617	0.0225786	-0.963819	0.335555	0.792638	FALSE	C1orf50
ENSG00000164010	rs6674019	0.134066	0.0172943	7.75204	0.02244	0.0288479	0.777872	0.0230561	0.024051	0.958637	0.337903	0.793509	FALSE	ERMAP
ENSG00000164010	rs6675994	0.190781	0.0221175	8.62579	0.0551418	0.0218395	2.52486	-0.0469245	0.0330605	-1.41935	0.156081	0.652243	FALSE	ERMAP
ENSG00000164010	rs10890218	0.142684	0.0194616	7.33154	0.0411753	0.0244216	1.68602	0.00262007	0.0294562	0.0889479	0.929156	0.990893	FALSE	ERMAP
ENSG00000168159	rs12084511	0.151221	0.0180152	8.39406	0.0178647	0.018771	0.951718	0.0278701	0.0351738	0.792355	0.428501	0.840438	FALSE	RNF187
ENSG00000168275	rs2752	0.266241	0.0134074	19.8578	-0.00434582	0.0276661	-0.157081	0.0268383	0.0219207	1.22433	0.221348	0.717734	FALSE	COA6
ENSG00000168275	rs594657	0.0628865	0.0143438	4.38422	0.0242906	0.0243515	0.997501	-0.0051121	0.0228508	-0.223716	0.823017	0.973231	FALSE	COA6
ENSG00000168528	rs4949377	-1.10483	0.109866	-10.0561	0.224946	0.0535124	4.20362	-0.291728	0.0761171	-3.83263	0.00013991	0.0190052	TRUE	SERINC2
ENSG00000168528	rs4949370	-0.0391267	0.0407462	-0.960252	0.204296	0.0678757	3.00985	-0.091969	0.057387	-1.60261	0.109616	0.589768	FALSE	SERINC2
ENSG00000168528	rs10914330	0.614737	0.104726	5.86993	0.211214	0.0532896	3.96352	-0.255399	0.075392	-3.38761	0.000750398	0.0547964	FALSE	SERINC2
ENSG00000168653	rs3768324	-0.116744	0.0114031	-10.2379	-0.0109429	0.0171931	-0.636469	0.0244337	0.0172219	1.41876	0.156685	0.652409	FALSE	NDUFS5
ENSG00000168653	rs78058161	0.106685	0.0109799	9.71641	0.031354	0.0185125	1.69367	-0.0338127	0.0158348	-2.13534	0.0333423	0.384863	FALSE	NDUFS5
ENSG00000168765	rs604337	0.653353	0.0432594	15.1031	-0.0847761	0.0418465	-2.02588	-0.0290322	0.066516	-0.436469	0.662536	0.929856	FALSE	GSTM4
ENSG00000168765	rs686163	0.47485	0.0276518	17.1725	-0.106087	0.0555528	-1.90967	0.0153371	0.0455395	0.336788	0.736286	0.951851	FALSE	GSTM4
ENSG00000168765	rs115636764	0.624911	0.0546579	11.4331	-0.0689325	0.0402589	-1.71223	-0.149664	0.086668	-1.72687	0.0846028	0.536534	FALSE	GSTM4
ENSG00000168765	rs655315	-0.153448	0.0267288	-5.74095	-0.141294	0.0572884	-2.46637	0.0495746	0.0434057	1.14212	0.254221	0.74342	FALSE	GSTM4
ENSG00000169174	rs472495	-0.283728	0.0521746	-5.43805	0.170366	0.0928674	1.8345	-0.0916402	0.0880928	-1.04027	0.298844	0.769609	FALSE	PCSK9
ENSG00000169174	rs11206510	-0.231482	0.0673916	-3.43489	0.146237	0.0787557	1.85684	-0.134628	0.122204	-1.10167	0.270803	0.751335	FALSE	PCSK9
ENSG00000169224	rs10925076	-0.153718	0.0333451	-4.60993	-0.00966842	0.0474425	-0.203792	0.0541836	0.0563634	0.961326	0.336633	0.793264	FALSE	GCSAML
ENSG00000169231	rs370545	-0.216229	0.0159375	-13.5674	-0.0483447	0.0332485	-1.45404	0.00682296	0.026989	0.252806	0.800433	0.968753	FALSE	THBS3
ENSG00000169241	rs11264331	0.0368383	0.0121525	3.03133	-0.0576282	0.0234718	-2.45521	0.0504388	0.0195079	2.58555	0.00989358	0.233625	FALSE	SLC50A1
ENSG00000169442	rs1071849	-0.409711	0.0289228	-14.1657	0.0685701	0.0407593	1.68232	-0.0992487	0.0457175	-2.17091	0.0302342	0.374827	FALSE	CD52
ENSG00000169442	rs12145714	-0.100498	0.0274148	-3.66583	0.0170049	0.0394925	0.430585	-0.00189396	0.0439441	-0.0430994	0.965626	0.994551	FALSE	CD52
ENSG00000169504	rs11249178	0.143237	0.0204292	7.01139	-0.095616	0.0325141	-2.94075	0.000971919	0.0340243	0.0285654	0.97722	0.996555	FALSE	CLIC4
ENSG00000169598	rs7528951	0.0605438	0.0107335	5.64062	-0.0554341	0.024275	-2.28359	0.0120063	0.018908	0.634989	0.526507	0.881792	FALSE	DFFB
ENSG00000169641	rs1208930	-0.114441	0.0160983	-7.10888	-0.0756669	0.0272291	-2.7789	0.0254043	0.0284184	0.893937	0.373256	0.815521	FALSE	LUZP1
ENSG00000169885	rs60147457	0.0361194	0.00815423	4.42953	-0.017853	0.0128931	-1.38469	-0.00364323	0.0133329	-0.27325	0.784886	0.962845	FALSE	CALML6
ENSG00000169914	rs6681186	-0.117314	0.0143306	-8.18626	-0.0322681	0.0244739	-1.31847	0.0280635	0.0253824	1.10563	0.269263	0.751039	FALSE	OTUD3
ENSG00000169972	rs34734423	-0.172814	0.0185559	-9.31315	0.00536747	0.0193728	0.277062	-0.0147807	0.0290082	-0.509535	0.610657	0.913612	FALSE	PUSL1
ENSG00000169991	rs6670473	-0.079347	0.0199166	-3.98396	-0.0587716	0.0251366	-2.33809	0.0287569	0.0356451	0.806754	0.420458	0.83468	FALSE	IFFO2
ENSG00000170128	rs10920091	0.131757	0.0285678	4.61208	-0.187629	0.0482766	-3.88653	0.0266224	0.0474226	0.561386	0.574614	0.900025	FALSE	GPR25
ENSG00000170128	rs6660197	0.183193	0.0406916	4.50197	-0.146661	0.0398598	-3.67943	-0.0934246	0.0643787	-1.45117	0.147007	0.642823	FALSE	GPR25
ENSG00000171357	rs12137934	-0.0935735	0.00971088	-9.63595	-0.0146162	0.0154296	-0.947282	0.0270441	0.0154885	1.74608	0.0814582	0.52982	FALSE	LURAP1
ENSG00000171488	rs541122	-0.112943	0.0209954	-5.37942	-0.0401593	0.0435081	-0.923032	-0.0867506	0.0361667	-2.39863	0.016781	0.28468	FALSE	LRRC8C
ENSG00000171492	rs2475846	0.122169	0.0111237	10.9827	0.00858291	0.0236905	0.362293	-0.024578	0.0192616	-1.27601	0.202228	0.702365	FALSE	LRRC8D
ENSG00000171517	rs6686337	0.0989049	0.00906536	10.9102	-0.0020306	0.0137304	-0.147891	-0.00828261	0.015616	-0.530391	0.596135	0.908857	FALSE	LPAR3
ENSG00000171621	rs72641831	-0.169314	0.0228948	-7.39532	-0.00445508	0.0337327	-0.13207	-0.140083	0.041368	-3.38626	0.000805468	0.0574886	FALSE	SPSB1
ENSG00000171680	rs111497797	-0.266069	0.0250432	-10.6244	-0.0847997	0.024886	-3.40753	0.0527634	0.0453087	1.16453	0.244467	0.737105	FALSE	PLEKHG5
ENSG00000171729	rs2143580	-0.214417	0.0293322	-7.30994	0.00365118	0.0356693	0.102362	-0.0327047	0.0371947	-0.879285	0.379389	0.819082	FALSE	TMEM51
ENSG00000171729	rs12040275	0.11475	0.021134	5.42963	-0.00707204	0.0391073	-0.180837	-0.0105904	0.0358667	-0.295271	0.767827	0.95717	FALSE	TMEM51
ENSG00000171729	rs2206761	0.334813	0.0272579	12.2831	0.0273663	0.0415337	0.658894	-0.0485991	0.0344844	-1.40931	0.159031	0.655002	FALSE	TMEM51
ENSG00000171735	rs11586867	-0.0473451	0.0116521	-4.06323	-0.0219553	0.0237164	-0.925747	0.014926	0.0198028	0.753731	0.4511	0.851958	FALSE	CAMTA1
ENSG00000171793	rs10789262	-0.0766996	0.0151715	-5.05551	-0.0342487	0.0257347	-1.33084	0.0173899	0.0246622	0.705126	0.481197	0.864718	FALSE	CTPS1
ENSG00000171793	rs11209604	0.0848675	0.0223301	3.80058	-0.0189502	0.0213028	-0.889563	-0.0208416	0.038867	-0.536228	0.59266	0.907854	FALSE	CTPS1
ENSG00000171806	rs12122767	-0.316234	0.018665	-16.9426	-0.00912554	0.0170925	-0.533891	-0.0214971	0.0315448	-0.68148	0.495648	0.87135	FALSE	METTL18
ENSG00000171943	rs6683357	0.206788	0.0176099	11.7427	-0.0274712	0.0345139	-0.795945	0.0232428	0.0292364	0.794996	0.426706	0.839181	FALSE	SRGAP2C
ENSG00000172260	rs11209948	-0.319673	0.0211269	-15.1311	-0.00556084	0.0411477	-0.135143	0.0517199	0.0352929	1.46545	0.143066	0.635946	FALSE	NEGR1
ENSG00000173171	rs370545	-0.0680194	0.0180081	-3.77717	0.00416059	0.0379144	0.109736	0.0243527	0.0308368	0.789728	0.429793	0.840662	FALSE	MTX1
ENSG00000173212	rs1775511	0.156308	0.0247663	6.31134	0.0127694	0.0412727	0.309391	0.103654	0.0436364	2.37539	0.0179443	0.292126	FALSE	MAB21L3
ENSG00000173369	rs9434	0.333336	0.0629946	5.29151	0.734279	0.116017	6.32907	0.00662081	0.106953	0.0619042	0.950649	0.993322	FALSE	C1QB
ENSG00000173372	rs291993	0.194447	0.0601646	3.23192	0.657317	0.132241	4.97059	0.0821558	0.102062	0.804958	0.421282	0.835387	FALSE	C1QA
ENSG00000173372	rs12130508	0.329002	0.0674918	4.8747	0.746906	0.106721	6.99869	-0.0134764	0.115746	-0.11643	0.907323	0.989316	FALSE	C1QA
ENSG00000173409	rs11122186	-0.0849531	0.0223369	-3.80327	0.00757283	0.0189078	0.400514	-0.0269137	0.0339968	-0.791654	0.428692	0.840551	FALSE	ARV1
ENSG00000173409	rs11122172	-0.0439929	0.0134913	-3.26083	0.0200837	0.0249663	0.804436	-0.0210358	0.0208898	-1.00699	0.314407	0.778862	FALSE	ARV1
ENSG00000173660	rs41292543	-0.0974471	0.0143291	-6.80067	-0.000744192	0.0135902	-0.0547594	-0.0321634	0.0236635	-1.3592	0.174454	0.677381	FALSE	UQCRH
ENSG00000173726	rs7554276	0.0308844	0.00851581	3.62671	0.0322833	0.0140599	2.29612	-0.00640813	0.0145234	-0.441229	0.659125	0.929856	FALSE	TOMM20
ENSG00000174175	rs72712029	-0.121961	0.0240459	-5.07198	0.0571861	0.0371173	1.54069	-0.0455343	0.0404755	-1.12499	0.260836	0.747718	FALSE	SELP
ENSG00000174514	rs3747968	0.0411551	0.0111076	3.70513	0.0183744	0.0138319	1.32841	-0.0100342	0.0193933	-0.517405	0.604903	0.911685	FALSE	MFSD4A
ENSG00000174529	rs11240352	-0.0934109	0.0135947	-6.87112	-0.0695892	0.0269182	-2.58521	0.0720146	0.0222728	3.2333	0.00128927	0.0806302	FALSE	TMEM81
ENSG00000174574	rs7538228	-0.102018	0.0108821	-9.3748	0.0121673	0.0121491	1.0015	0.0316088	0.0191387	1.65156	0.0994416	0.569685	FALSE	AKIRIN1
ENSG00000174574	rs3768324	-0.0367271	0.00889564	-4.12866	0.0235495	0.0141247	1.66726	-0.00479209	0.0140236	-0.341716	0.732592	0.950561	FALSE	AKIRIN1
ENSG00000174606	rs10864037	0.0725374	0.00839039	8.6453	0.00312803	0.016655	0.187812	0.00167387	0.0139773	0.119756	0.904753	0.988649	FALSE	ANGEL2
ENSG00000175130	rs909001	-0.13559	0.0389738	-3.479	0.113549	0.0485969	2.33655	0.0317023	0.0630176	0.503071	0.614942	0.914204	FALSE	MARCKSL1
ENSG00000175984	rs222500	0.0983076	0.0256164	3.83768	-0.0137706	0.0539956	-0.255031	-0.0155143	0.0413246	-0.375426	0.707356	0.942639	FALSE	DENND2C
ENSG00000176083	rs11247931	-0.29425	0.0604695	-4.86609	-0.00133056	0.0792149	-0.0167968	0.115295	0.103667	1.11217	0.266249	0.749599	FALSE	ZNF683
ENSG00000176092	rs3795686	0.170834	0.026531	6.43906	0.0506515	0.0428978	1.18075	-0.0471878	0.0436921	-1.08001	0.280319	0.758786	FALSE	CRYBG2
ENSG00000176092	rs10794531	-0.126076	0.0277794	-4.53848	-0.0120409	0.0416796	-0.288893	0.0559354	0.0425612	1.31424	0.189375	0.693944	FALSE	CRYBG2
ENSG00000176393	rs4950807	-0.600687	0.0162781	-36.9016	0.0318896	0.0239955	1.32898	-0.0714307	0.0206559	-3.45813	0.000588533	0.045875	TRUE	RNPEP
ENSG00000176393	rs16849483	-0.173034	0.0193348	-8.94937	-0.0473449	0.0225881	-2.09601	0.0375514	0.0246731	1.52195	0.128307	0.617378	FALSE	RNPEP
ENSG00000176393	rs4950756	-0.0649438	0.0160868	-4.0371	-0.0360869	0.0262594	-1.37425	0.0110428	0.0205258	0.537995	0.591774	0.907414	FALSE	RNPEP
ENSG00000177000	rs3818762	0.201109	0.0159577	12.6026	-0.0251776	0.0217066	-1.1599	0.00889531	0.0236047	0.376846	0.706439	0.942639	FALSE	MTHFR
ENSG00000177000	rs3753582	0.229236	0.0222159	10.3185	-0.0160828	0.0187175	-0.859235	-0.0275365	0.0362622	-0.759373	0.447943	0.851634	FALSE	MTHFR
ENSG00000177000	rs4075034	0.104901	0.0127603	8.22088	-0.032925	0.0239759	-1.37325	0.0174673	0.0225724	0.773833	0.439145	0.846089	FALSE	MTHFR
ENSG00000177272	rs2640480	-0.109655	0.0208815	-5.25127	-0.0303657	0.0331129	-0.917036	0.0252743	0.0353924	0.714116	0.476356	0.863511	FALSE	KCNA3
ENSG00000177301	rs12086457	-0.0894257	0.0181396	-4.92987	-0.0609208	0.0325588	-1.8711	0.0492867	0.0305429	1.61369	0.10688	0.583327	FALSE	KCNA2
ENSG00000177614	rs714214	0.0607002	0.0134763	4.50421	0.032119	0.0168609	1.90495	-0.00967356	0.020729	-0.466669	0.641092	0.924745	FALSE	PGBD5
ENSG00000177628	rs2009578	0.137864	0.0172993	7.96933	-0.00841585	0.0273749	-0.30743	0.0498079	0.0318026	1.56616	0.117718	0.6028	FALSE	GBA
ENSG00000177868	rs2816599	0.306072	0.0120238	25.4555	-0.0173054	0.0202984	-0.852554	0.0137575	0.0218246	0.630365	0.529304	0.882242	FALSE	SVBP
ENSG00000178028	rs12419	0.0326828	0.00874862	3.73576	-0.0218053	0.0150683	-1.4471	-0.00936899	0.0151297	-0.619243	0.536003	0.88359	FALSE	DMAP1
ENSG00000178028	rs4660766	-0.0250841	0.00939625	-2.66959	-0.0134789	0.014791	-0.911294	-0.0256988	0.0166053	-1.54763	0.122295	0.608726	FALSE	DMAP1
ENSG00000178096	rs77644650	0.102372	0.0258612	3.95854	0.002089	0.028277	0.0738764	0.0146346	0.0450737	0.324681	0.745768	0.953239	FALSE	BOLA1
ENSG00000179051	rs12077703	0.100978	0.0118238	8.54023	0.0203479	0.0205125	0.991978	0.040402	0.018816	2.14722	0.0320875	0.382057	FALSE	RCC2
ENSG00000179163	rs35385477	-0.215477	0.0189161	-11.3912	0.0345891	0.0400061	0.864596	-0.0477858	0.0334998	-1.42645	0.153995	0.650493	FALSE	FUCA1
ENSG00000179163	rs2502973	-0.141404	0.0260724	-5.42352	-0.000541907	0.0334887	-0.0161818	-0.0110279	0.0461829	-0.238788	0.811275	0.970774	FALSE	FUCA1
ENSG00000179403	rs3813208	0.228285	0.0233635	9.77102	-0.0218362	0.0168246	-1.29787	-0.0338537	0.026487	-1.27813	0.201766	0.702365	FALSE	VWA1
ENSG00000179743	rs4661346	-0.0583062	0.0141064	-4.13332	0.0338438	0.0225969	1.49772	-0.0241489	0.0232766	-1.03747	0.300027	0.770373	FALSE	AL450998.2
ENSG00000179743	rs848302	0.0705418	0.017053	4.13662	0.0234976	0.0201675	1.16513	-0.0125419	0.0289415	-0.433352	0.664794	0.931266	FALSE	AL450998.2
ENSG00000179862	rs35873233	0.542134	0.0366595	14.7884	0.00990858	0.0342478	0.28932	0.136381	0.0577266	2.36253	0.0185694	0.298601	FALSE	CITED4
ENSG00000179902	rs507482	0.183824	0.0164625	11.1662	0.0220615	0.016266	1.3563	0.0246007	0.023427	1.0501	0.295711	0.768763	FALSE	C1orf194
ENSG00000179902	rs682288	-0.0850073	0.0101239	-8.39671	0.026815	0.0189464	1.41531	0.00524574	0.0175397	0.299079	0.764919	0.955645	FALSE	C1orf194
ENSG00000180198	rs12131711	-0.100287	0.0149197	-6.72176	-0.0149957	0.0260471	-0.575714	0.0259282	0.0244046	1.06243	0.288252	0.764882	FALSE	RCC1
ENSG00000181218	rs1925722	-0.130068	0.0317097	-4.10186	0.0736617	0.0368847	1.99708	0.0723109	0.0494178	1.46326	0.143664	0.636947	FALSE	H2AW
ENSG00000181754	rs529773	-0.0989096	0.0172852	-5.72221	-0.0025727	0.0358824	-0.0716981	-0.0113139	0.0286176	-0.395347	0.692771	0.937925	FALSE	AMIGO1
ENSG00000181873	rs72757824	0.0922411	0.0181465	5.08314	-0.0212634	0.0321668	-0.661036	0.039612	0.0319864	1.2384	0.216273	0.712683	FALSE	IBA57
ENSG00000182118	rs4378192	-0.288478	0.0406172	-7.10236	0.239675	0.0718408	3.33619	-0.366708	0.0663327	-5.52832	4.83629e-08	4.91932e-05	TRUE	FAM89A
ENSG00000182118	rs1321130	0.172033	0.0432492	3.97772	-0.042506	0.0703441	-0.604259	0.0481096	0.0734826	0.654707	0.51276	0.877443	FALSE	FAM89A
ENSG00000182134	rs3748612	0.128623	0.0158361	8.12216	0.00669471	0.0258896	0.258586	-0.0235073	0.0266287	-0.882779	0.377534	0.818636	FALSE	TDRKH
ENSG00000182183	rs546662	0.169688	0.0286429	5.92428	-0.101507	0.033569	-3.02383	-0.0610595	0.0459307	-1.32938	0.184164	0.688258	FALSE	SHISAL2A
ENSG00000182749	rs10449775	-0.10568	0.0229099	-4.61284	-0.0439691	0.0468241	-0.939027	0.0609067	0.0399344	1.52517	0.127723	0.616198	FALSE	PAQR7
ENSG00000182827	rs2306120	0.0450292	0.00934851	4.81673	-0.0344273	0.0198308	-1.73605	0.0179829	0.0164447	1.09354	0.274332	0.754028	FALSE	ACBD3
ENSG00000183347	rs9428021	0.193698	0.0354907	5.45771	0.232675	0.0624221	3.72745	-0.135468	0.0574134	-2.35952	0.0185462	0.298601	FALSE	GBP6
ENSG00000183386	rs35655346	0.499722	0.0389197	12.8398	0.029634	0.0406086	0.729748	-0.00669764	0.0604618	-0.110775	0.911796	0.989921	FALSE	FHL3
ENSG00000183386	rs111501991	0.440944	0.0377004	11.696	0.0185648	0.0389226	0.476968	0.0351594	0.0627712	0.560119	0.575437	0.900025	FALSE	FHL3
ENSG00000183386	rs4072980	0.246786	0.0283221	8.71354	0.0262196	0.0511376	0.512726	0.00146956	0.043602	0.0337041	0.973113	0.996504	FALSE	FHL3
ENSG00000183431	rs28545785	0.306487	0.026999	11.3518	0.0453812	0.0283084	1.6031	0.0955587	0.0418631	2.28265	0.022805	0.325239	FALSE	SF3A3
ENSG00000183431	rs4072980	0.179552	0.0195257	9.1957	0.0292479	0.0355325	0.823133	0.0559908	0.0300199	1.86512	0.0625033	0.488013	FALSE	SF3A3
ENSG00000183431	rs111501991	0.134229	0.0262223	5.11886	0.0650689	0.0271949	2.39269	0.0461394	0.0436197	1.05776	0.29038	0.765301	FALSE	SF3A3
ENSG00000183520	rs4072980	0.0430768	0.00912201	4.7223	-0.0181912	0.0185361	-0.981389	0.00821868	0.0154971	0.530337	0.595962	0.908857	FALSE	UTP11
ENSG00000183598	rs11205310	1.17446	0.066534	17.652	-0.0100057	0.0290973	-0.343871	-0.0299343	0.0449206	-0.666383	0.505242	0.877004	FALSE	H3C13
ENSG00000183598	rs12023231	-1.12638	0.0685435	-16.4331	-0.0228035	0.0287291	-0.793742	0.0149028	0.0464402	0.320903	0.7483	0.953267	FALSE	H3C13
ENSG00000183682	rs2275767	0.111587	0.0215396	5.18053	0.035643	0.0383366	0.929738	-0.0791042	0.0368881	-2.14444	0.0324005	0.382538	FALSE	BMP8A
ENSG00000183726	rs1293259	0.190233	0.0118376	16.0702	0.0167711	0.0126431	1.3265	-0.00930988	0.0176511	-0.527438	0.597921	0.909726	FALSE	TMEM50A
ENSG00000183726	rs3093614	0.147965	0.00860034	17.2045	0.0123113	0.0156593	0.786199	0.00154777	0.0134607	0.114984	0.908476	0.989718	FALSE	TMEM50A
ENSG00000183780	rs594657	0.134738	0.00929953	14.4886	0.00563305	0.0156783	0.359288	-0.0171044	0.0149745	-1.14223	0.253545	0.742304	FALSE	SLC35F3
ENSG00000183814	rs10915936	0.0735767	0.0146451	5.02398	0.0584638	0.0241522	2.42064	-0.0509824	0.0235577	-2.16415	0.0307418	0.376791	FALSE	LIN9
ENSG00000184005	rs1251490	-0.186459	0.0194918	-9.56605	0.0145745	0.0408914	0.356419	0.0152487	0.0317694	0.47998	0.631269	0.920145	FALSE	ST6GALNAC3
ENSG00000184005	rs1344929	-0.0908317	0.0190013	-4.78029	0.0238519	0.0392457	0.607758	0.0060978	0.0320608	0.190195	0.849189	0.980593	FALSE	ST6GALNAC3
ENSG00000184292	rs12068597	1.41935	0.0469414	30.2366	-0.062433	0.0581752	-1.07319	0.172326	0.0796737	2.16289	0.0308046	0.377088	FALSE	TACSTD2
ENSG00000184313	rs746503	-0.0406276	0.00911978	-4.45489	-0.0411282	0.0161709	-2.54335	0.0207088	0.0154236	1.34267	0.180361	0.683885	FALSE	MROH7
ENSG00000184389	rs10429859	0.340287	0.0219695	15.4891	-0.0548654	0.0339744	-1.6149	0.0564422	0.0395724	1.4263	0.154351	0.650493	FALSE	A3GALT2
ENSG00000184677	rs55691792	0.206609	0.0155685	13.271	-0.0715173	0.0252167	-2.83611	0.0188434	0.0224976	0.837575	0.402451	0.826351	FALSE	ZBTB40
ENSG00000184677	rs881646	0.105062	0.015399	6.82266	-0.0654876	0.0254496	-2.57323	0.0107134	0.0225065	0.476011	0.634093	0.921912	FALSE	ZBTB40
ENSG00000185155	rs10799347	-0.0337622	0.0133345	-2.53194	-0.0272439	0.0236424	-1.15233	-0.033508	0.0224371	-1.49342	0.135704	0.626259	FALSE	MIXL1
ENSG00000185278	rs10912824	-0.0378937	0.0114392	-3.31262	0.0453306	0.0224796	2.01652	-0.0309566	0.0200163	-1.54657	0.122278	0.608726	FALSE	ZBTB37
ENSG00000185420	rs6673291	-0.044668	0.0154435	-2.89234	0.0654592	0.0294469	2.22296	-0.0585443	0.0267041	-2.19233	0.0285912	0.361193	FALSE	SMYD3
ENSG00000185436	rs59960858	0.0853684	0.0281043	3.03756	-0.0086127	0.0327904	-0.262659	0.0419124	0.0489324	0.856537	0.392125	0.821647	FALSE	IFNLR1
ENSG00000185495	rs4653899	0.117661	0.0245864	4.78563	0.00964509	0.0271189	0.355659	-0.0528364	0.0386706	-1.36632	0.172104	0.673331	FALSE	AC138393.1
ENSG00000185495	rs7528514	-0.0751128	0.0187174	-4.013	-0.0111051	0.031001	-0.358218	0.00528386	0.0312857	0.168891	0.865884	0.98254	FALSE	AC138393.1
ENSG00000185499	rs11264341	0.214691	0.0251777	8.52703	-0.057247	0.0509582	-1.12341	-0.0138742	0.041996	-0.330369	0.741143	0.953064	FALSE	MUC1
ENSG00000185499	rs822478	0.147582	0.0266532	5.53711	-0.0176715	0.0452958	-0.390135	-0.0851477	0.047013	-1.81115	0.0706646	0.507435	FALSE	MUC1
ENSG00000186063	rs2936033	-0.0372943	0.0137851	-2.70541	0.0178782	0.0218231	0.819235	-0.026925	0.0228276	-1.17949	0.238605	0.732405	FALSE	AIDA
ENSG00000186207	rs16834090	-0.0618989	0.0146967	-4.21175	0.0294982	0.0261417	1.1284	-0.0399198	0.0243138	-1.64185	0.100902	0.572937	FALSE	LCE5A
ENSG00000186283	rs2152320	-0.0989195	0.0114639	-8.62882	0.0396058	0.0248144	1.59608	-0.0270064	0.0189859	-1.42245	0.155314	0.651637	FALSE	TOR3A
ENSG00000186283	rs61823786	0.0624345	0.0128089	4.87429	0.0343914	0.0216602	1.58777	-0.0297579	0.0198212	-1.50132	0.133924	0.625193	FALSE	TOR3A
ENSG00000186283	rs2636278	0.0671706	0.0133492	5.03182	0.0492846	0.0223946	2.20073	-0.0475038	0.0201267	-2.36024	0.018602	0.298601	FALSE	TOR3A
ENSG00000186301	rs761421	-0.0871107	0.0156161	-5.57828	-0.0385453	0.0345777	-1.11474	0.00262419	0.02786	0.0941923	0.924979	0.990893	FALSE	MST1P2
ENSG00000186301	rs157252	-0.11543	0.0168371	-6.85568	-0.070859	0.033311	-2.1272	0.0415506	0.0283546	1.46539	0.143235	0.63616	FALSE	MST1P2
ENSG00000186301	rs2670495	0.062853	0.0172221	3.64956	-0.0479688	0.0306848	-1.56328	0.0171215	0.0286407	0.597802	0.550037	0.890735	FALSE	MST1P2
ENSG00000186364	rs17354594	0.108471	0.0147014	7.37824	0.0112004	0.0269816	0.415111	-0.00104511	0.0238898	-0.043747	0.965133	0.994551	FALSE	NUDT17
ENSG00000186409	rs139704890	-0.0513061	0.0149077	-3.4416	0.124479	0.0283355	4.39305	-0.0693176	0.0247335	-2.80257	0.00527033	0.170718	FALSE	CCDC30
ENSG00000186715	rs761422	0.129258	0.0145729	8.86974	-0.0417913	0.0333636	-1.2526	-0.0111123	0.0259872	-0.427608	0.669166	0.933375	FALSE	MST1L
ENSG00000186891	rs6697886	-0.265103	0.0416595	-6.36355	0.0196352	0.046427	0.422927	-0.011517	0.0683071	-0.168606	0.866108	0.98254	FALSE	TNFRSF18
ENSG00000187010	rs644592	0.808722	0.0368512	21.9456	-0.0922584	0.038406	-2.40219	0.0063024	0.0544509	0.115745	0.907908	0.989527	FALSE	RHD
ENSG00000187010	rs614997	0.712609	0.0259879	27.4208	-0.127897	0.0481825	-2.65443	0.0451145	0.0410774	1.09828	0.272263	0.752642	FALSE	RHD
ENSG00000187173	rs1781419	-0.0591505	0.0132481	-4.46483	-0.0384464	0.0216104	-1.77907	0.0365176	0.022208	1.64434	0.100429	0.572528	FALSE	LCE2A
ENSG00000187513	rs9425913	-0.0813756	0.0170059	-4.78514	-0.0801544	0.0283914	-2.82319	-0.00188224	0.030291	-0.0621385	0.950453	0.993322	FALSE	GJA4
ENSG00000187583	rs28731045	-0.0607991	0.0223926	-2.71515	-0.135183	0.0304938	-4.43312	-0.0547261	0.0403495	-1.3563	0.176304	0.679869	FALSE	PLEKHN1
ENSG00000187608	rs2341365	-0.650744	0.100456	-6.47792	-0.0386278	0.0614519	-0.628586	-0.114473	0.174716	-0.655191	0.512652	0.877443	FALSE	ISG15
ENSG00000187608	rs3128117	0.172992	0.0445348	3.88443	-0.0284237	0.0861744	-0.329839	-0.023643	0.0747699	-0.31621	0.751869	0.953771	FALSE	ISG15
ENSG00000187862	rs7538961	0.148492	0.0193778	7.66303	0.0208888	0.0304604	0.685769	0.0102525	0.033151	0.309267	0.757131	0.954262	FALSE	TTC24
ENSG00000187961	rs13303327	-0.131525	0.023311	-5.64216	-0.0880468	0.0207312	-4.24706	-0.0104064	0.0389115	-0.267438	0.78921	0.964342	FALSE	KLHL17
ENSG00000187980	rs2005393	-0.0555644	0.0150105	-3.7017	0.0350931	0.028976	1.21111	-0.0297459	0.0246386	-1.20729	0.227692	0.724177	FALSE	PLA2G2C
ENSG00000188157	rs3128117	0.166863	0.030782	5.42082	-0.0362521	0.0603016	-0.601179	-0.0442281	0.052111	-0.84873	0.396148	0.824215	FALSE	AGRN
ENSG00000188290	rs3128117	0.408181	0.0521365	7.82908	0.232797	0.0897785	2.59302	-0.0789265	0.0777936	-1.01456	0.310472	0.776825	FALSE	HES4
ENSG00000188290	rs7526076	-0.292171	0.057391	-5.09089	0.168139	0.0801114	2.09881	-0.00185341	0.0867262	-0.0213708	0.982955	0.996598	FALSE	HES4
ENSG00000188295	rs2270616	0.144477	0.0158136	9.1363	0.0377194	0.0293894	1.28344	0.0140709	0.0268736	0.523596	0.600815	0.91086	FALSE	ZNF669
ENSG00000188404	rs2223286	-0.208707	0.014619	-14.2764	0.144843	0.0236802	6.11661	0.0467914	0.0236013	1.98258	0.0477986	0.436018	FALSE	SELL
ENSG00000188404	rs3917775	-0.133402	0.013205	-10.1024	0.162891	0.0276152	5.89857	0.0117127	0.0231682	0.50555	0.613394	0.914204	FALSE	SELL
ENSG00000188529	rs519202	-0.0254325	0.0089538	-2.84042	0.00590555	0.0179578	0.328857	-0.0158488	0.0152662	-1.03816	0.299455	0.769974	FALSE	SRSF10
ENSG00000188585	rs12065736	0.0689277	0.0150637	4.57575	0.0124769	0.0153885	0.810796	-0.0460217	0.0271014	-1.69813	0.0899321	0.54912	FALSE	CLEC20A
ENSG00000188610	rs6683357	0.0764018	0.0147001	5.19736	0.0299763	0.0288325	1.03967	0.0103037	0.0243865	0.422515	0.672666	0.934182	FALSE	FAM72B
ENSG00000188641	rs1356918	-0.0877068	0.0178669	-4.90891	-0.0640883	0.0249335	-2.57037	0.0129551	0.0305307	0.424331	0.671372	0.933682	FALSE	DPYD
ENSG00000188761	rs17464525	0.143981	0.031797	4.52814	-0.0471408	0.0394091	-1.19619	0.064775	0.0553001	1.17134	0.241689	0.734839	FALSE	BCL2L15
ENSG00000188976	rs2272757	-0.0726003	0.00919292	-7.89741	0.00736114	0.0156412	0.470624	0.00669269	0.0142697	0.469016	0.639483	0.924404	FALSE	NOC2L
ENSG00000189171	rs7345	0.133815	0.0139739	9.57606	-0.0556641	0.0294713	-1.88876	0.0466146	0.0237144	1.96567	0.0496344	0.443595	FALSE	S100A13
ENSG00000189337	rs6691090	-0.25659	0.0654508	-3.92035	-0.0605012	0.0890974	-0.679045	0.093822	0.110988	0.845333	0.398061	0.825899	FALSE	KAZN
ENSG00000189339	rs28635343	0.1516	0.032092	4.72394	0.00522347	0.0380604	0.137241	0.0338503	0.0562374	0.601918	0.547415	0.88927	FALSE	SLC35E2B
ENSG00000189339	rs7796	-0.107188	0.0242301	-4.42375	-0.0131149	0.0526343	-0.249171	0.0291718	0.0404073	0.721944	0.470408	0.859549	FALSE	SLC35E2B
ENSG00000196187	rs56108141	0.101401	0.0206961	4.89954	-0.0157189	0.0196083	-0.801646	0.015714	0.0347556	0.452129	0.651369	0.927925	FALSE	TMEM63A
ENSG00000196189	rs2248273	0.0849442	0.0185838	4.57086	-0.0499356	0.0280914	-1.77761	0.0199951	0.0311898	0.64108	0.521563	0.879928	FALSE	SEMA4A
ENSG00000196189	rs11264435	0.0774471	0.0195914	3.95312	-0.0434833	0.0268322	-1.62056	0.00915631	0.0310949	0.294463	0.768581	0.957427	FALSE	SEMA4A
ENSG00000196242	rs12045700	-0.0635568	0.0134212	-4.73555	0.00258524	0.0151094	0.171102	-0.0311572	0.0223294	-1.39534	0.163246	0.659165	FALSE	OR2C3
ENSG00000196242	rs12141850	0.0520251	0.0105417	4.93518	-0.0127753	0.0170165	-0.750756	0.0112886	0.01791	0.630299	0.52855	0.882242	FALSE	OR2C3
ENSG00000196352	rs10864181	-0.304144	0.0149468	-20.3484	-0.0166836	0.0253603	-0.657862	0.0420877	0.024811	1.69633	0.0905262	0.549552	FALSE	CD55
ENSG00000196369	rs6670984	0.0781819	0.0207068	3.77566	0.0559773	0.0371286	1.50766	-0.00350891	0.0357626	-0.0981167	0.921951	0.990893	FALSE	SRGAP2B
ENSG00000196369	rs1298954	-0.0634656	0.0219088	-2.89681	0.0602266	0.0393338	1.53116	-0.00877035	0.0355012	-0.247043	0.804883	0.970774	FALSE	SRGAP2B
ENSG00000196418	rs76962482	-0.1467	0.0243876	-6.01536	0.0645474	0.0212741	3.03408	-0.030247	0.0401002	-0.754286	0.450826	0.851695	FALSE	ZNF124
ENSG00000196418	rs28830522	-0.0649019	0.0175232	-3.70377	0.0694033	0.0237642	2.9205	-0.0229461	0.0285791	-0.802898	0.423575	0.836751	FALSE	ZNF124
ENSG00000196505	rs12142301	0.0506959	0.00966172	5.24709	0.0552276	0.0209453	2.63675	-0.00377397	0.0162814	-0.231796	0.816719	0.97192	FALSE	GDAP2
ENSG00000196890	rs190251	-0.0361195	0.0107956	-3.34576	0.00179608	0.0213545	0.0841077	-0.00751943	0.0191161	-0.393355	0.694225	0.938527	FALSE	H2BU1
ENSG00000197147	rs12118131	-0.533416	0.0194348	-27.4464	-0.0666032	0.0389351	-1.71062	0.0883614	0.0308111	2.86784	0.00423622	0.154671	FALSE	LRRC8B
ENSG00000197323	rs11803022	-0.0952994	0.0150414	-6.33583	0.0396129	0.0136444	2.90324	0.0316293	0.0238809	1.32446	0.185983	0.690427	FALSE	TRIM33
ENSG00000197323	rs3827735	0.0722174	0.0130811	5.52073	0.0514297	0.0139315	3.69161	-0.0206175	0.0227127	-0.907754	0.364388	0.812159	FALSE	TRIM33
ENSG00000197403	rs2564856	-0.179045	0.0234714	-7.62822	-0.0443667	0.0486039	-0.912822	0.0133171	0.0412312	0.322985	0.746731	0.953267	FALSE	OR6N1
ENSG00000197403	rs1864346	0.109381	0.0270547	4.04294	-0.04567	0.0433771	-1.05286	0.019747	0.0425017	0.464617	0.642329	0.925387	FALSE	OR6N1
ENSG00000197429	rs61784821	-0.132206	0.0141511	-9.34245	0.00699018	0.0236026	0.296162	0.0265123	0.0252236	1.05109	0.293386	0.767025	FALSE	IPP
ENSG00000197520	rs28765200	-0.0982295	0.0219692	-4.47123	0.0313044	0.0382498	0.818419	-0.0154796	0.0371816	-0.416324	0.677206	0.934592	FALSE	FAM177B
ENSG00000197568	rs111723337	-0.0886477	0.0154219	-5.74817	0.00210781	0.0204037	0.103305	0.0221229	0.0257073	0.860568	0.389584	0.820679	FALSE	HHLA3
ENSG00000197622	rs12039522	0.0303343	0.0087836	3.45351	0.011267	0.0146189	0.770712	-0.00423563	0.0149139	-0.284006	0.776415	0.960389	FALSE	CDC42SE1
ENSG00000197747	rs3007690	0.127552	0.0353506	3.60821	-0.0122474	0.0304674	-0.401984	0.0503368	0.0595483	0.84531	0.398127	0.825899	FALSE	S100A10
ENSG00000197780	rs28522171	0.0807659	0.0195422	4.13289	0.0046765	0.0227071	0.205949	-0.0212966	0.0295618	-0.720407	0.471472	0.860022	FALSE	TAF13
ENSG00000197780	rs12025134	-0.0497394	0.0143117	-3.47543	0.00942503	0.0295925	0.318493	-0.0139917	0.0242518	-0.576935	0.564083	0.896418	FALSE	TAF13
ENSG00000197852	rs2477429	0.0683415	0.0159531	4.2839	-0.119698	0.0264929	-4.51812	0.0181799	0.0268784	0.676374	0.498863	0.874029	FALSE	INKA2
ENSG00000197959	rs61807784	0.0829428	0.0210377	3.94259	-0.00576159	0.0355633	-0.162009	0.0129717	0.0358971	0.361358	0.717847	0.945931	FALSE	DNM3
ENSG00000197959	rs60302909	-0.0802422	0.0236052	-3.39935	0.00591013	0.0330139	0.179019	-0.0075846	0.0395909	-0.191574	0.848105	0.980551	FALSE	DNM3
ENSG00000197982	rs61776676	0.104164	0.0200757	5.18853	0.0563378	0.0223418	2.52163	0.0395493	0.0339641	1.16444	0.244482	0.737105	FALSE	C1orf122
ENSG00000197989	rs1342086	-0.0809168	0.0142985	-5.6591	-0.024527	0.0211874	-1.15762	0.0020007	0.0239862	0.0834106	0.933528	0.991697	FALSE	SNHG12
ENSG00000198160	rs17497828	0.0271073	0.00818569	3.31154	0.0112711	0.0121058	0.931048	0.0322636	0.0132585	2.43344	0.0152742	0.271567	FALSE	MIER1
ENSG00000198162	rs1146300	-0.0739066	0.0167996	-4.39932	-0.0805395	0.0360714	-2.23278	-0.00182077	0.0287794	-0.0632665	0.949566	0.993322	FALSE	MAN1A2
ENSG00000198198	rs11210850	0.0459981	0.0106787	4.30745	-0.0742003	0.0191415	-3.87642	0.00441457	0.0173746	0.254081	0.799493	0.968383	FALSE	SZT2
ENSG00000198468	rs963328	0.635135	0.0176563	35.972	0.0525905	0.0387846	1.35596	-0.0491094	0.0293632	-1.67248	0.0947191	0.558417	FALSE	FLVCR1-DT
ENSG00000198468	rs10746440	-0.0728182	0.0183254	-3.97363	-0.0054845	0.0362158	-0.151439	0.0107958	0.03108	0.347357	0.728333	0.948951	FALSE	FLVCR1-DT
ENSG00000198483	rs6670984	-0.287337	0.0386064	-7.44273	-0.00695214	0.0353713	-0.196547	0.0130953	0.0339075	0.386207	0.699408	0.940259	FALSE	ANKRD35
ENSG00000198483	rs1819347	-0.128523	0.0386147	-3.32835	-0.0166076	0.0374988	-0.442883	0.0239613	0.0333836	0.717756	0.473001	0.861632	FALSE	ANKRD35
ENSG00000198492	rs9426392	-0.0431454	0.00971615	-4.44058	-0.0246701	0.0145421	-1.69645	0.0239853	0.016595	1.44533	0.14881	0.64534	FALSE	YTHDF2
ENSG00000198625	rs4252718	0.125094	0.0102279	12.2307	0.0158837	0.0184072	0.862907	-0.038451	0.0177234	-2.16951	0.0304831	0.376412	FALSE	MDM4
ENSG00000198626	rs790899	-0.109445	0.0152369	-7.18289	0.0205514	0.0275469	0.746053	-0.0228924	0.0270342	-0.846794	0.397227	0.825211	FALSE	RYR2
ENSG00000198715	rs949464	0.772903	0.0179354	43.0938	-0.0391477	0.0400083	-0.978489	0.0439116	0.031468	1.39544	0.163472	0.659165	FALSE	GLMP
ENSG00000198734	rs1894702	-0.310163	0.0260418	-11.9102	0.152102	0.0462311	3.29003	0.0675909	0.0460986	1.46622	0.142931	0.635566	FALSE	F5
ENSG00000198771	rs12405196	0.159564	0.0225965	7.06148	0.0912391	0.0249535	3.65637	-0.0434849	0.0303115	-1.4346	0.151694	0.648637	FALSE	RCSD1
ENSG00000198771	rs4657688	-0.0567671	0.0193477	-2.93405	0.103192	0.0288329	3.57897	-0.0426913	0.0268866	-1.58783	0.112659	0.595042	FALSE	RCSD1
ENSG00000198793	rs2300092	0.121947	0.0113193	10.7733	-0.0492141	0.0183676	-2.6794	0.0178121	0.0191195	0.93162	0.352328	0.803422	FALSE	MTOR
ENSG00000198860	rs6700096	-0.0644173	0.0115536	-5.57551	-0.00545398	0.0220502	-0.247344	0.0321896	0.0202131	1.59251	0.111771	0.594569	FALSE	TSEN15
ENSG00000198890	rs17496332	-0.249538	0.0145788	-17.1165	0.00382684	0.0285876	0.133864	0.0460271	0.025068	1.83609	0.0671115	0.500575	FALSE	PRMT6
ENSG00000198892	rs10920269	-0.161504	0.027249	-5.92695	-0.0418804	0.0362148	-1.15645	0.0535405	0.0442259	1.21062	0.22732	0.723722	FALSE	SHISA4
ENSG00000198892	rs41304257	0.124199	0.0244985	5.06966	-0.00998274	0.0361081	-0.276468	-0.0154318	0.0409102	-0.37721	0.7061	0.942639	FALSE	SHISA4
ENSG00000198912	rs4075974	-0.130827	0.0119659	-10.9333	-0.00287417	0.0190638	-0.150766	0.0133798	0.0206975	0.646447	0.518129	0.878215	FALSE	C1orf174
ENSG00000198912	rs9286791	0.046047	0.0104685	4.39862	0.0225796	0.0219356	1.02936	-0.0208341	0.0178266	-1.16871	0.242892	0.735684	FALSE	C1orf174
ENSG00000198929	rs60441301	-0.137859	0.0337428	-4.08558	0.00710001	0.0398206	0.1783	-0.148881	0.0594555	-2.50407	0.0124839	0.253288	FALSE	NOS1AP
ENSG00000198929	rs7524328	0.174161	0.0421938	4.12764	-0.0271031	0.0383584	-0.706576	-0.0474348	0.0669213	-0.708816	0.478558	0.864256	FALSE	NOS1AP
ENSG00000198929	rs16857031	0.112591	0.0361791	3.11205	-0.0473245	0.0402829	-1.1748	0.0359723	0.0605695	0.593902	0.552682	0.891703	FALSE	NOS1AP
ENSG00000198952	rs949464	0.616026	0.0121669	50.6313	-0.0363019	0.0271462	-1.33727	0.0553572	0.0213121	2.59746	0.00955809	0.229495	FALSE	SMG5
ENSG00000201544	rs11119888	0.0464322	0.00977938	4.74797	0.0104977	0.0125258	0.83809	0.004755	0.0161787	0.293904	0.768853	0.957427	FALSE	SNORA16B
ENSG00000203288	rs17568246	-0.0420422	0.0129537	-3.24559	0.0151357	0.0158405	0.955508	-0.0147788	0.0228818	-0.645875	0.518413	0.878271	FALSE	TDRKH-AS1
ENSG00000203666	rs1196365	0.218885	0.0295574	7.40543	0.0649033	0.0573228	1.13224	-0.0311834	0.04964	-0.628191	0.530012	0.882242	FALSE	EFCAB2
ENSG00000203667	rs10927331	0.0723852	0.0177125	4.08668	0.0371274	0.0183345	2.025	0.000203064	0.029155	0.006965	0.994445	0.998937	FALSE	COX20
ENSG00000203668	rs594163	0.0659737	0.016084	4.10183	0.0356754	0.030698	1.16214	0.0178445	0.0259874	0.686661	0.492498	0.869756	FALSE	CHML
ENSG00000203697	rs4653520	-0.0479299	0.0113398	-4.22669	-0.0153521	0.0152698	-1.00539	0.00638939	0.019363	0.329979	0.741424	0.953064	FALSE	CAPN8
ENSG00000203697	rs73124884	-0.0482838	0.0126586	-3.81432	-0.0195533	0.0151931	-1.28699	0.0188839	0.0210334	0.897808	0.369409	0.81376	FALSE	CAPN8
ENSG00000203705	rs11120005	0.070589	0.0137726	5.12531	-0.00947867	0.0249625	-0.379717	0.0165511	0.0237296	0.697488	0.485614	0.866721	FALSE	TATDN3
ENSG00000203710	rs10863451	0.0814205	0.020441	3.98319	0.0752685	0.043214	1.74176	-0.0233122	0.0336806	-0.692155	0.48892	0.868164	FALSE	CR1
ENSG00000203710	rs6661489	-0.0913582	0.0267502	-3.41524	0.0561576	0.0322827	1.73956	-0.00950208	0.0428504	-0.22175	0.824562	0.973523	FALSE	CR1
ENSG00000203721	rs12141206	0.0849166	0.0190528	4.45692	0.0240288	0.0308278	0.779453	0.0357147	0.0326343	1.09439	0.274134	0.754028	FALSE	LINC00862
ENSG00000203739	rs61826764	-0.0653239	0.0176831	-3.69414	0.110478	0.0227535	4.85543	-0.058632	0.0305633	-1.91838	0.0554562	0.465501	FALSE	AL645568.1
ENSG00000203747	rs1340976	0.227368	0.041851	5.43281	0.183084	0.0562041	3.25748	-0.0421247	0.0718303	-0.586447	0.557617	0.893729	FALSE	FCGR3A
ENSG00000203747	rs4656336	0.133464	0.0370195	3.60523	0.156294	0.0635904	2.45782	0.0148383	0.0606789	0.244538	0.806824	0.970774	FALSE	FCGR3A
ENSG00000203757	rs2435282	0.159439	0.0159348	10.0057	-0.0763276	0.0339019	-2.25142	0.0203235	0.0288187	0.705221	0.481732	0.864853	FALSE	OR6K3
ENSG00000203757	rs857869	-0.0792015	0.0163548	-4.84269	-0.0558512	0.0356672	-1.5659	-0.00344338	0.027606	-0.124733	0.900735	0.988034	FALSE	OR6K3
ENSG00000203761	rs12024187	-0.0839766	0.0162682	-5.16199	-0.0504449	0.0252856	-1.995	-0.00345583	0.0289789	-0.119253	0.905076	0.988649	FALSE	MSTO2P
ENSG00000203782	rs11205251	0.106261	0.013487	7.87874	-0.0251518	0.0250763	-1.00301	0.0297208	0.0223164	1.3318	0.183703	0.688027	FALSE	LOR
ENSG00000203804	rs11204701	-0.12719	0.0386685	-3.28925	-0.0274468	0.0544213	-0.504339	-0.0425265	0.0655482	-0.648782	0.516592	0.877443	FALSE	ADAMTSL4-AS1
ENSG00000203814	rs11205310	1.3897	0.110319	12.5971	-0.0290216	0.0479156	-0.605682	0.0129113	0.0726722	0.177666	0.859071	0.982325	FALSE	H2BC18
ENSG00000203814	rs12023231	-1.32654	0.113637	-11.6735	-0.0357544	0.0473823	-0.754594	0.0391215	0.0749277	0.522123	0.601686	0.911403	FALSE	H2BC18
ENSG00000203965	rs3009573	-0.113957	0.0213014	-5.34973	0.137435	0.0319665	4.29935	-0.0263847	0.0323839	-0.814749	0.415448	0.832109	FALSE	EFCAB7
ENSG00000203965	rs217489	-0.0755348	0.0201949	-3.74029	0.118837	0.0342359	3.47112	0.00488966	0.0315464	0.154999	0.876836	0.984958	FALSE	EFCAB7
ENSG00000204060	rs7543690	0.0623244	0.0139763	4.45929	0.0402885	0.0161018	2.50211	-0.029605	0.0230853	-1.28242	0.200704	0.70137	FALSE	FOXO6
ENSG00000204084	rs12739026	-0.118161	0.0216154	-5.46654	-0.00641081	0.019549	-0.327935	-0.017153	0.0277089	-0.619041	0.535959	0.88359	FALSE	INPP5B
ENSG00000204084	rs12751325	-0.132241	0.0145915	-9.06283	-0.0179103	0.0205466	-0.871696	0.0106284	0.0220489	0.482035	0.629824	0.91969	FALSE	INPP5B
ENSG00000204084	rs7555461	0.548254	0.0559226	9.80381	-0.0153528	0.0244665	-0.627502	0.00349493	0.0205462	0.170101	0.864933	0.98254	FALSE	INPP5B
ENSG00000204084	rs10890238	-0.359031	0.0534688	-6.71478	-0.014637	0.024729	-0.591896	0.00260291	0.0205371	0.126742	0.899145	0.988024	FALSE	INPP5B
ENSG00000204084	rs11264103	0.149125	0.0153899	9.68981	-0.0105879	0.0225655	-0.469209	-0.00243949	0.0203444	-0.119909	0.904571	0.988649	FALSE	INPP5B
ENSG00000204138	rs4908398	-0.109853	0.0136754	-8.03284	-0.0279621	0.0208551	-1.34078	0.0151972	0.0228604	0.664782	0.506405	0.877443	FALSE	PHACTR4
ENSG00000204160	rs17162315	0.176289	0.0139722	12.6171	0.00477824	0.0152174	0.313999	0.0402695	0.0240809	1.67226	0.0952108	0.559181	FALSE	ZDHHC18
ENSG00000204859	rs1043681	0.0673667	0.0115649	5.8251	-0.0146025	0.0186325	-0.783713	-0.00525427	0.0179496	-0.292723	0.769907	0.957427	FALSE	ZBTB48
ENSG00000204859	rs9787374	0.0331083	0.0121753	2.7193	-0.0342178	0.0168355	-2.03249	0.0394147	0.0208989	1.88597	0.0595842	0.477993	FALSE	ZBTB48
ENSG00000205090	rs7366884	0.150556	0.0191696	7.85388	0.0398951	0.0324511	1.22939	0.0142269	0.0331311	0.429414	0.667681	0.933375	FALSE	TMEM240
ENSG00000207721	rs2300176	0.079848	0.0154421	5.1708	0.0161891	0.0228317	0.709065	-0.0258468	0.0259797	-0.994882	0.320585	0.785275	FALSE	MIR186
ENSG00000213057	rs6425489	-0.0595646	0.0124659	-4.77822	0.0189082	0.0272653	0.693489	-0.0155279	0.0204229	-0.760316	0.447633	0.851634	FALSE	C1orf220
ENSG00000213064	rs10918855	-0.058944	0.0130079	-4.53139	0.0233889	0.0217819	1.07378	0.0134658	0.0205555	0.655097	0.51284	0.877443	FALSE	SFT2D2
ENSG00000213366	rs655315	-0.323168	0.0459621	-7.0312	-0.0127673	0.0991826	-0.128725	-0.00571846	0.0760348	-0.0752084	0.940065	0.992217	FALSE	GSTM2
ENSG00000213366	rs115636764	0.610915	0.093955	6.50221	-0.00991071	0.0684307	-0.144828	-0.0560679	0.152073	-0.36869	0.712387	0.944478	FALSE	GSTM2
ENSG00000213625	rs10889549	0.104029	0.0143436	7.25265	-0.0381799	0.0275188	-1.38741	0.0379113	0.0235199	1.61188	0.10765	0.585426	FALSE	LEPROT
ENSG00000213625	rs17127601	0.0755465	0.0206173	3.66422	-0.00879791	0.0207631	-0.423728	0.0123582	0.0394403	0.313339	0.754043	0.953929	FALSE	LEPROT
ENSG00000214837	rs4488015	-0.037771	0.0148685	-2.54033	0.0209207	0.0291059	0.718779	-0.0358418	0.0251583	-1.42465	0.154623	0.650493	FALSE	LINC01347
ENSG00000215014	rs7366635	0.19308	0.0116371	16.5918	0.0100731	0.0216071	0.466192	0.0560388	0.0211221	2.65309	0.00811257	0.21576	FALSE	AL645728.1
ENSG00000215717	rs180029	0.128109	0.0150792	8.49576	0.03087	0.015339	2.01251	0.00334382	0.0226142	0.147864	0.882451	0.98608	FALSE	TMEM167B
ENSG00000215790	rs28635343	-0.363134	0.0636432	-5.70578	-0.0779371	0.0726959	-1.0721	-0.083802	0.112507	-0.744858	0.456537	0.854281	FALSE	SLC35E2A
ENSG00000215817	rs11118367	-0.0417414	0.00832174	-5.01595	-0.0368127	0.0172064	-2.13948	0.0174688	0.0142883	1.2226	0.224143	0.720423	FALSE	ZC3H11B
ENSG00000215845	rs2250304	-0.193297	0.0185929	-10.3963	0.0324179	0.0263228	1.23155	-0.0175225	0.0324525	-0.539942	0.589341	0.907002	FALSE	TSTD1
ENSG00000215845	rs6680969	0.082178	0.0151468	5.42544	0.0606235	0.0327671	1.85013	-0.0401168	0.0268274	-1.49537	0.135664	0.626259	FALSE	TSTD1
ENSG00000215908	rs3738815	-0.122714	0.0258122	-4.75412	-0.0476672	0.0321169	-1.48418	0.0297687	0.0478029	0.622738	0.533672	0.883045	FALSE	CROCCP2
ENSG00000215910	rs17037425	0.0696008	0.018868	3.68882	-0.0208938	0.0206123	-1.01365	0.0581837	0.0342953	1.69655	0.0900638	0.54912	FALSE	C1orf167
ENSG00000215912	rs897628	0.0492319	0.0122358	4.02359	-0.0281615	0.0212822	-1.32324	-0.00015094	0.0207419	-0.00727705	0.994194	0.998937	FALSE	TTC34
ENSG00000215914	rs7796	-0.0732854	0.0149907	-4.88872	-0.0210239	0.0338074	-0.621872	0.00403931	0.0252465	0.159995	0.872925	0.983822	FALSE	MMP23A
ENSG00000217801	rs7526076	0.0446283	0.0113274	3.93984	0.000814705	0.0184715	0.044106	-0.0122036	0.0196356	-0.621504	0.535106	0.88359	FALSE	AL390719.1
ENSG00000218510	rs3117048	0.12511	0.0138383	9.04086	-0.0165679	0.0236251	-0.701284	0.0186196	0.0235852	0.789459	0.430034	0.840662	FALSE	LINC00339
ENSG00000218510	rs2473321	0.0828461	0.0158063	5.24135	-0.0123371	0.0213987	-0.576534	0.0175693	0.025649	0.684988	0.493485	0.870504	FALSE	LINC00339
ENSG00000219481	rs6698317	0.103524	0.024155	4.28583	-0.0485102	0.0353915	-1.37067	0.0346676	0.038393	0.902966	0.366666	0.81376	FALSE	NBPF1
ENSG00000221571	rs11118607	-0.0867859	0.0168756	-5.14267	0.0291266	0.0185544	1.5698	0.0140612	0.0267917	0.524833	0.602003	0.91146	FALSE	RNU6ATAC35P
ENSG00000221643	rs12090350	-0.0842704	0.0238766	-3.52941	-0.0515653	0.0315047	-1.63675	-0.00925762	0.0423738	-0.218475	0.827067	0.973617	FALSE	SNORA77
ENSG00000222009	rs12404244	-0.113751	0.0368077	-3.09041	-0.252166	0.0483009	-5.22073	-0.0173469	0.0619464	-0.280031	0.779968	0.961489	FALSE	BTBD19
ENSG00000222112	rs11554674	-0.1307	0.018935	-6.90257	-0.0246529	0.0296339	-0.831916	0.0494964	0.0344515	1.4367	0.151584	0.648637	FALSE	RN7SKP16
ENSG00000223396	rs3753979	0.118163	0.0157856	7.48547	0.0224736	0.0258188	0.870435	0.021225	0.0264002	0.803971	0.421612	0.835387	FALSE	RPS10P7
ENSG00000223519	rs6685364	0.127271	0.0252005	5.05034	-0.0538898	0.0459131	-1.17373	-0.0249818	0.0433972	-0.575655	0.56498	0.896418	FALSE	KIF28P
ENSG00000223653	rs11161574	0.116349	0.0121774	9.55452	-0.0214089	0.0169829	-1.26062	0.011884	0.02049	0.579989	0.562022	0.895464	FALSE	AL078459.1
ENSG00000223745	rs505531	-0.494713	0.0206772	-23.9255	-0.0322321	0.0221135	-1.45758	0.0319987	0.0306441	1.0442	0.296559	0.76913	FALSE	CCDC18-AS1
ENSG00000223745	rs531514	0.122147	0.0169985	7.18575	-0.022799	0.0255142	-0.893582	0.0028638	0.023542	0.121647	0.903188	0.988562	FALSE	CCDC18-AS1
ENSG00000223776	rs577193	-0.0778656	0.0150578	-5.17112	-0.0289621	0.0175617	-1.64917	0.0486198	0.0238872	2.03539	0.0420755	0.416285	FALSE	LGALS8-AS1
ENSG00000224081	rs6686047	0.0382039	0.00915642	4.17236	-0.0249491	0.0170901	-1.45986	0.0211659	0.0150327	1.40799	0.159386	0.655136	FALSE	SLC44A3-AS1
ENSG00000224129	rs9438626	0.0324393	0.0133263	2.43423	-0.0184013	0.0187084	-0.983588	0.0477247	0.0246112	1.93914	0.0527621	0.45685	FALSE	DPPA2P2
ENSG00000224183	rs1293259	0.822559	0.0348148	23.6267	0.0103096	0.0368323	0.279907	0.0778218	0.0519303	1.49858	0.134256	0.625193	FALSE	SDHDP6
ENSG00000224183	rs614997	0.813263	0.0248704	32.7	0.0275949	0.045922	0.600909	0.0108492	0.039316	0.275948	0.782766	0.962018	FALSE	SDHDP6
ENSG00000224358	rs2251768	0.0620414	0.0107077	5.79408	-0.00050172	0.0117131	-0.0428342	0.00756003	0.0198536	0.380789	0.703385	0.941598	FALSE	TMCO1-AS1
ENSG00000224536	rs12128588	0.0659737	0.0151794	4.34628	0.00135422	0.024783	0.0546433	-0.0136973	0.0253302	-0.540748	0.588723	0.906668	FALSE	AC096677.1
ENSG00000224616	rs6577165	-0.184606	0.023498	-7.85626	-0.0900963	0.0267642	-3.36631	0.0671983	0.0378365	1.77602	0.0772084	0.519645	FALSE	RTCA-AS1
ENSG00000224800	rs6658066	-0.0377319	0.00812368	-4.64468	0.0173411	0.0146973	1.17988	0.0088025	0.0137246	0.641369	0.521904	0.880177	FALSE	RPS27AP6
ENSG00000224805	rs760440	-0.0847548	0.0208271	-4.06945	0.00882623	0.0388385	0.227255	-0.0189563	0.0339073	-0.559062	0.576182	0.900874	FALSE	LINC00853
ENSG00000224805	rs12083555	0.0803132	0.0204803	3.92149	-0.00779745	0.0387238	-0.201361	0.00288739	0.0365194	0.0790647	0.936982	0.991941	FALSE	LINC00853
ENSG00000225171	rs6691431	0.0834018	0.0097707	8.5359	-0.0261873	0.0165673	-1.58066	0.0317254	0.0161041	1.97002	0.0492326	0.443521	FALSE	DUTP6
ENSG00000225217	rs11810143	-0.470581	0.0807943	-5.82443	0.0512253	0.0750895	0.68219	0.263096	0.126519	2.0795	0.0378334	0.40472	FALSE	HSPA7
ENSG00000225217	rs10919543	-0.29914	0.055338	-5.40569	-0.0154245	0.0923571	-0.167009	0.192212	0.0908619	2.11543	0.0346572	0.38987	FALSE	HSPA7
ENSG00000225217	rs4657090	0.244905	0.0551779	4.43846	0.185688	0.0876594	2.11829	-0.121063	0.0953757	-1.26932	0.204554	0.704315	FALSE	HSPA7
ENSG00000225265	rs2936033	0.0469217	0.00951306	4.93234	0.000637313	0.0127266	0.0500774	-0.00340543	0.0132029	-0.257931	0.796464	0.966729	FALSE	TAF1A-AS1
ENSG00000225265	rs1134898	0.0586269	0.00851202	6.88754	0.000272739	0.0150451	0.018128	-0.0017016	0.0116562	-0.145983	0.883936	0.98608	FALSE	TAF1A-AS1
ENSG00000225401	rs3127456	0.0457162	0.00954918	4.78744	-0.00563756	0.014805	-0.380787	0.0131393	0.0166321	0.789999	0.429795	0.840662	FALSE	TGIF2P1
ENSG00000225447	rs10430105	-5.176	1.07998	-4.79269	0.0152485	0.0289705	0.526348	-0.0202402	0.030914	-0.654726	0.512728	0.877443	FALSE	RPS15AP10
ENSG00000225447	rs11211168	5.38681	1.07875	4.99358	0.0152485	0.0289705	0.526348	-0.0202402	0.030914	-0.654726	0.512728	0.877443	FALSE	RPS15AP10
ENSG00000225721	rs6697153	-0.0891628	0.0185417	-4.80878	0.0232173	0.0234931	0.988262	0.0177249	0.0317567	0.558146	0.577218	0.901489	FALSE	AL592166.1
ENSG00000225880	rs3131972	0.131869	0.0200494	6.57721	0.0377505	0.0232291	1.62514	-0.0842855	0.0327664	-2.57232	0.0105112	0.235728	FALSE	LINC00115
ENSG00000225891	rs2494399	-0.0579537	0.0172549	-3.35869	0.0465729	0.0231103	2.01524	-0.0627812	0.0280419	-2.23883	0.0253925	0.342351	FALSE	DHDDS-AS1
ENSG00000225891	rs12726439	0.0365009	0.0148726	2.45424	-0.0144344	0.0232194	-0.621654	0.0654165	0.0267461	2.44583	0.0146332	0.271231	FALSE	DHDDS-AS1
ENSG00000225986	rs12139100	0.0633272	0.0192594	3.28812	-0.0523131	0.0247268	-2.11564	0.0532598	0.0335732	1.58638	0.112951	0.595042	FALSE	UBXN10-AS1
ENSG00000226029	rs4661747	-0.144284	0.0198585	-7.26561	0.0403995	0.0356249	1.13402	0.0101695	0.0334044	0.304436	0.760835	0.955117	FALSE	LINC01772
ENSG00000226029	rs4291495	-0.116512	0.0188224	-6.1901	0.0343006	0.036153	0.948763	0.0173811	0.031596	0.550104	0.582284	0.903411	FALSE	LINC01772
ENSG00000226029	rs821171	0.0834022	0.019668	4.2405	0.05373	0.0387134	1.38789	-0.0076375	0.0331605	-0.230319	0.817848	0.97192	FALSE	LINC01772
ENSG00000226029	rs10803416	-0.0706976	0.0223925	-3.1572	0.0597059	0.031935	1.86961	-0.0281796	0.0382365	-0.73698	0.461225	0.856548	FALSE	LINC01772
ENSG00000226067	rs6683357	-0.0724929	0.0160569	-4.51475	0.0956348	0.0313116	3.05429	0.0424876	0.0267305	1.58948	0.112229	0.594711	FALSE	LINC00623
ENSG00000226167	rs17464525	0.0314822	0.00881966	3.56955	-0.014118	0.0108714	-1.29864	0.0167598	0.0152611	1.0982	0.272454	0.75266	FALSE	AP4B1-AS1
ENSG00000226251	rs10863961	0.132512	0.0125825	10.5314	0.0175927	0.0167561	1.04993	0.0045079	0.021248	0.212156	0.831993	0.974546	FALSE	LINC02608
ENSG00000226251	rs351418	0.0413266	0.0109192	3.78477	0.00976889	0.0196716	0.4966	0.0130335	0.0181802	0.716906	0.473523	0.862202	FALSE	LINC02608
ENSG00000226252	rs12144626	-0.0434399	0.00839578	-5.17401	-0.0307173	0.0172071	-1.78515	0.00890206	0.01447	0.615208	0.538464	0.88481	FALSE	AL135960.1
ENSG00000226419	rs112562704	0.0824993	0.0215759	3.82369	-0.0303154	0.021256	-1.42621	-0.0073372	0.0367436	-0.199687	0.841764	0.97802	FALSE	SLC16A1-AS1
ENSG00000226766	rs7552982	0.0326319	0.0113014	2.88741	-0.0418183	0.0124504	-3.35878	0.0391359	0.0186686	2.09634	0.0362997	0.397034	FALSE	FABP7P1
ENSG00000226822	rs1618973	0.940363	0.0573816	16.3879	0.0487683	0.0430396	1.1331	0.0426297	0.0410624	1.03817	0.299717	0.769974	FALSE	LINC02785
ENSG00000226822	rs1781080	-0.528416	0.052594	-10.0471	0.0619379	0.0439782	1.40838	0.0207521	0.0389871	0.532282	0.594853	0.908804	FALSE	LINC02785
ENSG00000226822	rs1781064	0.173493	0.0300457	5.77431	0.121802	0.0392953	3.09965	-0.0918488	0.0441818	-2.07888	0.0379865	0.40472	FALSE	LINC02785
ENSG00000226891	rs11208538	-0.0870837	0.0252421	-3.44994	0.0282469	0.0351732	0.803082	-0.0317769	0.0464968	-0.683422	0.494409	0.870504	FALSE	LINC01359
ENSG00000227001	rs7547671	0.0956911	0.00896087	10.6788	-0.017448	0.0125035	-1.39545	0.0203097	0.0142647	1.42378	0.155008	0.650599	FALSE	NBPF2P
ENSG00000227001	rs58431050	-0.0547413	0.00935983	-5.84853	-0.00363696	0.0122195	-0.297637	-0.00913384	0.0158897	-0.574827	0.56545	0.896571	FALSE	NBPF2P
ENSG00000227050	rs3813803	-0.0679647	0.0111891	-6.07419	0.00536622	0.0185639	0.289067	-0.0191516	0.0191605	-0.999537	0.317718	0.782863	FALSE	AL512288.1
ENSG00000227082	rs6683357	0.0303515	0.00897919	3.3802	0.0342052	0.0176329	1.93985	-0.0221149	0.0148835	-1.48586	0.137588	0.630223	FALSE	LINC02798
ENSG00000227242	rs1969869	0.264769	0.0178544	14.8293	0.0122897	0.0278286	0.441621	-0.0546355	0.028163	-1.93998	0.0529537	0.457062	FALSE	NBPF13P
ENSG00000227242	rs3011808	-0.62444	0.0727203	-8.58688	-0.00679581	0.0265705	-0.255765	-0.0281352	0.0290194	-0.96953	0.332428	0.79058	FALSE	NBPF13P
ENSG00000227242	rs556976	0.707418	0.0709536	9.97015	-0.004105	0.0267793	-0.15329	-0.0321206	0.0286923	-1.11948	0.263128	0.74792	FALSE	NBPF13P
ENSG00000227533	rs2297976	0.176372	0.0155492	11.3428	0.0023325	0.0184892	0.126155	-0.0186779	0.0247507	-0.754644	0.450581	0.851643	FALSE	SLC2A1-AS1
ENSG00000227533	rs9439066	0.0525423	0.0142678	3.68258	-0.00312633	0.0178259	-0.175381	-0.00526139	0.0258221	-0.203755	0.838555	0.976086	FALSE	SLC2A1-AS1
ENSG00000227671	rs10924955	-0.277062	0.0223302	-12.4075	0.00798114	0.0344723	0.231523	-0.021328	0.0286239	-0.74511	0.456333	0.854281	FALSE	AL390728.4
ENSG00000227671	rs6680707	0.122316	0.0239524	5.10663	0.00106692	0.0295357	0.0361229	-0.0237156	0.035506	-0.667933	0.504251	0.876505	FALSE	AL390728.4
ENSG00000227740	rs74561013	0.132833	0.0170581	7.7871	0.0213182	0.037308	0.57141	0.0174155	0.0278249	0.625897	0.531759	0.882874	FALSE	LINC02803
ENSG00000227811	rs564807	-0.185093	0.0244093	-7.5829	0.0537328	0.0323572	1.66061	0.0235525	0.0426639	0.552047	0.581476	0.903411	FALSE	INKA2-AS1
ENSG00000227953	rs3795465	0.0439155	0.0105142	4.17679	0.013715	0.0200112	0.685365	-0.0114274	0.0181404	-0.62994	0.528806	0.882242	FALSE	LINC01341
ENSG00000228106	rs17476063	0.0768314	0.0142436	5.39409	0.0304522	0.019346	1.57409	0.0121262	0.0226554	0.535247	0.592512	0.907854	FALSE	AL392172.1
ENSG00000228106	rs61837492	-0.0824087	0.0188893	-4.36272	0.0272859	0.0178511	1.52853	0.0384039	0.0309053	1.24263	0.214223	0.710212	FALSE	AL392172.1
ENSG00000228140	rs733887	-0.342632	0.020286	-16.8901	0.0200529	0.0390577	0.513419	-0.00157264	0.0310839	-0.0505933	0.959708	0.994551	FALSE	AL031283.1
ENSG00000228140	rs11589508	-0.139761	0.0230698	-6.05818	0.0133044	0.0312515	0.425721	0.0104636	0.0337307	0.31021	0.756418	0.954262	FALSE	AL031283.1
ENSG00000228382	rs12568026	-0.217341	0.0320355	-6.7844	-0.0389983	0.032111	-1.21448	0.0558146	0.0511928	1.09028	0.276017	0.755292	FALSE	ITPKB-IT1
ENSG00000228382	rs2298169	0.0842246	0.0232687	3.61966	-0.0332335	0.0393876	-0.843754	0.011519	0.0355414	0.324102	0.745901	0.953239	FALSE	ITPKB-IT1
ENSG00000228594	rs9439465	-0.059379	0.0177991	-3.33607	0.0712961	0.0319127	2.2341	-0.0394073	0.0313112	-1.25857	0.20841	0.707751	FALSE	FNDC10
ENSG00000229191	rs6656481	-0.123012	0.0281162	-4.37513	0.0383017	0.0304951	1.256	-0.0212189	0.0481526	-0.44066	0.659614	0.929856	FALSE	AL358473.1
ENSG00000229739	rs80305966	0.169776	0.0178969	9.48631	-0.00848576	0.0173878	-0.48803	-0.00458632	0.0279573	-0.164047	0.869827	0.983023	FALSE	AL096803.2
ENSG00000229739	rs10911855	0.0714279	0.0116978	6.10609	-0.0379542	0.0221575	-1.71293	0.0343907	0.0188087	1.82845	0.0688406	0.503494	FALSE	AL096803.2
ENSG00000229808	rs10800106	-0.085081	0.0245092	-3.47139	-0.0624052	0.0348651	-1.7899	-0.00964852	0.0404608	-0.238466	0.811528	0.970774	FALSE	AL391825.1
ENSG00000229832	rs11119892	0.160262	0.0136214	11.7654	0.0135011	0.0201138	0.671237	0.00774003	0.0177772	0.435391	0.663301	0.930537	FALSE	AL360091.1
ENSG00000229832	rs7531219	-0.102806	0.0152498	-6.74144	0.0048053	0.0174497	0.275381	0.0335752	0.0214611	1.56447	0.118172	0.6028	FALSE	AL360091.1
ENSG00000230092	rs3131972	0.0636805	0.0164141	3.87961	0.0424171	0.0190942	2.22147	-0.0134706	0.0268336	-0.502003	0.615784	0.914207	FALSE	AL669831.4
ENSG00000230092	rs2341354	0.0473631	0.0123861	3.82388	0.0497309	0.0248418	2.0019	-0.0133226	0.020759	-0.641774	0.521095	0.87977	FALSE	AL669831.4
ENSG00000230489	rs1936009	0.0716987	0.00803192	8.92672	-0.000449316	0.0155051	-0.0289786	0.0153184	0.0138977	1.10223	0.270543	0.751335	FALSE	VAV3-AS1
ENSG00000231050	rs6688470	-0.0712904	0.00711144	-10.0247	-0.0224212	0.0155587	-1.44107	0.0159908	0.01198	1.33479	0.182183	0.686969	FALSE	AL109917.1
ENSG00000231064	rs28445596	-0.0772575	0.0122631	-6.30001	-0.0883109	0.0271427	-3.25358	0.0242721	0.0210372	1.15377	0.24954	0.740009	FALSE	AC234582.1
ENSG00000231346	rs112492463	-0.20475	0.0214699	-9.53658	0.0431761	0.0262823	1.64278	-0.0913491	0.0368936	-2.47602	0.0134871	0.262126	FALSE	LINC01160
ENSG00000231365	rs10923767	-0.217075	0.0141387	-15.3533	0.0508625	0.0240673	2.11335	-0.00507902	0.0240881	-0.210851	0.833023	0.974886	FALSE	WARS2-AS1
ENSG00000231551	rs6701830	0.0863908	0.0242677	3.5599	-0.00038242	0.0338641	-0.0112928	-0.0178594	0.0416342	-0.428959	0.667987	0.933375	FALSE	AC245100.4
ENSG00000232093	rs11264300	-0.0537005	0.0135559	-3.96141	-0.00108537	0.0229167	-0.0473617	-0.0341268	0.0210442	-1.62167	0.10515	0.58083	FALSE	DCST1-AS1
ENSG00000232093	rs12023499	-0.0710514	0.0169883	-4.18236	-0.021527	0.0197712	-1.0888	-0.0104595	0.0248404	-0.421067	0.673723	0.934182	FALSE	DCST1-AS1
ENSG00000232208	rs12034719	-0.1167	0.019309	-6.04383	-0.0449181	0.0306982	-1.46322	0.061845	0.0330915	1.86891	0.0620972	0.486949	FALSE	AL139415.1
ENSG00000232450	rs55912359	-0.0835369	0.017196	-4.85793	0.0652009	0.0328535	1.9846	0.000755218	0.0289606	0.0260775	0.979214	0.996555	FALSE	AL133517.1
ENSG00000232586	rs944231	0.209014	0.0278084	7.5162	-0.0257334	0.0361855	-0.711152	-0.0348085	0.0460583	-0.755748	0.449886	0.851634	FALSE	KIAA1614-AS1
ENSG00000232586	rs10494536	0.147325	0.0252357	5.83796	-0.0401271	0.0409233	-0.980544	0.0023198	0.0410652	0.0564906	0.954951	0.994469	FALSE	KIAA1614-AS1
ENSG00000232671	rs59912932	0.0833535	0.0270625	3.08004	0.0713818	0.0267042	2.67306	0.0599177	0.0476774	1.25673	0.209191	0.707831	FALSE	ZNF687-AS1
ENSG00000232811	rs4839581	-0.147858	0.0179755	-8.22556	0.000378029	0.0256105	0.0147607	-0.0227075	0.0291084	-0.780102	0.43554	0.8439	FALSE	AL360270.1
ENSG00000232860	rs6424897	-0.0409137	0.0111136	-3.68141	0.00279478	0.0206812	0.135136	-0.00685081	0.0191414	-0.357905	0.720425	0.947073	FALSE	SMG7-AS1
ENSG00000232912	rs1763838	0.0394723	0.0179959	2.19341	-0.0642236	0.0309763	-2.07332	0.0580632	0.0300283	1.93362	0.0536126	0.457973	FALSE	RERE-AS1
ENSG00000232995	rs952089	-0.0603988	0.0125534	-4.81135	0.00672327	0.0163574	0.411022	-0.012372	0.0214502	-0.576775	0.564131	0.896418	FALSE	AL592435.1
ENSG00000233084	rs61102333	0.0720123	0.0165479	4.35174	0.025741	0.0157465	1.63471	-0.0366311	0.0256262	-1.42944	0.153739	0.650169	FALSE	RPL23AP25
ENSG00000233184	rs7528842	0.180598	0.024355	7.41521	-0.0255319	0.0361867	-0.705562	-0.0297534	0.0403422	-0.737526	0.461042	0.856548	FALSE	AC093157.1
ENSG00000233621	rs75785507	-0.192962	0.0188264	-10.2495	0.0848381	0.0325795	2.60403	0.0155664	0.0296249	0.525448	0.59974	0.91064	FALSE	LINC01137
ENSG00000233621	rs7524826	0.12453	0.0206631	6.0267	0.11321	0.0313011	3.61679	-0.0285294	0.0320298	-0.890715	0.373325	0.815531	FALSE	LINC01137
ENSG00000233875	rs7544062	0.0625822	0.00996996	6.27708	0.0323678	0.0171234	1.89027	0.00324421	0.0171808	0.188828	0.850229	0.980593	FALSE	AL592078.1
ENSG00000233929	rs12753224	0.0815189	0.0174314	4.67656	0.00143551	0.0169858	0.0845124	0.00392495	0.0279938	0.140208	0.888496	0.987269	FALSE	MT1XP1
ENSG00000233954	rs848209	0.0811577	0.0193887	4.18582	-0.038213	0.0379614	-1.00663	0.0046089	0.0304862	0.15118	0.879835	0.985839	FALSE	UQCRHL
ENSG00000234222	rs4636400	0.0877531	0.0124928	7.0243	-0.0247514	0.0237021	-1.04427	-0.0193504	0.0210999	-0.917084	0.359277	0.809342	FALSE	LIX1L-AS1
ENSG00000234329	rs28513660	0.074329	0.01191	6.24088	-0.026495	0.0197144	-1.34394	-0.0107741	0.0213183	-0.505394	0.614143	0.914204	FALSE	AL604028.2
ENSG00000234383	rs12081471	0.105848	0.0142601	7.42265	-0.0246536	0.0172551	-1.42877	-0.0203542	0.0253956	-0.801485	0.423301	0.836716	FALSE	CTBP2P8
ENSG00000234614	rs2279503	0.0457698	0.0143919	3.18025	-0.0304995	0.0224756	-1.357	0.0111318	0.0237633	0.468447	0.639487	0.924404	FALSE	C2CD4D-AS1
ENSG00000234678	rs4950805	-0.137775	0.0110288	-12.4923	-0.0188376	0.0222874	-0.845214	-0.00187677	0.0191434	-0.0980376	0.922042	0.990893	FALSE	ELF3-AS1
ENSG00000234694	rs839752	-0.0611235	0.0112711	-5.42306	0.0228359	0.0206376	1.10652	-0.00978567	0.0181733	-0.538463	0.59029	0.907002	FALSE	AL139289.1
ENSG00000234810	rs1498217	0.168501	0.0171621	9.81818	-0.0324435	0.0369139	-0.878897	0.0178814	0.0291692	0.613022	0.540105	0.886238	FALSE	AL603840.1
ENSG00000234810	rs11206566	-0.0890426	0.021989	-4.04943	-0.0233082	0.02749	-0.847879	0.023221	0.0381857	0.608106	0.543227	0.888362	FALSE	AL603840.1
ENSG00000235169	rs1175549	0.285376	0.03633	7.8551	-0.062351	0.0588536	-1.05943	0.0104564	0.0643913	0.162388	0.871005	0.983237	FALSE	SMIM1
ENSG00000236200	rs10890281	0.0388309	0.0109432	3.5484	-0.00890879	0.0182606	-0.487871	0.0279217	0.0181751	1.53626	0.125749	0.613609	FALSE	KDM4A-AS1
ENSG00000236266	rs170632	0.0640789	0.0135793	4.71888	-0.0022943	0.0135985	-0.168717	-0.0147278	0.0232758	-0.632753	0.5274	0.882001	FALSE	Z98884.1
ENSG00000236723	rs1799821	-0.0412284	0.011301	-3.6482	-0.00693221	0.0241193	-0.287413	-0.0188138	0.0195843	-0.96066	0.336859	0.793375	FALSE	AL606760.2
ENSG00000236773	rs12145463	-0.0641716	0.0150404	-4.26662	-0.00968699	0.0191131	-0.506823	0.0196544	0.0253559	0.77514	0.438393	0.845267	FALSE	AC092809.4
ENSG00000236810	rs12031592	-0.0749975	0.0118847	-6.31043	-0.00965351	0.0251578	-0.383719	0.00561321	0.0207565	0.270431	0.786833	0.963525	FALSE	ELOA-AS1
ENSG00000236915	rs145193781	0.0953963	0.015823	6.02898	-0.0499719	0.0156468	-3.19375	0.037121	0.0289822	1.28082	0.201017	0.701708	FALSE	CLCA4-AS1
ENSG00000236915	rs72646137	-0.0552776	0.0160978	-3.43385	-0.0390717	0.015917	-2.45472	-0.017869	0.0280086	-0.637982	0.523576	0.880413	FALSE	CLCA4-AS1
ENSG00000236936	rs212521	0.0934169	0.0149779	6.23697	0.0361004	0.0294853	1.22435	-0.0106442	0.0245033	-0.434399	0.66404	0.931019	FALSE	AL031005.1
ENSG00000237276	rs12740413	0.13617	0.0254685	5.34659	-0.037529	0.0296694	-1.2649	0.0830407	0.0419015	1.98181	0.0479541	0.436666	FALSE	ANO7L1
ENSG00000237491	rs3131972	0.0806783	0.0161423	4.99793	0.000835956	0.0188211	0.0444159	-0.0236648	0.0264194	-0.895735	0.370859	0.814511	FALSE	LINC01409
ENSG00000237781	rs267734	0.186006	0.046503	3.99986	-0.0938454	0.0673888	-1.3926	-0.0497277	0.0839353	-0.592453	0.55359	0.89189	FALSE	ADAMTSL4-AS2
ENSG00000237899	rs617413	-0.0616688	0.00965895	-6.38463	0.0047262	0.0137352	0.344094	0.00618842	0.0163637	0.378179	0.70531	0.942511	FALSE	AL031289.1
ENSG00000237950	rs6801	-0.0424545	0.0116331	-3.64945	0.0120893	0.0164512	0.734859	-0.0196584	0.0181874	-1.08088	0.28044	0.758786	FALSE	AL357079.1
ENSG00000238005	rs3738621	0.230701	0.0357478	6.45356	0.0179175	0.0511881	0.350031	0.0670439	0.0606037	1.10627	0.268791	0.751039	FALSE	AL391832.2
ENSG00000238061	rs883753	-0.0644883	0.0130094	-4.95706	-0.00733042	0.0254727	-0.287775	0.00798978	0.0209282	0.38177	0.702656	0.94114	FALSE	AL356273.4
ENSG00000238142	rs696604	0.146318	0.0207869	7.03896	-0.00971663	0.0416553	-0.233263	-0.00242294	0.0355962	-0.0680675	0.945739	0.993309	FALSE	BX284668.5
ENSG00000238142	rs56047197	-0.1001	0.022881	-4.37481	-0.0215731	0.0350719	-0.61511	0.020174	0.0403786	0.49962	0.61742	0.91502	FALSE	BX284668.5
ENSG00000238231	rs33981147	-0.0423026	0.0117122	-3.61183	0.0214933	0.0240023	0.895468	-0.0164373	0.0204365	-0.804312	0.421312	0.835387	FALSE	AL512288.2
ENSG00000238243	rs56299556	-0.212157	0.0297845	-7.12308	-0.077659	0.03851	-2.0166	0.00251646	0.0482677	0.0521355	0.958421	0.994551	FALSE	OR2W3
ENSG00000238287	rs4660423	-0.0681042	0.0153964	-4.42338	-0.0163808	0.0144581	-1.13298	-0.00498997	0.0273205	-0.182646	0.855078	0.981363	FALSE	AL603839.3
ENSG00000239887	rs6677530	-0.38033	0.0436247	-8.71822	0.0656362	0.0500631	1.31107	-0.205789	0.0768954	-2.67623	0.00759097	0.208019	FALSE	C1orf226
ENSG00000239887	rs12064771	0.207713	0.0500624	4.14909	0.00874597	0.0497874	0.175666	-0.0049727	0.0877326	-0.0566802	0.954814	0.994408	FALSE	C1orf226
ENSG00000240038	rs34487026	0.0885001	0.023929	3.69845	0.0702639	0.029617	2.37242	0.0369542	0.0391576	0.943729	0.345709	0.800172	FALSE	AMY2B
ENSG00000240219	rs1411108	-0.074731	0.0245685	-3.04174	-0.0571879	0.0535992	-1.06696	-0.0164184	0.0405047	-0.405345	0.68537	0.937526	FALSE	AL512306.2
ENSG00000240563	rs11207933	-0.157651	0.0346443	-4.55057	0.0202831	0.0337569	0.600857	0.0683474	0.0572839	1.19314	0.233227	0.728951	FALSE	L1TD1
ENSG00000240710	rs1411108	-0.088761	0.019038	-4.66232	-0.0661108	0.0414911	-1.59337	0.0299451	0.03134	0.955491	0.339508	0.794047	FALSE	AL512306.3
ENSG00000241666	rs12126826	0.0835095	0.0191972	4.35008	0.0388013	0.0296792	1.30735	-0.0313501	0.0322013	-0.973565	0.33055	0.789944	FALSE	AL031733.2
ENSG00000241666	rs1229383	-0.0428834	0.0190711	-2.24861	0.0649564	0.0276676	2.34774	-0.0981797	0.0333126	-2.94722	0.00330776	0.133079	FALSE	AL031733.2
ENSG00000242252	rs12090516	0.0907437	0.0177942	5.09962	-0.0265618	0.0260324	-1.02034	-0.0266009	0.0312829	-0.850336	0.395311	0.823456	FALSE	BGLAP
ENSG00000242485	rs1240708	0.03971	0.0106967	3.71235	-0.0436396	0.0138393	-3.15331	0.00802964	0.0180953	0.443742	0.657301	0.929856	FALSE	MRPL20
ENSG00000243155	rs10494536	0.0796756	0.0245742	3.24225	-0.0870107	0.0404342	-2.15191	0.0634999	0.040557	1.5657	0.117828	0.6028	FALSE	AL162431.1
ENSG00000243323	rs16849726	-0.108984	0.0227954	-4.78095	-0.0149072	0.0265413	-0.561661	-0.0180413	0.0361072	-0.499658	0.617928	0.91502	FALSE	PTPRVP
ENSG00000243323	rs10800819	-0.093189	0.0216146	-4.3114	-0.0232723	0.026222	-0.887512	0.00717184	0.0383984	0.186775	0.85251	0.981313	FALSE	PTPRVP
ENSG00000243970	rs12137496	-0.18314	0.0326713	-5.60554	0.0458662	0.0516128	0.88866	0.00738406	0.0540886	0.136518	0.891458	0.987269	FALSE	PPIEL
ENSG00000243970	rs1180349	0.152023	0.0300853	5.05306	0.0242723	0.0585796	0.414347	0.0305412	0.050118	0.609386	0.542324	0.887916	FALSE	PPIEL
ENSG00000244038	rs72650813	-0.0621374	0.0122508	-5.07212	-0.0130658	0.0131383	-0.994483	-0.00467714	0.0208594	-0.224222	0.82259	0.973231	FALSE	DDOST
ENSG00000244256	rs11208260	-0.0771216	0.0126243	-6.10896	0.018222	0.0174301	1.04543	-0.0229571	0.0218889	-1.0488	0.294898	0.76845	FALSE	RN7SL130P
ENSG00000244682	rs11810143	-0.478787	0.0704699	-6.7942	-0.00623224	0.0711853	-0.0875495	0.125193	0.120847	1.03596	0.300398	0.771029	FALSE	FCGR2C
ENSG00000244703	rs10863451	-0.023503	0.00782627	-3.00309	0.0448267	0.017205	2.60544	-0.0236894	0.0131916	-1.7958	0.0728067	0.512675	FALSE	CD46P1
ENSG00000248333	rs28635343	0.0922766	0.0143671	6.42275	-0.0437223	0.0174568	-2.50461	-0.00940402	0.0251388	-0.374084	0.708357	0.942943	FALSE	CDK11B
ENSG00000248333	rs7796	-0.0489781	0.0107843	-4.54159	-0.0508508	0.0239013	-2.12753	0.00393743	0.0179824	0.21896	0.826693	0.973617	FALSE	CDK11B
ENSG00000249087	rs638722	-0.0811891	0.0165461	-4.90683	-0.0439496	0.0216368	-2.03124	0.050077	0.0269765	1.85632	0.0638197	0.491008	FALSE	ZNF436-AS1
ENSG00000252516	rs7551512	-0.0193892	0.00888459	-2.18234	0.0104356	0.0122304	0.853251	-0.0219629	0.0135443	-1.62157	0.105407	0.580854	FALSE	RNA5SP82
ENSG00000253326	rs10926974	0.0753756	0.0121017	6.2285	-0.0318685	0.0259483	-1.22815	0.0166151	0.0201599	0.824168	0.409989	0.829912	FALSE	AL606534.4
ENSG00000254685	rs560808	-0.167948	0.0108631	-15.4604	0.0652233	0.0236984	2.75222	-0.0324396	0.01848	-1.75539	0.0797176	0.526915	FALSE	FPGT
ENSG00000257551	rs56369151	0.0976946	0.0161537	6.04783	-0.0338358	0.0259282	-1.30498	-0.00957057	0.0284994	-0.335817	0.737018	0.952211	FALSE	HLX-AS1
ENSG00000258634	rs1466788	0.0901608	0.0142132	6.34347	0.0144963	0.0270884	0.535148	-0.0169427	0.0239725	-0.706757	0.479802	0.864546	FALSE	AL160006.1
ENSG00000259030	rs10493529	0.0388269	0.0100055	3.88057	-0.00364178	0.0187993	-0.193719	-0.00112165	0.0165795	-0.0676532	0.946062	0.993322	FALSE	FPGT-TNNI3K
ENSG00000259834	rs11585237	-0.0737957	0.0202549	-3.64336	-0.00802278	0.0241519	-0.33218	-0.0186521	0.0353603	-0.527488	0.597916	0.909726	FALSE	AL365361.1
ENSG00000259865	rs55768801	0.25285	0.0204088	12.3893	0.0437191	0.0307076	1.42372	0.012736	0.035084	0.363014	0.716823	0.945757	FALSE	AL390728.6
ENSG00000259943	rs11800679	-0.119654	0.022478	-5.32319	0.0108503	0.0208126	0.521334	0.00142764	0.0372628	0.0383127	0.96944	0.995443	FALSE	AL050341.2
ENSG00000259984	rs3091242	0.0408586	0.0107358	3.80584	0.00470232	0.0209096	0.224888	-0.0133902	0.0177455	-0.754565	0.450593	0.851643	FALSE	AL928711.1
ENSG00000260238	rs4661036	-0.110988	0.0169055	-6.56519	-0.0116409	0.0243481	-0.478102	0.000511445	0.0291722	0.0175319	0.986015	0.997544	FALSE	PMF1-BGLAP
ENSG00000260879	rs12118280	0.0380298	0.0113721	3.34415	-0.0101633	0.0171658	-0.592066	0.013036	0.0193559	0.67349	0.502369	0.875611	FALSE	AL359258.2
ENSG00000260941	rs10802132	-0.0439467	0.0114465	-3.83932	-0.0299379	0.0195617	-1.53043	0.019714	0.0191363	1.03019	0.303561	0.772946	FALSE	LINC00622
ENSG00000260948	rs1891756	-0.0576075	0.00898793	-6.40943	-0.0258546	0.016709	-1.54734	0.0164907	0.0145513	1.13328	0.257358	0.746202	FALSE	AL390195.3
ENSG00000261000	rs3813976	0.107204	0.00734157	14.6024	-0.0131126	0.0164999	-0.79471	-0.014529	0.0126461	-1.14889	0.250796	0.740807	FALSE	AC244034.2
ENSG00000261000	rs72755019	0.0311573	0.00806301	3.86423	-0.0292007	0.0135345	-2.1575	0.00337294	0.014003	0.240873	0.809657	0.970774	FALSE	AC244034.2
ENSG00000261349	rs1293259	0.759958	0.0317954	23.9015	-0.0323544	0.0335749	-0.963649	-0.0236487	0.0472892	-0.500086	0.617278	0.91502	FALSE	AL031432.2
ENSG00000261349	rs1293265	0.68056	0.0226101	30.0999	-0.00556508	0.0419665	-0.132607	-0.0416665	0.0357276	-1.16623	0.243923	0.737105	FALSE	AL031432.2
ENSG00000261716	rs3738319	-0.0874828	0.0287649	-3.04131	-0.061378	0.0339818	-1.8062	0.00398463	0.0509264	0.078243	0.937642	0.991941	FALSE	H2BC20P
ENSG00000263528	rs3849276	0.189762	0.0396055	4.79129	0.00375861	0.0317445	0.118402	0.00644961	0.0633903	0.101744	0.91896	0.990757	FALSE	IKBKE
ENSG00000263956	rs11261263	-0.101569	0.019836	-5.12045	0.0487313	0.0332311	1.46644	0.0244761	0.0335759	0.728979	0.466089	0.858136	FALSE	NBPF11
ENSG00000264343	rs10910813	-0.207966	0.0128945	-16.1282	0.0325957	0.0183276	1.77851	-0.00941266	0.0162113	-0.580625	0.56185	0.895464	FALSE	NOTCH2NLA
ENSG00000264343	rs10797649	-0.103722	0.0119101	-8.7087	0.0305849	0.0205901	1.48542	-0.00525264	0.0159412	-0.329501	0.741786	0.953064	FALSE	NOTCH2NLA
ENSG00000264773	rs1149052	0.109287	0.0155169	7.04308	0.00946513	0.0198463	0.476922	-0.0238771	0.0254028	-0.939941	0.347379	0.800454	FALSE	MIR4420
ENSG00000265491	rs2318299	0.0414855	0.0103952	3.99083	0.0439837	0.0190599	2.30766	-0.0157386	0.017026	-0.924389	0.355412	0.805655	FALSE	RNF115
ENSG00000266094	rs12569123	0.0894578	0.014137	6.32793	-0.00182511	0.0150504	-0.121267	-0.000282813	0.0180344	-0.0156819	0.987491	0.997985	FALSE	RASSF5
ENSG00000266094	rs10779488	-0.0612342	0.0137883	-4.44103	-0.00515893	0.0152014	-0.339372	0.0067507	0.017504	0.385666	0.69976	0.940282	FALSE	RASSF5
ENSG00000266472	rs11811885	-0.0659434	0.00937827	-7.03152	0.0158178	0.0170558	0.927412	-0.0127663	0.0153975	-0.829114	0.407142	0.828952	FALSE	MRPS21
ENSG00000266472	rs12126958	0.066302	0.0106754	6.21071	0.0102894	0.0149071	0.69023	-0.00903576	0.017994	-0.502153	0.615603	0.914204	FALSE	MRPS21
ENSG00000268043	rs1969872	0.051544	0.0139939	3.68333	0.0250675	0.0239403	1.04708	-0.0110654	0.0240449	-0.460198	0.645557	0.926174	FALSE	NBPF12
ENSG00000268154	rs10158820	-0.0660247	0.0189095	-3.49162	0.0204755	0.0399282	0.512807	-0.00269648	0.0327375	-0.0823668	0.934425	0.99178	FALSE	AL451085.1
ENSG00000268575	rs7796	-0.266231	0.0208168	-12.7892	-0.145133	0.0458787	-3.1634	0.0532225	0.0344809	1.54354	0.123075	0.609239	FALSE	AL031282.2
ENSG00000268575	rs4648726	-0.170017	0.0436561	-3.89445	-0.0874613	0.0305596	-2.86199	-0.0294657	0.0671718	-0.438661	0.661044	0.929856	FALSE	AL031282.2
ENSG00000269896	rs4648831	-0.118275	0.0154031	-7.67864	-0.0402023	0.0196462	-2.04631	0.0579015	0.025942	2.23196	0.025861	0.346058	FALSE	AL513477.1
ENSG00000269934	rs1011879	0.0397001	0.0122719	3.23505	-0.00110769	0.0247726	-0.0447144	0.00165643	0.0199459	0.0830461	0.933817	0.991753	FALSE	AL353593.1
ENSG00000269956	rs12093643	0.0936094	0.0141889	6.59737	-0.0755919	0.0243627	-3.10278	0.036219	0.0253646	1.42794	0.154795	0.650493	FALSE	MKNK1-AS1
ENSG00000270104	rs1757127	0.0926779	0.00869325	10.6609	-0.00887731	0.0173758	-0.5109	-0.000977455	0.0142249	-0.0687143	0.945237	0.993058	FALSE	AL670729.2
ENSG00000270149	rs4656977	-0.0379352	0.00746804	-5.07968	0.0120675	0.0128466	0.939352	-0.0118045	0.0129366	-0.912491	0.361634	0.81055	FALSE	AL591806.4
ENSG00000270149	rs2250304	-0.0423201	0.00846654	-4.99852	-0.00484031	0.0119252	-0.405887	0.0224977	0.0144915	1.55247	0.120835	0.606358	FALSE	AL591806.4
ENSG00000270149	rs4436408	-0.026066	0.00789811	-3.30029	0.00904385	0.0121151	0.746493	-0.00897247	0.0142651	-0.62898	0.52951	0.882242	FALSE	AL591806.4
ENSG00000270605	rs546569	-0.0803219	0.0213023	-3.77057	0.0569766	0.0345564	1.6488	-0.0133797	0.0367201	-0.364369	0.715641	0.945676	FALSE	AL353622.1
ENSG00000270629	rs3009467	0.0691791	0.0307421	2.25031	-0.0584537	0.0324123	-1.80344	0.140844	0.0492927	2.8573	0.00437005	0.157221	FALSE	NBPF14
ENSG00000271425	rs10797649	-0.326395	0.0260523	-12.5285	0.0558873	0.0398787	1.40143	-0.0732544	0.0310491	-2.35931	0.0185799	0.298601	FALSE	NBPF10
ENSG00000271425	rs6424377	-0.320969	0.0277887	-11.5503	-0.0509706	0.037604	-1.35546	0.0430637	0.0320845	1.3422	0.179788	0.683885	FALSE	NBPF10
ENSG00000271736	rs7533093	-0.13759	0.0366824	-3.75086	-0.0200429	0.0345412	-0.580261	-0.0223372	0.0620707	-0.359868	0.719826	0.946564	FALSE	LINC02772
ENSG00000271806	rs12082939	-0.132629	0.0196401	-6.75295	0.0345628	0.0396295	0.872148	-0.00235561	0.0336561	-0.0699905	0.944202	0.993047	FALSE	AL590822.2
ENSG00000272004	rs28635343	0.0678844	0.0174408	3.89226	0.000203163	0.0213427	0.00951909	0.000851612	0.0306551	0.0277805	0.977853	0.996555	FALSE	FO704657.1
ENSG00000272030	rs28380060	0.108681	0.0116376	9.33876	0.0144268	0.0247381	0.583181	-0.0467387	0.0199617	-2.34142	0.0194404	0.305461	FALSE	AL162258.2
ENSG00000272195	rs10927369	-0.113431	0.0131964	-8.59558	-0.00302023	0.0256249	-0.117863	-0.00827801	0.0221252	-0.374143	0.708316	0.942943	FALSE	AL356512.1
ENSG00000272420	rs1039064	0.0535232	0.0125232	4.27393	0.0388396	0.0142047	2.73428	-0.0261061	0.0202512	-1.28911	0.197588	0.696357	FALSE	AL513477.2
ENSG00000272491	rs10888600	0.129841	0.0190869	6.80262	0.145766	0.0300493	4.85091	-0.0202471	0.0283032	-0.715364	0.474723	0.862804	FALSE	AL109659.2
ENSG00000272491	rs10788884	0.0604409	0.0185038	3.26641	0.116762	0.0297926	3.91916	0.021591	0.0294505	0.733127	0.463556	0.856927	FALSE	AL109659.2
ENSG00000272512	rs13303033	-0.0624795	0.0128676	-4.85556	0.0397345	0.0259757	1.52968	0.014304	0.0217081	0.658924	0.510664	0.877443	FALSE	AL645608.7
ENSG00000272645	rs10916170	-0.153175	0.0155852	-9.82826	-0.0223531	0.0294415	-0.759238	0.00701642	0.025815	0.271796	0.785805	0.963046	FALSE	GTF2IP20
ENSG00000272668	rs4656855	-0.1882	0.0214576	-8.77082	-0.015437	0.0388678	-0.397166	0.0324952	0.0374819	0.866959	0.38612	0.81984	FALSE	AL590560.3
ENSG00000272668	rs2501346	-0.0796174	0.0207757	-3.83223	0.0721081	0.0438373	1.6449	-0.0687671	0.0345415	-1.99086	0.0468839	0.432813	FALSE	AL590560.3
ENSG00000272668	rs6656979	0.110981	0.0261427	4.2452	0.0193194	0.0346948	0.556839	-0.0311163	0.0469757	-0.662392	0.507829	0.877443	FALSE	AL590560.3
ENSG00000272750	rs35626308	0.117899	0.0138298	8.52497	-0.00903196	0.0226659	-0.398481	-0.00496846	0.022819	-0.217733	0.827945	0.973617	FALSE	AL592148.3
ENSG00000273002	rs1111102	0.073574	0.020547	3.58077	-0.0223412	0.0314352	-0.710706	0.00744768	0.034268	0.217336	0.828135	0.973617	FALSE	AL355388.1
ENSG00000273093	rs7511799	0.0670464	0.0108396	6.18532	0.0260106	0.0191404	1.35894	-0.0545309	0.017854	-3.05427	0.00233402	0.112077	FALSE	AC097065.2
ENSG00000273110	rs7551873	0.0777511	0.0159499	4.87471	0.0208327	0.0202312	1.02973	0.0232935	0.0282797	0.823681	0.411837	0.830486	FALSE	AL162591.2
ENSG00000273136	rs4844381	-0.41603	0.0416264	-9.99437	-0.159337	0.0816282	-1.95198	0.136961	0.0706026	1.93989	0.0527112	0.456757	FALSE	NBPF26
ENSG00000273221	rs3818797	0.0861069	0.0176274	4.88484	0.027182	0.0264811	1.02647	0.0102253	0.0287834	0.355251	0.722412	0.947267	FALSE	AL355816.2
ENSG00000273382	rs180029	0.272343	0.0294412	9.25041	-0.0202205	0.0295909	-0.683336	-0.0467557	0.0422901	-1.1056	0.270029	0.751335	FALSE	AL356488.3
ENSG00000274963	rs267733	0.135966	0.0350315	3.88124	-0.0130518	0.0403746	-0.323268	0.0515044	0.06021	0.855413	0.392454	0.822065	FALSE	RN7SL600P
ENSG00000274963	rs6695123	0.0963308	0.027502	3.50268	-0.000611934	0.0472551	-0.0129496	0.00460169	0.0443271	0.103812	0.91732	0.990757	FALSE	RN7SL600P
ENSG00000276509	rs10797649	-0.152886	0.0114676	-13.332	0.0128124	0.0177155	0.723232	-0.00375217	0.0136528	-0.274828	0.783522	0.962021	FALSE	AC239799.1
ENSG00000276509	rs6424377	-0.153185	0.0122642	-12.4905	0.0134236	0.0166824	0.804654	-0.00507164	0.0140738	-0.360361	0.718644	0.946104	FALSE	AC239799.1
ENSG00000276747	rs10458537	0.220877	0.0138054	15.9994	0.0864937	0.0265211	3.26131	-0.0754384	0.0239326	-3.15212	0.00167879	0.0959645	FALSE	PADI6
ENSG00000276839	rs7535533	0.0227095	0.00722756	3.14207	-0.00812796	0.0137233	-0.592272	0.0132512	0.0121202	1.09331	0.276311	0.755301	FALSE	AL138776.1
ENSG00000277007	rs12058065	0.0493697	0.0168401	2.93167	-0.0178447	0.0201811	-0.884227	0.0329146	0.0274359	1.19969	0.231405	0.728277	FALSE	AC096642.1
ENSG00000277452	rs6697620	0.215254	0.0242273	8.88475	0.057287	0.046918	1.221	-0.055471	0.0396056	-1.40059	0.161857	0.658107	FALSE	RN7SL473P
ENSG00000277452	rs267734	0.0927448	0.0279259	3.3211	0.00382343	0.0381652	0.100181	0.0138722	0.0472918	0.293332	0.769345	0.957427	FALSE	RN7SL473P
ENSG00000277462	rs12751386	0.0872097	0.022233	3.92254	-0.0311178	0.0275013	-1.1315	0.0246569	0.0357906	0.688921	0.490974	0.868937	FALSE	ZNF670
ENSG00000278997	rs12035312	0.0878313	0.0154707	5.67728	0.0116705	0.0216408	0.539286	0.00864113	0.0259628	0.332827	0.739274	0.952574	FALSE	AL662907.1
ENSG00000279443	rs3766951	-0.037116	0.0096891	-3.8307	-0.0170518	0.0160002	-1.06573	0.00831255	0.0158247	0.525289	0.599413	0.910382	FALSE	AL513497.1
ENSG00000279667	rs4660413	0.0413464	0.0106899	3.86779	-0.0159457	0.0189566	-0.841168	0.0356549	0.0183229	1.94592	0.0522081	0.454232	FALSE	AL603839.4
ENSG00000279838	rs12736396	0.141242	0.033746	4.18543	-0.0477035	0.0390084	-1.2229	0.0691943	0.0613089	1.12862	0.259316	0.747235	FALSE	AL356273.6
ENSG00000280670	rs4660306	0.564381	0.0151481	37.2576	0.0130813	0.0260738	0.501704	-0.0459233	0.0253881	-1.80885	0.0707609	0.507435	FALSE	CCDC163
ENSG00000281741	rs4844381	0.0829491	0.0335496	2.47243	-0.0285653	0.0653452	-0.437145	0.0969607	0.0567495	1.70857	0.0878209	0.54411	FALSE	AC241377.4
ENSG00000281741	rs2493411	-0.14362	0.0477028	-3.01073	0.0512729	0.0515319	0.994973	-0.000821002	0.0823427	-0.00997055	0.992045	0.998933	FALSE	AC241377.4
ENSG00000282608	rs2252197	-0.153394	0.0400639	-3.82874	-0.00309974	0.0760074	-0.040782	-0.0323098	0.0681265	-0.474262	0.635337	0.922659	FALSE	ADORA3
ENSG00000283445	rs6666138	0.563357	0.0228586	24.6453	-0.0180307	0.0278497	-0.647428	0.0376882	0.0381029	0.989116	0.322752	0.787788	FALSE	AL136985.3
ENSG00000283696	rs12022054	-0.154279	0.0157899	-9.77072	-0.00901647	0.0312376	-0.288641	-0.0187312	0.026617	-0.70373	0.481957	0.864853	FALSE	AL592295.4
ENSG00000284642	rs35759975	-0.078231	0.0151608	-5.16009	0.155943	0.0276861	5.63256	-0.0582596	0.0248204	-2.34725	0.0193827	0.305117	FALSE	AL139424.2
ENSG00000284719	rs139460753	0.0654077	0.0190691	3.43004	-0.0105951	0.0364218	-0.2909	0.0235732	0.0318618	0.73986	0.459537	0.855738	FALSE	AL033527.4
ENSG00000284747	rs9434608	-0.0975662	0.0139139	-7.01213	-0.0114361	0.022493	-0.50843	-4.07477e-05	0.0232838	-0.00175005	0.998604	0.998946	FALSE	AL034417.5
ENSG00000284882	rs2945146	-0.322282	0.0186525	-17.2782	0.0386215	0.0312125	1.23737	-0.0134982	0.0288756	-0.467462	0.640339	0.924472	FALSE	AL359762.1
ENSG00000285053	rs10925482	-0.109359	0.0150501	-7.26635	0.0116102	0.0258239	0.44959	0.0257448	0.0251725	1.02273	0.306982	0.775379	FALSE	TBCE
ENSG00000285053	rs182366	-0.0487999	0.0148609	-3.28377	0.0519546	0.0304505	1.7062	-0.022452	0.0233243	-0.962597	0.33656	0.793264	FALSE	TBCE
ENSG00000285210	rs423991	-0.0630458	0.0152177	-4.14293	-0.00505375	0.0283912	-0.178004	-0.00112863	0.0256835	-0.0439437	0.964953	0.994551	FALSE	LINC02795
ENSG00000285215	rs6683357	0.150266	0.0217542	6.90745	0.0357697	0.0297399	1.20275	-0.0146781	0.0250946	-0.58491	0.559127	0.894107	FALSE	AC241377.5
ENSG00000285215	rs11249433	-0.162812	0.0239995	-6.78397	0.0147849	0.0298574	0.495184	0.0109037	0.0261054	0.417678	0.6762	0.934314	FALSE	AC241377.5
ENSG00000285215	rs6600662	0.13902	0.0272817	5.09572	0.0108973	0.0317296	0.343443	0.0134477	0.025069	0.536428	0.591762	0.907414	FALSE	AC241377.5
ENSG00000285215	rs2793831	-0.0720279	0.0234595	-3.07031	0.0305818	0.0231285	1.32226	-0.0295524	0.0390827	-0.756149	0.449709	0.851634	FALSE	AC241377.5
ENSG00000285646	rs12403427	0.454315	0.0195724	23.212	0.0161857	0.0230403	0.702495	-0.0919803	0.0305923	-3.00665	0.00275118	0.123686	FALSE	AL021155.5
ENSG00000285646	rs926270	0.120159	0.015235	7.88702	-0.051338	0.0297617	-1.72497	0.0408544	0.0243942	1.67476	0.0944614	0.558414	FALSE	AL021155.5
ENSG00000285646	rs4845892	0.0913373	0.0152415	5.99266	-0.0279919	0.0284666	-0.983324	0.0164588	0.0254164	0.647565	0.517577	0.877696	FALSE	AL021155.5
ENSG00000286019	rs12117557	0.105286	0.0159331	6.60799	0.0216003	0.0154637	1.39684	-0.0327289	0.0182695	-1.79145	0.0736362	0.512675	FALSE	NOTCH2NLB
ENSG00000286019	rs2992453	-0.0408799	0.0138977	-2.94149	0.0281448	0.0164575	1.71015	-0.0352608	0.0165668	-2.12841	0.0337641	0.386711	FALSE	NOTCH2NLB
ENSG00000286106	rs4844381	-0.0335441	0.00928638	-3.61218	0.0212497	0.0184876	1.14941	0.00374876	0.0157176	0.238508	0.811551	0.970774	FALSE	AC253572.1
ENSG00000286619	rs823080	0.426872	0.0125924	33.8992	0.0264245	0.0251363	1.05125	-0.0539763	0.021118	-2.55593	0.0107464	0.236955	FALSE	AC119673.3
ENSG00000286640	rs55707527	0.137266	0.0175696	7.81274	0.0269171	0.0236266	1.13927	-0.0367861	0.0305287	-1.20497	0.228551	0.725266	FALSE	AC093151.5
ENSG00000287064	rs3766925	0.114402	0.0185221	6.17652	0.0327181	0.0276383	1.18379	0.0115846	0.0320254	0.361733	0.717701	0.945931	FALSE	AL606500.1
ENSG00000287315	rs4653946	-0.033684	0.00884559	-3.80801	-0.00319691	0.0183211	-0.174494	-0.0144964	0.0147606	-0.982104	0.326192	0.789272	FALSE	AL670729.3
ENSG00000287338	rs5744168	-0.167921	0.0420282	-3.99542	-0.0473935	0.0348663	-1.35929	-0.0495768	0.0697081	-0.711207	0.477038	0.863898	FALSE	AL929091.1
ENSG00000287356	rs12081179	0.0425065	0.00983161	4.32345	-0.00841479	0.0150792	-0.558038	-0.02068	0.0172706	-1.19741	0.231352	0.728277	FALSE	AL590822.3
ENSG00000287445	rs4338424	-0.0561824	0.012712	-4.41964	0.00770714	0.0151418	0.508998	-0.038313	0.0201382	-1.90251	0.05766	0.471774	FALSE	AC092803.3
ENSG00000287586	rs368940	0.200103	0.0390553	5.12358	0.274633	0.069463	3.95365	-0.0865039	0.0688585	-1.25626	0.209372	0.707831	FALSE	Z98886.1
ENSG00000287586	rs242045	-0.148019	0.0381565	-3.87926	0.194467	0.0772381	2.51776	0.025366	0.0631249	0.401839	0.687828	0.937925	FALSE	Z98886.1
ENSG00000287697	rs10912867	0.0823927	0.0114076	7.22261	-0.0223926	0.0144766	-1.54681	-0.00164544	0.018328	-0.0897776	0.928467	0.990893	FALSE	Z99127.4
ENSG00000288398	rs2863844	0.117294	0.0144768	8.10217	-0.00870161	0.0240759	-0.361425	-0.00905566	0.023937	-0.378313	0.705215	0.942511	FALSE	AL109627.1
ENSG00000288573	rs4660262	-0.0463007	0.00874672	-5.2935	-0.0267583	0.0126826	-2.10984	0.0345557	0.0136208	2.53698	0.0117294	0.245733	FALSE	AL357079.3
ENSG00000014919	rs1057490	0.058165	0.00987319	5.89121	0.0370602	0.0195129	1.89927	-0.00325505	0.0158165	-0.205801	0.836982	0.975803	FALSE	COX15
ENSG00000019995	rs11245451	0.047317	0.0165964	2.85105	0.0456928	0.0188924	2.41859	0.0806015	0.027715	2.90823	0.00379113	0.144693	FALSE	ZRANB1
ENSG00000023041	rs2419621	0.0769294	0.011953	6.43599	0.0189321	0.0126048	1.50198	0.00257506	0.0138152	0.186394	0.852143	0.981313	FALSE	ZDHHC6
ENSG00000023041	rs2094266	-0.0454892	0.0114248	-3.98163	0.0180528	0.0140643	1.2836	0.00300434	0.012863	0.233564	0.815341	0.97192	FALSE	ZDHHC6
ENSG00000023839	rs7091985	0.0902102	0.019953	4.52113	-0.110915	0.0411254	-2.697	0.0481584	0.0336916	1.42939	0.153169	0.649563	FALSE	ABCC2
ENSG00000026025	rs359285	-0.0705395	0.0183373	-3.84677	0.0197325	0.0280611	0.703197	0.002992	0.0304715	0.0981902	0.921813	0.990893	FALSE	VIM
ENSG00000026103	rs4934434	0.117314	0.0161505	7.26378	0.110998	0.0308112	3.60254	-0.0479474	0.0263226	-1.82153	0.0691193	0.503494	FALSE	FAS
ENSG00000035403	rs11000890	-0.192922	0.0223055	-8.64908	-0.00347545	0.0230713	-0.15064	0.012222	0.0371965	0.328578	0.742596	0.953064	FALSE	VCL
ENSG00000042286	rs6480443	-0.0845165	0.0150545	-5.61403	-0.0498818	0.0287434	-1.73542	0.0314005	0.0248677	1.2627	0.20696	0.706172	FALSE	AIFM2
ENSG00000043591	rs4359161	0.190545	0.0224401	8.49126	-0.00905084	0.0197491	-0.458292	0.00588814	0.0246541	0.23883	0.811257	0.970774	FALSE	ADRB1
ENSG00000043591	rs4918887	-0.114294	0.0257942	-4.431	0.000190058	0.0184985	0.0102743	-0.0238818	0.0284826	-0.83847	0.402709	0.826351	FALSE	ADRB1
ENSG00000047056	rs10903516	0.384042	0.0778645	4.93219	0.0126569	0.0170046	0.744324	0.0159658	0.0154606	1.03268	0.30265	0.772946	FALSE	WDR37
ENSG00000047056	rs11596285	-0.359643	0.0779761	-4.61222	0.0200406	0.0170737	1.17377	0.00605157	0.0155042	0.390317	0.696857	0.939106	FALSE	WDR37
ENSG00000047056	rs7097985	-0.0302186	0.00937579	-3.22305	0.0311019	0.0153283	2.02905	-0.0121332	0.0165299	-0.734014	0.463101	0.856698	FALSE	WDR37
ENSG00000052749	rs3814553	0.286443	0.0223564	12.8126	0.039945	0.037908	1.05374	-0.117761	0.0355501	-3.31253	0.000986878	0.0666696	FALSE	RRP12
ENSG00000055950	rs722435	0.0996265	0.0104118	9.56859	-0.00845134	0.0144712	-0.58401	-0.00615917	0.0193036	-0.319068	0.749682	0.953771	FALSE	MRPL43
ENSG00000057608	rs2275774	-0.147565	0.00937893	-15.7337	0.0294169	0.0116756	2.51952	-0.0305019	0.0151492	-2.01343	0.0444736	0.424663	FALSE	GDI2
ENSG00000057608	rs867053	-0.0299621	0.00728167	-4.11473	0.0114349	0.0138723	0.824299	0.00781557	0.0126305	0.618784	0.536107	0.88359	FALSE	GDI2
ENSG00000057608	rs10905159	0.0442293	0.0111753	3.95779	0.0206223	0.0108655	1.89796	-0.0150712	0.0192226	-0.784035	0.433109	0.84243	FALSE	GDI2
ENSG00000062650	rs10887609	-0.0261159	0.00663051	-3.93874	0.0360556	0.0143606	2.51073	0.00160122	0.0112169	0.142751	0.886501	0.987033	FALSE	WAPL
ENSG00000065154	rs76799761	-0.121537	0.0252354	-4.81614	0.0682903	0.0236966	2.88186	-0.00970673	0.0445392	-0.217937	0.827481	0.973617	FALSE	OAT
ENSG00000065154	rs2674346	0.0880363	0.0203479	4.32655	0.0605884	0.025005	2.42305	0.0160096	0.0342186	0.467864	0.639904	0.924404	FALSE	OAT
ENSG00000065613	rs1342214	0.0418302	0.0138364	3.02319	-0.021193	0.0266064	-0.796536	0.0275199	0.0237202	1.16019	0.246661	0.737382	FALSE	SLK
ENSG00000065618	rs2476945	0.518172	0.0587307	8.82285	-0.200713	0.0716662	-2.80066	0.111004	0.0908283	1.22213	0.221903	0.718243	FALSE	COL17A1
ENSG00000065621	rs1246219	0.115079	0.0289721	3.97207	-0.0235572	0.0337749	-0.697478	-0.0078688	0.0476434	-0.16516	0.868829	0.982797	FALSE	GSTO2
ENSG00000065665	rs2895502	-0.199316	0.0206687	-9.6434	-0.138426	0.0404095	-3.42559	-0.026641	0.0347095	-0.767542	0.4432	0.848838	FALSE	SEC61A2
ENSG00000065809	rs72770522	-0.136615	0.0200816	-6.803	0.0389564	0.0220556	1.76628	-0.00680198	0.0324574	-0.209566	0.834021	0.975039	FALSE	FAM107B
ENSG00000065809	rs1571038	-0.0875233	0.0155068	-5.6442	0.00947469	0.0250804	0.377773	0.0468745	0.0260946	1.79633	0.0728172	0.512675	FALSE	FAM107B
ENSG00000066468	rs6585735	0.227631	0.0231332	9.83999	-0.00966042	0.0490702	-0.19687	-0.0779689	0.0402677	-1.93626	0.0533402	0.457973	FALSE	FGFR2
ENSG00000067057	rs2388595	0.238929	0.0196984	12.1294	-0.0498838	0.0378274	-1.31872	0.0871149	0.0329736	2.64196	0.00847605	0.218973	FALSE	PFKP
ENSG00000067057	rs7896922	0.119564	0.0238403	5.01518	0.000512939	0.030954	0.016571	0.0595377	0.0460821	1.29199	0.196853	0.696357	FALSE	PFKP
ENSG00000067057	rs3816700	-0.06541	0.0204659	-3.19605	0.0428528	0.0358172	1.19643	-0.0369195	0.0332099	-1.1117	0.266552	0.749638	FALSE	PFKP
ENSG00000072401	rs10826176	-0.205201	0.0113122	-18.1398	-0.00749748	0.0174248	-0.430277	0.0379902	0.0185121	2.05218	0.0405667	0.413754	FALSE	UBE2D1
ENSG00000072401	rs1049432	-0.179567	0.0130524	-13.7574	0.00154525	0.0165099	0.0935956	0.0296198	0.0212285	1.39528	0.163191	0.659165	FALSE	UBE2D1
ENSG00000072422	rs2633291	-0.0644902	0.022898	-2.81641	0.0205238	0.048493	0.423232	-0.0602925	0.037916	-1.59016	0.112092	0.594569	FALSE	RHOBTB1
ENSG00000075407	rs2505244	-0.0434112	0.0117017	-3.70983	-0.0357922	0.0254717	-1.40517	-0.041597	0.0201303	-2.06639	0.0390457	0.4094	FALSE	ZNF37A
ENSG00000075826	rs11190588	-0.258791	0.0178238	-14.5194	-0.00279488	0.0268342	-0.104154	0.0335566	0.0303261	1.10652	0.269056	0.751039	FALSE	SEC31B
ENSG00000076685	rs79237883	0.143988	0.0225481	6.38583	0.0895477	0.0181088	4.94498	-0.0741916	0.0360474	-2.05817	0.039857	0.409792	FALSE	NT5C2
ENSG00000077420	rs871367	-0.07895	0.0127669	-6.18394	0.0328181	0.0184453	1.77921	0.0235224	0.0205619	1.14398	0.252976	0.742114	FALSE	APBB1IP
ENSG00000077420	rs11591540	-0.11523	0.0117024	-9.84673	0.0375583	0.0216001	1.7388	0.00863494	0.0181661	0.475332	0.634611	0.922266	FALSE	APBB1IP
ENSG00000078114	rs7910610	0.273714	0.0666295	4.108	0.284542	0.0721363	3.94451	0.0103244	0.113	0.0913668	0.927207	0.990893	FALSE	NEBL
ENSG00000079332	rs28391623	0.0717241	0.00832245	8.61815	0.00323675	0.0159879	0.20245	0.00672029	0.0138049	0.486803	0.626596	0.918635	FALSE	SAR1A
ENSG00000089876	rs10901471	-0.160564	0.0133075	-12.0657	-0.00426868	0.0269963	-0.158121	0.0180128	0.0214731	0.838854	0.402004	0.826109	FALSE	DHX32
ENSG00000095485	rs17885645	0.153545	0.00984883	15.5901	-0.034949	0.0200908	-1.73955	0.0415831	0.0166015	2.50478	0.0125311	0.253288	FALSE	CWF19L1
ENSG00000095539	rs722435	0.0549125	0.00998985	5.49684	0.00443657	0.013909	0.318971	-0.0300705	0.0186361	-1.61356	0.106904	0.583327	FALSE	SEMA4G
ENSG00000095739	rs1775983	0.328001	0.036495	8.98756	-0.0436636	0.0558923	-0.781211	0.186572	0.0665433	2.80377	0.00518435	0.169235	FALSE	BAMBI
ENSG00000095794	rs111671353	-0.162813	0.0190431	-8.54974	0.115301	0.0249078	4.62911	-0.0696167	0.0324349	-2.14635	0.0322889	0.382185	FALSE	CREM
ENSG00000096717	rs11594238	0.26699	0.0114573	23.3029	-0.0366898	0.0194905	-1.88245	0.0470598	0.018666	2.52115	0.0119629	0.248157	FALSE	SIRT1
ENSG00000099194	rs56014906	-0.14023	0.0325167	-4.31256	-0.140199	0.0578388	-2.42396	0.0291964	0.0544051	0.536648	0.591544	0.907414	FALSE	SCD
ENSG00000099204	rs7915116	-0.0602359	0.0206208	-2.92113	0.115307	0.0280981	4.10371	-0.0576862	0.0320653	-1.79902	0.0726396	0.512675	FALSE	ABLIM1
ENSG00000099246	rs68016309	-0.055828	0.0128457	-4.34606	0.0528871	0.0187253	2.82437	0.0319438	0.0218798	1.45996	0.144585	0.639097	FALSE	RAB18
ENSG00000099250	rs11598171	0.124379	0.0315451	3.94288	-0.0317075	0.038643	-0.820522	0.080598	0.0534534	1.50782	0.131929	0.623143	FALSE	NRP1
ENSG00000099250	rs2785274	0.114916	0.0238449	4.8193	0.0320274	0.0504227	0.635178	-0.0438427	0.0437885	-1.00124	0.316903	0.781839	FALSE	NRP1
ENSG00000099251	rs2749649	0.305779	0.0216642	14.1145	0.101767	0.0434614	2.34156	-0.054233	0.0363454	-1.49216	0.136039	0.626259	FALSE	HSD17B7P2
ENSG00000099251	rs2800477	0.126984	0.0298824	4.24946	0.0685549	0.0323159	2.1214	-0.0540905	0.0489961	-1.10398	0.269896	0.751204	FALSE	HSD17B7P2
ENSG00000099282	rs12413529	0.0925985	0.0213143	4.34444	-0.0612414	0.0294919	-2.07655	-0.00426141	0.035059	-0.12155	0.903277	0.988573	FALSE	TSPAN15
ENSG00000099284	rs870801	-0.090455	0.0177672	-5.09111	0.0334382	0.0373045	0.896357	0.0437817	0.0296876	1.47475	0.140551	0.633394	FALSE	MACROH2A2
ENSG00000099290	rs10762975	0.241551	0.0191377	12.6217	-0.0269595	0.0226947	-1.18792	0.0225224	0.034902	0.645305	0.519179	0.879077	FALSE	WASHC2A
ENSG00000099290	rs11592062	-0.106124	0.0165973	-6.39404	-0.0114351	0.024827	-0.460592	-0.0171963	0.0283468	-0.606638	0.544147	0.88867	FALSE	WASHC2A
ENSG00000107521	rs7896828	0.0785377	0.00988279	7.94691	0.00809308	0.0168864	0.479267	0.0140098	0.0160773	0.8714	0.38375	0.819471	FALSE	HPS1
ENSG00000107537	rs57057378	-0.11827	0.0175221	-6.74974	0.10844	0.0285093	3.80368	-0.0282467	0.0284326	-0.99346	0.320773	0.785275	FALSE	PHYH
ENSG00000107537	rs7067975	0.0758226	0.0173512	4.36989	0.0796291	0.0258611	3.0791	0.0215986	0.029968	0.720722	0.471166	0.859985	FALSE	PHYH
ENSG00000107537	rs10752287	-0.0809158	0.0201146	-4.02274	0.0789668	0.0245014	3.22295	0.0306294	0.0325321	0.941514	0.346676	0.800454	FALSE	PHYH
ENSG00000107554	rs7089178	0.118542	0.0234508	5.05494	-0.0957969	0.047834	-2.00269	0.0291393	0.0384686	0.757482	0.450287	0.851634	FALSE	DNMBP
ENSG00000107581	rs11198785	-0.0427681	0.00813935	-5.25449	-0.0791664	0.0171564	-4.6144	0.0252518	0.0143452	1.76029	0.078648	0.524306	FALSE	EIF3A
ENSG00000107611	rs10490958	0.218304	0.0213208	10.239	-0.025211	0.0332643	-0.757898	0.00866357	0.0351188	0.246693	0.805547	0.970774	FALSE	CUBN
ENSG00000107611	rs1980662	-0.19931	0.0210473	-9.46964	-0.0276811	0.032783	-0.844373	0.0129701	0.0333369	0.38906	0.697337	0.939175	FALSE	CUBN
ENSG00000107614	rs359285	-0.0725854	0.018292	-3.96815	0.0584625	0.0265048	2.20573	-0.00175272	0.028273	-0.0619928	0.950569	0.993322	FALSE	TRDMT1
ENSG00000107614	rs61841817	-0.107743	0.0205291	-5.24832	0.0396513	0.0238539	1.66226	0.0575307	0.0343649	1.67411	0.094641	0.558417	FALSE	TRDMT1
ENSG00000107614	rs4747300	-0.143131	0.0168366	-8.50116	0.0466017	0.0260334	1.79007	0.0195968	0.0267262	0.733244	0.463485	0.856927	FALSE	TRDMT1
ENSG00000107643	rs2463960	-0.108128	0.0111725	-9.67809	0.0144592	0.0233716	0.618666	0.0113334	0.0192401	0.58905	0.555891	0.892294	FALSE	MAPK8
ENSG00000107669	rs10887029	-0.142239	0.0137769	-10.3245	0.0600329	0.0214955	2.79282	-0.0670395	0.0225235	-2.97643	0.00300728	0.124561	FALSE	ATE1
ENSG00000107669	rs4077606	-0.138067	0.0158988	-8.6841	0.0166375	0.0222707	0.747056	0.0103117	0.0243069	0.424227	0.671419	0.933682	FALSE	ATE1
ENSG00000107669	rs7074599	0.072259	0.0159324	4.53535	0.0252878	0.0212171	1.19186	-0.00601754	0.0255633	-0.235398	0.814064	0.971626	FALSE	ATE1
ENSG00000107672	rs10887029	-0.0867116	0.0124131	-6.9855	0.0676245	0.020135	3.35856	-0.0326153	0.0211661	-1.54092	0.123612	0.609607	FALSE	NSMCE4A
ENSG00000107679	rs10082476	0.114475	0.0167701	6.8261	0.0587796	0.0245127	2.39792	0.0245507	0.0273064	0.899082	0.368773	0.81376	FALSE	PLEKHA1
ENSG00000107679	rs1960178	-0.0449734	0.0164405	-2.73552	0.0861347	0.0259498	3.31928	-0.024834	0.0261024	-0.951406	0.341554	0.79624	FALSE	PLEKHA1
ENSG00000107719	rs10823552	-0.169328	0.0192309	-8.805	-0.0912388	0.024054	-3.79309	0.03471	0.0331478	1.04713	0.295614	0.768763	FALSE	PALD1
ENSG00000107731	rs7893421	0.241819	0.0244301	9.89841	0.10521	0.0431937	2.43576	-0.0913163	0.0341537	-2.67369	0.00764664	0.209091	FALSE	UNC5B
ENSG00000107731	rs10823706	-0.120409	0.0246682	-4.88116	-0.0279899	0.0421048	-0.664766	0.0523443	0.0339733	1.54075	0.123726	0.609607	FALSE	UNC5B
ENSG00000107736	rs7913396	-0.22013	0.0259413	-8.4857	0.0626241	0.0497392	1.25905	-0.00456406	0.0428483	-0.106517	0.91526	0.990109	FALSE	CDH23
ENSG00000107745	rs7090153	0.0551965	0.0133637	4.13034	0.136266	0.0237035	5.74877	0.0251021	0.02238	1.12163	0.262226	0.747718	FALSE	MICU1
ENSG00000107771	rs57190292	-0.178944	0.0136635	-13.0965	-0.00492304	0.0158995	-0.309635	-0.015881	0.0251594	-0.631217	0.527995	0.882242	FALSE	CCSER2
ENSG00000107796	rs7097572	0.410221	0.0219559	18.6838	0.0502119	0.040596	1.23687	0.0230319	0.0321573	0.716226	0.473965	0.862409	FALSE	ACTA2
ENSG00000107796	rs4934434	0.101479	0.0220701	4.59801	0.0713692	0.036023	1.98121	0.00145235	0.0308613	0.0470605	0.962474	0.994551	FALSE	ACTA2
ENSG00000107798	rs1412445	0.517796	0.0229613	22.5508	0.0737158	0.0393369	1.87396	-0.0252232	0.0377782	-0.667666	0.504488	0.876604	FALSE	LIPA
ENSG00000107816	rs3740484	-0.0705783	0.0154099	-4.58007	-0.00655209	0.0261569	-0.250492	0.00174508	0.027302	0.0639177	0.949197	0.993322	FALSE	LZTS2
ENSG00000107819	rs7090376	-0.0526781	0.0236773	-2.22484	-0.0303748	0.0284342	-1.06825	-0.073724	0.040202	-1.83384	0.0669987	0.500575	FALSE	SFXN3
ENSG00000107854	rs946896	0.0311025	0.00799345	3.891	0.0579175	0.0148731	3.89411	0.000955322	0.0126519	0.0755083	0.939834	0.992067	FALSE	TNKS2
ENSG00000107862	rs56238324	0.0304061	0.00953557	3.1887	-0.0289146	0.0166172	-1.74004	0.00602863	0.0160668	0.375223	0.707862	0.942692	FALSE	GBF1
ENSG00000107864	rs7099761	-0.0651897	0.0159116	-4.09699	0.182008	0.0327331	5.56037	0.0154754	0.0268623	0.576103	0.564611	0.896418	FALSE	CPEB3
ENSG00000107864	rs7087557	0.0736593	0.0159533	4.61718	0.234779	0.0302471	7.76204	-0.0503901	0.0263351	-1.91342	0.0559745	0.467092	FALSE	CPEB3
ENSG00000107874	rs10883714	-0.0396248	0.00863009	-4.59147	-0.0351896	0.0152346	-2.30985	0.0134153	0.0138185	0.970821	0.332106	0.790385	FALSE	CUEDC2
ENSG00000107882	rs6584505	0.0574265	0.0124428	4.61524	-0.00586372	0.0217616	-0.269452	0.0318192	0.0214922	1.4805	0.139248	0.63096	FALSE	SUFU
ENSG00000107890	rs11015423	0.0622819	0.0132623	4.69616	0.0432411	0.0272326	1.58784	-0.018321	0.0226316	-0.809532	0.418643	0.834182	FALSE	ANKRD26
ENSG00000107897	rs7099019	0.0664121	0.0106162	6.25571	-0.0523947	0.0182744	-2.86712	0.0274217	0.0177398	1.54577	0.122541	0.60875	FALSE	ACBD5
ENSG00000107902	rs2674333	0.0966549	0.017909	5.397	-0.0697733	0.0277379	-2.51545	0.0117051	0.0293995	0.398139	0.690712	0.937925	FALSE	LHPP
ENSG00000107902	rs11245067	0.0967838	0.0219946	4.40034	-0.066151	0.0261514	-2.52954	0.00757362	0.0372173	0.203497	0.838762	0.976237	FALSE	LHPP
ENSG00000107902	rs10794134	0.0779492	0.0171991	4.53216	-0.0918544	0.0299986	-3.06195	0.0429154	0.0292127	1.46906	0.142391	0.635177	FALSE	LHPP
ENSG00000107902	rs61861927	-0.0703934	0.017825	-3.94913	-0.0507623	0.0324149	-1.56602	-0.0158724	0.0279818	-0.567241	0.570594	0.899232	FALSE	LHPP
ENSG00000107929	rs17221463	-0.0557122	0.0120574	-4.6206	0.00813349	0.0146026	0.556991	-0.00173846	0.0200827	-0.0865652	0.931095	0.991366	FALSE	LARP4B
ENSG00000107951	rs2246584	-0.0513977	0.0111588	-4.60603	0.0416101	0.0203841	2.04131	-0.0337685	0.0195638	-1.72607	0.0847284	0.536534	FALSE	MTPAP
ENSG00000107957	rs35041090	0.0983745	0.0266841	3.68663	-0.0899191	0.0420657	-2.13759	0.0103946	0.0450808	0.230577	0.817648	0.97192	FALSE	SH3PXD2A
ENSG00000107957	rs10748847	-0.101403	0.0239079	-4.24138	-0.109714	0.0461141	-2.37919	0.0338014	0.0415534	0.813444	0.416247	0.832238	FALSE	SH3PXD2A
ENSG00000107959	rs3752802	0.18899	0.0186233	10.1481	-0.0672185	0.0212529	-3.16279	0.0165605	0.0220084	0.752461	0.452142	0.852074	FALSE	PITRM1
ENSG00000107959	rs9423474	-0.112053	0.0155223	-7.2188	-0.0480934	0.0247843	-1.94048	-0.0110008	0.020053	-0.548588	0.583571	0.903433	FALSE	PITRM1
ENSG00000107959	rs11414	-0.120166	0.0184691	-6.50634	-0.0524055	0.0237349	-2.20795	-0.00690898	0.0206464	-0.334633	0.738069	0.95255	FALSE	PITRM1
ENSG00000107959	rs4381274	-0.0827881	0.0180938	-4.57549	-0.05853	0.0232718	-2.51506	0.000831152	0.0195571	0.0424988	0.966134	0.994551	FALSE	PITRM1
ENSG00000108010	rs10741210	-0.0338055	0.00917795	-3.68334	0.0297467	0.0176987	1.68073	-0.0118754	0.0152363	-0.779412	0.436078	0.8439	FALSE	GLRX3
ENSG00000108039	rs612155	0.0534458	0.0118921	4.49423	0.0376993	0.0233337	1.61566	-0.0231177	0.0204607	-1.12986	0.258738	0.746928	FALSE	XPNPEP1
ENSG00000108064	rs10826176	-0.286329	0.0153967	-18.5967	-0.0592357	0.0237649	-2.49257	0.0600718	0.0251481	2.38872	0.0171987	0.286637	FALSE	TFAM
ENSG00000108064	rs1049432	-0.153154	0.017834	-8.58775	-0.018127	0.0226153	-0.801534	-0.0215305	0.0288778	-0.745572	0.456038	0.854281	FALSE	TFAM
ENSG00000108091	rs1171815	-0.0630802	0.0146137	-4.31651	0.134856	0.0245682	5.48906	-0.0624655	0.0244359	-2.5563	0.0108317	0.237653	FALSE	CCDC6
ENSG00000108094	rs1531550	-0.0686233	0.0096176	-7.13518	0.0136541	0.0122885	1.11113	-0.00766816	0.0163813	-0.468104	0.639747	0.924404	FALSE	CUL2
ENSG00000108100	rs55972637	-0.0732187	0.016644	-4.3991	0.0250698	0.0204214	1.22762	-0.0280985	0.0288341	-0.974487	0.33059	0.789944	FALSE	CCNY
ENSG00000108175	rs4980040	0.0474115	0.0139883	3.38938	-0.102755	0.0269772	-3.80896	0.0396127	0.0249439	1.58808	0.112631	0.595042	FALSE	ZMIZ1
ENSG00000108179	rs7920127	0.0822091	0.0205577	3.99894	-0.122585	0.0447435	-2.73973	0.036304	0.0335393	1.08243	0.279247	0.757681	FALSE	PPIF
ENSG00000108187	rs736535	0.129254	0.0212557	6.0809	-0.00909986	0.0250103	-0.363845	-0.0188408	0.0321003	-0.586936	0.557316	0.893601	FALSE	PBLD
ENSG00000108219	rs17680741	0.1021	0.0113894	8.96449	-0.0231961	0.0197038	-1.17724	0.0257083	0.0209819	1.22526	0.221603	0.718073	FALSE	TSPAN14
ENSG00000108219	rs10736366	0.0472579	0.0118711	3.98092	-0.0121963	0.0212567	-0.573762	0.00532751	0.0195086	0.273086	0.784806	0.962845	FALSE	TSPAN14
ENSG00000108239	rs522111	-0.106439	0.0217384	-4.89636	0.0367298	0.0430896	0.852404	-0.0233745	0.037414	-0.624754	0.532271	0.882874	FALSE	TBC1D12
ENSG00000119906	rs3740484	-0.0702476	0.0131905	-5.32562	-0.0119211	0.0205488	-0.580138	-0.0249979	0.021536	-1.16075	0.246941	0.737382	FALSE	SLF2
ENSG00000119906	rs61871478	0.135513	0.0211527	6.40643	-0.0285835	0.0172806	-1.65408	0.0136391	0.0340313	0.40078	0.688597	0.937925	FALSE	SLF2
ENSG00000119915	rs10748816	0.0521015	0.0169668	3.07079	0.0621985	0.0354264	1.75571	0.00654078	0.0271093	0.241274	0.809588	0.970774	FALSE	ELOVL3
ENSG00000119927	rs2251697	0.0823212	0.0180423	4.56269	-0.0696721	0.0336827	-2.06849	0.0548122	0.0304714	1.79881	0.0724454	0.512675	FALSE	GPAM
ENSG00000119943	rs7897357	-0.184486	0.0192365	-9.59041	0.0323313	0.0328171	0.985196	-0.0204174	0.0312698	-0.652944	0.513913	0.877443	FALSE	PYROXD2
ENSG00000119965	rs7921647	0.0733681	0.012778	5.74175	-0.0217012	0.0251795	-0.861859	-0.0263063	0.021046	-1.24994	0.21159	0.709345	FALSE	C10orf88
ENSG00000119969	rs1886272	0.0920797	0.0172668	5.33275	0.00697014	0.0365354	0.190778	-0.0191316	0.0285406	-0.67033	0.502793	0.875867	FALSE	HELLS
ENSG00000119979	rs7911636	-0.142647	0.0245649	-5.80694	0.0366726	0.0260088	1.41001	0.00117111	0.0218936	0.0534912	0.957342	0.994551	FALSE	DENND10
ENSG00000119979	rs12355492	0.109447	0.0242507	4.51315	0.0652065	0.0259649	2.51133	-0.0317595	0.021136	-1.50263	0.1333	0.624971	FALSE	DENND10
ENSG00000120008	rs7084842	0.225574	0.0269064	8.38365	0.0318505	0.0220909	1.44179	0.121731	0.0396798	3.06783	0.00222405	0.108901	FALSE	WDR11
ENSG00000120008	rs10886785	-0.0790305	0.0185077	-4.27014	0.0743708	0.0235976	3.15163	-0.044644	0.0313089	-1.42592	0.154287	0.650493	FALSE	WDR11
ENSG00000120053	rs11817777	0.093187	0.0252551	3.68983	-0.0100187	0.0207841	-0.482037	-0.00105215	0.0382649	-0.0274965	0.978067	0.996555	FALSE	GOT1
ENSG00000120539	rs3758403	-0.261675	0.0139697	-18.7315	0.107472	0.0258184	4.16259	-0.0669179	0.0231394	-2.89195	0.00394376	0.147838	FALSE	MASTL
ENSG00000122359	rs4515913	-0.0511048	0.0098755	-5.17491	0.0189889	0.0166795	1.13846	0.0187407	0.0162639	1.15229	0.249522	0.740009	FALSE	ANXA11
ENSG00000122376	rs9420446	0.0777334	0.0151459	5.13232	-0.00501583	0.0167206	-0.299978	-0.00682872	0.0251068	-0.271987	0.785954	0.963046	FALSE	SHLD2
ENSG00000122378	rs10788631	0.141326	0.0191802	7.36829	0.0470378	0.0375185	1.25372	-0.056102	0.0282697	-1.98453	0.0474671	0.435543	FALSE	PRXL2A
ENSG00000122378	rs7913061	-0.100533	0.0197851	-5.08125	-0.0598624	0.0305745	-1.95792	0.0789432	0.0301486	2.61847	0.00897827	0.223713	FALSE	PRXL2A
ENSG00000122861	rs2688621	1.55543	0.302909	5.13495	-0.013808	0.0578209	-0.238806	-0.0919712	0.0494869	-1.8585	0.0633889	0.489947	FALSE	PLAU
ENSG00000122861	rs2227576	-1.37262	0.30429	-4.51089	-0.013808	0.0578209	-0.238806	-0.0919712	0.0494869	-1.8585	0.0633889	0.489947	FALSE	PLAU
ENSG00000122873	rs1416764	-1.76486	0.280398	-6.29413	-0.0755426	0.0314172	-2.4045	0.0327907	0.038687	0.84759	0.396943	0.824901	FALSE	CISD1
ENSG00000122873	rs2590316	1.29466	0.280453	4.61634	-0.0755426	0.0314172	-2.4045	0.0327907	0.038687	0.84759	0.396943	0.824901	FALSE	CISD1
ENSG00000127884	rs2243812	0.0568767	0.013466	4.22373	0.0242093	0.0167168	1.44821	-0.00529783	0.0224315	-0.236178	0.813387	0.971626	FALSE	ECHS1
ENSG00000128805	rs3910910	0.317261	0.0229374	13.8316	-0.0216209	0.0394562	-0.547974	-0.0526525	0.030859	-1.70622	0.0882969	0.545585	FALSE	ARHGAP22
ENSG00000128805	rs12257645	0.1364	0.0237548	5.742	-0.106909	0.0343399	-3.11325	0.0462512	0.0314864	1.46892	0.142591	0.635398	FALSE	ARHGAP22
ENSG00000128805	rs1867588	0.0798578	0.0187271	4.2643	-0.0538924	0.0366833	-1.46913	-0.0222792	0.0306312	-0.727338	0.467227	0.858201	FALSE	ARHGAP22
ENSG00000132334	rs10764740	-0.0362505	0.0107385	-3.37574	0.00728169	0.0185878	0.391746	-0.0243777	0.0176134	-1.38404	0.166599	0.662881	FALSE	PTPRE
ENSG00000133661	rs1570328	-0.0615264	0.0152565	-4.03279	0.0585215	0.0321545	1.82001	0.00452014	0.0258371	0.174948	0.861122	0.982447	FALSE	SFTPD
ENSG00000133678	rs12259239	-0.187504	0.0324543	-5.77749	0.00429095	0.0189387	0.22657	-0.01682	0.0367042	-0.458258	0.646789	0.926647	FALSE	TMEM254
ENSG00000134452	rs17320853	0.0629796	0.0103783	6.06841	-0.0397675	0.0145294	-2.73703	-0.00431794	0.017762	-0.2431	0.807942	0.970774	FALSE	FBH1
ENSG00000134453	rs28420903	0.0370539	0.0106237	3.48784	-0.0293639	0.0147747	-1.98744	0.0120634	0.0202842	0.594719	0.552078	0.891411	FALSE	RBM17
ENSG00000134461	rs11255548	-0.0574811	0.0132884	-4.32565	0.010438	0.0255063	0.409232	-0.00263844	0.0232119	-0.113668	0.909501	0.989726	FALSE	ANKRD16
ENSG00000134463	rs2055040	-0.0976456	0.0319597	-3.05528	0.202616	0.0513854	3.94307	-0.0354095	0.0551172	-0.642439	0.520709	0.879428	FALSE	ECHDC3
ENSG00000134470	rs17320853	0.270828	0.0257018	10.5373	-0.0262929	0.0358936	-0.732523	-0.00376844	0.0440638	-0.0855223	0.931848	0.991413	FALSE	IL15RA
ENSG00000136738	rs45555338	0.0404921	0.0111393	3.63507	0.055024	0.0186078	2.95704	0.00406007	0.0182884	0.222003	0.824357	0.973462	FALSE	STAM
ENSG00000136754	rs7917202	0.0320694	0.00811204	3.9533	0.0314564	0.0121171	2.59604	0.00255234	0.0140003	0.182306	0.855437	0.981363	FALSE	ABI1
ENSG00000136758	rs10764669	-0.020218	0.0062346	-3.24287	0.0347909	0.0115529	3.01144	-0.0231469	0.010348	-2.23683	0.0255271	0.343249	FALSE	YME1L1
ENSG00000136770	rs6482197	-0.0701362	0.0176703	-3.96917	0.0611952	0.0264253	2.31578	0.0037197	0.0295452	0.125899	0.899833	0.988024	FALSE	DNAJC1
ENSG00000138107	rs6584505	-0.0505793	0.00737706	-6.85629	0.0132034	0.0129095	1.02276	-0.00902945	0.0127498	-0.708205	0.478888	0.864256	FALSE	ACTR1A
ENSG00000138111	rs12763720	-0.12764	0.0222307	-5.74164	0.0407448	0.0321857	1.26593	0.0740057	0.0393817	1.87919	0.0605204	0.481761	FALSE	MFSD13A
ENSG00000138131	rs7071239	0.0713011	0.0108039	6.59957	-0.0339617	0.0219413	-1.54784	0.0273827	0.0183526	1.49204	0.137371	0.629682	FALSE	LOXL4
ENSG00000138172	rs3014194	0.423704	0.045281	9.35723	0.0360241	0.03705	0.972309	-0.00565592	0.0430832	-0.131279	0.895671	0.987809	FALSE	CALHM2
ENSG00000138172	rs2863733	-0.248515	0.0431404	-5.76061	0.0129078	0.0379558	0.340074	0.0371887	0.0408484	0.910406	0.363656	0.811724	FALSE	CALHM2
ENSG00000138175	rs12780827	0.0535605	0.0140771	3.80481	-0.0025704	0.0232886	-0.110372	0.00281615	0.02266	0.124279	0.901098	0.988034	FALSE	ARL3
ENSG00000138207	rs10786109	0.0708323	0.0106011	6.6816	0.0285374	0.0180369	1.58217	-0.014878	0.0179608	-0.828362	0.407707	0.829022	FALSE	RBP4
ENSG00000138303	rs3312	-0.0653103	0.0109304	-5.97511	0.0214841	0.0229317	0.936873	-0.00111968	0.0184914	-0.0605516	0.951804	0.993569	FALSE	ASCC1
ENSG00000138311	rs4745969	0.088246	0.014361	6.14482	0.00427806	0.0249711	0.171321	-0.0295361	0.023185	-1.27393	0.202943	0.702792	FALSE	ZNF365
ENSG00000138315	rs3009540	0.0363932	0.0127374	2.85719	0.0345065	0.0207124	1.66599	0.0227988	0.0211962	1.07561	0.283617	0.762489	FALSE	OIT3
ENSG00000138326	rs7092168	-0.071844	0.0107484	-6.68416	0.0270901	0.0210627	1.28616	0.0280987	0.0179949	1.56147	0.118787	0.603359	FALSE	RPS24
ENSG00000148426	rs11257370	0.134969	0.0224618	6.00883	-0.0952586	0.0312051	-3.05266	0.0101823	0.0386205	0.26365	0.792073	0.965149	FALSE	PROSER2
ENSG00000148429	rs12250042	0.0749666	0.0145819	5.14108	0.0344382	0.0292107	1.17896	-0.0278587	0.0246122	-1.1319	0.258032	0.746442	FALSE	USP6NL
ENSG00000148450	rs7911289	-0.158495	0.0367537	-4.31234	0.127431	0.0411295	3.0983	-0.107251	0.0601942	-1.78175	0.0753242	0.514242	FALSE	MSRB2
ENSG00000148450	rs6482253	-0.0997938	0.0252895	-3.94606	0.173513	0.0484777	3.57924	-0.106413	0.0424214	-2.50848	0.012302	0.251475	FALSE	MSRB2
ENSG00000148459	rs1748343	0.42951	0.0251201	17.0983	-0.222006	0.0426253	-5.20832	0.0475111	0.042742	1.11158	0.266582	0.749638	FALSE	PDSS1
ENSG00000148459	rs11591540	-0.0782922	0.0239194	-3.27317	-0.188458	0.0479142	-3.93323	-0.00501905	0.0399729	-0.125561	0.900098	0.988024	FALSE	PDSS1
ENSG00000148481	rs12218978	-0.124364	0.017579	-7.07459	0.143403	0.0232672	6.16334	0.0372394	0.0297455	1.25193	0.210846	0.709101	FALSE	MINDY3
ENSG00000148483	rs2570278	0.12609	0.019116	6.59604	0.076526	0.0413298	1.85159	-0.0174366	0.0316982	-0.550083	0.582787	0.903432	FALSE	TMEM236
ENSG00000148484	rs780633	0.281166	0.0149377	18.8225	-0.0186427	0.0322987	-0.577196	-0.00913598	0.0255753	-0.35722	0.720978	0.947073	FALSE	RSU1
ENSG00000148600	rs7088775	0.138877	0.0322565	4.30539	0.0248289	0.052423	0.473626	-0.0101343	0.053752	-0.188539	0.850481	0.980663	FALSE	CDHR1
ENSG00000148655	rs1897191	-0.208364	0.0189559	-10.9921	-0.0048202	0.033866	-0.142332	-0.037174	0.0312733	-1.18868	0.234837	0.730129	FALSE	LRMDA
ENSG00000148655	rs10824315	0.0733716	0.022293	3.29124	-0.0656053	0.0309952	-2.11663	0.0665107	0.0353535	1.8813	0.0605596	0.481769	FALSE	LRMDA
ENSG00000148690	rs1998840	0.244134	0.0221507	11.0215	0.0026683	0.023842	0.111916	0.0668808	0.0374823	1.78433	0.0746951	0.513676	FALSE	FRA10AC1
ENSG00000148700	rs12268910	0.140988	0.0155522	9.06548	0.0659858	0.0194581	3.39117	-0.0091031	0.0255313	-0.356547	0.721535	0.947176	FALSE	ADD3
ENSG00000148719	rs7071040	0.0409185	0.0093302	4.3856	-0.00972702	0.0165408	-0.588061	-0.000795989	0.0160392	-0.0496277	0.960419	0.994551	FALSE	DNAJB12
ENSG00000148803	rs10776672	-0.0917553	0.0260216	-3.52612	-0.0565252	0.0246987	-2.28859	0.00196226	0.0465303	0.0421717	0.96639	0.994581	FALSE	FUOM
ENSG00000148814	rs7079161	-0.0830927	0.0161171	-5.15555	0.0391687	0.0281358	1.39213	0.0034223	0.024475	0.139829	0.888913	0.987269	FALSE	LRRC27
ENSG00000148824	rs7906765	0.0921352	0.0176049	5.23351	0.0176188	0.0246525	0.714686	0.0598963	0.0300976	1.99007	0.0469027	0.432813	FALSE	MTG1
ENSG00000148843	rs2475213	-0.0361479	0.0114277	-3.16317	0.0107531	0.0207901	0.517222	-0.0112754	0.0199798	-0.564337	0.572579	0.899455	FALSE	PDCD11
ENSG00000148848	rs11244713	-0.0770943	0.0164408	-4.68921	-0.0905741	0.0335035	-2.70342	0.0332739	0.0267834	1.24233	0.214359	0.710212	FALSE	ADAM12
ENSG00000148848	rs4962510	-0.119358	0.0268156	-4.45108	-0.0722185	0.0240279	-3.00561	0.0692883	0.0468387	1.47929	0.139345	0.631173	FALSE	ADAM12
ENSG00000150054	rs786391	-0.138357	0.0220593	-6.27205	0.102258	0.03534	2.89356	0.037122	0.0386979	0.959276	0.337826	0.793509	FALSE	MPP7
ENSG00000150347	rs7073837	-0.0991806	0.0197761	-5.01518	0.00104721	0.0380629	0.0275126	0.0194405	0.0328681	0.591471	0.554274	0.89189	FALSE	ARID5B
ENSG00000150593	rs6585021	0.0968628	0.0204423	4.73836	-0.0237981	0.0186501	-1.27603	-0.0310942	0.0337496	-0.921321	0.357025	0.807217	FALSE	PDCD4
ENSG00000150867	rs943197	-0.0679738	0.00927295	-7.33033	-0.00539856	0.0152193	-0.354717	0.00348734	0.014846	0.234901	0.814303	0.971626	FALSE	PIP4K2A
ENSG00000150867	rs7899156	-0.0370683	0.0100908	-3.67348	0.000772826	0.0155015	0.049855	-0.0059175	0.0150615	-0.392889	0.694496	0.938539	FALSE	PIP4K2A
ENSG00000151150	rs10443912	0.158485	0.0219117	7.23287	-0.0818052	0.0428736	-1.90806	0.0071638	0.0368474	0.194418	0.846002	0.979966	FALSE	ANK3
ENSG00000151150	rs7919274	-0.14979	0.0309714	-4.83639	-0.0822574	0.0322714	-2.54892	0.0271783	0.054528	0.498428	0.618259	0.91502	FALSE	ANK3
ENSG00000151151	rs1416764	-0.231476	0.0128536	-18.0087	0.010212	0.0182442	0.55974	0.0226722	0.0225225	1.00665	0.314319	0.778862	FALSE	IPMK
ENSG00000151151	rs10826179	-0.08316	0.0108905	-7.63599	0.00197028	0.0219689	0.089685	0.0212542	0.0183532	1.15807	0.247195	0.737382	FALSE	IPMK
ENSG00000151208	rs2289308	0.314754	0.0225347	13.9675	0.0352918	0.0397311	0.888266	-0.00347322	0.0378845	-0.0916794	0.926953	0.990893	FALSE	DLG5
ENSG00000151208	rs1366047	0.185217	0.0217917	8.49942	0.0204928	0.0434765	0.471353	0.0139484	0.0353291	0.394815	0.692994	0.937925	FALSE	DLG5
ENSG00000151461	rs4750175	-0.0436982	0.0103811	-4.2094	-0.02726	0.0204961	-1.33001	-0.00890778	0.0175243	-0.508311	0.611283	0.913994	FALSE	UPF2
ENSG00000151465	rs11594985	-0.0830865	0.0183892	-4.51823	0.0140025	0.0356638	0.392625	-0.0490352	0.0312358	-1.56984	0.116838	0.601644	FALSE	CDC123
ENSG00000151465	rs12767576	0.0896838	0.0179941	4.98408	-0.00544107	0.0380989	-0.142814	-0.0227519	0.0328468	-0.692666	0.488597	0.868164	FALSE	CDC123
ENSG00000151468	rs7082198	-0.247837	0.0204414	-12.1242	0.0475818	0.0330891	1.43799	-0.0736273	0.0306772	-2.40006	0.0168092	0.28468	FALSE	CCDC3
ENSG00000151468	rs579882	-0.27706	0.0202507	-13.6815	-0.011319	0.0306936	-0.368776	0.0106584	0.0335517	0.317671	0.75075	0.953771	FALSE	CCDC3
ENSG00000151474	rs11258560	-0.0645481	0.0168522	-3.83024	-0.0229333	0.0315512	-0.726862	-0.0332107	0.0289086	-1.14882	0.250828	0.740807	FALSE	FRMD4A
ENSG00000151532	rs3780955	0.0441005	0.00891264	4.94809	0.0573935	0.0175235	3.27524	-0.0115802	0.0148994	-0.777226	0.437134	0.844649	FALSE	VTI1A
ENSG00000151553	rs55671354	-0.12336	0.0118563	-10.4046	0.0596917	0.0246511	2.42147	0.0227986	0.0193989	1.17525	0.240136	0.732405	FALSE	FAM160B1
ENSG00000151640	rs11146230	0.26204	0.0228022	11.4919	-0.00470816	0.0428254	-0.109938	-0.0184223	0.0365819	-0.50359	0.614587	0.914204	FALSE	DPYSL4
ENSG00000151640	rs73397670	-0.147862	0.0330869	-4.46888	-0.0326884	0.0336395	-0.971727	0.0433165	0.0527016	0.82192	0.411286	0.830486	FALSE	DPYSL4
ENSG00000151651	rs2275724	0.0445969	0.0164012	2.71913	-0.0271137	0.0216294	-1.25355	0.0633852	0.0281965	2.24798	0.0248037	0.337656	FALSE	ADAM8
ENSG00000151657	rs11255344	0.0391177	0.0110039	3.55488	0.0218862	0.0168187	1.3013	0.00764863	0.0193555	0.395166	0.692735	0.937925	FALSE	KIN
ENSG00000151893	rs12774262	-0.0438478	0.00942442	-4.65257	0.0290786	0.0173142	1.67947	-0.005985	0.0156445	-0.382562	0.702058	0.940819	FALSE	CACUL1
ENSG00000152463	rs11259439	-0.168029	0.0583828	-2.87805	-0.0307398	0.113674	-0.27042	-0.097417	0.0976347	-0.99777	0.318606	0.783674	FALSE	OLAH
ENSG00000152464	rs11259482	0.0511411	0.0135381	3.77758	-0.0223672	0.0184653	-1.21131	0.00528725	0.0230857	0.229027	0.818971	0.972302	FALSE	RPP38
ENSG00000152465	rs4237446	0.337576	0.059898	5.63584	-0.0183366	0.02507	-0.731415	0.000188899	0.0360996	0.0052327	0.995827	0.998937	FALSE	NMT2
ENSG00000152465	rs11259536	-0.107615	0.0196846	-5.46696	-0.0283549	0.0261121	-1.08589	0.0225571	0.0308275	0.731719	0.464712	0.857664	FALSE	NMT2
ENSG00000152465	rs10906863	-0.0919044	0.0197392	-4.65593	-0.0276604	0.0259005	-1.06795	0.0243254	0.0346853	0.701319	0.483172	0.865718	FALSE	NMT2
ENSG00000152465	rs3935268	-0.255446	0.0609361	-4.19204	-0.0184661	0.0247356	-0.746538	0.000638423	0.0366536	0.0174177	0.986104	0.99755	FALSE	NMT2
ENSG00000152766	rs10736363	-0.243905	0.0432136	-5.64417	0.037093	0.0892136	0.415778	0.0338874	0.0707011	0.479305	0.631852	0.920561	FALSE	ANKRD22
ENSG00000152778	rs184236	-0.227972	0.0365615	-6.2353	-0.00493899	0.0493572	-0.100066	-0.124892	0.0603737	-2.06864	0.0396553	0.409792	FALSE	IFIT5
ENSG00000152778	rs2095049	-0.157626	0.0394646	-3.9941	-0.074603	0.04787	-1.55845	0.0513789	0.0683782	0.751393	0.452693	0.852074	FALSE	IFIT5
ENSG00000152782	rs7898670	0.0684502	0.0120941	5.65979	0.0295414	0.0182874	1.6154	-0.0378908	0.0203557	-1.86143	0.0634854	0.489947	FALSE	PANK1
ENSG00000152804	rs7918084	-0.111461	0.0169041	-6.59376	0.109829	0.0347451	3.16098	0.000829103	0.0294767	0.0281274	0.977568	0.996555	FALSE	HHEX
ENSG00000155229	rs2236575	0.0295252	0.00835357	3.53444	-0.0640322	0.0165639	-3.86576	0.0155112	0.0134996	1.14901	0.250759	0.740807	FALSE	MMS19
ENSG00000155254	rs7914697	0.135894	0.0209888	6.4746	0.0371163	0.0356287	1.04175	-0.0121487	0.034239	-0.35482	0.722753	0.947267	FALSE	MARVELD1
ENSG00000155256	rs12783992	-0.032187	0.00910289	-3.53591	-0.000648706	0.0132366	-0.0490084	-0.0413687	0.0157175	-2.63201	0.00876225	0.221861	FALSE	ZFYVE27
ENSG00000155629	rs3827867	0.0607794	0.0177617	3.42194	0.0199398	0.0276863	0.720204	0.0123845	0.0296874	0.417163	0.67662	0.934486	FALSE	PIK3AP1
ENSG00000156110	rs4587673	0.40945	0.032418	12.6303	-0.0286137	0.0289559	-0.988182	0.0765708	0.0453313	1.68914	0.0915263	0.551121	FALSE	ADK
ENSG00000156110	rs7899674	0.352862	0.0304332	11.5947	-0.0269777	0.0322031	-0.837737	0.0378806	0.0368549	1.02783	0.304256	0.773842	FALSE	ADK
ENSG00000156110	rs3862536	-0.416189	0.0369309	-11.2694	-0.0136844	0.0312225	-0.438287	0.0116646	0.0335326	0.347858	0.72801	0.948951	FALSE	ADK
ENSG00000156110	rs1898055	0.392734	0.0425226	9.2359	-0.0105691	0.0293812	-0.359724	0.00854084	0.040828	0.209191	0.834305	0.975039	FALSE	ADK
ENSG00000156113	rs816867	1.11649	0.0712087	15.6791	0.169334	0.139351	1.21516	0.0485334	0.107792	0.450253	0.652553	0.927934	FALSE	KCNMA1
ENSG00000156113	rs35981703	-0.538787	0.0864392	-6.23313	0.350421	0.107235	3.26779	-0.291464	0.125842	-2.31611	0.0207704	0.313118	FALSE	KCNMA1
ENSG00000156374	rs60388741	0.0547742	0.0129508	4.2294	-0.0804863	0.0284305	-2.83099	0.0571994	0.0227373	2.51566	0.0125145	0.253288	FALSE	PCGF6
ENSG00000156398	rs60459635	-0.113187	0.0203823	-5.55322	-0.0112786	0.0220083	-0.512469	0.0123679	0.031515	0.392446	0.694743	0.938645	FALSE	SFXN2
ENSG00000156398	rs11191737	0.0654675	0.0168533	3.88456	-0.0146547	0.0230044	-0.637037	0.0170919	0.0281547	0.607071	0.54385	0.88867	FALSE	SFXN2
ENSG00000156398	rs11191667	-0.0587554	0.0143435	-4.09631	-0.0211838	0.0249477	-0.849127	0.0226644	0.0252756	0.896692	0.370002	0.81376	FALSE	SFXN2
ENSG00000156502	rs7914256	0.0413743	0.0109849	3.76648	0.000617935	0.0174042	0.035505	0.0103787	0.01846	0.562226	0.574025	0.900025	FALSE	SUPV3L1
ENSG00000156510	rs9663238	0.204637	0.0210323	9.72969	0.0667561	0.0367338	1.81729	-0.0488413	0.034789	-1.40393	0.160613	0.657616	FALSE	HKDC1
ENSG00000156515	rs6480404	0.10177	0.0109911	9.25934	0.0260768	0.0206371	1.26359	0.0173537	0.017725	0.97905	0.327732	0.789355	FALSE	HK1
ENSG00000156515	rs10762283	-0.0861699	0.017776	-4.84754	0.0368716	0.0156464	2.35655	0.0197581	0.0314894	0.627452	0.530494	0.882359	FALSE	HK1
ENSG00000156515	rs1867971	-0.0496955	0.0118094	-4.20811	0.0422945	0.0176234	2.39991	-0.00440836	0.0215472	-0.20459	0.83793	0.976078	FALSE	HK1
ENSG00000156521	rs6480445	-0.0510134	0.0101167	-5.04252	0.0227815	0.0220804	1.03175	0.0360935	0.0166825	2.16356	0.031657	0.380837	FALSE	TYSND1
ENSG00000156650	rs2395128	-0.0730135	0.0208494	-3.50194	0.0196128	0.0210509	0.931681	-0.0458309	0.036308	-1.26228	0.207091	0.706174	FALSE	KAT6B
ENSG00000156650	rs11000851	-0.0562819	0.0163623	-3.43974	0.00805813	0.0218603	0.368619	0.00314054	0.0292707	0.107293	0.914585	0.98994	FALSE	KAT6B
ENSG00000165309	rs143209515	0.09097	0.0241965	3.75963	-0.0227125	0.0202544	-1.12137	-0.0147381	0.0414409	-0.355642	0.722695	0.947267	FALSE	ARMC3
ENSG00000165309	rs11013182	-0.0557164	0.0163686	-3.40386	-0.0243643	0.0235993	-1.03241	-0.00110391	0.0273509	-0.040361	0.967811	0.995064	FALSE	ARMC3
ENSG00000165312	rs10828478	0.0508572	0.0193267	2.63144	0.0262531	0.0357109	0.735156	0.0541322	0.0332976	1.62571	0.104929	0.580625	FALSE	OTUD1
ENSG00000165322	rs4272702	-0.104725	0.0235751	-4.44219	0.0991701	0.0335747	2.95372	-0.00585496	0.0397115	-0.147437	0.882855	0.98608	FALSE	ARHGAP12
ENSG00000165406	rs10793617	0.0588941	0.0146921	4.00855	0.0479845	0.029401	1.63207	-0.0125757	0.0241802	-0.520084	0.603315	0.911684	FALSE	MARCHF8
ENSG00000165568	rs7089546	0.0911635	0.0131948	6.90907	0.0167812	0.0197168	0.851109	-0.0113245	0.0213821	-0.529627	0.596408	0.908857	FALSE	AKR1E2
ENSG00000165568	rs10904362	-0.0511938	0.0128369	-3.98801	0.0145512	0.0224845	0.647163	-0.00491436	0.0190774	-0.257601	0.796833	0.966899	FALSE	AKR1E2
ENSG00000165609	rs12767576	0.141711	0.0274105	5.16997	-0.0560113	0.0580322	-0.965178	-0.0701977	0.0500456	-1.40267	0.161161	0.658031	FALSE	NUDT5
ENSG00000165609	rs11594985	-0.077755	0.0280622	-2.77081	-0.0669639	0.0544217	-1.23046	-0.0620059	0.0477002	-1.29991	0.194044	0.696357	FALSE	NUDT5
ENSG00000165626	rs7904554	-0.273033	0.0388829	-7.02192	-0.0163354	0.0745059	-0.21925	0.0119981	0.0670409	0.178967	0.857973	0.982218	FALSE	BEND7
ENSG00000165629	rs2802460	-0.043955	0.00849318	-5.17533	0.0331262	0.0140038	2.36552	-0.0190122	0.0155742	-1.22075	0.222391	0.718535	FALSE	ATP5F1C
ENSG00000165630	rs4748047	-0.0564101	0.0112743	-5.00342	0.0623066	0.0217241	2.86808	0.0117305	0.0195282	0.600694	0.54835	0.889427	FALSE	PRPF18
ENSG00000165637	rs4746261	0.0273799	0.00787165	3.47829	-0.0250351	0.017071	-1.46653	0.0130629	0.0133077	0.981608	0.326905	0.789355	FALSE	VDAC2
ENSG00000165650	rs181440	-0.156834	0.0155147	-10.1087	0.0617431	0.0340079	1.81555	-0.00155826	0.0272915	-0.0570967	0.954482	0.994408	FALSE	PDZD8
ENSG00000165655	rs1897191	0.103633	0.0184091	5.62941	0.0894248	0.0332341	2.69075	-0.0276377	0.030575	-0.903932	0.366266	0.81376	FALSE	ZNF503
ENSG00000165655	rs1259607	-0.0856928	0.0208788	-4.10429	0.0750511	0.0300151	2.50044	-0.0119877	0.0356225	-0.336519	0.736508	0.951851	FALSE	ZNF503
ENSG00000165672	rs59795188	0.0858924	0.00907826	9.46132	0.00544072	0.0187515	0.290148	0.00803581	0.0153527	0.523412	0.600823	0.91086	FALSE	PRDX3
ENSG00000165672	rs3377	0.219901	0.0365642	6.01409	0.008171	0.0199163	0.410267	0.00457745	0.0162468	0.281745	0.778192	0.960988	FALSE	PRDX3
ENSG00000165672	rs10886408	-0.190686	0.0365919	-5.21115	0.00549194	0.0197742	0.277732	0.00764365	0.0162817	0.469462	0.638823	0.924109	FALSE	PRDX3
ENSG00000165730	rs71478860	0.233489	0.0133438	17.4979	0.0306647	0.0136173	2.25189	-0.0230225	0.0221044	-1.04154	0.297913	0.769609	FALSE	STOX1
ENSG00000165752	rs4242718	0.220022	0.0186686	11.7857	-0.00214925	0.0306024	-0.0702314	0.00209217	0.0295694	0.0707548	0.943658	0.992859	FALSE	STK32C
ENSG00000165752	rs4880352	0.161119	0.0199926	8.05894	-0.016821	0.0288648	-0.582751	0.0307363	0.0320554	0.95885	0.338566	0.793702	FALSE	STK32C
ENSG00000165752	rs2818415	0.0532	0.0202125	2.63203	-0.0306203	0.0264373	-1.15822	0.0899011	0.0368761	2.43793	0.0149574	0.271231	FALSE	STK32C
ENSG00000165806	rs7921727	0.347734	0.0319643	10.8788	0.0796996	0.0286417	2.78264	-0.0151168	0.0500248	-0.302186	0.762677	0.955339	FALSE	CASP7
ENSG00000165806	rs12244020	0.399105	0.0314921	12.6732	0.0802298	0.0286988	2.79558	-0.0170635	0.0496651	-0.343572	0.731272	0.949975	FALSE	CASP7
ENSG00000165806	rs3124735	0.125093	0.0208814	5.99064	0.0935647	0.0363697	2.5726	-0.0210421	0.0305804	-0.688091	0.491462	0.869313	FALSE	CASP7
ENSG00000165813	rs11196630	-0.100744	0.0127576	-7.89676	0.0258288	0.0187956	1.37419	-0.0225232	0.0169004	-1.3327	0.183984	0.688258	FALSE	CCDC186
ENSG00000165813	rs11196628	0.0993089	0.0157054	6.32321	0.0138276	0.0159194	0.8686	-0.0131711	0.0206597	-0.637527	0.525485	0.881343	FALSE	CCDC186
ENSG00000165868	rs9421246	-0.07062	0.0125424	-5.63048	-0.0112676	0.0221551	-0.50858	-0.00908905	0.0225621	-0.402846	0.687213	0.937925	FALSE	HSPA12A
ENSG00000165879	rs11189132	-0.0362227	0.0138413	-2.61701	0.0577996	0.0237575	2.4329	-0.0437442	0.0214214	-2.04208	0.0414057	0.416133	FALSE	FRAT1
ENSG00000165886	rs7096611	-0.0648455	0.0164503	-3.9419	-0.000871182	0.0196292	-0.044382	-0.0119118	0.0274854	-0.433386	0.664796	0.931266	FALSE	UBTD1
ENSG00000165983	rs7098052	-0.0546423	0.0157247	-3.47493	0.0408576	0.0245084	1.66708	-0.0468469	0.0232304	-2.01662	0.0440481	0.423513	FALSE	PTER
ENSG00000165983	rs4748302	0.0585804	0.013508	4.33673	0.00511305	0.0278423	0.183643	0.00469797	0.022909	0.205071	0.837584	0.975945	FALSE	PTER
ENSG00000165983	rs2355640	0.13502	0.0149638	9.0231	0.0415444	0.0282429	1.47097	-0.0341812	0.0222645	-1.53523	0.125153	0.61305	FALSE	PTER
ENSG00000165996	rs4748416	0.0627494	0.0211258	2.97028	0.119197	0.0211661	5.63152	0.0319118	0.0335626	0.950812	0.341848	0.796323	FALSE	HACD1
ENSG00000165997	rs10828851	0.0553615	0.012129	4.56439	0.0401639	0.0221488	1.81337	-0.0123426	0.0197971	-0.623456	0.533061	0.882874	FALSE	ARL5B
ENSG00000166033	rs2981747	-0.241373	0.0406047	-5.94446	0.0637651	0.0643564	0.990811	0.0170718	0.0654889	0.260682	0.79437	0.966305	FALSE	HTRA1
ENSG00000166135	rs2489040	-0.251089	0.00971124	-25.8555	0.00525325	0.0139691	0.376062	0.0154564	0.0157109	0.983801	0.325379	0.789184	FALSE	HIF1AN
ENSG00000166135	rs2273696	0.0276093	0.00885024	3.11962	0.0068639	0.0144872	0.473789	0.0101739	0.0143713	0.707934	0.479203	0.864331	FALSE	HIF1AN
ENSG00000166167	rs12218573	0.0758245	0.0197253	3.84403	-0.0736635	0.0205075	-3.59203	0.032608	0.0332085	0.981918	0.326371	0.789272	FALSE	BTRC
ENSG00000166228	rs12763964	0.0660085	0.0189429	3.48461	0.0574691	0.0259861	2.21153	0.0422362	0.0338669	1.24712	0.212578	0.709467	FALSE	PCBD1
ENSG00000166272	rs11598702	-0.042986	0.00875481	-4.90999	-0.0049942	0.0171184	-0.291744	0.00705644	0.0148008	0.476761	0.634524	0.922266	FALSE	WBP1L
ENSG00000166272	rs12770682	-0.0404474	0.0121437	-3.33072	-0.000401349	0.0141909	-0.0282821	0.00286677	0.019612	0.146174	0.883876	0.98608	FALSE	WBP1L
ENSG00000166275	rs11191421	-0.262526	0.0135558	-19.3663	0.0341093	0.0196252	1.73804	-0.0335742	0.0224406	-1.49614	0.135168	0.625752	FALSE	BORCS7
ENSG00000166507	rs7908825	-0.107692	0.0201851	-5.33521	-0.10886	0.0394325	-2.76066	0.0549488	0.0326449	1.68323	0.0926219	0.553811	FALSE	NDST2
ENSG00000166507	rs76192127	0.140819	0.0301884	4.66466	-0.0924291	0.0302954	-3.05093	0.107316	0.0460415	2.33085	0.0200305	0.30775	FALSE	NDST2
ENSG00000169740	rs10793446	0.0574304	0.0140243	4.09505	0.0450659	0.0227249	1.98311	-0.0176707	0.0236733	-0.746443	0.455596	0.854191	FALSE	ZNF32
ENSG00000169826	rs17153156	0.10448	0.0171836	6.08024	0.0408558	0.0248881	1.64158	-0.0437508	0.0288118	-1.51851	0.12916	0.618531	FALSE	CSGALNACT2
ENSG00000170430	rs548390	0.132051	0.0176938	7.46313	0.0411027	0.0343556	1.19639	-0.0182366	0.0259437	-0.702929	0.482573	0.865293	FALSE	MGMT
ENSG00000170430	rs1762416	-0.158453	0.0191435	-8.27709	0.00994224	0.0301345	0.329929	0.01815	0.0284533	0.637886	0.523971	0.880519	FALSE	MGMT
ENSG00000170525	rs677986	-0.0938319	0.0221243	-4.24113	0.0173307	0.0344419	0.503188	0.0124448	0.0371056	0.335389	0.737349	0.95229	FALSE	PFKFB3
ENSG00000170759	rs211399	0.131289	0.0114041	11.5125	0.0464912	0.0118248	3.93167	-0.00220829	0.0194332	-0.113635	0.909614	0.989763	FALSE	KIF5B
ENSG00000170759	rs113415794	0.0416825	0.0113866	3.66067	0.0476699	0.0118067	4.03753	-0.00750572	0.0204329	-0.367335	0.714153	0.944998	FALSE	KIF5B
ENSG00000171160	rs1046198	-0.0631938	0.0100005	-6.31907	-0.00275461	0.0194681	-0.141493	0.00845354	0.016727	0.505382	0.613908	0.914204	FALSE	MORN4
ENSG00000171206	rs11191353	-0.0761995	0.0138006	-5.52145	-0.0245101	0.0247921	-0.988626	-0.00507884	0.0222082	-0.228692	0.819126	0.972366	FALSE	TRIM8
ENSG00000171311	rs6584122	-0.047471	0.0139423	-3.40481	0.0127649	0.0146072	0.873875	-0.00753161	0.023193	-0.324736	0.745519	0.953239	FALSE	EXOSC1
ENSG00000171311	rs10882797	0.0718012	0.0153422	4.67999	0.0226129	0.0144361	1.56641	-0.0552564	0.0251251	-2.19925	0.0291126	0.366174	FALSE	EXOSC1
ENSG00000171314	rs34041345	0.0821613	0.0176846	4.64593	0.0666512	0.0252833	2.63618	0.0181226	0.0297634	0.608889	0.542652	0.888003	FALSE	PGAM1
ENSG00000171794	rs3008375	0.124762	0.0245865	5.07441	-0.0481685	0.0246975	-1.95034	-0.0871273	0.0453007	-1.92331	0.0547179	0.463376	FALSE	UTF1
ENSG00000171798	rs3008391	0.494226	0.0506597	9.75581	0.213135	0.0484066	4.40302	-0.209733	0.0906574	-2.31347	0.0209251	0.313952	FALSE	KNDC1
ENSG00000171798	rs4326710	-0.171365	0.0339711	-5.04443	0.211868	0.0674136	3.14281	-0.0416003	0.0570926	-0.728646	0.466292	0.858136	FALSE	KNDC1
ENSG00000171811	rs10870229	0.0393272	0.0107874	3.64568	-0.0156131	0.0233818	-0.667743	0.0164866	0.0179622	0.917849	0.359056	0.80927	FALSE	CFAP46
ENSG00000172538	rs55872223	0.124127	0.0151545	8.1908	0.00463058	0.0217101	0.213291	-0.0353613	0.0257725	-1.37206	0.170367	0.668814	FALSE	FAM170B
ENSG00000172661	rs11239569	-0.211564	0.017173	-12.3196	0.00168534	0.0211349	0.0797422	-0.0360567	0.0238696	-1.51057	0.131217	0.622012	FALSE	WASHC2C
ENSG00000172661	rs139616278	-0.109932	0.0189821	-5.79135	0.00162077	0.020043	0.0808648	-0.0490974	0.0269276	-1.82331	0.0685897	0.503494	FALSE	WASHC2C
ENSG00000172661	rs7081687	-0.0816664	0.0139154	-5.8688	-0.0430055	0.0229096	-1.87718	0.0392785	0.0216517	1.81411	0.0700394	0.506168	FALSE	WASHC2C
ENSG00000172671	rs3740107	-0.0790349	0.0154304	-5.12202	0.038246	0.0231728	1.65047	-0.00170645	0.025695	-0.066412	0.947216	0.993322	FALSE	ZFAND4
ENSG00000173145	rs12780491	0.0971433	0.0145072	6.69621	0.00770853	0.0205088	0.375865	-0.00838241	0.0235195	-0.356402	0.722034	0.947267	FALSE	NOC3L
ENSG00000173848	rs10904492	-0.0651018	0.0209458	-3.10811	0.00862619	0.040425	0.213387	-0.0359799	0.0367567	-0.978867	0.328028	0.789355	FALSE	NET1
ENSG00000175029	rs1915146	0.0416349	0.0103148	4.03641	0.00264026	0.0198187	0.13322	-0.00508111	0.0169118	-0.300448	0.763973	0.955339	FALSE	CTBP2
ENSG00000175395	rs2749649	0.06733	0.0131368	5.12531	0.0244566	0.0268059	0.912362	-0.00252741	0.0223951	-0.112855	0.910326	0.989921	FALSE	ZNF25
ENSG00000175470	rs4342945	0.0590986	0.00875827	6.74775	0.00028579	0.0193296	0.0147851	-0.0320364	0.014852	-2.15704	0.0317386	0.381135	FALSE	PPP2R2D
ENSG00000176171	rs7906388	0.128265	0.0299162	4.28746	-0.0521336	0.0364014	-1.43219	-0.0419387	0.0537119	-0.780809	0.435157	0.843538	FALSE	BNIP3
ENSG00000176244	rs7089542	0.0611089	0.0128791	4.74483	-0.0191392	0.0154373	-1.2398	0.000273365	0.0208476	0.0131125	0.989547	0.998404	FALSE	ACBD7
ENSG00000176244	rs6602811	0.0653783	0.0145613	4.48987	-0.0183329	0.0149303	-1.2279	-0.00281574	0.0243858	-0.115466	0.908102	0.989576	FALSE	ACBD7
ENSG00000176986	rs2664284	0.0270391	0.00782267	3.45651	-0.0243458	0.0119472	-2.03778	-0.0064505	0.0134477	-0.479675	0.631599	0.920406	FALSE	SEC24C
ENSG00000177283	rs11010256	0.0364095	0.00839454	4.33729	-0.00212051	0.0126745	-0.167305	-0.00939008	0.0147572	-0.636304	0.524671	0.880702	FALSE	FZD8
ENSG00000177613	rs67336648	-0.115506	0.0163716	-7.05524	0.0240627	0.0204757	1.17518	-0.0232572	0.0277212	-0.83897	0.401754	0.826109	FALSE	CSTF2T
ENSG00000177613	rs2660204	0.0936856	0.0199249	4.70193	0.0129256	0.020045	0.644829	0.0109104	0.0315211	0.34613	0.729321	0.949456	FALSE	CSTF2T
ENSG00000177613	rs10999898	0.0616953	0.0174226	3.54111	0.0112461	0.020613	0.545581	0.0125358	0.0266008	0.471256	0.637592	0.923192	FALSE	CSTF2T
ENSG00000177613	rs10762343	0.042887	0.0176084	2.4356	-0.000644736	0.0208564	-0.0309131	0.046685	0.0295752	1.57852	0.114751	0.598829	FALSE	CSTF2T
ENSG00000180139	rs7097572	0.0524193	0.00931205	5.62918	0.0196817	0.0200463	0.981814	-0.0330656	0.0157894	-2.09416	0.036629	0.397538	FALSE	ACTA2-AS1
ENSG00000180817	rs7901747	0.179651	0.0165112	10.8806	0.0961385	0.0280943	3.42199	-0.00498253	0.0269345	-0.184987	0.853266	0.981363	FALSE	PPA1
ENSG00000180817	rs1904585	0.0912317	0.0154539	5.90346	0.117349	0.0282198	4.15837	-0.0357572	0.0265621	-1.34617	0.178534	0.68341	FALSE	PPA1
ENSG00000181192	rs11594985	-0.0821731	0.0114006	-7.20776	-0.00150559	0.0224125	-0.0671763	-0.00684709	0.0193368	-0.354097	0.723297	0.947267	FALSE	DHTKD1
ENSG00000181274	rs7076523	-0.0606944	0.0128065	-4.73935	0.00505864	0.0228486	0.221398	-0.00644273	0.0205427	-0.313627	0.753937	0.953929	FALSE	FRAT2
ENSG00000181274	rs7903562	0.0862925	0.0128115	6.73555	0.0194692	0.0215749	0.902401	-0.0281623	0.0201974	-1.39435	0.163472	0.659165	FALSE	FRAT2
ENSG00000182010	rs10821973	0.151543	0.0277436	5.46229	0.0172511	0.0527297	0.327161	-0.0345142	0.0448224	-0.770023	0.441765	0.848149	FALSE	RTKN2
ENSG00000182010	rs6479794	0.158136	0.0406121	3.89382	-0.0158592	0.0407014	-0.389646	0.0142531	0.0637027	0.223744	0.822977	0.973231	FALSE	RTKN2
ENSG00000182077	rs482468	0.141363	0.0197953	7.14123	-0.0182581	0.0221006	-0.826134	0.0443834	0.0222432	1.99537	0.0462878	0.430675	FALSE	PTCHD3
ENSG00000182077	rs1413895	-0.111494	0.0218318	-5.10694	-0.00597081	0.0201843	-0.295815	0.0352038	0.0240346	1.46471	0.143266	0.63616	FALSE	PTCHD3
ENSG00000183049	rs11257655	0.368788	0.0513202	7.18603	-0.109677	0.0576332	-1.90301	0.00861814	0.0757216	0.113813	0.909424	0.989726	FALSE	CAMK1D
ENSG00000183049	rs7080933	-0.18649	0.0375479	-4.96671	-0.0749168	0.0693041	-1.08099	-0.0388731	0.0592168	-0.656455	0.511589	0.877443	FALSE	CAMK1D
ENSG00000183049	rs4469792	0.151802	0.037666	4.03021	-0.112498	0.073763	-1.52513	0.0070021	0.0625195	0.111999	0.910825	0.989921	FALSE	CAMK1D
ENSG00000183605	rs10749291	0.245878	0.0131492	18.6991	0.0209554	0.0284785	0.735832	-0.0148345	0.0222956	-0.665355	0.506073	0.877443	FALSE	SFXN4
ENSG00000183605	rs11198794	0.0586008	0.012013	4.8781	0.0435597	0.0249384	1.74669	-0.0433631	0.0203193	-2.13408	0.0330837	0.384142	FALSE	SFXN4
ENSG00000183621	rs2934652	0.0978038	0.016583	5.89784	-0.0366327	0.0255043	-1.43633	0.00161326	0.0275024	0.0586589	0.953224	0.994408	FALSE	ZNF438
ENSG00000184719	rs303503	-0.0523491	0.0148791	-3.5183	0.0166554	0.0251675	0.661781	-0.0250504	0.0252019	-0.993991	0.321024	0.785275	FALSE	RNLS
ENSG00000184923	rs55892577	-0.14662	0.0255755	-5.73283	-0.00560571	0.0282864	-0.198177	0.0161068	0.0454675	0.354249	0.723388	0.947267	FALSE	NUTM2A
ENSG00000184923	rs11202303	0.334954	0.0404952	8.27147	0.0117322	0.029719	0.394772	-0.0336991	0.0394305	-0.854644	0.392882	0.822635	FALSE	NUTM2A
ENSG00000184923	rs9420425	-0.224079	0.0373734	-5.99568	0.00921666	0.0307977	0.299264	-0.0223043	0.0366402	-0.608738	0.542765	0.888003	FALSE	NUTM2A
ENSG00000185009	rs4587673	0.183127	0.0153915	11.8979	-0.0412388	0.0165788	-2.48745	0.108539	0.0255552	4.24725	2.46811e-05	0.0051966	TRUE	AP3M1
ENSG00000185009	rs1189553	0.0474872	0.0128895	3.68419	-0.011417	0.0183985	-0.620541	0.000269359	0.0213465	0.0126184	0.989947	0.998517	FALSE	AP3M1
ENSG00000185532	rs11597034	-0.0911685	0.0185824	-4.90618	0.00959757	0.0234621	0.409067	0.0332414	0.0314307	1.05761	0.290402	0.765301	FALSE	PRKG1
ENSG00000185736	rs4880494	1.45857	0.091789	15.8905	-0.283277	0.148498	-1.90761	0.251705	0.149358	1.68525	0.0923253	0.553295	FALSE	ADARB2
ENSG00000185736	rs1876899	1.22633	0.133368	9.19506	-0.172061	0.133569	-1.28818	0.132223	0.171299	0.771885	0.440286	0.847051	FALSE	ADARB2
ENSG00000185736	rs7074332	-1.03851	0.145907	-7.11758	-0.144009	0.126978	-1.13412	0.0905702	0.185961	0.487038	0.626257	0.91834	FALSE	ADARB2
ENSG00000186188	rs10786109	0.0831377	0.0138876	5.98645	0.00142935	0.0222026	0.0643775	-0.0457492	0.0219925	-2.08021	0.0377836	0.40472	FALSE	FFAR4
ENSG00000187122	rs2861875	1.14744	0.167009	6.87052	0.00179629	0.0440845	0.0407464	-0.0595391	0.0394106	-1.51074	0.131737	0.623073	FALSE	SLIT1
ENSG00000187122	rs10882944	0.0895646	0.0251136	3.56638	-0.0416633	0.0395074	-1.05457	-0.00473704	0.0402539	-0.117679	0.906326	0.988948	FALSE	SLIT1
ENSG00000187122	rs12220695	-0.708488	0.16818	-4.21267	0.00179629	0.0440845	0.0407464	-0.0595391	0.0394106	-1.51074	0.131737	0.623073	FALSE	SLIT1
ENSG00000187134	rs7908994	1.10247	0.0679355	16.2281	-0.220217	0.0632406	-3.48221	0.526479	0.107989	4.87532	1.49036e-06	0.000588365	TRUE	AKR1C1
ENSG00000187134	rs4339935	0.236062	0.0433313	5.44783	-0.255141	0.0938477	-2.71867	0.165495	0.0737675	2.24347	0.0251753	0.340845	FALSE	AKR1C1
ENSG00000187134	rs74111760	0.215102	0.0885366	2.42952	-0.143004	0.0615948	-2.32169	0.353625	0.137504	2.57174	0.0103185	0.234976	FALSE	AKR1C1
ENSG00000187164	rs1122688	0.477043	0.0227893	20.9328	-0.000405967	0.0359928	-0.0112791	0.0353755	0.0403479	0.876762	0.380729	0.819082	FALSE	SHTN1
ENSG00000187553	rs1409385	-0.0321055	0.00913874	-3.51312	0.038428	0.0159316	2.41207	-0.0027406	0.0152478	-0.179737	0.857361	0.981785	FALSE	CYP26C1
ENSG00000188199	rs1427815	-0.271651	0.0271474	-10.0065	0.0418726	0.0347095	1.20637	0.0601286	0.0491684	1.22291	0.22168	0.718073	FALSE	NUTM2B
ENSG00000188199	rs2256574	0.0989989	0.0225674	4.38682	0.0322395	0.0423518	0.761231	0.039291	0.0381761	1.0292	0.303568	0.772946	FALSE	NUTM2B
ENSG00000188234	rs10761581	-0.331083	0.0137586	-24.0638	-0.0144759	0.0279546	-0.517837	-0.00291762	0.0226935	-0.128566	0.897702	0.988024	FALSE	AGAP4
ENSG00000188234	rs1051713	0.0823762	0.01983	4.15413	-0.0137269	0.0220588	-0.622286	-0.00957893	0.0300925	-0.318317	0.750259	0.953771	FALSE	AGAP4
ENSG00000188385	rs11592585	0.150621	0.0200272	7.52082	-0.103858	0.0357468	-2.90537	0.0482989	0.032132	1.50314	0.133396	0.624997	FALSE	JAKMIP3
ENSG00000188385	rs17881016	-0.0963065	0.020361	-4.72995	-0.0573703	0.03041	-1.88656	-0.0206994	0.0332368	-0.622786	0.533613	0.883045	FALSE	JAKMIP3
ENSG00000188649	rs34630379	-0.160031	0.0356662	-4.4869	-0.0405829	0.0345478	-1.17469	-0.111844	0.0561224	-1.99287	0.0467485	0.432813	FALSE	CC2D2B
ENSG00000188690	rs2366049	0.066498	0.0148597	4.47507	0.0421481	0.0190173	2.2163	-0.00980031	0.0236605	-0.414205	0.678903	0.934956	FALSE	UROS
ENSG00000188916	rs12265581	-0.0666549	0.0201413	-3.30937	0.0806027	0.0223517	3.60612	-0.0792811	0.0346504	-2.28803	0.0223778	0.322783	FALSE	INSYN2A
ENSG00000189319	rs2303611	0.0708065	0.0131935	5.36677	0.00813398	0.0276627	0.294041	-0.0248481	0.0226145	-1.09877	0.272165	0.752642	FALSE	FAM53B
ENSG00000196072	rs34955138	0.0483484	0.0105851	4.56757	0.0318108	0.0215579	1.4756	0.00807537	0.0177674	0.454505	0.649529	0.927925	FALSE	BLOC1S2
ENSG00000196139	rs11253010	-0.158399	0.0327202	-4.84102	-0.0310918	0.0622207	-0.499702	-0.00846563	0.0558456	-0.15159	0.879523	0.985806	FALSE	AKR1C3
ENSG00000196177	rs61863178	0.125256	0.0134979	9.27972	-0.115352	0.0264902	-4.35452	0.058999	0.022377	2.6366	0.00854917	0.219963	FALSE	ACADSB
ENSG00000196177	rs72839744	0.0941446	0.0188259	5.00081	-0.0497062	0.0219485	-2.26467	-0.0540357	0.0321646	-1.67998	0.0934866	0.556296	FALSE	ACADSB
ENSG00000196372	rs2380203	0.0728747	0.0173983	4.1886	0.0568321	0.0326702	1.73957	0.0316239	0.0290165	1.08986	0.276399	0.755301	FALSE	ASB13
ENSG00000196693	rs210285	0.178119	0.0194331	9.16576	-0.00229867	0.019835	-0.115889	0.0495356	0.0294364	1.6828	0.0929857	0.554622	FALSE	ZNF33B
ENSG00000196693	rs2484296	0.130517	0.0142872	9.13524	0.00993644	0.02391	0.415577	0.00310744	0.0226389	0.137261	0.890826	0.987269	FALSE	ZNF33B
ENSG00000196793	rs10793446	0.0610493	0.0119101	5.12586	-0.0255378	0.0192964	-1.32345	0.0123706	0.0201026	0.61537	0.538711	0.884985	FALSE	ZNF239
ENSG00000196968	rs10128354	-0.0751514	0.0121113	-6.20506	-0.0366047	0.0255162	-1.43457	0.0183497	0.0211464	0.867746	0.38575	0.81984	FALSE	FUT11
ENSG00000197142	rs17129748	0.378704	0.015069	25.1313	-0.109286	0.0330822	-3.30346	0.0691993	0.0244994	2.82452	0.00485015	0.163861	FALSE	ACSL5
ENSG00000197321	rs2369194	-0.0478699	0.016026	-2.98702	-0.0114014	0.0214581	-0.531334	-0.0158499	0.0250892	-0.631745	0.527661	0.882088	FALSE	SVIL
ENSG00000197746	rs11000015	0.0728398	0.0171412	4.24939	0.0711104	0.0149852	4.74538	-0.0235072	0.0290126	-0.81024	0.417898	0.833617	FALSE	PSAP
ENSG00000197746	rs114833845	-0.0436724	0.0119306	-3.66054	0.0635708	0.0165004	3.85267	0.0082413	0.0207158	0.397826	0.690788	0.937925	FALSE	PSAP
ENSG00000197771	rs9420286	-0.0569227	0.0104139	-5.46605	0.0728044	0.0191584	3.80014	0.0196563	0.0167109	1.17625	0.239902	0.732405	FALSE	MCMBP
ENSG00000198105	rs10827802	0.0520533	0.0131013	3.97315	-0.0339746	0.0235801	-1.44082	0.0529002	0.0235728	2.24412	0.0252388	0.340909	FALSE	ZNF248
ENSG00000198246	rs10740378	0.0689401	0.0196903	3.50123	-0.00417031	0.0221222	-0.188512	0.032871	0.0323377	1.01649	0.309592	0.775939	FALSE	SLC29A3
ENSG00000198682	rs2255682	-0.144899	0.0253445	-5.71718	0.0375788	0.0496235	0.757277	0.0239328	0.0445767	0.536889	0.591391	0.907361	FALSE	PAPSS2
ENSG00000198682	rs35814940	0.113354	0.0277122	4.09039	0.0243047	0.0473763	0.513013	0.0474408	0.0465679	1.01874	0.308852	0.775939	FALSE	PAPSS2
ENSG00000198825	rs4751750	-0.0662601	0.0153794	-4.30838	-0.0404712	0.0337087	-1.20062	0.00301219	0.0270213	0.111475	0.911242	0.989921	FALSE	INPP5F
ENSG00000198873	rs11198423	0.0845401	0.0196906	4.29343	0.0687635	0.0264979	2.59505	-0.0345807	0.032493	-1.06425	0.287786	0.764882	FALSE	GRK5
ENSG00000198879	rs12783841	0.180228	0.0297083	6.06658	0.00325318	0.0477917	0.06807	0.047506	0.0490325	0.968867	0.33301	0.790752	FALSE	SFMBT2
ENSG00000198954	rs9645499	-0.0449072	0.0141811	-3.16669	-0.0489291	0.0284795	-1.71804	-0.0231858	0.0228956	-1.01268	0.311393	0.777411	FALSE	KIFBP
ENSG00000198964	rs17497064	0.0774118	0.0177135	4.37021	0.0500463	0.0383887	1.30367	0.0238794	0.0303371	0.787137	0.431449	0.84154	FALSE	SGMS1
ENSG00000200737	rs35483267	0.0300216	0.00946047	3.17338	0.0104818	0.0132746	0.789613	0.0230274	0.0150441	1.53066	0.126128	0.614165	FALSE	AL355490.1
ENSG00000201581	rs1541020	0.0739703	0.0176408	4.19313	0.0124589	0.0344546	0.361602	-0.0211589	0.0290109	-0.729344	0.466673	0.858136	FALSE	RN7SKP78
ENSG00000203414	rs7899305	0.0267006	0.00871658	3.06319	-0.00079058	0.0144596	-0.0546753	0.0159051	0.0152862	1.04049	0.298327	0.769609	FALSE	BTBD7P1
ENSG00000203780	rs10901430	0.0565579	0.0143286	3.9472	-0.0103023	0.0186271	-0.553085	-0.0157374	0.023164	-0.679393	0.497653	0.873123	FALSE	FANK1
ENSG00000203791	rs10901819	0.120958	0.0119848	10.0926	-0.00682007	0.0253761	-0.26876	0.00875691	0.0207823	0.421365	0.673578	0.934182	FALSE	EEF1AKMT2
ENSG00000204020	rs303489	0.68953	0.0446877	15.43	0.354041	0.0751012	4.71419	-0.0150568	0.0771394	-0.195189	0.845277	0.979966	FALSE	LIPN
ENSG00000204147	rs4497350	0.0740819	0.0106003	6.98865	0.0164147	0.0157969	1.03911	-0.0225004	0.0186406	-1.20707	0.227612	0.724177	FALSE	ASAH2B
ENSG00000204149	rs11599257	-0.118107	0.0120841	-9.77376	-0.0327698	0.0207116	-1.5822	-0.0145771	0.0200523	-0.726955	0.467379	0.858201	FALSE	AGAP6
ENSG00000204152	rs17719831	-0.0394415	0.0130423	-3.02413	-0.0285869	0.0223888	-1.27684	-0.0114478	0.0215996	-0.530001	0.596224	0.908857	FALSE	TIMM23B
ENSG00000204161	rs4498896	-0.2274	0.0419614	-5.41927	-0.126776	0.0810524	-1.56413	0.0562623	0.0757636	0.742603	0.457869	0.854281	FALSE	TMEM273
ENSG00000204172	rs7907898	0.208588	0.0307609	6.78095	0.0479001	0.0438674	1.09193	-0.0499315	0.0467939	-1.06705	0.286137	0.764555	FALSE	AGAP9
ENSG00000204172	rs769009	0.149691	0.0279766	5.35057	-0.00402613	0.0516324	-0.0779769	0.0286569	0.0440155	0.651063	0.515069	0.877443	FALSE	AGAP9
ENSG00000212743	rs12779447	0.143447	0.0327622	4.37844	-0.0257003	0.0437317	-0.587682	0.0380007	0.053582	0.709207	0.478593	0.864256	FALSE	LINC02656
ENSG00000212743	rs674782	0.105076	0.0337229	3.11588	-0.022732	0.0434358	-0.523348	0.0328855	0.0553444	0.594198	0.552669	0.891703	FALSE	LINC02656
ENSG00000213185	rs61861125	0.0800037	0.0192999	4.14529	0.0148785	0.0228597	0.65086	-0.0356591	0.0341469	-1.04429	0.29653	0.76913	FALSE	FAM24B
ENSG00000213390	rs1890966	-0.0857701	0.0155246	-5.52479	0.0423234	0.024385	1.73564	0.0123299	0.0241502	0.51055	0.609943	0.913612	FALSE	ARHGAP19
ENSG00000214279	rs7906765	-0.0893477	0.0236763	-3.77371	-0.0345112	0.0330884	-1.043	-0.0110549	0.0402656	-0.274551	0.783791	0.962258	FALSE	SCART1
ENSG00000214435	rs11191419	-0.0622861	0.00904287	-6.88786	-0.015007	0.0158448	-0.947125	0.00152706	0.014951	0.102138	0.918651	0.990757	FALSE	AS3MT
ENSG00000214562	rs61857043	-0.181675	0.0334279	-5.43483	0.0205534	0.0334469	0.61451	-0.11674	0.0578078	-2.01945	0.0437816	0.423513	FALSE	NUTM2D
ENSG00000214562	rs11816262	-0.166399	0.0316006	-5.26568	-0.0136586	0.0347527	-0.393024	0.0270677	0.0521352	0.519183	0.603707	0.911685	FALSE	NUTM2D
ENSG00000214688	rs10762476	0.196047	0.0456717	4.29252	-0.262021	0.0538879	-4.86234	-0.0329242	0.0828292	-0.397496	0.691018	0.937925	FALSE	C10orf105
ENSG00000215146	rs2505811	0.080595	0.0085312	9.44709	0.0206166	0.0171148	1.20461	0.0102197	0.0143582	0.711768	0.476945	0.863898	FALSE	BX322639.1
ENSG00000215244	rs7917676	0.162685	0.0275687	5.90106	0.00913696	0.0544489	0.167808	-0.0464444	0.048249	-0.962598	0.335895	0.792856	FALSE	LINC02649
ENSG00000215267	rs9423591	0.0512235	0.0107375	4.77053	-0.0690393	0.0204041	-3.3836	0.00892514	0.0172546	0.517262	0.60547	0.911944	FALSE	AKR1C7P
ENSG00000216937	rs12244231	-0.109959	0.0214258	-5.13208	-0.00735959	0.0217446	-0.338456	-0.0225423	0.0323235	-0.697395	0.485803	0.866721	FALSE	CCDC7
ENSG00000216937	rs11008961	0.201316	0.015626	12.8834	-0.0157621	0.0262092	-0.601398	0.00252737	0.0236975	0.106652	0.915096	0.990109	FALSE	CCDC7
ENSG00000223482	rs3129527	0.310446	0.0423458	7.33121	0.100862	0.0624723	1.61451	0.0201839	0.0538506	0.374814	0.707849	0.942692	FALSE	NUTM2A-AS1
ENSG00000223482	rs7077747	0.202655	0.0427221	4.74356	0.140449	0.0619548	2.26695	-0.0265	0.0558315	-0.474643	0.635147	0.922564	FALSE	NUTM2A-AS1
ENSG00000224034	rs9423591	0.0965337	0.0103032	9.36926	-0.0487022	0.0195875	-2.48639	0.00317409	0.0165568	0.191709	0.847989	0.980551	FALSE	LINC02561
ENSG00000224596	rs10762840	0.050697	0.0101236	5.00782	-0.0306245	0.0193763	-1.58051	-0.020679	0.0166356	-1.24305	0.214067	0.709979	FALSE	ZMIZ1-AS1
ENSG00000224596	rs7091873	0.0866394	0.0184973	4.68389	-0.0429042	0.0144566	-2.96779	-0.0348797	0.0319537	-1.09157	0.2752	0.754963	FALSE	ZMIZ1-AS1
ENSG00000224597	rs61839296	0.227256	0.0262265	8.66515	-0.0146501	0.0216985	-0.675166	-0.0640591	0.0422283	-1.51697	0.130212	0.619805	FALSE	SVIL-AS1
ENSG00000224886	rs11003030	-0.0686506	0.0132824	-5.16853	-0.0132929	0.0204952	-0.648585	-0.0176661	0.0219823	-0.803652	0.422052	0.835713	FALSE	AL132656.1
ENSG00000224914	rs2181522	0.291126	0.0257811	11.2923	-0.0319389	0.0494025	-0.646504	0.0469833	0.0442128	1.06266	0.288159	0.764882	FALSE	LINC00863
ENSG00000224914	rs11202328	0.296005	0.0370094	7.9981	0.00166348	0.0376781	0.0441497	0.0175521	0.0632931	0.277314	0.781551	0.961992	FALSE	LINC00863
ENSG00000224934	rs10883353	0.0766119	0.0241227	3.17592	0.000475543	0.0201444	0.0236067	0.0166072	0.0366215	0.453481	0.650543	0.927925	FALSE	AL391684.1
ENSG00000225213	rs7893556	-0.0467844	0.00954595	-4.90097	-0.0148963	0.0203291	-0.732756	-0.00146247	0.0153952	-0.0949956	0.924319	0.990893	FALSE	AC073367.1
ENSG00000225484	rs1619095	-0.229073	0.0271122	-8.44909	0.0612594	0.024356	2.51516	0.0633846	0.0446434	1.4198	0.155939	0.652243	FALSE	NUTM2B-AS1
ENSG00000225484	rs1820621	-0.175085	0.0219702	-7.96918	0.0544549	0.0261319	2.08385	0.0551477	0.0369856	1.49106	0.136227	0.626259	FALSE	NUTM2B-AS1
ENSG00000225484	rs1885550	-0.127317	0.0235711	-5.40143	0.0439266	0.0254556	1.72561	0.0952392	0.0370894	2.56783	0.0103916	0.234976	FALSE	NUTM2B-AS1
ENSG00000225850	rs11189196	0.103732	0.0171124	6.06182	-0.0566475	0.029139	-1.94404	-0.0207472	0.0270778	-0.766207	0.443669	0.848838	FALSE	AL355490.2
ENSG00000225948	rs10796303	0.0784732	0.0118621	6.61546	-0.0389233	0.0200845	-1.93798	0.0136215	0.020189	0.674702	0.500413	0.875244	FALSE	LINC02648
ENSG00000226200	rs12358192	-0.0963752	0.0175319	-5.49713	0.0149995	0.0342146	0.438396	-0.00755469	0.0293605	-0.257308	0.797068	0.966906	FALSE	SGMS1-AS1
ENSG00000226659	rs11186029	-0.241288	0.0221733	-10.8819	0.00978717	0.0318451	0.307337	-0.00427982	0.0334766	-0.127845	0.898275	0.988024	FALSE	AC021028.1
ENSG00000226659	rs10785897	0.0779543	0.0197734	3.94238	0.016672	0.0377777	0.441317	-0.0103486	0.0310763	-0.333007	0.739192	0.952574	FALSE	AC021028.1
ENSG00000226864	rs11200288	-0.20888	0.014025	-14.8935	0.0298413	0.021411	1.39373	-0.0564379	0.0229206	-2.46233	0.013984	0.267814	FALSE	ATE1-AS1
ENSG00000227165	rs9421417	-0.0517487	0.0236274	-2.1902	-0.0382601	0.0493154	-0.775825	-0.106688	0.0398846	-2.67492	0.00772655	0.210365	FALSE	WDR11-AS1
ENSG00000227345	rs34714687	-0.0515339	0.0107996	-4.77185	0.0203241	0.0163379	1.24399	-0.00606645	0.0180904	-0.33534	0.737378	0.95229	FALSE	PARG
ENSG00000227345	rs7074294	0.0415568	0.0129099	3.21899	0.0146447	0.0150388	0.973794	0.00884402	0.022965	0.385109	0.700182	0.940282	FALSE	PARG
ENSG00000227560	rs6585200	0.0357505	0.0103873	3.44174	0.0432766	0.0216853	1.99566	0.00079072	0.0175268	0.0451148	0.964016	0.994551	FALSE	RPS15AP30
ENSG00000228302	rs2399797	0.488389	0.0344138	14.1917	-0.110042	0.0650693	-1.69115	0.0738202	0.0562081	1.31334	0.189423	0.693944	FALSE	AL512770.1
ENSG00000228302	rs11257608	0.194402	0.0466382	4.16831	-0.0699068	0.049548	-1.41089	0.0710796	0.0706252	1.00643	0.314384	0.778862	FALSE	AL512770.1
ENSG00000228403	rs2620907	-0.0580183	0.0100297	-5.78464	-0.0223371	0.0215556	-1.03625	0.0226231	0.01699	1.33155	0.183246	0.68796	FALSE	AC035139.1
ENSG00000228701	rs2066276	0.101642	0.00941378	10.7971	0.007722	0.0178469	0.432681	0.0263125	0.0150546	1.7478	0.0807824	0.528769	FALSE	TNKS2-AS1
ENSG00000229205	rs11250309	0.0597526	0.0168732	3.54127	0.00260755	0.0170363	0.153059	0.00131033	0.0301615	0.0434436	0.965352	0.994551	FALSE	LINC00200
ENSG00000230091	rs11201782	0.170433	0.0178815	9.53127	-0.0469695	0.0157423	-2.98364	-0.0530174	0.0290805	-1.82312	0.0685914	0.503494	FALSE	TMEM254-AS1
ENSG00000230091	rs7083563	-0.061631	0.0102852	-5.9922	-0.0701084	0.0232503	-3.01538	0.0143212	0.017862	0.801772	0.422957	0.836576	FALSE	TMEM254-AS1
ENSG00000230417	rs919888	0.0397951	0.0112338	3.54243	-0.000666762	0.018471	-0.0360977	0.0100583	0.0173763	0.578847	0.562775	0.895577	FALSE	LINC00595
ENSG00000230555	rs2460534	-0.0515288	0.0140168	-3.67621	0.0262573	0.0157357	1.66864	-0.00223652	0.0232865	-0.0960435	0.92352	0.990893	FALSE	AL450326.1
ENSG00000230869	rs1585378	0.0918247	0.0143911	6.38067	0.0601385	0.0301851	1.99232	-0.0524348	0.0249916	-2.0981	0.0363609	0.397359	FALSE	AGAP10P
ENSG00000230869	rs6593485	0.00371453	0.0156016	0.238086	0.024175	0.0255193	0.947322	-0.0185307	0.0271402	-0.682775	0.495231	0.871137	FALSE	AGAP10P
ENSG00000231233	rs12359649	0.19057	0.0291536	6.53676	-0.0218511	0.0468637	-0.466269	-0.0746386	0.0493553	-1.51227	0.131041	0.621644	FALSE	CFAP58-DT
ENSG00000231970	rs9787426	0.285503	0.0166195	17.1788	0.0266493	0.028241	0.943638	-0.0301716	0.0263448	-1.14526	0.252372	0.741777	FALSE	AL355490.3
ENSG00000232229	rs3802651	0.18597	0.0180322	10.3133	0.0172653	0.020495	0.842416	0.00549733	0.0319344	0.172144	0.863373	0.98254	FALSE	LINC00865
ENSG00000232807	rs17320853	0.231619	0.0233694	9.91122	-0.0317127	0.0327543	-0.968198	-0.0832665	0.0399473	-2.08441	0.037421	0.403017	FALSE	AL137186.2
ENSG00000232934	rs4918750	0.140035	0.0123588	11.3308	0.009218	0.0208874	0.44132	0.00346523	0.0210514	0.164608	0.869334	0.982797	FALSE	AL157786.1
ENSG00000233261	rs7895480	0.076449	0.0185838	4.11375	0.062991	0.0331361	1.90098	-0.0039345	0.0324282	-0.12133	0.903545	0.988649	FALSE	FAM238A
ENSG00000233387	rs10827196	-0.0344071	0.0122492	-2.80893	0.00342175	0.0169467	0.201913	-0.0326317	0.0211305	-1.54429	0.123277	0.609239	FALSE	IATPR
ENSG00000233547	rs7075934	-0.118046	0.0185525	-6.36281	0.023476	0.0275279	0.852808	0.0240686	0.0308761	0.779522	0.435763	0.8439	FALSE	AL158212.2
ENSG00000233547	rs66500369	-0.182112	0.0189382	-9.61613	0.0409885	0.0274199	1.49484	-0.0103869	0.0308464	-0.336731	0.736529	0.951851	FALSE	AL158212.2
ENSG00000233690	rs7072263	0.0507142	0.00799563	6.34274	0.006971	0.0131456	0.530292	-0.0255248	0.0139299	-1.83238	0.0677827	0.501933	FALSE	EBAG9P1
ENSG00000235618	rs10762975	0.0808993	0.0191772	4.21851	0.019073	0.0229495	0.831088	-0.0470156	0.0350658	-1.34078	0.180232	0.683885	FALSE	FAM21EP
ENSG00000236493	rs7918084	-0.207829	0.0188729	-11.012	0.0247201	0.0391184	0.631929	-0.0440258	0.0326476	-1.34852	0.178799	0.68341	FALSE	EIF2S2P3
ENSG00000237135	rs61845162	-0.506809	0.024472	-20.7097	0.00961365	0.0343252	0.280076	-0.0458175	0.0321975	-1.42301	0.155015	0.650599	FALSE	DDX10P1
ENSG00000237135	rs7082507	-0.276026	0.0236312	-11.6806	-0.0443515	0.0389794	-1.13782	0.0220322	0.0297275	0.741139	0.458708	0.85495	FALSE	DDX10P1
ENSG00000237169	rs10882905	0.120696	0.021104	5.71913	0.0324447	0.0353316	0.918291	-0.0456686	0.035026	-1.30385	0.192986	0.696357	FALSE	RPL12P27
ENSG00000237489	rs1180610	0.0684985	0.0137365	4.98659	0.00821775	0.0253303	0.324424	-0.00275148	0.023041	-0.119417	0.904992	0.988649	FALSE	C10orf143
ENSG00000237840	rs10751385	-0.142107	0.0162433	-8.74867	-0.0156952	0.0313086	-0.501307	0.0148239	0.0252363	0.587403	0.557811	0.893785	FALSE	FAM21FP
ENSG00000237840	rs9422648	0.124182	0.017635	7.04181	-0.000520938	0.0277838	-0.0187497	-0.003077	0.0266725	-0.115363	0.9082	0.989588	FALSE	FAM21FP
ENSG00000239665	rs4748047	-0.0808467	0.0142124	-5.68847	0.00654948	0.027442	0.238666	0.025426	0.0247557	1.02708	0.304596	0.77396	FALSE	AL157392.3
ENSG00000239883	rs55789336	0.0600491	0.0225956	2.65756	-0.0490902	0.024911	-1.97062	0.0262944	0.0357748	0.734999	0.462512	0.856698	FALSE	PARGP1
ENSG00000240291	rs111064011	0.262211	0.0154777	16.9412	-0.066683	0.0261697	-2.5481	0.027876	0.0234053	1.19101	0.234184	0.729192	FALSE	AL450384.2
ENSG00000240291	rs12784387	0.0786531	0.0165547	4.7511	-0.0401395	0.0229286	-1.75063	-0.0115927	0.0262617	-0.44143	0.659778	0.929856	FALSE	AL450384.2
ENSG00000241058	rs12765362	-0.110917	0.0133896	-8.28377	0.0134305	0.0272865	0.492201	-0.0249712	0.0222213	-1.12375	0.261368	0.747718	FALSE	NSUN6
ENSG00000250959	rs11000760	0.0632613	0.0133874	4.72543	0.00566003	0.0282349	0.200462	-0.0386516	0.0231964	-1.66627	0.0959404	0.561155	FALSE	GLUD1P3
ENSG00000252118	rs11257600	0.0922372	0.0264184	3.49141	-0.00434202	0.0376569	-0.115305	0.0216163	0.0462641	0.467237	0.640581	0.924534	FALSE	RNU6ATAC39P
ENSG00000254536	rs7921041	0.0623931	0.0167946	3.71507	-0.0235264	0.0240838	-0.976858	0.0329141	0.0284486	1.15697	0.247852	0.737764	FALSE	AL360181.3
ENSG00000254635	rs1265831	-0.247991	0.0156145	-15.8821	0.0415333	0.0231529	1.79387	-0.0097112	0.0240319	-0.404096	0.686802	0.937925	FALSE	WAC-AS1
ENSG00000254635	rs1411189	-0.158802	0.0156751	-10.1308	0.0296516	0.0219251	1.3524	0.0128735	0.0258098	0.498783	0.617963	0.91502	FALSE	WAC-AS1
ENSG00000255339	rs113255940	-0.0542547	0.00984141	-5.5129	0.0078024	0.0153414	0.508584	0.00567253	0.0165803	0.342126	0.732639	0.950561	FALSE	AL133352.1
ENSG00000256574	rs113105125	-0.165038	0.0201955	-8.172	0.0242211	0.0178379	1.35784	-0.0447262	0.0318834	-1.4028	0.160955	0.657616	FALSE	OR13A1
ENSG00000259869	rs2473112	0.173112	0.0206846	8.36912	0.0111693	0.0360163	0.310117	-0.0331898	0.0329843	-1.00623	0.314521	0.778862	FALSE	AL022344.1
ENSG00000259869	rs58804349	0.0985992	0.0317788	3.10268	-0.0200768	0.0284916	-0.704656	0.0391107	0.0540076	0.72417	0.469049	0.858547	FALSE	AL022344.1
ENSG00000259994	rs1971586	-0.0496751	0.0103707	-4.78997	0.00912713	0.0220539	0.413856	-0.00610331	0.017748	-0.343886	0.730941	0.949975	FALSE	AL353796.1
ENSG00000263482	rs7083152	0.0268794	0.0101666	2.64389	-0.0139154	0.0176381	-0.788944	0.0533564	0.0183435	2.90873	0.00373328	0.144693	FALSE	ANTXRLP1
ENSG00000263584	rs12764878	-0.1672	0.0185079	-9.03399	-0.0300815	0.0369125	-0.814942	0.0733502	0.0313767	2.33773	0.0198177	0.307564	FALSE	MIR4480
ENSG00000264204	rs1585378	-0.747633	0.0409312	-18.2656	-0.119992	0.0856945	-1.40023	0.212791	0.0711578	2.99041	0.00287362	0.123772	FALSE	AGAP7P
ENSG00000264204	rs10761618	0.326887	0.0453153	7.21361	0.0197892	0.0732198	0.270271	0.0867916	0.0800224	1.08459	0.278278	0.757478	FALSE	AGAP7P
ENSG00000264230	rs4434935	0.187551	0.0179655	10.4395	-0.00837875	0.0363477	-0.230517	-0.00206691	0.0299854	-0.0689307	0.945046	0.993058	FALSE	ANXA8L1
ENSG00000265018	rs749377	0.0695888	0.0146202	4.75976	0.018188	0.0226432	0.803245	-0.0595804	0.0248981	-2.39297	0.0169696	0.284697	FALSE	AGAP12P
ENSG00000266412	rs7088225	-0.232559	0.0140898	-16.5055	0.0068996	0.0290315	0.237659	0.0250711	0.0247292	1.01383	0.311667	0.777411	FALSE	NCOA4
ENSG00000266412	rs10821925	-0.139433	0.0155554	-8.96366	0.0433609	0.0250732	1.72937	-0.0276585	0.0274374	-1.00806	0.313579	0.778862	FALSE	NCOA4
ENSG00000269609	rs34058856	-0.0702355	0.0147171	-4.77237	0.0611882	0.0216712	2.82348	-0.0218541	0.0265158	-0.824191	0.409929	0.829912	FALSE	RPARP-AS1
ENSG00000271335	rs2504362	0.273779	0.0131716	20.7855	0.0233589	0.0235409	0.992267	-0.00739442	0.0236307	-0.312915	0.754455	0.953929	FALSE	AL117336.2
ENSG00000272572	rs2863095	-0.0699481	0.0147631	-4.73802	0.0131728	0.0192829	0.683136	-0.0119937	0.0253648	-0.472849	0.636345	0.922721	FALSE	AL138762.2
ENSG00000272572	rs7184	0.0449024	0.0125531	3.577	-0.0164172	0.0235695	-0.696545	0.0278961	0.0188136	1.48276	0.138972	0.630736	FALSE	AL138762.2
ENSG00000272914	rs2934652	0.136785	0.021519	6.35647	-0.0582806	0.0332436	-1.75314	-0.0032731	0.0358576	-0.0912806	0.9273	0.990893	FALSE	AL359532.1
ENSG00000272916	rs12569822	0.0329229	0.0202138	1.62873	-0.0802062	0.0260593	-3.07783	0.104169	0.0348968	2.98507	0.00291055	0.123772	FALSE	AC022400.7
ENSG00000273008	rs2075913	0.10253	0.0157186	6.52286	-0.0220238	0.0218918	-1.00603	0.0213989	0.0263513	0.812063	0.41779	0.833534	FALSE	AC010864.1
ENSG00000273038	rs1342544	-0.177257	0.0184257	-9.62011	-0.0833584	0.0395028	-2.11019	0.0307132	0.0307085	1.00015	0.318181	0.783295	FALSE	AL365203.2
ENSG00000273108	rs2236209	-0.0422567	0.0115975	-3.64359	0.00734249	0.024629	0.298124	-0.00685113	0.0197599	-0.346719	0.728812	0.949184	FALSE	AL121929.3
ENSG00000273143	rs1556647	0.131796	0.0139876	9.42233	0.0137151	0.0208511	0.657763	0.0417538	0.0229163	1.82202	0.0688664	0.503494	FALSE	AL355512.1
ENSG00000273474	rs7901792	0.0417313	0.00952073	4.3832	0.0055105	0.0155587	0.354174	-0.0049969	0.0156857	-0.318563	0.750165	0.953771	FALSE	AL157392.4
ENSG00000274209	rs4570521	0.205422	0.0157183	13.069	-0.0472344	0.0331865	-1.4233	-0.00093918	0.0264098	-0.0355618	0.971644	0.99641	FALSE	ANTXRL
ENSG00000276805	rs2749652	-0.116935	0.020822	-5.61596	-0.041206	0.0455425	-0.904782	-0.00771895	0.0350563	-0.220187	0.825762	0.973617	FALSE	AL133216.2
ENSG00000277879	rs181440	-0.0914871	0.0216457	-4.22658	0.0961202	0.0452645	2.12352	-0.104414	0.0360179	-2.89893	0.00386802	0.145865	FALSE	AL391988.1
ENSG00000278831	rs61872090	0.0365893	0.00982134	3.72549	-0.0249309	0.0193029	-1.29156	0.000465143	0.0167921	0.0277001	0.977902	0.996555	FALSE	AL513190.1
ENSG00000279058	rs10761576	0.18637	0.0157148	11.8595	-0.0380703	0.0335676	-1.13414	0.0143594	0.0271511	0.528868	0.597294	0.909346	FALSE	AGAP14P
ENSG00000279058	rs4935162	-0.15101	0.0161988	-9.3223	-0.0609474	0.0338782	-1.79901	0.0419322	0.0288091	1.45552	0.145984	0.641268	FALSE	AGAP14P
ENSG00000279088	rs7909544	0.0512682	0.0151869	3.37582	0.00169107	0.0317997	0.0531789	-0.00373229	0.0263772	-0.141497	0.887492	0.987033	FALSE	AC022400.8
ENSG00000279982	rs35300098	0.0635988	0.0121069	5.2531	-0.0266353	0.0133819	-1.9904	0.00489488	0.0199623	0.245206	0.806398	0.970774	FALSE	AL162274.3
ENSG00000280355	rs11003030	-0.0983775	0.0200691	-4.90193	-0.00769308	0.0308302	-0.249531	-0.0211392	0.0335176	-0.630688	0.528784	0.882242	FALSE	AL132656.4
ENSG00000280401	rs2231955	-0.118181	0.0151597	-7.79572	0.0109022	0.0240553	0.453214	0.00254465	0.0249964	0.101801	0.918917	0.990757	FALSE	AC022532.1
ENSG00000282863	rs2248789	-0.0804398	0.011499	-6.99535	0.0166684	0.0245064	0.680163	0.00533833	0.0189815	0.281239	0.778587	0.961131	FALSE	AC012560.2
ENSG00000282996	rs1148175	0.0614475	0.00909977	6.75264	0.00564519	0.0179679	0.314182	-0.0239987	0.0151756	-1.5814	0.114063	0.597102	FALSE	MPP7-DT
ENSG00000283930	rs1740752	0.13798	0.014574	9.46755	0.0815027	0.029861	2.72941	-0.0519948	0.0250544	-2.07528	0.0382678	0.406809	FALSE	AL117339.5
ENSG00000285737	rs2808289	-0.0836967	0.0189832	-4.409	0.0535139	0.0396775	1.34872	-0.00186385	0.0308897	-0.060339	0.951964	0.993569	FALSE	LINC02680
ENSG00000285884	rs2504025	0.171614	0.0179473	9.5621	-0.00232492	0.0270916	-0.0858173	0.0232519	0.025728	0.903761	0.366819	0.81376	FALSE	AL022345.4
ENSG00000285884	rs668169	-0.0806093	0.0169276	-4.76201	0.0183827	0.0289404	0.635192	-0.00573677	0.0251919	-0.227723	0.819865	0.972605	FALSE	AL022345.4
ENSG00000285994	rs11257655	0.0637057	0.0148368	4.29376	-0.00678406	0.0190944	-0.355291	-0.00492107	0.0253515	-0.194113	0.846308	0.979966	FALSE	AL731559.1
ENSG00000286116	rs4934434	0.0942416	0.0141432	6.66336	0.0458516	0.0274115	1.67271	-0.0261299	0.0232999	-1.12146	0.262337	0.747718	FALSE	AL157394.3
ENSG00000287043	rs4880494	0.334079	0.0234133	14.2687	-0.0795474	0.039781	-1.99963	0.0925592	0.0386665	2.39378	0.0169113	0.28468	FALSE	AL392083.2
ENSG00000287043	rs4880778	0.25234	0.0360735	6.99516	-0.043057	0.0361109	-1.19236	0.0588905	0.0449284	1.31076	0.190178	0.694048	FALSE	AL392083.2
ENSG00000287043	rs7074332	-0.212556	0.0390091	-5.44888	-0.030029	0.0343939	-0.873093	0.038592	0.0487256	0.792027	0.428455	0.840438	FALSE	AL392083.2
ENSG00000287043	rs1500964	0.0900914	0.0219928	4.0964	0.00189772	0.0457399	0.0414893	-0.0202707	0.0373308	-0.543001	0.587167	0.90607	FALSE	AL392083.2
ENSG00000287261	rs11189621	0.0290833	0.00884763	3.28713	-0.0236045	0.0156497	-1.50831	0.0026823	0.0155161	0.172873	0.862816	0.98254	FALSE	AL139243.1
ENSG00000287277	rs7897364	0.0575722	0.010071	5.71665	0.0340167	0.0200054	1.70038	-0.0253411	0.0176513	-1.43565	0.152022	0.648637	FALSE	AL392086.3
ENSG00000005801	rs2269732	-0.125196	0.0145065	-8.63038	0.00475859	0.0194308	0.244899	-0.0166804	0.0228172	-0.731043	0.464961	0.857746	FALSE	ZNF195
ENSG00000006534	rs3133269	-0.054121	0.0154195	-3.50992	0.0852294	0.0230438	3.69858	-0.00213489	0.0272053	-0.0784733	0.937452	0.991941	FALSE	ALDH3B1
ENSG00000014138	rs1858783	-0.116254	0.0230602	-5.04134	0.0436997	0.0267393	1.63429	-0.0300122	0.0403717	-0.743395	0.457318	0.854281	FALSE	POLA2
ENSG00000014216	rs3825072	0.103632	0.00992541	10.4411	0.00759617	0.0154591	0.491372	-0.0312555	0.0160928	-1.94221	0.0526522	0.456757	FALSE	CAPN1
ENSG00000014216	rs11227126	-0.0503777	0.0107771	-4.6745	-0.0177299	0.0148805	-1.19149	0.0142071	0.0173716	0.817832	0.413796	0.831161	FALSE	CAPN1
ENSG00000020922	rs1014666	0.157111	0.0113186	13.8808	-0.0171492	0.0222222	-0.771714	0.00880515	0.0182474	0.482543	0.629476	0.91969	FALSE	MRE11
ENSG00000021762	rs1466045	-0.130356	0.0251977	-5.17332	0.162975	0.0408968	3.98504	-0.0065816	0.0397236	-0.165685	0.868407	0.982797	FALSE	OSBPL5
ENSG00000021762	rs12362578	0.0838631	0.0342421	2.44912	0.129897	0.0348525	3.72705	0.103313	0.0544001	1.89913	0.0578307	0.472219	FALSE	OSBPL5
ENSG00000021762	rs4237786	-0.0883117	0.0319722	-2.76214	0.190271	0.0359109	5.29843	-0.0917827	0.0506275	-1.8129	0.070136	0.506168	FALSE	OSBPL5
ENSG00000023171	rs2714059	0.108998	0.02145	5.08149	0.115272	0.0369089	3.12316	-0.0782584	0.0345445	-2.26544	0.0239315	0.330773	FALSE	GRAMD1B
ENSG00000023191	rs61876342	-0.127189	0.0146101	-8.70555	-0.00787486	0.0137107	-0.574359	-0.0142506	0.0253871	-0.561331	0.574676	0.900025	FALSE	RNH1
ENSG00000023191	rs4963198	0.0327858	0.00994175	3.29779	-0.0199158	0.0166087	-1.19912	0.0136769	0.0157741	0.867047	0.386301	0.81984	FALSE	RNH1
ENSG00000025434	rs12575456	-0.103365	0.0204519	-5.05406	0.10008	0.0340508	2.93912	0.0304293	0.0343314	0.886341	0.376186	0.81765	FALSE	NR1H3
ENSG00000026508	rs3794088	0.111777	0.0163559	6.83407	-0.0229074	0.0232951	-0.983357	-0.0222885	0.0260271	-0.856356	0.392037	0.8216	FALSE	CD44
ENSG00000030066	rs7950696	0.0421311	0.00900539	4.67843	0.00340488	0.0180844	0.188277	-0.0215869	0.0147139	-1.46711	0.144082	0.637544	FALSE	NUP160
ENSG00000042429	rs685865	0.0457092	0.0135604	3.37079	0.0282824	0.0193154	1.46424	0.00395221	0.0217656	0.181581	0.85592	0.981363	FALSE	MED17
ENSG00000051009	rs11602274	0.326429	0.0262284	12.4456	0.105003	0.0259925	4.03975	-0.0422589	0.0274692	-1.53841	0.124481	0.612535	FALSE	FAM160A2
ENSG00000051009	rs10839531	-0.0975574	0.0280704	-3.47545	0.0974132	0.0248192	3.92492	-0.0373442	0.0310394	-1.20312	0.229323	0.726131	FALSE	FAM160A2
ENSG00000053918	rs2011750	0.091697	0.02144	4.27691	-0.0525717	0.0285025	-1.84446	-0.0212338	0.0366048	-0.580083	0.561972	0.895464	FALSE	KCNQ1
ENSG00000053918	rs11564691	-0.0743682	0.0200139	-3.71584	-0.0622361	0.0300853	-2.06866	0.00229386	0.0334085	0.0686608	0.945264	0.993058	FALSE	KCNQ1
ENSG00000054965	rs501953	0.0402881	0.0113753	3.5417	-0.0550345	0.0206424	-2.66609	0.00460903	0.0204305	0.225596	0.821522	0.973158	FALSE	FAM168A
ENSG00000054967	rs7107905	0.0496282	0.015494	3.20306	0.0343564	0.0167198	2.05483	0.0259479	0.0288845	0.898334	0.36914	0.81376	FALSE	RELT
ENSG00000064201	rs1501466	0.106533	0.0209362	5.08846	0.0779316	0.0246263	3.16457	-0.0413426	0.0349039	-1.18447	0.236571	0.731604	FALSE	TSPAN32
ENSG00000064201	rs7482782	-0.0776275	0.0184964	-4.1969	0.0435141	0.0274988	1.5824	0.0363061	0.0290227	1.25095	0.211198	0.709334	FALSE	TSPAN32
ENSG00000070047	rs2246614	0.0538046	0.0104495	5.14901	-0.0551956	0.0194733	-2.83443	0.0154189	0.0179198	0.860438	0.391057	0.821595	FALSE	PHRF1
ENSG00000070081	rs10766384	0.0812463	0.0203551	3.99146	0.0397257	0.0305248	1.30143	-0.0333411	0.0344682	-0.9673	0.333564	0.791058	FALSE	NUCB2
ENSG00000072952	rs728528	-0.204694	0.0259204	-7.89702	-0.0771873	0.0394483	-1.95667	0.0302441	0.038949	0.776505	0.437856	0.844752	FALSE	MRVI1
ENSG00000072952	rs10840448	-0.107668	0.0233574	-4.60958	-0.0569624	0.0434032	-1.3124	-0.000686983	0.0356505	-0.01927	0.984629	0.99706	FALSE	MRVI1
ENSG00000073921	rs1214669	0.0404304	0.00791519	5.10795	0.0130314	0.017023	0.765517	-0.00789916	0.0141195	-0.559449	0.576378	0.900921	FALSE	PICALM
ENSG00000073921	rs4944575	0.0346376	0.00944352	3.66787	0.00195882	0.0132878	0.147415	0.0101604	0.0167562	0.606367	0.544428	0.88867	FALSE	PICALM
ENSG00000074266	rs10898459	0.0678904	0.0112738	6.02196	0.0226776	0.0222849	1.01762	0.0100368	0.0197758	0.507526	0.61182	0.913994	FALSE	EED
ENSG00000075239	rs75085583	0.159835	0.0136279	11.7285	0.0209497	0.0168248	1.24517	0.0129737	0.0239468	0.54177	0.588015	0.906169	FALSE	ACAT1
ENSG00000076043	rs10891615	0.0423564	0.0140751	3.00931	-0.037351	0.0236593	-1.5787	0.00906986	0.0227188	0.399222	0.690423	0.937925	FALSE	REXO2
ENSG00000077458	rs35238211	-0.154925	0.0116203	-13.3324	0.0545394	0.0207444	2.62912	-0.00105878	0.0190545	-0.0555662	0.955688	0.994551	FALSE	FAM76B
ENSG00000077458	rs1940207	-0.0644401	0.0119835	-5.37739	0.0400994	0.0186997	2.14438	0.0232672	0.0190094	1.22398	0.221266	0.717734	FALSE	FAM76B
ENSG00000077616	rs11018889	0.0837175	0.0193598	4.32429	0.0116446	0.0172074	0.676721	-0.0098404	0.031853	-0.308932	0.757435	0.954262	FALSE	NAALAD2
ENSG00000078124	rs948973	0.0855848	0.0168284	5.08573	-0.0226778	0.0269961	-0.840041	-0.00251122	0.0273365	-0.0918633	0.926829	0.990893	FALSE	ACER3
ENSG00000080854	rs558709	0.164571	0.0214301	7.67942	-0.00855558	0.0437919	-0.195369	-0.0666647	0.037214	-1.79139	0.0735382	0.512675	FALSE	IGSF9B
ENSG00000085063	rs831603	0.0759083	0.024681	3.07558	0.0738644	0.0473753	1.55913	0.0146861	0.0413089	0.35552	0.722263	0.947267	FALSE	CD59
ENSG00000085733	rs17160866	0.110768	0.0228774	4.84181	-0.123104	0.0326177	-3.77413	0.0270946	0.0386875	0.700345	0.483822	0.866031	FALSE	CTTN
ENSG00000085741	rs9988819	-0.158398	0.0270878	-5.84759	0.0628026	0.0344853	1.82114	-0.0403378	0.0457244	-0.882194	0.378181	0.818636	FALSE	WNT11
ENSG00000085741	rs7125695	0.125588	0.0216913	5.78978	0.0625587	0.0392477	1.59395	-0.0221504	0.0367188	-0.603244	0.546393	0.88927	FALSE	WNT11
ENSG00000087365	rs503156	-0.100932	0.00849921	-11.8755	-0.0143332	0.0131574	-1.08936	-0.0045923	0.0141951	-0.323514	0.746314	0.953239	FALSE	SF3B2
ENSG00000087884	rs1893901	-0.19289	0.0211284	-9.12945	0.00530028	0.0203142	0.260915	-0.00834691	0.0354184	-0.235666	0.814418	0.971626	FALSE	AAMDC
ENSG00000089597	rs2516634	0.0347675	0.00960613	3.6193	-0.0555241	0.0176676	-3.1427	0.00875222	0.0163536	0.535187	0.592622	0.907854	FALSE	GANAB
ENSG00000095139	rs11552421	-0.0282826	0.00933937	-3.02832	0.0168862	0.0106499	1.58557	-0.0202036	0.0159811	-1.26421	0.206994	0.706172	FALSE	ARCN1
ENSG00000099834	rs12360820	0.0801937	0.0164673	4.86989	0.0166509	0.0210691	0.790298	-0.056528	0.0277091	-2.04005	0.0416067	0.416285	FALSE	CDHR5
ENSG00000109854	rs12360593	-0.117187	0.0112596	-10.4077	0.077057	0.0230926	3.33687	-0.0619441	0.018533	-3.34237	0.000875741	0.0612337	FALSE	HTATIP2
ENSG00000109854	rs11600842	-0.0512329	0.01136	-4.50992	0.0185071	0.0232057	0.797523	0.000992328	0.0189315	0.0524167	0.958197	0.994551	FALSE	HTATIP2
ENSG00000109861	rs570929	-0.147585	0.0198371	-7.43983	0.0167165	0.0341205	0.489926	0.0104608	0.0302387	0.345941	0.729849	0.949457	FALSE	CTSC
ENSG00000109861	rs7930237	0.121354	0.0228415	5.31289	0.039036	0.0287542	1.35758	-0.029619	0.0334809	-0.884655	0.376611	0.818117	FALSE	CTSC
ENSG00000109861	rs2155257	-0.137555	0.0252752	-5.4423	-0.00178534	0.0274389	-0.0650658	0.077315	0.0386844	1.99861	0.0475433	0.435543	FALSE	CTSC
ENSG00000109920	rs11604825	0.0456471	0.00923674	4.94191	-0.0477741	0.0167462	-2.85284	0.0318396	0.0164781	1.93224	0.0536495	0.457973	FALSE	FNBP4
ENSG00000109927	rs11218128	0.0542717	0.0140925	3.85111	-0.00539864	0.0169538	-0.318433	-0.0150852	0.0226653	-0.665565	0.506015	0.877443	FALSE	TECTA
ENSG00000109943	rs7113019	-0.0546515	0.0212242	-2.57496	0.112312	0.0446925	2.513	-0.052893	0.0353295	-1.49713	0.134629	0.625195	FALSE	CRTAM
ENSG00000109944	rs61910295	0.221548	0.0197559	11.2142	-0.0170099	0.0194101	-0.876344	0.006931	0.0334186	0.2074	0.835902	0.975525	FALSE	JHY
ENSG00000109956	rs78751202	-0.283946	0.054498	-5.2102	0.0782442	0.0565576	1.38344	0.0730246	0.0950381	0.768371	0.44236	0.84815	FALSE	B3GAT1
ENSG00000110002	rs2512282	0.142544	0.0277665	5.13369	-0.0318101	0.0617356	-0.515264	0.0989723	0.047807	2.07025	0.0387046	0.407867	FALSE	VWA5A
ENSG00000110002	rs7931178	-0.268815	0.0451474	-5.95417	0.0557247	0.0443927	1.25527	0.0364452	0.0722777	0.504238	0.614122	0.914204	FALSE	VWA5A
ENSG00000110042	rs58384229	-0.102926	0.0407588	-2.52524	0.0882195	0.0396821	2.22316	-0.116594	0.0683047	-1.70698	0.0883181	0.545585	FALSE	DTX4
ENSG00000110057	rs11603466	-0.0455212	0.0204016	-2.23126	0.0379553	0.0235372	1.61257	-0.0627003	0.0335881	-1.86674	0.0626163	0.488291	FALSE	UNC93B1
ENSG00000110060	rs566020	0.070608	0.0130497	5.41072	-0.00907551	0.025006	-0.362934	-0.0234005	0.0219575	-1.06572	0.287262	0.764882	FALSE	PUS3
ENSG00000110063	rs79152678	-0.102206	0.0168302	-6.07281	0.0334979	0.0164838	2.03218	-0.0403388	0.0286085	-1.41003	0.159382	0.655136	FALSE	DCPS
ENSG00000110063	rs594318	-0.0560543	0.0136083	-4.11914	0.038406	0.017609	2.18105	-0.0359746	0.0229533	-1.56729	0.117363	0.602336	FALSE	DCPS
ENSG00000110074	rs587891	-0.239741	0.0142488	-16.8253	0.00825486	0.0194496	0.424423	-0.0288921	0.0241523	-1.19624	0.23225	0.728766	FALSE	FOXRED1
ENSG00000110077	rs583791	-0.146983	0.0167146	-8.79367	0.00922436	0.0336891	0.273808	0.000915259	0.0280367	0.032645	0.973958	0.996504	FALSE	MS4A6A
ENSG00000110079	rs12279983	0.253858	0.0498702	5.09038	-0.00405288	0.0569202	-0.071203	0.0767088	0.0871213	0.880482	0.37929	0.819082	FALSE	MS4A4A
ENSG00000110080	rs4347404	0.101627	0.0206881	4.91231	0.012446	0.033364	0.373039	-0.0648173	0.0356043	-1.82049	0.0691283	0.503494	FALSE	ST3GAL4
ENSG00000110107	rs482584	0.0418938	0.00978296	4.28233	0.0125586	0.0159486	0.787443	0.00138849	0.0157778	0.0880028	0.929877	0.990893	FALSE	PRPF19
ENSG00000110108	rs4939478	-0.0302951	0.00974521	-3.10872	0.00470423	0.0187047	0.2515	-0.0157696	0.0162035	-0.973223	0.331625	0.790249	FALSE	TMEM109
ENSG00000110171	rs11605777	0.0418158	0.0125353	3.33583	-0.134149	0.0267797	-5.00936	0.0530063	0.0202082	2.62301	0.00887333	0.2233	FALSE	TRIM3
ENSG00000110172	rs12803230	0.0754336	0.015488	4.87046	0.0388581	0.0256503	1.51492	-0.00683781	0.0248615	-0.275036	0.783413	0.962018	FALSE	CHORDC1
ENSG00000110200	rs10898815	-0.0588612	0.0159273	-3.69561	0.0431837	0.0347547	1.24253	-0.0441389	0.0264559	-1.6684	0.0955216	0.560225	FALSE	ANAPC15
ENSG00000110203	rs555306	1.9571	0.0817761	23.9324	0.0723289	0.0589517	1.22692	-0.450353	0.107922	-4.17294	3.39054e-05	0.00679885	TRUE	FOLR3
ENSG00000110203	rs10898815	-0.146724	0.0424522	-3.45622	0.0591579	0.0882283	0.670509	-0.0810872	0.0682626	-1.18787	0.235099	0.730129	FALSE	FOLR3
ENSG00000110203	rs651646	-0.152225	0.0410131	-3.71161	0.118404	0.0807259	1.46675	-0.151974	0.0638761	-2.3792	0.0176424	0.290582	FALSE	FOLR3
ENSG00000110218	rs4753126	-0.128704	0.013844	-9.29673	0.0389995	0.0306599	1.272	-0.00923031	0.0241182	-0.382711	0.702046	0.940819	FALSE	PANX1
ENSG00000110237	rs7105681	0.71271	0.0486879	14.6384	0.0350237	0.0503762	0.695243	-0.25523	0.0882201	-2.89311	0.0039331	0.147838	FALSE	ARHGEF17
ENSG00000110274	rs61903732	-0.0594315	0.0142141	-4.18117	-0.0397755	0.0209512	-1.89849	0.00503627	0.0230494	0.218499	0.827135	0.973617	FALSE	CEP164
ENSG00000110318	rs1299588	0.079512	0.0188546	4.21711	0.000589297	0.0237976	0.0247628	-0.033851	0.0309656	-1.09318	0.274501	0.754028	FALSE	CEP126
ENSG00000110344	rs60545357	-0.0465721	0.010702	-4.35172	0.010847	0.0130694	0.829959	-0.0256419	0.0180545	-1.42025	0.156428	0.652243	FALSE	UBE4A
ENSG00000110344	rs1945765	0.0372437	0.00879042	4.23685	-0.00279004	0.0149021	-0.187225	0.00662146	0.0142011	0.466264	0.641171	0.924753	FALSE	UBE4A
ENSG00000110367	rs553188	0.0372035	0.0122196	3.04458	-0.0156494	0.0127327	-1.22908	0.0139888	0.019526	0.716419	0.474327	0.862459	FALSE	DDX6
ENSG00000110395	rs12275373	-0.0883363	0.0139993	-6.31005	-0.00261707	0.0228985	-0.11429	0.0215978	0.0235523	0.917015	0.359947	0.809475	FALSE	CBL
ENSG00000110435	rs2915193	-0.0632413	0.0125065	-5.05667	-0.0220495	0.021686	-1.01676	0.00562179	0.0198411	0.283341	0.777819	0.960988	FALSE	PDHX
ENSG00000110436	rs4756213	-0.0919187	0.024666	-3.72653	-0.0899861	0.0463999	-1.93936	-0.0252976	0.0397513	-0.636396	0.524598	0.880702	FALSE	SLC1A2
ENSG00000110442	rs10836529	-0.0419539	0.00991343	-4.23203	0.0781853	0.0182859	4.27572	-0.00631094	0.018059	-0.349463	0.726783	0.948778	FALSE	COMMD9
ENSG00000110446	rs7925540	-0.0844518	0.0180771	-4.67176	0.034159	0.0270719	1.26179	-0.00945343	0.0316161	-0.299007	0.765193	0.955645	FALSE	SLC15A3
ENSG00000110455	rs33952257	1.24848	0.072961	17.1116	0.0713361	0.0584377	1.22072	-0.0835696	0.101787	-0.821025	0.411818	0.830486	FALSE	ACCS
ENSG00000110455	rs80249458	0.703882	0.0883169	7.96996	0.0442291	0.0564668	0.783277	0.0473385	0.127464	0.371387	0.710367	0.943745	FALSE	ACCS
ENSG00000110455	rs10838235	-0.219152	0.0385818	-5.68018	0.0192783	0.0803636	0.239888	0.03434	0.064607	0.531521	0.595105	0.908844	FALSE	ACCS
ENSG00000110514	rs4647759	0.199425	0.0190066	10.4924	-0.0403532	0.016337	-2.47005	-0.0375826	0.0288709	-1.30175	0.193319	0.696357	FALSE	MADD
ENSG00000110514	rs35879051	-0.0490527	0.0140875	-3.48199	-0.0320179	0.0188596	-1.6977	-0.0282952	0.0196403	-1.44067	0.149948	0.645656	FALSE	MADD
ENSG00000110583	rs4980503	0.0738866	0.0138474	5.33576	0.00373365	0.0281807	0.13249	-0.0374354	0.0239697	-1.56178	0.118645	0.60331	FALSE	NAA40
ENSG00000110619	rs399565	0.0414738	0.0078224	5.30194	-0.0117194	0.0152678	-0.767586	0.00445074	0.0134781	0.33022	0.741281	0.953064	FALSE	CARS1
ENSG00000110628	rs367035	-0.494674	0.0213251	-23.1968	0.052786	0.0397107	1.32926	-0.083782	0.0325311	-2.57545	0.0101909	0.234753	FALSE	SLC22A18
ENSG00000110628	rs1129782	-0.16117	0.0259325	-6.21501	-0.0357965	0.0329126	-1.08762	0.0355429	0.0413741	0.859063	0.390433	0.821206	FALSE	SLC22A18
ENSG00000110651	rs1501467	-0.0709491	0.016582	-4.27868	0.0894794	0.0318719	2.80747	0.00143709	0.0277817	0.051728	0.958746	0.994551	FALSE	CD81
ENSG00000110660	rs4466794	0.0553556	0.0136485	4.05579	-0.0100444	0.0263834	-0.380708	0.0111983	0.0234305	0.47794	0.632721	0.921071	FALSE	SLC35F2
ENSG00000110665	rs2234290	-0.280039	0.0166478	-16.8214	0.11624	0.0354353	3.28035	-0.0297821	0.026954	-1.10492	0.269406	0.751039	FALSE	C11orf21
ENSG00000110665	rs16928084	0.415202	0.0285393	14.5484	0.0923572	0.0251346	3.67451	-0.0264851	0.0443222	-0.597558	0.550576	0.890936	FALSE	C11orf21
ENSG00000110693	rs11023776	-0.10025	0.0269505	-3.71977	-0.0566719	0.0566937	-0.999615	-0.046226	0.0439203	-1.0525	0.292736	0.76649	FALSE	SOX6
ENSG00000110711	rs35787427	-0.0386702	0.00805265	-4.80217	0.00116895	0.0158463	0.0737679	0.00765225	0.0132165	0.578994	0.562682	0.895577	FALSE	AIP
ENSG00000110717	rs4646813	0.0962941	0.0123768	7.78021	-0.0476106	0.0174672	-2.72571	0.018175	0.0201383	0.90251	0.367226	0.81376	FALSE	NDUFS8
ENSG00000110719	rs4147778	-0.127061	0.0128166	-9.91377	0.000271798	0.0163469	0.0166269	-0.0366697	0.0192869	-1.90128	0.0575899	0.471774	FALSE	TCIRG1
ENSG00000110719	rs6591331	0.0638537	0.0116825	5.46575	-0.00275011	0.0189178	-0.145371	-0.0183017	0.0174171	-1.05079	0.293528	0.767025	FALSE	TCIRG1
ENSG00000110719	rs1824714	-0.063662	0.0173585	-3.66748	-0.0171473	0.0147369	-1.16356	0.00529802	0.0289339	0.183108	0.854815	0.981363	FALSE	TCIRG1
ENSG00000110723	rs2640738	-0.0658205	0.0108785	-6.0505	-0.0321208	0.0237632	-1.35171	0.0241381	0.0178503	1.35225	0.177058	0.681629	FALSE	EXPH5
ENSG00000110756	rs4586132	-0.165715	0.0213588	-7.75864	-0.0150005	0.0177421	-0.845472	0.0106998	0.0339609	0.315064	0.752722	0.95388	FALSE	HPS5
ENSG00000110756	rs10741741	0.0391988	0.0130388	3.00633	-0.0383751	0.0211017	-1.81858	0.0414996	0.0214228	1.93717	0.0530038	0.457062	FALSE	HPS5
ENSG00000110768	rs11024608	-0.0414702	0.0086701	-4.78313	-0.00738228	0.016303	-0.452817	-0.0107267	0.0146564	-0.731874	0.46432	0.857317	FALSE	GTF2H1
ENSG00000118181	rs10892316	0.17274	0.0178614	9.67114	0.0476587	0.0149539	3.18705	0.0338341	0.0218187	1.55069	0.1214	0.60657	FALSE	RPS25
ENSG00000118181	rs3887652	-0.207095	0.0146754	-14.1117	0.0519238	0.0161388	3.21732	0.0128856	0.0188384	0.684005	0.494333	0.870504	FALSE	RPS25
ENSG00000118363	rs1866562	-0.0443197	0.00999231	-4.43538	-0.0332702	0.0141762	-2.3469	-0.0216396	0.0170911	-1.26613	0.205945	0.705561	FALSE	SPCS2
ENSG00000118369	rs533623	-0.0646345	0.0190691	-3.38949	-0.0582631	0.023068	-2.52571	0.00073647	0.0333907	0.0220561	0.982403	0.996598	FALSE	USP35
ENSG00000120451	rs73028880	0.281864	0.0168686	16.7094	-0.0351068	0.0205594	-1.70758	0.0524743	0.0282181	1.8596	0.0633138	0.489947	FALSE	SNX19
ENSG00000120451	rs7110591	0.0932037	0.0139899	6.66223	0.0084554	0.025181	0.335785	-0.0333527	0.0230996	-1.44386	0.149156	0.64534	FALSE	SNX19
ENSG00000121236	rs4255566	-0.281621	0.027194	-10.356	-0.0724545	0.0551332	-1.31417	0.0372346	0.0449022	0.829237	0.407069	0.828952	FALSE	TRIM6
ENSG00000121236	rs6578666	-0.111985	0.0274853	-4.07436	0.0171048	0.0535701	0.319297	-0.0673898	0.0458686	-1.46919	0.142128	0.635127	FALSE	TRIM6
ENSG00000121653	rs11038689	0.253989	0.0136944	18.547	-0.0141431	0.0196312	-0.72044	-0.0688356	0.0227204	-3.02969	0.00251743	0.115956	FALSE	MAPK8IP1
ENSG00000121671	rs7108730	0.0664364	0.013101	5.0711	-0.0259421	0.0191968	-1.35137	-0.00289359	0.0221042	-0.130907	0.895877	0.987809	FALSE	CRY2
ENSG00000121690	rs752744	0.157231	0.0110348	14.2486	-0.00366292	0.0191844	-0.190932	-0.0178029	0.0183622	-0.96954	0.332542	0.790704	FALSE	DEPDC7
ENSG00000121691	rs11032695	0.562116	0.0272841	20.6023	-0.0545734	0.0466289	-1.17038	0.00934188	0.0421789	0.221482	0.824732	0.973617	FALSE	CAT
ENSG00000121691	rs2284369	-0.147692	0.0306613	-4.81689	-0.0514145	0.0408822	-1.25763	0.00918634	0.0531732	0.172762	0.862849	0.98254	FALSE	CAT
ENSG00000123892	rs302666	0.184024	0.0258615	7.11575	-0.0665512	0.0415102	-1.60325	-0.0273371	0.0411864	-0.663741	0.506916	0.877443	FALSE	RAB38
ENSG00000123892	rs4753393	-0.121638	0.0277649	-4.381	-0.0809523	0.0370966	-2.1822	-0.00659608	0.0487165	-0.135397	0.8923	0.987269	FALSE	RAB38
ENSG00000123901	rs2508781	0.0353481	0.00992011	3.56328	-0.0034925	0.0177974	-0.196237	0.00225681	0.0164281	0.137375	0.89074	0.987269	FALSE	GPR83
ENSG00000124920	rs520987	-0.142563	0.0214511	-6.64594	-0.111559	0.045629	-2.44491	0.0837466	0.0356716	2.34771	0.019194	0.303857	FALSE	MYRF
ENSG00000126432	rs578386	-0.0595003	0.0136959	-4.34438	0.0304693	0.0238816	1.27585	0.00845432	0.0234121	0.361109	0.718149	0.945931	FALSE	PRDX5
ENSG00000129083	rs2575859	-0.110543	0.0078776	-14.0326	-0.0123018	0.0146206	-0.841403	-0.00327466	0.0130478	-0.250974	0.801983	0.969146	FALSE	COPB1
ENSG00000130413	rs10840047	0.0632431	0.0170695	3.70503	0.0619037	0.0343417	1.80258	0.00090414	0.0272047	0.0332348	0.973489	0.996504	FALSE	STK33
ENSG00000130595	rs3781956	-0.272728	0.0450247	-6.05731	-0.137157	0.0826743	-1.65901	-0.0221207	0.0745632	-0.29667	0.766725	0.956834	FALSE	TNNT3
ENSG00000130598	rs2089910	0.0958887	0.0267689	3.5821	0.0425624	0.0354907	1.19926	0.0195954	0.0437902	0.447485	0.654597	0.928639	FALSE	TNNI2
ENSG00000131626	rs2282481	-0.135438	0.0110582	-12.2477	0.020859	0.0199434	1.04591	0.0131694	0.0181519	0.72551	0.468501	0.858462	FALSE	PPFIA1
ENSG00000131626	rs557071	0.0534304	0.011567	4.61919	0.0119053	0.0186863	0.637113	0.0298039	0.0180767	1.64875	0.099482	0.569685	FALSE	PPFIA1
ENSG00000132256	rs1498555	0.0654806	0.0172431	3.79751	0.0117394	0.0286109	0.410313	0.0477307	0.0266583	1.79047	0.0738422	0.512675	FALSE	TRIM5
ENSG00000132256	rs10769173	-0.155665	0.0244234	-6.37361	0.0664667	0.0236337	2.81237	-0.0749112	0.0355668	-2.10621	0.0354495	0.392657	FALSE	TRIM5
ENSG00000132256	rs10838525	-0.0868799	0.0177078	-4.9063	0.0235894	0.0292151	0.807438	0.0289482	0.0259795	1.11427	0.265515	0.749386	FALSE	TRIM5
ENSG00000132259	rs4628655	0.153566	0.0278893	5.50625	-0.0224377	0.0590259	-0.380133	-0.0162614	0.0459675	-0.353759	0.723534	0.947267	FALSE	CNGA4
ENSG00000132274	rs57197373	-0.198517	0.0503697	-3.94119	-0.0327751	0.0354387	-0.92484	-0.251384	0.0812023	-3.09577	0.0020534	0.10545	FALSE	TRIM22
ENSG00000132275	rs10769699	-0.0514879	0.0104537	-4.92534	-0.0174773	0.0200423	-0.872023	-0.00363983	0.0177414	-0.205161	0.83748	0.975914	FALSE	RRP8
ENSG00000132286	rs61876825	-0.0799393	0.0127088	-6.29009	-0.0160567	0.0203587	-0.788689	-0.0196443	0.0198432	-0.989977	0.322333	0.787323	FALSE	TIMM10B
ENSG00000132286	rs72895989	0.0773307	0.0149432	5.17496	-0.0258815	0.0185141	-1.39793	-0.00608686	0.0231765	-0.262631	0.792839	0.965443	FALSE	TIMM10B
ENSG00000132740	rs478647	0.483588	0.0201546	23.9939	0.0416872	0.0247615	1.68355	-0.0251472	0.0254461	-0.988255	0.323677	0.788623	FALSE	IGHMBP2
ENSG00000132740	rs10792006	0.166827	0.0186697	8.93569	0.043019	0.0287898	1.49424	-0.0180814	0.0237328	-0.761872	0.446771	0.851634	FALSE	IGHMBP2
ENSG00000132749	rs4930603	-0.35459	0.0684265	-5.18206	0.00710316	0.0292213	0.243081	-0.010869	0.025208	-0.431172	0.666362	0.93243	FALSE	TESMIN
ENSG00000132749	rs7110940	0.312824	0.0675379	4.63183	0.0121515	0.0293151	0.414513	-0.017112	0.0251055	-0.681604	0.495559	0.87135	FALSE	TESMIN
ENSG00000133318	rs517700	0.0460664	0.0121013	3.80673	0.0766551	0.0137333	5.58169	-0.00908902	0.0217314	-0.418244	0.675884	0.934286	FALSE	RTN3
ENSG00000133789	rs737617	-0.0995601	0.0176119	-5.65301	-0.0131301	0.024133	-0.544072	0.025658	0.0281197	0.912457	0.362371	0.81128	FALSE	SWAP70
ENSG00000133794	rs12786955	0.21897	0.016549	13.2316	-0.0150119	0.0349306	-0.429763	0.0154086	0.0283882	0.542781	0.587316	0.90607	FALSE	ARNTL
ENSG00000133800	rs181088161	0.162273	0.0357185	4.54311	-0.0647224	0.038625	-1.67566	-0.00850815	0.0642487	-0.132425	0.894701	0.987809	FALSE	LYVE1
ENSG00000133805	rs1993819	-0.11787	0.0201034	-5.86318	-0.067239	0.0339576	-1.98009	-0.000111842	0.0267839	-0.00417573	0.996669	0.998937	FALSE	AMPD3
ENSG00000133805	rs10437597	-0.0802679	0.0210705	-3.80949	-0.059097	0.0320372	-1.84464	-0.0100901	0.0275507	-0.366238	0.714343	0.945151	FALSE	AMPD3
ENSG00000133812	rs10770105	0.102752	0.0157009	6.54433	-0.0613535	0.0236236	-2.59712	-0.00179584	0.0200185	-0.0897088	0.928695	0.990893	FALSE	SBF2
ENSG00000133812	rs7947588	0.0576099	0.015803	3.6455	-0.0790703	0.0255723	-3.09203	0.0173389	0.0203431	0.852322	0.395335	0.823456	FALSE	SBF2
ENSG00000133818	rs2915400	-0.137243	0.0213021	-6.44271	0.066486	0.029927	2.22161	0.0171538	0.0339043	0.50595	0.613045	0.914033	FALSE	RRAS2
ENSG00000133895	rs1143937	0.0633926	0.0181469	3.49331	0.0157812	0.0158883	0.993264	0.0217314	0.0296086	0.733956	0.463049	0.856698	FALSE	MEN1
ENSG00000134333	rs6486424	0.126684	0.0129336	9.79495	-0.0396943	0.0272484	-1.45676	0.0010934	0.0235212	0.0464855	0.962925	0.994551	FALSE	LDHA
ENSG00000134571	rs2856661	-0.290361	0.0255945	-11.3447	0.0690625	0.0431326	1.60117	-0.0030413	0.0429868	-0.0707497	0.943642	0.992859	FALSE	MYBPC3
ENSG00000134574	rs2242261	-0.139692	0.0211186	-6.61467	0.0448858	0.0219849	2.04166	0.040513	0.0331876	1.22073	0.222672	0.71889	FALSE	DDB2
ENSG00000134575	rs2306353	-0.147176	0.0228361	-6.44487	0.0742697	0.0212104	3.50156	-0.0152176	0.0323473	-0.470444	0.638224	0.923744	FALSE	ACP2
ENSG00000134575	rs61896050	-0.0767607	0.0161394	-4.75611	0.0613594	0.0242647	2.52875	0.014224	0.0245996	0.57822	0.5635	0.89615	FALSE	ACP2
ENSG00000134627	rs591584	0.15145	0.022155	6.83592	0.0234325	0.0418277	0.560216	-0.0669146	0.0362376	-1.84655	0.0652867	0.497147	FALSE	PIWIL4
ENSG00000134780	rs11230774	0.0964038	0.0185897	5.18588	-0.0986101	0.036198	-2.72419	0.0146235	0.0315186	0.463964	0.642695	0.925387	FALSE	DAGLA
ENSG00000134809	rs4938870	-0.238899	0.0275127	-8.68321	0.0691835	0.0504024	1.37262	-0.0141678	0.0473379	-0.299291	0.764908	0.955645	FALSE	TIMM10
ENSG00000134824	rs968567	1.32475	0.0410778	32.2497	-0.0147597	0.0540391	-0.27313	-0.0796079	0.0703777	-1.13115	0.258203	0.746442	FALSE	FADS2
ENSG00000134825	rs174538	0.0583009	0.011864	4.91411	0.0164426	0.0197282	0.833459	-0.0312577	0.019847	-1.57493	0.115939	0.600271	FALSE	TMEM258
ENSG00000134955	rs4936967	-0.206348	0.0192965	-10.6936	-0.0844475	0.0358356	-2.35653	0.00176627	0.0320495	0.0551106	0.956062	0.994551	FALSE	SLC37A2
ENSG00000135362	rs330255	-0.274124	0.0354947	-7.72296	0.0673507	0.0510827	1.31846	0.152602	0.0606516	2.51604	0.0121922	0.249874	FALSE	PRR5L
ENSG00000135378	rs197707	0.304293	0.0311058	9.78253	0.318059	0.0675919	4.70558	-0.0967987	0.0519645	-1.86279	0.0628399	0.489129	FALSE	PRRG4
ENSG00000137474	rs12805873	-0.478145	0.0455819	-10.4898	0.00186023	0.0609423	0.0305244	-0.0152708	0.0473333	-0.322622	0.747349	0.953267	FALSE	MYO7A
ENSG00000137474	rs2276285	-0.425678	0.0475838	-8.94586	0.00123437	0.0605076	0.0204002	-0.0148487	0.0473528	-0.313576	0.754211	0.953929	FALSE	MYO7A
ENSG00000137486	rs73004237	-0.101021	0.0227307	-4.44424	0.0150635	0.0252906	0.595617	0.0532856	0.0397725	1.33976	0.180565	0.683885	FALSE	ARRB1
ENSG00000137500	rs6592107	0.0573098	0.0119982	4.77652	0.0106117	0.0179002	0.592826	-0.0114035	0.019932	-0.57212	0.567805	0.897944	FALSE	CCDC90B
ENSG00000137502	rs11233391	-0.0730864	0.0191242	-3.82166	-0.026824	0.0344106	-0.779526	-0.000740211	0.0316334	-0.0233996	0.981368	0.996555	FALSE	RAB30
ENSG00000137509	rs10898017	0.0421491	0.0162925	2.58702	-0.0107037	0.0261348	-0.409557	0.0438034	0.0271449	1.61369	0.106955	0.583327	FALSE	PRCP
ENSG00000137513	rs4275650	-0.119294	0.0146771	-8.12791	0.00548467	0.0194597	0.281848	-0.019301	0.0244084	-0.790754	0.429272	0.840662	FALSE	NARS2
ENSG00000137656	rs4938303	0.0654827	0.0105254	6.2214	0.0108565	0.0160649	0.675786	-0.0138269	0.017922	-0.771502	0.440829	0.847461	FALSE	BUD13
ENSG00000137656	rs623908	0.0352892	0.00989728	3.56555	-0.00976085	0.0185617	-0.525859	0.0162613	0.0161371	1.0077	0.315597	0.780213	FALSE	BUD13
ENSG00000137672	rs7934116	0.10173	0.0178034	5.71406	-0.0230263	0.0382399	-0.602154	-0.031397	0.0298636	-1.05135	0.293443	0.767025	FALSE	TRPC6
ENSG00000137675	rs61893906	-0.0999874	0.0231014	-4.32819	-0.0513994	0.0368215	-1.39591	-0.111436	0.0373329	-2.98494	0.00293161	0.123772	FALSE	MMP27
ENSG00000137675	rs7925438	-0.192589	0.0317541	-6.065	-0.0875845	0.0304954	-2.87206	-0.151413	0.0498051	-3.04011	0.00248513	0.115956	FALSE	MMP27
ENSG00000137675	rs7952516	0.0309614	0.024294	1.27445	-0.198624	0.0347931	-5.70873	0.144792	0.0377133	3.83927	0.000133288	0.0185036	TRUE	MMP27
ENSG00000137692	rs2510088	0.0835785	0.017375	4.81028	0.0268618	0.0149481	1.797	-0.0439787	0.028472	-1.54463	0.12557	0.613609	FALSE	DCUN1D5
ENSG00000137700	rs4936467	-0.0507697	0.0121003	-4.19572	-0.0124946	0.0248304	-0.503198	-0.00200602	0.0201251	-0.0996777	0.920606	0.990757	FALSE	SLC37A4
ENSG00000137710	rs11213364	-0.139006	0.0337424	-4.11962	0.0597149	0.0271349	2.20067	-0.198594	0.0547996	-3.624	0.00031055	0.0311363	TRUE	RDX
ENSG00000137710	rs2724409	0.0801083	0.0198632	4.033	0.0459289	0.0342429	1.34127	-0.0255074	0.0325438	-0.783786	0.433254	0.842434	FALSE	RDX
ENSG00000137713	rs4936675	0.0944423	0.0126502	7.46566	-0.0360209	0.0201748	-1.78544	0.00136455	0.0195991	0.0696234	0.944498	0.993047	FALSE	PPP2R1B
ENSG00000137713	rs1529330	-0.0599167	0.0127232	-4.70926	-0.00956855	0.0205707	-0.465154	-0.0381421	0.019915	-1.91524	0.0557748	0.466625	FALSE	PPP2R1B
ENSG00000137714	rs3759019	0.118318	0.0216688	5.46031	0.0618444	0.0220681	2.80244	0.0381402	0.0361996	1.05361	0.292258	0.766139	FALSE	FDX1
ENSG00000137714	rs10488763	-0.110401	0.0215629	-5.11994	0.0764719	0.0223493	3.42166	-0.0176013	0.0336244	-0.523468	0.600719	0.91086	FALSE	FDX1
ENSG00000137747	rs11216657	-0.0832266	0.0137657	-6.04595	-0.0145553	0.027992	-0.519983	0.030843	0.0232085	1.32895	0.184166	0.688258	FALSE	TMPRSS13
ENSG00000137757	rs12281540	0.373004	0.0950742	3.9233	-0.101559	0.0679571	-1.49446	-0.0620493	0.152252	-0.407543	0.683646	0.936832	FALSE	CASP5
ENSG00000137760	rs635577	-0.0818238	0.0187758	-4.35795	0.0136066	0.0211097	0.644563	0.0333335	0.0305554	1.09092	0.276076	0.755292	FALSE	ALKBH8
ENSG00000142082	rs72878036	0.111493	0.014927	7.46924	-0.073185	0.0206833	-3.53837	0.057019	0.023117	2.46654	0.0140928	0.268046	FALSE	SIRT3
ENSG00000142082	rs76552490	-0.115099	0.0137457	-8.37348	-0.0370171	0.0210247	-1.76065	-0.0150144	0.0233247	-0.643712	0.520074	0.87921	FALSE	SIRT3
ENSG00000142089	rs7947900	-0.452612	0.0514969	-8.78911	0.177143	0.0860252	2.0592	-0.235209	0.066744	-3.52405	0.00045239	0.0388779	TRUE	IFITM3
ENSG00000142089	rs11246068	0.289262	0.0521264	5.54925	-0.0443972	0.0699496	-0.634702	-0.011398	0.0825609	-0.138055	0.890203	0.987269	FALSE	IFITM3
ENSG00000142089	rs7944394	-0.259639	0.0507653	-5.11448	0.0524616	0.0861784	0.608756	-0.110594	0.0693959	-1.59366	0.111342	0.593576	FALSE	IFITM3
ENSG00000142102	rs9285981	-0.184439	0.041154	-4.48169	-0.107045	0.0367418	-2.91343	0.0439369	0.0626649	0.70114	0.483297	0.865781	FALSE	PGGHG
ENSG00000142186	rs11227221	-0.0443755	0.0125146	-3.5459	-0.101165	0.0214872	-4.70817	-0.0064861	0.0211101	-0.307252	0.758683	0.954262	FALSE	SCYL1
ENSG00000148925	rs7924494	-0.193842	0.0130775	-14.8225	0.0468129	0.0155756	3.00553	0.0495718	0.023023	2.15315	0.0315459	0.380837	FALSE	BTBD10
ENSG00000148926	rs7927874	0.0749731	0.0177482	4.22426	0.0750764	0.0372648	2.01467	-0.0188091	0.0295763	-0.635952	0.524965	0.881008	FALSE	ADM
ENSG00000148943	rs10835189	0.0315805	0.0103783	3.04294	-0.0347377	0.0214773	-1.61742	0.017081	0.0169268	1.00911	0.313184	0.778862	FALSE	LIN7C
ENSG00000148948	rs10837556	0.0297463	0.00852403	3.4897	-0.0257659	0.0174896	-1.47321	0.0171176	0.0139023	1.23128	0.218431	0.715143	FALSE	LRRC4C
ENSG00000148985	rs1451722	0.110922	0.0179855	6.16727	0.00694507	0.0373008	0.186191	0.0137625	0.0323587	0.425312	0.670705	0.933682	FALSE	PGAP2
ENSG00000149016	rs2516634	0.0651327	0.0122945	5.29771	-0.0363691	0.0225885	-1.61007	-0.0168239	0.0208942	-0.805196	0.422256	0.835713	FALSE	TUT1
ENSG00000149054	rs1491823	0.195182	0.0126734	15.4009	0.0365372	0.0225077	1.62332	-0.0461393	0.0205483	-2.24541	0.0249641	0.339474	FALSE	ZNF215
ENSG00000149084	rs1914773	-0.264496	0.0159398	-16.5934	-0.0180009	0.0256395	-0.702078	-0.0238055	0.0248322	-0.958653	0.338291	0.793564	FALSE	HSD17B12
ENSG00000149084	rs9971430	0.108759	0.0177108	6.14085	-0.0262812	0.0237123	-1.10834	-0.0155061	0.0282887	-0.548137	0.583906	0.90376	FALSE	HSD17B12
ENSG00000149089	rs2915228	-0.347123	0.0159947	-21.7024	-0.0311367	0.0235575	-1.32173	0.0359428	0.0188507	1.9067	0.0570009	0.470034	FALSE	APIP
ENSG00000149089	rs2985390	0.235443	0.0162969	14.4471	-0.0158975	0.0212554	-0.747931	0.0244334	0.0192505	1.26923	0.205046	0.704699	FALSE	APIP
ENSG00000149091	rs4752926	0.0312368	0.011368	2.74778	0.0188128	0.0209014	0.900074	0.0209515	0.0185607	1.12881	0.259233	0.747235	FALSE	DGKZ
ENSG00000149131	rs7102271	0.191745	0.0483349	3.96701	-0.437271	0.0723483	-6.04398	0.123831	0.0746219	1.65945	0.0973607	0.564719	FALSE	SERPING1
ENSG00000149131	rs61905278	-0.213169	0.045614	-4.67333	-0.393841	0.0810762	-4.85767	0.0320302	0.0712887	0.449303	0.653654	0.928264	FALSE	SERPING1
ENSG00000149131	rs61327440	0.151078	0.0452878	3.33595	-0.408484	0.076127	-5.36583	0.0635143	0.0765195	0.830041	0.40669	0.828664	FALSE	SERPING1
ENSG00000149177	rs7130876	0.095958	0.0168311	5.70124	-0.0645171	0.018092	-3.56605	0.00104411	0.0238205	0.0438324	0.965042	0.994551	FALSE	PTPRJ
ENSG00000149212	rs4409785	-0.0965107	0.0205841	-4.68861	0.00451117	0.0259901	0.173573	0.0710338	0.0348678	2.03723	0.0418842	0.416285	FALSE	SESN3
ENSG00000149218	rs75887387	-0.163785	0.0278292	-5.88537	0.0480475	0.0358327	1.34088	0.0453819	0.0496056	0.914853	0.360394	0.809541	FALSE	ENDOD1
ENSG00000149218	rs10831308	0.132858	0.0240352	5.52764	0.0997069	0.0407536	2.44658	-0.0599081	0.042289	-1.41664	0.157254	0.652438	FALSE	ENDOD1
ENSG00000149231	rs11021568	0.298576	0.0128923	23.1592	-0.0288245	0.0144997	-1.98794	0.010734	0.0231826	0.46302	0.643373	0.925599	FALSE	CCDC82
ENSG00000149243	rs630429	0.146225	0.0319364	4.57862	0.148765	0.0436789	3.40589	-0.00249285	0.0480777	-0.0518504	0.95865	0.994551	FALSE	KLHL35
ENSG00000149243	rs534179	0.158047	0.0295101	5.35568	0.111264	0.0487279	2.28338	0.0468125	0.0434378	1.07769	0.281513	0.759904	FALSE	KLHL35
ENSG00000149257	rs694844	-0.0626124	0.0165575	-3.78151	0.0328412	0.0356532	0.921128	-0.0220246	0.0280258	-0.785869	0.432366	0.842256	FALSE	SERPINH1
ENSG00000149262	rs3819256	0.0900075	0.0100044	8.99677	-0.00254618	0.0221714	-0.11484	0.00181664	0.0166505	0.109104	0.913173	0.98994	FALSE	INTS4
ENSG00000149269	rs3018480	-0.0868812	0.0163154	-5.32512	0.122151	0.0300313	4.06745	-0.0195675	0.0256103	-0.764047	0.444933	0.850343	FALSE	PAK1
ENSG00000149269	rs618012	0.0791211	0.0178379	4.43557	0.114093	0.0272635	4.18483	-0.0128555	0.0266767	-0.4819	0.630009	0.919709	FALSE	PAK1
ENSG00000149289	rs630839	0.192932	0.0266934	7.22771	0.0124988	0.0353982	0.35309	0.038541	0.0375333	1.02685	0.305062	0.77403	FALSE	ZC3H12C
ENSG00000149289	rs10891052	0.115781	0.023681	4.88917	0.016303	0.0427553	0.38131	0.0189978	0.0326204	0.582389	0.560441	0.895009	FALSE	ZC3H12C
ENSG00000149292	rs6589369	0.219517	0.0196752	11.157	-0.0338172	0.0309038	-1.09427	0.0309102	0.024136	1.28067	0.200543	0.701207	FALSE	TTC12
ENSG00000149292	rs10891526	-0.106529	0.015352	-6.93908	0.00453354	0.0254911	0.177848	-0.0132432	0.0250902	-0.527824	0.597654	0.909581	FALSE	TTC12
ENSG00000149292	rs10891536	-0.0939666	0.0146457	-6.41597	0.0319151	0.0297176	1.07395	-0.0368664	0.0226585	-1.62705	0.104015	0.578613	FALSE	TTC12
ENSG00000149292	rs1893699	-0.153865	0.0213844	-7.19522	-0.0200871	0.0273701	-0.733906	0.0223838	0.0254408	0.879839	0.379063	0.819082	FALSE	TTC12
ENSG00000149308	rs4754324	0.0574184	0.0121073	4.74247	-0.0420401	0.021967	-1.91378	0.0496516	0.0200711	2.47378	0.0135737	0.263	FALSE	NPAT
[truncated: 10,635 more rows]
