# Supplementary material for: eQTLs identify regulatory networks and drivers of variation in the individual response to sepsis
Source: Cell Genom. 2024 Jun 18;4(7):100587. doi: 10.1016/j.xgen.2024.100587 (PMC11293594; doi:10.1016/j.xgen.2024.100587)
Supplement: Table S9. Sex eQTL interactions, related to Figure 1 — Sex interaction summary statistics for the 12,778 independent signals tested, with gene and variant IDs, t statistics, effect sizes and standard errors from the linear mixed model for the genotype, sex, and interaction terms. Nominal interaction p values were calculated using a likelihood ratio test and corrected for multiple testing using the Benjamini-Hochberg method (FDR). Signals with an adjusted p < 0.5 were deemed to have a significant interaction [file mmc8.xlsx]

## Sheet: Sheet1
Table S9: Sex eQTL interactions, related to Figure 1.
Gene	SNP	Genotype_beta	Genotype_SE	Genotype_t	Sex_beta	Sex_SE	Sex_t	Interaction_beta	Interaction_SE	Interaction_t	Interaction_pval	FDR	Significant interaction	Symbol
ENSG00000000457	rs10753794	0.0503896	0.0100229	5.02744	0.0102223	0.0172637	0.592125	-0.00105382	0.0140824	-0.0748327	0.940372	0.992347	FALSE	SCYL3
ENSG00000000460	rs10919255	-0.0911007	0.0188188	-4.84095	-0.0510549	0.0230699	-2.21306	0.0401239	0.0271389	1.47846	0.139568	0.843329	FALSE	C1orf112
ENSG00000000971	rs12406047	0.143508	0.0509633	2.8159	-0.0904884	0.0494435	-1.83014	0.0541332	0.0764998	0.707625	0.479553	0.927861	FALSE	CFH
ENSG00000001460	rs6696136	0.489251	0.0887544	5.51242	0.000196326	0.0202067	0.0097159	-0.0532729	0.035011	-1.52161	0.128658	0.842516	FALSE	STPG1
ENSG00000001460	rs6676449	-0.346365	0.090135	-3.84274	0.00108216	0.0201071	0.0538198	-0.0583031	0.0352805	-1.65256	0.0989748	0.810824	FALSE	STPG1
ENSG00000001461	rs2235559	0.0689497	0.016307	4.22824	-0.0881742	0.0179838	-4.90299	0.0132117	0.024659	0.535776	0.592147	0.950441	FALSE	NIPAL3
ENSG00000004455	rs10914641	-0.0485902	0.0110154	-4.41112	-0.0460351	0.0133851	-3.43928	0.0157865	0.0154862	1.01939	0.308322	0.884677	FALSE	AK2
ENSG00000004487	rs856508	-0.0239991	0.0104213	-2.30289	0.0070462	0.0175791	0.400828	-0.0187923	0.0152085	-1.23564	0.217361	0.868499	FALSE	KDM1A
ENSG00000006555	rs35294567	-0.12717	0.0342761	-3.71017	-0.0295076	0.031427	-0.938927	0.00808335	0.0469858	0.172038	0.863512	0.987436	FALSE	TTC22
ENSG00000007341	rs35147679	0.0995594	0.0281053	3.54237	0.0938374	0.030837	3.04301	0.0360314	0.0408111	0.882883	0.377582	0.90277	FALSE	ST7L
ENSG00000008128	rs10907195	0.102599	0.0246082	4.16931	0.0494537	0.0395213	1.25132	-0.0526909	0.0352763	-1.49366	0.135583	0.843329	FALSE	CDK11A
ENSG00000008130	rs4648726	0.0670943	0.0217208	3.08895	-0.0106632	0.0123265	-0.86506	0.0125089	0.0308628	0.405306	0.685271	0.957227	FALSE	NADK
ENSG00000009790	rs11119339	-0.228787	0.0152712	-14.9816	0.0225225	0.0269847	0.834638	0.00787296	0.0228101	0.345152	0.730041	0.966818	FALSE	TRAF3IP3
ENSG00000009790	rs1160411	0.123266	0.0163742	7.52809	0.022241	0.0252802	0.879779	0.00942121	0.0234832	0.40119	0.688316	0.957563	FALSE	TRAF3IP3
ENSG00000010072	rs2749700	0.0717566	0.0125123	5.73489	0.0139007	0.0179816	0.77305	-0.0180671	0.0177001	-1.02074	0.307597	0.884637	FALSE	SPRTN
ENSG00000010165	rs35930163	-0.100825	0.0132466	-7.61144	0.018098	0.0129254	1.40019	-0.0322234	0.0195318	-1.6498	0.0993144	0.810824	FALSE	EEF1AKNMT
ENSG00000010803	rs7533657	-0.0692615	0.0158387	-4.37294	-0.0228261	0.0221315	-1.03139	0.0161327	0.0231004	0.698375	0.485093	0.929379	FALSE	SCMH1
ENSG00000011007	rs2492600	-0.1151	0.00877797	-13.1124	0.00167145	0.0145343	0.115001	0.00191158	0.0128072	0.149259	0.881506	0.987774	FALSE	ELOA
ENSG00000011009	rs2229581	-0.0308803	0.00694325	-4.44753	0.0214217	0.0122249	1.7523	0.00248728	0.0105054	0.236762	0.812885	0.977948	FALSE	LYPLA2
ENSG00000011021	rs17037432	0.345566	0.034027	10.1556	-0.0213611	0.0194214	-1.09987	0.0594661	0.041453	1.43454	0.152044	0.847486	FALSE	CLCN6
ENSG00000011021	rs198361	-0.1195	0.0248811	-4.80285	-0.0063234	0.0210956	-0.299749	-0.0177889	0.033515	-0.530773	0.595636	0.950764	FALSE	CLCN6
ENSG00000020633	rs12745723	0.0342542	0.0219437	1.561	-0.0503156	0.034246	-1.46924	0.0812723	0.0318142	2.55459	0.010975	0.504488	FALSE	RUNX3
ENSG00000020633	rs2236850	-0.0834367	0.0217018	-3.8447	-0.0111034	0.0358937	-0.309342	0.0283693	0.0321828	0.881504	0.37821	0.902945	FALSE	RUNX3
ENSG00000021852	rs72917455	0.337807	0.03014	11.2079	-0.0100407	0.0177139	-0.566825	0.205087	0.0365212	5.61557	3.50884e-08	0.00022418	TRUE	C8B
ENSG00000023572	rs9887974	-0.0335312	0.0124136	-2.70116	0.0383512	0.0181266	2.11574	-0.023903	0.0183551	-1.30226	0.194078	0.866524	FALSE	GLRX2
ENSG00000031698	rs17014495	-0.0533092	0.00933891	-5.70829	-0.0142759	0.0138591	-1.03008	0.0169351	0.0134921	1.25519	0.211029	0.868499	FALSE	SARS1
ENSG00000033122	rs1145931	0.105147	0.012773	8.23196	-0.0159552	0.0185422	-0.86048	0.0141436	0.0195592	0.723115	0.469685	0.924617	FALSE	LRRC7
ENSG00000035687	rs1832014	-0.244004	0.0198801	-12.2738	0.0678494	0.0226777	2.9919	0.0188716	0.0243615	0.77465	0.438699	0.916119	FALSE	ADSS2
ENSG00000035687	rs3101476	0.212126	0.0243126	8.72493	0.0796274	0.0215012	3.7034	-0.001099	0.0268181	-0.0409798	0.96732	0.99576	FALSE	ADSS2
ENSG00000037637	rs9919126	-0.0475596	0.00974195	-4.88193	0.00563282	0.0115674	0.486957	-0.0129898	0.014041	-0.925138	0.355022	0.897499	FALSE	FBXO42
ENSG00000040487	rs214336	-0.0810126	0.0149625	-5.41436	0.0310681	0.0175648	1.76877	-0.000412641	0.0194917	-0.02117	0.983134	0.998324	FALSE	SLC66A1
ENSG00000040487	rs859218	-0.0809208	0.0146975	-5.50576	0.0139292	0.0183784	0.757912	0.0264712	0.0192925	1.3721	0.171263	0.856601	FALSE	SLC66A1
ENSG00000040487	rs12132830	-0.0845432	0.0215964	-3.91468	0.0242907	0.0149326	1.62669	0.0332316	0.0303512	1.0949	0.273744	0.878207	FALSE	SLC66A1
ENSG00000043514	rs3117086	0.0961401	0.0191234	5.02736	-0.00303989	0.0192696	-0.157756	0.0298653	0.025806	1.1573	0.247355	0.869062	FALSE	TRIT1
ENSG00000049089	rs2235701	0.284611	0.0835091	3.40814	-0.0816874	0.0634944	-1.28653	-0.01493	0.124392	-0.120024	0.904465	0.988056	FALSE	COL9A2
ENSG00000049239	rs2310925	-0.215354	0.0184888	-11.6478	0.031107	0.0294551	1.05608	-0.0331289	0.0267712	-1.23748	0.21613	0.868499	FALSE	H6PD
ENSG00000049245	rs172933	-0.0819619	0.0139529	-5.87419	-0.0171957	0.016005	-1.07439	0.0239252	0.0198203	1.20711	0.227944	0.868499	FALSE	VAMP3
ENSG00000049245	rs495122	-0.0471448	0.0114247	-4.12656	-0.0275757	0.0199676	-1.38103	0.0240984	0.016762	1.43768	0.150868	0.847486	FALSE	VAMP3
ENSG00000049246	rs228654	0.436696	0.0440601	9.91139	-0.175836	0.0350146	-5.02177	-0.225415	0.066491	-3.39016	0.000743043	0.202648	FALSE	PER3
ENSG00000049246	rs2071987	0.147334	0.0369063	3.9921	-0.217467	0.0376574	-5.77488	-0.0278178	0.0543008	-0.512291	0.608491	0.953594	FALSE	PER3
ENSG00000049249	rs228669	-0.179561	0.0574732	-3.12425	-0.226426	0.0361041	-6.27148	0.019705	0.0798924	0.246644	0.805247	0.977402	FALSE	TNFRSF9
ENSG00000050628	rs10889906	0.109771	0.0268272	4.09178	-0.0120837	0.0359389	-0.33623	-0.00458411	0.0388194	-0.118088	0.906006	0.98822	FALSE	PTGER3
ENSG00000053372	rs1063984	-0.092262	0.0141818	-6.50567	-0.019943	0.0185112	-1.07735	0.00766574	0.0209672	0.365605	0.71478	0.963205	FALSE	MRTO4
ENSG00000054267	rs72756065	0.0435373	0.0128511	3.38781	-0.00269932	0.0104281	-0.25885	-0.00574164	0.0189208	-0.303456	0.76156	0.971302	FALSE	ARID4B
ENSG00000054267	rs2273741	-0.0290724	0.00950579	-3.05839	-0.0035768	0.0126668	-0.282375	-0.000801665	0.0133549	-0.0600279	0.952146	0.993658	FALSE	ARID4B
ENSG00000054277	rs587640	-0.248214	0.0179583	-13.8217	-0.0110728	0.0241014	-0.459428	0.0518652	0.025164	2.06108	0.0395563	0.692459	FALSE	OPN3
ENSG00000054277	rs12118651	-0.085126	0.01748	-4.86991	-0.00289858	0.0248251	-0.11676	0.0369636	0.0254189	1.45418	0.146163	0.844573	FALSE	OPN3
ENSG00000054282	rs3943093	0.196446	0.0137155	14.3229	0.010055	0.0188133	0.534464	0.0067292	0.0190007	0.354156	0.723267	0.964608	FALSE	SDCCAG8
ENSG00000054392	rs17016068	-0.0747545	0.0182156	-4.10388	-0.019434	0.0187737	-1.03517	0.0108269	0.0270379	0.400433	0.688852	0.957563	FALSE	HHAT
ENSG00000054523	rs4846204	0.166174	0.0215823	7.69955	-0.0199435	0.0166585	-1.1972	-0.0104243	0.0300095	-0.347366	0.72835	0.966422	FALSE	KIF1B
ENSG00000054523	rs11121533	0.0764362	0.0143018	5.34451	-0.00768944	0.0193539	-0.397306	-0.0249099	0.0206955	-1.20364	0.228939	0.868499	FALSE	KIF1B
ENSG00000057252	rs56303406	0.220791	0.0198831	11.1045	0.0430005	0.0346136	1.2423	0.0022883	0.0279869	0.0817632	0.934894	0.991274	FALSE	SOAT1
ENSG00000057468	rs1417405	0.0703758	0.0159077	4.42402	-0.0104954	0.018703	-0.56116	-0.0179919	0.0225877	-0.796536	0.425926	0.914382	FALSE	MSH4
ENSG00000058453	rs9435732	0.279772	0.0202721	13.8009	-0.0324189	0.0232841	-1.39232	-0.059977	0.0283449	-2.11597	0.0351195	0.679519	FALSE	CROCC
ENSG00000058453	rs3754511	0.100218	0.0222876	4.49656	-0.0774699	0.0217603	-3.56016	0.0458986	0.0324531	1.4143	0.157828	0.848076	FALSE	CROCC
ENSG00000058799	rs12120300	-0.0561559	0.0156643	-3.58495	-0.022176	0.013984	-1.58581	0.00997417	0.023817	0.418783	0.675392	0.954242	FALSE	YIPF1
ENSG00000059588	rs271776	-0.0505219	0.0160059	-3.15646	0.00704642	0.0279873	0.251772	-0.0345662	0.0229247	-1.50782	0.133863	0.843329	FALSE	TARBP1
ENSG00000064886	rs3885903	-0.140817	0.0332724	-4.23224	0.0140106	0.0458047	0.305876	-0.00496552	0.0481546	-0.103116	0.917925	0.989721	FALSE	CHI3L2
ENSG00000064886	rs68029231	0.130442	0.0357775	3.64591	0.009631	0.0428775	0.224617	0.00236757	0.0515766	0.0459039	0.963408	0.994676	FALSE	CHI3L2
ENSG00000065135	rs7355157	-0.0475553	0.0110084	-4.31991	-0.0277974	0.0109257	-2.54421	0.00444672	0.0162794	0.27315	0.784779	0.974056	FALSE	GNAI3
ENSG00000065526	rs1739817	0.098697	0.0235569	4.18973	-0.0305983	0.0162775	-1.87979	-0.0163597	0.0339349	-0.482092	0.629795	0.954242	FALSE	SPEN
ENSG00000065600	rs351417	-0.0948776	0.0135419	-7.0062	0.0485722	0.0220924	2.19859	-0.0196696	0.019835	-0.991662	0.321832	0.888318	FALSE	PACC1
ENSG00000066027	rs61260530	0.456576	0.021935	20.8149	-0.0380433	0.019704	-1.93074	-0.0227514	0.0306251	-0.7429	0.457631	0.921783	FALSE	PPP2R5A
ENSG00000066027	rs1565737	0.0840891	0.0154892	5.42889	-0.0556634	0.024102	-2.30949	0.0130834	0.0223786	0.58464	0.559284	0.941558	FALSE	PPP2R5A
ENSG00000066056	rs4141739	0.061618	0.0133734	4.60751	-0.00231961	0.0201781	-0.114957	-0.00363999	0.0190888	-0.190687	0.848772	0.983824	FALSE	TIE1
ENSG00000066185	rs4660635	-0.066733	0.0120244	-5.5498	-0.0237216	0.0190999	-1.24197	-0.0137741	0.0171269	-0.804237	0.42136	0.912431	FALSE	ZMYND12
ENSG00000066294	rs3755898	-0.189444	0.0289187	-6.55091	-0.0879135	0.0412183	-2.13287	0.00772061	0.0417204	0.185056	0.853187	0.985124	FALSE	CD84
ENSG00000067208	rs6693371	0.109712	0.0313541	3.49911	0.0358716	0.0179209	2.00167	-0.0178445	0.0400239	-0.445847	0.656538	0.954242	FALSE	EVI5
ENSG00000067208	rs3131815	0.0887074	0.0241476	3.67355	0.0382986	0.0195093	1.96309	-0.0158413	0.0303021	-0.522781	0.60129	0.951137	FALSE	EVI5
ENSG00000067334	rs2747050	0.141058	0.013033	10.8231	0.0106487	0.0182831	0.582431	0.00245893	0.0181655	0.135363	0.892619	0.987781	FALSE	DNTTIP2
ENSG00000067533	rs6658835	0.0798435	0.0156008	5.1179	-0.020182	0.0191393	-1.05448	-0.032686	0.0227502	-1.43674	0.151789	0.847486	FALSE	RRP15
ENSG00000067606	rs262641	-0.196068	0.0207061	-9.46911	-0.0233151	0.0275773	-0.845444	-0.0119211	0.0299274	-0.398334	0.690442	0.957833	FALSE	PRKCZ
ENSG00000069424	rs12128295	-0.0983727	0.0130571	-7.53401	-0.000618287	0.0228073	-0.0271092	0.0225833	0.019429	1.16235	0.245304	0.868952	FALSE	KCNAB2
ENSG00000070759	rs2356553	-0.0785588	0.0148678	-5.28382	0.0170488	0.0259698	0.656488	-0.0224522	0.0218612	-1.02704	0.304832	0.884637	FALSE	TESK2
ENSG00000070831	rs3117048	0.0535438	0.00851292	6.2897	0.00992189	0.0110446	0.898348	-0.00549331	0.0115831	-0.474253	0.635397	0.954242	FALSE	CDC42
ENSG00000070831	rs1534949	0.0413274	0.00769267	5.37231	0.00775219	0.012111	0.640095	-0.00161428	0.0110245	-0.146427	0.883717	0.987774	FALSE	CDC42
ENSG00000072694	rs9427398	0.543249	0.0589064	9.22223	0.144154	0.0482367	2.98847	0.00178708	0.0882432	0.0202518	0.983843	0.998324	FALSE	FCGR2B
ENSG00000072694	rs511278	0.20585	0.0495551	4.15396	0.19339	0.054392	3.55548	-0.104261	0.0692899	-1.50471	0.132675	0.843329	FALSE	FCGR2B
ENSG00000075151	rs10799680	0.0624587	0.0118911	5.25257	0.00290154	0.0203064	0.142888	0.0126926	0.0175055	0.725061	0.468487	0.924605	FALSE	EIF4G3
ENSG00000076864	rs10493008	0.447742	0.0451661	9.91324	0.06913	0.0727445	0.950311	0.0143005	0.0628145	0.227663	0.819911	0.979862	FALSE	RAP1GAP
ENSG00000077549	rs999974	-0.050332	0.00842204	-5.97622	0.00283365	0.0105339	0.269002	0.00634771	0.0120872	0.52516	0.59979	0.950814	FALSE	CAPZB
ENSG00000077549	rs28609762	0.0245606	0.00774673	3.17044	0.00776366	0.0127237	0.610171	-0.00160599	0.0110177	-0.145764	0.884121	0.987774	FALSE	CAPZB
ENSG00000077585	rs7543562	0.285547	0.0411204	6.94415	-0.141919	0.0638183	-2.22379	0.0414061	0.0596347	0.694329	0.487879	0.929564	FALSE	GPR137B
ENSG00000077585	rs12049174	0.111978	0.049417	2.26599	-0.150665	0.0525634	-2.86635	0.0993508	0.0707366	1.40452	0.160479	0.84903	FALSE	GPR137B
ENSG00000078618	rs2077725	-0.0527052	0.00956075	-5.51266	0.0152896	0.0144143	1.06073	-0.0278318	0.013204	-2.10783	0.0354973	0.68414	FALSE	NRDC
ENSG00000079277	rs12093643	0.24973	0.0181245	13.7786	-0.0854924	0.0238221	-3.58879	0.0567843	0.0265862	2.13586	0.0329428	0.679519	FALSE	MKNK1
ENSG00000079335	rs7517704	-0.0996028	0.0159012	-6.26387	0.0409303	0.023984	1.70657	-0.0196905	0.0223729	-0.880103	0.379013	0.90345	FALSE	CDC14A
ENSG00000079739	rs3850637	-0.0760351	0.0243816	-3.11854	-0.000924421	0.0206526	-0.0447605	0.002902	0.0348659	0.0832332	0.933668	0.991227	FALSE	PGM1
ENSG00000080947	rs6675923	0.084328	0.0274162	3.07585	0.00532936	0.021584	0.246912	0.0500034	0.0395608	1.26396	0.206473	0.868499	FALSE	CROCCP3
ENSG00000081026	rs4839297	0.0944431	0.0228748	4.12869	-0.00186507	0.0202362	-0.0921652	0.0132368	0.0331373	0.399452	0.689575	0.957563	FALSE	MAGI3
ENSG00000081721	rs2055539	0.0708545	0.0204248	3.46904	-0.0125172	0.0152434	-0.821157	0.0154066	0.0287486	0.535908	0.592208	0.950441	FALSE	DUSP12
ENSG00000081985	rs4655698	0.224377	0.0321101	6.98772	0.0397319	0.0307398	1.29252	-0.0402266	0.0468953	-0.857797	0.391137	0.904442	FALSE	IL12RB2
ENSG00000083444	rs74976972	0.32085	0.0188045	17.0624	0.0798364	0.0302017	2.64344	-0.0405906	0.0270163	-1.50245	0.133255	0.843329	FALSE	PLOD1
ENSG00000083444	rs74761498	-0.126319	0.0272086	-4.64263	0.0342303	0.0219393	1.56022	0.058283	0.0438381	1.3295	0.183953	0.865146	FALSE	PLOD1
ENSG00000084072	rs230280	-0.0641002	0.0144072	-4.44917	0.0124977	0.0196771	0.635136	-0.0166071	0.0184058	-0.902274	0.367075	0.899381	FALSE	PPIE
ENSG00000084072	rs2991272	0.157105	0.0159908	9.82474	-0.00246441	0.0174743	-0.141031	0.00426306	0.0207333	0.205614	0.83712	0.982342	FALSE	PPIE
ENSG00000084072	rs61779834	0.127381	0.0163642	7.78414	0.0375996	0.0166414	2.25941	-0.0854016	0.0218106	-3.91561	0.000101711	0.0822281	FALSE	PPIE
ENSG00000084623	rs2281385	-0.0410584	0.0162511	-2.52649	0.0272541	0.00955634	2.85194	-0.0226332	0.022638	-0.999788	0.317564	0.887317	FALSE	EIF3I
ENSG00000085465	rs1264902	-0.104028	0.0162939	-6.38448	-0.0148461	0.0262967	-0.564563	0.00771795	0.0234956	0.328485	0.743021	0.969532	FALSE	OVGP1
ENSG00000085491	rs663045	-0.161087	0.0154883	-10.4006	-0.00967871	0.0237652	-0.407264	-0.0122291	0.0209923	-0.582553	0.560493	0.941558	FALSE	SLC25A24
ENSG00000085491	rs61799377	0.131685	0.0176001	7.48209	-0.0210398	0.0195578	-1.07578	0.00181242	0.0237428	0.0763354	0.939153	0.992109	FALSE	SLC25A24
ENSG00000085832	rs148586390	-0.0541615	0.0145088	-3.73301	-0.0522882	0.0103653	-5.04453	0.00451405	0.0194621	0.23194	0.816646	0.979691	FALSE	EPS15
ENSG00000086015	rs11211239	-0.0827103	0.0227192	-3.64055	0.129936	0.0289348	4.49064	-0.0223914	0.0324442	-0.690152	0.490377	0.92993	FALSE	MAST2
ENSG00000086619	rs1749600	0.0767437	0.0170727	4.49512	-0.0110914	0.0255852	-0.433508	0.0036151	0.0246336	0.146755	0.883346	0.987774	FALSE	ERO1B
ENSG00000090273	rs111743726	-0.0648211	0.020975	-3.09041	0.0440387	0.0107607	4.09253	-0.0347577	0.0293647	-1.18366	0.236872	0.868499	FALSE	NUDC
ENSG00000090432	rs12724366	0.161591	0.0163939	9.85677	-0.00268162	0.0140984	-0.190208	0.0268741	0.0232889	1.15394	0.248904	0.869799	FALSE	MUL1
ENSG00000090621	rs17513135	-0.0571432	0.0178998	-3.19239	0.0045	0.0213367	0.210904	-0.000492802	0.0268822	-0.0183319	0.985378	0.998324	FALSE	PABPC4
ENSG00000094975	rs10912075	0.0648562	0.0134013	4.83956	-0.00123896	0.0157415	-0.0787064	0.00351631	0.019576	0.179623	0.857455	0.985746	FALSE	SUCO
ENSG00000097046	rs13447526	-0.240762	0.0186872	-12.8838	-0.0435213	0.0316446	-1.37531	0.027071	0.0261012	1.03715	0.300776	0.884637	FALSE	CDC7
ENSG00000116133	rs11206460	-0.220473	0.0567612	-3.88421	-0.0414349	0.0628956	-0.658788	-0.0236698	0.0797093	-0.296952	0.766512	0.971302	FALSE	DHCR24
ENSG00000116151	rs61762095	-0.138489	0.0220368	-6.28446	-0.031497	0.0216058	-1.4578	0.0346811	0.0303312	1.14342	0.253078	0.871227	FALSE	MORN1
ENSG00000116157	rs12089784	0.277807	0.0201467	13.7892	0.0843051	0.0358363	2.35251	0.0430475	0.0295618	1.45619	0.145602	0.844014	FALSE	GPX7
ENSG00000116161	rs6425310	0.142196	0.0157011	9.05648	0.00997796	0.0218022	0.457658	0.00505762	0.0226627	0.22317	0.823423	0.979862	FALSE	CACYBP
ENSG00000116171	rs481440	-0.116615	0.0117875	-9.89312	-0.0300701	0.0181529	-1.6565	0.0204208	0.0180087	1.13394	0.257897	0.871227	FALSE	SCP2
ENSG00000116171	rs17107624	0.0920607	0.0248234	3.70863	-0.0232778	0.0140893	-1.65217	0.0515892	0.0337356	1.52922	0.126821	0.841333	FALSE	SCP2
ENSG00000116198	rs6424058	0.231399	0.0108695	21.2889	-0.0297732	0.0180238	-1.65188	-0.0154207	0.015528	-0.993089	0.320814	0.887317	FALSE	CEP104
ENSG00000116199	rs4322196	-0.0509491	0.0121895	-4.17977	0.00892895	0.018604	0.479947	-0.00129237	0.0178856	-0.0722576	0.942419	0.992347	FALSE	FAM20B
ENSG00000116213	rs10909989	-0.0337747	0.0122456	-2.75811	0.00795876	0.0134951	0.589751	-0.0255544	0.0178355	-1.43279	0.152233	0.847486	FALSE	WRAP73
ENSG00000116213	rs3765703	-0.0465224	0.0110299	-4.21785	-0.00245978	0.0172511	-0.142587	-0.000771336	0.0150569	-0.0512282	0.959322	0.994652	FALSE	WRAP73
ENSG00000116213	rs10910003	0.037726	0.0143527	2.6285	-0.0139361	0.0128737	-1.08253	0.0339191	0.0207292	1.63629	0.102063	0.817992	FALSE	WRAP73
ENSG00000116260	rs3767184	0.267833	0.0213808	12.5268	0.0322461	0.0188627	1.70951	-0.0251427	0.0300734	-0.836043	0.403236	0.906836	FALSE	QSOX1
ENSG00000116260	rs3753812	0.0611525	0.0166427	3.67444	0.0100533	0.022086	0.455188	0.0215555	0.0224824	0.958772	0.338053	0.893445	FALSE	QSOX1
ENSG00000116260	rs4604657	0.0999552	0.0241593	4.13734	0.0325224	0.0181327	1.79358	-0.0327445	0.0316597	-1.03427	0.301176	0.884637	FALSE	QSOX1
ENSG00000116266	rs10494099	-0.0596904	0.011389	-5.24105	-0.0389357	0.0129654	-3.00303	0.00975468	0.0154731	0.630429	0.528525	0.935408	FALSE	STXBP3
ENSG00000116266	rs1124426	0.0366219	0.0126156	2.9029	-0.0381914	0.0126797	-3.01201	0.00994861	0.0174444	0.570305	0.568606	0.943505	FALSE	STXBP3
ENSG00000116273	rs7521134	-0.209936	0.0184305	-11.3907	-0.00548165	0.0267509	-0.204915	0.0431961	0.0269056	1.60547	0.108724	0.824984	FALSE	PHF13
ENSG00000116288	rs225119	-0.05357	0.00944401	-5.67238	-0.00225786	0.0148629	-0.151912	-0.0138221	0.0128947	-1.07192	0.283968	0.879704	FALSE	PARK7
ENSG00000116288	rs17523802	0.0454065	0.0122913	3.6942	-0.0163153	0.0114977	-1.419	0.00686314	0.0180156	0.380955	0.70335	0.961737	FALSE	PARK7
ENSG00000116299	rs17014495	-1.20865	0.0518246	-23.322	-0.225023	0.0769059	-2.92595	0.078779	0.074935	1.0513	0.29338	0.882774	FALSE	KIAA1324
ENSG00000116396	rs814319	-0.135212	0.0278829	-4.84927	0.108419	0.0422742	2.56466	-0.029678	0.0396947	-0.747656	0.454791	0.921668	FALSE	KCNC4
ENSG00000116396	rs628594	0.0649358	0.0278357	2.33283	0.0436717	0.0404218	1.0804	0.0602533	0.0396952	1.5179	0.129363	0.842516	FALSE	KCNC4
ENSG00000116406	rs10911633	-0.0344517	0.00938865	-3.66951	0.0292468	0.0150474	1.94365	-0.0237672	0.0136968	-1.73524	0.083008	0.782112	FALSE	EDEM3
ENSG00000116473	rs1047401	-0.0619022	0.0133531	-4.63581	0.0107784	0.0111747	0.964542	-0.0121786	0.0170583	-0.71394	0.475405	0.926026	FALSE	RAP1A
ENSG00000116473	rs2477429	-0.0397	0.0109561	-3.62355	0.00580117	0.0127309	0.455676	0.00170686	0.0134297	0.127096	0.898883	0.988056	FALSE	RAP1A
ENSG00000116473	rs1440173	-0.0243734	0.00954244	-2.55421	0.0137916	0.0129413	1.06571	-0.0108797	0.0134013	-0.811844	0.417513	0.911871	FALSE	RAP1A
ENSG00000116489	rs9429486	-0.0511165	0.00870391	-5.87282	-0.0550817	0.0156453	-3.52066	0.0397526	0.0129173	3.07747	0.00216714	0.320177	FALSE	CAPZA1
ENSG00000116497	rs699002	-0.307346	0.0169181	-18.1667	-0.0464772	0.0193352	-2.40377	0.0135478	0.0222858	0.607912	0.543386	0.936489	FALSE	S100PBP
ENSG00000116497	rs8040	0.158712	0.0198155	8.00951	-0.0305069	0.0179855	-1.6962	-0.0212144	0.0246529	-0.860525	0.389705	0.903964	FALSE	S100PBP
ENSG00000116574	rs9793731	2.5368	0.413103	6.14084	0.0195507	0.0323351	0.604626	-0.0562507	0.0883782	-0.636477	0.524518	0.935408	FALSE	RHOU
ENSG00000116574	rs12072775	-2.24229	0.417685	-5.36837	0.0195507	0.0323351	0.604626	-0.0562507	0.0883782	-0.636477	0.524518	0.935408	FALSE	RHOU
ENSG00000116574	rs4418565	0.0981281	0.0291727	3.36369	-0.00908072	0.0455507	-0.199354	0.0287173	0.0427215	0.672197	0.502344	0.932214	FALSE	RHOU
ENSG00000116641	rs4495740	-0.193977	0.0182442	-10.6322	0.028037	0.0263052	1.06584	0.0354934	0.0259025	1.37027	0.171702	0.857231	FALSE	DOCK7
ENSG00000116652	rs111163436	-0.0470332	0.0161091	-2.91966	0.0229365	0.0179529	1.2776	-0.00204697	0.0229625	-0.0891437	0.92897	0.990842	FALSE	DLEU2L
ENSG00000116670	rs1128065	0.0561849	0.0166941	3.36556	-0.00907191	0.0218596	-0.415008	0.0251911	0.0237448	1.06091	0.289246	0.881463	FALSE	MAD2L2
ENSG00000116678	rs9436302	0.280158	0.0310403	9.02561	-0.0425606	0.0315101	-1.3507	0.0427354	0.0430333	0.993078	0.320937	0.887317	FALSE	LEPR
ENSG00000116678	rs1046011	0.164662	0.027832	5.91629	-0.0300278	0.0344648	-0.871261	0.0081198	0.0375415	0.216289	0.828777	0.980203	FALSE	LEPR
ENSG00000116678	rs3790435	0.114809	0.0260325	4.41023	0.0370342	0.0412497	0.897807	-0.0686236	0.0351859	-1.95032	0.0514804	0.728631	FALSE	LEPR
ENSG00000116679	rs4651272	0.0586626	0.0218501	2.68477	0.045864	0.0248364	1.84664	0.0215792	0.0316982	0.680772	0.496109	0.931015	FALSE	IVNS1ABP
ENSG00000116685	rs4845892	0.20064	0.0113148	17.7325	0.0178624	0.0166221	1.07462	-0.0128106	0.0160734	-0.797005	0.425616	0.914382	FALSE	KIAA2013
ENSG00000116688	rs2295281	0.309808	0.0205831	15.0516	-0.0161115	0.0292359	-0.551085	-0.0582281	0.0239041	-2.43591	0.0151334	0.559766	FALSE	MFN2
ENSG00000116688	rs4845892	0.258366	0.0216263	11.9468	-0.020898	0.025276	-0.82679	-0.0710595	0.0246145	-2.8869	0.00400976	0.403393	FALSE	MFN2
ENSG00000116691	rs2295281	0.104747	0.0190351	5.5028	-0.0094494	0.0271387	-0.348189	0.0147284	0.0221386	0.665284	0.506007	0.933767	FALSE	MIIP
ENSG00000116691	rs4845892	0.103856	0.0200473	5.18054	-0.00828647	0.0235491	-0.351881	0.0180211	0.0228547	0.788507	0.430522	0.914382	FALSE	MIIP
ENSG00000116698	rs2702182	-0.0539622	0.00945516	-5.70717	0.0124228	0.0145521	0.853676	-0.0110847	0.0145579	-0.761425	0.44701	0.919006	FALSE	SMG7
ENSG00000116698	rs946172	0.0453625	0.00974791	4.65356	0.0310451	0.0166655	1.86284	-0.027499	0.0136395	-2.01613	0.0440536	0.70541	FALSE	SMG7
ENSG00000116701	rs6662844	0.0706534	0.0113618	6.21851	0.0235451	0.0204802	1.14965	-0.0233323	0.0166028	-1.40532	0.160334	0.84903	FALSE	NCF2
ENSG00000116701	rs1952234	0.0376568	0.0124647	3.02107	0.000255313	0.0181811	0.0140428	0.000335132	0.0174465	0.0192092	0.984688	0.998324	FALSE	NCF2
ENSG00000116704	rs12095648	0.310528	0.0288319	10.7703	-0.0154976	0.0182478	-0.849287	-0.00540505	0.0426284	-0.126795	0.899246	0.988056	FALSE	SLC35D1
ENSG00000116704	rs2755259	0.122415	0.0162703	7.52379	-0.00165998	0.023681	-0.0700974	-0.0200452	0.0225138	-0.890353	0.373873	0.901102	FALSE	SLC35D1
ENSG00000116711	rs10911977	-0.121962	0.0198521	-6.14352	-0.00585017	0.0333425	-0.175457	0.0147111	0.0279422	0.526483	0.598585	0.950814	FALSE	PLA2G4A
ENSG00000116729	rs59129922	0.483601	0.0553338	8.73971	0.0159637	0.0533752	0.299085	-0.0926103	0.0852032	-1.08693	0.277272	0.878735	FALSE	WLS
ENSG00000116729	rs2494197	0.180967	0.0452343	4.00066	0.013669	0.0618044	0.221165	-0.0432755	0.067175	-0.644221	0.519487	0.935408	FALSE	WLS
ENSG00000116741	rs7531013	-0.150494	0.033578	-4.48193	-0.0602893	0.0558807	-1.07889	-0.0283654	0.0468785	-0.605083	0.545171	0.936966	FALSE	RGS2
ENSG00000116752	rs10489524	-0.084618	0.0229041	-3.69445	-0.0157322	0.0166311	-0.945951	-0.006602	0.0324303	-0.203575	0.838796	0.982615	FALSE	BCAS2
ENSG00000116754	rs11209558	0.029796	0.00878886	3.3902	-0.00249376	0.0158564	-0.157271	0.00672068	0.0131365	0.511602	0.608966	0.953594	FALSE	SRSF11
ENSG00000116761	rs35901050	-0.0769069	0.0138231	-5.56367	-5.07774e-05	0.0205353	-0.00247269	-0.00838598	0.0196154	-0.427521	0.669059	0.954242	FALSE	CTH
ENSG00000116761	rs17323505	0.0430512	0.016212	2.65552	-0.0117502	0.0173196	-0.678432	0.0131768	0.0237018	0.555941	0.57862	0.945265	FALSE	CTH
ENSG00000116786	rs10492987	-0.0618948	0.0113672	-5.44504	0.0218458	0.0176743	1.23602	0.00594028	0.0166778	0.356178	0.721809	0.964011	FALSE	PLEKHM2
ENSG00000116791	rs3806160	0.551337	0.0194058	28.4109	-0.0895732	0.0263391	-3.40077	0.0235479	0.0275269	0.855449	0.392709	0.904718	FALSE	CRYZ
ENSG00000116852	rs11583328	0.075718	0.0186666	4.05633	0.00295173	0.0233789	0.126256	-0.0364226	0.0271647	-1.3408	0.180297	0.862328	FALSE	KIF21B
ENSG00000116857	rs1010502	0.455358	0.0216135	21.0683	-0.0248567	0.030843	-0.805911	0.020577	0.0299848	0.686247	0.492658	0.930384	FALSE	TMEM9
ENSG00000116871	rs795047	0.183551	0.012024	15.2653	0.0397429	0.0164118	2.42161	-0.0162573	0.0176392	-0.921655	0.356944	0.89784	FALSE	MAP7D1
ENSG00000116874	rs2645303	-0.110786	0.0141144	-7.84913	-0.0324227	0.0233697	-1.38738	0.0376883	0.0202757	1.85879	0.0633338	0.737486	FALSE	WARS2
ENSG00000116874	rs7553527	-0.0441689	0.0139203	-3.17299	-0.00343758	0.0238534	-0.144112	0.00461262	0.0199752	0.230918	0.817382	0.979862	FALSE	WARS2
ENSG00000116898	rs3806288	0.0720458	0.0254732	2.8283	-0.0233311	0.0183962	-1.26826	0.0337686	0.0392858	0.859564	0.390142	0.904442	FALSE	MRPS15
ENSG00000116903	rs1435166	0.0674415	0.0108662	6.20655	-0.0415567	0.0157587	-2.63706	-0.00477215	0.0154495	-0.308887	0.757776	0.971302	FALSE	EXOC8
ENSG00000116906	rs3767761	-0.0620883	0.00906809	-6.8469	0.0155614	0.0149918	1.03799	-0.0192472	0.0131739	-1.46101	0.144821	0.843329	FALSE	GNPAT
ENSG00000116918	rs1765782	0.0206896	0.0111379	1.85759	-0.0139085	0.0168727	-0.824319	0.03961	0.0163327	2.4252	0.0157326	0.5726	FALSE	TSNAX
ENSG00000116922	rs3762352	0.262793	0.0215281	12.207	-0.0222609	0.0204209	-1.0901	0.0174733	0.0283926	0.615416	0.538629	0.935537	FALSE	C1orf109
ENSG00000116962	rs6429466	0.129697	0.0325141	3.98895	0.0910663	0.0476539	1.91099	-0.0372579	0.0464845	-0.801511	0.422969	0.913574	FALSE	NID1
ENSG00000116983	rs9662128	0.167981	0.0279775	6.00416	-0.0158898	0.0332357	-0.478094	0.0334252	0.0347599	0.961603	0.336575	0.893445	FALSE	HPCAL4
ENSG00000116985	rs230280	0.163753	0.0243422	6.72715	0.0581964	0.0357924	1.62594	-0.0312038	0.0337661	-0.924118	0.355683	0.897499	FALSE	BMP8B
ENSG00000116990	rs7523024	-0.0858329	0.0242547	-3.53881	0.0137213	0.0376266	0.36467	0.0153411	0.0343276	0.446903	0.654998	0.954242	FALSE	MYCL
ENSG00000116991	rs10752794	0.125704	0.0226301	5.55473	0.0206393	0.0335704	0.614806	-0.0677424	0.0333326	-2.03231	0.0423993	0.703233	FALSE	SIPA1L2
ENSG00000117009	rs3765806	-0.115697	0.0222405	-5.20207	-0.0390093	0.0319519	-1.22088	0.0827618	0.0327229	2.52917	0.0117058	0.519196	FALSE	KMO
ENSG00000117016	rs28570583	0.057494	0.0253028	2.27224	-0.00773334	0.0261577	-0.295643	0.058743	0.0361079	1.62687	0.104351	0.820384	FALSE	RIMS3
ENSG00000117054	rs1146646	0.0565029	0.0128056	4.41235	0.00602052	0.0175891	0.342287	-0.015107	0.0182561	-0.827504	0.408059	0.909004	FALSE	ACADM
ENSG00000117090	rs6664175	-0.0944185	0.0220456	-4.28287	-0.0234599	0.0311697	-0.752651	0.0169231	0.0316142	0.535301	0.59318	0.950441	FALSE	SLAMF1
ENSG00000117090	rs10489637	0.112572	0.0248976	4.5214	0.0136884	0.0302965	0.451814	-0.0487342	0.0356845	-1.3657	0.172292	0.857231	FALSE	SLAMF1
ENSG00000117115	rs2076607	-0.65959	0.0182163	-36.2088	-0.072619	0.0268074	-2.70892	0.0297426	0.0272076	1.09317	0.274506	0.878411	FALSE	PADI2
ENSG00000117151	rs111552399	0.1368	0.0269812	5.0702	-0.00606529	0.0130841	-0.463563	-0.0524862	0.0349874	-1.50015	0.13385	0.843329	FALSE	CTBS
ENSG00000117153	rs78337724	-0.0585393	0.0140109	-4.17813	0.00363845	0.0136046	0.267442	0.00864869	0.0195146	0.44319	0.657691	0.954242	FALSE	KLHL12
ENSG00000117153	rs10800887	0.0476281	0.011282	4.22162	0.0222462	0.0156849	1.41832	-0.0223123	0.0159872	-1.39564	0.163233	0.850998	FALSE	KLHL12
ENSG00000117174	rs12061951	0.0715895	0.0146644	4.88187	-0.0248353	0.0183547	-1.35307	-0.0182416	0.0208348	-0.875534	0.382148	0.90345	FALSE	ZNHIT6
ENSG00000117222	rs61822566	-0.0398759	0.00893823	-4.46128	-0.031101	0.0150839	-2.06186	0.0179492	0.0126487	1.41905	0.156138	0.847486	FALSE	RBBP5
ENSG00000117226	rs12121223	-0.49786	0.0274228	-18.155	0.0786395	0.0336802	2.33489	-0.0307208	0.0346744	-0.885979	0.376218	0.90277	FALSE	GBP3
ENSG00000117226	rs12029714	0.103869	0.0264529	3.92656	0.0257059	0.0372326	0.690414	0.039077	0.0328418	1.18985	0.234308	0.868499	FALSE	GBP3
ENSG00000117242	rs36110575	-0.0750491	0.0160046	-4.68923	0.0270709	0.0173406	1.56113	-0.00669067	0.0218557	-0.30613	0.759592	0.971302	FALSE	PINK1-AS
ENSG00000117280	rs823074	0.100891	0.0211092	4.77946	-0.0249048	0.0291925	-0.853123	0.0298957	0.0263572	1.13425	0.257047	0.871227	FALSE	RAB29
ENSG00000117280	rs947211	-0.12784	0.0233277	-5.48017	0.0169632	0.0245869	0.689928	-0.0362879	0.0298387	-1.21613	0.224546	0.868499	FALSE	RAB29
ENSG00000117280	rs140020090	-0.126949	0.0286238	-4.43508	-0.00043866	0.022278	-0.0196903	-0.000765981	0.0393074	-0.019487	0.984482	0.998324	FALSE	RAB29
ENSG00000117281	rs10752825	-0.126685	0.0357566	-3.54299	0.14474	0.0538623	2.68721	0.0120728	0.0506928	0.238157	0.812049	0.977948	FALSE	CD160
ENSG00000117298	rs213007	0.0613488	0.0178715	3.43277	-0.0471895	0.0255577	-1.84639	0.0272264	0.0250798	1.08559	0.27786	0.878735	FALSE	ECE1
ENSG00000117305	rs12123991	-0.0527469	0.00971569	-5.42905	0.0158917	0.0167142	0.950786	-0.0169848	0.0144163	-1.17816	0.239522	0.868499	FALSE	HMGCL
ENSG00000117308	rs1980476	-0.0373113	0.0139564	-2.67342	0.0433785	0.0230251	1.88397	-0.0186396	0.0203338	-0.916684	0.359455	0.898161	FALSE	GALE
ENSG00000117322	rs12139795	0.144937	0.0381295	3.80117	0.0230785	0.0413016	0.55878	0.0305085	0.0580859	0.525231	0.599471	0.950814	FALSE	CR2
ENSG00000117385	rs12127894	-0.0227638	0.0104878	-2.17051	0.0449445	0.0182279	2.46571	-0.0232533	0.0153467	-1.51519	0.129999	0.843329	FALSE	P3H1
ENSG00000117395	rs2025591	0.0540629	0.0146247	3.69668	0.00406099	0.0166946	0.243252	0.00682004	0.0201952	0.337707	0.73565	0.967655	FALSE	EBNA1BP2
ENSG00000117448	rs666720	-0.0515948	0.0106845	-4.82894	-0.019429	0.0186927	-1.03939	0.00736684	0.0156603	0.470415	0.638184	0.954242	FALSE	AKR1A1
ENSG00000117450	rs487174	0.0916986	0.0250312	3.66337	0.0184884	0.0173655	1.06466	0.00840098	0.0370766	0.226584	0.82077	0.979862	FALSE	PRDX1
ENSG00000117450	rs11579255	-0.0575332	0.0162722	-3.53567	0.0264906	0.022251	1.19054	-0.00988836	0.0227664	-0.43434	0.664118	0.954242	FALSE	PRDX1
ENSG00000117450	rs3121730	-0.0483633	0.0164878	-2.93328	0.0219683	0.0215487	1.01947	-0.00341374	0.0232087	-0.147089	0.883073	0.987774	FALSE	PRDX1
ENSG00000117461	rs12760175	0.126724	0.0181286	6.99028	-0.0285848	0.0313201	-0.912666	-0.0128279	0.0257803	-0.497588	0.618875	0.954242	FALSE	PIK3R3
ENSG00000117475	rs1814014	0.0722539	0.0122343	5.90586	-0.00280892	0.0187422	-0.149872	-0.00275868	0.0170916	-0.161405	0.871786	0.987774	FALSE	BLZF1
ENSG00000117480	rs12137934	0.269633	0.0308446	8.74165	-0.0546423	0.0400066	-1.36583	0.0551637	0.0435823	1.26574	0.206202	0.868499	FALSE	FAAH
ENSG00000117480	rs4660346	-0.123174	0.0314838	-3.9123	-0.023375	0.0381623	-0.612516	0.00383361	0.0444575	0.0862309	0.931284	0.990842	FALSE	FAAH
ENSG00000117481	rs41293273	0.405233	0.0126167	32.1188	-0.0481179	0.0171579	-2.80441	0.0105303	0.0188527	0.558554	0.576935	0.945147	FALSE	NSUN4
ENSG00000117500	rs7418101	-0.0735572	0.0119434	-6.15881	0.0243324	0.0174734	1.39254	-0.0114439	0.0163288	-0.700839	0.483477	0.929379	FALSE	TMED5
ENSG00000117500	rs2493645	-0.0493948	0.0150845	-3.27454	0.0222239	0.0146465	1.51735	-0.0170448	0.0209073	-0.815257	0.415027	0.91173	FALSE	TMED5
ENSG00000117505	rs11576494	0.185277	0.0203861	9.08838	-0.00275084	0.0142276	-0.193345	-0.0103459	0.013402	-0.771965	0.440303	0.917337	FALSE	DR1
ENSG00000117505	rs6658257	-0.0806908	0.0205228	-3.93177	0.00515758	0.0146503	0.352046	-0.0194995	0.0133165	-1.46432	0.1434	0.843329	FALSE	DR1
ENSG00000117528	rs10399785	0.18979	0.0127186	14.9223	0.0184812	0.0208366	0.88696	0.00353501	0.0178286	0.198277	0.842839	0.982918	FALSE	ABCD3
ENSG00000117533	rs10913507	0.0932917	0.0132692	7.03071	0.0178574	0.0165631	1.07815	-0.00663101	0.0199742	-0.331979	0.73992	0.968662	FALSE	VAMP4
ENSG00000117586	rs10912558	-0.221768	0.0299883	-7.39514	-0.016663	0.0306738	-0.543231	0.025777	0.0425244	0.606171	0.544498	0.936966	FALSE	TNFSF4
ENSG00000117592	rs12027862	-0.0438429	0.0144687	-3.03019	0.0245418	0.0172331	1.4241	-0.0123422	0.0205173	-0.601553	0.547576	0.937549	FALSE	PRDX6
ENSG00000117595	rs596731	0.217729	0.0158104	13.7713	-0.0212237	0.0220802	-0.961207	0.0297163	0.0201291	1.47629	0.140939	0.843329	FALSE	IRF6
ENSG00000117595	rs649275	0.0858554	0.0153517	5.59256	0.0199294	0.0209914	0.949407	-0.0215179	0.0194056	-1.10885	0.267678	0.876564	FALSE	IRF6
ENSG00000117597	rs592164	0.0972235	0.0141	6.89529	-0.0653032	0.0241274	-2.7066	0.0437113	0.0206394	2.11786	0.0344826	0.679519	FALSE	UTP25
ENSG00000117601	rs10912717	0.338057	0.0227691	14.8472	0.00044724	0.0174696	0.0256011	-0.0597633	0.0334689	-1.78564	0.0744387	0.771937	FALSE	SERPINC1
ENSG00000117682	rs12024530	-0.0439295	0.0128164	-3.42761	0.0083338	0.0137131	0.607726	-0.0327931	0.0186584	-1.75755	0.0791148	0.773736	FALSE	DHDDS
ENSG00000117682	rs4659441	0.0476185	0.0137911	3.45283	0.00117127	0.0143348	0.0817081	-0.0128538	0.0193627	-0.66384	0.506869	0.933917	FALSE	DHDDS
ENSG00000117691	rs80090172	0.0586794	0.0219652	2.67147	-0.0280035	0.0203116	-1.3787	0.0370894	0.031803	1.16623	0.244444	0.868952	FALSE	NENF
ENSG00000117697	rs1284853	0.0933125	0.0147494	6.32655	-0.0479181	0.0130576	-3.66974	0.0310283	0.0209852	1.47858	0.139896	0.843329	FALSE	NSL1
ENSG00000117724	rs1509869	-0.0821045	0.0272177	-3.01658	0.0569625	0.0479219	1.18865	-0.00930615	0.0386943	-0.240505	0.810092	0.977948	FALSE	CENPF
ENSG00000117748	rs11247711	0.228602	0.0197345	11.5838	-0.00518545	0.0298158	-0.173916	0.00163303	0.0283916	0.0575181	0.954143	0.993788	FALSE	RPA2
ENSG00000117791	rs7556561	-0.178223	0.0242764	-7.34144	0.131066	0.0268554	4.88042	-0.0580972	0.0367175	-1.58227	0.114154	0.832335	FALSE	2002-03-01
ENSG00000117791	rs2254494	-0.0514792	0.0216003	-2.38326	0.126155	0.0289588	4.35635	-0.0322474	0.0310538	-1.03844	0.299285	0.884637	FALSE	2002-03-01
ENSG00000117862	rs11205977	-0.0808238	0.0234058	-3.45315	-0.00798841	0.0176351	-0.452983	-0.038532	0.0318645	-1.20925	0.226779	0.868499	FALSE	TXNDC12
ENSG00000117862	rs11205902	0.111406	0.0169637	6.56731	0.00434429	0.023364	0.185939	-0.0259912	0.0204924	-1.26834	0.204928	0.868499	FALSE	TXNDC12
ENSG00000117862	rs10888743	0.0483858	0.0184436	2.62344	-0.0463915	0.0226	-2.05272	0.0381845	0.0214661	1.77883	0.0759024	0.771937	FALSE	TXNDC12
ENSG00000118197	rs10919993	-0.0469363	0.0106762	-4.39636	0.00323259	0.0175231	0.184476	-0.00334291	0.0155123	-0.2155	0.82945	0.98032	FALSE	DDX59
ENSG00000118200	rs58397787	-0.115415	0.0240818	-4.79261	-0.0269485	0.0257403	-1.04694	0.0598424	0.034226	1.74845	0.080869	0.778434	FALSE	CAMSAP2
ENSG00000118454	rs10889868	-0.182627	0.023345	-7.82298	0.0108695	0.0190447	0.570736	-0.015537	0.0260811	-0.595719	0.551975	0.939292	FALSE	ANKRD13C
ENSG00000118454	rs60602940	0.147869	0.0278986	5.30022	0.0165242	0.017425	0.948304	-0.0571143	0.0343322	-1.66357	0.0964831	0.805342	FALSE	ANKRD13C
ENSG00000118473	rs1445578	-0.0535919	0.016841	-3.18223	0.00715591	0.017186	0.41638	-0.0280966	0.0242901	-1.15671	0.247584	0.869062	FALSE	SGIP1
ENSG00000118655	rs11552449	-0.119027	0.0191052	-6.2301	0.00771914	0.0191141	0.403845	0.00786073	0.0274585	0.286277	0.774743	0.97218	FALSE	DCLRE1B
ENSG00000118873	rs2004080	-0.0253951	0.0100104	-2.53687	0.0163818	0.0137852	1.18836	-0.0261358	0.013437	-1.94507	0.0520895	0.728631	FALSE	RAB3GAP2
ENSG00000118873	rs2289189	-0.0440616	0.0165227	-2.66672	0.00139338	0.0109425	0.127336	-0.0170416	0.021629	-0.787908	0.430857	0.914382	FALSE	RAB3GAP2
ENSG00000120370	rs12737862	-0.173339	0.0236829	-7.31919	-0.00863327	0.0185393	-0.465675	0.0201319	0.0314734	0.639647	0.524559	0.935408	FALSE	GORAB
ENSG00000120942	rs17037529	0.0393909	0.0150025	2.62563	-0.0205925	0.0149462	-1.37778	0.0252905	0.0245038	1.03211	0.302779	0.884637	FALSE	UBIAD1
ENSG00000121310	rs481440	-0.230785	0.0192842	-11.9676	0.0385559	0.0294276	1.31019	0.00107508	0.0289926	0.0370814	0.970452	0.996446	FALSE	ECHDC2
ENSG00000121454	rs7543366	0.184939	0.0458301	4.03531	-0.0511622	0.067613	-0.756691	0.0394813	0.0652303	0.605261	0.54595	0.936966	FALSE	LHX4
ENSG00000121481	rs12094983	0.150203	0.0315811	4.7561	-0.0285012	0.0167081	-1.70583	0.0592998	0.0430306	1.37808	0.170137	0.855489	FALSE	RNF2
ENSG00000121481	rs72739648	0.0560823	0.0206271	2.71887	-0.0274717	0.0184506	-1.48893	0.0200054	0.0295814	0.676281	0.499666	0.931595	FALSE	RNF2
ENSG00000121486	rs12408279	-0.108291	0.0219298	-4.93809	-0.00125411	0.0121849	-0.102923	0.0595869	0.0301173	1.97849	0.0481415	0.71912	FALSE	TRMT1L
ENSG00000121766	rs12121460	-0.0919395	0.0177955	-5.16643	-0.0233924	0.0184656	-1.26681	0.0400967	0.0250297	1.60196	0.109463	0.826706	FALSE	ZCCHC17
ENSG00000121900	rs8040	0.298529	0.0411429	7.2559	0.0652049	0.0408463	1.59635	-0.032352	0.0561577	-0.576093	0.564749	0.942886	FALSE	TMEM54
ENSG00000121933	rs2252198	0.384337	0.036061	10.658	-0.0798398	0.0514326	-1.55232	0.0735379	0.0495846	1.48308	0.138829	0.843329	FALSE	TMIGD3
ENSG00000122188	rs11240463	-0.169378	0.0214524	-7.89552	0.00721513	0.0317924	0.226945	0.0312206	0.0308196	1.01301	0.311207	0.885662	FALSE	LAX1
ENSG00000122218	rs10908774	0.0751974	0.00791306	9.50295	-0.020425	0.0144177	-1.41666	0.0321028	0.0116464	2.75646	0.00599112	0.450243	FALSE	COPA
ENSG00000122223	rs955370	0.148166	0.0306375	4.8361	-0.0447102	0.030718	-1.4555	0.00225432	0.0428625	0.0525941	0.958072	0.994418	FALSE	CD244
ENSG00000122224	rs509749	-0.0606208	0.0172138	-3.52164	-0.0171761	0.029318	-0.585853	0.00869937	0.0255903	0.339948	0.733908	0.967218	FALSE	LY9
ENSG00000122417	rs1323033	0.0848409	0.0182039	4.66058	0.0478351	0.0247585	1.93207	-0.0039655	0.0272355	-0.1456	0.88428	0.987774	FALSE	ODF2L
ENSG00000122420	rs12749699	-0.626952	0.0573845	-10.9254	0.0281131	0.0569208	0.493898	0.073577	0.0804626	0.914425	0.360731	0.898161	FALSE	PTGFR
ENSG00000122420	rs674345	-0.364523	0.0494417	-7.3728	0.0467938	0.0645361	0.725081	0.0158217	0.0639446	0.247428	0.804596	0.977402	FALSE	PTGFR
ENSG00000122420	rs12717769	-0.165773	0.0500197	-3.31414	0.0864849	0.061127	1.41484	-0.049682	0.0680615	-0.729957	0.465491	0.924196	FALSE	PTGFR
ENSG00000122432	rs312395	-0.0921873	0.0190474	-4.83989	-0.0270329	0.0227917	-1.18609	-0.0160749	0.028408	-0.565857	0.571529	0.944189	FALSE	SPATA1
ENSG00000122481	rs10747468	0.202914	0.0291592	6.95883	0.0356075	0.0182203	1.95428	-0.0125898	0.0411674	-0.305819	0.759843	0.971302	FALSE	RWDD3
ENSG00000122481	rs1591571	0.0737059	0.0165715	4.44776	0.0566029	0.0240423	2.35431	-0.0312653	0.0231131	-1.35271	0.176617	0.860392	FALSE	RWDD3
ENSG00000122483	rs4847245	-1.77848	0.219885	-8.08822	-0.0627579	0.0242641	-2.58645	0.0305803	0.0220069	1.38957	0.165861	0.851634	FALSE	CCDC18
ENSG00000122483	rs1055654	1.69747	0.219443	7.73536	-0.0627579	0.0242641	-2.58645	0.0305803	0.0220069	1.38957	0.165861	0.851634	FALSE	CCDC18
ENSG00000123472	rs764803	0.0717666	0.0149275	4.80768	-0.0688047	0.0184017	-3.73905	0.0392683	0.0202932	1.93505	0.0537731	0.728631	FALSE	ATPAF1
ENSG00000123472	rs1440488	-0.0877457	0.0160356	-5.47193	-0.0707118	0.0180971	-3.90734	0.0467032	0.0214035	2.18204	0.0299856	0.673678	FALSE	ATPAF1
ENSG00000123684	rs1539195	-0.11744	0.0118931	-9.87462	0.005503	0.0153025	0.359614	-0.0321206	0.0175445	-1.8308	0.0674483	0.749743	FALSE	LPGAT1
ENSG00000123685	rs2221593	-0.173168	0.0382918	-4.52233	-0.000375367	0.0331053	-0.0113386	-0.0384425	0.055018	-0.698727	0.484799	0.929379	FALSE	BATF3
ENSG00000123685	rs12409787	-0.135577	0.0334226	-4.05645	-0.0050275	0.0343139	-0.146515	-0.0166942	0.0477603	-0.349542	0.72673	0.965673	FALSE	BATF3
ENSG00000125703	rs7540030	-0.0658413	0.0130044	-5.06299	-0.00379154	0.0211503	-0.179267	0.00522964	0.0189372	0.276157	0.782459	0.973589	FALSE	ATG4C
ENSG00000125944	rs4648861	-0.0331133	0.0113418	-2.91959	0.000672938	0.0111888	0.0601441	-0.0107608	0.0159152	-0.676132	0.499018	0.931482	FALSE	HNRNPR
ENSG00000125945	rs638722	0.102326	0.0182154	5.61758	0.0375485	0.0181022	2.07425	-0.0391154	0.0250793	-1.55967	0.119125	0.839671	FALSE	ZNF436
ENSG00000126088	rs12144152	-0.0838199	0.016863	-4.97063	-0.0164046	0.0175953	-0.932329	0.0261822	0.0222909	1.17457	0.240403	0.868499	FALSE	UROD
ENSG00000126091	rs7531165	0.0710898	0.016754	4.24315	-0.0251902	0.0228272	-1.10352	-0.0367232	0.0238687	-1.53855	0.12488	0.841333	FALSE	ST3GAL3
ENSG00000126698	rs534121	-0.106942	0.00693542	-15.4197	-0.0307201	0.00922662	-3.32951	0.00678242	0.0105864	0.640674	0.521791	0.935408	FALSE	DNAJC8
ENSG00000127124	rs783622	0.0968473	0.0257678	3.75846	0.00331441	0.0424852	0.0780132	0.0238431	0.038328	0.622081	0.534015	0.935473	FALSE	HIVEP3
ENSG00000127125	rs2184573	0.0337115	0.00905208	3.72418	0.00193208	0.0138569	0.139431	-0.00211034	0.0127915	-0.16498	0.868961	0.987774	FALSE	PPCS
ENSG00000127463	rs6426678	0.0447332	0.0151354	2.95554	-0.0254045	0.0217151	-1.1699	0.0107405	0.0204026	0.526431	0.598631	0.950814	FALSE	EMC1
ENSG00000127463	rs12567768	-0.0461091	0.0169971	-2.71276	-0.00942672	0.0178523	-0.52804	-0.017902	0.0234969	-0.761891	0.446285	0.918846	FALSE	EMC1
ENSG00000127483	rs4654906	0.131394	0.0115809	11.3457	-0.0465691	0.0198843	-2.342	0.0244831	0.0171109	1.43085	0.15287	0.847486	FALSE	HP1BP3
ENSG00000130695	rs6698557	0.0929026	0.0196918	4.71784	0.0116864	0.0185244	0.630862	0.0347616	0.0298508	1.16451	0.244669	0.868952	FALSE	CEP85
ENSG00000130766	rs12154	-0.147779	0.0240126	-6.15422	0.0842007	0.0312758	2.6922	0.00182366	0.0360875	0.0505343	0.959698	0.994652	FALSE	SESN2
ENSG00000130768	rs2295367	-0.288318	0.029333	-9.82913	0.0376123	0.0402299	0.934933	0.027589	0.0376236	0.73329	0.463532	0.923307	FALSE	SMPDL3B
ENSG00000130768	rs3766400	-0.172202	0.0313928	-5.48541	0.0524359	0.0402524	1.30268	0.00822762	0.0391053	0.210397	0.833361	0.980951	FALSE	SMPDL3B
ENSG00000130770	rs568095	-0.161728	0.0138332	-11.6912	-0.0204358	0.0181264	-1.12741	0.0155642	0.0208972	0.7448	0.456479	0.921668	FALSE	ATP5IF1
ENSG00000130772	rs2795321	-0.0332956	0.0149914	-2.22098	0.0132444	0.019248	0.688092	-0.0249398	0.0211624	-1.1785	0.238831	0.868499	FALSE	MED18
ENSG00000130775	rs3766399	0.113992	0.012808	8.90002	0.00679842	0.0166307	0.408788	-0.000869148	0.0161453	-0.0538329	0.957082	0.994115	FALSE	THEMIS2
ENSG00000130775	rs11247711	0.0822892	0.0119514	6.88533	0.00457967	0.016435	0.278654	0.00213712	0.0154855	0.138008	0.890299	0.987781	FALSE	THEMIS2
ENSG00000131236	rs3122434	0.0656128	0.0129677	5.05971	0.00931772	0.0128179	0.726929	0.00555566	0.0187117	0.296908	0.766556	0.971302	FALSE	CAP1
ENSG00000131238	rs6600313	-0.867047	0.0281619	-30.788	-0.00927629	0.0193447	-0.479526	-0.0856667	0.0351599	-2.43649	0.0150133	0.559766	FALSE	PPT1
ENSG00000131238	rs6600314	0.251753	0.0214046	11.7616	-0.0226555	0.0231784	-0.977439	-0.0112532	0.024868	-0.452519	0.65095	0.954242	FALSE	PPT1
ENSG00000131238	rs7513553	-0.0874237	0.021452	-4.07533	-0.0248283	0.0204611	-1.21344	-0.0128671	0.0289839	-0.443938	0.657135	0.954242	FALSE	PPT1
ENSG00000131686	rs4609454	0.0632713	0.0188699	3.35303	0.00933768	0.026392	0.353807	0.0203515	0.0265972	0.765175	0.444358	0.918377	FALSE	CA6
ENSG00000131686	rs3765966	-0.0346098	0.0179762	-1.92532	0.0566297	0.0274434	2.06351	-0.0454637	0.0271281	-1.67589	0.0941218	0.803093	FALSE	CA6
ENSG00000131697	rs11121600	-0.0663855	0.0188639	-3.51917	0.0269744	0.0193975	1.39061	-0.0119525	0.0257159	-0.464789	0.642565	0.954242	FALSE	NPHP4
ENSG00000131697	rs2047810	-0.0519897	0.0155987	-3.33295	0.0204999	0.0217702	0.941652	0.00196068	0.0215566	0.0909552	0.927558	0.990842	FALSE	NPHP4
ENSG00000131778	rs1932978	-0.0533641	0.0124562	-4.28414	0.0158035	0.0188692	0.837531	-0.00589384	0.0177156	-0.332692	0.739376	0.968662	FALSE	CHD1L
ENSG00000131788	rs6670984	-0.0473077	0.0170572	-2.77347	-0.0887369	0.0246034	-3.60669	-0.0308725	0.0248644	-1.24163	0.214746	0.868499	FALSE	PIAS3
ENSG00000131791	rs1837984	-0.125035	0.0151279	-8.26519	-0.0387645	0.0226736	-1.70968	0.0171616	0.0212666	0.806974	0.42012	0.912045	FALSE	PRKAB2
ENSG00000131791	rs612971	-0.0521597	0.0135615	-3.84616	-0.0262483	0.0243861	-1.07636	0.000778696	0.0193109	0.0403241	0.96786	0.995839	FALSE	PRKAB2
ENSG00000132196	rs2805025	0.0875495	0.0164629	5.31799	0.0236835	0.0199768	1.18555	-0.00299565	0.0242776	-0.123391	0.901892	0.988056	FALSE	HSD17B7
ENSG00000132485	rs66461782	0.0199606	0.0117463	1.69931	-0.0357862	0.014163	-2.52674	0.052659	0.0169065	3.11471	0.0019561	0.312439	FALSE	ZRANB2
ENSG00000132681	rs2369476	0.195141	0.0448617	4.34983	-0.110158	0.0604135	-1.82341	0.113344	0.0638589	1.77492	0.0763365	0.771937	FALSE	ATP1A4
ENSG00000132681	rs6659346	0.27703	0.0533434	5.19333	0.00157689	0.0551285	0.0286038	-0.107707	0.0789887	-1.36358	0.173016	0.857231	FALSE	ATP1A4
ENSG00000132681	rs881291	0.170094	0.0454496	3.74248	-0.0243474	0.0612056	-0.397798	-0.0261581	0.0666025	-0.392749	0.694567	0.959623	FALSE	ATP1A4
ENSG00000132694	rs61329932	-0.0950616	0.0325021	-2.92479	-0.0267186	0.0213911	-1.24906	-0.0278491	0.0450652	-0.617974	0.53674	0.935537	FALSE	ARHGEF11
ENSG00000132694	rs59668363	-0.0821561	0.0328589	-2.50027	-0.0253631	0.0211082	-1.20158	-0.0419988	0.0486611	-0.863087	0.388283	0.90345	FALSE	ARHGEF11
ENSG00000132704	rs2778009	0.222721	0.0408757	5.44875	0.168959	0.0730628	2.31252	-0.172789	0.0598186	-2.88854	0.00403159	0.403393	FALSE	FCRL2
ENSG00000132716	rs7512872	0.0398349	0.0081096	4.91207	0.0129323	0.0135562	0.953973	-0.0126063	0.0117809	-1.07006	0.286428	0.881463	FALSE	DCAF8
ENSG00000132718	rs12746592	-0.120323	0.0249848	-4.81587	-0.0899462	0.0296548	-3.03311	-0.02075	0.0359638	-0.57697	0.564006	0.942792	FALSE	SYT11
ENSG00000132781	rs12139364	0.0508047	0.0152199	3.33805	-0.018807	0.0286069	-0.657429	-0.000699818	0.0227652	-0.0307407	0.975488	0.997731	FALSE	MUTYH
ENSG00000132849	rs12021652	0.0596804	0.0188358	3.16846	-0.0427214	0.0321436	-1.32908	0.00118069	0.0270144	0.0437058	0.965162	0.994676	FALSE	PATJ
ENSG00000132879	rs1128065	0.0495364	0.0236486	2.09468	0.00433805	0.0306194	0.141677	0.0405449	0.033448	1.21218	0.225663	0.868499	FALSE	FBXO44
ENSG00000132881	rs717863	0.107214	0.0167913	6.38507	-0.00504719	0.0224803	-0.224516	0.00206146	0.0241078	0.0855098	0.931864	0.990876	FALSE	CPLANE2
ENSG00000132906	rs4233533	0.0806301	0.0119096	6.7702	-0.0293296	0.0174044	-1.68518	0.00163486	0.0180289	0.0906797	0.927748	0.990842	FALSE	CASP9
ENSG00000133048	rs10399931	-0.991046	0.0798856	-12.4058	-0.016304	0.0941042	-0.173255	0.129334	0.113496	1.13955	0.254853	0.871227	FALSE	CHI3L1
ENSG00000133048	rs7555556	0.220612	0.0745136	2.9607	-0.0963659	0.0998176	-0.96542	0.237783	0.108459	2.19238	0.0287235	0.66372	FALSE	CHI3L1
ENSG00000133055	rs10399931	-0.374179	0.0471393	-7.93772	-0.000868194	0.0583726	-0.0148733	0.107375	0.069839	1.53747	0.124615	0.841333	FALSE	MYBPH
ENSG00000133059	rs7549436	0.0745839	0.0149943	4.97414	-0.0110679	0.0151055	-0.732704	0.0024384	0.0218443	0.111626	0.91112	0.9891	FALSE	DSTYK
ENSG00000133063	rs7555556	0.436276	0.0598482	7.28972	0.211867	0.0832087	2.54621	-0.0858768	0.0907066	-0.946754	0.344098	0.893445	FALSE	CHIT1
ENSG00000133063	rs2244385	-0.233616	0.0749509	-3.11692	0.198278	0.0729242	2.71896	-0.117049	0.114568	-1.02166	0.307152	0.884637	FALSE	CHIT1
ENSG00000133065	rs823080	0.0980134	0.0150989	6.4914	0.0119405	0.0240876	0.495713	-0.0113443	0.0218288	-0.519694	0.603318	0.951801	FALSE	SLC41A1
ENSG00000134184	rs115636764	2.01586	0.167008	12.0704	0.0599075	0.096559	0.620423	-0.745281	0.247264	-3.01411	0.00267274	0.348493	FALSE	GSTM1
ENSG00000134186	rs4970740	-0.0598476	0.0207254	-2.88764	0.000426657	0.0116104	0.0367478	-0.0512523	0.0295505	-1.7344	0.0831981	0.78227	FALSE	PRPF38B
ENSG00000134198	rs66656572	0.171881	0.0507912	3.38406	0.0480986	0.0367499	1.30881	-0.013981	0.074345	-0.188055	0.850962	0.984035	FALSE	TSPAN2
ENSG00000134201	rs11101995	-0.193284	0.0271748	-7.11263	-0.0571987	0.0302201	-1.89274	0.0239299	0.0286175	0.836197	0.403182	0.906836	FALSE	GSTM5
ENSG00000134201	rs11101989	-0.170276	0.0285871	-5.9564	-0.0620424	0.028391	-2.18529	0.0358666	0.0299056	1.19933	0.230716	0.868499	FALSE	GSTM5
ENSG00000134202	rs4970777	-0.397885	0.0224043	-17.7593	0.00946163	0.0355763	0.265953	-0.0171584	0.0302757	-0.566738	0.571464	0.944189	FALSE	GSTM3
ENSG00000134202	rs6673666	0.179804	0.0307576	5.84584	0.00218742	0.0281359	0.0777447	-0.0201494	0.0396981	-0.507565	0.611891	0.954242	FALSE	GSTM3
ENSG00000134215	rs17020055	0.0919494	0.0210563	4.36684	-0.0164882	0.0165642	-0.995414	-0.0054755	0.0313798	-0.174491	0.861687	0.987086	FALSE	VAV3
ENSG00000134222	rs1277930	0.206896	0.0263793	7.84311	0.0260038	0.027894	0.932235	-0.0223815	0.0371048	-0.603197	0.546482	0.936966	FALSE	PSRC1
ENSG00000134242	rs17464525	0.123302	0.0212543	5.80129	0.0827931	0.0216635	3.82179	-0.0221686	0.0329184	-0.673442	0.50079	0.931597	FALSE	PTPN22
ENSG00000134245	rs3128353	0.0449644	0.0116573	3.85717	0.0355495	0.0154409	2.30229	-0.0195567	0.0169435	-1.15423	0.248932	0.869799	FALSE	WNT2B
ENSG00000134247	rs8254	-0.148006	0.0289772	-5.10768	-0.0127527	0.0342731	-0.372092	0.034672	0.0453152	0.765129	0.444295	0.918377	FALSE	PTGFRN
ENSG00000134248	rs7526738	0.0583266	0.0123513	4.72232	-0.0369948	0.0195454	-1.89276	0.0139228	0.0176177	0.790276	0.429457	0.914382	FALSE	LAMTOR5
ENSG00000134250	rs9662220	-0.0724011	0.0187822	-3.85478	-0.0628375	0.0251331	-2.50019	0.0269523	0.0280337	0.961428	0.336481	0.893445	FALSE	NOTCH2
ENSG00000134255	rs9970286	0.115678	0.0144627	7.99835	0.00387369	0.0180124	0.215056	0.0142641	0.0189121	0.754231	0.450792	0.919814	FALSE	CEPT1
ENSG00000134255	rs1774779	0.0576452	0.0143997	4.00321	0.0162557	0.0202443	0.802978	-0.00395346	0.0182165	-0.217027	0.828254	0.980203	FALSE	CEPT1
ENSG00000134256	rs3818446	-0.358834	0.0395615	-9.07027	-0.0304114	0.049794	-0.610744	0.149692	0.0520741	2.87459	0.00415548	0.403839	FALSE	CD101
ENSG00000134256	rs2806872	0.181111	0.0392643	4.61262	0.140196	0.0605953	2.31364	-0.0735524	0.0488903	-1.50444	0.132821	0.843329	FALSE	CD101
ENSG00000134262	rs17464525	0.248297	0.0145924	17.0155	0.0190445	0.0144429	1.31861	-0.00830101	0.0218653	-0.379643	0.704223	0.962109	FALSE	AP4B1
ENSG00000134262	rs1217402	0.0603722	0.0125703	4.80276	0.00434232	0.0167122	0.25983	0.0180518	0.0173091	1.04291	0.297155	0.883856	FALSE	AP4B1
ENSG00000134369	rs6687117	0.388482	0.0258928	15.0035	-0.0760687	0.0429265	-1.77207	0.121083	0.0385118	3.14403	0.00173183	0.283709	FALSE	NAV1
ENSG00000134668	rs12749138	0.183911	0.0467367	3.93504	0.156783	0.0634747	2.47	-0.023925	0.0693472	-0.345003	0.73011	0.966818	FALSE	SPOCD1
ENSG00000134697	rs2273014	0.0582315	0.011293	5.15644	0.024253	0.0184665	1.31335	-0.00791387	0.0160156	-0.494134	0.6217	0.954242	FALSE	GNL2
ENSG00000135747	rs1779964	0.038256	0.00883368	4.3307	-0.0119577	0.0160347	-0.745738	-0.00480501	0.0130841	-0.367239	0.713809	0.963205	FALSE	ZNF670-ZNF695
ENSG00000135775	rs3888630	0.0472752	0.0110441	4.28059	-0.0027683	0.0174267	-0.158854	-0.00354406	0.0157379	-0.225194	0.821839	0.979862	FALSE	COG2
ENSG00000135775	rs3736983	-0.0319914	0.0131138	-2.43952	0.00506734	0.0133591	0.379317	-0.0270808	0.0183377	-1.47679	0.140015	0.843329	FALSE	COG2
ENSG00000135778	rs743198	0.264521	0.0250867	10.5443	-0.0236159	0.0201511	-1.17194	0.0358172	0.0267791	1.3375	0.181302	0.862328	FALSE	NTPCR
ENSG00000135778	rs72759989	0.0900436	0.0256554	3.50972	-0.0248667	0.0200392	-1.2409	0.0404357	0.0274889	1.47099	0.141645	0.843329	FALSE	NTPCR
ENSG00000135821	rs61805075	-0.063408	0.0207314	-3.05855	-0.00362159	0.0299379	-0.12097	-0.0380187	0.0294616	-1.29045	0.197236	0.866524	FALSE	GLUL
ENSG00000135823	rs2331902	-0.110117	0.0164722	-6.68501	-0.00355826	0.0127082	-0.279997	-0.0326859	0.0238332	-1.37144	0.170499	0.855489	FALSE	STX6
ENSG00000135823	rs2331992	-0.0544109	0.0116655	-4.66426	-0.0187452	0.015967	-1.174	0.0110263	0.0164812	0.669021	0.503617	0.932506	FALSE	STX6
ENSG00000135828	rs3738579	0.103972	0.0135897	7.65078	0.00730859	0.0204869	0.356744	-0.03306	0.0199525	-1.65693	0.098223	0.810784	FALSE	RNASEL
ENSG00000135828	rs1048254	0.0631169	0.0146973	4.29446	-0.00714463	0.0191637	-0.372821	-0.0155322	0.0204245	-0.760466	0.447192	0.919006	FALSE	RNASEL
ENSG00000135845	rs9425316	0.0454016	0.014978	3.03121	-0.000728267	0.024921	-0.029223	0.00774329	0.0207779	0.372669	0.709417	0.962245	FALSE	PIGC
ENSG00000135845	rs61806089	0.0747709	0.019304	3.87333	0.0142202	0.0186028	0.764414	-0.0204509	0.026431	-0.773749	0.439175	0.916137	FALSE	PIGC
ENSG00000135862	rs10797823	0.48487	0.0355128	13.6534	0.146404	0.056271	2.60176	-0.0555608	0.0496714	-1.11857	0.263605	0.874443	FALSE	LAMC1
ENSG00000135862	rs12049523	0.170173	0.050852	3.34644	0.073438	0.041443	1.77202	0.0937245	0.0704482	1.3304	0.183933	0.865146	FALSE	LAMC1
ENSG00000136634	rs1518111	-0.307825	0.0440818	-6.98305	0.039843	0.0477913	0.833687	-0.00474062	0.0614325	-0.0771679	0.938492	0.99198	FALSE	IL10
ENSG00000136634	rs11583398	-0.217106	0.0508462	-4.26986	0.0373546	0.0432925	0.862844	0.00118959	0.0731155	0.01627	0.98702	0.998354	FALSE	IL10
ENSG00000137936	rs884869	-0.0663163	0.0201755	-3.28697	0.0369239	0.020715	1.78247	0.00595538	0.0297949	0.199879	0.841759	0.982774	FALSE	BCAR3
ENSG00000137944	rs2765527	0.207305	0.0140255	14.7805	-0.0120247	0.0237421	-0.50647	0.00112062	0.0190343	0.0588734	0.953187	0.993788	FALSE	KYAT3
ENSG00000137944	rs6428494	-0.0519213	0.0121497	-4.27346	-0.0201919	0.0209226	-0.965076	0.0103375	0.0176256	0.586504	0.557645	0.941558	FALSE	KYAT3
ENSG00000137947	rs4655888	0.0408337	0.00959133	4.25736	-0.0073387	0.0130686	-0.561552	-0.00378816	0.0130282	-0.290767	0.771288	0.971446	FALSE	GTF2B
ENSG00000137955	rs7513363	-0.0525195	0.0123195	-4.26311	0.0102297	0.0184285	0.555102	0.00464528	0.0182548	0.254469	0.799573	0.976399	FALSE	RABGGTB
ENSG00000137962	rs6541374	-0.0916228	0.0304277	-3.01116	0.00806174	0.0368126	0.218994	-0.0127785	0.0427544	-0.298881	0.765231	0.971302	FALSE	ARHGAP29
ENSG00000137968	rs2347218	0.13038	0.0158042	8.24967	-0.0462079	0.0285645	-1.61767	0.0532204	0.0228548	2.32863	0.0202577	0.614666	FALSE	SLC44A5
ENSG00000137968	rs5745532	0.0877752	0.0176964	4.96005	0.0380661	0.0239533	1.58918	-0.0458322	0.0248097	-1.84735	0.0651022	0.740383	FALSE	SLC44A5
ENSG00000137996	rs6667554	0.0295076	0.011624	2.5385	-0.00505093	0.0146677	-0.344358	0.0110118	0.0166244	0.662385	0.507813	0.934192	FALSE	RTCA
ENSG00000142224	rs72756948	0.102808	0.0275262	3.73491	0.0138038	0.0306187	0.450831	0.0431936	0.036916	1.17005	0.242204	0.868952	FALSE	IL19
ENSG00000142224	rs1518110	-0.205513	0.0287265	-7.15412	0.0123324	0.0296586	0.415811	0.0524272	0.0383607	1.36669	0.174455	0.859217	FALSE	IL19
ENSG00000142224	rs3024495	-0.111715	0.0313337	-3.56533	0.035704	0.0273711	1.30444	0.000995029	0.0439135	0.0226588	0.981977	0.998324	FALSE	IL19
ENSG00000142583	rs12742380	-0.171219	0.0545482	-3.13885	-0.00152024	0.0438349	-0.034681	-0.204852	0.0744362	-2.75204	0.00606775	0.450243	FALSE	SLC2A5
ENSG00000142583	rs2505972	-0.138187	0.0378912	-3.64695	-0.0636943	0.0533974	-1.19283	0.00837865	0.0567169	0.147728	0.882568	0.987774	FALSE	SLC2A5
ENSG00000142599	rs301805	-0.152629	0.0147273	-10.3637	-0.0163288	0.0232695	-0.701728	-0.0255034	0.0203491	-1.2533	0.21032	0.868499	FALSE	RERE
ENSG00000142606	rs745367	-0.304578	0.0254145	-11.9844	-0.445377	0.0375948	-11.8468	0.109402	0.0371761	2.94279	0.00336693	0.376152	FALSE	MMEL1
ENSG00000142632	rs221063	0.363428	0.0222368	16.3435	-0.0179034	0.0273018	-0.655762	0.0567714	0.0322523	1.76023	0.0786823	0.773736	FALSE	ARHGEF19
ENSG00000142632	rs6656611	-0.0789827	0.019878	-3.97337	-0.00742838	0.0320608	-0.231696	0.0228658	0.0282345	0.809852	0.41837	0.911871	FALSE	ARHGEF19
ENSG00000142634	rs2092323	-0.046919	0.0126461	-3.71015	0.0109184	0.0153487	0.711354	-0.00452873	0.017588	-0.25749	0.796966	0.976339	FALSE	EFHD2
ENSG00000142655	rs597438	-0.1536	0.014218	-10.8032	0.00087354	0.0195172	0.0447576	0.0393813	0.0210732	1.86879	0.0622925	0.737486	FALSE	PEX14
ENSG00000142669	rs11247880	-0.0600783	0.0170899	-3.51542	0.0220147	0.0171047	1.28706	-0.00911398	0.0255212	-0.357113	0.721099	0.96393	FALSE	SH3BGRL3
ENSG00000142675	rs10902741	0.0694935	0.0326715	2.12704	0.020574	0.0234575	0.877078	0.0552269	0.0454823	1.21425	0.225095	0.868499	FALSE	CNKSR1
ENSG00000142676	rs3820033	-0.047756	0.0144916	-3.29544	-0.016377	0.0129542	-1.26422	-0.00223917	0.0193846	-0.115513	0.908093	0.988792	FALSE	RPL11
ENSG00000142684	rs12145714	0.201763	0.0178294	11.3163	0.0386408	0.0209918	1.84076	-0.0487598	0.0251427	-1.93932	0.0528303	0.728631	FALSE	ZNF593
ENSG00000142684	rs2232648	-0.10122	0.0170327	-5.9427	-0.0225273	0.0229625	-0.981046	0.0598423	0.0244187	2.45067	0.0146851	0.553924	FALSE	ZNF593
ENSG00000142686	rs6661867	-0.176612	0.0295108	-5.98466	-0.0577556	0.0172908	-3.34025	-0.0234283	0.0428921	-0.546215	0.584981	0.948459	FALSE	C1orf216
ENSG00000142694	rs522468	-0.163056	0.030675	-5.31561	0.0951791	0.0379627	2.50718	-0.0436862	0.0426746	-1.0237	0.306137	0.884637	FALSE	EVA1B
ENSG00000142694	rs491603	0.226467	0.0424724	5.33209	0.0602855	0.0326203	1.8481	0.0310175	0.0524509	0.591362	0.554485	0.939967	FALSE	EVA1B
ENSG00000142694	rs614235	-0.217604	0.062436	-3.48524	0.0639372	0.0302626	2.11275	0.0388638	0.0685041	0.56732	0.570724	0.944043	FALSE	EVA1B
ENSG00000142733	rs1138294	0.0733812	0.0301452	2.43425	-0.075418	0.0439592	-1.71564	0.0641011	0.0425742	1.50563	0.132988	0.843329	FALSE	MAP3K6
ENSG00000142733	rs113957970	-0.170167	0.0578063	-2.94374	-0.0241046	0.0329931	-0.730596	-0.0299501	0.0790713	-0.378774	0.704902	0.962109	FALSE	MAP3K6
ENSG00000142751	rs3929859	-0.0372777	0.0125523	-2.9698	-0.0104023	0.0108065	-0.962599	-0.0136853	0.0183725	-0.744883	0.456933	0.921668	FALSE	GPN2
ENSG00000142794	rs6687836	0.538643	0.0247976	21.7216	-0.0474962	0.036591	-1.29803	0.0400893	0.031642	1.26697	0.205399	0.868499	FALSE	NBPF3
ENSG00000142794	rs12738545	0.392756	0.0290891	13.5019	-0.0223949	0.0288794	-0.775463	0.0241111	0.0386715	0.623484	0.533078	0.935473	FALSE	NBPF3
ENSG00000142798	rs6675669	-0.140224	0.0368916	-3.80096	-0.0346928	0.0260421	-1.33218	0.01803	0.0497531	0.36239	0.717134	0.963447	FALSE	HSPG2
ENSG00000142798	rs68065177	0.0544277	0.0264031	2.06142	-0.0628177	0.0292663	-2.14642	0.0663808	0.035764	1.85608	0.0643956	0.739305	FALSE	HSPG2
ENSG00000142856	rs2474469	-0.0848391	0.0217652	-3.89793	0.0461517	0.0279764	1.64966	-0.0459541	0.0302332	-1.51999	0.129232	0.842516	FALSE	ITGB3BP
ENSG00000142864	rs72678564	0.0279226	0.00992463	2.81347	-0.0228555	0.00793438	-2.88056	0.00591177	0.0144895	0.408003	0.683293	0.956741	FALSE	SERBP1
ENSG00000142867	rs11161581	0.0473199	0.0132716	3.56551	-0.0392889	0.0127689	-3.07692	0.01596	0.0200004	0.797982	0.425661	0.914382	FALSE	BCL10
ENSG00000142867	rs817417	0.059644	0.0139524	4.27482	-0.0262663	0.0124046	-2.11747	-0.0261263	0.0197292	-1.32424	0.18569	0.865536	FALSE	BCL10
ENSG00000142867	rs6668948	0.0408728	0.0114119	3.5816	-0.0295606	0.0138745	-2.13057	-0.00850789	0.0162325	-0.524128	0.60041	0.951027	FALSE	BCL10
ENSG00000142892	rs1377733	-0.0599016	0.0160447	-3.73342	-0.0510376	0.0193858	-2.63273	0.0176063	0.022508	0.782223	0.434217	0.916119	FALSE	PIGK
ENSG00000142892	rs1253224	0.0623168	0.0217625	2.86349	-0.0450215	0.0171557	-2.62429	0.0127583	0.0301312	0.423425	0.672518	0.954242	FALSE	PIGK
ENSG00000142937	rs11809931	-0.0803057	0.0164147	-4.8923	-0.0232516	0.0144641	-1.60754	-0.0137954	0.0216306	-0.637771	0.52408	0.935408	FALSE	RPS8
ENSG00000142961	rs764803	0.220596	0.0185045	11.9212	-0.0939386	0.024436	-3.84426	0.0619585	0.0270516	2.29038	0.0223534	0.6368	FALSE	MOB3C
ENSG00000143033	rs2785610	0.0357674	0.0127584	2.80345	-0.0261199	0.0132151	-1.97652	0.0326774	0.0183678	1.77906	0.0756162	0.771937	FALSE	MTF2
ENSG00000143036	rs3860341	0.106342	0.0176466	6.02617	0.00174835	0.0265596	0.0658275	0.0691489	0.0250804	2.75709	0.00595487	0.450243	FALSE	SLC44A3
ENSG00000143036	rs1265168	0.0533447	0.0220042	2.4243	0.0374317	0.0209516	1.78658	0.0582234	0.0336015	1.73276	0.083801	0.783361	FALSE	SLC44A3
ENSG00000143067	rs12144094	-0.258247	0.0349397	-7.39123	0.0380634	0.0297701	1.27858	0.066233	0.0505409	1.31048	0.19053	0.865536	FALSE	ZNF697
ENSG00000143093	rs3754444	0.0525057	0.0121141	4.33424	-0.00150274	0.0122108	-0.123067	-0.00532138	0.0174173	-0.305522	0.76004	0.971302	FALSE	STRIP1
ENSG00000143110	rs1419291	0.0504417	0.0178838	2.82053	0.0241963	0.0260692	0.928155	0.0211194	0.0273008	0.773582	0.439356	0.916137	FALSE	C1orf162
ENSG00000143126	rs579947	0.109878	0.0175583	6.2579	0.0160602	0.0306247	0.524419	-0.0259884	0.0265102	-0.980317	0.327099	0.890998	FALSE	CELSR2
ENSG00000143147	rs11809243	-0.0608971	0.0136213	-4.47073	-0.00769256	0.0131154	-0.58653	0.0187307	0.0194233	0.964346	0.335916	0.893445	FALSE	GPR161
ENSG00000143147	rs11558511	0.0426675	0.0117137	3.64254	-0.00162381	0.0142521	-0.113934	0.000557081	0.0166481	0.0334621	0.973307	0.997347	FALSE	GPR161
ENSG00000143149	rs4147592	-0.0503177	0.0136314	-3.69131	0.00391164	0.0238747	0.16384	0.00309431	0.0197331	0.156808	0.87544	0.987774	FALSE	ALDH9A1
ENSG00000143153	rs12568473	0.135535	0.0351655	3.85422	0.00462631	0.0290375	0.159322	0.101084	0.0476789	2.12011	0.0345122	0.679519	FALSE	ATP1B1
ENSG00000143153	rs12039443	0.0903675	0.0246264	3.66953	0.019966	0.0392219	0.509053	0.0170417	0.0343997	0.495402	0.62067	0.954242	FALSE	ATP1B1
ENSG00000143153	rs72693505	0.18875	0.0529088	3.56746	0.0418456	0.026805	1.56111	-0.0600646	0.0709335	-0.846774	0.39729	0.905604	FALSE	ATP1B1
ENSG00000143155	rs2072776	0.0917747	0.00917201	10.0059	0.017966	0.0124638	1.44146	-0.0125175	0.0128401	-0.974873	0.330781	0.89126	FALSE	TIPRL
ENSG00000143156	rs10919095	-0.16499	0.0210584	-7.83484	-0.0132887	0.0282555	-0.470306	0.0248684	0.0225657	1.10205	0.270651	0.877209	FALSE	NME7
ENSG00000143156	rs1949426	-0.106054	0.0207735	-5.10524	-0.016387	0.0275574	-0.594652	0.0287469	0.0222574	1.29156	0.196743	0.866524	FALSE	NME7
ENSG00000143164	rs11582396	0.0454828	0.0114398	3.97584	0.00536703	0.0153363	0.349956	0.0062855	0.0158538	0.396466	0.691822	0.958585	FALSE	DCAF6
ENSG00000143178	rs2280990	0.062578	0.0191187	3.27313	0.0221275	0.0237769	0.930629	0.054057	0.0273849	1.97397	0.0487673	0.71912	FALSE	TBX19
ENSG00000143183	rs4233408	0.0863654	0.0132432	6.52147	-0.030777	0.0105768	-2.90985	0.0230559	0.0187157	1.2319	0.2182	0.868499	FALSE	TMCO1
ENSG00000143184	rs1040508	0.197156	0.0172905	11.4026	0.0284711	0.0255544	1.11414	0.0175207	0.0246415	0.711025	0.477142	0.926026	FALSE	XCL1
ENSG00000143185	rs11580138	-0.30592	0.0339531	-9.01007	0.0834506	0.028569	2.92102	0.0620224	0.0483085	1.28388	0.199583	0.868499	FALSE	XCL2
ENSG00000143195	rs2837	0.151036	0.0140883	10.7206	-0.00923482	0.0216154	-0.427233	0.00593676	0.0197534	0.300543	0.763795	0.971302	FALSE	ILDR2
ENSG00000143198	rs4147592	-0.260853	0.0141455	-18.4407	0.0878368	0.0245876	3.5724	-0.0576194	0.0202695	-2.84267	0.00458525	0.430811	FALSE	MGST3
ENSG00000143207	rs2502841	0.0469489	0.0114815	4.08909	-0.0048396	0.0109017	-0.443931	-0.0144661	0.0173672	-0.832956	0.405423	0.908221	FALSE	COP1
ENSG00000143224	rs7517289	-0.0562434	0.0145751	-3.85887	0.0148401	0.0226779	0.654386	-0.0210662	0.0217815	-0.967158	0.333688	0.892417	FALSE	PPOX
ENSG00000143228	rs10917725	-0.0837052	0.0186086	-4.4982	-0.0547019	0.0315489	-1.73388	0.0341811	0.0265195	1.2889	0.198251	0.867533	FALSE	NUF2
ENSG00000143248	rs6695491	-0.0483781	0.0117489	-4.11765	-0.0139028	0.0113846	-1.22119	-0.00645678	0.016092	-0.401242	0.688257	0.957563	FALSE	RGS5
ENSG00000143297	rs12039997	0.558984	0.0509224	10.9772	0.157292	0.0505532	3.11141	-0.00778011	0.0719957	-0.108063	0.913946	0.989277	FALSE	FCRL5
ENSG00000143303	rs11264542	0.0443582	0.0141195	3.14162	-0.0171186	0.0148719	-1.15107	0.0136668	0.0198255	0.689354	0.490964	0.92993	FALSE	RRNAD1
ENSG00000143314	rs11264542	-0.0272353	0.0146607	-1.85771	0.0219549	0.0155749	1.40963	-0.0401087	0.0206975	-1.93785	0.0530585	0.728631	FALSE	MRPL24
ENSG00000143315	rs6669066	0.0631437	0.0183708	3.43718	-0.0722368	0.0266899	-2.70652	0.039214	0.0256223	1.53046	0.126191	0.841333	FALSE	PIGM
ENSG00000143318	rs2369476	0.118952	0.0294562	4.03828	-0.0779685	0.0397534	-1.96131	0.070518	0.0419662	1.68035	0.0932768	0.801541	FALSE	CASQ1
ENSG00000143318	rs6659346	0.163374	0.0350512	4.66099	-0.0083474	0.0362719	-0.230134	-0.0672666	0.0518598	-1.29709	0.194952	0.866524	FALSE	CASQ1
ENSG00000143318	rs881291	0.0984987	0.0298321	3.30177	-0.0366769	0.0402739	-0.910685	0.00368326	0.0437777	0.0841356	0.932949	0.99104	FALSE	CASQ1
ENSG00000143319	rs11264543	-0.0600506	0.0100443	-5.97859	-0.014646	0.0112274	-1.30449	0.00669001	0.0142525	0.469391	0.638813	0.954242	FALSE	ISG20L2
ENSG00000143322	rs45628232	0.184655	0.030031	6.1488	0.0292205	0.0240954	1.2127	-0.0394104	0.0413696	-0.952642	0.341971	0.893445	FALSE	ABL2
ENSG00000143322	rs11581507	0.0947236	0.0202792	4.67099	-0.00704373	0.034818	-0.202301	0.0269941	0.0285208	0.946473	0.344052	0.893445	FALSE	ABL2
ENSG00000143322	rs7531676	-0.0924133	0.0268776	-3.43831	0.0334086	0.0254798	1.31118	-0.0387302	0.0364308	-1.06312	0.288283	0.881463	FALSE	ABL2
ENSG00000143344	rs2254972	0.139974	0.0296827	4.71567	0.0109439	0.0503915	0.217178	-0.0043783	0.042031	-0.104168	0.917119	0.989581	FALSE	RGL1
ENSG00000143353	rs4846540	-0.103725	0.0186772	-5.55357	0.0648252	0.0308485	2.1014	-0.0293228	0.0259882	-1.12831	0.259404	0.872511	FALSE	LYPLAL1
ENSG00000143369	rs34629240	0.200903	0.0300762	6.6798	-0.0540226	0.0217823	-2.48012	-0.0624323	0.0462238	-1.35065	0.177353	0.860862	FALSE	ECM1
ENSG00000143376	rs1970568	-0.0258003	0.0130606	-1.97544	0.0630278	0.0141511	4.45393	-0.0482177	0.0185299	-2.60215	0.00953755	0.482849	FALSE	SNX27
ENSG00000143382	rs3087960	-0.518479	0.052885	-9.80389	-0.0875441	0.0531393	-1.64745	0.105475	0.0473368	2.22819	0.0261429	0.651271	FALSE	ADAMTSL4
ENSG00000143382	rs11204671	0.332145	0.0544765	6.09703	-0.0517401	0.0496422	-1.04226	0.0741296	0.0489557	1.51422	0.130319	0.843329	FALSE	ADAMTSL4
ENSG00000143382	rs1694379	0.0844014	0.0337918	2.49768	-0.0238386	0.0517673	-0.460496	0.0314313	0.0476734	0.659305	0.510002	0.934614	FALSE	ADAMTSL4
ENSG00000143384	rs12410006	-0.0618486	0.0139061	-4.4476	-0.00500463	0.0161066	-0.310718	0.0113485	0.019697	0.576156	0.564704	0.942886	FALSE	MCL1
ENSG00000143387	rs11204737	0.301057	0.0256239	11.7491	0.00353419	0.0320045	0.110428	0.000474423	0.0270794	0.0175197	0.986026	0.998324	FALSE	CTSK
ENSG00000143387	rs12409208	-0.121791	0.0259916	-4.68576	0.0117873	0.0280047	0.420904	-0.0109433	0.027578	-0.396811	0.691532	0.958498	FALSE	CTSK
ENSG00000143401	rs11585955	0.0858722	0.0196146	4.37797	-0.0298622	0.0181223	-1.64782	-0.0225182	0.0271558	-0.829223	0.407362	0.909004	FALSE	ANP32E
ENSG00000143409	rs539118	0.0800418	0.0186977	4.28084	0.014074	0.0174856	0.804888	-0.0213133	0.0271665	-0.784545	0.432826	0.916027	FALSE	MINDY1
ENSG00000143412	rs4971041	-0.0496378	0.0142338	-3.48733	0.0167309	0.0237973	0.703059	-0.00961087	0.0208004	-0.462053	0.644128	0.954242	FALSE	ANXA9
ENSG00000143418	rs4970987	0.0402526	0.00860819	4.67608	0.0126766	0.0125135	1.01303	0.00393569	0.0123285	0.319236	0.749731	0.97064	FALSE	CERS2
ENSG00000143434	rs41305062	0.0811626	0.0223253	3.63545	0.0931753	0.0269922	3.45193	0.00970611	0.0339947	0.285518	0.775253	0.972332	FALSE	SEMA6C
ENSG00000143436	rs3748612	0.0275953	0.0114185	2.41672	-0.0157439	0.0155697	-1.01119	0.0364187	0.0167433	2.17512	0.0298693	0.673528	FALSE	MRPL9
ENSG00000143437	rs1811698	0.102523	0.0153282	6.68854	0.0308079	0.0112834	2.73037	0.0180964	0.0225178	0.803647	0.421692	0.912821	FALSE	ARNT
ENSG00000143442	rs2479385	0.135308	0.0150688	8.97936	0.00244521	0.0134757	0.181454	-0.011718	0.0204687	-0.572484	0.567185	0.943505	FALSE	POGZ
ENSG00000143452	rs10888398	0.104828	0.0339156	3.09086	-0.065659	0.0507287	-1.29432	0.0639947	0.0483866	1.32257	0.186274	0.865536	FALSE	HORMAD1
ENSG00000143457	rs72702556	0.1631	0.0309551	5.26893	0.0265782	0.049896	0.532672	0.00593799	0.0442864	0.134081	0.89334	0.987781	FALSE	GOLPH3L
ENSG00000143458	rs7554936	0.0785067	0.0131405	5.97442	0.000618874	0.0187542	0.0329992	0.0281651	0.0191197	1.4731	0.140989	0.843329	FALSE	GABPB2
ENSG00000143458	rs12070288	-0.107944	0.0226562	-4.76443	0.0171908	0.0144481	1.18983	0.0170914	0.0337634	0.506211	0.61276	0.954242	FALSE	GABPB2
ENSG00000143498	rs2936033	-0.113615	0.0163797	-6.93636	0.0112093	0.0220338	0.50873	0.00401988	0.0241605	0.166382	0.867857	0.987774	FALSE	TAF1A
ENSG00000143514	rs28370088	-0.0464144	0.0144335	-3.21573	-0.0106926	0.00999202	-1.07011	-0.000127329	0.0210141	-0.00605921	0.995166	0.99938	FALSE	TP53BP2
ENSG00000143515	rs1194587	-0.0647327	0.0177534	-3.64621	-0.0372694	0.0304888	-1.2224	0.00159704	0.0256246	0.0623242	0.950306	0.992925	FALSE	ATP8B2
ENSG00000143537	rs7366138	-0.149292	0.0263066	-5.67508	0.0554149	0.039724	1.395	0.028918	0.0357078	0.809849	0.418132	0.911871	FALSE	ADAM15
ENSG00000143537	rs10908453	0.0890253	0.0246647	3.60942	0.0926424	0.035772	2.5898	-0.0180342	0.0354581	-0.508605	0.611059	0.954242	FALSE	ADAM15
ENSG00000143546	rs1560832	-0.170293	0.0198687	-8.57089	-0.0561607	0.0240964	-2.33067	0.0843296	0.028213	2.98903	0.00301901	0.37507	FALSE	S100A8
ENSG00000143546	rs3806232	0.0782812	0.0281633	2.77954	-0.022625	0.0208061	-1.08742	0.0526334	0.0389038	1.35291	0.176449	0.860392	FALSE	S100A8
ENSG00000143549	rs4521985	0.0512464	0.00803619	6.37696	-0.0064174	0.0111855	-0.573727	-0.00275069	0.0110036	-0.249981	0.802618	0.976748	FALSE	TPM3
ENSG00000143552	rs11264996	0.25881	0.0501904	5.15656	-0.025547	0.0630884	-0.40494	0.00688996	0.069308	0.0994107	0.920821	0.989909	FALSE	NUP210L
ENSG00000143553	rs55772653	0.0820834	0.0117149	7.00674	0.00702224	0.0203421	0.345207	-0.0111214	0.0170282	-0.653117	0.513907	0.935295	FALSE	SNAPIN
ENSG00000143575	rs1044013	-0.0257995	0.00960013	-2.68741	-0.00658079	0.0163261	-0.403083	-0.00332234	0.0134255	-0.247465	0.804583	0.977402	FALSE	HAX1
ENSG00000143578	rs11264736	0.0547436	0.0144519	3.78797	-0.0961418	0.0256387	-3.74987	0.0380834	0.0207283	1.83726	0.0664537	0.745689	FALSE	CREB3L4
ENSG00000143595	rs11802893	0.22869	0.0620544	3.68532	-0.0113211	0.0475868	-0.237903	0.0309327	0.091656	0.337487	0.735851	0.967655	FALSE	AQP10
ENSG00000143603	rs4845679	0.0729964	0.0186594	3.91203	-0.0234727	0.0299678	-0.783266	0.0387786	0.0271199	1.42989	0.153074	0.847486	FALSE	KCNN3
ENSG00000143612	rs4845605	-0.0357845	0.00853872	-4.19086	-0.0255908	0.0146383	-1.74821	0.0147791	0.0124249	1.18947	0.235435	0.868499	FALSE	C1orf43
ENSG00000143621	rs9660002	0.0310986	0.00900507	3.45346	-0.00457384	0.0161256	-0.283639	-0.00803153	0.0132626	-0.605578	0.544866	0.936966	FALSE	ILF2
ENSG00000143643	rs11122174	-0.140656	0.012809	-10.981	0.0269442	0.0199329	1.35174	-0.00539651	0.0177144	-0.30464	0.760693	0.971302	FALSE	TTC13
ENSG00000143653	rs7550467	-0.139417	0.0234167	-5.95374	0.0389847	0.035841	1.08771	0.0182986	0.0333049	0.549428	0.582748	0.947553	FALSE	SCCPDH
ENSG00000143674	rs963982	0.170784	0.0224326	7.61318	0.0587286	0.0238927	2.45801	-0.0247475	0.0325652	-0.759937	0.447486	0.919006	FALSE	MAP3K21
ENSG00000143674	rs1294295	0.0512592	0.0209991	2.44102	-0.00163682	0.024305	-0.067345	0.10849	0.0311448	3.48342	0.000526129	0.173055	FALSE	MAP3K21
ENSG00000143702	rs10926978	0.0959249	0.0127117	7.54618	0.00827932	0.0176408	0.469328	0.00818731	0.0177543	0.461145	0.644752	0.954242	FALSE	CEP170
ENSG00000143742	rs61837995	0.0389118	0.0132586	2.93482	-0.0152882	0.0113503	-1.34695	0.0342014	0.0191536	1.78564	0.0754341	0.771937	FALSE	SRP9
ENSG00000143753	rs1060386	0.0902243	0.0259871	3.47189	0.00458168	0.0186722	0.245374	0.0105774	0.0354707	0.2982	0.765577	0.971302	FALSE	DEGS1
ENSG00000143756	rs7511895	0.0489941	0.0102764	4.76766	-0.0156087	0.0159438	-0.978984	0.0123028	0.0146305	0.840896	0.40107	0.905738	FALSE	FBXO28
ENSG00000143768	rs360057	-0.0400246	0.0111361	-3.59413	0.00434314	0.0156816	0.276958	0.0039584	0.0151415	0.261427	0.793924	0.975945	FALSE	LEFTY2
ENSG00000143771	rs7517754	-0.161621	0.0149255	-10.8285	-0.0222523	0.0163389	-1.36192	-0.00979832	0.0215132	-0.455455	0.648994	0.954242	FALSE	CNIH4
ENSG00000143772	rs11581975	0.106833	0.0154897	6.89704	0.00447049	0.0194246	0.230146	-0.0250925	0.0195021	-1.28665	0.198543	0.867939	FALSE	ITPKB
ENSG00000143772	rs35213802	-0.0414121	0.0176484	-2.3465	0.00190802	0.0176523	0.108089	-0.0295799	0.0214632	-1.37817	0.168772	0.854259	FALSE	ITPKB
ENSG00000143786	rs150873275	0.159209	0.0261104	6.09755	-0.0268646	0.0287028	-0.935957	0.00549022	0.0376774	0.145717	0.884151	0.987774	FALSE	CNIH3
ENSG00000143799	rs6675427	0.0647322	0.0145994	4.4339	-0.0462741	0.0134993	-3.42789	0.0172601	0.0208387	0.828271	0.407621	0.909004	FALSE	PARP1
ENSG00000143801	rs4233225	0.0905921	0.0247854	3.65505	-0.0045002	0.0326013	-0.138038	0.0592335	0.0349203	1.69625	0.0901558	0.792545	FALSE	PSEN2
ENSG00000143847	rs2270543	-0.477174	0.0301303	-15.837	-0.00931329	0.0511727	-0.181997	0.0299009	0.0429036	0.696932	0.486035	0.929379	FALSE	PPFIA4
ENSG00000143847	rs7555556	0.338701	0.0315475	10.7362	-0.0254398	0.0441292	-0.576484	0.0703399	0.0475404	1.47958	0.13962	0.843329	FALSE	PPFIA4
ENSG00000143850	rs12047622	0.150958	0.0250281	6.03153	0.00430754	0.0307707	0.139988	0.0776503	0.0362908	2.13967	0.0333947	0.679519	FALSE	PLEKHA6
ENSG00000143851	rs12737056	-0.204163	0.0257803	-7.91931	-0.0606363	0.0241476	-2.51107	0.0584531	0.0360674	1.62066	0.105394	0.821001	FALSE	PTPN7
ENSG00000149527	rs12731309	0.358407	0.0304576	11.7674	-0.175983	0.0307999	-5.71376	0.0450221	0.0438628	1.02643	0.304864	0.884637	FALSE	PLCH2
ENSG00000150681	rs10754003	-0.0638768	0.0161031	-3.96674	-0.0109542	0.0279627	-0.391745	-0.0147148	0.0228754	-0.643257	0.520111	0.935408	FALSE	RGS18
ENSG00000152061	rs4916359	0.0554257	0.0231807	2.39103	0.0157326	0.0283717	0.554516	0.0457252	0.033689	1.35727	0.175006	0.859217	FALSE	RABGAP1L
ENSG00000152078	rs34203531	0.326144	0.0539774	6.04222	0.139341	0.033937	4.10588	-0.0475943	0.0788321	-0.603743	0.546262	0.936966	FALSE	TLCD4
ENSG00000152078	rs4245670	-0.102461	0.0322395	-3.17813	0.163772	0.0457168	3.58231	-0.0446631	0.0469194	-0.95191	0.341306	0.893445	FALSE	TLCD4
ENSG00000152104	rs7550560	0.0390531	0.0124438	3.13834	0.02966	0.0152365	1.94664	-0.000821203	0.0176088	-0.046636	0.96281	0.994676	FALSE	PTPN14
ENSG00000152760	rs512691	0.436988	0.0402995	10.8435	0.000415533	0.046697	0.00889848	0.061356	0.0540849	1.13444	0.257778	0.871227	FALSE	TCTEX1D1
ENSG00000152760	rs2274987	-0.22517	0.0365756	-6.15627	0.0456669	0.0466862	0.978166	-0.0179797	0.0495654	-0.362746	0.717069	0.963447	FALSE	TCTEX1D1
ENSG00000152760	rs12738832	0.152844	0.0368151	4.15167	0.0541585	0.0441417	1.22692	-0.0413941	0.0554976	-0.745873	0.455959	0.921668	FALSE	TCTEX1D1
ENSG00000152760	rs2839920	-0.148651	0.0471339	-3.15381	0.0410534	0.0406485	1.00996	-0.0213914	0.0661259	-0.323494	0.746402	0.97064	FALSE	TCTEX1D1
ENSG00000152904	rs7541180	0.141511	0.0155841	9.08042	-0.023956	0.0129973	-1.84315	-0.0280535	0.0232098	-1.20869	0.227585	0.868499	FALSE	GGPS1
ENSG00000153207	rs61852576	-0.176419	0.0221873	-7.95136	-0.00299987	0.0161893	-0.1853	-0.0326819	0.0309851	-1.05476	0.291871	0.882677	FALSE	AHCTF1
ENSG00000153207	rs2818890	-0.0572082	0.0130838	-4.37246	-0.0270597	0.0230659	-1.17315	0.0183004	0.0193304	0.946711	0.34394	0.893445	FALSE	AHCTF1
ENSG00000153363	rs1419090	-0.198493	0.0347472	-5.71248	-0.0277432	0.024219	-1.14551	-0.0300389	0.052439	-0.572836	0.566797	0.943505	FALSE	LINC00467
ENSG00000154027	rs2647497	0.173773	0.0342457	5.0743	0.00874943	0.0343691	0.254572	0.0145702	0.0467345	0.311765	0.755414	0.971302	FALSE	AK5
ENSG00000154027	rs12731521	-0.226722	0.0612098	-3.70402	0.0124195	0.0300983	0.412632	0.0195201	0.0794191	0.245786	0.805859	0.977402	FALSE	AK5
ENSG00000154222	rs9633423	-0.0567923	0.0104406	-5.43958	0.00441954	0.0139049	0.317841	-0.00844749	0.0148504	-0.568838	0.569508	0.9436	FALSE	CC2D1B
ENSG00000154305	rs74145508	-0.0799658	0.0149854	-5.33626	-0.000436622	0.0102058	-0.0427818	0.023305	0.0214298	1.0875	0.27699	0.878735	FALSE	MIA3
ENSG00000154370	rs474600	0.0716676	0.0202657	3.5364	-0.0288925	0.0139185	-2.07583	0.0152919	0.0293533	0.520961	0.602425	0.951801	FALSE	TRIM11
ENSG00000154370	rs12060613	0.0666736	0.0198767	3.35437	-0.0231812	0.0140936	-1.6448	-0.0126247	0.0268206	-0.470709	0.638169	0.954242	FALSE	TRIM11
ENSG00000154429	rs435201	0.148651	0.018187	8.17344	-0.0141299	0.0282415	-0.500323	-0.00611076	0.026672	-0.229107	0.818841	0.979862	FALSE	CCSAP
ENSG00000155363	rs12126971	0.0558649	0.0212818	2.625	0.0244936	0.0236903	1.03391	0.0726336	0.0311173	2.33418	0.0198262	0.614666	FALSE	MOV10
ENSG00000155366	rs10857983	0.102005	0.0319783	3.18983	0.0554794	0.0438508	1.26519	-0.00780461	0.0462928	-0.168592	0.866126	0.987774	FALSE	RHOC
ENSG00000155380	rs3889656	-0.0889172	0.0232406	-3.82595	-0.0291295	0.0310583	-0.937898	0.033571	0.0324202	1.0355	0.300598	0.884637	FALSE	SLC16A1
ENSG00000156171	rs9970286	0.1222	0.0141564	8.63214	0.000255106	0.0193811	0.0131626	0.0258689	0.0202242	1.27911	0.201092	0.868499	FALSE	DRAM2
ENSG00000156171	rs694180	-0.0559356	0.0147433	-3.79398	0.0230898	0.0200036	1.15428	-0.0092271	0.0205039	-0.450017	0.652732	0.954242	FALSE	DRAM2
ENSG00000156869	rs1856404	0.1501	0.0265692	5.6494	0.0157498	0.0313054	0.503101	-0.0214964	0.0367408	-0.585084	0.55863	0.941558	FALSE	FRRS1
ENSG00000157181	rs8824	-0.0911252	0.0146125	-6.23613	-0.0634575	0.0211703	-2.99747	0.0404693	0.0198998	2.03365	0.0428064	0.704999	FALSE	ODR4
ENSG00000157181	rs3933210	-0.0527586	0.0214984	-2.45407	-0.0269273	0.0167753	-1.60517	-0.0220947	0.0292998	-0.754088	0.45088	0.919814	FALSE	ODR4
ENSG00000157184	rs737464	0.0458221	0.0116681	3.92714	0.0220201	0.0203267	1.08331	0.0108078	0.0171608	0.629794	0.529748	0.935408	FALSE	CPT2
ENSG00000157191	rs821000	0.0917067	0.0106312	8.62619	0.00295129	0.0132892	0.222081	-0.0151209	0.0162686	-0.929448	0.352934	0.896617	FALSE	NECAP2
ENSG00000157193	rs12403742	-0.0478524	0.0223699	-2.13914	0.0202755	0.0287201	0.705969	-0.0354474	0.0314893	-1.1257	0.260561	0.872768	FALSE	LRP8
ENSG00000157216	rs61776542	0.0670653	0.0265187	2.52899	-0.0052723	0.0218242	-0.24158	0.0405386	0.0379812	1.06733	0.286172	0.881463	FALSE	SSBP3
ENSG00000157870	rs10910090	0.138104	0.0165147	8.36249	-0.104403	0.0309171	-3.37686	-0.0492595	0.0246625	-1.99734	0.0464726	0.714635	FALSE	PRXL2B
ENSG00000157873	rs10797433	-0.027152	0.0112504	-2.41344	-0.0126569	0.0211994	-0.597039	-0.0162259	0.016852	-0.962851	0.335761	0.893445	FALSE	TNFRSF14
ENSG00000157881	rs2494625	0.0346692	0.0126569	2.73915	-0.0351537	0.015854	-2.21734	0.0237055	0.0187269	1.26585	0.205869	0.868499	FALSE	PANK4
ENSG00000157916	rs2840532	-0.025861	0.00614134	-4.21097	-0.0149928	0.00923422	-1.62361	0.0149703	0.00873884	1.71307	0.0870739	0.791344	FALSE	RER1
ENSG00000157933	rs7547453	0.0745958	0.0170641	4.3715	-0.010818	0.0270748	-0.399562	-0.0115915	0.0248049	-0.467309	0.640563	0.954242	FALSE	SKI
ENSG00000157978	rs3924486	0.116707	0.0172989	6.7465	-0.00264958	0.0303285	-0.087363	0.00904537	0.0249663	0.362302	0.717198	0.963447	FALSE	LDLRAP1
ENSG00000158055	rs12732299	-0.0296297	0.010379	-2.85478	0.00608932	0.0144533	0.421309	-0.00155849	0.0142662	-0.109244	0.913052	0.989277	FALSE	GRHL3
ENSG00000158062	rs7517584	0.173981	0.0298523	5.82806	0.0534703	0.025685	2.08177	-0.00325942	0.0446638	-0.0729767	0.941827	0.992347	FALSE	UBXN11
ENSG00000158062	rs12118976	-0.108878	0.0240077	-4.53511	0.0548552	0.0282234	1.94361	-0.00463315	0.0341161	-0.135805	0.892001	0.987781	FALSE	UBXN11
ENSG00000158109	rs10909990	0.064521	0.0127794	5.04883	-0.00666664	0.0141836	-0.470024	0.0292088	0.0186216	1.56855	0.117045	0.834275	FALSE	TPRG1L
ENSG00000158109	rs3765703	-0.0445821	0.0112505	-3.96266	0.00383143	0.0180838	0.211871	0.00269359	0.0157438	0.171089	0.864173	0.987436	FALSE	TPRG1L
ENSG00000158156	rs3813803	-0.0984262	0.0185374	-5.3096	0.0406561	0.0216222	1.88029	0.0209098	0.0238015	0.87851	0.379791	0.90345	FALSE	XKR8
ENSG00000158161	rs7541892	0.0927516	0.022844	4.06022	0.00743147	0.0272049	0.273167	0.00350759	0.0313622	0.111841	0.910981	0.9891	FALSE	EYA3
ENSG00000158161	rs33981147	-0.0741802	0.0215733	-3.43851	0.0183881	0.0324885	0.56599	-0.011067	0.0298622	-0.370603	0.710947	0.962255	FALSE	EYA3
ENSG00000158195	rs77630149	0.0848107	0.0209685	4.04467	-0.0529174	0.0142549	-3.71222	0.0225585	0.0299815	0.752414	0.451911	0.919949	FALSE	WASF2
ENSG00000158477	rs34959155	-0.0588038	0.0164118	-3.58303	0.0244523	0.0280526	0.871661	0.0129722	0.0237088	0.547147	0.584316	0.948123	FALSE	CD1A
ENSG00000158488	rs12131763	-0.0578202	0.0118706	-4.87088	-0.0508226	0.0202045	-2.51542	0.0395848	0.0171053	2.31418	0.021043	0.623868	FALSE	CD1E
ENSG00000158615	rs2271419	-0.0599998	0.0174148	-3.44534	0.00364127	0.0107698	0.3381	-0.00413498	0.0251213	-0.1646	0.86926	0.987774	FALSE	PPP1R15B
ENSG00000158711	rs3795550	0.0589375	0.011537	5.10857	-0.0190027	0.0161833	-1.17421	0.0173324	0.0172751	1.00331	0.316747	0.887317	FALSE	ELK4
ENSG00000158716	rs2592900	-0.114004	0.0197978	-5.75838	0.0455786	0.0233586	1.95126	-0.0136589	0.0279787	-0.488189	0.6257	0.954242	FALSE	DUSP23
ENSG00000158716	rs3116654	0.0924863	0.0240153	3.85114	0.0401778	0.020757	1.93563	-0.00579808	0.0344373	-0.168366	0.866354	0.987774	FALSE	DUSP23
ENSG00000158747	rs10917516	-0.129069	0.0304895	-4.23322	-0.0368258	0.042056	-0.875637	-0.055177	0.0422651	-1.3055	0.192506	0.865536	FALSE	NBL1
ENSG00000158747	rs12127277	0.31066	0.0454668	6.83268	-0.0696344	0.0334934	-2.07905	-0.0239422	0.0702415	-0.340855	0.733225	0.967218	FALSE	NBL1
ENSG00000158747	rs12083293	0.0964655	0.0299239	3.22369	-0.0921921	0.0496693	-1.85612	0.0188674	0.039908	0.472772	0.636627	0.954242	FALSE	NBL1
ENSG00000158748	rs7543480	-0.196682	0.0191945	-10.2468	0.00183896	0.0277172	0.0663473	-0.0155664	0.0279599	-0.556739	0.578048	0.945147	FALSE	HTR6
ENSG00000158764	rs2265239	0.103372	0.0160457	6.44235	0.0238438	0.018099	1.31741	-0.0493709	0.0236868	-2.08432	0.0373879	0.688002	FALSE	ITLN2
ENSG00000158773	rs12728349	-0.0992695	0.00875037	-11.3446	0.0058309	0.0132491	0.440098	-0.00726938	0.0124539	-0.583701	0.560177	0.941558	FALSE	USF1
ENSG00000158793	rs77188370	-0.0882274	0.0171774	-5.13626	0.0101364	0.0110526	0.917112	-0.0268571	0.0244764	-1.09726	0.272724	0.877998	FALSE	NIT1
ENSG00000158825	rs72650813	0.328548	0.0274347	11.9756	-0.00938192	0.0238936	-0.392654	-0.0424451	0.0425861	-0.99669	0.319072	0.887317	FALSE	CDA
ENSG00000158825	rs1253910	-0.0776291	0.0233023	-3.33139	-0.0140954	0.0266693	-0.528523	-0.0122052	0.0326443	-0.373884	0.708597	0.962245	FALSE	CDA
ENSG00000158828	rs476790	-0.128017	0.0153689	-8.32958	-0.00367162	0.0191972	-0.191258	0.00771978	0.01839	0.419781	0.674735	0.954242	FALSE	PINK1
ENSG00000158828	rs650616	-0.0402588	0.0146137	-2.75486	0.0308075	0.019807	1.55538	-0.0333154	0.0171243	-1.9455	0.0520109	0.728631	FALSE	PINK1
ENSG00000158864	rs7517289	-0.0519774	0.00891739	-5.82877	-0.0128854	0.013553	-0.950742	0.0146075	0.0130531	1.11908	0.263294	0.874443	FALSE	NDUFS2
ENSG00000158864	rs6686001	0.0651493	0.0118592	5.49359	0.00855796	0.0112898	0.758028	-0.0329647	0.016862	-1.95497	0.0508779	0.728086	FALSE	NDUFS2
ENSG00000158869	rs4233366	0.217649	0.0185929	11.706	0.0297314	0.0229985	1.29275	-0.0491163	0.02676	-1.83544	0.0668968	0.747863	FALSE	FCER1G
ENSG00000158882	rs4656292	0.274715	0.0246242	11.1563	0.0503852	0.0388116	1.2982	-0.0830483	0.0349641	-2.37524	0.0178682	0.600803	FALSE	TOMM40L
ENSG00000158887	rs1891019	0.0491336	0.0239694	2.04985	-0.0446325	0.0303487	-1.47065	0.0489364	0.0344826	1.41916	0.156115	0.847486	FALSE	MPZ
ENSG00000158966	rs4600081	-0.176761	0.0284879	-6.20476	0.0140071	0.0258977	0.540864	0.0267312	0.0409004	0.653567	0.513626	0.934917	FALSE	CACHD1
ENSG00000159176	rs4915233	0.0567965	0.0193569	2.93418	-0.0145736	0.0202306	-0.720371	0.0161783	0.0287463	0.562795	0.573612	0.945045	FALSE	CSRP1
ENSG00000159189	rs17433222	0.240218	0.0686391	3.49973	0.00292308	0.0881268	0.033169	-0.0309328	0.0977367	-0.316491	0.751701	0.971207	FALSE	C1QC
ENSG00000159189	rs12130508	0.226316	0.0665218	3.40214	0.000972806	0.0876014	0.0111049	-0.0283269	0.0986773	-0.287066	0.774106	0.972029	FALSE	C1QC
ENSG00000159214	rs7161	0.339377	0.0290875	11.6675	0.0624105	0.0315236	1.9798	-0.0175756	0.0387474	-0.453594	0.650171	0.954242	FALSE	CCDC24
ENSG00000159339	rs2501789	0.175634	0.029473	5.95912	0.00602766	0.0402714	0.149676	0.0207874	0.0375672	0.553339	0.580077	0.946318	FALSE	PADI4
ENSG00000159339	rs2301888	0.138324	0.0284279	4.86578	0.0317993	0.0378481	0.840183	-0.0135066	0.0369362	-0.365675	0.714628	0.963205	FALSE	PADI4
ENSG00000159339	rs80012763	-0.141337	0.0563264	-2.50924	0.0415633	0.0290944	1.42857	-0.152462	0.0761265	-2.00275	0.0455304	0.711232	FALSE	PADI4
ENSG00000159348	rs1539355	0.152297	0.0160523	9.48754	-0.0202161	0.0203638	-0.992749	-0.00870063	0.0230315	-0.37777	0.705639	0.962245	FALSE	CYB5R1
ENSG00000159352	rs3811406	-0.0564712	0.0133334	-4.23532	-0.000788952	0.0153123	-0.0515242	-0.00840832	0.0198477	-0.423642	0.671894	0.954242	FALSE	PSMD4
ENSG00000159388	rs12730855	-0.146266	0.0400525	-3.65186	-0.0501969	0.0711813	-0.705198	-0.062348	0.0586272	-1.06347	0.288513	0.881463	FALSE	BTG2
ENSG00000159445	rs1060870	-0.147946	0.0180457	-8.19844	-0.0166925	0.0270577	-0.616921	-0.0216078	0.0250163	-0.86375	0.387921	0.90345	FALSE	THEM4
ENSG00000159588	rs6661910	0.0917863	0.0192226	4.77492	-0.0205133	0.0333272	-0.615512	0.00324387	0.0271893	0.119307	0.90504	0.988056	FALSE	CCDC17
ENSG00000159596	rs28433203	-0.0286816	0.0126633	-2.26494	0.00293408	0.0141681	0.207091	-0.0327728	0.0177688	-1.84441	0.0659848	0.745323	FALSE	TMEM69
ENSG00000159658	rs7516616	-0.0958199	0.011701	-8.18905	-0.0186339	0.0129943	-1.43401	0.023923	0.0166823	1.43404	0.152376	0.847486	FALSE	EFCAB14
ENSG00000159658	rs9804165	0.0437373	0.0104411	4.18894	-0.00125073	0.0131641	-0.0950112	-0.0120363	0.0152347	-0.790058	0.429873	0.914382	FALSE	EFCAB14
ENSG00000160049	rs648324	-0.039226	0.0104661	-3.74792	0.0283433	0.0143719	1.97213	-0.00489894	0.015514	-0.315775	0.752498	0.971302	FALSE	DFFA
ENSG00000160075	rs7366635	0.086905	0.00747709	11.6228	0.00406573	0.0108579	0.37445	-0.0113183	0.0109688	-1.03186	0.302414	0.884637	FALSE	SSU72
ENSG00000160094	rs10914677	-0.0873635	0.0195418	-4.47061	-0.0444461	0.0270091	-1.64559	-0.0074528	0.0293759	-0.253705	0.799729	0.976399	FALSE	ZNF362
ENSG00000160679	rs6427640	-0.0330296	0.00792753	-4.16644	-0.0176444	0.0138638	-1.2727	0.000931693	0.0116732	0.079815	0.936442	0.991618	FALSE	CHTOP
ENSG00000160710	rs9427104	-0.049409	0.0119227	-4.14412	0.012934	0.0215712	0.599595	-0.0230732	0.0174804	-1.31995	0.187101	0.865536	FALSE	ADAR
ENSG00000160712	rs7553796	0.042045	0.0119914	3.50627	0.00528485	0.0188601	0.280214	0.0046111	0.0179221	0.257286	0.797287	0.976339	FALSE	IL6R
ENSG00000160752	rs61813286	-0.0487936	0.012067	-4.04357	0.0187934	0.0151402	1.2413	0.0227387	0.0186179	1.22133	0.222191	0.868499	FALSE	FDPS
ENSG00000160766	rs28445596	0.0898382	0.0208273	4.31348	0.0626811	0.0365828	1.71341	-0.0221607	0.0297944	-0.743789	0.457166	0.921705	FALSE	GBAP1
ENSG00000160767	rs741756	0.0579074	0.018802	3.07984	-0.0147098	0.0211462	-0.695623	-0.0038807	0.0275648	-0.140785	0.888048	0.987781	FALSE	FAM189B
ENSG00000160781	rs949464	0.967897	0.0261795	36.9715	-0.0704099	0.039458	-1.78443	0.0488449	0.0322902	1.51269	0.130633	0.843329	FALSE	PAQR6
ENSG00000160781	rs2248273	-0.125672	0.0283451	-4.43364	-0.0326996	0.0300119	-1.08955	0.0195574	0.035401	0.552453	0.580703	0.94637	FALSE	PAQR6
ENSG00000160856	rs945635	0.352087	0.0419532	8.39236	0.0908098	0.0686141	1.32349	0.0174912	0.0599839	0.291599	0.770628	0.971389	FALSE	FCRL3
ENSG00000162366	rs2248907	-0.658988	0.0531476	-12.3992	-0.103444	0.0581298	-1.77953	0.0673293	0.0844164	0.797586	0.425211	0.914382	FALSE	PDZK1IP1
ENSG00000162367	rs977747	-0.0801438	0.0207646	-3.85964	-0.0260565	0.0344156	-0.757112	0.00536973	0.0301631	0.178023	0.858707	0.986208	FALSE	TAL1
ENSG00000162368	rs67221389	-0.0647515	0.0127245	-5.08873	-0.0494856	0.0175099	-2.82614	0.00158455	0.0184957	0.0856712	0.931754	0.990842	FALSE	CMPK1
ENSG00000162378	rs6670871	0.105453	0.0150653	6.99975	0.0426813	0.0268391	1.59027	-0.0344941	0.0220998	-1.56083	0.118851	0.839263	FALSE	ZYG11B
ENSG00000162384	rs1679913	0.0645127	0.0125786	5.12877	-0.00230999	0.0157727	-0.146455	-0.0074837	0.016438	-0.455269	0.648946	0.954242	FALSE	CZIB
ENSG00000162384	rs12737375	-0.0633696	0.0115305	-5.49583	-0.0116277	0.0162256	-0.716624	0.00704802	0.0173114	0.407133	0.684056	0.95682	FALSE	CZIB
ENSG00000162396	rs1180963	0.141778	0.0144187	9.83291	0.000159682	0.0248457	0.00642695	0.0047438	0.020964	0.226283	0.821053	0.979862	FALSE	PARS2
ENSG00000162398	rs602067	0.0405035	0.0139048	2.91291	-0.0258198	0.0136899	-1.88605	0.0204446	0.0192798	1.06041	0.289125	0.881463	FALSE	LEXM
ENSG00000162407	rs4128921	0.164013	0.0299954	5.46793	-0.0146154	0.0522816	-0.279552	-0.00483093	0.0432255	-0.111761	0.911036	0.9891	FALSE	PLPP3
ENSG00000162415	rs7531019	-0.0467923	0.0210585	-2.22202	-0.0276876	0.0184481	-1.50084	-0.0124378	0.0277674	-0.447927	0.654558	0.954242	FALSE	ZSWIM5
ENSG00000162434	rs529715	-0.0680261	0.0129873	-5.2379	0.0209418	0.00952449	2.19873	0.0189365	0.0184795	1.02473	0.306296	0.884637	FALSE	JAK1
ENSG00000162437	rs12021530	0.284821	0.0629656	4.52344	0.0158116	0.0605455	0.261153	-0.0178964	0.0921447	-0.194221	0.846012	0.983414	FALSE	RAVER2
ENSG00000162437	rs1926306	0.328684	0.0655326	5.01557	0.0547009	0.0597484	0.91552	-0.136725	0.0921572	-1.4836	0.138217	0.843329	FALSE	RAVER2
ENSG00000162438	rs6658816	-0.215032	0.0283347	-7.589	-0.0234607	0.0433742	-0.54089	0.0947015	0.0402967	2.35011	0.0190229	0.607687	FALSE	CTRC
ENSG00000162461	rs11577746	-0.275329	0.0237399	-11.5977	-0.00351575	0.0252566	-0.139201	0.0232439	0.0329476	0.705481	0.480901	0.929223	FALSE	SLC25A34
ENSG00000162510	rs35351292	-0.103293	0.0206569	-5.0004	0.0394024	0.0228625	1.72345	0.00654471	0.0282334	0.231808	0.816767	0.979691	FALSE	MATN1
ENSG00000162511	rs74765249	0.0691298	0.0121994	5.66664	0.00101418	0.0144472	0.0701988	-0.00104384	0.0169409	-0.0616168	0.950869	0.993061	FALSE	LAPTM5
ENSG00000162511	rs4949294	-0.0626212	0.010752	-5.82417	-0.00277095	0.019217	-0.144193	0.00329809	0.0156432	0.210832	0.83312	0.980951	FALSE	LAPTM5
ENSG00000162512	rs7516039	-0.152717	0.0379805	-4.02094	0.00440467	0.0457533	0.0962702	0.0252041	0.05497	0.458505	0.646643	0.954242	FALSE	SDC3
ENSG00000162517	rs6663012	0.0293303	0.0112969	2.59632	-0.0284327	0.0173933	-1.63469	0.0181498	0.0166226	1.09187	0.275094	0.878411	FALSE	PEF1
ENSG00000162543	rs7542968	0.11449	0.0422766	2.70811	0.091877	0.0419962	2.18775	0.0981422	0.0612399	1.60259	0.110314	0.827595	FALSE	UBXN10
ENSG00000162543	rs17411112	0.23603	0.0459878	5.13246	0.172144	0.0403408	4.26725	-0.145476	0.0663292	-2.19324	0.0286373	0.66372	FALSE	UBXN10
ENSG00000162585	rs260513	-0.0431385	0.0142075	-3.03632	0.0257345	0.0244687	1.05173	-0.00857029	0.0201953	-0.42437	0.671314	0.954242	FALSE	FAAP20
ENSG00000162598	rs72669684	0.169999	0.0183933	9.24242	-0.00212729	0.0183503	-0.115927	0.0481854	0.0234786	2.05231	0.0404968	0.695504	FALSE	C1orf87
ENSG00000162598	rs3768003	0.0905422	0.0230517	3.92779	0.0263519	0.0165124	1.59589	-0.0306049	0.0315214	-0.970923	0.331829	0.891342	FALSE	C1orf87
ENSG00000162600	rs59924197	0.361091	0.0186008	19.4126	0.00135893	0.0178258	0.0762338	0.0212046	0.027175	0.780297	0.435439	0.916119	FALSE	OMA1
ENSG00000162601	rs232857	0.0405825	0.0210386	1.92896	-0.0362868	0.0158134	-2.29469	0.0603989	0.0296148	2.03948	0.0416623	0.702947	FALSE	MYSM1
ENSG00000162604	rs11207794	-0.0426092	0.0146495	-2.90858	0.0223429	0.0166955	1.33826	-0.0361511	0.0207606	-1.74133	0.0823241	0.781436	FALSE	TM2D1
ENSG00000162604	rs12031230	0.0484086	0.0149975	3.22778	0.00609183	0.0167234	0.364269	-0.00191796	0.0218886	-0.087624	0.93032	0.990842	FALSE	TM2D1
ENSG00000162616	rs1166698	0.0876207	0.0252178	3.47455	-0.0293791	0.0250025	-1.17505	0.0295002	0.0341905	0.86282	0.388371	0.90345	FALSE	DNAJB4
ENSG00000162620	rs560808	-0.12948	0.0108506	-11.9329	-0.0316051	0.0186561	-1.69409	0.0247886	0.0152714	1.6232	0.104874	0.821001	FALSE	LRRIQ3
ENSG00000162623	rs1465483	0.0807922	0.0137536	5.87426	-0.0626773	0.0189809	-3.30212	-0.00934272	0.0197461	-0.473143	0.636313	0.954242	FALSE	TYW3
ENSG00000162650	rs12049330	0.0560471	0.0190445	2.94296	-0.0188744	0.0188159	-1.00311	0.0530456	0.0277903	1.90878	0.0569406	0.737486	FALSE	ATXN7L2
ENSG00000162654	rs75074497	-0.159344	0.0402282	-3.961	0.0349883	0.060542	0.577918	0.00171113	0.0599051	0.028564	0.977216	0.998311	FALSE	GBP4
ENSG00000162664	rs2703990	-0.0400681	0.0111152	-3.60479	0.0300508	0.0193318	1.55448	-0.00735802	0.0163236	-0.450759	0.652235	0.954242	FALSE	ZNF326
ENSG00000162676	rs3103173	0.186725	0.0443069	4.21435	0.00712289	0.0410654	0.173452	0.0395546	0.063451	0.623388	0.53308	0.935473	FALSE	GFI1
ENSG00000162688	rs6669386	-0.0617462	0.0165003	-3.74213	0.0472466	0.023803	1.9849	-0.0153885	0.0232583	-0.661635	0.509074	0.934614	FALSE	AGL
ENSG00000162702	rs2790114	0.106245	0.0157772	6.73412	-0.0705055	0.0208392	-3.38331	0.0361342	0.0228906	1.57856	0.114838	0.832335	FALSE	ZNF281
ENSG00000162704	rs1174657	0.193524	0.010135	19.0946	-0.0234433	0.0155971	-1.50305	0.00995148	0.0143552	0.69323	0.488231	0.929819	FALSE	ARPC5
ENSG00000162711	rs10925027	0.151983	0.0352333	4.31362	-0.11351	0.0554581	-2.04677	-0.0387468	0.0509073	-0.761125	0.446869	0.919006	FALSE	NLRP3
ENSG00000162714	rs11578583	0.145833	0.0237456	6.14146	-0.0414791	0.0367856	-1.12759	0.00275919	0.0342229	0.0806243	0.935742	0.99135	FALSE	ZNF496
ENSG00000162722	rs7530535	-0.162713	0.0288121	-5.64739	0.0468977	0.0365574	1.28285	0.00411532	0.0429534	0.0958088	0.923686	0.990839	FALSE	TRIM58
ENSG00000162729	rs2295621	-0.0571734	0.0178446	-3.20395	0.0382598	0.0174221	2.19604	-0.029728	0.0249255	-1.19268	0.233625	0.868499	FALSE	IGSF8
ENSG00000162729	rs6427504	0.0452468	0.0139279	3.24864	0.0255225	0.0190418	1.34034	0.00214541	0.0198669	0.107989	0.914119	0.989277	FALSE	IGSF8
ENSG00000162736	rs2038780	0.159813	0.00948291	16.8528	-0.0144148	0.0170836	-0.843781	0.00703426	0.013863	0.507413	0.611899	0.954242	FALSE	NCSTN
ENSG00000162746	rs7520519	0.203065	0.041793	4.85882	0.0294471	0.035693	0.825011	0.115652	0.0590058	1.96001	0.0503394	0.724366	FALSE	FCRLB
ENSG00000162757	rs1044516	0.0795959	0.0208991	3.80858	-0.00130502	0.0215101	-0.0606699	0.0378104	0.0291515	1.29703	0.194946	0.866524	FALSE	C1orf74
ENSG00000162757	rs11119344	-0.0641595	0.0193581	-3.31436	0.021877	0.0231039	0.946893	-0.0172868	0.0287896	-0.600455	0.548633	0.938228	FALSE	C1orf74
ENSG00000162769	rs1890932	0.572304	0.027382	20.9007	0.105594	0.0274214	3.85079	-0.0326101	0.0382255	-0.853098	0.393711	0.904849	FALSE	FLVCR1
ENSG00000162775	rs4839343	0.0532006	0.0139375	3.81709	-0.00527325	0.0233203	-0.226123	-0.0132404	0.019819	-0.668064	0.50416	0.932564	FALSE	RBM15
ENSG00000162777	rs68029231	0.0859071	0.0168635	5.09427	-0.0127189	0.0202892	-0.626881	0.00390229	0.0242239	0.161092	0.872067	0.987774	FALSE	DENND2D
ENSG00000162779	rs6665833	0.0354329	0.00983499	3.60274	0.0142317	0.0161761	0.879796	-0.000888711	0.01369	-0.0649166	0.94824	0.992878	FALSE	AXDND1
ENSG00000162783	rs2332058	0.200659	0.0221748	9.049	0.00881294	0.03597	0.245008	0.0381563	0.0328489	1.16157	0.245627	0.868952	FALSE	IER5
ENSG00000162813	rs6541127	0.0370386	0.0189424	1.95533	-0.0747077	0.0250044	-2.98778	0.0608914	0.0266818	2.28213	0.0229527	0.639967	FALSE	BPNT1
ENSG00000162817	rs415273	0.254339	0.0472931	5.37793	0.133197	0.026865	4.95801	-0.0302487	0.0631537	-0.47897	0.631986	0.954242	FALSE	C1orf115
ENSG00000162836	rs2153463	-0.203417	0.0226921	-8.96424	-0.0127544	0.0321944	-0.396168	0.0516693	0.0332416	1.55436	0.121451	0.841333	FALSE	ACP6
ENSG00000162849	rs7523473	0.0388066	0.0155388	2.4974	0.0103204	0.0140961	0.732144	0.0335111	0.0232169	1.4434	0.149737	0.847486	FALSE	KIF26B
ENSG00000162877	rs1772143	-0.0801507	0.00781086	-10.2615	0.00727088	0.0124048	0.586134	-0.0109145	0.0112143	-0.973271	0.330625	0.89126	FALSE	PM20D1
ENSG00000162885	rs834144	-0.415613	0.0195647	-21.2429	-0.0138811	0.0261273	-0.531286	0.0270013	0.0214106	1.26112	0.207935	0.868499	FALSE	B3GALNT2
ENSG00000162885	rs2270538	0.113054	0.020208	5.59452	0.0156833	0.0231606	0.677155	-0.00425478	0.0219213	-0.194093	0.846109	0.983414	FALSE	B3GALNT2
ENSG00000162889	rs4074956	0.0246743	0.0126196	1.95524	-0.0444475	0.0185029	-2.40219	0.033468	0.017753	1.8852	0.0597231	0.737486	FALSE	MAPKAPK2
ENSG00000162910	rs849749	-0.0840983	0.0125477	-6.7023	-0.0265976	0.0175044	-1.51948	0.00933125	0.0181849	0.513132	0.608402	0.953594	FALSE	MRPL55
ENSG00000162913	rs10916278	0.0426922	0.0117584	3.63079	0.00422792	0.0166754	0.253542	-0.0106756	0.0166567	-0.640918	0.521629	0.935408	FALSE	OBSCN-AS1
ENSG00000162946	rs751229	-0.254503	0.0234849	-10.8369	-0.0313929	0.0369537	-0.84952	0.0214893	0.0336564	0.638491	0.523565	0.935408	FALSE	DISC1
ENSG00000163041	rs6678547	0.232109	0.0132441	17.5255	-0.00754782	0.0163983	-0.460282	0.00267469	0.0197885	0.135164	0.892491	0.987781	FALSE	H3-3A
ENSG00000163050	rs6426584	0.437691	0.0246066	17.7876	-0.0296599	0.0341849	-0.867632	0.0053254	0.0338275	0.157428	0.874913	0.987774	FALSE	COQ8A
ENSG00000163050	rs12079122	0.413793	0.0309183	13.3834	-0.0345923	0.0278365	-1.2427	0.025818	0.0411042	0.628112	0.529986	0.935408	FALSE	COQ8A
ENSG00000163125	rs4970946	0.0806737	0.0146892	5.49205	-0.0397434	0.017582	-2.26046	-0.0226287	0.0223832	-1.01096	0.312197	0.885662	FALSE	RPRD2
ENSG00000163131	rs10888384	0.0672035	0.0150349	4.46982	0.039919	0.0250394	1.59425	-0.0177241	0.0214915	-0.824699	0.409753	0.909944	FALSE	CTSS
ENSG00000163141	rs7540258	0.254323	0.0333308	7.63028	0.0610219	0.0231107	2.64042	-0.0869967	0.0498768	-1.74423	0.0814346	0.780623	FALSE	BNIPL
ENSG00000163218	rs3006445	0.0358658	0.010075	3.55988	0.0119077	0.0170237	0.699476	-0.0036654	0.0138659	-0.264346	0.791518	0.975084	FALSE	PGLYRP4
ENSG00000163220	rs1560832	-0.135279	0.0192976	-7.01012	-0.0446023	0.0234319	-1.90349	0.0607904	0.0274204	2.21698	0.0273917	0.655453	FALSE	S100A9
ENSG00000163220	rs3006475	0.106843	0.0273489	3.90667	-0.0177999	0.0201272	-0.884372	0.0265752	0.0380839	0.697806	0.485587	0.929379	FALSE	S100A9
ENSG00000163221	rs724781	-0.392385	0.0304867	-12.8707	-0.195133	0.0371924	-5.24658	0.118694	0.0437103	2.71548	0.0069998	0.451554	FALSE	S100A12
ENSG00000163221	rs3795391	0.377901	0.0432583	8.73592	-0.142654	0.0319927	-4.45895	0.0495124	0.0600893	0.82398	0.410051	0.909976	FALSE	S100A12
ENSG00000163354	rs12023499	-0.0718122	0.0216599	-3.31545	0.0433856	0.0218292	1.9875	0.015961	0.0295133	0.540808	0.588766	0.949067	FALSE	DCST2
ENSG00000163362	rs6427863	-0.0896877	0.0285711	-3.13911	0.0309724	0.019422	1.59471	-0.00832835	0.0377442	-0.220653	0.825367	0.979862	FALSE	INAVA
ENSG00000163362	rs296534	0.0431832	0.0175933	2.45452	0.0125004	0.0244463	0.511343	0.0259411	0.0255391	1.01574	0.310988	0.885662	FALSE	INAVA
ENSG00000163374	rs2666826	-0.0714613	0.00948086	-7.53743	-0.0143466	0.0119397	-1.20159	0.0310692	0.0137334	2.2623	0.0239131	0.639967	FALSE	YY1AP1
ENSG00000163382	rs879461	-0.083266	0.0138216	-6.02432	0.0280975	0.017617	1.59491	0.0212354	0.0201505	1.05384	0.292665	0.882774	FALSE	NAXE
ENSG00000163393	rs1857234	0.258045	0.0213586	12.0815	-0.0603459	0.0242102	-2.49258	-0.0040214	0.0302177	-0.133081	0.894143	0.987781	FALSE	SLC22A15
ENSG00000163435	rs11586632	-0.293536	0.0235579	-12.4602	-0.0567324	0.0362898	-1.56332	0.0410133	0.0335707	1.2217	0.222393	0.868499	FALSE	ELF3
ENSG00000163468	rs11264467	-0.425029	0.0631742	-6.7279	-0.0566622	0.0140016	-4.04683	0.0239727	0.01568	1.52887	0.128008	0.842091	FALSE	CCT3
ENSG00000163468	rs12134983	0.336856	0.0637121	5.28716	-0.0514484	0.0140457	-3.66292	0.0149681	0.015771	0.949096	0.343872	0.893445	FALSE	CCT3
ENSG00000163472	rs949464	0.319559	0.0140832	22.6908	-0.0860952	0.0238889	-3.60398	0.0282527	0.0194705	1.45105	0.147241	0.845658	FALSE	TMEM79
ENSG00000163531	rs2278796	-0.527946	0.0972475	-5.42889	0.0601151	0.0231201	2.60012	-0.0660473	0.024938	-2.64846	0.00822407	0.472023	FALSE	NFASC
ENSG00000163531	rs58066240	0.493908	0.0979145	5.04428	0.0574424	0.0232418	2.47152	-0.0610717	0.0249673	-2.44607	0.0146254	0.553924	FALSE	NFASC
ENSG00000163534	rs61691958	-0.371124	0.0600933	-6.1758	-0.0579764	0.0497709	-1.16487	-0.0521811	0.0824202	-0.633111	0.526978	0.935408	FALSE	FCRL1
ENSG00000163534	rs10908596	-0.220583	0.0450296	-4.89861	-0.128976	0.0547709	-2.35482	0.109406	0.0654099	1.67262	0.0946905	0.803093	FALSE	FCRL1
ENSG00000163545	rs13374813	-0.0998913	0.0154152	-6.48003	0.00633238	0.0216846	0.292022	-0.0297576	0.0213479	-1.39393	0.16364	0.851461	FALSE	NUAK2
ENSG00000163545	rs1539695	-0.111947	0.0156397	-7.15788	-0.0318143	0.0216545	-1.46917	0.0271287	0.0225143	1.20496	0.231983	0.868499	FALSE	NUAK2
ENSG00000163568	rs2793845	-0.25636	0.0538145	-4.76378	-0.020691	0.049372	-0.419084	0.0995366	0.0797443	1.2482	0.212177	0.868499	FALSE	AIM2
ENSG00000163875	rs34746385	-0.095635	0.0284398	-3.36272	-0.0149586	0.0161628	-0.925494	-0.0148023	0.0384098	-0.385378	0.699999	0.961474	FALSE	MEAF6
ENSG00000164002	rs4660419	0.11864	0.0252251	4.70326	-0.0357567	0.0212912	-1.67941	0.06493	0.0342858	1.89379	0.0585329	0.737486	FALSE	EXO5
ENSG00000164008	rs10493114	0.131204	0.0160844	8.15722	-0.0244645	0.0182377	-1.34142	-0.0263577	0.0221368	-1.19068	0.233984	0.868499	FALSE	C1orf50
ENSG00000164008	rs12024615	0.0470164	0.0154502	3.04309	-0.0561311	0.0179078	-3.13445	0.0380138	0.0219799	1.72948	0.0840067	0.783361	FALSE	C1orf50
ENSG00000164010	rs6674019	0.148206	0.0187626	7.89901	0.0248754	0.026243	0.947886	-0.00884883	0.02351	-0.376386	0.706827	0.962245	FALSE	ERMAP
ENSG00000164010	rs6675994	0.14143	0.0261245	5.41367	-0.00147958	0.0197753	-0.0748196	0.0615183	0.031518	1.95184	0.0512616	0.728631	FALSE	ERMAP
ENSG00000164010	rs10890218	0.158641	0.0213995	7.41334	0.0317369	0.0217577	1.45865	-0.0299702	0.0277529	-1.0799	0.280366	0.878735	FALSE	ERMAP
ENSG00000168159	rs12084511	0.151239	0.0223258	6.77419	-0.0307691	0.0164378	-1.87185	0.017735	0.0307796	0.576193	0.564527	0.942886	FALSE	RNF187
ENSG00000168275	rs2752	0.270078	0.0142121	19.0034	-0.0399388	0.0248865	-1.60484	0.0155384	0.0208505	0.74523	0.456665	0.921668	FALSE	COA6
ENSG00000168275	rs594657	0.0735881	0.0154644	4.75856	-0.0078119	0.0222093	-0.35174	-0.0256613	0.0222382	-1.15393	0.249136	0.869799	FALSE	COA6
ENSG00000168528	rs4949377	-1.08514	0.113868	-9.5298	-0.0159123	0.0473434	-0.336104	-0.180441	0.0725233	-2.48804	0.0131118	0.532045	FALSE	SERINC2
ENSG00000168528	rs10914330	0.563016	0.104808	5.37188	-0.0239692	0.0468234	-0.511907	-0.165573	0.0734196	-2.25516	0.0246025	0.646379	FALSE	SERINC2
ENSG00000168653	rs3768324	-0.107594	0.0126632	-8.49656	0.00091422	0.0153413	0.0595922	-0.00184063	0.0165101	-0.111485	0.911242	0.9891	FALSE	NDUFS5
ENSG00000168653	rs78058161	0.102082	0.0113078	9.02761	0.0142389	0.0162022	0.878825	-0.0193784	0.0152856	-1.26775	0.205914	0.868499	FALSE	NDUFS5
ENSG00000168765	rs604337	0.651752	0.0478329	13.6256	-0.0636283	0.0366506	-1.73608	-0.0161438	0.0630858	-0.255903	0.798032	0.976399	FALSE	GSTM4
ENSG00000168765	rs686163	0.450054	0.0316003	14.2421	-0.117652	0.0478995	-2.45621	0.0576101	0.0415513	1.38648	0.165864	0.851634	FALSE	GSTM4
ENSG00000168765	rs115636764	0.686532	0.0567377	12.1001	-0.0350847	0.0333374	-1.05241	-0.273535	0.0839669	-3.25766	0.00117463	0.233775	FALSE	GSTM4
ENSG00000168765	rs655315	-0.138719	0.0287566	-4.82389	-0.0760058	0.0523076	-1.45305	0.00789071	0.0418035	0.188757	0.850416	0.983941	FALSE	GSTM4
ENSG00000169174	rs472495	-0.283891	0.0573606	-4.94924	-0.0401541	0.0849859	-0.47248	-0.0650989	0.0852536	-0.76359	0.44555	0.918846	FALSE	PCSK9
ENSG00000169174	rs11206510	-0.25946	0.0803606	-3.2287	-0.0786753	0.0709571	-1.10877	-0.0218486	0.112583	-0.194067	0.846208	0.983414	FALSE	PCSK9
ENSG00000169224	rs10925076	-0.114314	0.0378237	-3.02227	-0.0913809	0.0419619	-2.17771	-0.0284201	0.0528595	-0.537653	0.590912	0.94977	FALSE	GCSAML
ENSG00000169231	rs370545	-0.200299	0.0177228	-11.3018	-0.0122636	0.0299649	-0.409266	-0.0276803	0.0253621	-1.0914	0.275275	0.878411	FALSE	THBS3
ENSG00000169241	rs11264331	0.0511138	0.0140947	3.62646	-0.00476744	0.0225183	-0.211715	0.0100847	0.0190609	0.52908	0.597454	0.950814	FALSE	SLC50A1
ENSG00000169442	rs1071849	-0.473373	0.031515	-15.0206	-0.0554589	0.0361574	-1.53382	0.0588683	0.0445126	1.32251	0.187248	0.865536	FALSE	CD52
ENSG00000169442	rs12145714	-0.132795	0.0311217	-4.26696	-0.0550352	0.0347054	-1.58578	0.0617547	0.04223	1.46234	0.143969	0.843329	FALSE	CD52
ENSG00000169504	rs11249178	0.132966	0.0224097	5.93342	0.0407181	0.0292203	1.39349	0.0219951	0.0322299	0.682442	0.495105	0.93078	FALSE	CLIC4
ENSG00000169598	rs7528951	0.0684278	0.0121901	5.61338	-0.0187329	0.022268	-0.841248	-0.00848308	0.0176409	-0.480877	0.630724	0.954242	FALSE	DFFB
ENSG00000169641	rs1208930	-0.103712	0.0185278	-5.59762	-0.0224803	0.0243734	-0.922329	-0.00682119	0.0267593	-0.25491	0.799269	0.976399	FALSE	LUZP1
ENSG00000169885	rs60147457	0.031725	0.00899404	3.52734	0.00967803	0.0113826	0.850245	0.00586039	0.0127493	0.459662	0.645788	0.954242	FALSE	CALML6
ENSG00000169914	rs6681186	-0.114479	0.0162553	-7.04255	0.00341419	0.0219398	0.155616	0.0131394	0.0233814	0.561957	0.57419	0.945045	FALSE	OTUD3
ENSG00000169972	rs34734423	-0.174036	0.0194456	-8.94991	-0.00661398	0.0166707	-0.396741	-0.010527	0.02827	-0.372375	0.709682	0.962245	FALSE	PUSL1
ENSG00000169991	rs6670473	-0.0808852	0.0216354	-3.73856	0.0164936	0.0219693	0.750757	0.0239864	0.0327093	0.733318	0.463494	0.923307	FALSE	IFFO2
ENSG00000170128	rs10920091	0.123397	0.0306558	4.02524	0.0517906	0.0426762	1.21357	0.0495038	0.0457248	1.08265	0.279139	0.878735	FALSE	GPR25
ENSG00000170128	rs6660197	0.159914	0.0463358	3.45119	0.0889975	0.0349	2.55007	-0.022958	0.0624886	-0.367394	0.713337	0.963125	FALSE	GPR25
ENSG00000171357	rs12137934	-0.0867706	0.0103326	-8.39773	-0.00476239	0.0139209	-0.342104	0.00799892	0.0152015	0.526194	0.598921	0.950814	FALSE	LURAP1
ENSG00000171488	rs541122	-0.110847	0.0249686	-4.43945	0.101875	0.0393042	2.59196	-0.0587506	0.0343998	-1.70788	0.0879439	0.792052	FALSE	LRRC8C
ENSG00000171492	rs2475846	0.099362	0.0127281	7.80652	-0.024951	0.0211492	-1.17976	0.0304561	0.0180328	1.68893	0.0916518	0.79611	FALSE	LRRC8D
ENSG00000171517	rs6686337	0.0976437	0.01067	9.15125	0.00220179	0.0124984	0.176166	-0.00288241	0.014791	-0.194877	0.845519	0.983414	FALSE	LPAR3
ENSG00000171603	rs11806520	0.0699858	0.0244526	2.86211	-0.0193459	0.0174141	-1.11093	0.0200011	0.0365027	0.547935	0.583773	0.947834	FALSE	CLSTN1
ENSG00000171621	rs72641831	-0.206409	0.0253261	-8.15004	0.0294439	0.0303033	0.97164	-0.0112392	0.0389254	-0.288737	0.77291	0.971784	FALSE	SPSB1
ENSG00000171680	rs111497797	-0.246454	0.0297316	-8.28929	0.0193475	0.0217613	0.889078	-0.00671016	0.0417699	-0.160646	0.872396	0.987774	FALSE	PLEKHG5
ENSG00000171729	rs2143580	-0.215748	0.0308751	-6.98779	-0.00484471	0.0315749	-0.153435	-0.0221733	0.0357868	-0.619595	0.535728	0.935537	FALSE	TMEM51
ENSG00000171729	rs12040275	0.112087	0.0236638	4.73664	-0.015241	0.0356509	-0.427507	-0.00240699	0.0338431	-0.071122	0.943337	0.992347	FALSE	TMEM51
ENSG00000171729	rs2206761	0.355239	0.0299209	11.8726	0.0415725	0.0365014	1.13893	-0.0709368	0.0326731	-2.17111	0.0301702	0.673977	FALSE	TMEM51
ENSG00000171735	rs11586867	-0.0363909	0.0132625	-2.7439	-0.0819544	0.0214304	-3.82421	-0.00449219	0.0184414	-0.243592	0.807686	0.977948	FALSE	CAMTA1
ENSG00000171793	rs10789262	-0.0397615	0.0164487	-2.41731	0.0198006	0.0228537	0.866408	-0.0660983	0.0238942	-2.76629	0.00579168	0.450243	FALSE	CTPS1
ENSG00000171793	rs11209604	0.100863	0.0260449	3.87265	-0.0129469	0.0187858	-0.689185	-0.0433629	0.0361532	-1.19942	0.231567	0.868499	FALSE	CTPS1
ENSG00000171806	rs12122767	-0.321871	0.0206936	-15.5542	-0.0217691	0.0149921	-1.45204	-0.00501748	0.0298287	-0.16821	0.866434	0.987774	FALSE	METTL18
ENSG00000171943	rs6683357	0.208245	0.0193213	10.778	-0.0317352	0.0313722	-1.01157	0.0145963	0.0282001	0.517598	0.604777	0.952761	FALSE	SRGAP2C
ENSG00000172260	rs11209948	-0.329873	0.0231172	-14.2696	-0.0925684	0.0364239	-2.54142	0.0604207	0.0336209	1.79712	0.0727817	0.766734	FALSE	NEGR1
ENSG00000173171	rs370545	-0.0297678	0.0201096	-1.48028	0.0359003	0.034098	1.05286	-0.0619013	0.0289048	-2.14156	0.0324958	0.679519	FALSE	MTX1
ENSG00000173212	rs1775511	0.18555	0.0284563	6.52053	-0.023405	0.0368036	-0.635943	0.00413305	0.0409929	0.100824	0.919891	0.989909	FALSE	MAB21L3
ENSG00000173369	rs9434	0.379933	0.0709892	5.35199	0.0702219	0.104862	0.669662	-0.0918742	0.101772	-0.902747	0.366812	0.899381	FALSE	C1QB
ENSG00000173372	rs291993	0.22198	0.066569	3.33459	0.0073202	0.118852	0.061591	-0.000821285	0.0966875	-0.00849422	0.993223	0.99893	FALSE	C1QA
ENSG00000173372	rs12130508	0.383292	0.0730143	5.24955	0.084022	0.0959651	0.875547	-0.13376	0.10798	-1.23875	0.215665	0.868499	FALSE	C1QA
ENSG00000173409	rs11122186	-0.07805	0.0257512	-3.03092	0.00579504	0.016492	0.351385	-0.0317023	0.0337392	-0.939629	0.347554	0.893445	FALSE	ARV1
ENSG00000173409	rs11122172	-0.0457775	0.0150978	-3.03206	0.00976018	0.0229094	0.426034	-0.0117629	0.0201158	-0.58476	0.558754	0.941558	FALSE	ARV1
ENSG00000173660	rs41292543	-0.0842949	0.0150025	-5.61873	-0.000653381	0.0115714	-0.0564649	-0.0582547	0.0229647	-2.53671	0.0113589	0.51445	FALSE	UQCRH
ENSG00000173726	rs7554276	0.0358824	0.00975185	3.67955	-0.0217863	0.0128766	-1.69194	-0.0151328	0.0137445	-1.101	0.271071	0.877209	FALSE	TOMM20
ENSG00000174175	rs72712029	-0.0740673	0.0266925	-2.77483	0.0780449	0.0324001	2.40879	-0.129978	0.0378786	-3.43144	0.000643227	0.186799	FALSE	SELP
ENSG00000174514	rs3747968	0.0369296	0.0121049	3.0508	-0.0137568	0.0126307	-1.08916	0.00220383	0.0182156	0.120986	0.903703	0.988056	FALSE	MFSD4A
ENSG00000174529	rs11240352	-0.0623907	0.0156365	-3.99008	-0.0118886	0.0249609	-0.476287	-0.00640168	0.0215974	-0.296411	0.766926	0.971302	FALSE	TMEM81
ENSG00000174574	rs7538228	-0.0952752	0.0119708	-7.95895	-0.00127538	0.0107876	-0.118227	0.00654372	0.017262	0.379082	0.70464	0.962109	FALSE	AKIRIN1
ENSG00000174574	rs3768324	-0.038106	0.00950659	-4.00838	0.00125872	0.0125743	0.100103	-0.000938482	0.0134789	-0.0696258	0.944492	0.992347	FALSE	AKIRIN1
ENSG00000174606	rs10864037	0.082825	0.00962796	8.60255	0.00406617	0.0150489	0.270197	-0.017517	0.0133257	-1.31452	0.189363	0.865536	FALSE	ANGEL2
ENSG00000175130	rs909001	-0.14241	0.0413995	-3.43989	0.0937939	0.0427728	2.19284	0.0407313	0.0602567	0.675963	0.499132	0.931482	FALSE	MARCKSL1
ENSG00000175984	rs6537825	0.290387	0.0523415	5.54793	0.116523	0.031599	3.68755	0.0158562	0.0772231	0.20533	0.83735	0.982432	FALSE	DENND2C
ENSG00000175984	rs222500	0.0892309	0.0283371	3.1489	0.109717	0.0490062	2.23885	0.00900884	0.0395262	0.227921	0.819722	0.979862	FALSE	DENND2C
ENSG00000176022	rs3766186	-0.155765	0.0228579	-6.8145	0.0138309	0.0161961	0.853966	-0.0614118	0.0336183	-1.82674	0.0681879	0.749743	FALSE	B3GALT6
ENSG00000176083	rs11247931	-0.322254	0.0653629	-4.93023	0.0611441	0.0703198	0.869515	0.155179	0.0986483	1.57305	0.116044	0.832816	FALSE	ZNF683
ENSG00000176092	rs3795686	0.190922	0.0300555	6.35233	0.0812019	0.0387244	2.09692	-0.0752244	0.0412938	-1.82169	0.0689409	0.749912	FALSE	CRYBG2
ENSG00000176092	rs10794531	-0.15276	0.0290566	-5.25733	-0.0300679	0.0372997	-0.806116	0.107961	0.0414094	2.60717	0.00963583	0.482849	FALSE	CRYBG2
ENSG00000176393	rs4950807	-0.619525	0.0179183	-34.575	0.0397367	0.0217158	1.82985	-0.0134933	0.0200415	-0.673267	0.500844	0.931597	FALSE	RNPEP
ENSG00000176393	rs16849483	-0.163137	0.0205	-7.9579	0.0289505	0.020143	1.43725	0.000128776	0.0229731	0.00560551	0.995528	0.99938	FALSE	RNPEP
ENSG00000176393	rs4950756	-0.0523359	0.016659	-3.14161	0.0433667	0.0226165	1.91748	-0.0160742	0.019192	-0.837549	0.402419	0.906836	FALSE	RNPEP
ENSG00000177000	rs3818762	0.190599	0.0169434	11.2491	-0.0257116	0.0195383	-1.31596	0.029219	0.022284	1.31121	0.190164	0.865536	FALSE	MTHFR
ENSG00000177000	rs3753582	0.189854	0.0262462	7.23357	-0.0205409	0.0162312	-1.26552	0.0608035	0.0326826	1.86042	0.0637035	0.737486	FALSE	MTHFR
ENSG00000177000	rs4075034	0.103151	0.0147779	6.98007	-0.0194753	0.0213991	-0.910101	0.0139875	0.0212445	0.658405	0.51043	0.934616	FALSE	MTHFR
ENSG00000177272	rs2640480	-0.118892	0.0223504	-5.31946	0.00469231	0.0298831	0.157022	0.0407788	0.0338567	1.20445	0.228643	0.868499	FALSE	KCNA3
ENSG00000177301	rs12086457	-0.0754372	0.0196617	-3.83676	0.0209967	0.0287224	0.731023	0.00791753	0.029401	0.269295	0.787801	0.974812	FALSE	KCNA2
ENSG00000177614	rs714214	0.0672747	0.0140741	4.78004	0.014722	0.0143642	1.02491	-0.0232009	0.0203958	-1.13753	0.255724	0.871227	FALSE	PGBD5
ENSG00000177628	rs2009578	0.152049	0.0199111	7.63639	0.00125229	0.0242733	0.0515915	0.00112366	0.0291386	0.0385624	0.969254	0.99619	FALSE	GBA
ENSG00000177868	rs2816599	0.321509	0.0138999	23.1302	0.0139551	0.0174908	0.797854	-0.0230274	0.0199	-1.15715	0.247653	0.869062	FALSE	SVBP
ENSG00000178096	rs77644650	0.0936743	0.0298047	3.14294	0.0169587	0.0243594	0.696184	0.0254267	0.0426291	0.596464	0.551034	0.938815	FALSE	BOLA1
ENSG00000179051	rs12077703	0.102106	0.0131212	7.78178	-0.0360858	0.0185726	-1.94296	0.0293492	0.0184504	1.59071	0.111954	0.832335	FALSE	RCC2
ENSG00000179163	rs35385477	-0.226836	0.0214749	-10.5629	0.0154045	0.0368664	0.417847	-0.00781068	0.0319801	-0.244235	0.807081	0.97787	FALSE	FUCA1
ENSG00000179163	rs2502973	-0.166058	0.0311751	-5.32661	-0.00595386	0.0298412	-0.199518	0.0394369	0.0431427	0.914103	0.360786	0.898161	FALSE	FUCA1
ENSG00000179403	rs3813208	0.184287	0.0245062	7.52001	-0.0187674	0.0144314	-1.30046	0.0627329	0.0263297	2.38259	0.0176785	0.598048	FALSE	VWA1
ENSG00000179403	rs2144440	-0.134458	0.0280679	-4.79046	-0.00218448	0.0136485	-0.160053	-0.0288095	0.0412867	-0.697791	0.485473	0.929379	FALSE	VWA1
ENSG00000179743	rs4661346	-0.0856788	0.0154313	-5.55228	-0.068104	0.0197603	-3.44651	0.0378709	0.0218369	1.73426	0.0838945	0.783361	FALSE	AL450998.2
ENSG00000179743	rs848302	0.0840747	0.0191537	4.38948	-0.0328098	0.0176478	-1.85914	-0.0396982	0.0268617	-1.47788	0.139936	0.843329	FALSE	AL450998.2
ENSG00000179862	rs35873233	0.555312	0.0404112	13.7415	0.0776426	0.0296702	2.61685	0.0688334	0.0564886	1.21854	0.223476	0.868499	FALSE	CITED4
ENSG00000179902	rs507482	0.199968	0.0185348	10.7888	0.00860886	0.0140323	0.613503	-0.0138685	0.0219395	-0.632126	0.527444	0.935408	FALSE	C1orf194
ENSG00000179902	rs682288	-0.0811934	0.0114793	-7.07301	0.00720087	0.0170728	0.421774	-0.00425066	0.016563	-0.256636	0.797836	0.976399	FALSE	C1orf194
ENSG00000179902	rs2060335	-0.177766	0.0246443	-7.21326	0.010121	0.0127748	0.792257	-0.0448137	0.0310736	-1.44218	0.149615	0.847486	FALSE	C1orf194
ENSG00000180198	rs12131711	-0.0757506	0.0168257	-4.50209	0.0812877	0.0242043	3.3584	-0.0307123	0.0232523	-1.32083	0.186819	0.865536	FALSE	RCC1
ENSG00000181218	rs1925722	-0.111196	0.0345084	-3.22229	0.0034037	0.0320924	0.10606	0.021435	0.0482347	0.444389	0.656781	0.954242	FALSE	H2AW
ENSG00000181754	rs529773	-0.124634	0.0186162	-6.69493	-0.0655401	0.0329988	-1.98613	0.0469156	0.0274897	1.70666	0.0885113	0.792052	FALSE	AMIGO1
ENSG00000181873	rs72757824	0.0664994	0.0205687	3.23304	-0.0625388	0.0295083	-2.11937	0.0790556	0.0292693	2.70098	0.00717369	0.451982	FALSE	IBA57
ENSG00000182118	rs4378192	-0.2755	0.0450163	-6.12001	0.358525	0.065566	5.46816	-0.312689	0.0647392	-4.82998	1.66168e-06	0.00584007	TRUE	FAM89A
ENSG00000182118	rs1321130	0.246902	0.047743	5.17149	0.207618	0.06224	3.33576	-0.119927	0.0690747	-1.73619	0.0828615	0.782088	FALSE	FAM89A
ENSG00000182134	rs3748612	0.124677	0.017382	7.17276	-0.00709711	0.0236915	-0.299564	-0.0100553	0.0254732	-0.39474	0.693131	0.959239	FALSE	TDRKH
ENSG00000182183	rs546662	0.125067	0.0317419	3.94011	-0.0169372	0.029378	-0.576528	0.042077	0.0447632	0.939991	0.347415	0.893445	FALSE	SHISAL2A
ENSG00000182749	rs10449775	-0.0576239	0.0248488	-2.31898	0.146096	0.0425869	3.43054	-0.0656912	0.037134	-1.76903	0.0772228	0.772598	FALSE	PAQR7
ENSG00000182827	rs2306120	0.0520302	0.010726	4.85083	0.00941151	0.0177015	0.531678	-0.00227302	0.0153111	-0.148456	0.881995	0.987774	FALSE	ACBD3
ENSG00000183347	rs9428021	0.140749	0.040388	3.48492	-0.045196	0.0559838	-0.807305	0.00345308	0.0553113	0.0624298	0.950224	0.992925	FALSE	GBP6
ENSG00000183386	rs35655346	0.529552	0.044465	11.9094	0.0306311	0.0346549	0.883892	-0.0611102	0.0577546	-1.0581	0.290193	0.881463	FALSE	FHL3
ENSG00000183386	rs111501991	0.476157	0.0407485	11.6853	0.0267682	0.0342313	0.781981	-0.0523769	0.0598609	-0.874977	0.381707	0.90345	FALSE	FHL3
ENSG00000183386	rs4072980	0.235295	0.0314016	7.49309	-0.00771934	0.0454025	-0.17002	0.0255701	0.0413166	0.618882	0.536044	0.935537	FALSE	FHL3
ENSG00000183431	rs28545785	0.300687	0.0306855	9.799	0.0298065	0.0239752	1.24322	0.0730067	0.0399907	1.82559	0.0683223	0.749743	FALSE	SF3A3
ENSG00000183431	rs4072980	0.189092	0.021554	8.77296	0.0293106	0.0315396	0.929326	0.0258393	0.028544	0.905241	0.365678	0.899381	FALSE	SF3A3
ENSG00000183431	rs111501991	0.126325	0.0282228	4.476	0.0351252	0.0237543	1.47869	0.0587046	0.0413929	1.41823	0.156782	0.847582	FALSE	SF3A3
ENSG00000183520	rs4072980	0.043798	0.0102559	4.27052	-0.0130525	0.0164583	-0.793065	0.00355678	0.0148786	0.239053	0.811068	0.977948	FALSE	UTP11
ENSG00000183598	rs11205310	1.14669	0.0677868	16.9161	-0.0432753	0.0252993	-1.71054	0.0290597	0.0420908	0.690406	0.490022	0.92993	FALSE	H3C13
ENSG00000183598	rs12023231	-1.14259	0.0692159	-16.5076	-0.0472153	0.0248531	-1.89977	0.0478172	0.0434345	1.1009	0.271128	0.877209	FALSE	H3C13
ENSG00000183682	rs2275767	0.0850506	0.0243981	3.48595	-0.00755088	0.0349203	-0.216232	-0.000959153	0.0352378	-0.0272194	0.978285	0.998324	FALSE	BMP8A
ENSG00000183726	rs1293259	0.193045	0.0124709	15.4796	-0.0116664	0.0109111	-1.06922	-0.0129176	0.0169797	-0.760769	0.447014	0.919006	FALSE	TMEM50A
ENSG00000183726	rs3093614	0.148311	0.00952713	15.5672	-0.0159161	0.0142472	-1.11714	7.83374e-05	0.0124344	0.00630007	0.994974	0.99938	FALSE	TMEM50A
ENSG00000183780	rs594657	0.133731	0.0100457	13.3123	0.0195969	0.0143489	1.36574	-0.012305	0.0145395	-0.846313	0.397481	0.905604	FALSE	SLC35F3
ENSG00000183814	rs10915936	0.0597336	0.0158973	3.75748	-0.0312526	0.0213484	-1.46393	-0.0143485	0.0228661	-0.627502	0.530382	0.935408	FALSE	LIN9
ENSG00000184005	rs1251490	-0.201337	0.0215374	-9.34823	0.00365853	0.038221	0.0957205	0.0405889	0.0306831	1.32284	0.186331	0.865536	FALSE	ST6GALNAC3
ENSG00000184005	rs1344929	-0.0913017	0.0219944	-4.15113	0.043517	0.0357233	1.21817	0.000261362	0.0306828	0.00851821	0.993204	0.99893	FALSE	ST6GALNAC3
ENSG00000184292	rs12068597	1.43506	0.0513787	27.9309	-0.144199	0.0498673	-2.89165	0.0925273	0.0757903	1.22083	0.222623	0.868499	FALSE	TACSTD2
ENSG00000184313	rs746503	-0.0364936	0.00999918	-3.64966	-0.0267419	0.0147855	-1.80866	0.00461576	0.014564	0.31693	0.751353	0.970953	FALSE	MROH7
ENSG00000184389	rs10429859	0.386434	0.0251814	15.346	-0.0218641	0.029651	-0.737382	-0.0594804	0.0365425	-1.6277	0.103958	0.818818	FALSE	A3GALT2
ENSG00000184677	rs55691792	0.195737	0.0166066	11.7867	-0.0289384	0.0228692	-1.26539	0.037451	0.0209001	1.7919	0.0744917	0.771937	FALSE	ZBTB40
ENSG00000184677	rs881646	0.132924	0.0170372	7.80201	0.0380372	0.0223811	1.69953	-0.0498561	0.0209826	-2.37607	0.0179327	0.600803	FALSE	ZBTB40
ENSG00000185155	rs10799347	-0.0547606	0.0148726	-3.68198	0.00337504	0.0208098	0.162185	0.0187189	0.0213628	0.876239	0.381022	0.90345	FALSE	MIXL1
ENSG00000185278	rs10912824	-0.033058	0.0129959	-2.54373	-0.00382145	0.0202509	-0.188705	-0.0307196	0.0190762	-1.61036	0.107791	0.824255	FALSE	ZBTB37
ENSG00000185420	rs6673291	-0.052889	0.0173339	-3.05119	0.0199697	0.0254917	0.783379	-0.0243295	0.0252523	-0.963456	0.335463	0.893445	FALSE	SMYD3
ENSG00000185436	rs59960858	0.0861248	0.030645	2.8104	0.00806154	0.0279511	0.288416	0.0304697	0.0463518	0.657357	0.511116	0.934616	FALSE	IFNLR1
ENSG00000185495	rs4653899	0.106246	0.0256815	4.13706	0.0227045	0.0232771	0.975402	-0.020066	0.0387854	-0.517359	0.60494	0.952783	FALSE	AC138393.1
ENSG00000185495	rs7528514	-0.0508804	0.020876	-2.43727	0.0461581	0.0281156	1.64173	-0.0452779	0.029934	-1.51259	0.131677	0.843329	FALSE	AC138393.1
ENSG00000185499	rs11264341	0.234843	0.0277299	8.46893	0.0578877	0.0466497	1.2409	-0.0528706	0.0396154	-1.3346	0.182278	0.862328	FALSE	MUC1
ENSG00000185499	rs822478	0.14697	0.0300026	4.89856	0.044049	0.0406973	1.08236	-0.053675	0.0435759	-1.23176	0.218634	0.868499	FALSE	MUC1
ENSG00000186063	rs2936033	-0.0421234	0.0145341	-2.89824	-0.0841044	0.0194415	-4.32602	-0.00518188	0.0213858	-0.242305	0.8087	0.977948	FALSE	AIDA
ENSG00000186207	rs16834090	-0.0778382	0.0167458	-4.64822	0.0105737	0.0235078	0.449796	0.00296962	0.0233203	0.127341	0.898772	0.988056	FALSE	LCE5A
ENSG00000186283	rs2152320	-0.112362	0.0127391	-8.82021	0.0346787	0.0232209	1.49342	0.00747112	0.0182117	0.410238	0.68166	0.95654	FALSE	TOR3A
ENSG00000186283	rs61823786	0.0602838	0.0139035	4.33587	0.0519981	0.0192988	2.69437	-0.0135713	0.018659	-0.727334	0.467578	0.924196	FALSE	TOR3A
ENSG00000186283	rs2636278	0.0465947	0.0143992	3.23593	0.0379284	0.0202522	1.8728	0.00573306	0.0192769	0.297405	0.766537	0.971302	FALSE	TOR3A
ENSG00000186301	rs761421	-0.0856027	0.0181234	-4.72332	0.0236216	0.0308612	0.765415	-0.0017688	0.0255654	-0.0691873	0.944852	0.992347	FALSE	MST1P2
ENSG00000186301	rs157252	-0.0995723	0.018539	-5.37097	0.02292	0.0292676	0.783121	-0.00115397	0.0266636	-0.0432788	0.965485	0.994676	FALSE	MST1P2
ENSG00000186301	rs2670495	0.0802535	0.01885	4.25749	0.0380419	0.0275564	1.38051	-0.0231397	0.02736	-0.84575	0.397805	0.905604	FALSE	MST1P2
ENSG00000186364	rs17354594	0.098411	0.0162967	6.03871	-0.0463341	0.0243545	-1.90249	0.0197429	0.0232395	0.849541	0.395842	0.905604	FALSE	NUDT17
ENSG00000186409	rs139704890	-0.0647428	0.0168508	-3.84212	-0.0137194	0.0266119	-0.515537	-0.0217808	0.0241734	-0.901023	0.367699	0.899381	FALSE	CCDC30
ENSG00000186715	rs761422	0.141358	0.0167707	8.42885	0.0221723	0.0300952	0.736737	-0.0321196	0.0241281	-1.33121	0.183597	0.865146	FALSE	MST1L
ENSG00000186827	rs78107697	-0.19539	0.0503639	-3.87956	-0.0730517	0.0374441	-1.95095	-0.0317899	0.0734883	-0.432585	0.665356	0.954242	FALSE	TNFRSF4
ENSG00000186891	rs6697886	-0.237942	0.0471058	-5.05122	-0.0299314	0.0397318	-0.753336	-0.0622025	0.0660755	-0.941386	0.34664	0.893445	FALSE	TNFRSF18
ENSG00000187010	rs644592	0.807485	0.0386246	20.906	-0.0323253	0.0333492	-0.969299	0.0090935	0.0528432	0.172085	0.863375	0.987436	FALSE	RHD
ENSG00000187010	rs614997	0.701026	0.0288385	24.3087	-0.077132	0.0441958	-1.74523	0.0543333	0.0381843	1.42292	0.155154	0.847486	FALSE	RHD
ENSG00000187173	rs1781419	-0.0475255	0.0145346	-3.26981	0.0107179	0.0198655	0.539521	0.00361964	0.0213312	0.169687	0.865336	0.987774	FALSE	LCE2A
ENSG00000187513	rs9425913	-0.0667415	0.0188316	-3.54412	-0.0329292	0.0256053	-1.28603	-0.0338948	0.0278657	-1.21636	0.224245	0.868499	FALSE	GJA4
ENSG00000187583	rs28731045	-0.0654851	0.0249296	-2.6268	-0.0880713	0.0270759	-3.25275	-0.030496	0.037276	-0.818116	0.413638	0.911131	FALSE	PLEKHN1
ENSG00000187608	rs3128117	0.187152	0.0495767	3.775	0.0697092	0.076535	0.910815	-0.043944	0.0707724	-0.620921	0.534757	0.935537	FALSE	ISG15
ENSG00000187800	rs6677442	0.151608	0.0296533	5.11268	0.0517963	0.0236937	2.18608	0.0182743	0.0434849	0.420244	0.674567	0.954242	FALSE	PEAR1
ENSG00000187815	rs72941505	-0.124384	0.0193265	-6.43595	-0.0112215	0.0174828	-0.641863	0.0460193	0.028841	1.59562	0.11085	0.829163	FALSE	ZFP69
ENSG00000187862	rs7538961	0.168671	0.0214383	7.86771	0.0669256	0.0271451	2.46548	-0.0370546	0.0311047	-1.19128	0.233839	0.868499	FALSE	TTC24
ENSG00000187980	rs55981420	0.112501	0.022317	5.04104	0.0790885	0.0197197	4.01063	-0.0372304	0.0322465	-1.15456	0.248469	0.869799	FALSE	PLA2G2C
ENSG00000187980	rs2005393	-0.0523304	0.0161606	-3.23814	0.0968806	0.0258868	3.74248	-0.0351835	0.0234718	-1.49897	0.134635	0.843329	FALSE	PLA2G2C
ENSG00000188157	rs3128117	0.174921	0.0344119	5.08316	0.0461334	0.0533507	0.864719	-0.0482006	0.0493397	-0.976912	0.328842	0.89126	FALSE	AGRN
ENSG00000188290	rs3128117	0.441611	0.0562965	7.84439	0.080762	0.0797236	1.01303	-0.129087	0.0734628	-1.75717	0.0791771	0.773736	FALSE	HES4
ENSG00000188290	rs7526076	-0.260264	0.0612095	-4.25202	0.0184117	0.0694211	0.265217	-0.0768376	0.0815299	-0.942447	0.346242	0.893445	FALSE	HES4
ENSG00000188295	rs2270616	0.138513	0.0178118	7.77651	-0.0357042	0.0271287	-1.3161	0.023269	0.0255662	0.910146	0.362986	0.898708	FALSE	ZNF669
ENSG00000188404	rs2223286	-0.184672	0.0162082	-11.3937	0.013361	0.0215413	0.620251	-0.0123614	0.0231093	-0.534909	0.592761	0.950441	FALSE	SELL
ENSG00000188404	rs3917775	-0.126101	0.0154271	-8.17397	0.0121377	0.0250467	0.484604	-0.00713713	0.0214978	-0.331994	0.740041	0.968662	FALSE	SELL
ENSG00000188529	rs519202	-0.0320467	0.010054	-3.18745	-0.0321546	0.0164293	-1.95716	0.000217411	0.0145851	0.0149064	0.98811	0.998358	FALSE	SRSF10
ENSG00000188585	rs12065736	0.0832499	0.0170813	4.87374	-0.00481524	0.0133652	-0.360282	-0.0612847	0.0248303	-2.46814	0.0137567	0.545897	FALSE	CLEC20A
ENSG00000188610	rs6683357	0.0603134	0.0161052	3.74496	-0.057619	0.0261705	-2.20168	0.0417485	0.0235016	1.77641	0.0759494	0.771937	FALSE	FAM72B
ENSG00000188641	rs1356918	-0.0740743	0.0204751	-3.61777	-0.000722131	0.022565	-0.0320022	-0.0181804	0.0291566	-0.623542	0.533109	0.935473	FALSE	DPYD
ENSG00000188761	rs17464525	0.195466	0.0342798	5.70207	0.0855723	0.0349189	2.4506	-0.0688485	0.0530659	-1.29742	0.194764	0.866524	FALSE	BCL2L15
ENSG00000188976	rs2272757	-0.0697502	0.00978278	-7.1299	0.00106462	0.014146	0.0752592	-0.000566842	0.0141437	-0.0400773	0.968032	0.995887	FALSE	NOC2L
ENSG00000189171	rs7345	0.145179	0.0152578	9.51512	-0.0042519	0.0266764	-0.159388	0.0109113	0.0224585	0.485844	0.627123	0.954242	FALSE	S100A13
ENSG00000189339	rs28635343	0.131528	0.0363323	3.62013	-0.0013973	0.0339316	-0.04118	0.0661123	0.0527261	1.25388	0.210512	0.868499	FALSE	SLC35E2B
ENSG00000189339	rs7796	-0.131471	0.0272832	-4.81877	-0.0494708	0.0481942	-1.02649	0.0699368	0.0383646	1.82295	0.068687	0.749912	FALSE	SLC35E2B
ENSG00000196187	rs56108141	0.0959384	0.0229223	4.18537	0.0110948	0.0171147	0.648261	0.0239528	0.0341001	0.702426	0.482497	0.929379	FALSE	TMEM63A
ENSG00000196189	rs2248273	0.0965402	0.0214234	4.50629	-0.0227256	0.0249056	-0.91247	-0.00909352	0.0296419	-0.30678	0.75903	0.971302	FALSE	SEMA4A
ENSG00000196189	rs11264435	0.102324	0.0213031	4.80323	-0.00810856	0.0235142	-0.344837	-0.0437575	0.0300186	-1.45768	0.145353	0.843329	FALSE	SEMA4A
ENSG00000196242	rs12045700	-0.0855679	0.0153997	-5.55645	-0.0458051	0.0130846	-3.50069	0.0221705	0.021009	1.05528	0.291492	0.882305	FALSE	OR2C3
ENSG00000196242	rs12141850	0.0626173	0.0118009	5.30616	-0.0304459	0.0150709	-2.02018	-0.0153572	0.0167977	-0.914246	0.361117	0.898161	FALSE	OR2C3
ENSG00000196352	rs10864181	-0.270767	0.0165036	-16.4065	0.0188568	0.0226602	0.832152	-0.0375501	0.0237299	-1.5824	0.113933	0.832335	FALSE	CD55
ENSG00000196369	rs6670984	0.0682762	0.0236971	2.88121	-0.0190709	0.0327914	-0.581582	0.0186272	0.033334	0.558806	0.576394	0.945147	FALSE	SRGAP2B
ENSG00000196369	rs1298954	-0.0460314	0.0240853	-1.91118	0.0234825	0.0342405	0.685809	-0.0439143	0.0338164	-1.29861	0.194725	0.866524	FALSE	SRGAP2B
ENSG00000196418	rs76962482	-0.169349	0.0257835	-6.56811	0.0173449	0.0182037	0.952827	0.0282545	0.0384605	0.734637	0.462635	0.922518	FALSE	ZNF124
ENSG00000196418	rs28830522	-0.0823869	0.0188766	-4.3645	0.0130284	0.0217938	0.597802	0.0183805	0.0277433	0.662522	0.507765	0.934192	FALSE	ZNF124
ENSG00000196505	rs12142301	0.0499756	0.0111765	4.4715	0.0313274	0.0182825	1.71352	-0.00399157	0.0153568	-0.259922	0.794943	0.975985	FALSE	GDAP2
ENSG00000196890	rs190251	-0.0308228	0.0122643	-2.51321	0.0129933	0.0185126	0.701862	-0.0161142	0.0177366	-0.908525	0.3655	0.899381	FALSE	H2BU1
ENSG00000197147	rs12118131	-0.48602	0.0208307	-23.3319	0.0298044	0.0353216	0.843799	-0.0283095	0.03001	-0.943335	0.345867	0.893445	FALSE	LRRC8B
ENSG00000197323	rs11803022	-0.0803936	0.0164304	-4.89297	0.0202823	0.0119618	1.69559	-0.00335161	0.0232833	-0.143949	0.88565	0.987774	FALSE	TRIM33
ENSG00000197323	rs3827735	0.0640606	0.0151656	4.22409	0.0187452	0.0120019	1.56186	0.00334339	0.0211893	0.157786	0.875025	0.987774	FALSE	TRIM33
ENSG00000197403	rs2564856	-0.176383	0.0266768	-6.61182	-0.0213089	0.0442325	-0.481748	0.00534552	0.0382107	0.139896	0.888743	0.987781	FALSE	OR6N1
ENSG00000197403	rs1864346	0.0983773	0.0295876	3.32495	-0.0398443	0.0382777	-1.04093	0.0380773	0.041037	0.927876	0.353724	0.897195	FALSE	OR6N1
ENSG00000197429	rs61784821	-0.113189	0.0161269	-7.01865	-0.0138877	0.0208277	-0.666791	-0.0221963	0.0233926	-0.948859	0.343175	0.893445	FALSE	IPP
ENSG00000197520	rs28765200	-0.108158	0.0249796	-4.32985	-0.0323735	0.0345035	-0.938269	0.0113627	0.0359479	0.316088	0.751952	0.971237	FALSE	FAM177B
ENSG00000197568	rs111723337	-0.0677262	0.0172844	-3.91834	0.00229822	0.0182918	0.125642	-0.0253134	0.0244547	-1.03511	0.300774	0.884637	FALSE	HHLA3
ENSG00000197747	rs3007690	0.167277	0.0409475	4.08517	0.0860473	0.0266402	3.22997	-0.0501119	0.0568263	-0.881844	0.378041	0.902917	FALSE	S100A10
ENSG00000197780	rs28522171	0.0701148	0.0206144	3.40125	0.00198741	0.0203232	0.0977904	0.00355587	0.0284721	0.12489	0.900648	0.988056	FALSE	TAF13
ENSG00000197780	rs12025134	-0.045488	0.0161539	-2.81592	0.0194954	0.0261641	0.74512	-0.0182428	0.0225629	-0.808531	0.418882	0.911871	FALSE	TAF13
ENSG00000197852	rs2477429	0.0834437	0.0177302	4.7063	-0.0205927	0.0241923	-0.85121	-0.0190243	0.0257795	-0.737962	0.460882	0.922196	FALSE	INKA2
ENSG00000197959	rs61807784	0.0782089	0.0230081	3.39918	0.00570339	0.0315943	0.180519	0.0226063	0.0342926	0.659219	0.510269	0.934616	FALSE	DNM3
ENSG00000197959	rs60302909	-0.11482	0.026945	-4.26128	-0.0088901	0.0291664	-0.304806	0.0615874	0.0373253	1.65002	0.0994038	0.810824	FALSE	DNM3
ENSG00000197982	rs61776676	0.113512	0.0215476	5.26797	0.0103595	0.0196306	0.527722	0.0110781	0.032852	0.337213	0.736091	0.967782	FALSE	C1orf122
ENSG00000197989	rs1342086	-0.0879508	0.0161556	-5.44398	0.00667508	0.0190959	0.349556	0.0157056	0.0229757	0.683575	0.494311	0.93078	FALSE	SNHG12
ENSG00000198160	rs17497828	0.0358978	0.00923326	3.88788	-0.0321706	0.0109311	-2.94303	0.00903297	0.012801	0.705644	0.480524	0.928917	FALSE	MIER1
ENSG00000198162	rs1146300	-0.0651453	0.0189888	-3.43071	-0.0422684	0.0335331	-1.2605	-0.0170011	0.0270813	-0.62778	0.530207	0.935408	FALSE	MAN1A2
ENSG00000198198	rs11210850	0.0619544	0.011854	5.22644	0.0233909	0.0174883	1.33752	-0.0289608	0.0167838	-1.72552	0.0848239	0.783361	FALSE	SZT2
ENSG00000198468	rs963328	0.590277	0.0193749	30.466	-0.0499782	0.0350157	-1.42731	0.0596462	0.0279138	2.1368	0.032864	0.679519	FALSE	FLVCR1-DT
ENSG00000198468	rs10746440	-0.0657902	0.0203565	-3.23189	0.0143871	0.0326266	0.440963	-0.00656373	0.0294073	-0.223201	0.823384	0.979862	FALSE	FLVCR1-DT
ENSG00000198483	rs6670984	-0.292362	0.0394281	-7.41505	0.0118213	0.0311764	0.379174	0.0236897	0.0313816	0.754891	0.450396	0.919814	FALSE	ANKRD35
ENSG00000198483	rs1819347	-0.14221	0.0406904	-3.49493	-0.000849904	0.0331683	-0.025624	0.0374566	0.0311842	1.20114	0.229911	0.868499	FALSE	ANKRD35
ENSG00000198492	rs9426392	-0.0389865	0.0108785	-3.58383	-0.0110521	0.0130116	-0.849406	0.00846977	0.0158409	0.534678	0.593263	0.950441	FALSE	YTHDF2
ENSG00000198625	rs4252718	0.111123	0.011324	9.81309	0.015786	0.0167226	0.943994	0.00244315	0.0167743	0.145648	0.884203	0.987774	FALSE	MDM4
ENSG00000198626	rs790899	-0.1027	0.0173005	-5.93624	0.0327136	0.0249762	1.30979	-0.0292023	0.0248231	-1.17642	0.239729	0.868499	FALSE	RYR2
ENSG00000198715	rs949464	0.77813	0.0212386	36.6376	-0.0695009	0.0359203	-1.93486	0.0147587	0.0293533	0.502795	0.615251	0.954242	FALSE	GLMP
ENSG00000198734	rs1894702	-0.26333	0.0318032	-8.27998	-0.00907292	0.0407168	-0.22283	-0.0425117	0.0432718	-0.982433	0.326154	0.890867	FALSE	F5
ENSG00000198771	rs12405196	0.131722	0.0242391	5.43428	0.0138916	0.0222989	0.622972	0.0217959	0.0294009	0.741335	0.458657	0.921783	FALSE	RCSD1
ENSG00000198771	rs4657688	-0.0768124	0.0214204	-3.58594	0.0166807	0.0261977	0.636724	0.00940465	0.0254756	0.369163	0.712019	0.962566	FALSE	RCSD1
ENSG00000198793	rs2300092	0.114246	0.0128741	8.87409	-0.0150467	0.0163851	-0.918317	0.0282432	0.0184026	1.53474	0.125165	0.841333	FALSE	MTOR
ENSG00000198860	rs6700096	-0.0649038	0.013297	-4.88108	-0.0465209	0.0198495	-2.34368	0.0216089	0.0186024	1.16162	0.24627	0.869062	FALSE	TSEN15
ENSG00000198890	rs17496332	-0.267633	0.0163461	-16.3729	-0.0487817	0.0251365	-1.94067	0.0705595	0.0236371	2.98512	0.00293278	0.37104	FALSE	PRMT6
ENSG00000198892	rs10920269	-0.179343	0.031446	-5.70321	0.0384102	0.031879	1.20488	0.0622867	0.0423552	1.47058	0.142098	0.843329	FALSE	SHISA4
ENSG00000198892	rs41304257	0.155796	0.0265034	5.87834	0.109394	0.0324149	3.37482	-0.0859368	0.0382729	-2.24537	0.0249809	0.646379	FALSE	SHISA4
ENSG00000198912	rs4075974	-0.138113	0.013883	-9.94832	-0.0677001	0.0168684	-4.01343	0.0228931	0.0192006	1.19231	0.233462	0.868499	FALSE	C1orf174
ENSG00000198912	rs9286791	0.043623	0.0117223	3.72138	-0.0477276	0.0200096	-2.38523	-0.00766975	0.0167065	-0.459087	0.646324	0.954242	FALSE	C1orf174
ENSG00000198929	rs60441301	-0.129613	0.0396397	-3.26978	0.0142664	0.0346099	0.412207	-0.108626	0.0549786	-1.97578	0.0485805	0.71912	FALSE	NOS1AP
ENSG00000198929	rs7524328	0.143867	0.0426847	3.37046	-0.022812	0.0335135	-0.680681	0.0253877	0.0664667	0.381962	0.70252	0.961737	FALSE	NOS1AP
ENSG00000198929	rs16857031	0.161599	0.0419467	3.8525	0.00259345	0.0351942	0.0736898	-0.0684123	0.0582552	-1.17436	0.240493	0.868499	FALSE	NOS1AP
ENSG00000198952	rs949464	0.612132	0.0143257	42.7297	-0.0895199	0.0242614	-3.6898	0.0398347	0.0198012	2.01173	0.0446203	0.707393	FALSE	SMG5
ENSG00000201544	rs11119888	0.0688657	0.0104203	6.6088	-0.0122398	0.0109132	-1.12156	-0.0436961	0.0153921	-2.83887	0.00462874	0.431482	FALSE	SNORA16B
ENSG00000203288	rs17568246	-0.044697	0.0151387	-2.95249	-0.0106485	0.014128	-0.753718	-0.00361403	0.0211563	-0.170825	0.864363	0.98751	FALSE	TDRKH-AS1
ENSG00000203666	rs1196365	0.214751	0.0330366	6.50039	0.0245932	0.0509194	0.482982	-0.0133428	0.047479	-0.281024	0.779	0.972837	FALSE	EFCAB2
ENSG00000203667	rs10927331	0.0551549	0.0182637	3.01991	-0.0038477	0.0160741	-0.239373	0.0424213	0.0280803	1.51071	0.131159	0.843329	FALSE	COX20
ENSG00000203668	rs594163	0.0606736	0.0172821	3.51078	-0.0717673	0.0274605	-2.61347	0.0237984	0.0250476	0.950128	0.342296	0.893445	FALSE	CHML
ENSG00000203697	rs4653520	-0.0388309	0.012611	-3.07914	0.0103512	0.0136961	0.755778	-0.0146312	0.0185769	-0.787602	0.431019	0.914544	FALSE	CAPN8
ENSG00000203697	rs73124884	-0.0451314	0.0140701	-3.20761	0.00160828	0.0135683	0.118533	0.00763307	0.0205804	0.37089	0.710731	0.962245	FALSE	CAPN8
ENSG00000203705	rs11120005	0.08001	0.0154295	5.18551	0.0481648	0.0221604	2.17346	-0.00958706	0.0223451	-0.429046	0.667962	0.954242	FALSE	TATDN3
ENSG00000203710	rs10863451	0.0606872	0.022658	2.6784	-0.0725348	0.0380845	-1.90457	0.0255306	0.031738	0.804418	0.421369	0.912431	FALSE	CR1
ENSG00000203710	rs6661489	-0.0784297	0.0292541	-2.68098	-0.038316	0.0281195	-1.36261	-0.0308074	0.0413878	-0.74436	0.456763	0.921668	FALSE	CR1
ENSG00000203721	rs12141206	0.1227	0.0223945	5.47902	-0.00770454	0.026875	-0.286681	-0.0487555	0.0313845	-1.55349	0.120736	0.841333	FALSE	LINC00862
ENSG00000203739	rs61826764	-0.0732965	0.0190015	-3.8574	-0.002033	0.0198708	-0.102311	-0.029577	0.0291708	-1.01393	0.310895	0.885662	FALSE	AL645568.1
ENSG00000203747	rs1340976	0.256781	0.0480609	5.34283	0.174314	0.0502493	3.46898	-0.0926153	0.0672974	-1.37621	0.169103	0.854259	FALSE	FCGR3A
ENSG00000203747	rs4656336	0.1688	0.0407406	4.14328	0.177787	0.056431	3.15052	-0.065244	0.0585291	-1.11473	0.265169	0.875269	FALSE	FCGR3A
ENSG00000203757	rs2435282	0.167144	0.0183485	9.1094	-0.0178249	0.0306513	-0.58154	-0.000818345	0.0265154	-0.030863	0.975389	0.997731	FALSE	OR6K3
ENSG00000203757	rs857869	-0.0611888	0.0188173	-3.25173	0.0146896	0.0319039	0.460432	-0.0355471	0.026406	-1.34618	0.178535	0.860862	FALSE	OR6K3
ENSG00000203761	rs12024187	-0.064172	0.0182184	-3.52237	0.0398075	0.0224528	1.77294	-0.0444647	0.0268965	-1.65318	0.0986867	0.810824	FALSE	MSTO2P
ENSG00000203782	rs11205251	0.0965795	0.0148765	6.49208	0.00118196	0.022241	0.0531433	0.0428438	0.0217494	1.96988	0.0496371	0.720391	FALSE	LOR
ENSG00000203804	rs11204701	-0.129529	0.0440461	-2.94075	0.0440857	0.047677	0.924675	-0.0234367	0.0633568	-0.369915	0.71146	0.962371	FALSE	ADAMTSL4-AS1
ENSG00000203814	rs11205310	1.42316	0.112142	12.6907	-8.15263e-05	0.0414413	-0.00196727	-0.0537445	0.0686234	-0.78318	0.433609	0.916119	FALSE	H2BC18
ENSG00000203814	rs12023231	-1.29576	0.11473	-11.2939	-0.00770681	0.040766	-0.18905	-0.0300833	0.070804	-0.424882	0.670956	0.954242	FALSE	H2BC18
ENSG00000203965	rs3009573	-0.115712	0.0242384	-4.77389	-0.0104695	0.0286482	-0.365449	-0.0144362	0.0310144	-0.465468	0.641694	0.954242	FALSE	EFCAB7
ENSG00000203965	rs217489	-0.0681136	0.0221539	-3.07457	-0.00890411	0.0307682	-0.289394	-0.014096	0.0300488	-0.469104	0.63907	0.954242	FALSE	EFCAB7
ENSG00000204060	rs35201793	0.0911336	0.0189272	4.81495	0.0328292	0.0132187	2.48355	-0.0295665	0.0267762	-1.10421	0.269727	0.877209	FALSE	FOXO6
ENSG00000204060	rs7543690	0.0702817	0.0153505	4.57846	0.0397473	0.014179	2.80326	-0.0376442	0.021832	-1.72427	0.0850618	0.783409	FALSE	FOXO6
ENSG00000204084	rs12739026	-0.159282	0.0233611	-6.81828	-0.0243412	0.0163904	-1.4851	0.0679426	0.0265002	2.56385	0.0106056	0.499099	FALSE	INPP5B
ENSG00000204084	rs12751325	-0.109528	0.0164436	-6.66086	0.0176621	0.0184509	0.957248	-0.038829	0.0206919	-1.87653	0.061136	0.737486	FALSE	INPP5B
ENSG00000204084	rs7555461	0.528926	0.0555557	9.52064	-0.0339056	0.0215235	-1.57528	0.036376	0.0195068	1.86479	0.0631137	0.737486	FALSE	INPP5B
ENSG00000204084	rs10890238	-0.375965	0.0535249	-7.02411	-0.0351919	0.0217387	-1.61885	0.037212	0.0194835	1.90992	0.0571066	0.737486	FALSE	INPP5B
ENSG00000204084	rs11264103	0.13846	0.0162836	8.50306	-0.0180451	0.0195629	-0.922415	0.0207798	0.0195463	1.06311	0.287984	0.881463	FALSE	INPP5B
ENSG00000204138	rs4908398	-0.0952497	0.0153267	-6.21463	0.0184864	0.0191677	0.964453	-0.0192501	0.0219383	-0.877466	0.380536	0.90345	FALSE	PHACTR4
ENSG00000204160	rs17162315	0.185435	0.0155229	11.9459	-0.0186722	0.0133303	-1.40074	0.00708018	0.0229163	0.308959	0.757412	0.971302	FALSE	ZDHHC18
ENSG00000204859	rs1043681	0.0600032	0.0124177	4.83208	0.0106205	0.0171059	0.620869	0.0100236	0.0177867	0.563547	0.5731	0.945045	FALSE	ZBTB48
ENSG00000204859	rs9787374	0.0282361	0.0144533	1.95361	0.00280948	0.0150825	0.186274	0.0332328	0.0196317	1.69281	0.0908646	0.795595	FALSE	ZBTB48
ENSG00000205090	rs7366884	0.144884	0.0213644	6.78155	0.0248656	0.0290406	0.856237	0.0283744	0.0316992	0.895115	0.370872	0.899996	FALSE	TMEM240
ENSG00000207721	rs2300176	0.0444264	0.0174368	2.54785	-0.0608203	0.0198009	-3.07159	0.0524059	0.0247254	2.11952	0.0342979	0.679519	FALSE	MIR186
ENSG00000213057	rs6425489	-0.0592395	0.0137819	-4.29836	0.0152814	0.0248826	0.61414	-0.0123773	0.0197023	-0.628214	0.529929	0.935408	FALSE	C1orf220
ENSG00000213064	rs10918855	-0.064658	0.014068	-4.5961	0.0195273	0.0189912	1.02823	0.0246488	0.0198707	1.24046	0.215155	0.868499	FALSE	SFT2D2
ENSG00000213366	rs655315	-0.370061	0.0501729	-7.37571	-0.000817847	0.0916012	-0.00892834	0.0924808	0.072977	1.26726	0.205442	0.868499	FALSE	GSTM2
ENSG00000213366	rs115636764	0.697438	0.099145	7.03453	0.120612	0.0586776	2.0555	-0.229977	0.146633	-1.56839	0.117065	0.834275	FALSE	GSTM2
ENSG00000213625	rs10889549	0.108315	0.0158845	6.81894	-0.0223722	0.0263891	-0.847782	0.0198809	0.0225051	0.883395	0.377166	0.90277	FALSE	LEPROT
ENSG00000213625	rs17127601	0.0785514	0.0242248	3.2426	-0.0043825	0.0182654	-0.239934	0.0007139	0.034604	0.0206306	0.983561	0.998324	FALSE	LEPROT
ENSG00000214837	rs4408135	-0.0795518	0.0266872	-2.9809	-0.0363764	0.0197393	-1.84284	-0.0421104	0.03582	-1.17561	0.239957	0.868499	FALSE	LINC01347
ENSG00000215014	rs7366635	0.217978	0.0132532	16.4472	-0.00347867	0.0195331	-0.178091	-0.0210093	0.0195834	-1.07281	0.283527	0.879702	FALSE	AL645728.1
ENSG00000215717	rs71655987	-0.20077	0.0231671	-8.66616	-0.0154385	0.0119005	-1.29731	-0.0129181	0.0297514	-0.4342	0.664494	0.954242	FALSE	TMEM167B
ENSG00000215717	rs180029	0.116962	0.0174162	6.7157	-0.0245128	0.0130633	-1.87647	0.0235697	0.020779	1.1343	0.256886	0.871227	FALSE	TMEM167B
ENSG00000215790	rs28635343	-0.366404	0.0720789	-5.08337	-0.0706653	0.066652	-1.06021	-0.0533832	0.105343	-0.506757	0.612354	0.954242	FALSE	SLC35E2A
ENSG00000215817	rs11118367	-0.041088	0.00947541	-4.33628	-0.00335513	0.0158882	-0.211171	0.0105649	0.0135743	0.778304	0.436792	0.916119	FALSE	ZC3H11B
ENSG00000215845	rs2250304	-0.205755	0.0207026	-9.93861	-0.0609381	0.0229606	-2.65403	0.0134297	0.0302178	0.44443	0.656972	0.954242	FALSE	TSTD1
ENSG00000215845	rs6680969	0.0843523	0.0172255	4.89693	-0.0269823	0.0288385	-0.935633	-0.0325871	0.0249214	-1.30759	0.191395	0.865536	FALSE	TSTD1
ENSG00000215908	rs3738815	-0.14954	0.0302722	-4.93983	-0.0409358	0.0287151	-1.42558	0.0726205	0.0434437	1.6716	0.0949874	0.803275	FALSE	CROCCP2
ENSG00000215908	rs41307763	0.120111	0.0374271	3.2092	-0.0242837	0.0272351	-0.891634	0.037211	0.0522583	0.712059	0.476498	0.926026	FALSE	CROCCP2
ENSG00000215910	rs17037425	0.0893306	0.0229867	3.88619	-0.00459594	0.0181837	-0.252751	-0.00403028	0.0318256	-0.126637	0.899244	0.988056	FALSE	C1orf167
ENSG00000215912	rs897628	0.0462253	0.0133173	3.47107	-0.00519972	0.0188729	-0.275512	0.00642723	0.0196051	0.327834	0.743045	0.969532	FALSE	TTC34
ENSG00000215914	rs7796	-0.0735355	0.0167989	-4.37741	0.0231398	0.0305959	0.756304	0.00386854	0.024033	0.160968	0.872136	0.987774	FALSE	MMP23A
ENSG00000217801	rs7526076	0.0327322	0.0122557	2.67076	-0.0109105	0.0157688	-0.691905	0.0179068	0.0184729	0.969355	0.332532	0.892105	FALSE	AL390719.1
ENSG00000218510	rs3117048	0.115311	0.016246	7.09781	0.0114068	0.0209644	0.544102	0.0293563	0.0219753	1.33588	0.18191	0.862328	FALSE	LINC00339
ENSG00000218510	rs2473321	0.0895494	0.0177099	5.05647	0.0312133	0.0194421	1.60545	-0.00309512	0.0246721	-0.12545	0.900287	0.988056	FALSE	LINC00339
ENSG00000219481	rs6698317	0.118421	0.0263884	4.48763	-0.0307472	0.0311497	-0.987076	-0.00617794	0.0370698	-0.166657	0.867643	0.987774	FALSE	NBPF1
ENSG00000221571	rs11118607	-0.0682225	0.0168068	-4.05921	0.0174295	0.0161453	1.07954	-0.030947	0.0265082	-1.16745	0.245028	0.868952	FALSE	RNU6ATAC35P
ENSG00000221643	rs12090350	-0.0837474	0.0258003	-3.24599	-0.000473724	0.027572	-0.0171814	-0.00842723	0.039823	-0.211617	0.832463	0.98084	FALSE	SNORA77
ENSG00000222009	rs12404244	-0.104336	0.0425479	-2.45221	0.0291436	0.0422777	0.689337	-0.0295729	0.0590365	-0.500926	0.616465	0.954242	FALSE	BTBD19
ENSG00000222112	rs11554674	-0.0840855	0.0217503	-3.86595	0.0180131	0.0259725	0.693546	-0.0681216	0.0315602	-2.15847	0.0315843	0.675726	FALSE	RN7SKP16
ENSG00000223396	rs3753979	0.109931	0.0166984	6.58331	-0.0478277	0.0233025	-2.05247	0.0330132	0.025218	1.30911	0.190998	0.865536	FALSE	RPS10P7
ENSG00000223519	rs6685364	0.129236	0.0298391	4.3311	-0.0493474	0.0417566	-1.18179	-0.0147144	0.0413637	-0.355733	0.7221	0.964057	FALSE	KIF28P
ENSG00000223653	rs11161574	0.12175	0.0135966	8.95444	0.0127698	0.015476	0.825139	-0.00283862	0.019753	-0.143706	0.885987	0.987774	FALSE	AL078459.1
ENSG00000223745	rs505531	-0.466523	0.0229839	-20.2978	-0.00975907	0.0196538	-0.496549	-0.0352649	0.0281994	-1.25055	0.21135	0.868499	FALSE	CCDC18-AS1
ENSG00000223745	rs531514	0.134995	0.0180497	7.4791	-0.00658947	0.0229662	-0.28692	-0.0232978	0.0223486	-1.04247	0.297436	0.884075	FALSE	CCDC18-AS1
ENSG00000223776	rs577193	-0.0447606	0.0151482	-2.95486	0.00467594	0.0155874	0.299982	-0.0351194	0.0238014	-1.47552	0.140398	0.843329	FALSE	LGALS8-AS1
ENSG00000224081	rs6686047	0.0300583	0.0101428	2.9635	-0.0194857	0.0154435	-1.26174	0.0329812	0.0145615	2.26496	0.0237399	0.639967	FALSE	SLC44A3-AS1
ENSG00000224129	rs9438626	0.0451354	0.0152644	2.9569	-0.00964274	0.0165688	-0.581982	0.00297191	0.0225373	0.131867	0.895296	0.987781	FALSE	DPPA2P2
ENSG00000224183	rs1293259	0.85095	0.0368988	23.0617	-0.044649	0.0319996	-1.3953	0.00816573	0.0500963	0.163001	0.870565	0.987774	FALSE	SDHDP6
ENSG00000224183	rs614997	0.817661	0.027509	29.7234	-0.0405964	0.0420298	-0.965896	-0.00163866	0.0364771	-0.0449229	0.964216	0.994676	FALSE	SDHDP6
ENSG00000224358	rs2251768	0.0552025	0.0125594	4.3953	0.0212487	0.0102022	2.08276	0.0192201	0.0178574	1.07631	0.28203	0.878922	FALSE	TMCO1-AS1
ENSG00000224536	rs12128588	0.0581979	0.0159964	3.63818	-0.0349491	0.0223667	-1.56255	0.00222482	0.0241816	0.0920048	0.926827	0.990842	FALSE	AC096677.1
ENSG00000224616	rs6577165	-0.129312	0.0252047	-5.13046	0.00279431	0.0231786	0.120556	-0.0652212	0.0367447	-1.77498	0.077167	0.772598	FALSE	RTCA-AS1
ENSG00000224800	rs6658066	-0.0217759	0.00904694	-2.40699	0.0303274	0.0133271	2.27561	-0.027884	0.0132038	-2.11181	0.0350766	0.679519	FALSE	RPS27AP6
ENSG00000224805	rs760440	-0.0926882	0.021898	-4.23273	-0.07335	0.0340066	-2.15693	0.00450349	0.0324769	0.138668	0.889714	0.987781	FALSE	LINC00853
ENSG00000224805	rs12083555	0.0746787	0.0234683	3.18211	-0.0763748	0.0349832	-2.18319	0.00836963	0.0332156	0.251978	0.801109	0.976399	FALSE	LINC00853
ENSG00000225171	rs6691431	0.0943437	0.0114866	8.21337	-0.0043276	0.0153304	-0.282288	0.00127601	0.0157258	0.0811417	0.935357	0.991274	FALSE	DUTP6
ENSG00000225217	rs11810143	-0.277466	0.0866819	-3.20097	0.226403	0.0661409	3.42303	-0.185307	0.120169	-1.54205	0.123345	0.841333	FALSE	HSPA7
ENSG00000225217	rs10919543	-0.169911	0.0608319	-2.79313	0.271604	0.0809014	3.35723	-0.137778	0.0845047	-1.63042	0.103336	0.818419	FALSE	HSPA7
ENSG00000225217	rs4657090	0.245772	0.0611173	4.02132	0.21357	0.0787682	2.71137	-0.0539142	0.0891936	-0.604463	0.545613	0.936966	FALSE	HSPA7
ENSG00000225265	rs2936033	0.0448066	0.0100453	4.46047	-0.0172095	0.0117652	-1.46275	0.00204459	0.0128004	0.159729	0.873096	0.987774	FALSE	TAF1A-AS1
ENSG00000225265	rs1134898	0.0609029	0.00909384	6.69716	-0.00913136	0.0136903	-0.666995	-0.00723791	0.0112055	-0.645924	0.518382	0.935408	FALSE	TAF1A-AS1
ENSG00000225401	rs3127456	0.0599692	0.0108338	5.5354	0.00787059	0.0131136	0.600185	-0.0201643	0.0154837	-1.30229	0.193357	0.866524	FALSE	TGIF2P1
ENSG00000225447	rs10430105	-5.13514	1.07579	-4.77338	-0.0271716	0.0256501	-1.05932	0.00498818	0.0285945	0.174446	0.861547	0.987086	FALSE	RPS15AP10
ENSG00000225447	rs11211168	5.3372	1.07414	4.9688	-0.0271716	0.0256501	-1.05932	0.00498818	0.0285945	0.174446	0.861547	0.987086	FALSE	RPS15AP10
ENSG00000225721	rs6697153	-0.071915	0.0234033	-3.07286	0.0262031	0.0206182	1.27087	-0.0212786	0.0309386	-0.687769	0.491742	0.92993	FALSE	AL592166.1
ENSG00000225880	rs3131972	0.0999137	0.0234121	4.26761	0.00861159	0.0204899	0.420285	-9.5332e-05	0.0321401	-0.00296614	0.997635	0.999682	FALSE	LINC00115
ENSG00000225891	rs2494399	-0.0725796	0.0190738	-3.80519	0.0423553	0.0203247	2.08394	-0.0174835	0.0271455	-0.644067	0.519586	0.935408	FALSE	DHDDS-AS1
ENSG00000225891	rs12726439	0.0479018	0.0170353	2.81192	0.0248376	0.0211108	1.17653	0.0184419	0.0247444	0.745295	0.456171	0.921668	FALSE	DHDDS-AS1
ENSG00000225986	rs12139100	0.0467977	0.0215923	2.16733	0.0271307	0.0216324	1.25417	0.0715352	0.0312649	2.28804	0.0231653	0.639967	FALSE	UBXN10-AS1
ENSG00000226029	rs4661747	-0.12995	0.0217761	-5.96754	0.0361863	0.0313786	1.15322	-0.0234438	0.0315097	-0.744018	0.457489	0.921783	FALSE	LINC01772
ENSG00000226029	rs4291495	-0.0896486	0.0209705	-4.27499	0.0540337	0.0325493	1.66006	-0.0447136	0.0304664	-1.46764	0.142572	0.843329	FALSE	LINC01772
ENSG00000226029	rs821171	0.0966672	0.0219046	4.4131	0.0454864	0.0339677	1.33911	-0.0314013	0.031163	-1.00764	0.313847	0.886747	FALSE	LINC01772
ENSG00000226029	rs10803416	-0.101016	0.0249915	-4.04201	4.27002e-05	0.0283033	0.00150866	0.0447401	0.0356916	1.25352	0.210287	0.868499	FALSE	LINC01772
ENSG00000226067	rs6683357	-0.0544222	0.0176259	-3.08762	-0.0344503	0.0285208	-1.2079	-0.00597623	0.0257433	-0.232147	0.816434	0.979659	FALSE	LINC00623
ENSG00000226167	rs17464525	0.0320618	0.00944381	3.39501	6.9499e-05	0.00968665	0.00717472	0.01237	0.014723	0.840179	0.401046	0.905738	FALSE	AP4B1-AS1
ENSG00000226251	rs10863961	0.127686	0.013754	9.2836	-0.0164814	0.0151674	-1.08663	0.0144303	0.0201682	0.715495	0.474394	0.925891	FALSE	LINC02608
ENSG00000226251	rs351418	0.0415654	0.0119594	3.47554	-0.0158059	0.0169619	-0.931847	0.00831805	0.0170495	0.487877	0.62577	0.954242	FALSE	LINC02608
ENSG00000226252	rs12144626	-0.0322925	0.00931387	-3.46714	0.0255729	0.0157856	1.62001	-0.016746	0.0135903	-1.2322	0.218088	0.868499	FALSE	AL135960.1
ENSG00000226419	rs112562704	0.101918	0.0241228	4.22496	0.0315958	0.0182842	1.72804	-0.0439402	0.0348992	-1.25906	0.208686	0.868499	FALSE	SLC16A1-AS1
ENSG00000226766	rs7552982	0.0470138	0.0131862	3.56539	-0.00168938	0.010907	-0.15489	-0.000156755	0.0179284	-0.0087434	0.993024	0.99893	FALSE	FABP7P1
ENSG00000226822	rs1618973	0.928666	0.0584418	15.8904	-0.125119	0.0392807	-3.18526	0.0479856	0.0397961	1.20579	0.228793	0.868499	FALSE	LINC02785
ENSG00000226822	rs1781080	-0.548417	0.0525101	-10.444	-0.139878	0.0401975	-3.47976	0.0624589	0.0375716	1.6624	0.0974738	0.808375	FALSE	LINC02785
ENSG00000226822	rs1781064	0.13719	0.0324043	4.2337	-0.090864	0.0347676	-2.61347	-0.0024473	0.0427393	-0.0572613	0.954416	0.993788	FALSE	LINC02785
ENSG00000226891	rs11208538	-0.0941741	0.0293353	-3.21027	0.0113901	0.0306467	0.371657	-0.0051075	0.042665	-0.119712	0.904716	0.988056	FALSE	LINC01359
ENSG00000227001	rs7547671	0.0980807	0.00973897	10.071	0.00539965	0.0107418	0.502677	0.0109654	0.0136854	0.801252	0.423083	0.913665	FALSE	NBPF2P
ENSG00000227001	rs58431050	-0.0488623	0.0103555	-4.71849	0.0187338	0.0108394	1.72831	-0.0194761	0.014922	-1.3052	0.192407	0.865536	FALSE	NBPF2P
ENSG00000227050	rs3813803	-0.0672884	0.0127635	-5.27193	0.0223829	0.0165806	1.34994	-0.0126985	0.0180631	-0.703007	0.482121	0.929379	FALSE	AL512288.1
ENSG00000227082	rs6683357	0.0239542	0.00987312	2.4262	0.0108785	0.0160694	0.676973	-0.00334009	0.0144036	-0.231893	0.818006	0.979862	FALSE	LINC02798
ENSG00000227242	rs1969869	0.243016	0.01932	12.5785	-0.0108573	0.0250153	-0.434029	0.00636636	0.026758	0.237924	0.811944	0.977948	FALSE	NBPF13P
ENSG00000227242	rs3011808	-0.644316	0.0724667	-8.8912	-0.020547	0.023688	-0.867403	0.0261229	0.0277736	0.940565	0.347066	0.893445	FALSE	NBPF13P
ENSG00000227242	rs10047061	0.16476	0.0345851	4.76389	-0.00166477	0.0200256	-0.0831322	-0.0341347	0.0456906	-0.747083	0.455461	0.921668	FALSE	NBPF13P
ENSG00000227242	rs556976	0.687317	0.0720545	9.53885	-0.0162413	0.0238667	-0.680501	0.0173842	0.0275443	0.631135	0.528007	0.935408	FALSE	NBPF13P
ENSG00000227533	rs2297976	0.160104	0.0162645	9.84382	-0.00968617	0.0158772	-0.610068	0.0202806	0.0238222	0.85133	0.395411	0.905604	FALSE	SLC2A1-AS1
ENSG00000227533	rs9439066	0.0459027	0.0174735	2.62699	-0.00588072	0.0158857	-0.37019	0.00947644	0.0235421	0.402531	0.687777	0.957563	FALSE	SLC2A1-AS1
ENSG00000227671	rs10924955	-0.293771	0.0224249	-13.1002	-0.021882	0.0317834	-0.688475	0.0155073	0.028307	0.547825	0.583861	0.947857	FALSE	AL390728.4
ENSG00000227671	rs6680707	0.131124	0.0260057	5.0421	0.00885119	0.0264699	0.334387	-0.0347334	0.0330009	-1.0525	0.292741	0.882774	FALSE	AL390728.4
ENSG00000227740	rs74561013	0.140679	0.0186997	7.52307	0.0256052	0.0343813	0.744743	-0.00272085	0.0274571	-0.0990948	0.921063	0.989909	FALSE	LINC02803
ENSG00000227811	rs564807	-0.162419	0.0279722	-5.80646	0.0633701	0.0286982	2.20816	-0.0339828	0.0401527	-0.846339	0.397767	0.905604	FALSE	INKA2-AS1
ENSG00000227953	rs3795465	0.0495909	0.0121997	4.06494	0.0334738	0.0184246	1.8168	-0.0205615	0.0172429	-1.19246	0.233285	0.868499	FALSE	LINC01341
ENSG00000228106	rs17476063	0.0981147	0.0156669	6.26256	-0.00873584	0.0174539	-0.50051	-0.0312866	0.0220771	-1.41715	0.156697	0.847582	FALSE	AL392172.1
ENSG00000228140	rs733887	-0.349212	0.0226122	-15.4435	-0.0166756	0.036782	-0.453364	0.0121166	0.0294798	0.411014	0.681462	0.956367	FALSE	AL031283.1
ENSG00000228140	rs11589508	-0.123995	0.0248266	-4.99445	0.0078964	0.0282253	0.279763	-0.0242603	0.0329111	-0.737147	0.461491	0.922441	FALSE	AL031283.1
ENSG00000228382	rs12568026	-0.210353	0.0343974	-6.11536	-0.0733446	0.0281674	-2.60389	0.0265874	0.0475921	0.558652	0.576526	0.945147	FALSE	ITPKB-IT1
ENSG00000228382	rs2298169	0.086339	0.0249927	3.45457	-0.068319	0.0366258	-1.86532	0.00281521	0.0337781	0.0833443	0.933641	0.991227	FALSE	ITPKB-IT1
ENSG00000228594	rs9439465	-0.0968334	0.0200114	-4.8389	-0.0761052	0.0285461	-2.66605	0.0493971	0.0293387	1.68368	0.0929886	0.800679	FALSE	FNDC10
ENSG00000229191	rs6656481	-0.163041	0.0319364	-5.1052	-0.0118521	0.0270722	-0.437797	0.0674542	0.045522	1.48179	0.138926	0.843329	FALSE	AL358473.1
ENSG00000229739	rs80305966	0.170146	0.0196015	8.68025	-0.00185735	0.0153987	-0.120617	-0.00421362	0.0269459	-0.156373	0.875741	0.987774	FALSE	AL096803.2
ENSG00000229739	rs10911855	0.0738206	0.0134233	5.49942	-0.0179654	0.019593	-0.91693	0.0195648	0.0182589	1.07152	0.285087	0.880763	FALSE	AL096803.2
ENSG00000229808	rs10800106	-0.0958247	0.0276017	-3.4717	-0.081036	0.0301835	-2.68478	0.0126325	0.0379963	0.332466	0.73971	0.968662	FALSE	AL391825.1
ENSG00000229832	rs11119892	0.156932	0.0146268	10.7291	-0.036008	0.0186261	-1.9332	0.0134015	0.0172499	0.7769	0.437686	0.916119	FALSE	AL360091.1
ENSG00000229832	rs7531219	-0.10501	0.0158635	-6.61956	-0.0408783	0.0157491	-2.5956	0.0330337	0.02024	1.6321	0.102947	0.817992	FALSE	AL360091.1
ENSG00000230092	rs3131972	0.0320523	0.0189809	1.68866	0.0151439	0.0166854	0.907613	0.0471046	0.0259881	1.81255	0.070181	0.754147	FALSE	AL669831.4
ENSG00000230092	rs2341354	0.0456093	0.0135145	3.37483	0.0320677	0.0220973	1.4512	-0.0030231	0.0195315	-0.154781	0.877063	0.987774	FALSE	AL669831.4
ENSG00000230489	rs1936009	0.0805637	0.00930864	8.65472	-0.0250252	0.0135282	-1.84986	-0.00513801	0.0131344	-0.391186	0.695674	0.960385	FALSE	VAV3-AS1
ENSG00000231050	rs6688470	-0.0606929	0.0079275	-7.656	0.000914348	0.0141243	0.0647358	-0.01005	0.0114104	-0.880778	0.378551	0.90321	FALSE	AL109917.1
ENSG00000231064	rs28445596	-0.0531254	0.013678	-3.884	0.0271825	0.0243701	1.11541	-0.0333434	0.0197657	-1.68693	0.0922366	0.797121	FALSE	AC234582.1
ENSG00000231346	rs112492463	-0.238227	0.0233662	-10.1954	0.0193653	0.0230317	0.840813	0.006079	0.0351483	0.172953	0.862759	0.987432	FALSE	LINC01160
ENSG00000231365	rs10923767	-0.260895	0.0151138	-17.2621	-0.0861056	0.0209578	-4.10852	0.0899939	0.0226652	3.97058	8.2467e-05	0.0752688	FALSE	WARS2-AS1
ENSG00000231551	rs6701830	0.110861	0.0270077	4.10478	0.0342184	0.0291612	1.17342	-0.0652331	0.0394368	-1.65412	0.0984657	0.810824	FALSE	AC245100.4
ENSG00000232093	rs11264300	-0.0805409	0.0147753	-5.45106	0.0158566	0.020394	0.777513	0.0342311	0.0200187	1.70996	0.0875544	0.792052	FALSE	DCST1-AS1
ENSG00000232093	rs12023499	-0.0760733	0.0185336	-4.1046	0.0397447	0.0178557	2.22589	0.000736585	0.0241067	0.0305553	0.975624	0.997731	FALSE	DCST1-AS1
ENSG00000232208	rs12034719	-0.0737775	0.0214786	-3.43493	0.0882224	0.0269194	3.27728	-0.0416738	0.0313881	-1.3277	0.184519	0.865536	FALSE	AL139415.1
ENSG00000232450	rs55912359	-0.0896449	0.0187475	-4.78171	-0.02532	0.0307933	-0.822259	0.0128966	0.0279312	0.461727	0.644396	0.954242	FALSE	AL133517.1
ENSG00000232586	rs944231	0.205551	0.0288635	7.12149	-0.0508226	0.0324175	-1.56775	-0.0255243	0.0446838	-0.571221	0.567893	0.943505	FALSE	KIAA1614-AS1
ENSG00000232586	rs10494536	0.170053	0.0280046	6.07232	-0.0309861	0.0369007	-0.839717	-0.0470197	0.0393142	-1.196	0.231924	0.868499	FALSE	KIAA1614-AS1
ENSG00000232671	rs59912932	0.0947705	0.032037	2.95816	-0.0301223	0.023243	-1.29597	0.0172775	0.0443479	0.38959	0.696863	0.960652	FALSE	ZNF687-AS1
ENSG00000232811	rs4839581	-0.159242	0.0195442	-8.14779	-0.0118452	0.0230129	-0.514722	0.00626963	0.0285152	0.21987	0.826173	0.980069	FALSE	AL360270.1
ENSG00000232860	rs6424897	-0.0631031	0.0122601	-5.14705	-0.0369736	0.0187123	-1.9759	0.0444729	0.0185993	2.3911	0.0169901	0.590091	FALSE	SMG7-AS1
ENSG00000232912	rs1763838	0.0494231	0.0206911	2.38861	-0.0106317	0.0279085	-0.380948	0.021438	0.0288094	0.744131	0.456939	0.921668	FALSE	RERE-AS1
ENSG00000232995	rs952089	-0.0614404	0.0148643	-4.13343	-0.00418906	0.014426	-0.290383	-0.00538196	0.0202328	-0.266002	0.790242	0.975019	FALSE	AL592435.1
ENSG00000233084	rs61102333	0.045721	0.0177514	2.57562	-0.00913	0.0139012	-0.656778	0.023993	0.0242277	0.990313	0.322172	0.888318	FALSE	RPL23AP25
ENSG00000233184	rs7528842	0.134686	0.0270904	4.97172	-0.0180133	0.0316014	-0.570015	0.0717003	0.0385909	1.85796	0.0634811	0.737486	FALSE	AC093157.1
ENSG00000233621	rs75785507	-0.187901	0.0203297	-9.24265	-0.0268931	0.0290686	-0.925161	-0.00067886	0.0280773	-0.0241783	0.980742	0.998324	FALSE	LINC01137
ENSG00000233621	rs7524826	0.0806446	0.0224257	3.59608	-0.0706586	0.0280453	-2.51945	0.069622	0.0300023	2.32055	0.0205677	0.616918	FALSE	LINC01137
ENSG00000233875	rs7544062	0.0551793	0.0106417	5.18518	-0.0182498	0.0150533	-1.21234	0.0195809	0.0163088	1.20063	0.2301	0.868499	FALSE	AL592078.1
ENSG00000233929	rs12753224	0.0798539	0.0187785	4.25242	-0.0197495	0.0146324	-1.34971	0.00612095	0.0270463	0.226313	0.820961	0.979862	FALSE	MT1XP1
ENSG00000233954	rs848209	0.067383	0.0200473	3.36119	-0.0320401	0.0349583	-0.916524	0.0359971	0.0298511	1.20589	0.228261	0.868499	FALSE	UQCRHL
ENSG00000233954	rs848200	0.186721	0.0354518	5.26688	0.000314501	0.0243268	0.0129282	-0.000684303	0.0508287	-0.0134629	0.989258	0.998433	FALSE	UQCRHL
ENSG00000234222	rs4636400	0.0916958	0.0134781	6.8033	-0.0247534	0.0216972	-1.14086	-0.0240108	0.0200382	-1.19825	0.231063	0.868499	FALSE	LIX1L-AS1
ENSG00000234329	rs28513660	0.0795278	0.0136179	5.83996	0.00784401	0.0174712	0.448969	-0.0179179	0.019694	-0.909813	0.365159	0.899381	FALSE	AL604028.2
ENSG00000234383	rs12081471	0.109623	0.0152526	7.18718	0.00673628	0.0149597	0.450294	-0.025559	0.0240403	-1.06317	0.288178	0.881463	FALSE	CTBP2P8
ENSG00000234614	rs2279503	0.0472293	0.0157481	2.99905	-0.0191125	0.0205622	-0.929497	0.00451311	0.022767	0.19823	0.842904	0.982918	FALSE	C2CD4D-AS1
ENSG00000234678	rs4950805	-0.133467	0.0128393	-10.3951	0.00819726	0.0199475	0.410941	-0.0100442	0.0183579	-0.547131	0.58441	0.948123	FALSE	ELF3-AS1
ENSG00000234694	rs839752	-0.0571837	0.0122364	-4.67323	-0.0144668	0.0186286	-0.776591	-0.0153604	0.0174583	-0.879833	0.379063	0.90345	FALSE	AL139289.1
ENSG00000234810	rs1498217	0.187661	0.0199597	9.40195	0.00580082	0.0335465	0.172919	-0.026497	0.028037	-0.945073	0.34571	0.893445	FALSE	AL603840.1
ENSG00000234810	rs11206566	-0.0985063	0.0252193	-3.90599	-0.0318746	0.024256	-1.31409	0.0368032	0.0361533	1.01798	0.309309	0.885185	FALSE	AL603840.1
ENSG00000235169	rs1175549	0.228314	0.0401766	5.68275	-0.185643	0.0510598	-3.6358	0.130442	0.0594061	2.19576	0.02834	0.66372	FALSE	SMIM1
ENSG00000236200	rs10890281	0.0534403	0.0122508	4.36219	-0.0129957	0.0165054	-0.78736	-0.00724467	0.0173523	-0.417505	0.676939	0.954734	FALSE	KDM4A-AS1
ENSG00000236266	rs170632	0.0744781	0.0143607	5.18625	-0.05282	0.0115867	-4.55869	-0.0387259	0.0215747	-1.79497	0.073265	0.766734	FALSE	Z98884.1
ENSG00000236723	rs1799821	-0.0520058	0.012485	-4.16545	-0.010383	0.0218389	-0.475436	0.00991009	0.0184301	0.537712	0.590809	0.94977	FALSE	AL606760.2
ENSG00000236773	rs12145463	-0.0690414	0.0184886	-3.73426	0.00414951	0.017123	0.242335	0.0188286	0.0246833	0.762806	0.445692	0.918846	FALSE	AC092809.4
ENSG00000236810	rs12031592	-0.0745164	0.0132141	-5.63917	-0.0185422	0.0229602	-0.807578	0.00175022	0.0197817	0.0884766	0.929498	0.990842	FALSE	ELOA-AS1
ENSG00000236915	rs145193781	0.086634	0.0180493	4.79984	-0.0380556	0.0135798	-2.80238	0.0410003	0.0265061	1.54682	0.123327	0.841333	FALSE	CLCA4-AS1
ENSG00000236915	rs72646137	-0.0313277	0.0176525	-1.77469	-0.0149725	0.0137341	-1.09017	-0.06664	0.0262885	-2.53495	0.0115312	0.518822	FALSE	CLCA4-AS1
ENSG00000236936	rs212521	0.0862701	0.0158672	5.43701	-0.0648823	0.0260474	-2.49093	0.0120528	0.0236513	0.509605	0.610726	0.954242	FALSE	AL031005.1
ENSG00000237276	rs12740413	0.182513	0.0276105	6.61028	-0.0342743	0.0252454	-1.35765	-0.0403229	0.0403183	-1.00012	0.317405	0.887317	FALSE	ANO7L1
ENSG00000237276	rs61771381	0.322386	0.0306796	10.5081	-0.0636776	0.0244778	-2.60144	0.0777711	0.0462715	1.68075	0.0930982	0.801083	FALSE	ANO7L1
ENSG00000237491	rs3131972	0.0907333	0.018725	4.84557	0.0263534	0.0164656	1.60051	-0.0365645	0.0256554	-1.42522	0.154949	0.847486	FALSE	LINC01409
ENSG00000237781	rs7520511	0.274829	0.0799978	3.43546	0.0908353	0.0524817	1.7308	0.0317362	0.118188	0.268522	0.788337	0.974812	FALSE	ADAMTSL4-AS2
ENSG00000237781	rs267734	0.208066	0.0529654	3.92833	0.13015	0.0594423	2.18953	-0.0783565	0.0769629	-1.01811	0.309294	0.885185	FALSE	ADAMTSL4-AS2
ENSG00000237899	rs617413	-0.0526527	0.01064	-4.94858	-0.0122698	0.012188	-1.00671	-0.0141092	0.0156119	-0.903748	0.36625	0.899381	FALSE	AL031289.1
ENSG00000237950	rs6801	-0.0433069	0.0121518	-3.56384	0.0142422	0.0147101	0.968194	-0.0145757	0.0180202	-0.808855	0.419009	0.911871	FALSE	AL357079.1
ENSG00000237975	rs71626743	-0.0628557	0.0181265	-3.46761	-0.00407094	0.010952	-0.371706	0.0183264	0.0255305	0.717826	0.473097	0.924774	FALSE	FLG-AS1
ENSG00000238005	rs3738621	0.277073	0.0385612	7.18527	-0.0942828	0.0454198	-2.07581	-0.0625714	0.0581297	-1.07641	0.282083	0.878922	FALSE	AL391832.2
ENSG00000238061	rs883753	-0.0480041	0.0136607	-3.51402	0.0440373	0.0227872	1.93254	-0.0304028	0.0202717	-1.49976	0.134231	0.843329	FALSE	AL356273.4
ENSG00000238142	rs696604	0.143912	0.0230801	6.2353	-0.0105897	0.0364819	-0.290271	0.00262158	0.0332622	0.0788158	0.937183	0.991739	FALSE	BX284668.5
ENSG00000238142	rs56047197	-0.101098	0.0265562	-3.80693	-0.0161867	0.0316683	-0.511133	0.0147575	0.0376603	0.391858	0.695256	0.960015	FALSE	BX284668.5
ENSG00000238231	rs33981147	-0.0553997	0.0133103	-4.16215	-0.00764343	0.0212423	-0.359821	0.0154917	0.0191536	0.808814	0.418762	0.911871	FALSE	AL512288.2
ENSG00000238243	rs56299556	-0.22236	0.0331143	-6.71493	0.0180438	0.0337841	0.534091	0.0229449	0.0469782	0.488417	0.625525	0.954242	FALSE	OR2W3
ENSG00000238287	rs4660423	-0.0535591	0.0183233	-2.92301	-0.0326024	0.0124126	-2.62655	-0.0295424	0.0255143	-1.15788	0.24711	0.869062	FALSE	AL603839.3
ENSG00000239887	rs6677530	-0.396692	0.051481	-7.70559	-0.00583102	0.0436289	-0.133651	-0.0893093	0.0703461	-1.26957	0.204516	0.868499	FALSE	C1orf226
ENSG00000239887	rs12064771	0.200108	0.0576082	3.47359	-0.034963	0.0432252	-0.808857	0.0147712	0.0772171	0.191294	0.848297	0.983824	FALSE	C1orf226
ENSG00000240038	rs34487026	0.0964096	0.0252368	3.8202	0.0593314	0.0259206	2.28897	0.0144924	0.0384558	0.376859	0.706434	0.962245	FALSE	AMY2B
ENSG00000240219	rs1411108	-0.0638022	0.0262975	-2.42617	0.145803	0.0477467	3.05369	-0.034345	0.0388349	-0.884386	0.376616	0.90277	FALSE	AL512306.2
ENSG00000240563	rs11207933	-0.150506	0.0408891	-3.68083	0.0195365	0.0294454	0.663483	0.0310065	0.0561005	0.552697	0.58054	0.94637	FALSE	L1TD1
ENSG00000240710	rs1411108	-0.0844308	0.0205864	-4.10129	0.00200364	0.0374004	0.0535727	0.0151928	0.0304223	0.499396	0.617555	0.954242	FALSE	AL512306.3
ENSG00000241666	rs12126826	0.0921399	0.0211381	4.35895	0.0312699	0.0259102	1.20686	-0.0418476	0.0306868	-1.3637	0.17365	0.858342	FALSE	AL031733.2
ENSG00000241666	rs1229383	-0.0696552	0.0217928	-3.19625	0.0129801	0.0245731	0.528226	-0.00908266	0.0315808	-0.287601	0.773895	0.972029	FALSE	AL031733.2
ENSG00000242252	rs12090516	0.0746134	0.0214241	3.48269	0.0189873	0.0228831	0.829755	0.0118672	0.0294533	0.402917	0.687061	0.957525	FALSE	BGLAP
ENSG00000242485	rs1240708	0.0329104	0.0119331	2.7579	0.0179919	0.0120839	1.48892	0.0187371	0.0168522	1.11185	0.2666	0.875269	FALSE	MRPL20
ENSG00000243155	rs10494536	0.0907271	0.0277058	3.27466	-0.0519879	0.0367125	-1.41608	0.0228781	0.0389577	0.587256	0.557074	0.941449	FALSE	AL162431.1
ENSG00000243323	rs16849726	-0.0761018	0.0250752	-3.03494	0.0308341	0.0234298	1.31602	-0.0790118	0.0349006	-2.26391	0.0240902	0.639967	FALSE	PTPRVP
ENSG00000243323	rs10800819	-0.10027	0.0254375	-3.94182	-0.00299209	0.0232014	-0.128962	0.0179892	0.0351521	0.511753	0.608892	0.953594	FALSE	PTPRVP
ENSG00000243970	rs12137496	-0.166133	0.0356942	-4.65434	-0.00845185	0.0473868	-0.178359	-0.0325851	0.052244	-0.623711	0.532867	0.935473	FALSE	PPIEL
ENSG00000243970	rs1180349	0.0840782	0.0337733	2.48949	-0.168266	0.0546764	-3.07748	0.158829	0.0481222	3.30053	0.00101569	0.223768	FALSE	PPIEL
ENSG00000244038	rs72650813	-0.0643137	0.0129485	-4.96689	0.0134552	0.011456	1.17451	0.00448096	0.0204416	0.219208	0.826669	0.980069	FALSE	DDOST
ENSG00000244256	rs11208260	-0.0785357	0.0143217	-5.48369	0.0175098	0.0156445	1.11923	-0.0140994	0.0205324	-0.68669	0.492669	0.930384	FALSE	RN7SL130P
ENSG00000244682	rs11810143	-0.35589	0.0780842	-4.55777	0.195534	0.062086	3.14941	-0.149979	0.11426	-1.31261	0.189549	0.865536	FALSE	FCGR2C
ENSG00000244703	rs10863451	-0.0391297	0.00867888	-4.50861	-0.0046009	0.0150983	-0.304729	0.0150145	0.0123709	1.2137	0.22507	0.868499	FALSE	CD46P1
ENSG00000248333	rs28635343	0.0907569	0.0162023	5.6015	0.0126391	0.015368	0.82243	-0.0029122	0.0236394	-0.123193	0.901959	0.988056	FALSE	CDK11B
ENSG00000248333	rs7796	-0.0639898	0.0121054	-5.28607	-0.0220691	0.0216202	-1.02076	0.033476	0.0170555	1.96277	0.0500309	0.721552	FALSE	CDK11B
ENSG00000249087	rs638722	-0.0550145	0.0190315	-2.8907	0.0393659	0.0188867	2.08432	-0.0145047	0.0262046	-0.553516	0.580044	0.946318	FALSE	ZNF436-AS1
ENSG00000253326	rs10926974	0.0674836	0.0137499	4.90794	-0.0615064	0.0235624	-2.61036	0.0257204	0.0191147	1.34559	0.178938	0.860862	FALSE	AL606534.4
ENSG00000254685	rs560808	-0.179763	0.0124629	-14.4238	-0.0265265	0.0213336	-1.24341	0.00212376	0.0175249	0.121185	0.903557	0.988056	FALSE	FPGT
ENSG00000257551	rs56369151	0.0869165	0.0190458	4.56354	0.00885113	0.0233785	0.378601	0.0155376	0.0266837	0.582287	0.560414	0.941558	FALSE	HLX-AS1
ENSG00000258634	rs1466788	0.0755162	0.0171138	4.41258	-0.0254846	0.0257533	-0.989564	0.0158533	0.0230427	0.687995	0.491639	0.92993	FALSE	AL160006.1
ENSG00000259030	rs10493529	0.0364802	0.0110157	3.31165	0.00290405	0.017229	0.168556	0.00458029	0.0161124	0.284271	0.776208	0.972332	FALSE	FPGT-TNNI3K
ENSG00000259834	rs11585237	-0.0805383	0.022648	-3.55609	0.00112165	0.0213998	0.0524141	0.00139236	0.0329412	0.0422681	0.966294	0.995087	FALSE	AL365361.1
ENSG00000259865	rs55768801	0.250619	0.0229499	10.9202	-0.0123613	0.0276758	-0.446649	0.0139692	0.0332138	0.420584	0.674079	0.954242	FALSE	AL390728.6
ENSG00000259943	rs11800679	-0.135156	0.0252577	-5.35107	-0.0133723	0.0183373	-0.729241	0.0322775	0.0358846	0.899479	0.36995	0.89943	FALSE	AL050341.2
ENSG00000259984	rs3091242	0.0432948	0.0117107	3.69705	-0.0132203	0.0191427	-0.690618	-0.0157406	0.0165396	-0.951692	0.341468	0.893445	FALSE	AL928711.1
ENSG00000260238	rs4661036	-0.0996385	0.0198333	-5.0238	0.0262945	0.0214442	1.22618	-0.023048	0.0276273	-0.834247	0.404243	0.907646	FALSE	PMF1-BGLAP
ENSG00000260879	rs12118280	0.0410079	0.0123542	3.31936	0.0127878	0.0153068	0.835432	0.00367084	0.0186895	0.196412	0.844293	0.983297	FALSE	AL359258.2
ENSG00000260948	rs1891756	-0.0493661	0.00983968	-5.01705	-0.00908476	0.0159694	-0.568886	-0.00364106	0.0142556	-0.255413	0.799826	0.976399	FALSE	AL390195.3
ENSG00000261000	rs3813976	0.101723	0.00823878	12.3469	-0.00679571	0.0149664	-0.454064	0.000885049	0.0120003	0.0737521	0.941208	0.992347	FALSE	AC244034.2
ENSG00000261000	rs72755019	0.0299161	0.00901994	3.31667	-0.0090615	0.0123572	-0.733295	0.00518026	0.0132017	0.392394	0.694781	0.95967	FALSE	AC244034.2
ENSG00000261349	rs1293259	0.764093	0.0336397	22.714	-0.042683	0.0290585	-1.46886	-0.0256833	0.0456031	-0.563192	0.573484	0.945045	FALSE	AL031432.2
ENSG00000261349	rs1293265	0.670883	0.0250352	26.7976	-0.0413036	0.038251	-1.0798	-0.0110575	0.033185	-0.333208	0.739258	0.968662	FALSE	AL031432.2
ENSG00000263956	rs11261263	-0.0920411	0.021396	-4.30179	0.00791837	0.0293671	0.269634	-0.00216014	0.0322565	-0.0669676	0.946608	0.992845	FALSE	NBPF11
ENSG00000264343	rs10910813	-0.214459	0.0137672	-15.5775	-0.0112123	0.0163527	-0.685651	0.00569732	0.01557	0.365916	0.71468	0.963205	FALSE	NOTCH2NLA
ENSG00000264343	rs10797649	-0.0990934	0.0133925	-7.39917	0.00470033	0.0186291	0.25231	-0.0122052	0.0150544	-0.810739	0.417624	0.911871	FALSE	NOTCH2NLA
ENSG00000264773	rs1149052	0.0853472	0.0178408	4.78381	-0.018208	0.0174933	-1.04086	0.030609	0.024949	1.22686	0.220087	0.868499	FALSE	MIR4420
ENSG00000265491	rs2318299	0.0358961	0.0116155	3.09035	-0.010957	0.017277	-0.634195	-0.000289047	0.0165592	-0.0174553	0.986073	0.998324	FALSE	RNF115
ENSG00000266094	rs12569123	0.0876134	0.0145527	6.02042	0.00553882	0.0132549	0.417869	0.00520937	0.0171665	0.303461	0.761557	0.971302	FALSE	RASSF5
ENSG00000266094	rs10779488	-0.0645077	0.0141661	-4.55368	0.00156145	0.0132039	0.118257	0.0140264	0.0167646	0.836668	0.40292	0.906836	FALSE	RASSF5
ENSG00000266472	rs11811885	-0.0736589	0.0107533	-6.84988	-0.0108885	0.0155643	-0.699583	0.00695991	0.014203	0.49003	0.624502	0.954242	FALSE	MRPS21
ENSG00000266472	rs12126958	0.0774751	0.0115812	6.68972	0.00870701	0.012839	0.678171	-0.0322267	0.0162896	-1.97836	0.0484002	0.71912	FALSE	MRPS21
ENSG00000268043	rs1969872	0.027121	0.0152574	1.77756	-0.0209598	0.0213508	-0.981688	0.0458152	0.0227415	2.01461	0.0442679	0.706642	FALSE	NBPF12
ENSG00000268154	rs10158820	-0.0688499	0.0217171	-3.17031	0.0452564	0.0352153	1.28513	0.000787461	0.0301173	0.0261465	0.979141	0.998324	FALSE	AL451085.1
ENSG00000268575	rs7796	-0.278496	0.0232972	-11.9541	-0.0660197	0.0414662	-1.59213	0.0629453	0.0326776	1.92625	0.054533	0.730512	FALSE	AL031282.2
ENSG00000268575	rs4648726	-0.172132	0.0472822	-3.64054	-0.000489518	0.0263817	-0.0185552	-0.0199666	0.0661126	-0.302009	0.76268	0.971302	FALSE	AL031282.2
ENSG00000269896	rs4648831	-0.118317	0.0178859	-6.61512	-0.0459038	0.0174949	-2.62384	0.0420619	0.0244621	1.71947	0.0858328	0.783409	FALSE	AL513477.1
ENSG00000269934	rs1011879	0.0581742	0.0139538	4.16905	0.0401834	0.0227161	1.76894	-0.0338555	0.01927	-1.7569	0.0793565	0.774059	FALSE	AL353593.1
ENSG00000269956	rs12093643	0.0933303	0.0161244	5.78816	-0.0313633	0.0212964	-1.4727	0.0255975	0.0236651	1.08165	0.279644	0.878735	FALSE	MKNK1-AS1
ENSG00000270104	rs1757127	0.0940683	0.00951044	9.89106	0.000699484	0.0157622	0.0443773	-0.00388665	0.0137798	-0.282055	0.777913	0.972629	FALSE	AL670729.2
ENSG00000270149	rs4656977	-0.0422095	0.00833452	-5.06442	-0.00710335	0.0117721	-0.603403	0.000995985	0.0120307	0.0827869	0.934025	0.991243	FALSE	AL591806.4
ENSG00000270149	rs2250304	-0.0445794	0.00952208	-4.68169	-0.0150725	0.0104574	-1.44133	0.0202276	0.013637	1.48328	0.138277	0.843329	FALSE	AL591806.4
ENSG00000270149	rs4436408	-0.0249854	0.00922835	-2.70747	-0.00281342	0.0109869	-0.25607	-0.00718682	0.0132644	-0.541814	0.587985	0.948815	FALSE	AL591806.4
ENSG00000270605	rs546569	-0.0740968	0.0230743	-3.21122	0.00401314	0.0303946	0.132034	-0.0252183	0.0350726	-0.71903	0.472762	0.924774	FALSE	AL353622.1
ENSG00000270629	rs3009467	0.146365	0.0310395	4.71544	-0.00546532	0.0282807	-0.193252	-0.0600075	0.0492855	-1.21755	0.223631	0.868499	FALSE	NBPF14
ENSG00000271425	rs10797649	-0.373448	0.0286974	-13.0133	-0.0858681	0.035977	-2.38675	0.0497814	0.0292936	1.69939	0.0896391	0.792488	FALSE	NBPF10
ENSG00000271425	rs6424377	-0.29901	0.0296756	-10.076	-0.024088	0.0334285	-0.720584	-0.0173809	0.0304495	-0.57081	0.568181	0.943505	FALSE	NBPF10
ENSG00000271736	rs7533093	-0.139648	0.040227	-3.4715	0.0454023	0.0302112	1.50283	-0.0119725	0.0593282	-0.201801	0.840139	0.982625	FALSE	LINC02772
ENSG00000271806	rs12082939	-0.153842	0.0222786	-6.90539	-0.0515428	0.0359796	-1.43255	0.0416407	0.0325024	1.28116	0.200362	0.868499	FALSE	AL590822.2
ENSG00000272004	rs28635343	0.0698098	0.0194065	3.59723	0.0164895	0.0187182	0.880936	-0.00293417	0.0288253	-0.101791	0.918972	0.989721	FALSE	FO704657.1
ENSG00000272030	rs28380060	0.0929489	0.0128803	7.21635	0.0122199	0.022195	0.55057	-0.000288598	0.0187807	-0.0153667	0.98774	0.998354	FALSE	AL162258.2
ENSG00000272195	rs10927369	-0.114087	0.0146564	-7.7841	-0.0184556	0.0226605	-0.814439	-0.00760563	0.0211395	-0.359783	0.719912	0.963903	FALSE	AL356512.1
ENSG00000272420	rs1039064	0.0456783	0.0126078	3.62303	-0.00870475	0.0126014	-0.690776	-0.00898433	0.020131	-0.446294	0.655405	0.954242	FALSE	AL513477.2
ENSG00000272491	rs10888600	0.138082	0.0212935	6.48471	0.0122502	0.027231	0.449862	-0.0296441	0.0266707	-1.11149	0.266893	0.875778	FALSE	AL109659.2
ENSG00000272491	rs10788884	0.0563435	0.0205406	2.74303	-0.0247422	0.0264838	-0.934238	0.0224198	0.02716	0.825474	0.410395	0.909976	FALSE	AL109659.2
ENSG00000272512	rs13303033	-0.0626441	0.0140799	-4.4492	-0.0180873	0.0232583	-0.777672	0.0103906	0.0204956	0.506968	0.612205	0.954242	FALSE	AL645608.7
ENSG00000272645	rs10916170	-0.136543	0.0177058	-7.71177	-0.0281751	0.0262212	-1.07452	-0.0250365	0.0248857	-1.00606	0.314819	0.887317	FALSE	GTF2IP20
ENSG00000272668	rs4656855	-0.18596	0.0242958	-7.65401	0.0241993	0.0348968	0.693452	0.0204091	0.0353339	0.577608	0.564067	0.942792	FALSE	AL590560.3
ENSG00000272668	rs2501346	-0.104767	0.0230983	-4.53568	0.0352493	0.0388596	0.907093	0.00338294	0.0333027	0.101581	0.91909	0.989721	FALSE	AL590560.3
ENSG00000272668	rs6656979	0.102823	0.0291563	3.52661	0.0385692	0.0302113	1.27665	-0.000756332	0.0432501	-0.0174874	0.986048	0.998324	FALSE	AL590560.3
ENSG00000272750	rs35626308	0.104658	0.0153802	6.80469	-0.0322991	0.0203934	-1.5838	0.0259603	0.0222857	1.16489	0.24444	0.868952	FALSE	AL592148.3
ENSG00000273002	rs71628699	0.269791	0.0440672	6.12227	0.00509788	0.0229337	0.222288	0.0360202	0.0603237	0.597115	0.55049	0.938618	FALSE	AL355388.1
ENSG00000273002	rs1111102	0.075849	0.0219026	3.46302	0.00786517	0.0287308	0.273754	0.00182346	0.0334474	0.0545173	0.956536	0.993919	FALSE	AL355388.1
ENSG00000273093	rs7511799	0.0432992	0.011933	3.62854	-0.010231	0.0175165	-0.584078	0.00709124	0.0174548	0.406264	0.684728	0.95682	FALSE	AC097065.2
ENSG00000273110	rs7551873	0.0798317	0.0181937	4.38788	-0.0296733	0.0179659	-1.65165	0.0110106	0.0258642	0.425708	0.670403	0.954242	FALSE	AL162591.2
ENSG00000273136	rs4844381	-0.377437	0.0451721	-8.35553	-0.0748211	0.0754954	-0.991068	0.0204061	0.0677284	0.301293	0.763202	0.971302	FALSE	NBPF26
ENSG00000273221	rs3818797	0.0910363	0.0187061	4.86666	0.011213	0.0238673	0.469807	-0.00236931	0.0275207	-0.0860919	0.931397	0.990842	FALSE	AL355816.2
ENSG00000273382	rs180029	0.282912	0.0331453	8.53551	-0.00763598	0.0252815	-0.302038	-0.0489284	0.0394961	-1.23881	0.215641	0.868499	FALSE	AL356488.3
ENSG00000273382	rs3768500	-0.208513	0.044662	-4.66868	-0.00699374	0.0230337	-0.303631	-0.120798	0.0558261	-2.16382	0.0308881	0.674681	FALSE	AL356488.3
ENSG00000274963	rs267733	0.138413	0.0393314	3.51916	-0.0185052	0.0357638	-0.517427	0.0308924	0.056893	0.542991	0.587235	0.948459	FALSE	RN7SL600P
ENSG00000274963	rs6695123	0.105132	0.0306437	3.43079	0.000947007	0.0433146	0.0218635	-0.0138584	0.0427738	-0.323992	0.74606	0.970592	FALSE	RN7SL600P
ENSG00000276509	rs10797649	-0.149664	0.0126656	-11.8166	0.015282	0.015977	0.956498	-0.00813255	0.0129116	-0.629865	0.528911	0.935408	FALSE	AC239799.1
ENSG00000276509	rs6424377	-0.151786	0.0131106	-11.5774	0.0122945	0.0148133	0.829963	-0.00595537	0.0134103	-0.444089	0.657341	0.954242	FALSE	AC239799.1
ENSG00000276747	rs10458537	0.227193	0.0156866	14.4832	0.0540192	0.0237237	2.27702	-0.0661054	0.0227548	-2.90512	0.00375925	0.390534	FALSE	PADI6
ENSG00000276839	rs7535533	0.0286338	0.00788236	3.63264	-0.000336271	0.0123673	-0.0271904	-0.00255417	0.0117241	-0.217856	0.827735	0.980203	FALSE	AL138776.1
ENSG00000277007	rs12058065	0.0734584	0.0187774	3.91206	0.0435068	0.0179078	2.42949	-0.0251908	0.026682	-0.94411	0.345343	0.893445	FALSE	AC096642.1
ENSG00000277452	rs6697620	0.213196	0.02626	8.11865	0.0221225	0.0427942	0.516952	-0.0363786	0.0371216	-0.979985	0.327738	0.891054	FALSE	RN7SL473P
ENSG00000277452	rs267734	0.121506	0.0312186	3.8921	0.0129563	0.0336431	0.38511	-0.0518821	0.0434943	-1.19285	0.233175	0.868499	FALSE	RN7SL473P
ENSG00000277462	rs7550095	-0.123455	0.0322799	-3.82452	0.0197258	0.0227465	0.867204	-0.0236366	0.0472688	-0.500046	0.617078	0.954242	FALSE	ZNF670
ENSG00000277462	rs12751386	0.0842015	0.0253987	3.31519	0.00679783	0.0241627	0.281335	0.0222144	0.0344293	0.645219	0.518959	0.935408	FALSE	ZNF670
ENSG00000278997	rs12035312	0.087571	0.0174921	5.00631	-0.0311321	0.0192507	-1.61719	0.00869448	0.024877	0.349498	0.726725	0.965673	FALSE	AL662907.1
ENSG00000279443	rs3766951	-0.0354555	0.0105895	-3.34818	0.00573238	0.0145521	0.39392	0.00326508	0.0155059	0.21057	0.833273	0.980951	FALSE	AL513497.1
ENSG00000279667	rs4660413	0.0435869	0.0121091	3.59952	-0.0093198	0.0169456	-0.549982	0.0207092	0.0176734	1.17177	0.242111	0.868952	FALSE	AL603839.4
ENSG00000279838	rs12736396	0.157994	0.0380018	4.15754	0.0283579	0.0344965	0.82205	0.00983697	0.0564648	0.174214	0.861711	0.987086	FALSE	AL356273.6
ENSG00000280670	rs4660306	0.5661	0.0175215	32.3089	-0.00166114	0.0237432	-0.0699626	-0.0357312	0.0248167	-1.4398	0.150231	0.847486	FALSE	CCDC163
ENSG00000281741	rs4844381	0.131946	0.0361685	3.64808	-0.0173374	0.0604827	-0.28665	-0.0345664	0.0544835	-0.634438	0.525846	0.935408	FALSE	AC241377.4
ENSG00000281741	rs2493411	-0.159152	0.0557074	-2.85693	-0.0557041	0.0461217	-1.20776	0.0314474	0.0774449	0.406061	0.684838	0.95682	FALSE	AC241377.4
ENSG00000282608	rs2252197	-0.207104	0.0458426	-4.51773	-0.180329	0.0677285	-2.66253	0.0891377	0.0646941	1.37783	0.168565	0.854259	FALSE	ADORA3
ENSG00000283445	rs6666138	0.560473	0.0247778	22.62	-0.00333629	0.0238902	-0.139651	0.0366144	0.0367468	0.996397	0.319204	0.887317	FALSE	AL136985.3
ENSG00000283696	rs12022054	-0.163967	0.0172668	-9.49609	-0.108154	0.027078	-3.99417	0.0117535	0.0244839	0.480053	0.631262	0.954242	FALSE	AL592295.4
ENSG00000284642	rs35759975	-0.108343	0.0167888	-6.45327	-0.0325311	0.0251722	-1.29234	0.0186123	0.0243178	0.76538	0.444131	0.918377	FALSE	AL139424.2
ENSG00000284719	rs139460753	0.0878131	0.0223236	3.93365	0.0286279	0.0327433	0.874314	-0.0272614	0.030862	-0.883332	0.377206	0.90277	FALSE	AL033527.4
ENSG00000284747	rs9434608	-0.0958683	0.0149057	-6.43167	0.00565211	0.0194268	0.290944	-0.00332818	0.0222036	-0.149894	0.880926	0.987774	FALSE	AL034417.5
ENSG00000284882	rs2945146	-0.31079	0.0207718	-14.9621	0.0143303	0.0272777	0.525347	-0.0324137	0.0279789	-1.15851	0.247188	0.869062	FALSE	AL359762.1
ENSG00000285053	rs10925482	-0.0944869	0.0167704	-5.63414	-0.063898	0.0229856	-2.77991	-0.0123372	0.022762	-0.542007	0.588016	0.948815	FALSE	TBCE
ENSG00000285053	rs182366	-0.0582565	0.0160393	-3.63211	-0.0786936	0.0273674	-2.87545	0.00607739	0.0221514	0.274357	0.783815	0.97364	FALSE	TBCE
ENSG00000285210	rs423991	-0.0547944	0.0165428	-3.31228	0.0196973	0.0253411	0.777286	-0.0187134	0.024686	-0.758055	0.448506	0.919006	FALSE	LINC02795
ENSG00000285215	rs6683357	0.126839	0.0229157	5.53502	-0.0563169	0.0272025	-2.07028	0.0345364	0.0242534	1.42398	0.154716	0.847486	FALSE	AC241377.5
ENSG00000285215	rs11249433	-0.157855	0.0244278	-6.4621	-0.0273718	0.0266047	-1.02883	-0.000210009	0.0246944	-0.00850435	0.993219	0.99893	FALSE	AC241377.5
ENSG00000285215	rs6600662	0.151519	0.0281515	5.38229	-0.00720507	0.0290813	-0.247756	-0.0214574	0.0239063	-0.897562	0.369663	0.899381	FALSE	AC241377.5
ENSG00000285215	rs2793831	-0.0981722	0.027252	-3.60238	-0.0354656	0.0204722	-1.73238	0.0317289	0.0373405	0.849718	0.395627	0.905604	FALSE	AC241377.5
ENSG00000285646	rs12403427	0.392315	0.0195968	20.0193	-0.0122534	0.0205601	-0.595981	0.0674964	0.0310971	2.17051	0.0302602	0.674093	FALSE	AL021155.5
ENSG00000285646	rs926270	0.112605	0.0170748	6.59481	-0.0311583	0.0283343	-1.09966	0.0443268	0.024039	1.84396	0.0657891	0.745259	FALSE	AL021155.5
ENSG00000285646	rs4845892	0.101786	0.0167738	6.06817	0.0167122	0.0255115	0.655085	-0.0103176	0.0241474	-0.427275	0.669199	0.954242	FALSE	AL021155.5
ENSG00000286019	rs12117557	0.0904606	0.0163951	5.51753	0.0112344	0.013507	0.831747	0.00989125	0.0179077	0.552347	0.580747	0.94637	FALSE	NOTCH2NLB
ENSG00000286019	rs2992453	-0.0596727	0.0147655	-4.04137	0.00529255	0.0146428	0.361444	0.0171954	0.0159978	1.07486	0.282637	0.87936	FALSE	NOTCH2NLB
ENSG00000286106	rs4844381	-0.0323855	0.010029	-3.22918	-0.0191181	0.0169107	-1.13053	-4.43322e-05	0.0150402	-0.00294758	0.997648	0.999682	FALSE	AC253572.1
ENSG00000286619	rs823080	0.399158	0.0141051	28.2989	-0.0266018	0.0225217	-1.18116	0.0177336	0.0203637	0.870844	0.384015	0.90345	FALSE	AC119673.3
ENSG00000286640	rs55707527	0.13013	0.0201748	6.45012	-0.00147111	0.0208102	-0.0706918	-0.0102808	0.0285771	-0.359755	0.719111	0.963761	FALSE	AC093151.5
ENSG00000287064	rs3766925	0.118199	0.020358	5.80601	-0.0220491	0.024214	-0.910593	0.000770381	0.0302226	0.0254903	0.979665	0.998324	FALSE	AL606500.1
ENSG00000287315	rs4653946	-0.0481713	0.00979373	-4.91859	-0.0345042	0.0170958	-2.01829	0.0197181	0.0140424	1.40418	0.161689	0.84903	FALSE	AL670729.3
ENSG00000287338	rs5744168	-0.156169	0.0447007	-3.49365	-0.0909657	0.0298985	-3.04248	-0.0781734	0.06638	-1.17767	0.239448	0.868499	FALSE	AL929091.1
ENSG00000287356	rs12081179	0.015133	0.0111054	1.36267	-0.0329692	0.0131097	-2.51487	0.0423828	0.016134	2.62693	0.00875771	0.480283	FALSE	AL590822.3
ENSG00000287445	rs4338424	-0.0790754	0.0132697	-5.95908	-0.0260111	0.0133676	-1.94583	0.0155058	0.0195099	0.794766	0.426883	0.914382	FALSE	AC092803.3
ENSG00000287586	rs368940	0.134398	0.0449494	2.98998	-0.204662	0.0597379	-3.42599	0.0712154	0.0629749	1.13085	0.259573	0.872768	FALSE	Z98886.1
ENSG00000287586	rs242045	-0.137115	0.0418429	-3.27691	-0.158777	0.0688395	-2.30648	-0.00118572	0.059373	-0.0199706	0.984068	0.998324	FALSE	Z98886.1
ENSG00000287697	rs10912867	0.0665661	0.0131044	5.07967	-0.0129065	0.0128835	-1.00179	0.029105	0.0174417	1.6687	0.0954875	0.805342	FALSE	Z99127.4
ENSG00000288398	rs2863844	0.128135	0.0161177	7.94996	0.0170385	0.0215173	0.791849	-0.0288117	0.0230123	-1.25201	0.210791	0.868499	FALSE	AL109627.1
ENSG00000288573	rs4660262	-0.0270004	0.00916527	-2.94595	-0.00642102	0.0114917	-0.558754	-0.0142857	0.0136445	-1.047	0.295503	0.882937	FALSE	AL357079.3
ENSG00000014919	rs1057490	0.059254	0.0105984	5.59083	-0.01765	0.017871	-0.987633	-0.00463964	0.0150481	-0.30832	0.758195	0.971302	FALSE	COX15
ENSG00000014919	rs4919387	0.0573399	0.0170606	3.36095	-0.0263047	0.0127104	-2.06954	0.0186492	0.0240621	0.775043	0.438611	0.916119	FALSE	COX15
ENSG00000019995	rs11245451	0.0453101	0.0193172	2.34558	-0.0287186	0.0161676	-1.77631	0.0590879	0.0265435	2.22608	0.0264015	0.651271	FALSE	ZRANB1
ENSG00000023041	rs2419621	0.0764994	0.0124082	6.16524	-0.00760675	0.0111364	-0.683054	0.00272258	0.0128418	0.21201	0.832108	0.98084	FALSE	ZDHHC6
ENSG00000023041	rs2094266	-0.0514192	0.012192	-4.21744	-0.0157581	0.0125213	-1.2585	0.0131822	0.0120759	1.09161	0.275223	0.878411	FALSE	ZDHHC6
ENSG00000023839	rs7091985	0.108819	0.022959	4.73972	0.0257698	0.0381615	0.675283	-0.00246271	0.032177	-0.0765364	0.938994	0.9921	FALSE	ABCC2
ENSG00000026025	rs359285	-0.0665562	0.020199	-3.29502	0.058606	0.0247807	2.36499	0.00345687	0.0294101	0.11754	0.906435	0.98843	FALSE	VIM
ENSG00000026103	rs4934434	0.107418	0.0177751	6.04316	0.00527633	0.0281764	0.187261	-0.015553	0.0255924	-0.607719	0.543476	0.936489	FALSE	FAS
ENSG00000035403	rs11000890	-0.197221	0.026053	-7.57001	0.0142415	0.019967	0.713254	0.01504	0.0358211	0.419863	0.674788	0.954242	FALSE	VCL
ENSG00000042286	rs6480443	-0.0757312	0.0161873	-4.67844	0.0222591	0.0258347	0.861594	0.00898472	0.0240034	0.374311	0.708209	0.962245	FALSE	AIFM2
ENSG00000043591	rs4359161	0.163469	0.023321	7.00954	-8.19131e-05	0.0171878	-0.00476576	0.0637488	0.0232197	2.74546	0.00633044	0.450243	FALSE	ADRB1
ENSG00000043591	rs4918887	-0.139802	0.0262561	-5.32456	0.0161666	0.0164618	0.98207	0.0337932	0.0273312	1.23643	0.217474	0.868499	FALSE	ADRB1
ENSG00000047056	rs11250238	-0.113575	0.0166841	-6.80739	-0.033237	0.0114196	-2.91054	0.0508181	0.0249671	2.0354	0.0421967	0.702947	FALSE	WDR37
ENSG00000047056	rs10903516	0.386936	0.0775062	4.99233	-0.0251152	0.01459	-1.7214	0.00146642	0.014481	0.101265	0.919392	0.989721	FALSE	WDR37
ENSG00000047056	rs11596285	-0.356309	0.0776572	-4.58823	-0.0251152	0.01459	-1.7214	0.00146642	0.014481	0.101265	0.919392	0.989721	FALSE	WDR37
ENSG00000047056	rs7097985	-0.0356497	0.0109741	-3.24851	-0.026405	0.0131018	-2.01538	0.00459905	0.0154634	0.297415	0.766162	0.971302	FALSE	WDR37
ENSG00000052749	rs3814553	0.262874	0.0253209	10.3817	0.116767	0.0343705	3.39732	-0.0453317	0.0349294	-1.29781	0.194608	0.866524	FALSE	RRP12
ENSG00000055950	rs722435	0.0807272	0.0121936	6.62045	-0.00906963	0.0125187	-0.724488	0.0345188	0.0173994	1.9839	0.0476378	0.71912	FALSE	MRPL43
ENSG00000057608	rs2275774	-0.155423	0.0102122	-15.2194	0.015322	0.0102811	1.49031	-0.00653272	0.014662	-0.445554	0.656008	0.954242	FALSE	GDI2
ENSG00000057608	rs867053	-0.0367379	0.00848676	-4.32885	-0.00245149	0.0125548	-0.195264	0.0194757	0.011756	1.65666	0.0978778	0.810116	FALSE	GDI2
ENSG00000057608	rs10905159	0.0430135	0.0133177	3.22981	0.0144077	0.00941016	1.53108	-0.00751704	0.0181003	-0.4153	0.67798	0.955257	FALSE	GDI2
ENSG00000062650	rs10887609	-0.0267654	0.00739465	-3.61956	-0.00297468	0.0127954	-0.232481	0.00247495	0.010665	0.232062	0.816537	0.979691	FALSE	WAPL
ENSG00000065154	rs2674346	0.109232	0.0222686	4.90519	-0.0418891	0.0214585	-1.9521	-0.0318822	0.032522	-0.980327	0.327069	0.890998	FALSE	OAT
ENSG00000065613	rs1342214	0.0463573	0.0154875	2.99322	0.0371514	0.0241448	1.53869	0.0132494	0.022486	0.58923	0.555761	0.940599	FALSE	SLK
ENSG00000065618	rs2476945	0.476258	0.0629954	7.56021	-0.11139	0.0622952	-1.7881	0.183641	0.0893985	2.05418	0.0403393	0.695504	FALSE	COL17A1
ENSG00000065621	rs1246219	0.0900157	0.0314061	2.86619	0.0232019	0.0296337	0.782956	0.0472467	0.0457581	1.03253	0.302501	0.884637	FALSE	GSTO2
ENSG00000065665	rs2895502	-0.170141	0.0224848	-7.56692	0.0912237	0.0360974	2.52715	-0.084997	0.0332501	-2.55629	0.0108157	0.503664	FALSE	SEC61A2
ENSG00000065809	rs72770522	-0.126914	0.021011	-6.04037	0.0186787	0.0193032	0.967651	-0.0274653	0.0318758	-0.861634	0.389041	0.90345	FALSE	FAM107B
ENSG00000065809	rs1571038	-0.0759745	0.0175642	-4.32553	0.00511626	0.0225828	0.226555	0.0093777	0.0250854	0.373831	0.708587	0.962245	FALSE	FAM107B
ENSG00000066468	rs6585735	0.193934	0.026189	7.40518	-0.0366372	0.0451177	-0.812036	0.0182163	0.0381543	0.477437	0.633366	0.954242	FALSE	FGFR2
ENSG00000067057	rs2388595	0.243214	0.022408	10.8539	-0.0660278	0.0332942	-1.98316	0.0502832	0.0310183	1.62108	0.105509	0.821001	FALSE	PFKP
ENSG00000067057	rs7896922	0.137079	0.0282186	4.85774	-0.0269265	0.0273975	-0.982807	-0.00268417	0.0397706	-0.0674913	0.946195	0.992723	FALSE	PFKP
ENSG00000067057	rs3816700	-0.0507262	0.0233676	-2.17079	0.0112696	0.0330068	0.341433	-0.0540617	0.0318319	-1.69835	0.0900774	0.792545	FALSE	PFKP
ENSG00000067064	rs4880758	-0.211815	0.0321302	-6.5924	-0.0690032	0.0225953	-3.05388	0.116186	0.0473871	2.45185	0.0144513	0.553924	FALSE	IDI1
ENSG00000072401	rs10826176	-0.183311	0.0127564	-14.3701	0.0259018	0.015954	1.62353	-0.0181812	0.0176743	-1.02868	0.303989	0.884637	FALSE	UBE2D1
ENSG00000072401	rs1049432	-0.179556	0.0142606	-12.591	0.00666528	0.0141654	0.470531	0.0242385	0.0205331	1.18046	0.238077	0.868499	FALSE	UBE2D1
ENSG00000072422	rs2633291	-0.0894823	0.0259125	-3.45325	-0.0155715	0.0431345	-0.361	0.00674758	0.0365917	0.184402	0.853834	0.985124	FALSE	RHOBTB1
ENSG00000075407	rs2505244	-0.0421919	0.0132949	-3.17353	0.0444844	0.0225362	1.97391	-0.0292417	0.0188715	-1.54952	0.121916	0.841333	FALSE	ZNF37A
ENSG00000075826	rs11190588	-0.265378	0.0221078	-12.0038	-0.0830055	0.0229447	-3.61764	0.040118	0.0295501	1.35762	0.174895	0.859217	FALSE	SEC31B
ENSG00000076685	rs79237883	0.13952	0.0236086	5.90973	-0.00659059	0.0159245	-0.413866	-0.057513	0.0362308	-1.5874	0.112704	0.832335	FALSE	NT5C2
ENSG00000077420	rs871367	-0.0618624	0.0141631	-4.36785	-0.0153748	0.0166472	-0.923568	-0.0219479	0.0193078	-1.13674	0.256008	0.871227	FALSE	APBB1IP
ENSG00000077420	rs11591540	-0.12212	0.0124228	-9.83037	-0.0444234	0.0188524	-2.35638	0.0213281	0.0172884	1.23366	0.21755	0.868499	FALSE	APBB1IP
ENSG00000078114	rs7910610	0.389639	0.0802415	4.85583	0.126109	0.063191	1.99567	-0.215299	0.10373	-2.07558	0.0385125	0.692459	FALSE	NEBL
ENSG00000079332	rs28391623	0.0749764	0.00896253	8.36554	0.0271835	0.0142474	1.90796	0.000825898	0.0132483	0.0623399	0.950292	0.992925	FALSE	SAR1A
ENSG00000089876	rs10901471	-0.126238	0.0141952	-8.893	0.0892018	0.0249126	3.58059	-0.0573462	0.020874	-2.74725	0.00619047	0.450243	FALSE	DHX32
ENSG00000095485	rs17885645	0.18399	0.0107173	17.1675	-0.00528618	0.0176582	-0.299361	-0.0327592	0.0154591	-2.11909	0.0347819	0.679519	FALSE	CWF19L1
ENSG00000095539	rs722435	0.0491166	0.0117372	4.18469	-0.004023	0.0121144	-0.332083	-0.00578046	0.0168346	-0.343367	0.731422	0.967006	FALSE	SEMA4G
ENSG00000095739	rs1775983	0.366594	0.0431463	8.49655	0.0352743	0.0502646	0.701773	0.0399614	0.0621807	0.642666	0.520524	0.935408	FALSE	BAMBI
ENSG00000095794	rs111671353	-0.150802	0.0210802	-7.15371	0.0800086	0.0213267	3.75157	-0.0742955	0.0305423	-2.43255	0.0155256	0.568441	FALSE	CREM
ENSG00000096717	rs11594238	0.296119	0.0129121	22.9334	0.0127814	0.0176596	0.723765	-0.0231101	0.018171	-1.27182	0.205673	0.868499	FALSE	SIRT1
ENSG00000099194	rs56014906	-0.131311	0.0360201	-3.64551	-0.106423	0.0515625	-2.06397	-0.0044565	0.0521993	-0.0853746	0.931981	0.990904	FALSE	SCD
ENSG00000099204	rs7915116	-0.0719503	0.0222488	-3.2339	-0.0347612	0.024735	-1.40535	-0.0297356	0.031682	-0.938565	0.348348	0.893445	FALSE	ABLIM1
ENSG00000099246	rs68016309	-0.0528471	0.0139888	-3.77782	-0.0155678	0.0165166	-0.942555	0.0182636	0.020871	0.875071	0.382005	0.90345	FALSE	RAB18
ENSG00000099250	rs11598171	0.146726	0.0345366	4.24843	0.0558481	0.0337533	1.65459	0.0141703	0.0504846	0.280685	0.778971	0.972837	FALSE	NRP1
ENSG00000099250	rs2785274	0.0910914	0.0278445	3.27143	0.0439561	0.0438588	1.00222	0.020378	0.0400802	0.50843	0.611184	0.954242	FALSE	NRP1
ENSG00000099251	rs2749649	0.277163	0.0245048	11.3106	-0.000671735	0.0393243	-0.0170819	0.019635	0.0339124	0.578991	0.562637	0.942323	FALSE	HSD17B7P2
ENSG00000099251	rs2800477	0.0515403	0.0354606	1.45345	-0.0111836	0.0285522	-0.391689	0.0997119	0.0476387	2.09308	0.0367954	0.688002	FALSE	HSD17B7P2
ENSG00000099282	rs12413529	0.106011	0.0237966	4.45488	-0.0226349	0.0264507	-0.855736	-0.0245366	0.0332166	-0.738686	0.460179	0.922101	FALSE	TSPAN15
ENSG00000099284	rs870801	-0.0585539	0.0192447	-3.04259	-0.0440544	0.0344779	-1.27776	-0.0280651	0.0283761	-0.989041	0.322825	0.888398	FALSE	MACROH2A2
ENSG00000099290	rs10762975	0.210429	0.0214257	9.82133	-0.0201609	0.0196457	-1.02623	0.0844206	0.0318441	2.65106	0.0082065	0.472023	FALSE	WASHC2A
ENSG00000099290	rs11592062	-0.104929	0.0186908	-5.61391	0.0122698	0.0222501	0.55145	-0.0143852	0.0266789	-0.539195	0.589838	0.949431	FALSE	WASHC2A
ENSG00000107521	rs7896828	0.0759041	0.0113481	6.68873	-0.00173455	0.0151165	-0.114745	0.0151743	0.0155881	0.973454	0.33047	0.89126	FALSE	HPS1
ENSG00000107537	rs57057378	-0.148433	0.0189183	-7.84601	-0.0853848	0.0251102	-3.40041	0.0383075	0.0267581	1.43163	0.152902	0.847486	FALSE	PHYH
ENSG00000107537	rs7067975	0.0823245	0.0193294	4.25902	-0.0621306	0.0228956	-2.71364	0.00307368	0.0280205	0.109694	0.912656	0.989277	FALSE	PHYH
ENSG00000107537	rs10752287	-0.0723398	0.0226906	-3.18809	-0.0633095	0.021431	-2.95411	0.00738509	0.0307995	0.23978	0.810532	0.977948	FALSE	PHYH
ENSG00000107554	rs7089178	0.0855867	0.0263823	3.24409	0.0194017	0.0425097	0.456406	0.0864483	0.0366106	2.36129	0.0185756	0.60106	FALSE	DNMBP
ENSG00000107581	rs11198785	-0.0252542	0.00938396	-2.69121	0.0278619	0.0156454	1.78084	-0.0201394	0.0135214	-1.48945	0.136638	0.843329	FALSE	EIF3A
ENSG00000107611	rs10490958	0.232308	0.024479	9.49007	-0.0197243	0.0299988	-0.657504	-0.0204939	0.0329349	-0.622255	0.533825	0.935473	FALSE	CUBN
ENSG00000107611	rs1980662	-0.216098	0.0234606	-9.21108	-0.0579097	0.0294318	-1.96759	0.0463295	0.0323796	1.43083	0.153171	0.847486	FALSE	CUBN
ENSG00000107614	rs359285	-0.0656672	0.0199534	-3.29103	0.0259867	0.0235918	1.10151	-0.0135565	0.0275962	-0.491245	0.623288	0.954242	FALSE	TRDMT1
ENSG00000107614	rs61841817	-0.0581943	0.0227445	-2.5586	0.0366061	0.0206996	1.76844	-0.0604866	0.0329946	-1.83323	0.0675513	0.749743	FALSE	TRDMT1
ENSG00000107614	rs4747300	-0.178539	0.0192547	-9.27249	-0.0270463	0.0232635	-1.16261	0.0807278	0.0257786	3.13158	0.00182367	0.294973	FALSE	TRDMT1
ENSG00000107643	rs2463960	-0.099705	0.0127656	-7.81044	-0.0134596	0.0206031	-0.653283	-0.00933164	0.0181113	-0.515238	0.606491	0.953575	FALSE	MAPK8
ENSG00000107669	rs10887029	-0.137867	0.0157394	-8.75932	-0.0112172	0.0191458	-0.585882	-0.0512602	0.0214166	-2.39348	0.0170055	0.590091	FALSE	ATE1
ENSG00000107669	rs4077606	-0.1475	0.0170888	-8.63138	-0.0553679	0.0195772	-2.82819	0.0281668	0.023502	1.19849	0.230953	0.868499	FALSE	ATE1
ENSG00000107669	rs7074599	0.0619888	0.0182074	3.4046	-0.0471352	0.0184916	-2.54901	0.0155076	0.0242547	0.639365	0.522664	0.935408	FALSE	ATE1
ENSG00000107672	rs10887029	-0.0943858	0.0145461	-6.48873	-0.00827371	0.0180762	-0.457712	-0.00620513	0.0202044	-0.307117	0.758773	0.971302	FALSE	NSMCE4A
ENSG00000107679	rs10082476	0.131522	0.0182505	7.20652	0.0127882	0.0216478	0.590738	-0.0169954	0.0265408	-0.640349	0.522013	0.935408	FALSE	PLEKHA1
ENSG00000107679	rs76935275	0.0778348	0.0259506	2.99934	-0.00169853	0.019592	-0.0866953	0.0268156	0.0370983	0.722825	0.470134	0.924617	FALSE	PLEKHA1
ENSG00000107679	rs1960178	-0.0469927	0.0184851	-2.54219	0.0135261	0.0229591	0.589137	-0.0150028	0.025068	-0.598484	0.549611	0.938274	FALSE	PLEKHA1
ENSG00000107719	rs10823552	-0.145102	0.0230564	-6.29334	0.0377196	0.0213094	1.7701	-0.0241178	0.031383	-0.768497	0.442405	0.918377	FALSE	PALD1
ENSG00000107731	rs7893421	0.231524	0.027706	8.35646	0.0264638	0.0390516	0.677662	-0.0413495	0.0338371	-1.22202	0.221914	0.868499	FALSE	UNC5B
ENSG00000107731	rs10823706	-0.112502	0.0261581	-4.30084	-0.0354127	0.0406093	-0.872034	0.0259773	0.0334903	0.775666	0.438038	0.916119	FALSE	UNC5B
ENSG00000107736	rs7913396	-0.231844	0.0283113	-8.18911	-0.0941485	0.044535	-2.11404	0.012805	0.0411428	0.311232	0.75571	0.971302	FALSE	CDH23
ENSG00000107745	rs7090153	0.0551072	0.0157619	3.49622	-0.01788	0.0214924	-0.83192	0.0172578	0.0213728	0.807464	0.419509	0.911871	FALSE	MICU1
ENSG00000107771	rs57190292	-0.175696	0.0155119	-11.3266	0.0362202	0.0138157	2.62167	-0.0176976	0.0229941	-0.769658	0.442691	0.918377	FALSE	CCSER2
ENSG00000107796	rs7097572	0.455623	0.0243683	18.6973	0.157141	0.0372546	4.21803	-0.0687599	0.0299836	-2.29325	0.0230783	0.639967	FALSE	ACTA2
ENSG00000107796	rs4934434	0.133963	0.0231138	5.7958	0.146155	0.032268	4.52942	-0.0721019	0.0293963	-2.45276	0.014906	0.558678	FALSE	ACTA2
ENSG00000107798	rs1412445	0.515603	0.0260986	19.756	-0.0489027	0.0356132	-1.37316	-0.0206035	0.0353732	-0.58246	0.560354	0.941558	FALSE	LIPA
ENSG00000107798	rs10887934	0.245468	0.0328178	7.47973	-0.0483936	0.0295347	-1.63853	-0.0430024	0.0453488	-0.948258	0.343242	0.893445	FALSE	LIPA
ENSG00000107816	rs3740484	-0.0396376	0.0184555	-2.14774	0.0389452	0.0234686	1.65946	-0.0582234	0.0256165	-2.27289	0.0232602	0.639967	FALSE	LZTS2
ENSG00000107819	rs7090376	-0.045927	0.0270326	-1.69895	0.0334764	0.025243	1.32617	-0.0653875	0.0381023	-1.7161	0.0866329	0.789809	FALSE	SFXN3
ENSG00000107854	rs3808930	0.0901603	0.0148502	6.07132	0.0180416	0.009608	1.87777	0.011554	0.0203371	0.568122	0.57006	0.943757	FALSE	TNKS2
ENSG00000107854	rs946896	0.0315078	0.008737	3.60625	0.0210932	0.0131492	1.60415	-0.00118665	0.0121574	-0.0976075	0.922246	0.990277	FALSE	TNKS2
ENSG00000107862	rs56238324	0.037279	0.0108392	3.43928	0.00331995	0.0153465	0.216333	-0.00975632	0.0154719	-0.630581	0.528371	0.935408	FALSE	GBF1
ENSG00000107864	rs7099761	-0.0638659	0.0172694	-3.6982	-0.107174	0.0299188	-3.58217	0.00894636	0.0248586	0.359891	0.719359	0.963761	FALSE	CPEB3
ENSG00000107864	rs7087557	0.0618404	0.0170268	3.63195	-0.0855895	0.0268542	-3.1872	-0.016803	0.0247301	-0.679455	0.496933	0.931269	FALSE	CPEB3
ENSG00000107874	rs10883714	-0.0324011	0.00948844	-3.4148	-0.0139035	0.0138017	-1.00737	-0.00395405	0.0135657	-0.291474	0.770732	0.971389	FALSE	CUEDC2
ENSG00000107882	rs6584505	0.0581714	0.0137909	4.21811	-0.0357689	0.0195468	-1.8299	0.0215923	0.0204019	1.05835	0.291923	0.882677	FALSE	SUFU
ENSG00000107890	rs11015423	0.0496392	0.0146485	3.3887	-0.0278001	0.0254739	-1.09132	0.0140195	0.0215208	0.651437	0.515245	0.935408	FALSE	ANKRD26
ENSG00000107897	rs7099019	0.0623701	0.0117121	5.32528	-0.0069738	0.0161206	-0.432601	0.0295076	0.0169069	1.7453	0.081266	0.779593	FALSE	ACBD5
ENSG00000107902	rs2674333	0.0920111	0.0200132	4.59751	-0.0291455	0.0250492	-1.16353	0.0154888	0.0280131	0.552911	0.580377	0.94637	FALSE	LHPP
ENSG00000107902	rs11245067	0.0792004	0.0254393	3.11331	-0.0343064	0.0226807	-1.51258	0.040013	0.0335773	1.19167	0.233921	0.868499	FALSE	LHPP
ENSG00000107902	rs10794134	0.0761348	0.0195811	3.88819	-0.0431763	0.0271693	-1.58916	0.0331939	0.0276541	1.20032	0.230247	0.868499	FALSE	LHPP
ENSG00000107902	rs61861927	-0.0537848	0.0195048	-2.75752	0.0168315	0.02865	0.587486	-0.0469464	0.0264991	-1.77162	0.0770286	0.772598	FALSE	LHPP
ENSG00000107929	rs17221463	-0.055733	0.0130054	-4.28539	-0.00539293	0.0127995	-0.421338	-0.0013965	0.0192197	-0.0726598	0.942077	0.992347	FALSE	LARP4B
ENSG00000107951	rs2246584	-0.0615503	0.0131201	-4.69129	-0.0181847	0.0180621	-1.00679	-0.00090636	0.0185074	-0.0489729	0.960992	0.994652	FALSE	MTPAP
ENSG00000107957	rs35041090	0.10501	0.0295091	3.55857	-0.00205244	0.0376246	-0.0545504	-0.00691453	0.0431285	-0.160324	0.872649	0.987774	FALSE	SH3PXD2A
ENSG00000107957	rs10748847	-0.115603	0.0278804	-4.1464	-0.0450055	0.0417439	-1.07813	0.0504893	0.0389547	1.2961	0.195191	0.866524	FALSE	SH3PXD2A
ENSG00000107959	rs3752802	0.174456	0.0191964	9.08793	0.02081	0.0185522	1.1217	0.0382796	0.021297	1.79741	0.0726802	0.766734	FALSE	PITRM1
ENSG00000107959	rs9423474	-0.110986	0.0163558	-6.78573	0.048177	0.0220546	2.18444	-0.00810875	0.0190097	-0.426558	0.669779	0.954242	FALSE	PITRM1
ENSG00000107959	rs11414	-0.135721	0.0191344	-7.09304	0.012075	0.020608	0.585938	0.0393026	0.0195454	2.01084	0.0448074	0.708565	FALSE	PITRM1
ENSG00000107959	rs4381274	-0.0670409	0.0185995	-3.60445	0.0663311	0.0214344	3.0946	-0.0298196	0.0184771	-1.61387	0.107566	0.824255	FALSE	PITRM1
ENSG00000108010	rs10741210	-0.0277687	0.0102102	-2.71971	-0.0117672	0.0155476	-0.75685	-0.019111	0.0145404	-1.31434	0.189108	0.865536	FALSE	GLRX3
ENSG00000108039	rs612155	0.0415421	0.013654	3.04248	0.0256087	0.0207574	1.23372	0.00783917	0.0190999	0.41043	0.682339	0.956715	FALSE	XPNPEP1
ENSG00000108064	rs10826176	-0.261952	0.0173516	-15.0967	0.0377036	0.0218028	1.72931	-0.00740667	0.0240755	-0.307644	0.758363	0.971302	FALSE	TFAM
ENSG00000108064	rs1049432	-0.142581	0.0194134	-7.34444	0.0463174	0.0193468	2.39406	-0.0365627	0.027959	-1.30773	0.191203	0.865536	FALSE	TFAM
ENSG00000108091	rs1171815	-0.0847006	0.0164162	-5.15958	0.00504859	0.0225639	0.223746	-0.00143561	0.0237291	-0.0605001	0.95178	0.993453	FALSE	CCDC6
ENSG00000108094	rs1531550	-0.0653324	0.0106845	-6.11467	-0.00382554	0.0105607	-0.362242	-0.01278	0.0155617	-0.821249	0.412555	0.910526	FALSE	CUL2
ENSG00000108100	rs55972637	-0.103989	0.0187957	-5.53263	-0.0512912	0.0175874	-2.91636	0.0433684	0.0269265	1.61062	0.108003	0.824617	FALSE	CCNY
ENSG00000108175	rs4980040	0.0729447	0.0159427	4.57544	0.0304838	0.0244325	1.24768	-0.0265178	0.0229694	-1.15448	0.248718	0.869799	FALSE	ZMIZ1
ENSG00000108179	rs7920127	0.0615262	0.0227669	2.70244	-0.0860199	0.04105	-2.09549	0.0701201	0.0320797	2.18581	0.0291158	0.66372	FALSE	PPIF
ENSG00000108187	rs736535	0.109054	0.0226081	4.82366	0.0264867	0.0214994	1.23197	0.0233825	0.0316643	0.738449	0.460514	0.922101	FALSE	PBLD
ENSG00000108219	rs17680741	0.099773	0.0127647	7.81633	-0.0281681	0.0179471	-1.56951	0.0220903	0.0192949	1.14488	0.252971	0.871227	FALSE	TSPAN14
ENSG00000108219	rs10736366	0.0453224	0.0130707	3.46748	-0.0202398	0.019256	-1.05109	0.00805767	0.0188837	0.426701	0.669769	0.954242	FALSE	TSPAN14
ENSG00000108239	rs522111	-0.127446	0.0243914	-5.22503	-0.0740527	0.0389682	-1.90034	0.030046	0.0350252	0.85784	0.391113	0.904442	FALSE	TBC1D12
ENSG00000119906	rs3740484	-0.0482172	0.0153568	-3.13979	0.0195296	0.0183992	1.06144	-0.0570773	0.0201222	-2.83653	0.00470726	0.431994	FALSE	SLF2
ENSG00000119906	rs61871478	0.138079	0.0240712	5.73629	-0.0152586	0.01529	-0.997943	0.00409623	0.0318121	0.128763	0.897552	0.988056	FALSE	SLF2
ENSG00000119915	rs10748816	0.0523136	0.0192724	2.71443	-0.015733	0.033172	-0.474285	0.00476104	0.0267609	0.177911	0.858819	0.986208	FALSE	ELOVL3
ENSG00000119927	rs2251697	0.0720326	0.0194823	3.69733	-0.0671305	0.0304375	-2.20552	0.0652907	0.0292081	2.23536	0.0256895	0.648737	FALSE	GPAM
ENSG00000119943	rs7897357	-0.176486	0.0220518	-8.00328	0.0258589	0.0294514	0.878019	-0.02954	0.0302919	-0.975178	0.329834	0.89126	FALSE	PYROXD2
ENSG00000119965	rs7921647	0.0792226	0.0138362	5.72574	0.0245187	0.0239423	1.02408	-0.0337155	0.0203083	-1.66018	0.0972798	0.80816	FALSE	C10orf88
ENSG00000119969	rs1886272	0.0697193	0.0186774	3.73281	-0.0704172	0.0334953	-2.1023	0.0361237	0.0273138	1.32255	0.1863	0.865536	FALSE	HELLS
ENSG00000119979	rs7911636	-0.147541	0.0256297	-5.75663	0.033291	0.0236015	1.41054	0.00410206	0.0204267	0.200818	0.840915	0.982774	FALSE	DENND10
ENSG00000119979	rs12355492	0.0882082	0.0244454	3.60838	0.0141219	0.0235513	0.599623	0.0255032	0.0197834	1.28912	0.198261	0.867533	FALSE	DENND10
ENSG00000120008	rs7084842	0.284708	0.0290295	9.80753	-0.0278097	0.0192407	-1.44536	-0.0104491	0.0390859	-0.267337	0.789257	0.974812	FALSE	WDR11
ENSG00000120008	rs10886785	-0.0861136	0.0201274	-4.27843	-0.0232351	0.0205095	-1.13289	-0.0187694	0.0298543	-0.628703	0.529596	0.935408	FALSE	WDR11
ENSG00000120053	rs11817777	0.0638906	0.026651	2.3973	-0.0379353	0.0180681	-2.09957	0.0569273	0.0371885	1.53078	0.126531	0.841333	FALSE	GOT1
ENSG00000120539	rs3758403	-0.253291	0.0153856	-16.4629	0.0246394	0.0230861	1.06728	-0.0677115	0.0221451	-3.05763	0.00229963	0.326497	FALSE	MASTL
ENSG00000122359	rs4515913	-0.0484503	0.0109185	-4.43744	-0.0343068	0.0147922	-2.31926	0.00729133	0.0155276	0.469572	0.638687	0.954242	FALSE	ANXA11
ENSG00000122376	rs9420446	0.0733704	0.0169133	4.33803	-0.00234647	0.0146059	-0.160652	0.00391903	0.0241247	0.162449	0.871151	0.987774	FALSE	SHLD2
ENSG00000122378	rs10788631	0.118377	0.0204729	5.78213	0.00341215	0.0344745	0.0989758	0.00339032	0.0276259	0.122723	0.902341	0.988056	FALSE	PRXL2A
ENSG00000122378	rs7913061	-0.0850544	0.0214495	-3.96534	-0.00951177	0.0274873	-0.346042	0.026047	0.0290138	0.897746	0.369443	0.899381	FALSE	PRXL2A
ENSG00000122861	rs2688621	1.53704	0.303958	5.05673	-0.0186449	0.0538052	-0.346525	-0.0236463	0.0469565	-0.503578	0.614618	0.954242	FALSE	PLAU
ENSG00000122861	rs2227576	-1.3766	0.305598	-4.50459	-0.0186449	0.0538052	-0.346525	-0.0236463	0.0469565	-0.503578	0.614618	0.954242	FALSE	PLAU
ENSG00000122873	rs1416764	-1.71387	0.27986	-6.12404	0.0443582	0.0269139	1.64815	-0.0330524	0.0367154	-0.900232	0.368117	0.899381	FALSE	CISD1
ENSG00000122873	rs2590316	1.33683	0.280461	4.76654	0.0443582	0.0269139	1.64815	-0.0330524	0.0367154	-0.900232	0.368117	0.899381	FALSE	CISD1
ENSG00000127884	rs2243812	0.0568871	0.0146698	3.87783	-0.0247861	0.0143729	-1.72451	-0.00477312	0.0214972	-0.222034	0.824592	0.979862	FALSE	ECHS1
ENSG00000128805	rs3910910	0.31342	0.0238395	13.1471	0.0413071	0.0367849	1.12294	-0.0360568	0.0300236	-1.20095	0.230073	0.868499	FALSE	ARHGAP22
ENSG00000128805	rs12257645	0.166046	0.0257443	6.44982	0.022521	0.0317537	0.70924	-0.0222624	0.0305799	-0.728009	0.466705	0.924196	FALSE	ARHGAP22
ENSG00000128805	rs1867588	0.0858876	0.0200871	4.27576	0.0332959	0.0339689	0.980189	-0.0311683	0.0294254	-1.05923	0.289664	0.881463	FALSE	ARHGAP22
ENSG00000130640	rs3008315	-0.104972	0.0184504	-5.68941	0.0110593	0.0123575	0.894942	0.0284514	0.026005	1.09407	0.274321	0.878411	FALSE	TUBGCP2
ENSG00000132334	rs10764740	-0.0511482	0.0118853	-4.30348	0.00946097	0.016858	0.561215	0.0120195	0.0171197	0.702086	0.48298	0.929379	FALSE	PTPRE
ENSG00000133661	rs1570328	-0.0553147	0.0169434	-3.26468	-0.0132659	0.0302814	-0.438086	-0.00886331	0.0246616	-0.359398	0.719389	0.963761	FALSE	SFTPD
ENSG00000133678	rs12259239	-0.197323	0.0341289	-5.7817	0.0138138	0.017011	0.812052	0.0204206	0.0328754	0.621151	0.534549	0.935537	FALSE	TMEM254
ENSG00000134452	rs17320853	0.0734248	0.0113629	6.46182	-0.00704774	0.0127869	-0.551167	-0.0274331	0.0169312	-1.62027	0.105984	0.821261	FALSE	FBH1
ENSG00000134453	rs28420903	0.0472599	0.0123037	3.84112	0.0142757	0.01318	1.08314	-0.0148891	0.0181787	-0.819043	0.413517	0.91102	FALSE	RBM17
ENSG00000134461	rs11255548	-0.0666404	0.0152354	-4.37405	-0.0183754	0.0229882	-0.799342	0.0161659	0.0215146	0.751393	0.452494	0.92011	FALSE	ANKRD16
ENSG00000134463	rs2055040	-0.163753	0.0349843	-4.68075	0.000328452	0.0469522	0.00699545	0.11087	0.0516936	2.14474	0.032375	0.679519	FALSE	ECHDC3
ENSG00000134470	rs17320853	0.305865	0.0283195	10.8005	0.045439	0.0316797	1.43433	-0.0786195	0.0420845	-1.86813	0.062195	0.737486	FALSE	IL15RA
ENSG00000136738	rs45555338	0.041062	0.0125608	3.26906	-0.00758777	0.0170932	-0.443905	0.00160794	0.0179605	0.0895263	0.928683	0.990842	FALSE	STAM
ENSG00000136754	rs7917202	0.0288331	0.0091789	3.14124	-0.00433909	0.010658	-0.407119	0.00845534	0.0131482	0.643077	0.520343	0.935408	FALSE	ABI1
ENSG00000136758	rs10764669	-0.0302106	0.00690735	-4.37368	0.00778591	0.010336	0.753283	0.00284847	0.00991701	0.28723	0.774001	0.972029	FALSE	YME1L1
ENSG00000136770	rs6482197	-0.0550617	0.0188667	-2.91846	0.0860632	0.0233375	3.68777	-0.031819	0.027984	-1.13704	0.255872	0.871227	FALSE	DNAJC1
ENSG00000138107	rs6584505	-0.0671757	0.00817925	-8.21294	-0.0208408	0.0115747	-1.80055	0.0291521	0.0120733	2.41459	0.0159415	0.575435	FALSE	ACTR1A
ENSG00000138111	rs12763720	-0.137916	0.0257221	-5.36178	-0.0539737	0.0286928	-1.88109	0.0696799	0.036625	1.90252	0.0574414	0.737486	FALSE	MFSD13A
ENSG00000138131	rs7071239	0.0574903	0.0120874	4.75622	0.00711798	0.0199787	0.356279	0.0453173	0.0171137	2.64801	0.00839022	0.472292	FALSE	LOXL4
ENSG00000138172	rs3014194	0.410804	0.0453269	9.06314	-0.000847984	0.0322468	-0.0262967	0.0242976	0.0409202	0.593781	0.552716	0.939926	FALSE	CALHM2
ENSG00000138172	rs2863733	-0.245577	0.0445297	-5.5149	-0.00266717	0.0329601	-0.0809214	0.0251141	0.0386815	0.649254	0.516237	0.935408	FALSE	CALHM2
ENSG00000138175	rs12780827	0.0421738	0.0156461	2.69548	-0.00348836	0.0207432	-0.168169	0.024016	0.0220445	1.08943	0.276139	0.878735	FALSE	ARL3
ENSG00000138207	rs10786109	0.0559197	0.0121141	4.61608	0.031756	0.0164256	1.93332	0.0161241	0.0171276	0.94141	0.347114	0.893445	FALSE	RBP4
ENSG00000138303	rs3312	-0.070093	0.0116701	-6.00621	-0.0179614	0.0210324	-0.853987	0.010123	0.0176019	0.575109	0.56549	0.943505	FALSE	ASCC1
ENSG00000138311	rs4745969	0.0875086	0.0153924	5.6852	0.00651395	0.0225449	0.288932	-0.0235345	0.0224503	-1.04829	0.294674	0.882937	FALSE	ZNF365
ENSG00000138315	rs3009540	0.0527781	0.0148398	3.55653	0.0160762	0.0186815	0.860538	-0.0165228	0.0203706	-0.811112	0.417396	0.911871	FALSE	OIT3
ENSG00000138326	rs7092168	-0.0621479	0.0118542	-5.24269	-0.00932505	0.0191832	-0.486105	0.00136751	0.017375	0.078706	0.93732	0.991739	FALSE	RPS24
ENSG00000148426	rs11257370	0.145169	0.0248054	5.85233	-0.0729106	0.0263995	-2.76182	-0.0154717	0.0359815	-0.42999	0.667222	0.954242	FALSE	PROSER2
ENSG00000148429	rs12250042	0.0439755	0.0165098	2.6636	-0.0816403	0.0260055	-3.13935	0.0431384	0.0232047	1.85904	0.0633035	0.737486	FALSE	USP6NL
ENSG00000148450	rs7911289	-0.175632	0.0408574	-4.29867	0.103501	0.0359095	2.88226	-0.0462167	0.057809	-0.799472	0.424133	0.913666	FALSE	MSRB2
ENSG00000148450	rs6482253	-0.147071	0.0283801	-5.18219	0.0747395	0.0437192	1.70953	0.0181021	0.040482	0.447163	0.654871	0.954242	FALSE	MSRB2
ENSG00000148459	rs1748343	0.434617	0.0280625	15.4875	0.04151	0.0384023	1.08093	0.0198562	0.0407659	0.487079	0.626528	0.954242	FALSE	PDSS1
ENSG00000148459	rs11591540	-0.0789745	0.0257115	-3.07157	0.0555172	0.0419105	1.32466	-0.00188911	0.0381419	-0.0495286	0.960565	0.994652	FALSE	PDSS1
ENSG00000148481	rs12218978	-0.116392	0.0202672	-5.74287	-0.0524102	0.0202671	-2.58598	0.0128413	0.0281977	0.455403	0.648867	0.954242	FALSE	MINDY3
ENSG00000148483	rs2570278	0.11733	0.0214026	5.48204	0.0269061	0.0381248	0.705738	0.00169207	0.0306387	0.0552265	0.955971	0.993919	FALSE	TMEM236
ENSG00000148484	rs780633	0.269728	0.0169244	15.9372	-0.00712727	0.0296549	-0.24034	0.0166179	0.0245101	0.678001	0.49794	0.931482	FALSE	RSU1
ENSG00000148600	rs7088775	0.12369	0.0370898	3.33488	-0.0676003	0.0482937	-1.39977	0.026114	0.0514318	0.50774	0.611744	0.954242	FALSE	CDHR1
ENSG00000148655	rs1897191	-0.209768	0.0210933	-9.94478	-0.0203093	0.0311612	-0.651749	-0.0214222	0.0301709	-0.710029	0.478039	0.926636	FALSE	LRMDA
ENSG00000148655	rs10824315	0.102487	0.0238447	4.2981	-0.0335558	0.0273672	-1.22613	-0.00555118	0.0350028	-0.158592	0.874031	0.987774	FALSE	LRMDA
ENSG00000148690	rs1998840	0.284792	0.0255091	11.1644	0.0115614	0.0212503	0.544057	-0.03504	0.0363718	-0.963382	0.335541	0.893445	FALSE	FRA10AC1
ENSG00000148700	rs12268910	0.131246	0.0169509	7.74271	0.0726988	0.0165344	4.39684	0.0139845	0.0238472	0.586422	0.557757	0.941558	FALSE	ADD3
ENSG00000148719	rs7071040	0.0202472	0.0109099	1.85585	-0.0156401	0.0148755	-1.0514	0.0379137	0.0149779	2.53131	0.0117351	0.519196	FALSE	DNAJB12
ENSG00000148803	rs10776672	-0.107408	0.0283849	-3.78398	-0.0261422	0.0213246	-1.22592	0.0341975	0.0435752	0.784793	0.432769	0.916027	FALSE	FUOM
ENSG00000148814	rs2295273	0.344	0.0263531	13.0535	-0.0489365	0.0188629	-2.59433	0.0547781	0.036872	1.48563	0.137662	0.843329	FALSE	LRRC27
ENSG00000148814	rs7079161	-0.0859082	0.0170062	-5.05159	-0.0477122	0.0258959	-1.84246	0.0127905	0.0234245	0.546031	0.585422	0.948459	FALSE	LRRC27
ENSG00000148824	rs7906765	0.105962	0.0194787	5.43991	-0.0266635	0.0215626	-1.23656	0.0136376	0.0288821	0.472181	0.636914	0.954242	FALSE	MTG1
ENSG00000148843	rs2475213	-0.0454646	0.0127365	-3.56962	0.00122317	0.0188737	0.064808	0.0119	0.0188581	0.631029	0.528092	0.935408	FALSE	PDCD11
ENSG00000148848	rs11244713	-0.0613818	0.0175026	-3.507	-0.069161	0.0307463	-2.24941	-0.00940133	0.0258249	-0.364041	0.715842	0.963267	FALSE	ADAM12
ENSG00000150054	rs786391	-0.124718	0.0259536	-4.80543	0.00436062	0.031834	0.13698	-0.00330507	0.0365334	-0.0904672	0.927937	0.990842	FALSE	MPP7
ENSG00000150347	rs7073837	-0.132616	0.0222606	-5.95746	-0.123201	0.0347471	-3.54564	0.0861417	0.0314298	2.74076	0.00633338	0.450243	FALSE	ARID5B
ENSG00000150593	rs6585021	0.0985604	0.0230873	4.26903	0.0324165	0.0163068	1.98791	-0.0265756	0.0324763	-0.818308	0.413292	0.910996	FALSE	PDCD4
ENSG00000150760	rs60622837	0.195471	0.0359019	5.44459	-0.0779412	0.0243138	-3.20564	0.0138688	0.0537727	0.257915	0.796896	0.976339	FALSE	DOCK1
ENSG00000150867	rs943197	-0.0745209	0.0105394	-7.07067	0.000519062	0.0139196	0.0372899	0.0145936	0.013488	1.08198	0.279494	0.878735	FALSE	PIP4K2A
ENSG00000150867	rs7899156	-0.0510686	0.0106519	-4.7943	-0.00745394	0.0140985	-0.528705	0.0267059	0.0142912	1.8687	0.0619767	0.737486	FALSE	PIP4K2A
ENSG00000151150	rs10443912	0.146338	0.0248199	5.89602	0.052386	0.0385767	1.35797	0.034463	0.0351197	0.981301	0.326693	0.890998	FALSE	ANK3
ENSG00000151150	rs7919274	-0.212908	0.0361158	-5.89513	0.0479545	0.0280548	1.70932	0.127507	0.0499488	2.55274	0.0111287	0.509686	FALSE	ANK3
ENSG00000151151	rs1416764	-0.212664	0.0141611	-15.0174	0.0316526	0.015653	2.02214	-0.0223713	0.0212899	-1.0508	0.293515	0.882774	FALSE	IPMK
ENSG00000151151	rs10826179	-0.081851	0.0121119	-6.75792	0.00994786	0.0199527	0.498573	0.0145179	0.0174626	0.831369	0.405897	0.908637	FALSE	IPMK
ENSG00000151208	rs2289308	0.332659	0.0254399	13.0763	-0.0593678	0.0359955	-1.64931	-0.0317928	0.0354043	-0.897991	0.369438	0.899381	FALSE	DLG5
ENSG00000151208	rs1366047	0.226477	0.0242746	9.32977	-0.0257103	0.0396159	-0.648989	-0.0621051	0.0333706	-1.86107	0.063026	0.737486	FALSE	DLG5
ENSG00000151461	rs4750175	-0.0377239	0.0114923	-3.28254	0.0278578	0.0185032	1.50556	-0.0195821	0.0168523	-1.16198	0.245472	0.868952	FALSE	UPF2
ENSG00000151465	rs11594985	-0.0712769	0.0204075	-3.49267	0.0211673	0.0318037	0.665561	-0.0602721	0.0296236	-2.03459	0.0422351	0.702947	FALSE	CDC123
ENSG00000151465	rs12767576	0.0939562	0.0202955	4.62942	-0.00278448	0.0340563	-0.0817611	-0.0264835	0.0299414	-0.884512	0.37655	0.90277	FALSE	CDC123
ENSG00000151468	rs7082198	-0.262918	0.0227463	-11.5587	0.0242198	0.0289361	0.83701	-0.0247059	0.0296266	-0.83391	0.404681	0.907903	FALSE	CCDC3
ENSG00000151468	rs579882	-0.257631	0.0228652	-11.2674	0.0294511	0.0283828	1.03764	-0.0345544	0.0303159	-1.13981	0.254934	0.871227	FALSE	CCDC3
ENSG00000151474	rs11258560	-0.0553329	0.0193531	-2.85913	0.0404521	0.0286224	1.4133	-0.0407325	0.0275684	-1.47751	0.139969	0.843329	FALSE	FRMD4A
ENSG00000151532	rs3780955	0.0291882	0.00977272	2.9867	-0.0340435	0.015473	-2.20019	0.0209458	0.0142361	1.47132	0.143366	0.843329	FALSE	VTI1A
ENSG00000151553	rs55671354	-0.107188	0.0126617	-8.46552	-0.0490374	0.0227717	-2.15344	-0.0174096	0.01845	-0.94361	0.345715	0.893445	FALSE	FAM160B1
ENSG00000151640	rs11146230	0.244503	0.0249429	9.80253	-0.0946275	0.0395497	-2.39262	0.0271434	0.0347459	0.781196	0.43478	0.916119	FALSE	DPYSL4
ENSG00000151640	rs73397670	-0.145557	0.0356392	-4.08418	-0.0756715	0.0293431	-2.57885	0.0161352	0.0503502	0.32046	0.748754	0.97064	FALSE	DPYSL4
ENSG00000151651	rs2275724	0.0460267	0.0182832	2.51744	-0.0228366	0.018628	-1.22593	0.0426873	0.0269604	1.58333	0.113631	0.832335	FALSE	ADAM8
ENSG00000151657	rs11255344	0.0328806	0.0122565	2.68271	0.011289	0.014659	0.770107	0.019118	0.0179006	1.06801	0.285721	0.881463	FALSE	KIN
ENSG00000151893	rs12774262	-0.0442979	0.0103709	-4.27135	0.0118816	0.0156771	0.757896	-0.00322806	0.0150166	-0.214967	0.829797	0.98032	FALSE	CACUL1
ENSG00000152463	rs11259439	-0.266046	0.066235	-4.0167	0.000830323	0.106938	0.00776451	0.116998	0.0937384	1.24813	0.212221	0.868499	FALSE	OLAH
ENSG00000152464	rs11259482	0.053385	0.0148705	3.59	0.00284743	0.0162498	0.175228	-0.00112172	0.022236	-0.0504462	0.959915	0.994652	FALSE	RPP38
ENSG00000152465	rs4237446	0.374581	0.0599489	6.24834	0.069106	0.0220645	3.132	-0.0746306	0.0324847	-2.29741	0.0218253	0.6368	FALSE	NMT2
ENSG00000152465	rs11259536	-0.0954261	0.0216737	-4.40285	0.0456966	0.0232379	1.96647	-0.00576141	0.0300348	-0.191825	0.847886	0.983824	FALSE	NMT2
ENSG00000152465	rs10906863	-0.118009	0.0240156	-4.91386	0.0210923	0.0225453	0.935549	0.0570005	0.0314834	1.8105	0.0705476	0.755818	FALSE	NMT2
ENSG00000152465	rs3935268	-0.233308	0.0607967	-3.83751	0.0659555	0.0217345	3.0346	-0.0709882	0.0330981	-2.14478	0.0322627	0.679519	FALSE	NMT2
ENSG00000152766	rs10736363	-0.205333	0.048559	-4.22852	0.182771	0.0829726	2.20278	-0.0432528	0.0689234	-0.627549	0.530376	0.935408	FALSE	ANKRD22
ENSG00000152778	rs184236	-0.285109	0.0426625	-6.6829	-0.00665102	0.0427516	-0.155574	0.0222948	0.058473	0.381283	0.70303	0.961737	FALSE	IFIT5
ENSG00000152778	rs2095049	-0.150974	0.0460402	-3.27918	-0.00517755	0.0428953	-0.120702	0.020045	0.064214	0.31216	0.754984	0.971302	FALSE	IFIT5
ENSG00000152782	rs7898670	0.0471218	0.0139263	3.38365	-0.0190279	0.0161467	-1.17844	0.0145954	0.0193062	0.755992	0.449812	0.919631	FALSE	PANK1
ENSG00000152804	rs7918084	-0.113875	0.0192974	-5.90105	-0.0469838	0.0308865	-1.52117	0.00374252	0.0275701	0.135745	0.892029	0.987781	FALSE	HHEX
ENSG00000155229	rs2236575	0.0351815	0.00912321	3.85626	-0.00977224	0.0152943	-0.638947	0.00031687	0.0130915	0.0242042	0.980695	0.998324	FALSE	MMS19
ENSG00000155254	rs7914697	0.137833	0.0227119	6.06875	-0.00740797	0.0313285	-0.236461	-0.0147519	0.0331205	-0.4454	0.656088	0.954242	FALSE	MARVELD1
ENSG00000155256	rs12783992	-0.0500864	0.0101873	-4.91654	-0.00817322	0.0115931	-0.705006	0.00848542	0.0148866	0.570003	0.568778	0.943505	FALSE	ZFYVE27
ENSG00000155629	rs3827867	0.0756595	0.0202389	3.73833	0.0361248	0.02448	1.47569	-0.0219939	0.0282487	-0.778583	0.436427	0.916119	FALSE	PIK3AP1
ENSG00000156110	rs4587673	0.423354	0.0381786	11.0888	-0.00606322	0.0258452	-0.234597	0.0164117	0.0424586	0.386534	0.699307	0.961143	FALSE	ADK
ENSG00000156110	rs7899674	0.358484	0.033837	10.5944	-0.00671848	0.0289026	-0.232452	0.0104356	0.0344798	0.302659	0.762185	0.971302	FALSE	ADK
ENSG00000156110	rs3862536	-0.423922	0.0372525	-11.3797	-0.0162967	0.0283752	-0.57433	0.0286017	0.0324763	0.880694	0.378824	0.903437	FALSE	ADK
ENSG00000156110	rs1898055	0.378946	0.043768	8.65806	-0.0140983	0.0262306	-0.537477	0.0371474	0.0381121	0.974687	0.329921	0.89126	FALSE	ADK
ENSG00000156113	rs816867	1.08358	0.0791282	13.694	-0.154482	0.128883	-1.19862	0.101632	0.105367	0.964547	0.335514	0.893445	FALSE	KCNMA1
ENSG00000156113	rs35981703	-0.598381	0.0967628	-6.184	-0.0124479	0.0956645	-0.13012	-0.0948952	0.12362	-0.767638	0.44441	0.918377	FALSE	KCNMA1
ENSG00000156374	rs60388741	0.0676812	0.0147661	4.58356	-0.0240862	0.0256143	-0.940342	0.0111852	0.021343	0.524069	0.600691	0.951027	FALSE	PCGF6
ENSG00000156398	rs60459635	-0.125852	0.0212482	-5.92296	0.00527314	0.0195405	0.269857	0.0374371	0.0307464	1.21761	0.223584	0.868499	FALSE	SFXN2
ENSG00000156398	rs11191737	0.0681181	0.0196318	3.46978	0.0148679	0.0202998	0.732416	0.00586099	0.0273203	0.214529	0.830137	0.98045	FALSE	SFXN2
ENSG00000156398	rs11191667	-0.0633262	0.0156514	-4.04604	0.00060836	0.0221338	0.0274856	0.0275409	0.023665	1.16378	0.24471	0.868952	FALSE	SFXN2
ENSG00000156502	rs7914256	0.0473075	0.0120215	3.93523	-0.0133469	0.0158019	-0.844639	-0.00378241	0.0177147	-0.213518	0.830935	0.980707	FALSE	SUPV3L1
ENSG00000156510	rs9663238	0.189394	0.0231924	8.1662	-0.0296243	0.0328201	-0.902626	-0.00307322	0.0334052	-0.0919982	0.926759	0.990842	FALSE	HKDC1
ENSG00000156515	rs6480404	0.108863	0.0117184	9.28997	0.0361748	0.0189209	1.91189	0.000386442	0.0167582	0.0230598	0.981604	0.998324	FALSE	HK1
ENSG00000156515	rs10762283	-0.0994719	0.0207394	-4.79627	0.0299937	0.0134219	2.23468	0.037547	0.0288383	1.30198	0.193183	0.866524	FALSE	HK1
ENSG00000156515	rs1867971	-0.0624448	0.0136935	-4.56017	0.0274634	0.0153428	1.78999	0.0196103	0.0194033	1.01067	0.312342	0.885662	FALSE	HK1
ENSG00000156521	rs6480445	-0.044281	0.0112664	-3.93036	-0.0142448	0.0203845	-0.698807	0.0137041	0.0162966	0.840914	0.400756	0.905738	FALSE	TYSND1
ENSG00000156650	rs2395128	-0.0657842	0.0231558	-2.84094	0.00154414	0.0181656	0.0850034	-0.0495417	0.0338781	-1.46235	0.143991	0.843329	FALSE	KAT6B
ENSG00000156650	rs11000851	-0.0482913	0.0187267	-2.57874	-0.00383642	0.0193276	-0.198494	-0.0152749	0.0272245	-0.561072	0.574794	0.945045	FALSE	KAT6B
ENSG00000165309	rs11013182	-0.0747537	0.0184506	-4.05155	-0.00627653	0.0205624	-0.305243	0.0381036	0.0259922	1.46596	0.142948	0.843329	FALSE	ARMC3
ENSG00000165312	rs10828478	0.0590434	0.0227775	2.59219	0.0514728	0.0327329	1.57251	0.0140793	0.031769	0.443178	0.657659	0.954242	FALSE	OTUD1
ENSG00000165322	rs4272702	-0.0567137	0.0258227	-2.19627	0.138466	0.0291045	4.75755	-0.106567	0.037705	-2.82635	0.00481872	0.433617	FALSE	ARHGAP12
ENSG00000165406	rs10793617	0.0560244	0.016276	3.44215	0.0063514	0.0273778	0.231991	-0.00331622	0.0232963	-0.142349	0.886873	0.987781	FALSE	MARCHF8
ENSG00000165568	rs7089546	0.0694116	0.0142122	4.88396	-0.0263522	0.0173403	-1.51971	0.041398	0.019955	2.07457	0.038477	0.692459	FALSE	AKR1E2
ENSG00000165568	rs10904362	-0.0518357	0.0137638	-3.76609	-0.00174407	0.0199092	-0.0876012	-0.00223954	0.0182194	-0.122921	0.902172	0.988056	FALSE	AKR1E2
ENSG00000165609	rs12767576	0.144451	0.031039	4.65386	0.0723371	0.0520587	1.38953	-0.0494099	0.0457825	-1.07923	0.280669	0.878735	FALSE	NUDT5
ENSG00000165609	rs11594985	-0.0442221	0.0311515	-1.41958	0.120865	0.0485172	2.49117	-0.117578	0.0452119	-2.60059	0.00949387	0.482849	FALSE	NUDT5
ENSG00000165626	rs7904554	-0.276797	0.0433998	-6.37785	0.212439	0.0683637	3.10749	0.0118278	0.062415	0.189502	0.849709	0.983941	FALSE	BEND7
ENSG00000165629	rs2802460	-0.0586001	0.00961479	-6.09479	0.000993961	0.0122037	0.0814472	0.0192951	0.0140507	1.37325	0.170245	0.855489	FALSE	ATP5F1C
ENSG00000165630	rs4748047	-0.0524064	0.0125045	-4.19101	-0.0159553	0.0190938	-0.835627	0.000110227	0.0183688	0.00600077	0.995213	0.99938	FALSE	PRPF18
ENSG00000165637	rs4746261	0.029869	0.00848854	3.51875	-0.0232697	0.015252	-1.52568	0.00333964	0.0126045	0.264956	0.791083	0.975084	FALSE	VDAC2
ENSG00000165650	rs181440	-0.152387	0.0178548	-8.53478	-0.0489827	0.0306886	-1.59612	-0.00809904	0.025367	-0.319275	0.749538	0.97064	FALSE	PDZD8
ENSG00000165655	rs1897191	0.0968827	0.0203421	4.76266	-0.033003	0.030399	-1.08566	-0.00299424	0.0294434	-0.101694	0.919071	0.989721	FALSE	ZNF503
ENSG00000165655	rs1259607	-0.0857557	0.0228772	-3.74852	-0.0303162	0.0264352	-1.14681	-0.0104499	0.0338982	-0.308272	0.757901	0.971302	FALSE	ZNF503
ENSG00000165672	rs59795188	0.0802248	0.0102524	7.82501	-0.00682543	0.0172335	-0.396057	0.0170232	0.0146091	1.16525	0.244122	0.868952	FALSE	PRDX3
ENSG00000165672	rs3377	0.229835	0.0366599	6.26938	0.0240087	0.0180093	1.33312	-0.0170583	0.0150162	-1.136	0.256936	0.871227	FALSE	PRDX3
ENSG00000165672	rs10886408	-0.182561	0.0369928	-4.93504	0.0225066	0.0178885	1.25816	-0.0156406	0.0150393	-1.03998	0.299266	0.884637	FALSE	PRDX3
ENSG00000165678	rs76833981	0.116884	0.0143748	8.13119	0.003589	0.00788911	0.45493	0.00467424	0.0201938	0.231469	0.817016	0.979806	FALSE	GHITM
ENSG00000165730	rs71478860	0.217522	0.014714	14.7834	-0.00301476	0.0118464	-0.254488	0.0160464	0.0213016	0.753297	0.451413	0.919814	FALSE	STOX1
ENSG00000165752	rs4242718	0.239727	0.0204361	11.7306	-0.0400904	0.0266821	-1.50252	-0.0413408	0.0274218	-1.50759	0.132319	0.843329	FALSE	STK32C
ENSG00000165752	rs4880352	0.19076	0.0215253	8.86209	-0.0442011	0.0252635	-1.74961	-0.0433779	0.0297923	-1.45601	0.145915	0.844342	FALSE	STK32C
ENSG00000165752	rs12411778	-0.103674	0.0349794	-2.96384	-0.0582757	0.0206763	-2.81848	-0.0813658	0.0555321	-1.4652	0.143168	0.843329	FALSE	STK32C
ENSG00000165752	rs2818415	0.0722826	0.0233438	3.09643	-0.0764997	0.0235948	-3.24223	0.0246263	0.0333731	0.73791	0.460645	0.922101	FALSE	STK32C
ENSG00000165806	rs7921727	0.331107	0.0341989	9.68181	-0.0425664	0.0245552	-1.7335	0.0201267	0.0475905	0.422914	0.672377	0.954242	FALSE	CASP7
ENSG00000165806	rs12244020	0.399721	0.033752	11.8429	-0.0346058	0.0245629	-1.40886	-0.0167485	0.0485145	-0.345227	0.729979	0.966818	FALSE	CASP7
ENSG00000165806	rs3124735	0.0934024	0.0231347	4.03733	-0.0750604	0.0331388	-2.26503	0.0450326	0.0300268	1.49975	0.134021	0.843329	FALSE	CASP7
ENSG00000165813	rs11196630	-0.0959839	0.0141207	-6.7974	-0.0241258	0.0165252	-1.45994	-0.0212936	0.0156509	-1.36054	0.173912	0.859005	FALSE	CCDC186
ENSG00000165813	rs11196628	0.10257	0.0167978	6.10616	-0.0334968	0.0136646	-2.45135	-0.0176553	0.0191847	-0.920284	0.357809	0.897989	FALSE	CCDC186
ENSG00000165868	rs9421246	-0.063031	0.0145662	-4.32722	-0.010489	0.0203556	-0.515291	-0.0199102	0.0206448	-0.964415	0.334989	0.893445	FALSE	HSPA12A
ENSG00000165879	rs11189132	-0.0292931	0.0157741	-1.85704	0.0402978	0.0216441	1.86184	-0.0446844	0.0209582	-2.13208	0.0333106	0.679519	FALSE	FRAT1
ENSG00000165886	rs7096611	-0.0717907	0.0184477	-3.89158	0.00760703	0.0174524	0.435874	0.00500756	0.0258145	0.193983	0.846206	0.983414	FALSE	UBTD1
ENSG00000165983	rs7098052	-0.0640905	0.0169634	-3.77816	0.0141429	0.022299	0.634239	-0.01504	0.0219747	-0.684423	0.493987	0.93078	FALSE	PTER
ENSG00000165983	rs4748302	0.0691498	0.0148831	4.6462	0.0211806	0.0251068	0.843619	-0.0200601	0.0219432	-0.914183	0.360785	0.898161	FALSE	PTER
ENSG00000165983	rs2355640	0.124013	0.0169905	7.29901	0.00419924	0.0256222	0.163891	-0.00064332	0.0212875	-0.0302205	0.975893	0.997773	FALSE	PTER
ENSG00000165996	rs4748416	0.0679686	0.0226018	3.00722	-0.00978627	0.018374	-0.532615	0.0160443	0.033055	0.485381	0.62746	0.954242	FALSE	HACD1
ENSG00000165997	rs10828851	0.0721581	0.0131526	5.48621	0.0329683	0.0204131	1.61506	-0.0456095	0.0190535	-2.39376	0.0168672	0.590091	FALSE	ARL5B
ENSG00000166033	rs2981747	-0.266403	0.0464309	-5.73764	-0.0498192	0.0567566	-0.87777	0.0611864	0.0641605	0.953647	0.340456	0.893445	FALSE	HTRA1
ENSG00000166135	rs2489040	-0.223815	0.0116965	-19.1352	-0.0257708	0.0118797	-2.16932	-0.0333124	0.015167	-2.19637	0.028335	0.66372	FALSE	HIF1AN
ENSG00000166135	rs2273696	0.0267402	0.00952114	2.80851	-0.0473043	0.0127923	-3.69788	0.010063	0.0135584	0.742197	0.458659	0.921783	FALSE	HIF1AN
ENSG00000166167	rs12218573	0.0959883	0.0211106	4.54693	0.0360773	0.0177803	2.02907	-0.0201989	0.0317899	-0.635386	0.525323	0.935408	FALSE	BTRC
ENSG00000166228	rs12763964	0.0724094	0.0212417	3.40884	-0.0104821	0.0233264	-0.449366	0.0150574	0.031655	0.47567	0.634402	0.954242	FALSE	PCBD1
ENSG00000166272	rs11598702	-0.0324567	0.00989864	-3.27891	0.0305272	0.0159736	1.9111	-0.0171294	0.0141438	-1.21109	0.2263	0.868499	FALSE	WBP1L
ENSG00000166272	rs12770682	-0.0548981	0.0138923	-3.9517	0.00755375	0.0121806	0.620144	0.0273909	0.0187931	1.4575	0.145349	0.843329	FALSE	WBP1L
ENSG00000166275	rs11191421	-0.274326	0.0148416	-18.4836	0.0147579	0.0169643	0.869937	-0.00113554	0.0214799	-0.0528652	0.957857	0.994418	FALSE	BORCS7
ENSG00000166275	rs41287492	-0.143963	0.0234968	-6.12691	0.0198348	0.0150736	1.31586	-0.0313774	0.0323104	-0.971125	0.332226	0.891846	FALSE	BORCS7
ENSG00000166507	rs7908825	-0.0963335	0.0225884	-4.26474	0.0182608	0.0352772	0.517637	0.0150821	0.0307098	0.491116	0.623469	0.954242	FALSE	NDST2
ENSG00000166507	rs76192127	0.159458	0.0337658	4.72246	0.0197245	0.0264534	0.745631	0.0402955	0.044277	0.910076	0.362965	0.898708	FALSE	NDST2
ENSG00000169740	rs10793446	0.0497216	0.0152559	3.25918	-0.00574758	0.0203481	-0.282462	0.00298699	0.0229779	0.129994	0.896581	0.988056	FALSE	ZNF32
ENSG00000169826	rs17153156	0.0829045	0.0187813	4.41421	0.0395291	0.0215742	1.83224	0.0141433	0.027027	0.523303	0.600929	0.951088	FALSE	CSGALNACT2
ENSG00000170430	rs548390	0.114672	0.0189386	6.05492	-0.115698	0.0313254	-3.69344	0.0179707	0.0247129	0.727181	0.467215	0.924196	FALSE	MGMT
ENSG00000170430	rs1762416	-0.147305	0.0197397	-7.46239	-0.0905527	0.0268179	-3.37657	-0.00985859	0.0269491	-0.365823	0.714536	0.963205	FALSE	MGMT
ENSG00000170525	rs677986	-0.0905027	0.0249325	-3.6299	-0.0302661	0.0305576	-0.99046	0.00371623	0.0349253	0.106405	0.915265	0.989277	FALSE	PFKFB3
ENSG00000171160	rs1046198	-0.0551022	0.0116843	-4.7159	-0.00840194	0.0174283	-0.482085	-0.00922839	0.0159631	-0.578109	0.563341	0.942468	FALSE	MORN4
ENSG00000171206	rs11191353	-0.0629009	0.0146208	-4.30215	0.00591513	0.0232165	0.254781	-0.0340016	0.0218129	-1.55878	0.119591	0.840583	FALSE	TRIM8
ENSG00000171311	rs6584122	-0.0227757	0.0153086	-1.48777	0.0510158	0.0129531	3.93851	-0.0581496	0.0220779	-2.63383	0.0087092	0.480283	FALSE	EXOSC1
ENSG00000171314	rs34041345	0.0939573	0.0199232	4.71598	0.0344075	0.0224965	1.52946	-0.0117786	0.0281216	-0.418845	0.675359	0.954242	FALSE	PGAM1
ENSG00000171794	rs3008375	0.123416	0.0284909	4.33177	0.0060554	0.022009	0.275133	-0.0506262	0.0411964	-1.2289	0.220339	0.868499	FALSE	UTF1
ENSG00000171798	rs3008391	0.478575	0.0568569	8.41719	0.102615	0.043015	2.38556	-0.101841	0.0840748	-1.21131	0.226174	0.868499	FALSE	KNDC1
ENSG00000171798	rs4326710	-0.202026	0.0385289	-5.2435	0.0516618	0.0604121	0.855155	0.0348279	0.0547739	0.635848	0.5251	0.935408	FALSE	KNDC1
ENSG00000171811	rs10870229	0.0460496	0.0119514	3.85309	0.00633765	0.0213809	0.296417	-0.00185234	0.0170939	-0.108363	0.91372	0.989277	FALSE	CFAP46
ENSG00000172538	rs55872223	0.108628	0.0167652	6.47935	0.0111375	0.0188193	0.591814	0.00741812	0.0243484	0.304665	0.760679	0.971302	FALSE	FAM170B
ENSG00000172661	rs11239569	-0.248266	0.0176926	-14.0322	-0.00956137	0.0183952	-0.519775	0.0527853	0.0228676	2.3083	0.0213368	0.626762	FALSE	WASHC2C
ENSG00000172661	rs139616278	-0.129227	0.0207646	-6.22343	0.0149221	0.0176259	0.846601	0.000872913	0.0260312	0.0335333	0.973249	0.997347	FALSE	WASHC2C
ENSG00000172661	rs7081687	-0.0539946	0.0151438	-3.56545	0.0356549	0.0208558	1.70959	-0.0291679	0.0207329	-1.40684	0.159747	0.848509	FALSE	WASHC2C
ENSG00000172671	rs3740107	-0.0852486	0.017339	-4.91658	-0.00818541	0.020689	-0.395641	0.0116422	0.0247475	0.470439	0.638598	0.954242	FALSE	ZFAND4
ENSG00000173145	rs12780491	0.102586	0.0164564	6.23379	-0.00292916	0.0179605	-0.163089	-0.0172687	0.0231012	-0.747524	0.454994	0.921668	FALSE	NOC3L
ENSG00000173848	rs10904492	-0.0879772	0.0241718	-3.63965	-0.0536644	0.037334	-1.43741	0.0271738	0.0346804	0.783547	0.433699	0.916119	FALSE	NET1
ENSG00000175029	rs1915146	0.0348936	0.0111994	3.11565	-0.0483565	0.0177957	-2.71731	0.0087942	0.0160154	0.549109	0.583077	0.947553	FALSE	CTBP2
ENSG00000175395	rs2749649	0.073254	0.0149188	4.91019	0.0488315	0.024357	2.00482	-0.0166746	0.021008	-0.793728	0.427637	0.914382	FALSE	ZNF25
ENSG00000175470	rs4342945	0.0484291	0.0101966	4.74952	-0.0255331	0.0179582	-1.42181	-0.00150143	0.0141979	-0.10575	0.915828	0.989277	FALSE	PPP2R2D
ENSG00000176171	rs7906388	0.137605	0.0339992	4.04731	-0.0375116	0.0316254	-1.18612	-0.0499488	0.0496458	-1.0061	0.314519	0.887317	FALSE	BNIP3
ENSG00000176244	rs7089542	0.0421784	0.0143065	2.94821	-0.0167583	0.0135015	-1.24121	0.0383722	0.0201345	1.90579	0.0569731	0.737486	FALSE	ACBD7
ENSG00000176244	rs6602811	0.0553431	0.0167972	3.29478	-0.00824578	0.0129981	-0.634383	0.0183095	0.0234413	0.781078	0.435545	0.916119	FALSE	ACBD7
ENSG00000176986	rs2664284	0.0332619	0.00881732	3.77233	0.00788452	0.0106243	0.742121	-0.0174873	0.012664	-1.38086	0.167572	0.852159	FALSE	SEC24C
ENSG00000177283	rs11010256	0.0320071	0.00953205	3.35784	0.0155716	0.0109442	1.42281	0.00211753	0.0138337	0.15307	0.878394	0.987774	FALSE	FZD8
ENSG00000177613	rs67336648	-0.119186	0.0194588	-6.12507	0.00109965	0.0177446	0.0619708	-0.00764666	0.0262042	-0.29181	0.770537	0.971389	FALSE	CSTF2T
ENSG00000177613	rs2660204	0.0879458	0.0215739	4.0765	-0.00677314	0.0172357	-0.392973	0.0207754	0.030799	0.674549	0.500027	0.931595	FALSE	CSTF2T
ENSG00000177613	rs10999898	0.0525794	0.0187295	2.8073	-0.0117518	0.0179256	-0.655586	0.0291303	0.0262786	1.10852	0.267909	0.876564	FALSE	CSTF2T
ENSG00000177613	rs10762343	0.0417167	0.0195855	2.12998	-0.0129596	0.0176713	-0.733372	0.0365434	0.0279812	1.306	0.192046	0.865536	FALSE	CSTF2T
ENSG00000180139	rs7097572	0.0499463	0.0105248	4.74559	0.0176135	0.018857	0.934059	-0.0185999	0.0150934	-1.23232	0.218053	0.868499	FALSE	ACTA2-AS1
ENSG00000180817	rs7901747	0.186382	0.017503	10.6486	0.0332752	0.0248152	1.34092	-0.0168741	0.0262398	-0.643073	0.520474	0.935408	FALSE	PPA1
ENSG00000180817	rs1904585	0.0812549	0.0174542	4.65532	0.0261197	0.0255896	1.02072	-0.00500513	0.0250523	-0.199787	0.841649	0.982774	FALSE	PPA1
ENSG00000181192	rs11594985	-0.0718792	0.0126758	-5.67059	0.0455203	0.0199568	2.28094	-0.0269698	0.0184283	-1.4635	0.143645	0.843329	FALSE	DHTKD1
ENSG00000181274	rs7076523	-0.0505445	0.0145957	-3.46296	-0.00564457	0.0206653	-0.273142	-0.0239715	0.0199731	-1.20019	0.230302	0.868499	FALSE	FRAT2
ENSG00000181274	rs7903562	0.0842722	0.0145377	5.79679	-0.012639	0.0195664	-0.645957	-0.016315	0.0198228	-0.823046	0.410816	0.91009	FALSE	FRAT2
ENSG00000182010	rs10821973	0.126666	0.0315429	4.01569	0.0341878	0.0461898	0.740159	0.0252052	0.0418919	0.601672	0.547679	0.937599	FALSE	RTKN2
ENSG00000182010	rs6479794	0.175439	0.0431418	4.06655	0.0604603	0.0348009	1.73732	-0.0216749	0.0606068	-0.357632	0.720672	0.96393	FALSE	RTKN2
ENSG00000182077	rs482468	0.154211	0.0202309	7.62254	-0.000267595	0.0193281	-0.0138448	0.00515332	0.0212831	0.242132	0.808686	0.977948	FALSE	PTCHD3
ENSG00000182077	rs1413895	-0.111032	0.022351	-4.96764	-0.00936748	0.0177133	-0.528839	0.0279129	0.0228041	1.22403	0.221236	0.868499	FALSE	PTCHD3
ENSG00000183049	rs11257655	0.352057	0.0556474	6.32658	-0.014677	0.0505567	-0.290307	0.0424359	0.0724946	0.585366	0.558718	0.941558	FALSE	CAMK1D
ENSG00000183049	rs7080933	-0.140062	0.0415064	-3.37448	0.100518	0.0614842	1.63487	-0.1259	0.0566747	-2.22146	0.0265921	0.652072	FALSE	CAMK1D
ENSG00000183049	rs4469792	0.169519	0.0417815	4.05727	0.0316799	0.0657992	0.481463	-0.0343231	0.0572655	-0.599367	0.549008	0.938274	FALSE	CAMK1D
ENSG00000183605	rs10749291	0.234031	0.0146624	15.9613	-0.0245488	0.0254594	-0.964233	0.0129097	0.0206177	0.626147	0.531286	0.935473	FALSE	SFXN4
ENSG00000183605	rs11198794	0.0464605	0.0134806	3.44648	-0.00639897	0.0229905	-0.278331	-0.00606111	0.0193854	-0.312663	0.754607	0.971302	FALSE	SFXN4
ENSG00000183621	rs2934652	0.105465	0.0173676	6.07253	0.0275788	0.0224109	1.2306	-0.016292	0.0265914	-0.612679	0.540135	0.935537	FALSE	ZNF438
ENSG00000184719	rs303503	-0.0826233	0.0166916	-4.94998	0.0249953	0.0220676	1.13267	0.0476691	0.0239522	1.99018	0.0469133	0.717914	FALSE	RNLS
ENSG00000184923	rs55892577	-0.165956	0.0296042	-5.60582	-0.0166892	0.024631	-0.677567	0.0500367	0.0424475	1.17879	0.238957	0.868499	FALSE	NUTM2A
ENSG00000184923	rs11202303	0.309329	0.0419613	7.37175	-0.0138946	0.0262201	-0.52992	0.0281637	0.0377924	0.745222	0.45638	0.921668	FALSE	NUTM2A
ENSG00000184923	rs9420425	-0.248421	0.0395001	-6.28913	-0.0195095	0.0272804	-0.715146	0.035037	0.0349299	1.00307	0.316087	0.887317	FALSE	NUTM2A
ENSG00000185009	rs4587673	0.216748	0.0174194	12.4429	0.0141047	0.0147261	0.9578	0.00325933	0.0237837	0.13704	0.891069	0.987781	FALSE	AP3M1
ENSG00000185009	rs1189553	0.0384678	0.0139403	2.75946	0.00380804	0.0163369	0.233095	0.0223383	0.0196917	1.1344	0.256836	0.871227	FALSE	AP3M1
ENSG00000185532	rs11597034	-0.0749654	0.0215253	-3.48267	-0.0138882	0.0205952	-0.674341	-0.00775923	0.0299387	-0.25917	0.795565	0.975985	FALSE	PRKG1
ENSG00000185736	rs4880494	1.48635	0.0982962	15.1211	-0.163815	0.138299	-1.18449	0.139828	0.144578	0.967143	0.333708	0.892417	FALSE	ADARB2
ENSG00000185736	rs1876899	1.28238	0.146259	8.76785	-0.0569255	0.1216	-0.468137	-0.0249426	0.162284	-0.153698	0.877852	0.987774	FALSE	ADARB2
ENSG00000185736	rs7074332	-0.98178	0.157288	-6.24192	-0.0482804	0.115859	-0.416716	-0.0552704	0.176299	-0.313504	0.753905	0.971302	FALSE	ADARB2
ENSG00000186188	rs10786109	0.0708476	0.0158057	4.48242	0.0213861	0.020387	1.049	-0.00618717	0.0211975	-0.291882	0.770383	0.971389	FALSE	FFAR4
ENSG00000186188	rs79355998	0.103189	0.0249324	4.13874	0.0162949	0.0160795	1.0134	0.00463957	0.0323632	0.14336	0.88601	0.987774	FALSE	FFAR4
ENSG00000187122	rs2861875	1.1495	0.170579	6.73885	0.041048	0.039903	1.02869	-0.0208334	0.038368	-0.54299	0.587329	0.948459	FALSE	SLIT1
ENSG00000187122	rs10882944	0.0894699	0.0279243	3.20401	0.0277958	0.0356198	0.780347	-0.00436925	0.0392539	-0.111307	0.911373	0.9891	FALSE	SLIT1
ENSG00000187122	rs12220695	-0.719919	0.169163	-4.25577	0.018811	0.0398325	0.472252	0.00854508	0.0384354	0.222323	0.824137	0.979862	FALSE	SLIT1
ENSG00000187134	rs7908994	1.25	0.0776618	16.0954	0.0426745	0.0564168	0.756415	0.0731397	0.104353	0.700885	0.483617	0.929379	FALSE	AKR1C1
ENSG00000187134	rs4339935	0.237507	0.0500696	4.74353	-0.034965	0.0810459	-0.431423	0.101675	0.0676482	1.503	0.133432	0.843329	FALSE	AKR1C1
ENSG00000187164	rs1122688	0.483344	0.0274305	17.6207	-0.00508817	0.0325575	-0.156283	0.0087246	0.0374082	0.233227	0.815589	0.979289	FALSE	SHTN1
ENSG00000187553	rs1409385	-0.0342043	0.0100245	-3.41209	-0.00753128	0.0142729	-0.527662	0.00254357	0.014551	0.174804	0.861317	0.987086	FALSE	CYP26C1
ENSG00000188199	rs1427815	-0.263453	0.0326745	-8.06296	0.0271214	0.0299606	0.905236	0.0133811	0.0453738	0.294908	0.768126	0.971313	FALSE	NUTM2B
ENSG00000188199	rs2256574	0.116447	0.025742	4.52363	0.0396802	0.0392857	1.01004	-0.0100133	0.0360483	-0.277774	0.781198	0.97341	FALSE	NUTM2B
ENSG00000188234	rs10761581	-0.320149	0.0155035	-20.6501	0.0333586	0.0249677	1.33607	-0.0248535	0.0214412	-1.15915	0.246689	0.869062	FALSE	AGAP4
ENSG00000188234	rs1051713	0.097327	0.0204906	4.74983	0.0250902	0.0190461	1.31734	-0.0418843	0.0294734	-1.42109	0.15555	0.847486	FALSE	AGAP4
ENSG00000188385	rs11592585	0.167438	0.0224524	7.45746	-0.0343471	0.0323836	-1.06063	0.00501505	0.0310524	0.161503	0.871736	0.987774	FALSE	JAKMIP3
ENSG00000188385	rs17881016	-0.101993	0.0224294	-4.54727	-0.027812	0.0277562	-1.00201	-0.00549785	0.0322557	-0.170446	0.864777	0.987707	FALSE	JAKMIP3
ENSG00000188649	rs34630379	-0.171544	0.036804	-4.66102	-0.0785861	0.0297289	-2.64343	-0.0770718	0.0542394	-1.42096	0.155653	0.847486	FALSE	CC2D2B
ENSG00000188690	rs2366049	0.0572559	0.0154131	3.71475	-0.0543325	0.0168156	-3.23107	0.0118582	0.0230943	0.513468	0.607653	0.953594	FALSE	UROS
ENSG00000188916	rs12265581	-0.113356	0.0236035	-4.80252	-0.0754663	0.0193289	-3.90431	0.0394635	0.0324869	1.21475	0.224909	0.868499	FALSE	INSYN2A
ENSG00000189319	rs2303611	0.0679325	0.0151538	4.48288	-0.00426943	0.0245195	-0.174124	-0.0109395	0.0215395	-0.50788	0.611596	0.954242	FALSE	FAM53B
ENSG00000196072	rs34955138	0.0515891	0.0115225	4.47726	-0.0283288	0.0190646	-1.48594	7.22052e-05	0.0166146	0.00434589	0.996533	0.999673	FALSE	BLOC1S2
ENSG00000196139	rs11253010	-0.16462	0.0386552	-4.25866	-0.0949013	0.0548882	-1.72899	0.00893831	0.052634	0.16982	0.865165	0.987774	FALSE	AKR1C3
ENSG00000196177	rs61863178	0.128322	0.0150885	8.50462	-0.00501874	0.0234343	-0.214162	0.033428	0.0212246	1.57497	0.115549	0.832335	FALSE	ACADSB
ENSG00000196177	rs72839744	0.080578	0.0224538	3.58861	0.0240873	0.0190038	1.2675	-0.00938165	0.0298688	-0.314095	0.753467	0.971302	FALSE	ACADSB
ENSG00000196372	rs2380203	0.0710695	0.019551	3.63508	-0.0590239	0.0284334	-2.07587	0.0267387	0.0274206	0.97513	0.329674	0.89126	FALSE	ASB13
ENSG00000196693	rs210285	0.198314	0.0200414	9.89527	-0.0203427	0.0172891	-1.17662	-0.00371513	0.0290166	-0.128035	0.898146	0.988056	FALSE	ZNF33B
ENSG00000196693	rs2484296	0.117703	0.0153367	7.67457	-0.0427331	0.0218326	-1.95731	0.030075	0.0217798	1.38087	0.167572	0.852159	FALSE	ZNF33B
ENSG00000196793	rs10793446	0.0729262	0.012944	5.63398	-0.000769408	0.0172606	-0.0445761	-0.0194595	0.0194939	-0.998238	0.31849	0.887317	FALSE	ZNF239
ENSG00000196968	rs10128354	-0.0578487	0.0136654	-4.23324	0.000564259	0.0226847	0.024874	-0.0242832	0.0197139	-1.23178	0.218253	0.868499	FALSE	FUT11
ENSG00000197142	rs17129748	0.3668	0.0167198	21.938	-0.0671794	0.0293914	-2.28568	0.0762782	0.0234542	3.25222	0.00122225	0.233775	FALSE	ACSL5
ENSG00000197321	rs2369194	-0.0471498	0.0173576	-2.71638	0.00263714	0.0185761	0.141964	-0.0143685	0.0246837	-0.582107	0.560702	0.941558	FALSE	SVIL
ENSG00000197746	rs11000015	0.0501755	0.0203015	2.47152	-0.0162278	0.0131076	-1.23804	0.0281539	0.0275579	1.02163	0.307496	0.884637	FALSE	PSAP
ENSG00000197746	rs114833845	-0.0511437	0.0130866	-3.90809	-0.0205043	0.0147183	-1.39312	0.0224574	0.0198949	1.12881	0.259776	0.872768	FALSE	PSAP
ENSG00000197771	rs9420286	-0.0498263	0.0113553	-4.38793	0.0378171	0.0172223	2.19582	-0.00191951	0.015976	-0.12015	0.904392	0.988056	FALSE	MCMBP
ENSG00000198105	rs10827802	0.0463064	0.0153128	3.02403	-0.0202459	0.0212239	-0.953921	0.0437948	0.0215992	2.02761	0.0434001	0.704999	FALSE	ZNF248
ENSG00000198246	rs10740378	0.0954751	0.0212324	4.49668	0.0115537	0.0195438	0.59117	-0.031072	0.0312177	-0.995335	0.319995	0.887317	FALSE	SLC29A3
ENSG00000198682	rs2255682	-0.146341	0.0285171	-5.13167	0.0358698	0.0450012	0.797085	0.0243778	0.0416647	0.585095	0.558538	0.941558	FALSE	PAPSS2
ENSG00000198682	rs35814940	0.0851766	0.0317527	2.6825	-3.09436e-05	0.0420075	-0.000736621	0.0848007	0.0444458	1.90796	0.0567589	0.737486	FALSE	PAPSS2
ENSG00000198825	rs4751750	-0.0701827	0.0170604	-4.11378	-0.0233916	0.0298198	-0.784432	0.0112575	0.0249919	0.450445	0.652422	0.954242	FALSE	INPP5F
ENSG00000198873	rs11198423	0.102699	0.0223039	4.60453	0.0515801	0.0238406	2.16354	-0.0604925	0.0314801	-1.92161	0.0549833	0.733378	FALSE	GRK5
ENSG00000198879	rs12783841	0.17751	0.0330967	5.36338	-0.0723705	0.0437735	-1.65329	0.0400271	0.0474413	0.843719	0.39896	0.905738	FALSE	SFMBT2
ENSG00000198954	rs9645499	-0.0481513	0.0154135	-3.12398	-0.00384922	0.0267476	-0.143909	-0.0117174	0.022284	-0.52582	0.599073	0.950814	FALSE	KIFBP
ENSG00000198964	rs17497064	0.0893679	0.0199716	4.47475	-0.0325901	0.0345437	-0.943448	-0.00544688	0.0284708	-0.191315	0.848307	0.983824	FALSE	SGMS1
ENSG00000200737	rs35483267	0.0328269	0.00993952	3.30266	-0.00948564	0.0115991	-0.817791	0.0138811	0.0148929	0.932061	0.351434	0.895261	FALSE	AL355490.1
ENSG00000201581	rs1541020	0.0604381	0.0192895	3.13321	0.00223341	0.0310591	0.0719085	0.0136711	0.0281207	0.486159	0.626908	0.954242	FALSE	RN7SKP78
ENSG00000203414	rs7899305	0.0310412	0.01006	3.08562	0.00408746	0.012794	0.319482	0.00120073	0.014229	0.0843864	0.932775	0.99104	FALSE	BTBD7P1
ENSG00000203780	rs10901430	0.0538205	0.0148554	3.62296	-0.0420121	0.0165444	-2.53936	-0.00825583	0.0227752	-0.362492	0.717088	0.963447	FALSE	FANK1
ENSG00000203791	rs10901819	0.118986	0.0136148	8.73952	-0.0437829	0.0223216	-1.96146	0.00998149	0.0195691	0.510064	0.610134	0.954159	FALSE	EEF1AKMT2
ENSG00000204020	rs303489	0.673652	0.05197	12.9623	-0.0612795	0.0667507	-0.918034	0.0248849	0.0724509	0.343472	0.731253	0.967005	FALSE	LIPN
ENSG00000204147	rs4497350	0.0629676	0.0118619	5.30837	-0.0208569	0.014422	-1.44619	0.00792391	0.0173927	0.455588	0.648707	0.954242	FALSE	ASAH2B
ENSG00000204149	rs11599257	-0.126284	0.0135209	-9.33992	0.00713101	0.0187144	0.381044	0.00672805	0.0194466	0.345976	0.729375	0.9667	FALSE	AGAP6
ENSG00000204152	rs17719831	-0.037955	0.0144688	-2.62323	-0.013543	0.0201213	-0.673069	-0.0123652	0.0209052	-0.591487	0.554449	0.939967	FALSE	TIMM23B
ENSG00000204161	rs4498896	-0.198626	0.0480974	-4.12966	0.0290776	0.0735921	0.395118	-0.025795	0.0688363	-0.374729	0.70789	0.962245	FALSE	TMEM273
ENSG00000204172	rs7907898	0.222923	0.0331769	6.71922	-0.0281434	0.0380449	-0.739743	-0.0738768	0.0443545	-1.6656	0.0961223	0.805342	FALSE	AGAP9
ENSG00000204172	rs769009	0.14091	0.0314874	4.47512	-0.0895449	0.0460348	-1.94516	0.0266311	0.0403499	0.660004	0.509343	0.934614	FALSE	AGAP9
ENSG00000212743	rs12779447	0.182006	0.0358981	5.07007	-0.0187213	0.0379031	-0.493926	-0.0546784	0.05239	-1.04368	0.296834	0.883699	FALSE	LINC02656
ENSG00000212743	rs674782	0.091688	0.0380489	2.40974	-0.0597399	0.038377	-1.55666	0.0487458	0.0532155	0.916007	0.359787	0.898161	FALSE	LINC02656
ENSG00000213390	rs1890966	-0.0753259	0.0177119	-4.25285	0.0338578	0.0218882	1.54685	-0.010494	0.0238409	-0.440166	0.65985	0.954242	FALSE	ARHGAP19
ENSG00000214279	rs7906765	-0.0871376	0.026056	-3.34425	-0.0315398	0.0287722	-1.09619	-0.0151223	0.0384032	-0.393778	0.693775	0.959598	FALSE	SCART1
ENSG00000214435	rs11191419	-0.0717943	0.0101015	-7.1073	0.0127115	0.0138494	0.917832	0.020437	0.014329	1.42626	0.154055	0.847486	FALSE	AS3MT
ENSG00000214562	rs61857043	-0.244849	0.0365089	-6.70654	-0.0105863	0.0296972	-0.356476	0.0607863	0.0548008	1.10922	0.267913	0.876564	FALSE	NUTM2D
ENSG00000214562	rs11816262	-0.14513	0.0353864	-4.1013	0.0117171	0.0310087	0.377865	-0.0237599	0.0499006	-0.476145	0.634388	0.954242	FALSE	NUTM2D
ENSG00000214688	rs10762476	0.227556	0.0545342	4.17272	0.0192189	0.0477521	0.402473	-0.0823129	0.0770098	-1.06886	0.285502	0.881283	FALSE	C10orf105
ENSG00000215146	rs2505811	0.0882195	0.00976246	9.0366	-0.00817931	0.015225	-0.537227	-0.00774372	0.0137217	-0.564342	0.572569	0.945007	FALSE	BX322639.1
ENSG00000215244	rs7917676	0.162459	0.0311685	5.21229	-0.0693206	0.0483541	-1.4336	-0.0407307	0.0449488	-0.906158	0.364982	0.899381	FALSE	LINC02649
ENSG00000215267	rs9423591	0.0525496	0.01142	4.60156	-0.00135184	0.017967	-0.0752403	0.00475893	0.0167211	0.284606	0.776103	0.972332	FALSE	AKR1C7P
ENSG00000216937	rs12244231	-0.116189	0.0232746	-4.99207	-0.015472	0.0190652	-0.81153	-0.00217505	0.0309571	-0.07026	0.944003	0.992347	FALSE	CCDC7
ENSG00000216937	rs11008961	0.189274	0.0172993	10.9411	-0.0351908	0.0242052	-1.45385	0.0247032	0.0226935	1.08856	0.27663	0.878735	FALSE	CCDC7
ENSG00000223482	rs3129527	0.297024	0.0454061	6.54151	-0.052751	0.0587338	-0.898137	0.0408066	0.0512589	0.796088	0.426112	0.914382	FALSE	NUTM2A-AS1
ENSG00000223482	rs7077747	0.197171	0.0460288	4.28365	-0.0105983	0.0550164	-0.192639	-0.00688233	0.0520365	-0.132259	0.894784	0.987781	FALSE	NUTM2A-AS1
ENSG00000224034	rs9423591	0.0912989	0.0109406	8.34492	-0.0204908	0.0172286	-1.18935	0.0134135	0.0160279	0.836884	0.402827	0.906836	FALSE	LINC02561
ENSG00000224596	rs10762840	0.0185067	0.0111806	1.65526	-0.0331149	0.0174221	-1.90074	0.0505362	0.0156226	3.2348	0.00126236	0.233775	FALSE	ZMIZ1-AS1
ENSG00000224596	rs7091873	0.045154	0.0199767	2.26033	-0.00176737	0.0125462	-0.140869	0.0702185	0.0293796	2.39004	0.0170405	0.590091	FALSE	ZMIZ1-AS1
ENSG00000224886	rs11003030	-0.0824532	0.0151008	-5.46018	-0.0363926	0.0179638	-2.02588	0.0165342	0.0212852	0.776792	0.437377	0.916119	FALSE	AL132656.1
ENSG00000224914	rs2181522	0.292946	0.0289167	10.1307	-0.0499302	0.043651	-1.14385	0.0291575	0.041238	0.707053	0.479615	0.927861	FALSE	LINC00863
ENSG00000224914	rs11202328	0.31361	0.0426333	7.356	-0.0210338	0.0332873	-0.631887	-0.0238403	0.0590525	-0.403714	0.686452	0.957525	FALSE	LINC00863
ENSG00000224934	rs10883353	0.0911074	0.0252	3.61538	0.0493389	0.0175085	2.818	-0.0154542	0.035379	-0.43682	0.662465	0.954242	FALSE	AL391684.1
ENSG00000225213	rs7893556	-0.0432751	0.0105265	-4.11105	0.0114499	0.0189048	0.605663	-0.00836258	0.015053	-0.555544	0.578558	0.945265	FALSE	AC073367.1
ENSG00000225484	rs12413653	-0.12256	0.0300587	-4.07737	-0.0153644	0.0228414	-0.672657	0.0389185	0.036274	1.0729	0.283507	0.879702	FALSE	NUTM2B-AS1
ENSG00000225484	rs1619095	-0.241166	0.0305458	-7.89522	-0.0169738	0.0214232	-0.79231	0.0697645	0.0427984	1.63007	0.103375	0.818419	FALSE	NUTM2B-AS1
ENSG00000225484	rs1820621	-0.18431	0.0255901	-7.2024	-0.0193303	0.022559	-0.856877	0.0499734	0.033848	1.47641	0.140228	0.843329	FALSE	NUTM2B-AS1
ENSG00000225484	rs1885550	-0.121377	0.0256946	-4.72382	-0.0225896	0.02277	-0.992077	0.0611612	0.0359682	1.70042	0.089479	0.792488	FALSE	NUTM2B-AS1
ENSG00000225850	rs11189196	0.0978888	0.0192927	5.07386	0.0281966	0.0263928	1.06834	-0.00502584	0.026651	-0.18858	0.850426	0.983941	FALSE	AL355490.2
ENSG00000225948	rs10796303	0.093761	0.0132674	7.067	0.0604254	0.0178198	3.39092	-0.0215324	0.0188657	-1.14135	0.253916	0.871227	FALSE	LINC02648
ENSG00000226200	rs12358192	-0.121159	0.019066	-6.35472	-0.0970789	0.0314673	-3.08507	0.0492885	0.0279201	1.76534	0.0778893	0.772598	FALSE	SGMS1-AS1
ENSG00000226659	rs11186029	-0.232268	0.0240402	-9.66166	0.01519	0.0280291	0.541935	-0.022474	0.0321903	-0.698163	0.48529	0.929379	FALSE	AC021028.1
ENSG00000226659	rs72805741	-0.203589	0.0381475	-5.33689	-0.00194023	0.0227013	-0.085468	0.0414929	0.0598983	0.692722	0.488818	0.92993	FALSE	AC021028.1
ENSG00000226659	rs10785897	0.0850291	0.0218019	3.90008	0.0241415	0.0352968	0.683958	-0.0228644	0.0298408	-0.766213	0.443714	0.918377	FALSE	AC021028.1
ENSG00000226864	rs11200288	-0.222646	0.0159638	-13.947	0.00651676	0.0192151	0.339147	-0.0100968	0.0215018	-0.469578	0.63868	0.954242	FALSE	ATE1-AS1
ENSG00000227165	rs9421417	-0.0590974	0.0264947	-2.23054	0.0414198	0.0461751	0.897016	-0.0628577	0.0377607	-1.66463	0.0963774	0.805342	FALSE	WDR11-AS1
ENSG00000227345	rs34714687	-0.0588754	0.0119131	-4.94208	-0.00737339	0.0146012	-0.504985	0.0113841	0.0172482	0.660018	0.509522	0.934614	FALSE	PARG
ENSG00000227345	rs7074294	0.0484804	0.0145303	3.3365	0.00112903	0.0130019	0.0868358	-0.00903559	0.0213451	-0.423309	0.674254	0.954242	FALSE	PARG
ENSG00000227560	rs6585200	0.0322972	0.0115039	2.8075	-0.00736879	0.0199602	-0.369175	0.0078241	0.0165525	0.472684	0.636462	0.954242	FALSE	RPS15AP30
ENSG00000228302	rs2399797	0.516119	0.0382926	13.4783	-0.0389897	0.0584554	-0.667	-0.0180057	0.0515819	-0.34907	0.727238	0.965673	FALSE	AL512770.1
ENSG00000228302	rs11257608	0.185481	0.0488493	3.797	-0.0806639	0.0439194	-1.83663	0.0779363	0.0677076	1.15107	0.250825	0.871055	FALSE	AL512770.1
ENSG00000228403	rs2620907	-0.06191	0.0111488	-5.55308	-0.0357245	0.0191938	-1.86125	0.0241774	0.016046	1.50675	0.132144	0.843329	FALSE	AC035139.1
ENSG00000228570	rs4253489	0.300203	0.0448819	6.68872	-0.0291129	0.0334053	-0.871505	-0.00105213	0.0633279	-0.0166139	0.986748	0.998354	FALSE	NUTM2E
ENSG00000228701	rs2066276	0.109493	0.010317	10.6128	-0.0047483	0.0159934	-0.29689	0.0048585	0.0146471	0.331704	0.740121	0.968662	FALSE	TNKS2-AS1
ENSG00000229205	rs11250309	0.0508849	0.0192059	2.64944	-0.0141635	0.0148292	-0.955112	0.019705	0.0282275	0.698077	0.485477	0.929379	FALSE	LINC00200
ENSG00000230091	rs11201782	0.155817	0.0209275	7.44559	-0.00310866	0.0137648	-0.225841	-0.00644474	0.0276622	-0.23298	0.816005	0.979328	FALSE	TMEM254-AS1
ENSG00000230091	rs7083563	-0.0571734	0.0122625	-4.66246	-0.0044424	0.0211475	-0.210067	7.52074e-05	0.0166576	0.0045149	0.996398	0.999673	FALSE	TMEM254-AS1
ENSG00000230417	rs919888	0.0516683	0.0118422	4.36308	-0.00575913	0.0167467	-0.343897	-0.0167469	0.0171732	-0.975173	0.329616	0.89126	FALSE	LINC00595
ENSG00000230555	rs2460534	-0.0378145	0.0163839	-2.30802	0.0343893	0.0143037	2.40422	-0.0329629	0.021841	-1.50922	0.131522	0.843329	FALSE	AL450326.1
ENSG00000230869	rs1585378	0.079225	0.0166654	4.75386	0.00523639	0.0269982	0.193953	-0.00889398	0.0233683	-0.3806	0.703587	0.961795	FALSE	AGAP10P
ENSG00000231233	rs12359649	0.202248	0.0312193	6.47829	0.140411	0.040469	3.46959	-0.0796818	0.0469531	-1.69705	0.0899813	0.792545	FALSE	CFAP58-DT
ENSG00000231970	rs9787426	0.284502	0.0186823	15.2284	0.052653	0.02549	2.06563	-0.0213569	0.0257932	-0.828003	0.407999	0.909004	FALSE	AL355490.3
ENSG00000232229	rs3802651	0.18432	0.0214323	8.60008	-0.012285	0.017932	-0.685089	0.00661956	0.0301423	0.21961	0.826264	0.980069	FALSE	LINC00865
ENSG00000232807	rs17320853	0.246722	0.025485	9.68107	-0.0159978	0.028783	-0.555805	-0.100371	0.0380386	-2.63866	0.00858574	0.479322	FALSE	AL137186.2
ENSG00000232934	rs4918750	0.134499	0.0139505	9.64114	-0.0237104	0.0184425	-1.28564	0.0129245	0.0197947	0.652926	0.514571	0.935408	FALSE	AL157786.1
ENSG00000233261	rs7895480	0.0648373	0.0206516	3.13957	-0.0580675	0.0301182	-1.92799	0.0246661	0.030557	0.807215	0.419644	0.911871	FALSE	FAM238A
ENSG00000233387	rs10827196	-0.0385592	0.0134529	-2.86623	0.00911328	0.0149419	0.609916	-0.0150627	0.0204635	-0.736076	0.461948	0.922441	FALSE	IATPR
ENSG00000233547	rs7075934	-0.0928078	0.0202601	-4.58082	-0.0238575	0.0241446	-0.988107	-0.0394899	0.029228	-1.3511	0.17699	0.860862	FALSE	AL158212.2
ENSG00000233547	rs66500369	-0.203794	0.0212186	-9.60452	-0.0621233	0.0250287	-2.48208	0.0345343	0.0295093	1.17029	0.242119	0.868952	FALSE	AL158212.2
ENSG00000233690	rs7072263	0.041111	0.00872922	4.70958	-0.000663282	0.0115794	-0.0572812	0.00259913	0.0130891	0.198572	0.842668	0.982918	FALSE	EBAG9P1
ENSG00000235618	rs10762975	0.0382592	0.0214706	1.78193	0.0252195	0.0197793	1.27504	0.0637452	0.0319994	1.99208	0.0467395	0.716972	FALSE	FAM21EP
ENSG00000236493	rs7918084	-0.229173	0.0214281	-10.695	-0.0190756	0.0348026	-0.548108	0.0141801	0.030682	0.462164	0.643988	0.954242	FALSE	EIF2S2P3
ENSG00000237135	rs61845162	-0.539144	0.027285	-19.7597	-0.0113611	0.0306375	-0.370823	0.0331561	0.0305225	1.08628	0.278068	0.878735	FALSE	DDX10P1
ENSG00000237135	rs7082507	-0.263329	0.0245298	-10.7351	0.0207475	0.0356175	0.582509	-0.00927824	0.0287112	-0.323158	0.74659	0.97064	FALSE	DDX10P1
ENSG00000237169	rs10882905	0.106135	0.0239113	4.43871	0.0518292	0.0318866	1.62542	0.000975114	0.0334039	0.0291916	0.976714	0.998227	FALSE	RPL12P27
ENSG00000237489	rs1180610	0.0594741	0.0152211	3.90733	-0.047991	0.0227967	-2.10517	0.01599	0.0219342	0.729	0.466074	0.924196	FALSE	C10orf143
ENSG00000237840	rs10751385	-0.144918	0.0175278	-8.2679	-0.0530486	0.0287197	-1.84712	0.0174255	0.0240896	0.723363	0.472791	0.924774	FALSE	FAM21FP
ENSG00000237840	rs9422648	0.12432	0.0191149	6.50381	-0.0365804	0.0251637	-1.4537	-0.0010868	0.0261071	-0.0416286	0.966799	0.995388	FALSE	FAM21FP
ENSG00000239665	rs4748047	-0.0650855	0.0158448	-4.10768	-0.00336604	0.0241198	-0.139555	-0.0154189	0.0232234	-0.663939	0.507011	0.933917	FALSE	AL157392.3
ENSG00000239883	rs55789336	0.0986	0.0232606	4.23893	0.00841755	0.021607	0.389575	-0.0662685	0.0357003	-1.85624	0.0642195	0.738611	FALSE	PARGP1
ENSG00000240291	rs111064011	0.283986	0.0164983	17.213	0.00889959	0.0240917	0.369405	-0.0253143	0.0225298	-1.12359	0.261517	0.872953	FALSE	AL450384.2
ENSG00000240291	rs12784387	0.0765861	0.0187049	4.09444	-0.00908895	0.0204687	-0.444042	-0.00356456	0.0246381	-0.144677	0.885128	0.987774	FALSE	AL450384.2
ENSG00000241058	rs12765362	-0.120941	0.0154241	-7.84106	-0.0417318	0.0241912	-1.72509	0.00343958	0.0211296	0.162785	0.871271	0.987774	FALSE	NSUN6
ENSG00000250959	rs11000760	0.0553051	0.0151015	3.66224	-0.00504317	0.0252957	-0.199369	-0.0109054	0.0218379	-0.499379	0.617539	0.954242	FALSE	GLUD1P3
ENSG00000252118	rs11257600	0.112979	0.0280482	4.02803	0.0516595	0.0337426	1.53099	-0.0291018	0.0442061	-0.658322	0.510728	0.934616	FALSE	RNU6ATAC39P
ENSG00000254536	rs7921041	0.0640823	0.018422	3.47858	-0.0102698	0.0210982	-0.486763	0.0216354	0.027445	0.788319	0.430725	0.914382	FALSE	AL360181.3
ENSG00000254635	rs1265831	-0.268963	0.0162158	-16.5864	-0.0529245	0.0200767	-2.63612	0.0337415	0.0237051	1.42339	0.154999	0.847486	FALSE	WAC-AS1
ENSG00000254635	rs1411189	-0.169776	0.0180169	-9.42315	-0.0503503	0.0198991	-2.53027	0.0304778	0.0244352	1.24729	0.212734	0.868499	FALSE	WAC-AS1
ENSG00000255339	rs113255940	-0.0529341	0.0119741	-4.42072	-0.0126735	0.013305	-0.95254	0.00300071	0.0164076	0.182886	0.855013	0.985124	FALSE	AL133352.1
ENSG00000256574	rs113105125	-0.143296	0.0215978	-6.63475	7.19662e-06	0.015159	0.000474743	-0.0837521	0.031652	-2.64603	0.00830247	0.472023	FALSE	OR13A1
ENSG00000259869	rs2473112	0.159773	0.0221065	7.2274	-0.0580692	0.032801	-1.77035	0.00162333	0.0323363	0.0502015	0.959965	0.994652	FALSE	AL022344.1
ENSG00000259869	rs61844827	-0.128497	0.0312734	-4.10882	-0.0619039	0.024922	-2.48391	0.0246028	0.0483453	0.508898	0.611988	0.954242	FALSE	AL022344.1
ENSG00000259869	rs58804349	0.109838	0.0363737	3.0197	-0.0576184	0.024914	-2.31269	0.00375845	0.0508116	0.0739684	0.941036	0.992347	FALSE	AL022344.1
ENSG00000259994	rs1971586	-0.0591244	0.011915	-4.96219	-0.0214702	0.0197569	-1.08672	0.0151054	0.0167688	0.900804	0.367812	0.899381	FALSE	AL353796.1
ENSG00000263482	rs7083152	0.0420468	0.0117641	3.57418	0.0089861	0.0157024	0.572276	0.00130285	0.0170199	0.0765489	0.938989	0.9921	FALSE	ANTXRLP1
ENSG00000263584	rs12764878	-0.141676	0.0213087	-6.64875	0.0192149	0.0344348	0.558007	-0.00255191	0.0296898	-0.0859526	0.93152	0.990842	FALSE	MIR4480
ENSG00000264204	rs1585378	-0.699813	0.0474434	-14.7505	-0.0251575	0.076833	-0.327431	0.0430485	0.0665604	0.646758	0.517868	0.935408	FALSE	AGAP7P
ENSG00000264204	rs10761618	0.317288	0.0515217	6.15834	-0.0321124	0.0657731	-0.488231	0.0771547	0.0733619	1.0517	0.293231	0.882774	FALSE	AGAP7P
ENSG00000264230	rs4434935	0.195573	0.0200363	9.76092	0.0466917	0.0318583	1.4656	-0.0175145	0.0288316	-0.607477	0.543739	0.936501	FALSE	ANXA8L1
ENSG00000265018	rs749377	0.0590115	0.0161568	3.65241	0.00822479	0.0207192	0.396964	-0.0217562	0.0239011	-0.91026	0.36281	0.898708	FALSE	AGAP12P
ENSG00000266412	rs7088225	-0.216775	0.0162763	-13.3184	-0.00827746	0.025877	-0.319877	-0.0165987	0.0227834	-0.728545	0.466401	0.924196	FALSE	NCOA4
ENSG00000266412	rs10821925	-0.179763	0.0175175	-10.2619	-0.0607353	0.0223584	-2.71644	0.0663181	0.0250242	2.65016	0.00826358	0.472023	FALSE	NCOA4
ENSG00000269609	rs34058856	-0.0906124	0.0168744	-5.36981	-0.0438392	0.0190846	-2.29711	0.0289902	0.0242919	1.19341	0.232998	0.868499	FALSE	RPARP-AS1
ENSG00000271335	rs2504362	0.292299	0.0151006	19.3567	0.0241711	0.0210317	1.14927	-0.0436372	0.0219421	-1.98874	0.0476861	0.71912	FALSE	AL117336.2
ENSG00000272447	rs4253489	0.247803	0.0305496	8.1115	0.0101691	0.0226861	0.448251	-0.111813	0.0429239	-2.60492	0.00941917	0.482849	FALSE	AL135925.1
ENSG00000272572	rs2863095	-0.0639152	0.0171216	-3.73301	0.0132591	0.0167749	0.790414	-0.0193109	0.0229512	-0.841386	0.400239	0.905738	FALSE	AL138762.2
ENSG00000272572	rs7184	0.0510556	0.0132641	3.84916	-0.00363441	0.0214179	-0.16969	0.0106439	0.0185414	0.57406	0.566102	0.943505	FALSE	AL138762.2
ENSG00000272914	rs2934652	0.152639	0.0226028	6.75307	0.0493871	0.0291611	1.6936	-0.0397108	0.0346234	-1.14693	0.251603	0.871227	FALSE	AL359532.1
ENSG00000272914	rs35275714	0.249146	0.0397139	6.27352	0.046227	0.0250282	1.847	-0.0965356	0.0545115	-1.77092	0.0770826	0.772598	FALSE	AL359532.1
ENSG00000272916	rs12569822	0.0505592	0.0230345	2.19493	0.0206981	0.0234207	0.883754	0.0358584	0.03312	1.08268	0.279122	0.878735	FALSE	AC022400.7
ENSG00000273008	rs2075913	0.106254	0.0173147	6.13664	-0.00763316	0.0192068	-0.397419	0.00809282	0.0248707	0.325395	0.744913	0.970384	FALSE	AC010864.1
ENSG00000273038	rs1342544	-0.157947	0.0203741	-7.75236	0.00714575	0.0371512	0.192342	-0.0181524	0.0297455	-0.610258	0.541864	0.935556	FALSE	AL365203.2
ENSG00000273108	rs2236209	-0.0362438	0.0136114	-2.66275	-0.0168771	0.0224692	-0.751124	-0.0133505	0.0189653	-0.703947	0.482203	0.929379	FALSE	AL121929.3
ENSG00000273143	rs1556647	0.134606	0.0155997	8.62872	-0.0238732	0.0185782	-1.28501	0.0253977	0.021949	1.15712	0.248107	0.869799	FALSE	AL355512.1
ENSG00000273474	rs7901792	0.0316184	0.010615	2.97865	-0.03094	0.0140244	-2.20615	0.017318	0.015097	1.14711	0.251538	0.871227	FALSE	AL157392.4
ENSG00000274209	rs4570521	0.194366	0.0168063	11.5651	-0.00286863	0.0297655	-0.0963743	0.0260463	0.0255452	1.01962	0.308351	0.884677	FALSE	ANTXRL
ENSG00000276805	rs2749652	-0.0842344	0.0235037	-3.58388	-0.000474985	0.0404397	-0.0117455	-0.0766467	0.0328978	-2.32984	0.0200843	0.614666	FALSE	AL133216.2
ENSG00000277879	rs4752055	0.690533	0.0398355	17.3346	-0.0240588	0.0270706	-0.888742	0.0319583	0.0572218	0.558498	0.576541	0.945147	FALSE	AL391988.1
ENSG00000277879	rs181440	-0.116647	0.0248248	-4.6988	2.31702e-05	0.0412957	0.00056108	-0.0192652	0.0339647	-0.567212	0.570864	0.944043	FALSE	AL391988.1
ENSG00000278831	rs61872090	0.0451773	0.0113832	3.96878	0.0101337	0.0168353	0.60193	-0.0166685	0.0160072	-1.04131	0.298095	0.88457	FALSE	AL513190.1
ENSG00000279058	rs10761576	0.193619	0.0178834	10.8267	0.00859461	0.0297071	0.289312	-0.00508369	0.0256033	-0.198556	0.842612	0.982918	FALSE	AGAP14P
ENSG00000279058	rs4935162	-0.142553	0.0187166	-7.61642	-0.0042433	0.0298874	-0.141976	0.0100248	0.026342	0.380563	0.703541	0.961795	FALSE	AGAP14P
ENSG00000279088	rs7909544	0.0407142	0.0170876	2.38268	-0.0189547	0.0284187	-0.66698	0.0195408	0.0247095	0.790823	0.429287	0.914382	FALSE	AC022400.8
ENSG00000279982	rs35300098	0.0674061	0.0139716	4.82451	-0.000329679	0.0117519	-0.0280533	-0.00365839	0.0191829	-0.190711	0.848835	0.983824	FALSE	AL162274.3
ENSG00000280355	rs11003030	-0.112038	0.0229251	-4.88712	-0.045066	0.0270117	-1.66839	0.0145787	0.0324018	0.449935	0.652777	0.954242	FALSE	AL132656.4
ENSG00000280401	rs2231955	-0.116617	0.0167527	-6.96107	0.000798944	0.0215808	0.0370211	-0.00131534	0.0243402	-0.0540396	0.956909	0.994115	FALSE	AC022532.1
ENSG00000282863	rs2248789	-0.0884753	0.0126113	-7.01554	-0.0394788	0.0227137	-1.7381	0.0213993	0.0181375	1.17984	0.238503	0.868499	FALSE	AC012560.2
ENSG00000282996	rs1148175	0.0499421	0.00976106	5.11646	0.00367696	0.0162104	0.226828	0.00571469	0.0147218	0.388179	0.697897	0.960962	FALSE	MPP7-DT
ENSG00000283930	rs1740752	0.139107	0.0167606	8.29964	0.0202609	0.0272439	0.743685	-0.0361485	0.0235432	-1.53541	0.124958	0.841333	FALSE	AL117339.5
ENSG00000285737	rs2808289	-0.0728903	0.020889	-3.48941	0.0218037	0.0360866	0.604205	-0.0236404	0.0298132	-0.792951	0.428953	0.914382	FALSE	LINC02680
ENSG00000285884	rs2504025	0.195781	0.0187111	10.4634	-0.049696	0.0243872	-2.03779	-0.0264953	0.0245807	-1.07789	0.281748	0.878735	FALSE	AL022345.4
ENSG00000285884	rs668169	-0.0874908	0.017807	-4.91329	-0.0830971	0.0258305	-3.21701	0.0186722	0.0237863	0.784997	0.432584	0.916027	FALSE	AL022345.4
ENSG00000285994	rs11257655	0.0601961	0.0160996	3.73898	0.0187437	0.0169901	1.10321	0.00492962	0.0243503	0.202446	0.839759	0.982625	FALSE	AL731559.1
ENSG00000286116	rs4934434	0.0935133	0.0154387	6.05706	0.0466648	0.0251489	1.85554	-0.0201633	0.0226132	-0.891661	0.374362	0.901205	FALSE	AL157394.3
ENSG00000287043	rs4880494	0.360774	0.025385	14.2121	-0.049303	0.0363972	-1.35458	0.013643	0.0377516	0.36139	0.717852	0.963684	FALSE	AL392083.2
ENSG00000287043	rs4880778	0.299136	0.0399504	7.48769	-0.0196962	0.0320768	-0.614032	-0.0458088	0.0425056	-1.07771	0.281337	0.878735	FALSE	AL392083.2
ENSG00000287043	rs7074332	-0.191786	0.0417985	-4.58833	-0.0330302	0.0307654	-1.07361	-0.019473	0.0457908	-0.42526	0.670686	0.954242	FALSE	AL392083.2
ENSG00000287043	rs1500964	0.0845143	0.0239401	3.53024	-0.0397258	0.0422437	-0.940395	-0.00036779	0.0354649	-0.0103705	0.991728	0.99893	FALSE	AL392083.2
ENSG00000287261	rs11189621	0.0195775	0.00975633	2.00664	-0.00206496	0.0139521	-0.148003	0.0236414	0.0144427	1.63691	0.102722	0.817992	FALSE	AL139243.1
ENSG00000287277	rs7897364	0.0547234	0.0113547	4.81945	0.00182525	0.0182545	0.0999892	-0.0113765	0.0166502	-0.683266	0.494801	0.93078	FALSE	AL392086.3
ENSG00000005801	rs2269732	-0.127253	0.0152669	-8.3352	0.0334837	0.0168744	1.98429	-0.00858598	0.0222147	-0.3865	0.699147	0.961143	FALSE	ZNF195
ENSG00000006534	rs3133269	-0.0509819	0.0179764	-2.83604	-0.0085683	0.020648	-0.41497	-0.00677325	0.0255542	-0.265054	0.790973	0.975084	FALSE	ALDH3B1
ENSG00000014138	rs1858783	-0.130629	0.0262299	-4.98017	-0.0310451	0.0236745	-1.31133	0.00728035	0.0375365	0.193954	0.846214	0.983414	FALSE	POLA2
ENSG00000014216	rs3825072	0.0918344	0.0110283	8.32714	-0.0277759	0.0140492	-1.97704	0.00373387	0.0154202	0.242141	0.808835	0.977948	FALSE	CAPN1
ENSG00000014216	rs677740	-0.0870011	0.0160763	-5.41177	-0.0273326	0.0112122	-2.43775	0.0109415	0.0240636	0.454691	0.649365	0.954242	FALSE	CAPN1
ENSG00000014216	rs11227126	-0.0604466	0.012059	-5.01258	-0.040246	0.0129687	-3.10331	0.0316094	0.0164749	1.91864	0.0553062	0.734499	FALSE	CAPN1
ENSG00000020922	rs1014666	0.152016	0.0122779	12.3812	-0.0196433	0.0205135	-0.957579	0.0179986	0.0176689	1.01866	0.308521	0.884677	FALSE	MRE11
ENSG00000021762	rs1466045	-0.119851	0.0277967	-4.31172	-0.0341091	0.0376294	-0.906449	-0.0258716	0.0374969	-0.689966	0.490333	0.92993	FALSE	OSBPL5
ENSG00000021762	rs12362578	0.0997105	0.0374183	2.66475	-0.0648749	0.0297732	-2.17897	0.0489797	0.0529886	0.924345	0.355791	0.897499	FALSE	OSBPL5
ENSG00000021762	rs4237786	-0.119526	0.0350077	-3.41427	-0.0477012	0.0321836	-1.48216	-0.0128268	0.0486086	-0.263879	0.792338	0.975084	FALSE	OSBPL5
ENSG00000023171	rs2714059	0.0630623	0.0232942	2.70722	-0.0753157	0.0332424	-2.26565	0.0295957	0.0337017	0.878167	0.379968	0.90345	FALSE	GRAMD1B
ENSG00000023191	rs61876342	-0.145765	0.0163028	-8.94108	-0.0157245	0.0118436	-1.32768	0.0315239	0.0234648	1.34345	0.179382	0.861703	FALSE	RNH1
ENSG00000023191	rs4963198	0.0378204	0.0107891	3.50542	-0.00916247	0.0148805	-0.615736	-0.000235645	0.0151245	-0.0155803	0.987574	0.998354	FALSE	RNH1
ENSG00000025434	rs12575456	-0.0876009	0.0225352	-3.88729	0.00751103	0.0305157	0.246136	-0.0148233	0.032381	-0.457778	0.647168	0.954242	FALSE	NR1H3
ENSG00000026508	rs3794088	0.112913	0.0174861	6.45733	0.0446669	0.021027	2.12426	-0.0226896	0.0255201	-0.889088	0.374199	0.901183	FALSE	CD44
ENSG00000030066	rs7950696	0.0489685	0.0103424	4.73471	0.0302079	0.0165052	1.8302	-0.0273934	0.0139922	-1.95775	0.0514674	0.728631	FALSE	NUP160
ENSG00000042429	rs685865	0.0406017	0.0141872	2.86186	0.00925987	0.0168261	0.550326	0.0156966	0.0212455	0.738821	0.460439	0.922101	FALSE	MED17
ENSG00000051009	rs11602274	0.284689	0.0265935	10.7052	-0.0353624	0.0230843	-1.53188	0.0506345	0.0271523	1.86483	0.062914	0.737486	FALSE	FAM160A2
ENSG00000051009	rs10839531	-0.119535	0.0300478	-3.97817	-0.0162491	0.0218406	-0.743986	0.0172511	0.0302659	0.569984	0.568752	0.943505	FALSE	FAM160A2
ENSG00000053918	rs2011750	0.0946633	0.0241615	3.91794	0.034713	0.0244262	1.42114	-0.021195	0.0347492	-0.609943	0.541946	0.935556	FALSE	KCNQ1
ENSG00000053918	rs11564691	-0.0860667	0.0220974	-3.89488	0.0137093	0.0264179	0.518942	0.0263033	0.0320123	0.821662	0.411412	0.910526	FALSE	KCNQ1
ENSG00000054965	rs501953	0.0330283	0.0133243	2.4788	-0.0286421	0.0182286	-1.57127	0.0180864	0.0190192	0.950959	0.341769	0.893445	FALSE	FAM168A
ENSG00000054967	rs7107905	0.0549331	0.0170302	3.22563	-0.051619	0.0144604	-3.56968	0.00118823	0.0262832	0.0452086	0.963952	0.994676	FALSE	RELT
ENSG00000062282	rs7107742	-0.237842	0.032639	-7.28703	-0.0191255	0.0196479	-0.973411	-0.0184209	0.0446098	-0.412934	0.679753	0.956175	FALSE	DGAT2
ENSG00000064201	rs1501466	0.0993653	0.0231373	4.29459	0.0140585	0.0214858	0.654315	-0.0160557	0.0337369	-0.47591	0.634312	0.954242	FALSE	TSPAN32
ENSG00000064201	rs7482782	-0.0595861	0.0196814	-3.02753	0.0127707	0.0240896	0.530133	-0.00701853	0.0283712	-0.247382	0.804635	0.977402	FALSE	TSPAN32
ENSG00000070047	rs2246614	0.0463921	0.0115921	4.00206	0.00519302	0.0176481	0.294254	0.0275272	0.0170097	1.61832	0.105886	0.821001	FALSE	PHRF1
ENSG00000070081	rs10766384	0.0739669	0.0222413	3.32565	-0.0143434	0.0277909	-0.516118	-0.0107942	0.0331374	-0.325741	0.744628	0.970112	FALSE	NUCB2
ENSG00000072952	rs728528	-0.197161	0.0283532	-6.95373	-0.0403218	0.034557	-1.16682	0.000511148	0.0372513	0.0137216	0.989056	0.998433	FALSE	MRVI1
ENSG00000072952	rs10840448	-0.103217	0.028024	-3.68316	-0.0338897	0.0388681	-0.871915	-0.00712436	0.0339298	-0.209974	0.833693	0.980951	FALSE	MRVI1
ENSG00000073921	rs1214669	0.0455346	0.00932825	4.88137	-0.00355875	0.015211	-0.233959	-0.0142788	0.0130756	-1.09202	0.275115	0.878411	FALSE	PICALM
ENSG00000073921	rs4944575	0.0361205	0.0106716	3.38473	-0.0173324	0.0119668	-1.44837	0.0024078	0.0155376	0.154967	0.877128	0.987774	FALSE	PICALM
ENSG00000074266	rs10898459	0.0787683	0.0130493	6.03621	0.00915431	0.0205757	0.444909	-0.0154703	0.0184468	-0.838641	0.401788	0.906275	FALSE	EED
ENSG00000075239	rs75085583	0.166943	0.0159579	10.4615	0.0415895	0.015171	2.74138	-0.00988776	0.0222895	-0.443606	0.657375	0.954242	FALSE	ACAT1
ENSG00000076043	rs10891615	0.0408636	0.016128	2.53371	-0.0244632	0.0215192	-1.13681	0.0107456	0.0220024	0.488384	0.625872	0.954242	FALSE	REXO2
ENSG00000077458	rs35238211	-0.15014	0.0129167	-11.6238	-0.00301458	0.0185703	-0.162333	-0.010759	0.0179146	-0.600575	0.548475	0.938208	FALSE	FAM76B
ENSG00000077458	rs1940207	-0.0689881	0.0134479	-5.13003	-0.0266677	0.0168517	-1.58249	0.0260144	0.0183242	1.41968	0.156189	0.847486	FALSE	FAM76B
ENSG00000078124	rs948973	0.0669011	0.019015	3.51832	-0.0241083	0.0241698	-0.997459	0.0346006	0.0265174	1.30483	0.192193	0.865536	FALSE	ACER3
ENSG00000080854	rs558709	0.13748	0.0240771	5.70998	-0.0620833	0.0402176	-1.54368	0.0122055	0.0351733	0.34701	0.728601	0.966422	FALSE	IGSF9B
ENSG00000085063	rs831603	0.0980559	0.027567	3.55701	-0.0630152	0.042956	-1.46697	-0.0266767	0.0390497	-0.683147	0.494956	0.93078	FALSE	CD59
ENSG00000085733	rs17160866	0.117898	0.026039	4.52773	-0.0111774	0.0281999	-0.396361	0.00422707	0.0368783	0.114622	0.908746	0.988792	FALSE	CTTN
ENSG00000085741	rs9988819	-0.122315	0.0317239	-3.85561	0.0599372	0.0305154	1.96416	-0.0950225	0.0432813	-2.19546	0.0284084	0.66372	FALSE	WNT11
ENSG00000085741	rs7125695	0.0896812	0.024062	3.7271	-0.0192554	0.0350309	-0.549667	0.0580794	0.0344854	1.68417	0.0924923	0.797481	FALSE	WNT11
ENSG00000087365	rs503156	-0.104854	0.00947702	-11.0641	-0.00107804	0.0116363	-0.0926443	0.00474873	0.0136462	0.34799	0.727862	0.966399	FALSE	SF3B2
ENSG00000087884	rs1893901	-0.171447	0.0252389	-6.79295	-0.00927495	0.0174977	-0.530066	-0.0418245	0.0335997	-1.24479	0.214726	0.868499	FALSE	AAMDC
ENSG00000089597	rs2516634	0.0383147	0.0106842	3.58611	0.0103647	0.0156657	0.661618	-0.000884207	0.0155504	-0.0568606	0.954656	0.993798	FALSE	GANAB
ENSG00000095139	rs11552421	-0.0449272	0.0101475	-4.42741	0.00757902	0.00925984	0.818483	0.0234496	0.0151799	1.54478	0.12277	0.841333	FALSE	ARCN1
ENSG00000099834	rs12360820	0.0533041	0.0186659	2.8557	-0.00455588	0.0190103	-0.239654	0.0141384	0.0265307	0.532907	0.594386	0.950609	FALSE	CDHR5
ENSG00000109854	rs12360593	-0.135077	0.0127382	-10.6041	0.00145316	0.0211096	0.0688386	-0.0067159	0.017707	-0.379279	0.704498	0.962109	FALSE	HTATIP2
ENSG00000109854	rs11600842	-0.0518662	0.0126185	-4.11033	-0.00694474	0.0204279	-0.339963	0.00249602	0.0178839	0.139568	0.889004	0.987781	FALSE	HTATIP2
ENSG00000109861	rs11600158	0.390613	0.0399102	9.7873	0.000263701	0.0224677	0.0117369	-0.00307074	0.0467008	-0.0657534	0.947589	0.992878	FALSE	CTSC
ENSG00000109861	rs570929	-0.139618	0.0223533	-6.24597	0.00728324	0.0310916	0.234251	-0.00933027	0.0285283	-0.327053	0.743692	0.969798	FALSE	CTSC
ENSG00000109861	rs7930237	0.109404	0.0242696	4.50787	-0.0017625	0.0255355	-0.0690217	0.00303252	0.0316417	0.0958393	0.923649	0.990839	FALSE	CTSC
ENSG00000109861	rs2155257	-0.123311	0.0276846	-4.45415	-0.00978495	0.023878	-0.409789	0.0291243	0.0370212	0.786692	0.431649	0.915134	FALSE	CTSC
ENSG00000109920	rs11604825	0.0658011	0.0109877	5.98862	0.0474641	0.0147948	3.20816	-0.0234221	0.015164	-1.54459	0.122776	0.841333	FALSE	FNBP4
ENSG00000109927	rs11218128	0.0436459	0.0150024	2.90926	-0.0137771	0.014716	-0.936196	0.0104609	0.0218792	0.478119	0.632702	0.954242	FALSE	TECTA
ENSG00000109943	rs7113019	-0.0339697	0.0244036	-1.392	0.0730113	0.0407546	1.79149	-0.0765444	0.0338488	-2.26136	0.024085	0.639967	FALSE	CRTAM
ENSG00000109944	rs61910295	0.244758	0.0220966	11.0767	0.0108748	0.0165342	0.657716	-0.0422245	0.0314651	-1.34195	0.180054	0.862328	FALSE	JHY
ENSG00000109956	rs78751202	-0.343684	0.0655819	-5.24052	-0.0415509	0.0492093	-0.84437	0.155953	0.0893288	1.74583	0.081226	0.779593	FALSE	B3GAT1
ENSG00000110002	rs2512282	0.165227	0.0305414	5.40993	-0.135567	0.053911	-2.51465	0.0119881	0.044675	0.268341	0.788686	0.974812	FALSE	VWA5A
ENSG00000110002	rs7931178	-0.214161	0.0468569	-4.57054	-0.101347	0.0384197	-2.63788	-0.0935611	0.069322	-1.34966	0.177505	0.860862	FALSE	VWA5A
ENSG00000110042	rs58384229	-0.115022	0.0467976	-2.45786	0.00421112	0.0349867	0.120363	-0.0573525	0.0649716	-0.882732	0.377516	0.90277	FALSE	DTX4
ENSG00000110057	rs11603466	-0.03711	0.0232685	-1.59486	0.00648811	0.0205305	0.316022	-0.0601847	0.0324554	-1.85438	0.0639795	0.737486	FALSE	UNC93B1
ENSG00000110060	rs566020	0.0731477	0.014975	4.88464	0.0457347	0.0225538	2.0278	-0.0206155	0.0208292	-0.98974	0.322663	0.888318	FALSE	PUS3
ENSG00000110063	rs79152678	-0.101523	0.0187836	-5.40489	-0.0191647	0.0143453	-1.33596	-0.0338619	0.0272001	-1.24492	0.21369	0.868499	FALSE	DCPS
ENSG00000110063	rs594318	-0.0671798	0.0156076	-4.30429	-0.0261303	0.0154528	-1.69097	-0.00211488	0.021684	-0.0975319	0.922311	0.990277	FALSE	DCPS
ENSG00000110074	rs587891	-0.26374	0.0156732	-16.8274	-0.00638667	0.0171297	-0.372842	0.0304305	0.0229912	1.32357	0.186001	0.865536	FALSE	FOXRED1
ENSG00000110077	rs583791	-0.168811	0.0185585	-9.09612	-0.06018	0.0304891	-1.97382	0.0454661	0.0266595	1.70544	0.0884535	0.792052	FALSE	MS4A6A
ENSG00000110079	rs12279983	0.219619	0.0555271	3.95517	-0.0954855	0.04986	-1.91507	0.124213	0.0812873	1.52807	0.127162	0.841333	FALSE	MS4A4A
ENSG00000110080	rs4347404	0.089435	0.0237472	3.76612	-0.0422327	0.0295671	-1.42837	-0.0160318	0.0335307	-0.478123	0.632827	0.954242	FALSE	ST3GAL4
ENSG00000110107	rs482584	0.0425478	0.0105111	4.04789	-0.0339196	0.0144614	-2.34552	-0.00197642	0.0155165	-0.127376	0.898724	0.988056	FALSE	PRPF19
ENSG00000110108	rs4939478	-0.0363989	0.0108987	-3.33976	0.0156016	0.016838	0.926573	0.00135363	0.015767	0.0858522	0.931589	0.990842	FALSE	TMEM109
ENSG00000110171	rs11605777	0.0674112	0.0136808	4.92745	-0.0228132	0.0247479	-0.921823	-0.00950627	0.0199408	-0.476725	0.635214	0.954242	FALSE	TRIM3
ENSG00000110172	rs12803230	0.0645757	0.0169173	3.81715	0.00395396	0.0228403	0.173114	0.0167475	0.0243295	0.688361	0.491534	0.92993	FALSE	CHORDC1
ENSG00000110200	rs10898815	-0.0682084	0.0177746	-3.8374	0.0087743	0.0311734	0.281468	-0.0125496	0.0251318	-0.499352	0.617568	0.954242	FALSE	ANAPC15
ENSG00000110203	rs555306	1.8286	0.0867822	21.0711	-0.0929384	0.0530306	-1.75254	-0.122486	0.104828	-1.16845	0.242975	0.868952	FALSE	FOLR3
ENSG00000110203	rs10898815	-0.152856	0.0473827	-3.226	-0.0789274	0.0806424	-0.978733	-0.0408672	0.0646747	-0.631888	0.527539	0.935408	FALSE	FOLR3
ENSG00000110203	rs651646	-0.156613	0.0447124	-3.50269	-0.0288244	0.0734778	-0.392287	-0.10132	0.0622357	-1.628	0.103831	0.818481	FALSE	FOLR3
ENSG00000110218	rs4753126	-0.132988	0.0153914	-8.64036	0.00318484	0.0280335	0.113608	0.00272759	0.0226914	0.120204	0.904398	0.988056	FALSE	PANX1
ENSG00000110237	rs7105681	0.706826	0.0536743	13.1688	0.203458	0.0435741	4.66924	-0.157535	0.0812971	-1.93777	0.0529468	0.728631	FALSE	ARHGEF17
ENSG00000110274	rs61903732	-0.0723015	0.0158427	-4.5637	-0.0272674	0.0183421	-1.4866	0.0301037	0.0223121	1.34921	0.177595	0.860862	FALSE	CEP164
ENSG00000110318	rs1299588	0.0817767	0.0208632	3.91967	0.00854084	0.0212755	0.40144	-0.0307216	0.0302763	-1.01471	0.31045	0.885662	FALSE	CEP126
ENSG00000110344	rs60545357	-0.0456645	0.0115325	-3.95966	0.00559219	0.0116101	0.481666	-0.0222819	0.0173111	-1.28715	0.200489	0.868499	FALSE	UBE4A
ENSG00000110344	rs1945765	0.0311199	0.00960479	3.24004	-0.0147984	0.0134483	-1.10039	0.0181237	0.0137478	1.31829	0.188288	0.865536	FALSE	UBE4A
ENSG00000110367	rs553188	0.0621109	0.0137885	4.50454	-0.00574357	0.0110925	-0.517791	-0.0360854	0.0189155	-1.90772	0.0567052	0.737486	FALSE	DDX6
ENSG00000110395	rs12275373	-0.0881291	0.0151266	-5.82609	-0.0450274	0.0198224	-2.27154	0.0156439	0.0222979	0.701583	0.484258	0.929379	FALSE	CBL
ENSG00000110435	rs2915193	-0.0564622	0.0134537	-4.19679	0.00579846	0.0196691	0.2948	-0.00968946	0.0195035	-0.496806	0.620141	0.954242	FALSE	PDHX
ENSG00000110436	rs4756213	-0.0814653	0.0262994	-3.09761	0.0152873	0.041983	0.364131	-0.0444853	0.038352	-1.15992	0.246451	0.869062	FALSE	SLC1A2
ENSG00000110442	rs10836529	-0.0409578	0.0111404	-3.67653	0.0165668	0.0156878	1.05604	-0.0059655	0.0165442	-0.36058	0.718426	0.963684	FALSE	COMMD9
ENSG00000110446	rs7925540	-0.0820909	0.0216053	-3.79958	0.00642488	0.0243667	0.263675	-0.0104077	0.029548	-0.352231	0.724718	0.965401	FALSE	SLC15A3
ENSG00000110455	rs33952257	1.18607	0.0760094	15.6043	-0.10873	0.0507486	-2.14252	0.0713344	0.0964514	0.739589	0.459626	0.921995	FALSE	ACCS
ENSG00000110455	rs10838235	-0.232914	0.042365	-5.49779	-0.146056	0.0732212	-1.99472	0.0562442	0.0602021	0.934256	0.350319	0.894837	FALSE	ACCS
ENSG00000110514	rs4647759	0.191033	0.0203584	9.38353	-0.0260896	0.0142082	-1.83623	-0.00778278	0.0267709	-0.290718	0.771276	0.971446	FALSE	MADD
ENSG00000110514	rs7101470	-0.0997869	0.0199306	-5.00673	-0.0269057	0.014411	-1.86702	-0.00379842	0.0282171	-0.134614	0.892931	0.987781	FALSE	MADD
ENSG00000110514	rs35879051	-0.0445315	0.0146858	-3.03228	-0.00526401	0.0169062	-0.311366	-0.038874	0.0186929	-2.07961	0.0379202	0.692459	FALSE	MADD
ENSG00000110583	rs4980503	0.0551786	0.0159008	3.47018	-0.00807938	0.0257824	-0.313367	0.0126765	0.0227321	0.557648	0.577318	0.945147	FALSE	NAA40
ENSG00000110619	rs399565	0.0353078	0.00940708	3.75333	-0.0134627	0.0137715	-0.977575	0.0141894	0.0127586	1.11214	0.266269	0.875269	FALSE	CARS1
ENSG00000110628	rs367035	-0.515111	0.0227913	-22.6012	0.0531341	0.0373736	1.4217	-0.0212252	0.0316762	-0.670069	0.502908	0.932214	FALSE	SLC22A18
ENSG00000110628	rs1129782	-0.130671	0.0296048	-4.41384	0.0483454	0.0286759	1.68592	-0.035768	0.0391923	-0.912628	0.361591	0.898708	FALSE	SLC22A18
ENSG00000110651	rs1501467	-0.0453359	0.0187065	-2.42355	0.098943	0.0278697	3.5502	-0.0508248	0.0262839	-1.93369	0.0534907	0.728631	FALSE	CD81
ENSG00000110660	rs4466794	0.0580524	0.0152444	3.8081	0.00679315	0.0244176	0.278207	0.00239188	0.0225558	0.106043	0.91555	0.989277	FALSE	SLC35F2
ENSG00000110665	rs2234290	-0.315319	0.0191493	-16.4663	-0.0382317	0.0312785	-1.2223	0.0489566	0.0256332	1.90989	0.0569154	0.737486	FALSE	C11orf21
ENSG00000110665	rs16928084	0.390253	0.0306321	12.74	0.00173422	0.021756	0.0797123	0.0305943	0.0431731	0.708642	0.478658	0.926901	FALSE	C11orf21
ENSG00000110693	rs11023776	-0.126932	0.0303109	-4.18767	-0.0537732	0.0532273	-1.01026	0.0198154	0.0430086	0.460732	0.645054	0.954242	FALSE	SOX6
ENSG00000110711	rs35787427	-0.0393506	0.00908538	-4.3312	-0.00181884	0.0144149	-0.126178	0.00692964	0.0128024	0.541278	0.588735	0.949067	FALSE	AIP
ENSG00000110713	rs61877596	-0.113422	0.0192845	-5.88151	-0.0123095	0.0125104	-0.983946	-0.00543293	0.0269663	-0.201471	0.84036	0.982625	FALSE	NUP98
ENSG00000110717	rs4646813	0.0963489	0.0135756	7.09724	-0.00587498	0.0157727	-0.372478	0.0143279	0.0198103	0.723253	0.469962	0.924617	FALSE	NDUFS8
ENSG00000110719	rs4147778	-0.13891	0.0142698	-9.73451	-0.0364541	0.0145957	-2.4976	0.00424031	0.0180525	0.234888	0.814299	0.978845	FALSE	TCIRG1
ENSG00000110719	rs6591331	0.050756	0.012228	4.15079	-0.0421009	0.0171448	-2.45561	0.0101754	0.0164703	0.617805	0.536833	0.935537	FALSE	TCIRG1
ENSG00000110719	rs1824714	-0.0509007	0.0186555	-2.72845	-0.0305533	0.0127563	-2.39515	-0.023087	0.0276345	-0.835439	0.404428	0.907903	FALSE	TCIRG1
ENSG00000110723	rs2640738	-0.0724626	0.0117395	-6.17252	-0.0118147	0.0216134	-0.546636	0.0347241	0.0172957	2.00767	0.0450603	0.708565	FALSE	EXPH5
ENSG00000110756	rs10741741	0.0472117	0.0149492	3.15814	-0.013999	0.0191286	-0.731835	0.0136821	0.0208742	0.655455	0.512699	0.934796	FALSE	HPS5
ENSG00000110768	rs11024608	-0.0398453	0.0101403	-3.92939	0.0275608	0.0144131	1.9122	-0.0116101	0.0140043	-0.829037	0.40723	0.909004	FALSE	GTF2H1
ENSG00000118181	rs10892316	0.162383	0.0185165	8.76961	-0.0186739	0.0131056	-1.42488	0.0506886	0.0214825	2.35953	0.0186449	0.60106	FALSE	RPS25
ENSG00000118181	rs3887652	-0.216603	0.0156867	-13.8081	-0.0170665	0.0141498	-1.20613	0.0295568	0.0179811	1.64377	0.100722	0.814325	FALSE	RPS25
ENSG00000118363	rs1866562	-0.0433141	0.0114385	-3.78668	-0.00571748	0.0123904	-0.461446	-0.0169106	0.0161899	-1.04452	0.296774	0.883699	FALSE	SPCS2
ENSG00000118369	rs533623	-0.0804791	0.0215568	-3.73334	-0.0163151	0.0203166	-0.803043	0.0341356	0.0315873	1.08068	0.280411	0.878735	FALSE	USP35
ENSG00000120451	rs73028880	0.28977	0.0185232	15.6436	-0.0299435	0.0182209	-1.64336	0.0202272	0.0266128	0.760053	0.447405	0.919006	FALSE	SNX19
ENSG00000120451	rs7110591	0.087254	0.0163282	5.34377	-0.0165123	0.0221574	-0.745229	-0.00848137	0.0218949	-0.387367	0.698549	0.961143	FALSE	SNX19
ENSG00000121236	rs4255566	-0.250758	0.0313273	-8.00445	-0.0214401	0.0502235	-0.426895	-0.0405723	0.0421285	-0.96306	0.33579	0.893445	FALSE	TRIM6
ENSG00000121236	rs6578666	-0.132761	0.0303778	-4.37031	-0.0588106	0.0482295	-1.21939	0.000326085	0.0428908	0.00760267	0.993934	0.999093	FALSE	TRIM6
ENSG00000121653	rs11038689	0.233911	0.0152416	15.3468	0.0332346	0.0175042	1.89866	-0.010889	0.0217144	-0.501462	0.616073	0.954242	FALSE	MAPK8IP1
ENSG00000121671	rs7108730	0.0652385	0.0141097	4.62365	0.0144461	0.0169846	0.850546	0.000432936	0.0212744	0.02035	0.983765	0.998324	FALSE	CRY2
ENSG00000121690	rs752744	0.159968	0.0124231	12.8766	0.0117288	0.0174019	0.673993	-0.0185433	0.017688	-1.04836	0.294725	0.882937	FALSE	DEPDC7
ENSG00000121691	rs11032695	0.585736	0.0307869	19.0255	-0.0710633	0.0414344	-1.71508	-0.0415007	0.0406726	-1.02036	0.307803	0.884637	FALSE	CAT
ENSG00000121691	rs2284369	-0.160279	0.0343152	-4.67079	-0.117085	0.0363497	-3.22108	0.0357513	0.0482169	0.741467	0.458487	0.921783	FALSE	CAT
ENSG00000123892	rs302666	0.175046	0.0281488	6.2186	0.0381831	0.0369264	1.03403	-0.00250124	0.0399908	-0.0625453	0.95013	0.992925	FALSE	RAB38
ENSG00000123892	rs4753393	-0.122904	0.0326949	-3.75911	0.0381865	0.0328708	1.16171	-0.00395723	0.0448941	-0.0881459	0.929771	0.990842	FALSE	RAB38
ENSG00000123901	rs2508781	0.0209767	0.0108592	1.93169	-0.0280275	0.015903	-1.7624	0.0315494	0.0157141	2.00771	0.044945	0.708565	FALSE	GPR83
ENSG00000124920	rs520987	-0.150892	0.0234173	-6.44359	-0.163563	0.0421459	-3.88087	0.0798629	0.0343268	2.32655	0.0202146	0.614666	FALSE	MYRF
ENSG00000126432	rs578386	-0.0451612	0.015394	-2.93369	-0.0103134	0.0211636	-0.48732	-0.0254256	0.0222354	-1.14347	0.253145	0.871227	FALSE	PRDX5
ENSG00000129083	rs2575859	-0.108775	0.00877394	-12.3975	0.00926141	0.0129076	0.717514	-0.00617287	0.0125151	-0.493236	0.622084	0.954242	FALSE	COPB1
ENSG00000130413	rs10840047	0.0625176	0.0189561	3.29803	-0.0339905	0.0312038	-1.08931	0.00378919	0.0261269	0.14503	0.884688	0.987774	FALSE	STK33
ENSG00000130595	rs3781956	-0.323271	0.0487725	-6.62815	0.151823	0.0735627	2.06385	0.0650409	0.0713221	0.911931	0.362109	0.898708	FALSE	TNNT3
ENSG00000130598	rs2089910	0.0637699	0.0287932	2.21476	-0.157527	0.0307879	-5.11653	0.0885442	0.0414171	2.13786	0.0327715	0.679519	FALSE	TNNI2
ENSG00000131626	rs2282481	-0.129685	0.0124599	-10.4082	-0.00850961	0.017856	-0.476567	-0.00512985	0.0177423	-0.289131	0.772628	0.971784	FALSE	PPFIA1
ENSG00000131626	rs557071	0.0583531	0.0128204	4.55157	-0.0205801	0.0168682	-1.22006	0.0137576	0.0174839	0.786872	0.431784	0.915134	FALSE	PPFIA1
ENSG00000132256	rs1498555	0.0674106	0.0200398	3.36384	-0.0439329	0.0258443	-1.69991	0.0258762	0.0252749	1.02379	0.306294	0.884637	FALSE	TRIM5
ENSG00000132256	rs10769173	-0.154038	0.0258505	-5.9588	-0.00665977	0.0208829	-0.31891	-0.0638343	0.0342374	-1.86446	0.0625648	0.737486	FALSE	TRIM5
ENSG00000132256	rs10838525	-0.0867187	0.0191318	-4.5327	-0.0428244	0.0261511	-1.63757	0.023117	0.0245859	0.940252	0.347584	0.893445	FALSE	TRIM5
ENSG00000132259	rs4628655	0.111799	0.0303321	3.68583	-0.0774562	0.0545296	-1.42044	0.0780618	0.0443909	1.75851	0.0789909	0.773736	FALSE	CNGA4
ENSG00000132275	rs10769699	-0.058768	0.0115115	-5.10517	0.00742674	0.0181169	0.409935	0.0140436	0.0167231	0.839775	0.40135	0.905738	FALSE	RRP8
ENSG00000132286	rs61876825	-0.102501	0.0139592	-7.34291	-0.0609642	0.0182693	-3.33698	0.0329344	0.0191442	1.72034	0.0856595	0.783409	FALSE	TIMM10B
ENSG00000132286	rs72895989	0.0818356	0.0160701	5.0924	-0.0351272	0.0159913	-2.19665	-0.0151794	0.0223901	-0.677951	0.497865	0.931482	FALSE	TIMM10B
ENSG00000132740	rs478647	0.488434	0.0216236	22.588	-0.00107728	0.0226052	-0.0476563	-0.0271152	0.0241937	-1.12075	0.262579	0.874155	FALSE	IGHMBP2
ENSG00000132740	rs10792006	0.159776	0.0200855	7.95481	-0.0194779	0.0264703	-0.735838	0.00193586	0.0223128	0.0867599	0.930882	0.990842	FALSE	IGHMBP2
ENSG00000132749	rs4930603	-0.362111	0.0688574	-5.25885	0.0130838	0.025939	0.504406	0.0116491	0.0241771	0.481825	0.630257	0.954242	FALSE	TESMIN
ENSG00000132749	rs7110940	0.301136	0.0685747	4.39136	0.016807	0.0261294	0.643224	0.00659633	0.0239919	0.27494	0.783527	0.973589	FALSE	TESMIN
ENSG00000133318	rs517700	0.0550259	0.0142426	3.86347	-0.00874804	0.012142	-0.72048	-0.023231	0.0201995	-1.15008	0.250304	0.871014	FALSE	RTN3
ENSG00000133789	rs737617	-0.0586868	0.0185557	-3.16273	0.0341398	0.0218569	1.56197	-0.067585	0.0270029	-2.50288	0.0126603	0.527036	FALSE	SWAP70
ENSG00000133794	rs12786955	0.223563	0.017873	12.5084	-0.102162	0.0304874	-3.35098	0.00818043	0.026255	0.311576	0.755422	0.971302	FALSE	ARNTL
ENSG00000133800	rs181088161	0.154316	0.0432053	3.57169	0.0423467	0.0335809	1.26104	0.00613288	0.0593327	0.103364	0.917675	0.989721	FALSE	LYVE1
ENSG00000133805	rs1993819	-0.151392	0.0222934	-6.79091	-0.0895989	0.0304787	-2.93972	0.0615783	0.0255062	2.41424	0.0160409	0.575435	FALSE	AMPD3
ENSG00000133805	rs10437597	-0.0624349	0.0227981	-2.73861	0.00306918	0.0288217	0.106489	-0.044488	0.026383	-1.68624	0.0920411	0.79694	FALSE	AMPD3
ENSG00000133812	rs10770105	0.104905	0.0171856	6.10422	-0.0332144	0.0220601	-1.50563	-0.00266412	0.0191397	-0.139194	0.889389	0.987781	FALSE	SBF2
ENSG00000133812	rs7947588	0.0665208	0.0168256	3.95356	-0.0298507	0.0221845	-1.34556	-0.00651438	0.0192234	-0.338878	0.734758	0.967285	FALSE	SBF2
ENSG00000133818	rs2915400	-0.128386	0.0231014	-5.55753	0.0122778	0.0264659	0.463908	-0.00488048	0.032866	-0.148497	0.882039	0.987774	FALSE	RRAS2
ENSG00000133895	rs1143937	0.0840262	0.018983	4.4264	0.0227794	0.0138121	1.64924	-0.027062	0.0292143	-0.926328	0.354402	0.897266	FALSE	MEN1
ENSG00000134333	rs6486424	0.142736	0.015536	9.18744	0.0506089	0.0241657	2.09425	-0.0311942	0.0214973	-1.45107	0.147059	0.845658	FALSE	LDHA
ENSG00000134571	rs2856661	-0.297711	0.0292632	-10.1736	0.0216023	0.0378162	0.571245	0.0108266	0.040833	0.265143	0.790933	0.975084	FALSE	MYBPC3
ENSG00000134574	rs2242261	-0.135486	0.0228425	-5.93131	-0.0136899	0.0194234	-0.704815	0.0201644	0.0318098	0.633907	0.526699	0.935408	FALSE	DDB2
ENSG00000134575	rs2306353	-0.164872	0.0245327	-6.72051	-0.012617	0.0187623	-0.672463	0.0282731	0.0308767	0.915676	0.360018	0.898161	FALSE	ACP2
ENSG00000134575	rs61896050	-0.0701219	0.0176902	-3.96388	-0.000595154	0.0217376	-0.0273789	-0.00629946	0.0230283	-0.273553	0.784452	0.973745	FALSE	ACP2
ENSG00000134627	rs591584	0.136462	0.0246928	5.52638	-0.00699741	0.0375292	-0.186452	-0.0211538	0.0345412	-0.612422	0.540504	0.935553	FALSE	PIWIL4
ENSG00000134780	rs11230774	0.103077	0.0212378	4.85349	0.0428846	0.0327038	1.3113	0.000394721	0.0301613	0.013087	0.989589	0.998433	FALSE	DAGLA
ENSG00000134809	rs4938870	-0.201131	0.0295356	-6.80978	0.152588	0.0448273	3.40391	-0.0990699	0.0444177	-2.23041	0.0262393	0.651271	FALSE	TIMM10
ENSG00000134824	rs968567	1.18801	0.0438094	27.1176	-0.264506	0.0456648	-5.79233	0.222873	0.0657729	3.38853	0.000745377	0.202648	FALSE	FADS2
ENSG00000134825	rs174538	0.0559298	0.012916	4.33028	0.0124665	0.0175808	0.709101	-0.0191361	0.0190943	-1.00219	0.316787	0.887317	FALSE	TMEM258
ENSG00000134955	rs4936967	-0.215075	0.0209502	-10.266	0.024224	0.0316917	0.764365	0.0191567	0.0307987	0.621998	0.534013	0.935473	FALSE	SLC37A2
ENSG00000135362	rs330255	-0.229277	0.0400528	-5.72437	0.0261787	0.0448504	0.58369	0.0134614	0.0578134	0.232843	0.815895	0.979328	FALSE	PRR5L
ENSG00000135378	rs197707	0.230882	0.0349375	6.60845	-0.0285469	0.062097	-0.459714	0.0802449	0.0501368	1.60052	0.109776	0.826998	FALSE	PRRG4
ENSG00000137474	rs12805873	-0.467966	0.0485946	-9.62999	-0.0312003	0.0541798	-0.575865	-0.0339891	0.0441423	-0.769989	0.441684	0.917847	FALSE	MYO7A
ENSG00000137474	rs2276285	-0.421809	0.0506937	-8.32073	-0.0457613	0.054607	-0.838011	-0.0185075	0.0450402	-0.410911	0.681174	0.956367	FALSE	MYO7A
ENSG00000137486	rs73004237	-0.0870868	0.0246315	-3.53559	0.00413353	0.022161	0.186523	0.00779732	0.0376451	0.207127	0.835938	0.981585	FALSE	ARRB1
ENSG00000137500	rs6592107	0.0402228	0.0133814	3.00587	-0.0200497	0.0160833	-1.24661	0.0260092	0.0192595	1.35046	0.177253	0.860862	FALSE	CCDC90B
ENSG00000137502	rs11233391	-0.088142	0.0209156	-4.21417	0.00294755	0.0311112	0.0947426	0.0302676	0.0306492	0.987549	0.323809	0.888689	FALSE	RAB30
ENSG00000137509	rs10898017	0.0495732	0.0179681	2.75896	0.0252398	0.023175	1.0891	0.0189348	0.0260407	0.727123	0.467595	0.924196	FALSE	PRCP
ENSG00000137513	rs4275650	-0.135304	0.016271	-8.31566	0.0153139	0.0173744	0.881407	0.0202406	0.0236848	0.85458	0.393067	0.904718	FALSE	NARS2
ENSG00000137656	rs4938303	0.0702194	0.0117229	5.98992	0.00450289	0.0145734	0.30898	-0.019425	0.0165506	-1.17367	0.241115	0.868611	FALSE	BUD13
ENSG00000137656	rs623908	0.0345094	0.0110041	3.13606	-0.0174718	0.0172221	-1.0145	0.0131542	0.0156556	0.840221	0.40089	0.905738	FALSE	BUD13
ENSG00000137672	rs7934116	0.0971878	0.0202457	4.80042	0.0431046	0.0349171	1.23448	-0.014393	0.0286406	-0.502537	0.615319	0.954242	FALSE	TRPC6
ENSG00000137675	rs61893906	-0.117614	0.025885	-4.54373	0.0534189	0.0319855	1.6701	-0.0390143	0.0355933	-1.09611	0.27341	0.877998	FALSE	MMP27
ENSG00000137675	rs7925438	-0.212238	0.0338019	-6.27888	0.0473478	0.0267688	1.76877	-0.0729385	0.0487021	-1.49765	0.13478	0.843329	FALSE	MMP27
ENSG00000137692	rs2510088	0.0714177	0.0189089	3.77694	-0.0177845	0.0128125	-1.38806	-0.0108334	0.0282375	-0.383653	0.701298	0.961597	FALSE	DCUN1D5
ENSG00000137700	rs4936467	-0.0552971	0.0130445	-4.23912	0.00639819	0.0228253	0.280312	0.0080279	0.0194498	0.41275	0.679919	0.956284	FALSE	SLC37A4
ENSG00000137710	rs11213364	-0.251512	0.0398749	-6.30755	-0.0191729	0.0238256	-0.804718	0.0855182	0.0527385	1.62155	0.105371	0.821001	FALSE	RDX
ENSG00000137710	rs2724409	0.0249818	0.0229975	1.08628	-0.0662491	0.0303991	-2.17931	0.0897949	0.030661	2.92863	0.00350443	0.37786	FALSE	RDX
ENSG00000137713	rs4936675	0.0914637	0.0135973	6.72663	-0.011282	0.0185908	-0.606861	0.00727018	0.0190107	0.382426	0.702299	0.961737	FALSE	PPP2R1B
ENSG00000137713	rs1529330	-0.0752122	0.0144522	-5.20421	-0.00856472	0.0186459	-0.459336	0.00324001	0.019151	0.169182	0.865684	0.987774	FALSE	PPP2R1B
ENSG00000137714	rs3759019	0.0912819	0.0240713	3.79215	-0.0335472	0.019381	-1.73093	0.0848155	0.0343812	2.46692	0.0138371	0.545897	FALSE	FDX1
ENSG00000137714	rs10488763	-0.117356	0.024824	-4.72753	-0.0117614	0.0193712	-0.607158	0.000652988	0.0332768	0.0196229	0.984346	0.998324	FALSE	FDX1
ENSG00000137747	rs11216657	-0.0929445	0.0149904	-6.20026	-0.047327	0.0252798	-1.87213	0.0444917	0.0220406	2.01862	0.0438143	0.704999	FALSE	TMPRSS13
ENSG00000137757	rs12281540	0.429585	0.104341	4.11712	0.0162232	0.0588425	0.275706	-0.160798	0.146957	-1.09418	0.274307	0.878411	FALSE	CASP5
ENSG00000137760	rs635577	-0.0693338	0.0193152	-3.58959	-0.024056	0.0182057	-1.32135	-0.00259776	0.029717	-0.0874167	0.930367	0.990842	FALSE	ALKBH8
ENSG00000142082	rs72878036	0.123365	0.0166446	7.41169	-0.000946596	0.0181315	-0.0522073	0.0201506	0.0227228	0.8868	0.37541	0.90243	FALSE	SIRT3
ENSG00000142082	rs76552490	-0.105691	0.0155348	-6.80349	0.0233087	0.018468	1.26211	-0.0291017	0.0217846	-1.33588	0.182705	0.863431	FALSE	SIRT3
ENSG00000142089	rs7947900	-0.505788	0.0540501	-9.35777	0.128361	0.0821949	1.56167	-0.0825941	0.0662616	-1.24649	0.212996	0.868499	FALSE	IFITM3
ENSG00000142089	rs11246068	0.297734	0.0585675	5.0836	0.0585971	0.061082	0.959319	-0.0259822	0.078287	-0.331884	0.740007	0.968662	FALSE	IFITM3
ENSG00000142089	rs7944394	-0.278332	0.0569238	-4.88956	0.0804586	0.0782612	1.02808	-0.0370702	0.0665933	-0.556666	0.577997	0.945147	FALSE	IFITM3
ENSG00000142102	rs9285981	-0.199517	0.0437308	-4.56238	-0.103527	0.0313949	-3.29756	0.0682456	0.06101	1.1186	0.263563	0.874443	FALSE	PGGHG
ENSG00000142186	rs11227221	-0.0511716	0.0137034	-3.73423	0.0491699	0.0189535	2.59424	0.0167304	0.0201819	0.828984	0.40739	0.909004	FALSE	SCYL1
ENSG00000148925	rs7924494	-0.170026	0.0157268	-10.8112	-0.0125095	0.0136808	-0.914382	-0.0131395	0.0213158	-0.616419	0.53813	0.935537	FALSE	BTBD10
[truncated: 10,780 more rows]
