# Supplementary material for: eQTLs identify regulatory networks and drivers of variation in the individual response to sepsis
Source: Cell Genom. 2024 Jun 18;4(7):100587. doi: 10.1016/j.xgen.2024.100587 (PMC11293594; doi:10.1016/j.xgen.2024.100587)
Supplement: Table S10. Sepsis dependence, related to Figure 1 — Comparison of eQTL effect sizes between GAinS and GTEx for SNP-gene pairs tested in both (first-pass mapping) using multivariate adaptive shrinkage (mashr). For each gene-SNP pair tested, the mashr posterior effect sizes and local false sign rates for each study are given, and the ratio between the effect sizes is shown. Shared status is defined based on the significance and ratio between the effect sizes in sepsis and health [file mmc9.xlsx]

## Sheet: Sheet1
Table S10: Sepsis dependence, related to Figure 1.
SNP-gene pair	Gene	Gene_name	SNP	GAinS posterior effect size	GTEx posterior effect size	ratio	Different_effect_size	GAinS.lfsr	GTEx.lfsr	Status
chr1_10017435_ENSG00000178585	ENSG00000178585	CTNNBIP1	rs112151087	-0.107941	-0.0684926	1.57595	FALSE	0.0018182	0.113815	shared
chr1_100179332_ENSG00000122477	ENSG00000122477	LRRC39	rs17122019	0.226564	0.500285	0.452871	TRUE	6.74184e-17	5.2718e-08	Bigger effect in GTEx
chr1_10026334_ENSG00000162444	ENSG00000162444	RBP7	rs9661116	-0.249205	-0.242564	1.02738	FALSE	8.06813e-06	8.90329e-06	shared
chr1_100287436_ENSG00000224616	ENSG00000224616	RTCA-AS1	rs6577165	0.156256	0.197879	0.789655	FALSE	5.7062e-16	0.000177694	shared
chr1_100388199_ENSG00000079335	ENSG00000079335	CDC14A	rs10875290	-0.0926452	-0.175319	0.528438	FALSE	7.77156e-16	0	shared
chr1_100907772_ENSG00000162694	ENSG00000162694	EXTL2	rs12040671	-0.0958493	-0.209289	0.457976	TRUE	7.33396e-09	1.06662e-05	Bigger effect in GTEx
chr1_1009184_ENSG00000188157	ENSG00000188157	AGRN	rs3128117	0.117908	0.0760976	1.54943	FALSE	2.63228e-05	0.00496561	shared
chr1_1009184_ENSG00000188290	ENSG00000188290	HES4	rs3128117	0.219543	0.117587	1.86707	FALSE	2.62548e-09	4.7464e-06	shared
chr1_101118107_ENSG00000233184	ENSG00000233184	AC093157.1	rs7528842	0.162066	0.0689406	2.35081	TRUE	1.73695e-15	0.00189308	Bigger effect in GAinS
chr1_1013312_ENSG00000187608	ENSG00000187608	ISG15	rs2341365	0.701777	0.524646	1.33762	FALSE	1.07764e-18	1.46532e-19	shared
chr1_10191310_ENSG00000173614	ENSG00000173614	NMNAT1	rs11801734	-0.0649731	-0.0417641	1.55571	FALSE	0.00829236	0.119938	shared
chr1_10211432_ENSG00000130939	ENSG00000130939	UBE4B	rs72864188	-0.102856	-0.165236	0.622479	FALSE	2.54282e-06	0.000243871	shared
chr1_10224209_ENSG00000054523	ENSG00000054523	KIF1B	rs147613335	0.132479	0.118778	1.11535	FALSE	2.22964e-18	4.6599e-09	shared
chr1_103550405_ENSG00000240038	ENSG00000240038	AMY2B	rs34487026	0.0998434	0.139171	0.717415	FALSE	6.18205e-08	1.40044e-06	shared
chr1_10494448_ENSG00000142655	ENSG00000142655	PEX14	rs597438	0.134158	0.130393	1.02888	FALSE	4.43716e-37	1.681e-08	shared
chr1_10496390_ENSG00000160049	ENSG00000160049	DFFA	rs648324	0.0399187	0.0439376	0.908532	FALSE	1.21585e-05	0.0293437	shared
chr1_107003753_ENSG00000198890	ENSG00000198890	PRMT6	rs17496332	-0.233124	-0.304153	0.766469	FALSE	3.33067e-16	3.33067e-16	shared
chr1_107793911_ENSG00000134215	ENSG00000134215	VAV3	rs17020055	0.0875803	0.276398	0.316863	TRUE	4.70257e-08	2.34701e-13	Bigger effect in GTEx
chr1_108004887_ENSG00000230489	ENSG00000230489	VAV3-AS1	rs1936009	0.0717789	0.23096	0.310785	TRUE	2.50169e-21	2.77883e-06	Bigger effect in GTEx
chr1_108044145_ENSG00000226822	ENSG00000226822	LINC02785	rs1618973	-0.397655	-0.519204	0.765893	FALSE	0	0	shared
chr1_108603332_ENSG00000134186	ENSG00000134186	PRPF38B	rs4970740	0.085042	0.167874	0.506582	FALSE	1.42597e-08	7.52948e-06	shared
chr1_108618424_ENSG00000162639	ENSG00000162639	HENMT1	rs6702954	0.164545	0.205567	0.800444	FALSE	7.47129e-12	5.09787e-08	shared
chr1_108770377_ENSG00000143107	ENSG00000143107	FNDC7	rs114202857	0.120009	0.1342	0.894261	FALSE	0.00149623	0.0614357	shared
chr1_108814834_ENSG00000116266	ENSG00000116266	STXBP3	rs10494099	-0.0631965	-0.0482056	1.31098	FALSE	1.06581e-14	2.80452e-05	shared
chr1_109065414_ENSG00000197780	ENSG00000197780	TAF13	rs28522171	0.0915166	0.112672	0.812238	FALSE	1.48241e-09	0.000107514	shared
chr1_109091719_ENSG00000273382	ENSG00000273382	AL356488.3	rs616378	0.134602	0.223846	0.601316	FALSE	7.70426e-12	4.293e-09	shared
chr1_109115739_ENSG00000215717	ENSG00000215717	TMEM167B	rs71655987	-0.0888363	-0.0919429	0.966212	FALSE	9.16397e-08	0.000212998	shared
chr1_109171781_ENSG00000031698	ENSG00000031698	SARS1	rs17014495	-0.0432768	-0.0342033	1.26528	FALSE	8.54514e-09	0.0551513	shared
chr1_109171781_ENSG00000116299	ENSG00000116299	KIAA1324	rs17014495	-1.16412	-0.794356	1.46548	FALSE	0	0	shared
chr1_109241026_ENSG00000143126	ENSG00000143126	CELSR2	rs579947	-0.0983461	-0.164249	0.598761	FALSE	4.60743e-14	5.38755e-09	shared
chr1_109279521_ENSG00000134222	ENSG00000134222	PSRC1	rs1277930	-0.194289	-0.265213	0.732576	FALSE	1.11022e-16	1.40665e-13	shared
chr1_109488566_ENSG00000162650	ENSG00000162650	ATXN7L2	rs12049330	0.0754148	0.0684913	1.10109	FALSE	7.96703e-07	0.00558246	shared
chr1_109523284_ENSG00000181754	ENSG00000181754	AMIGO1	rs529773	0.103716	0.198011	0.523788	FALSE	5.02373e-14	3.73032e-24	shared
chr1_109587213_ENSG00000065135	ENSG00000065135	GNAI3	rs7355157	-0.0413866	-0.0146813	2.81901	TRUE	2.17971e-05	0.169914	Bigger effect in GAinS
chr1_109593836_ENSG00000168765	ENSG00000168765	GSTM4	rs2301230	-0.356046	-0.500259	0.711723	FALSE	-2.22045e-16	-2.22045e-16	shared
chr1_109672556_ENSG00000213366	ENSG00000213366	GSTM2	rs655315	-0.393548	-0.404376	0.973221	FALSE	0	0	shared
chr1_109740350_ENSG00000134202	ENSG00000134202	GSTM3	rs1332018	0.467292	0.856014	0.545893	FALSE	1.75068e-190	2.82105e-134	shared
chr1_109991840_ENSG00000143093	ENSG00000143093	STRIP1	rs3754444	0.0484828	0.0626315	0.774096	FALSE	9.8938e-07	0.00860115	shared
chr1_110076108_ENSG00000258634	ENSG00000258634	AL160006.1	rs1466788	-0.0801917	-0.0692672	1.15772	FALSE	4.43517e-11	0.00431529	shared
chr1_110246485_ENSG00000116396	ENSG00000116396	KCNC4	rs814319	-0.137332	-0.116097	1.1829	FALSE	1.01325e-10	0.00011477	shared
chr1_110349422_ENSG00000168679	ENSG00000168679	SLC16A4	rs6694203	0.127663	0.157126	0.812488	FALSE	4.88149e-08	0.00142385	shared
chr1_110395158_ENSG00000134248	ENSG00000134248	LAMTOR5	rs7526738	-0.0644314	-0.077162	0.835014	FALSE	5.98965e-13	2.58166e-10	shared
chr1_110536138_ENSG00000143110	ENSG00000143110	C1orf162	rs1419291	0.0450787	0.00966648	4.6634	TRUE	0.0167643	0.226962	Bigger effect in GAinS
chr1_110640745_ENSG00000259834	ENSG00000259834	AL365361.1	rs11585237	-0.073784	-0.0791736	0.931926	FALSE	2.07943e-05	0.000291678	shared
chr1_110670626_ENSG00000177272	ENSG00000177272	KCNA3	rs2640480	0.0922164	0.071733	1.28555	FALSE	9.41697e-08	0.000127496	shared
chr1_110888466_ENSG00000232811	ENSG00000232811	AL360270.1	rs4839581	0.153205	0.131626	1.16394	FALSE	6.41765e-26	0.000129158	shared
chr1_111100230_ENSG00000162777	ENSG00000162777	DENND2D	rs68029231	0.0829339	0.0037944	21.8569	TRUE	6.15936e-09	0.434316	Bigger effect in GAinS
chr1_111194776_ENSG00000134255	ENSG00000134255	CEPT1	rs9970286	0.152042	0.155497	0.97778	FALSE	9.47192e-56	2.62626e-19	shared
chr1_111194776_ENSG00000156171	ENSG00000156171	DRAM2	rs9970286	0.149702	0.261974	0.571439	FALSE	2.8807e-45	5.21335e-26	shared
chr1_111223049_ENSG00000064886	ENSG00000064886	CHI3L2	rs79561756	0.496217	0.957204	0.518403	FALSE	5.00828e-37	5.34387e-75	shared
chr1_111388368_ENSG00000116459	ENSG00000116459	ATP5PB	rs17027591	-0.0569685	-0.0153368	3.71449	TRUE	0.0119974	0.297738	Bigger effect in GAinS
chr1_111442607_ENSG00000085465	ENSG00000085465	OVGP1	rs1264902	-0.100683	-0.173952	0.578796	FALSE	-2.22045e-16	2.10942e-15	shared
chr1_111490893_ENSG00000121933	ENSG00000121933	TMIGD3	rs2252198	-0.466795	-0.301115	1.55022	FALSE	0	0	shared
chr1_111490897_ENSG00000282608	ENSG00000282608	ADORA3	rs2252197	0.14395	0.107416	1.34012	FALSE	3.30462e-05	0.000804853	shared
chr1_111623163_ENSG00000231346	ENSG00000231346	LINC01160	rs112492463	-0.235566	-0.372879	0.63175	FALSE	1.11022e-16	1.11022e-16	shared
chr1_111663807_ENSG00000197852	ENSG00000197852	INKA2	rs2477429	0.0700575	0.067169	1.043	FALSE	4.82373e-08	6.03805e-07	shared
chr1_111669679_ENSG00000227811	ENSG00000227811	INKA2-AS1	rs564807	-0.170184	-0.0444762	3.8264	TRUE	6.32827e-15	0.216069	Bigger effect in GAinS
chr1_111716650_ENSG00000116473	ENSG00000116473	RAP1A	rs1047401	-0.0967908	-0.0958406	1.00991	FALSE	0	1.56372e-11	shared
chr1_11206407_ENSG00000198793	ENSG00000198793	MTOR	rs2300092	-0.128028	-0.206963	0.618602	FALSE	-2.22045e-16	-2.22045e-16	shared
chr1_112280316_ENSG00000134245	ENSG00000134245	WNT2B	rs3128353	-0.0304395	-0.00603943	5.04013	TRUE	0.00449852	0.399395	Bigger effect in GAinS
chr1_112525955_ENSG00000007341	ENSG00000007341	ST7L	rs35147679	0.117003	0.163198	0.71694	FALSE	2.15095e-08	2.30271e-05	shared
chr1_112614750_ENSG00000116489	ENSG00000116489	CAPZA1	rs9429486	0.0319668	0.0336771	0.949215	FALSE	8.53902e-06	0.000619848	shared
chr1_112688664_ENSG00000155363	ENSG00000155363	MOV10	rs12126971	0.0819509	0.0261305	3.13622	TRUE	1.19071e-05	0.103994	Bigger effect in GAinS
chr1_112859225_ENSG00000226419	ENSG00000226419	SLC16A1-AS1	rs112562704	0.0706134	0.0546868	1.29123	FALSE	0.00150999	0.0907324	shared
chr1_112939888_ENSG00000155366	ENSG00000155366	RHOC	rs10857983	0.0763219	-0.010296	-7.41275	TRUE	0.028104	0.299598	Bigger effect in GAinS
chr1_113042639_ENSG00000155380	ENSG00000155380	SLC16A1	rs3889656	0.0646568	0.0651225	0.992848	FALSE	0.000642359	0.00835982	shared
chr1_113167015_ENSG00000081026	ENSG00000081026	MAGI3	rs4839297	-0.0925862	-0.0687052	1.34759	FALSE	9.54724e-07	0.0215321	shared
chr1_113624477_ENSG00000232450	ENSG00000232450	AL133517.1	rs55912359	-0.082414	-0.126378	0.652126	FALSE	1.65608e-09	4.28642e-08	shared
chr1_113901277_ENSG00000134242	ENSG00000134242	PTPN22	rs17464525	0.104884	0.0717842	1.4611	FALSE	6.95887e-10	0.000539262	shared
chr1_113901277_ENSG00000134262	ENSG00000134262	AP4B1	rs17464525	0.224869	0.437732	0.513715	FALSE	1.32658e-87	3.02825e-35	shared
chr1_113901277_ENSG00000188761	ENSG00000188761	BCL2L15	rs17464525	0.163727	0.242778	0.67439	FALSE	1.25222e-10	5.54731e-11	shared
chr1_113901277_ENSG00000226167	ENSG00000226167	AP4B1-AS1	rs17464525	0.0372761	0.226088	0.164875	TRUE	5.90927e-07	3.06502e-07	Bigger effect in GTEx
chr1_113905767_ENSG00000118655	ENSG00000118655	DCLRE1B	rs11552449	-0.110285	-0.0905174	1.21838	FALSE	4.65183e-14	0.00851361	shared
chr1_114405659_ENSG00000175984	ENSG00000175984	DENND2C	rs6537825	-0.335065	-0.397292	0.843373	FALSE	-2.22045e-16	5.1789e-10	shared
chr1_114643302_ENSG00000116752	ENSG00000116752	BCAS2	rs10489524	-0.0861631	-0.142431	0.604944	FALSE	3.04804e-07	8.17669e-05	shared
chr1_115042480_ENSG00000134198	ENSG00000134198	TSPAN2	rs66656572	0.137005	0.100292	1.36606	FALSE	0.000334726	0.000770206	shared
chr1_115986517_ENSG00000163393	ENSG00000163393	SLC22A15	rs1857234	0.251775	0.24493	1.02795	FALSE	3.63035e-61	6.593e-32	shared
chr1_116009949_ENSG00000173212	ENSG00000173212	MAB21L3	rs1775703	0.189799	0.0879991	2.15683	TRUE	6.06877e-19	0.000573241	Bigger effect in GAinS
chr1_116989669_ENSG00000134247	ENSG00000134247	PTGFRN	rs8254	-0.124407	-0.104759	1.18755	FALSE	3.06533e-07	0.00348857	shared
chr1_117001562_ENSG00000134256	ENSG00000134256	CD101	rs3818446	-0.384807	-0.247341	1.55578	FALSE	0	4.06342e-14	shared
chr1_117060534_ENSG00000116830	ENSG00000116830	TTF2	rs2274253	0.711524	0.755315	0.942024	FALSE	1.1819e-167	3.57246e-36	shared
chr1_117377076_ENSG00000198162	ENSG00000198162	MAN1A2	rs1146300	-0.0669046	-0.0346879	1.92876	FALSE	2.21765e-05	0.0398975	shared
chr1_11750634_ENSG00000116670	ENSG00000116670	MAD2L2	rs1128065	0.0641222	0.0568376	1.12816	FALSE	4.29783e-07	0.000980416	shared
chr1_11750634_ENSG00000132879	ENSG00000132879	FBXO44	rs1128065	0.0631649	0.0640742	0.985809	FALSE	0.000354283	0.000484428	shared
chr1_118011375_ENSG00000196505	ENSG00000196505	GDAP2	rs12142301	0.0467978	0.0344739	1.35749	FALSE	7.90957e-08	0.021476	shared
chr1_11805485_ENSG00000011021	ENSG00000011021	CLCN6	rs3753582	0.330148	0.503072	0.656264	FALSE	1.03241e-56	4.2252e-45	shared
chr1_119012523_ENSG00000116874	ENSG00000116874	WARS2	rs2645303	-0.0936437	-0.176343	0.531031	FALSE	0	2.71868e-10	shared
chr1_119189724_ENSG00000231365	ENSG00000231365	WARS2-AS1	rs10923767	-0.218741	-0.370465	0.590449	FALSE	1.11022e-16	1.11022e-16	shared
chr1_11920392_ENSG00000120942	ENSG00000120942	UBIAD1	rs17037529	0.0413803	0.0118477	3.49268	TRUE	0.00890143	0.307959	Bigger effect in GAinS
chr1_119209030_ENSG00000134250	ENSG00000134250	NOTCH2	rs9662220	-0.0472657	-0.0270672	1.74623	FALSE	0.00995928	0.0748068	shared
chr1_119699914_ENSG00000260941	ENSG00000260941	LINC00622	rs10802132	-0.0321857	-0.0298528	1.07815	FALSE	0.00806425	0.134537	shared
chr1_119724921_ENSG00000092621	ENSG00000092621	PHGDH	rs1886736	0.213179	0.222046	0.960065	FALSE	1.18012e-10	2.1904e-07	shared
chr1_11999355_ENSG00000116688	ENSG00000116688	MFN2	rs2295281	-0.44837	-0.630159	0.71152	FALSE	1.11022e-16	1.11022e-16	shared
chr1_11999355_ENSG00000116691	ENSG00000116691	MIIP	rs2295281	-0.190441	-0.250825	0.759258	FALSE	0	0	shared
chr1_12008489_ENSG00000083444	ENSG00000083444	PLOD1	rs74976972	-0.279901	-0.349083	0.801818	FALSE	-2.22045e-16	-2.22045e-16	shared
chr1_12013728_ENSG00000116685	ENSG00000116685	KIAA2013	rs4845892	-0.182381	-0.171083	1.06604	FALSE	0	0	shared
chr1_1210896_ENSG00000078808	ENSG00000078808	SDF4	rs35626575	-0.0729606	-0.13564	0.5379	FALSE	1.19593e-05	0.000683059	shared
chr1_121422747_ENSG00000171943	ENSG00000171943	SRGAP2C	rs6683357	-0.213805	-0.260616	0.820384	FALSE	1.11022e-16	1.11022e-16	shared
chr1_121422747_ENSG00000188610	ENSG00000188610	FAM72B	rs6683357	-0.0759124	0.00547675	-13.8608	TRUE	1.259e-08	0.444622	Bigger effect in GAinS
chr1_121422747_ENSG00000226067	ENSG00000226067	LINC00623	rs6683357	0.0582426	0.234531	0.248336	TRUE	8.77527e-06	4.92271e-10	Bigger effect in GTEx
chr1_121422747_ENSG00000281741	ENSG00000281741	AC241377.4	rs6683357	-0.0845336	0.0179042	-4.72143	TRUE	0.0345209	0.389091	Bigger effect in GAinS
chr1_121443040_ENSG00000273136	ENSG00000273136	NBPF26	rs4844381	0.359272	0.345577	1.03963	FALSE	1.49827e-27	2.91215e-14	shared
chr1_1226486_ENSG00000186827	ENSG00000186827	TNFRSF4	rs78107697	-0.194167	-0.198252	0.979396	FALSE	8.26167e-09	7.99146e-09	shared
chr1_1227055_ENSG00000176022	ENSG00000176022	B3GALT6	rs3766186	-0.182026	-0.210122	0.86629	FALSE	0	1.44873e-12	shared
chr1_1238231_ENSG00000186891	ENSG00000186891	TNFRSF18	rs6697886	-0.258716	-0.265303	0.97517	FALSE	5.55112e-16	1.33227e-15	shared
chr1_1274159_ENSG00000160087	ENSG00000160087	UBE2J2	rs3737723	0.0489525	0.0475718	1.02902	FALSE	0.00345199	0.0644518	shared
chr1_1311058_ENSG00000272455	ENSG00000272455	AL391244.2	rs115163464	-0.192973	-0.251387	0.767633	FALSE	5.04019e-06	8.50349e-05	shared
chr1_1325753_ENSG00000179403	ENSG00000179403	VWA1	rs3813208	0.104105	0.0797009	1.3062	FALSE	2.40778e-12	0.0510592	shared
chr1_1353443_ENSG00000224051	ENSG00000224051	CPTP	rs2296471	-0.0812824	-0.168884	0.481291	TRUE	1.62505e-07	1.57935e-09	Bigger effect in GTEx
chr1_1362042_ENSG00000169962	ENSG00000169962	TAS1R3	rs2765021	-0.213847	-0.525752	0.406745	TRUE	4.50139e-11	1.49103e-13	Bigger effect in GTEx
chr1_1380790_ENSG00000127054	ENSG00000127054	INTS11	rs2649587	-0.0606685	-0.101215	0.5994	FALSE	3.72756e-05	1.628e-05	shared
chr1_1400410_ENSG00000242485	ENSG00000242485	MRPL20	rs1240708	0.0431128	0.135453	0.318286	TRUE	9.70603e-07	3.32253e-07	Bigger effect in GTEx
chr1_145772412_ENSG00000265491	ENSG00000265491	RNF115	rs2318299	0.0349695	0.0556548	0.628328	FALSE	0.000332433	0.00261083	shared
chr1_145802578_ENSG00000186364	ENSG00000186364	NUDT17	rs17354594	0.10856	0.305544	0.3553	TRUE	6.08143e-20	9.62966e-11	Bigger effect in GTEx
chr1_145870854_ENSG00000117281	ENSG00000117281	CD160	rs10752825	-0.1023	-0.0630654	1.62213	FALSE	0.000269554	0.00222979	shared
chr1_145873487_ENSG00000131788	ENSG00000131788	PIAS3	rs6670984	-0.0589115	-0.0893432	0.659384	FALSE	2.38225e-05	0.000491708	shared
chr1_145873487_ENSG00000196369	ENSG00000196369	SRGAP2B	rs6670984	0.0349484	0.0205417	1.70134	FALSE	0.117737	0.275437	not significant
chr1_145873487_ENSG00000198483	ENSG00000198483	ANKRD35	rs6670984	-0.388724	-0.496835	0.782401	FALSE	-2.22045e-16	-2.22045e-16	shared
chr1_145938096_ENSG00000265241	ENSG00000265241	RBM8A	rs12027482	-0.0979557	-0.197632	0.495647	TRUE	2.9002e-07	0.000565455	Bigger effect in GTEx
chr1_145938096_ENSG00000272031	ENSG00000272031	ANKRD34A	rs12027482	-0.105274	-0.159124	0.661584	FALSE	0.00605104	0.0117816	shared
chr1_145990515_ENSG00000234222	ENSG00000234222	LIX1L-AS1	rs4636400	0.0811281	0.178515	0.454461	TRUE	2.37313e-15	3.10254e-06	Bigger effect in GTEx
chr1_146008687_ENSG00000264343	ENSG00000264343	NOTCH2NLA	rs10910813	-0.129621	-0.0674477	1.92181	FALSE	1.11022e-16	0.0423313	shared
chr1_146040040_ENSG00000271425	ENSG00000271425	NBPF10	rs10797649	-0.110961	-0.162798	0.681586	FALSE	2.23555e-12	5.6292e-08	shared
chr1_147038555_ENSG00000227242	ENSG00000227242	NBPF13P	rs1969869	0.187756	0.769962	0.243851	TRUE	5.66288e-34	2.99945e-55	Bigger effect in GTEx
chr1_147038797_ENSG00000268043	ENSG00000268043	NBPF12	rs1969872	0.0457169	0.0663073	0.689471	FALSE	0.000796195	0.00776148	shared
chr1_147157163_ENSG00000131791	ENSG00000131791	PRKAB2	rs1837984	-0.121022	-0.146866	0.824029	FALSE	0	1.02938e-09	shared
chr1_147201596_ENSG00000131781	ENSG00000131781	FMO5	rs6683215	0.199453	0.218584	0.912479	FALSE	5.71869e-08	0.000415752	shared
chr1_147256108_ENSG00000131778	ENSG00000131778	CHD1L	rs1932978	-0.0565152	-0.274673	0.205755	TRUE	6.026e-10	3.33067e-16	Bigger effect in GTEx
chr1_147652507_ENSG00000162836	ENSG00000162836	ACP6	rs2153463	0.168134	0.158991	1.05751	FALSE	3.64323e-24	2.79097e-09	shared
chr1_147698417_ENSG00000231551	ENSG00000231551	AC245100.4	rs6701830	0.0621646	0.0190745	3.25905	TRUE	0.0243935	0.277836	Bigger effect in GAinS
chr1_14814351_ENSG00000189337	ENSG00000189337	KAZN	rs6691090	-0.155794	-0.0246916	6.30959	TRUE	0.0568214	0.324981	not significant
chr1_149843756_ENSG00000150337	ENSG00000150337	FCGR1A	rs3738319	0.0918517	0.0542676	1.69257	FALSE	0.0337254	0.0363888	shared
chr1_149843969_ENSG00000261716	ENSG00000261716	H2BC20P	rs7531664	-0.126277	-0.122309	1.03244	FALSE	4.44218e-06	0.000103575	shared
chr1_149843969_ENSG00000270882	ENSG00000270882	H4C14	rs7531664	-0.104733	-0.150163	0.69746	FALSE	0.000316189	0.00294991	shared
chr1_149844469_ENSG00000220323	ENSG00000220323	H2BC19P	rs11205037	-0.0934455	0.0772936	-1.20897	TRUE	0.0333666	0.10574	Bigger effect in GAinS
chr1_149959622_ENSG00000183598	ENSG00000183598	H3C13	rs4926400	0.121556	0.0793095	1.53268	FALSE	2.54378e-05	0.0148583	shared
chr1_149993226_ENSG00000203814	ENSG00000203814	H2BC18	rs11205310	0.157206	0.0350388	4.48664	TRUE	0.00180558	0.104119	Bigger effect in GAinS
chr1_150023410_ENSG00000178096	ENSG00000178096	BOLA1	rs77644650	0.098655	0.103288	0.955148	FALSE	2.21943e-05	0.00141608	shared
chr1_150071479_ENSG00000143401	ENSG00000143401	ANP32E	rs11585955	0.0672908	0.0462941	1.45355	FALSE	1.33246e-05	0.0142179	shared
chr1_150278225_ENSG00000266472	ENSG00000266472	MRPS21	rs10157197	-0.0951258	-0.107729	0.883009	FALSE	-2.22045e-16	4.09869e-09	shared
chr1_150480766_ENSG00000163125	ENSG00000163125	RPRD2	rs4970946	0.0714465	0.090199	0.792098	FALSE	5.94943e-10	4.02663e-05	shared
chr1_150597690_ENSG00000277452	ENSG00000277452	RN7SL473P	rs6697620	-0.158306	-0.0959858	1.64926	FALSE	1.88738e-15	0.00188667	shared
chr1_150601780_ENSG00000163131	ENSG00000163131	CTSS	rs10888384	-0.0667774	-0.0586854	1.13789	FALSE	3.8426e-09	0.00010188	shared
chr1_150706557_ENSG00000143457	ENSG00000143457	GOLPH3L	rs1336900	0.172185	0.161494	1.0662	FALSE	1.61927e-15	1.96389e-11	shared
chr1_150770066_ENSG00000143420	ENSG00000143420	ENSA	rs75581187	0.0710989	-0.00799128	-8.89706	TRUE	0.00590136	0.442418	Bigger effect in GAinS
chr1_150800137_ENSG00000143437	ENSG00000143437	ARNT	rs1811698	-0.111643	-0.416429	0.268097	TRUE	1.11022e-16	1.11022e-16	Bigger effect in GTEx
chr1_150875171_ENSG00000143387	ENSG00000143387	CTSK	rs11204737	-0.201693	-0.372805	0.541014	FALSE	0	0	shared
chr1_150884323_ENSG00000143384	ENSG00000143384	MCL1	rs12410006	-0.056871	-0.131667	0.431931	TRUE	4.55461e-09	9.88098e-15	Bigger effect in GTEx
chr1_150889484_ENSG00000143412	ENSG00000143412	ANXA9	rs10399947	-0.0525634	-0.0316429	1.66114	FALSE	3.62075e-05	0.068323	shared
chr1_150974014_ENSG00000143452	ENSG00000143452	HORMAD1	rs6677420	0.138612	0.142176	0.974934	FALSE	1.28881e-08	3.39438e-06	shared
chr1_150993721_ENSG00000143409	ENSG00000143409	MINDY1	rs539118	-0.0661275	-0.0375771	1.75978	FALSE	4.44164e-05	0.0413547	shared
chr1_151036376_ENSG00000163141	ENSG00000163141	BNIPL	rs7540258	-0.202717	-0.123032	1.64768	FALSE	5.44009e-15	0.0017329	shared
chr1_151078027_ENSG00000197622	ENSG00000197622	CDC42SE1	rs12039522	-0.0225234	-0.00882913	2.55103	TRUE	0.0108237	0.22821	Bigger effect in GAinS
chr1_151150013_ENSG00000143458	ENSG00000143458	GABPB2	rs7554936	-0.0696325	-0.104016	0.669437	FALSE	1.23945e-12	3.09907e-06	shared
chr1_151151695_ENSG00000163156	ENSG00000163156	SCNM1	rs61321900	0.0748514	0.0728436	1.02756	FALSE	1.25082e-07	3.76938e-05	shared
chr1_151158615_ENSG00000143434	ENSG00000143434	SEMA6C	rs41305062	0.0787787	0.13162	0.598531	FALSE	5.00464e-06	1.54321e-05	shared
chr1_151198877_ENSG00000143398	ENSG00000143398	PIP5K1A	rs182830202	0.0654023	0.0704743	0.928031	FALSE	0.00505104	0.0252823	shared
chr1_151281547_ENSG00000232671	ENSG00000232671	ZNF687-AS1	rs59912932	0.0922958	-0.0549724	-1.67895	TRUE	0.00170773	0.181254	Bigger effect in GAinS
chr1_151281565_ENSG00000159352	ENSG00000159352	PSMD4	rs3811406	0.0600642	0.0947243	0.634095	FALSE	1.54173e-09	5.45536e-11	shared
chr1_151410845_ENSG00000143442	ENSG00000143442	POGZ	rs2479385	0.129322	0.277762	0.465586	TRUE	4.21416e-36	1.62243e-34	Bigger effect in GTEx
chr1_151603280_ENSG00000143376	ENSG00000143376	SNX27	rs1970568	0.0454118	0.0404338	1.12312	FALSE	3.22656e-05	0.00645462	shared
chr1_151763980_ENSG00000203288	ENSG00000203288	TDRKH-AS1	rs17568246	-0.0447264	-0.072666	0.615507	FALSE	0.000668602	0.0331797	shared
chr1_151770322_ENSG00000143436	ENSG00000143436	MRPL9	rs3748612	0.0425828	0.048831	0.872045	FALSE	5.74658e-06	0.00285659	shared
chr1_151770322_ENSG00000182134	ENSG00000182134	TDRKH	rs3748612	0.1203	0.203481	0.591211	FALSE	2.42168e-21	5.32507e-13	shared
chr1_151851613_ENSG00000234614	ENSG00000234614	C2CD4D-AS1	rs2279503	-0.0475567	-0.0726266	0.65481	FALSE	0.000896875	0.0142158	shared
chr1_151893304_ENSG00000159445	ENSG00000159445	THEM4	rs12067594	0.194815	0.233769	0.833367	FALSE	1.21518e-47	4.69874e-26	shared
chr1_151955200_ENSG00000197747	ENSG00000197747	S100A10	rs3007690	-0.13313	-0.134147	0.992416	FALSE	7.77026e-06	0.000214867	shared
chr1_1520330_ENSG00000160072	ENSG00000160072	ATAD3B	rs45605537	-0.835552	-0.820771	1.01801	FALSE	-2.22045e-16	-2.22045e-16	shared
chr1_152035123_ENSG00000163191	ENSG00000163191	S100A11	rs3007676	0.0910906	0.0973803	0.935411	FALSE	1.69556e-05	1.24277e-06	shared
chr1_152460428_ENSG00000186207	ENSG00000186207	LCE5A	rs16834090	0.075517	0.134746	0.560438	FALSE	1.56286e-09	0.000219472	shared
chr1_153254798_ENSG00000203782	ENSG00000203782	LOR	rs11205251	0.116865	0.212575	0.549757	FALSE	1.21011e-26	3.50646e-06	shared
chr1_153307714_ENSG00000163218	ENSG00000163218	PGLYRP4	rs3006445	-0.0335419	-0.0626989	0.534968	FALSE	0.000101844	0.0165479	shared
chr1_153362049_ENSG00000163220	ENSG00000163220	S100A9	rs1560833	-0.0950995	-0.0669282	1.42092	FALSE	2.00866e-11	1.68981e-09	shared
chr1_153362908_ENSG00000143546	ENSG00000143546	S100A8	rs1560832	-0.118433	-0.0638062	1.85613	FALSE	9.99201e-16	5.33164e-08	shared
chr1_153362908_ENSG00000163221	ENSG00000163221	S100A12	rs1560832	-0.306257	-0.1478	2.07211	TRUE	0	0	Bigger effect in GAinS
chr1_153633433_ENSG00000272030	ENSG00000272030	AL162258.2	rs28380060	-0.0929258	-0.541589	0.17158	TRUE	0	0	Bigger effect in GTEx
chr1_153660376_ENSG00000160679	ENSG00000160679	CHTOP	rs6427640	0.0316485	0.0428768	0.738128	FALSE	1.8502e-06	0.00443829	shared
chr1_153661582_ENSG00000189171	ENSG00000189171	S100A13	rs7345	-0.150594	-0.333618	0.451398	TRUE	-2.22045e-16	-2.22045e-16	Bigger effect in GTEx
chr1_153666834_ENSG00000143553	ENSG00000143553	SNAPIN	rs55772653	0.0760751	0.105747	0.719405	FALSE	2.95739e-19	5.34853e-12	shared
chr1_153701735_ENSG00000143621	ENSG00000143621	ILF2	rs9660002	0.0232898	0.021299	1.09347	FALSE	0.00509175	0.0748662	shared
chr1_153747169_ENSG00000198837	ENSG00000198837	DENND4B	rs41302547	0.0779268	0.350795	0.222144	TRUE	5.78956e-06	6.62759e-15	Bigger effect in GTEx
chr1_153755854_ENSG00000143554	ENSG00000143554	SLC27A3	rs61803573	0.213913	0.377118	0.567231	FALSE	4.60417e-12	2.0945e-18	shared
chr1_153966654_ENSG00000143578	ENSG00000143578	CREB3L4	rs11264736	0.0716106	0.173276	0.413275	TRUE	9.54031e-12	2.54955e-08	Bigger effect in GTEx
chr1_15406297_ENSG00000228140	ENSG00000228140	AL031283.1	rs733887	-0.277393	-0.272763	1.01697	FALSE	1.11022e-16	1.11022e-16	shared
chr1_15406880_ENSG00000142634	ENSG00000142634	EFHD2	rs2092323	0.0482162	0.0668108	0.721682	FALSE	2.2692e-07	7.79038e-06	shared
chr1_154151047_ENSG00000143549	ENSG00000143549	TPM3	rs4521985	0.0494319	0.1047	0.472131	TRUE	8.10069e-19	1.54207e-12	Bigger effect in GTEx
chr1_154185911_ENSG00000143612	ENSG00000143612	C1orf43	rs4845605	0.0239151	0.0102216	2.33965	TRUE	0.00190311	0.230639	Bigger effect in GAinS
chr1_154245287_ENSG00000268154	ENSG00000268154	AL451085.1	rs10158820	-0.0569331	-0.0204635	2.78218	TRUE	0.00602233	0.277724	Bigger effect in GAinS
chr1_154270639_ENSG00000143575	ENSG00000143575	HAX1	rs1044013	0.0249022	0.0252999	0.98428	FALSE	0.00372584	0.057328	shared
chr1_154344677_ENSG00000143515	ENSG00000143515	ATP8B2	rs1194587	-0.064275	-0.0955698	0.672545	FALSE	3.80954e-07	3.66374e-15	shared
chr1_15441140_ENSG00000162438	ENSG00000162438	CTRC	rs6658816	-0.166765	-0.250128	0.66672	FALSE	0	2.1086e-09	shared
chr1_154431930_ENSG00000160712	ENSG00000160712	IL6R	rs7553796	-0.0447515	-0.112238	0.398721	TRUE	4.89983e-07	6.63913e-14	Bigger effect in GTEx
chr1_154616756_ENSG00000160710	ENSG00000160710	ADAR	rs9427104	-0.0600854	-0.0860411	0.698333	FALSE	7.63312e-12	5.26313e-11	shared
chr1_154966186_ENSG00000160691	ENSG00000160691	SHC1	rs8191979	0.241871	0.718522	0.336623	TRUE	1.425e-40	2.68368e-23	Bigger effect in GTEx
chr1_15502692_ENSG00000132906	ENSG00000132906	CASP9	rs4233533	0.0805727	0.0958003	0.841048	FALSE	2.76312e-18	0.000142388	shared
chr1_155047234_ENSG00000232093	ENSG00000232093	DCST1-AS1	rs11264300	-0.093143	-0.18215	0.511353	FALSE	1.11022e-16	1.66876e-05	shared
chr1_155058900_ENSG00000163354	ENSG00000163354	DCST2	rs12023499	-0.0559099	-0.0496069	1.12706	FALSE	0.00488519	0.0690277	shared
chr1_155070410_ENSG00000143537	ENSG00000143537	ADAM15	rs35902694	-0.136222	-0.143373	0.950126	FALSE	3.87468e-14	2.78426e-07	shared
chr1_155179017_ENSG00000185499	ENSG00000185499	MUC1	rs11264341	0.233548	0.209955	1.11237	FALSE	6.16608e-32	1.21784e-08	shared
chr1_155205599_ENSG00000169231	ENSG00000169231	THBS3	rs370545	-0.221646	-0.32294	0.686337	FALSE	0	0	shared
chr1_155205599_ENSG00000173171	ENSG00000173171	MTX1	rs370545	-0.0532728	-0.0513753	1.03693	FALSE	0.000640177	0.000400342	shared
chr1_155216938_ENSG00000160766	ENSG00000160766	GBAP1	rs28445596	0.0809092	0.30777	0.262889	TRUE	1.54377e-07	2.51814e-19	Bigger effect in GTEx
chr1_155216938_ENSG00000231064	ENSG00000231064	AC234582.1	rs28445596	-0.0696355	-0.207447	0.335678	TRUE	6.02751e-12	9.58538e-09	Bigger effect in GTEx
chr1_155237835_ENSG00000177628	ENSG00000177628	GBA	rs2009578	0.152578	0.2434	0.626859	FALSE	1.11217e-25	2.83966e-40	shared
chr1_155250077_ENSG00000160767	ENSG00000160767	FAM189B	rs741756	0.0446247	0.00628264	7.10286	TRUE	0.0206944	0.399276	Bigger effect in GAinS
chr1_1554548_ENSG00000205090	ENSG00000205090	TMEM240	rs7366884	0.150631	0.110092	1.36823	FALSE	4.14968e-20	0.000686609	shared
chr1_1554694_ENSG00000160075	ENSG00000160075	SSU72	rs7366635	0.0817325	0.119505	0.683923	FALSE	2.02803e-49	9.21212e-14	shared
chr1_1554694_ENSG00000215014	ENSG00000215014	AL645728.1	rs7366635	0.209003	0.275119	0.759682	FALSE	1.34391e-99	2.31869e-09	shared
chr1_155536176_ENSG00000132718	ENSG00000132718	SYT11	rs12746592	-0.120087	-0.131718	0.911698	FALSE	9.07914e-11	1.24796e-05	shared
chr1_155688294_ENSG00000163374	ENSG00000163374	YY1AP1	rs2666826	-0.0552106	-0.0456193	1.21025	FALSE	1.56319e-13	0.00696992	shared
chr1_155990722_ENSG00000273002	ENSG00000273002	AL355388.1	rs35138477	0.262322	0.340931	0.769428	FALSE	2.87834e-18	2.57986e-13	shared
chr1_156133401_ENSG00000160789	ENSG00000160789	LMNA	rs2485666	0.379588	0.394558	0.962058	FALSE	1.55745e-14	5.5334e-10	shared
chr1_156212042_ENSG00000236675	ENSG00000236675	MTX1P1	rs2075163	0.110333	0.112494	0.980793	FALSE	0.00584611	0.0542754	shared
chr1_156240766_ENSG00000242252	ENSG00000242252	BGLAP	rs12090516	0.0780458	-0.0661493	-1.17984	TRUE	1.85241e-06	0.00849112	Opposite direction of effect
chr1_156278116_ENSG00000196189	ENSG00000196189	SEMA4A	rs2248273	0.102484	0.113435	0.903458	FALSE	2.76832e-12	5.92539e-14	shared
chr1_156302480_ENSG00000160781	ENSG00000160781	PAQR6	rs949464	-0.924575	-0.69427	1.33172	FALSE	2.22045e-16	2.22045e-16	shared
chr1_156302480_ENSG00000163472	ENSG00000163472	TMEM79	rs949464	-0.334566	-0.323038	1.03569	FALSE	2.22045e-16	2.22045e-16	shared
chr1_156302480_ENSG00000198715	ENSG00000198715	GLMP	rs949464	-0.786569	-0.908237	0.866039	FALSE	0	0	shared
chr1_156302480_ENSG00000198952	ENSG00000198952	SMG5	rs949464	-0.633614	-0.753024	0.841426	FALSE	0	0	shared
chr1_156303270_ENSG00000163468	ENSG00000163468	CCT3	rs11264467	-0.0761207	-0.107756	0.706419	FALSE	0	3.11205e-10	shared
chr1_156597704_ENSG00000163382	ENSG00000163382	NAXE	rs879461	0.072178	0.0976292	0.739308	FALSE	2.90582e-12	2.27908e-09	shared
chr1_15666843_ENSG00000116786	ENSG00000116786	PLEKHM2	rs10492987	0.0598994	0.149332	0.401115	TRUE	1.09483e-12	8.32865e-12	Bigger effect in GTEx
chr1_156768177_ENSG00000143303	ENSG00000143303	RRNAD1	rs11264542	0.050223	0.0877115	0.572593	FALSE	4.57024e-06	0.000419996	shared
chr1_156768177_ENSG00000143314	ENSG00000143314	MRPL24	rs11264542	-0.0440183	-0.0503155	0.874845	FALSE	0.00044366	0.00848549	shared
chr1_156770863_ENSG00000143319	ENSG00000143319	ISG20L2	rs11264543	-0.0569811	-0.0957818	0.594905	FALSE	1.40998e-14	5.7864e-06	shared
chr1_156906581_ENSG00000187800	ENSG00000187800	PEAR1	rs6677442	0.15205	0.16175	0.940029	FALSE	3.27502e-12	3.98933e-06	shared
chr1_157279975_ENSG00000271736	ENSG00000271736	LINC02772	rs7533093	-0.144249	-0.221737	0.650541	FALSE	3.39185e-07	1.65404e-10	shared
chr1_15735091_ENSG00000162461	ENSG00000162461	SLC25A34	rs11577746	-0.261329	-0.317921	0.821995	FALSE	0	0	shared
chr1_157547918_ENSG00000143297	ENSG00000143297	FCRL5	rs12039997	0.552236	0.653229	0.845395	FALSE	2.75496e-53	2.65778e-76	shared
chr1_157652045_ENSG00000132704	ENSG00000132704	FCRL2	rs2778009	-0.119524	-0.080869	1.47799	FALSE	8.35752e-05	0.000409118	shared
chr1_157766308_ENSG00000163534	ENSG00000163534	FCRL1	rs112537702	-0.332557	-0.330691	1.00564	FALSE	1.11022e-16	3.66374e-15	shared
chr1_15822105_ENSG00000233954	ENSG00000233954	UQCRHL	rs28537253	-0.0898029	-0.0767424	1.17019	FALSE	3.13118e-08	0.00694821	shared
chr1_158395263_ENSG00000158477	ENSG00000158477	CD1A	rs35150375	-0.115432	-0.208789	0.552862	FALSE	1.68378e-08	3.25074e-05	shared
chr1_158431200_ENSG00000158488	ENSG00000158488	CD1E	rs12131763	-0.0392777	-0.1565	0.250975	TRUE	1.99809e-05	0.000115677	Bigger effect in GTEx
chr1_158737445_ENSG00000197403	ENSG00000197403	OR6N1	rs183447	-0.195934	-0.0593851	3.29937	TRUE	0	0.0542746	Bigger effect in GAinS
chr1_158737900_ENSG00000203757	ENSG00000203757	OR6K3	rs2435282	0.166143	0.278585	0.596381	FALSE	9.38788e-35	6.86808e-14	shared
chr1_159062465_ENSG00000163568	ENSG00000163568	AIM2	rs2793845	0.185977	0.141569	1.31368	FALSE	5.28808e-07	2.37515e-06	shared
chr1_159646839_ENSG00000158716	ENSG00000158716	DUSP23	rs2592900	-0.120757	-0.0710378	1.6999	FALSE	6.66134e-16	0.000254042	shared
chr1_15988728_ENSG00000065526	ENSG00000065526	SPEN	rs1739817	-0.0853876	-0.0916437	0.931735	FALSE	2.58414e-06	0.000473187	shared
chr1_159889470_ENSG00000272668	ENSG00000272668	AL590560.3	rs4656855	0.154176	0.271467	0.567936	FALSE	1.83006e-16	6.58274e-10	shared
chr1_160016731_ENSG00000143315	ENSG00000143315	PIGM	rs6669066	-0.0825889	-0.145666	0.566975	FALSE	1.90949e-10	2.08506e-07	shared
chr1_160092937_ENSG00000162729	ENSG00000162729	IGSF8	rs2295621	-0.0823357	-0.148267	0.555319	FALSE	4.69726e-11	2.22045e-16	shared
chr1_160153036_ENSG00000132681	ENSG00000132681	ATP1A4	rs11265335	0.234939	0.284297	0.826385	FALSE	4.09254e-13	2.4035e-07	shared
chr1_160153036_ENSG00000143318	ENSG00000143318	CASQ1	rs11265335	0.148346	0.233794	0.634517	FALSE	5.80948e-12	4.08478e-07	shared
chr1_160334441_ENSG00000122218	ENSG00000122218	COPA	rs10908774	-0.0899687	-0.280181	0.32111	TRUE	0	0	Bigger effect in GTEx
chr1_160340573_ENSG00000132716	ENSG00000132716	DCAF8	rs7512872	-0.0336218	-0.0608813	0.552252	FALSE	3.15311e-07	0.00163364	shared
chr1_160347829_ENSG00000162736	ENSG00000162736	NCSTN	rs2038780	-0.163236	-0.331222	0.492829	TRUE	-2.22045e-16	-2.22045e-16	Bigger effect in GTEx
chr1_160548947_ENSG00000066294	ENSG00000066294	CD84	rs3755898	-0.179723	-4.93419e-05	3642.4	TRUE	4.996e-15	0.499065	Bigger effect in GAinS
chr1_160823770_ENSG00000122224	ENSG00000122224	LY9	rs509749	-0.0478477	0.0107753	-4.44051	TRUE	0.00624672	0.232629	Bigger effect in GAinS
chr1_160865561_ENSG00000122223	ENSG00000122223	CD244	rs955370	0.142438	0.155438	0.916364	FALSE	3.53875e-12	1.22184e-13	shared
chr1_160976113_ENSG00000158764	ENSG00000158764	ITLN2	rs2265239	-0.0813007	-0.251101	0.323776	TRUE	1.52373e-11	2.88015e-07	Bigger effect in GTEx
chr1_160981176_ENSG00000215845	ENSG00000215845	TSTD1	rs2250174	0.190644	0.0620756	3.07116	TRUE	4.24296e-32	0.0159035	Bigger effect in GAinS
chr1_161054992_ENSG00000158773	ENSG00000158773	USF1	rs12728349	0.102784	0.158832	0.647125	FALSE	6.1307e-61	3.32409e-32	shared
chr1_161107535_ENSG00000158793	ENSG00000158793	NIT1	rs77188370	-0.0980721	-0.0876848	1.11846	FALSE	8.99281e-15	0.00209593	shared
chr1_161132100_ENSG00000143224	ENSG00000143224	PPOX	rs7517289	-0.0604116	-0.0299309	2.01837	TRUE	1.13579e-06	0.0458272	Bigger effect in GAinS
chr1_161189357_ENSG00000158869	ENSG00000158869	FCER1G	rs4233366	0.191219	0.165261	1.15707	FALSE	1.03883e-47	2.32166e-37	shared
chr1_161224851_ENSG00000158882	ENSG00000158882	TOMM40L	rs4656292	-0.197188	-0.195818	1.00699	FALSE	0	4.64844e-08	shared
chr1_161334080_ENSG00000162747	ENSG00000162747	FCGR3B	rs74127624	-0.67292	-0.0462376	14.5535	TRUE	0.000993231	0.292383	Bigger effect in GAinS
chr1_161364858_ENSG00000158887	ENSG00000158887	MPZ	rs16832866	-0.540785	-0.405302	1.33427	FALSE	0	1.90716e-05	shared
chr1_161506415_ENSG00000072694	ENSG00000072694	FCGR2B	rs9427398	0.575357	0.434391	1.32451	FALSE	1.25733e-37	5.89302e-16	shared
chr1_161510859_ENSG00000225217	ENSG00000225217	HSPA7	rs11810143	-0.526682	-0.338625	1.55536	FALSE	0	4.98775e-11	shared
chr1_161510859_ENSG00000244682	ENSG00000244682	FCGR2C	rs11810143	-0.405229	-0.332589	1.21841	FALSE	4.81837e-14	4.06493e-08	shared
chr1_161725849_ENSG00000162746	ENSG00000162746	FCRLB	rs7520519	-0.254913	-0.306806	0.830862	FALSE	0	4.0998e-09	shared
chr1_161838076_ENSG00000081721	ENSG00000081721	DUSP12	rs2055539	-0.0738269	-0.0775632	0.951829	FALSE	5.25043e-06	0.0104324	shared
chr1_161840458_ENSG00000229808	ENSG00000229808	AL391825.1	rs16852851	-0.3254	-0.29305	1.11039	FALSE	0	3.86142e-07	shared
chr1_16203554_ENSG00000237276	ENSG00000237276	ANO7L1	rs221045	-0.247423	-0.638648	0.387417	TRUE	0	0	Bigger effect in GTEx
chr1_16210794_ENSG00000142632	ENSG00000142632	ARHGEF19	rs221063	-0.373341	-0.76104	0.490567	TRUE	0	0	Bigger effect in GTEx
chr1_162250328_ENSG00000239887	ENSG00000239887	C1orf226	rs6677530	-0.334418	-0.383464	0.872097	FALSE	1.11022e-16	1.11022e-16	shared
chr1_16237140_ENSG00000132881	ENSG00000132881	CPLANE2	rs717863	-0.10871	-0.289051	0.376093	TRUE	0	1.74131e-10	Bigger effect in GTEx
chr1_16238134_ENSG00000233929	ENSG00000233929	MT1XP1	rs12753224	0.0837707	0.307067	0.27281	TRUE	1.59824e-09	4.91717e-08	Bigger effect in GTEx
chr1_1624723_ENSG00000189339	ENSG00000189339	SLC35E2B	rs28635343	0.177571	0.171581	1.03491	FALSE	2.08716e-11	2.70297e-05	shared
chr1_1624723_ENSG00000215790	ENSG00000215790	SLC35E2A	rs28635343	-0.356444	-0.171499	2.07841	TRUE	1.01454e-10	0.000850438	Bigger effect in GAinS
chr1_1624723_ENSG00000248333	ENSG00000248333	CDK11B	rs28635343	0.0990723	0.114129	0.868075	FALSE	3.53451e-16	3.88547e-05	shared
chr1_162631124_ENSG00000162733	ENSG00000162733	DDR2	rs12126332	0.195219	0.219309	0.890155	FALSE	1.65756e-13	0.00105966	shared
chr1_162762701_ENSG00000132196	ENSG00000132196	HSD17B7	rs2805025	-0.0857073	-0.264837	0.323622	TRUE	2.44693e-12	1.0989e-12	Bigger effect in GTEx
chr1_163237711_ENSG00000143248	ENSG00000143248	RGS5	rs6695491	-0.0516552	-0.0387844	1.33185	FALSE	9.51543e-09	0.0973209	shared
chr1_16325085_ENSG00000037637	ENSG00000037637	FBXO42	rs9919126	0.052728	0.0634752	0.830686	FALSE	2.18303e-12	0.0024976	shared
chr1_163318876_ENSG00000232995	ENSG00000232995	AL592435.1	rs952089	-0.0650133	-0.322365	0.201676	TRUE	3.45223e-10	7.91023e-08	Bigger effect in GTEx
chr1_163324544_ENSG00000143228	ENSG00000143228	NUF2	rs10917725	-0.0599319	-0.0463828	1.29212	FALSE	0.000203029	0.0305853	shared
chr1_16413458_ENSG00000226029	ENSG00000226029	LINC01772	rs4661747	-0.159566	-0.206744	0.771805	FALSE	0	5.79076e-08	shared
chr1_16447385_ENSG00000157191	ENSG00000157191	NECAP2	rs821000	-0.0858887	-0.255271	0.33646	TRUE	1.11022e-16	1.11022e-16	Bigger effect in GTEx
chr1_165630909_ENSG00000143198	ENSG00000143198	MGST3	rs4147592	-0.297825	-0.402807	0.739374	FALSE	0	0	shared
chr1_165656245_ENSG00000143149	ENSG00000143149	ALDH9A1	rs9333493	0.111731	0.128589	0.868899	FALSE	5.39311e-07	0.000810054	shared
chr1_165743723_ENSG00000143183	ENSG00000143183	TMCO1	rs4233408	-0.0953818	-0.0496315	1.9218	FALSE	2.22045e-16	0.00432476	shared
chr1_166858437_ENSG00000225171	ENSG00000225171	DUTP6	rs6691431	0.095136	0.357941	0.265787	TRUE	3.60212e-33	3.25176e-18	Bigger effect in GTEx
chr1_167595424_ENSG00000241666	ENSG00000241666	AL031733.2	rs12126826	0.0682051	0.133969	0.509112	FALSE	2.5077e-05	8.86492e-05	shared
chr1_167597382_ENSG00000198771	ENSG00000198771	RCSD1	rs12405196	0.0879335	0.162549	0.540966	FALSE	1.58582e-09	1.31624e-08	shared
chr1_168108398_ENSG00000143164	ENSG00000143164	DCAF6	rs11582396	0.0467908	0.0397197	1.17803	FALSE	1.40661e-07	0.0286418	shared
chr1_168190024_ENSG00000143155	ENSG00000143155	TIPRL	rs2235207	0.0872885	0.0641696	1.36028	FALSE	1.38642e-37	0.000843103	shared
chr1_168263838_ENSG00000213064	ENSG00000213064	SFT2D2	rs10918855	0.0504001	0.0494324	1.01958	FALSE	7.10041e-06	0.0027822	shared
chr1_168264696_ENSG00000143178	ENSG00000143178	TBX19	rs4656575	-0.0968854	-0.131105	0.73899	FALSE	9.08496e-13	3.06021e-06	shared
chr1_168531512_ENSG00000143184	ENSG00000143184	XCL1	rs1040508	0.205752	0.278606	0.738504	FALSE	2.46968e-62	3.59773e-35	shared
chr1_168558662_ENSG00000143185	ENSG00000143185	XCL2	rs11580138	-0.271779	-0.382847	0.709889	FALSE	-2.22045e-16	-2.22045e-16	shared
chr1_169129799_ENSG00000143153	ENSG00000143153	ATP1B1	rs10919070	0.155211	0.252359	0.615039	FALSE	2.40678e-10	7.0243e-08	shared
chr1_169207352_ENSG00000143156	ENSG00000143156	NME7	rs1080266	0.080364	0.30364	0.264669	TRUE	1.92843e-11	1.2655e-12	Bigger effect in GTEx
chr1_169429537_ENSG00000117475	ENSG00000117475	BLZF1	rs1814014	-0.0713004	-0.160875	0.443204	TRUE	1.11022e-15	0	Bigger effect in GTEx
chr1_169561599_ENSG00000198734	ENSG00000198734	F5	rs1894702	-0.284234	-0.289017	0.983449	FALSE	1.11022e-16	1.11022e-16	shared
chr1_169637174_ENSG00000174175	ENSG00000174175	SELP	rs72712029	-0.13094	-0.111542	1.17391	FALSE	1.07981e-11	6.07025e-06	shared
chr1_169696491_ENSG00000188404	ENSG00000188404	SELL	rs2223286	-0.180549	-0.138522	1.30339	FALSE	1.11022e-16	1.11022e-16	shared
chr1_169749095_ENSG00000000460	ENSG00000000460	C1orf112	rs12410806	-0.0717155	-0.128764	0.556952	FALSE	9.49391e-09	2.92809e-05	shared
chr1_16975285_ENSG00000186715	ENSG00000186715	MST1L	rs761422	-0.126354	-0.435702	0.290001	TRUE	0	0	Bigger effect in GTEx
chr1_16981663_ENSG00000058453	ENSG00000058453	CROCC	rs9435732	0.218616	0.238534	0.916496	FALSE	2.14725e-48	2.86762e-33	shared
chr1_169821527_ENSG00000171806	ENSG00000171806	METTL18	rs12122767	-0.323241	-0.454259	0.711577	FALSE	-2.22045e-16	-2.22045e-16	shared
chr1_16987159_ENSG00000186301	ENSG00000186301	MST1P2	rs761421	0.0993675	0.133126	0.746418	FALSE	8.60591e-13	3.61275e-05	shared
chr1_16988207_ENSG00000215908	ENSG00000215908	CROCCP2	rs3738815	-0.131582	-0.184664	0.71255	FALSE	2.44863e-09	1.31076e-06	shared
chr1_17027531_ENSG00000238142	ENSG00000238142	BX284668.5	rs6696035	-0.361553	-0.411638	0.878326	FALSE	1.28786e-14	7.0202e-05	shared
chr1_17096165_ENSG00000117115	ENSG00000117115	PADI2	rs2076607	0.643357	0.607255	1.05945	FALSE	0	2.41054628605944e-320	shared
chr1_171697507_ENSG00000117533	ENSG00000117533	VAMP4	rs10913507	0.0905507	0.235752	0.384093	TRUE	2.18517e-19	5.1864e-23	Bigger effect in GTEx
chr1_171799044_ENSG00000010165	ENSG00000010165	EEF1AKNMT	rs35930163	-0.119839	-0.234814	0.510356	FALSE	1.11022e-16	1.11022e-16	shared
chr1_172126960_ENSG00000197959	ENSG00000197959	DNM3	rs61807784	0.071539	0.0742546	0.963428	FALSE	0.0002539	0.00459672	shared
chr1_172431720_ENSG00000135845	ENSG00000135845	PIGC	rs9425316	-0.0741324	-0.536081	0.138286	TRUE	7.07567e-12	0	Bigger effect in GTEx
chr1_17304527_ENSG00000159339	ENSG00000159339	PADI4	rs2501789	-0.282549	-0.153215	1.84414	FALSE	0	1.62648e-11	shared
chr1_173192561_ENSG00000117586	ENSG00000117586	TNFSF4	rs10912558	-0.201747	-0.159886	1.26182	FALSE	0	3.56084e-07	shared
chr1_173461979_ENSG00000152061	ENSG00000152061	RABGAP1L	rs4916359	-0.0698815	-0.0799399	0.874176	FALSE	0.000206834	0.00125054	shared
chr1_173563666_ENSG00000117592	ENSG00000117592	PRDX6	rs12027862	-0.0506003	-0.191955	0.263604	TRUE	1.54439e-06	9.99423e-13	Bigger effect in GTEx
chr1_173650484_ENSG00000203739	ENSG00000203739	AL645568.1	rs61826764	-0.0782651	-0.0652134	1.20014	FALSE	1.07559e-06	0.00793287	shared
chr1_17394119_ENSG00000276747	ENSG00000276747	PADI6	rs10458537	-0.195757	-0.839428	0.233202	TRUE	0	0	Bigger effect in GTEx
chr1_174128849_ENSG00000270084	ENSG00000270084	GAS5-AS1	rs142981282	0.0558745	-0.0019176	-29.1377	TRUE	0.0132685	0.450866	Bigger effect in GAinS
chr1_174466206_ENSG00000234741	ENSG00000234741	GAS5	rs79077452	0.163902	0.134392	1.21958	FALSE	6.99181e-16	4.60508e-06	shared
chr1_174625846_ENSG00000185278	ENSG00000185278	ZBTB37	rs10912824	-0.0455825	-0.0491524	0.92737	FALSE	6.40168e-06	0.000137196	shared
chr1_175002546_ENSG00000116161	ENSG00000116161	CACYBP	rs6425310	-0.142622	-0.133705	1.06669	FALSE	0	7.727e-09	shared
chr1_176119050_ENSG00000143207	ENSG00000143207	COP1	rs2502841	-0.039817	-0.0547636	0.72707	FALSE	4.36575e-05	0.000799063	shared
chr1_1781909_ENSG00000008128	ENSG00000008128	CDK11A	rs10907195	0.067771	0.0613596	1.10449	FALSE	0.002291	0.0418334	shared
chr1_178600001_ENSG00000213057	ENSG00000213057	C1orf220	rs6425489	0.0650773	0.122451	0.531455	FALSE	2.54867e-10	5.7852e-05	shared
chr1_179059801_ENSG00000116199	ENSG00000116199	FAM20B	rs4322196	0.0518615	0.0919822	0.563821	FALSE	1.92947e-08	2.1376e-06	shared
chr1_179091790_ENSG00000143322	ENSG00000143322	ABL2	rs45628232	0.182537	0.210468	0.867291	FALSE	1.9275e-17	6.13756e-07	shared
chr1_180172232_ENSG00000116260	ENSG00000116260	QSOX1	rs3767184	-0.259513	-0.401427	0.646476	FALSE	1.11022e-16	1.11022e-16	shared
chr1_180536902_ENSG00000121454	ENSG00000121454	LHX4	rs7543366	-0.18804	0.0205952	-9.13027	TRUE	2.63525e-06	0.205599	Bigger effect in GAinS
chr1_180969503_ENSG00000232586	ENSG00000232586	KIAA1614-AS1	rs944231	-0.223785	-0.217728	1.02782	FALSE	0	6.18884e-09	shared
chr1_181006729_ENSG00000243155	ENSG00000243155	AL162431.1	rs10494536	-0.0915686	-0.0607766	1.50664	FALSE	3.7278e-05	0.0142698	shared
chr1_181025454_ENSG00000135823	ENSG00000135823	STX6	rs2331902	-0.107619	-0.137737	0.781336	FALSE	-2.22045e-16	8.03716e-05	shared
chr1_181077775_ENSG00000162783	ENSG00000162783	IER5	rs2332058	-0.212556	-0.087382	2.4325	TRUE	0	5.89062e-05	Bigger effect in GAinS
chr1_181085165_ENSG00000153029	ENSG00000153029	MR1	rs75422595	0.120415	0.0880042	1.36828	FALSE	0.000117709	0.046434	shared
chr1_181618640_ENSG00000261504	ENSG00000261504	LINC01686	rs12123901	0.101487	0.00439488	23.0922	TRUE	0.00759821	0.44098	Bigger effect in GAinS
chr1_182150460_ENSG00000135829	ENSG00000135829	DHX9	rs1779814	0.0856769	-0.018011	-4.75693	TRUE	0.0130622	0.424916	Bigger effect in GAinS
chr1_1821516_ENSG00000008130	ENSG00000008130	NADK	rs4648726	-0.0642529	-0.0441047	1.45683	FALSE	0.000698321	0.0268313	shared
chr1_182167266_ENSG00000135821	ENSG00000135821	GLUL	rs61805075	-0.0746115	-0.0276562	2.69782	TRUE	2.17529e-05	0.103907	Bigger effect in GAinS
chr1_182586901_ENSG00000135828	ENSG00000135828	RNASEL	rs3738579	0.0846484	0.0880481	0.961389	FALSE	6.73384e-17	1.8886e-10	shared
chr1_183052366_ENSG00000135862	ENSG00000135862	LAMC1	rs10797823	-0.39545	-0.38516	1.02672	FALSE	1.11022e-16	1.11022e-16	shared
chr1_183450068_ENSG00000232860	ENSG00000232860	SMG7-AS1	rs6424897	0.0435498	0.160691	0.271015	TRUE	6.78757e-06	0.000176247	Bigger effect in GTEx
chr1_183525318_ENSG00000116701	ENSG00000116701	NCF2	rs6662844	0.0498785	0.0440779	1.1316	FALSE	8.84947e-09	4.65707e-05	shared
chr1_183547305_ENSG00000116698	ENSG00000116698	SMG7	rs2702182	-0.0575566	-0.163192	0.352694	TRUE	1.77636e-15	2.22045e-16	Bigger effect in GTEx
chr1_183633660_ENSG00000143344	ENSG00000143344	RGL1	rs2254972	0.128666	-0.0143172	-8.98685	TRUE	2.35268e-07	0.312143	Bigger effect in GAinS
chr1_183647791_ENSG00000162704	ENSG00000162704	ARPC5	rs1174657	0.189338	0.208827	0.906671	FALSE	6.22009e-144	4.64164e-83	shared
chr1_184069017_ENSG00000198860	ENSG00000198860	TSEN15	rs6700096	0.0540852	0.0899702	0.601146	FALSE	4.72244e-08	4.55094e-07	shared
chr1_184698136_ENSG00000116406	ENSG00000116406	EDEM3	rs10911633	-0.0451029	-0.056324	0.800777	FALSE	2.06087e-10	1.10408e-07	shared
chr1_185038831_ENSG00000121481	ENSG00000121481	RNF2	rs12094983	0.211362	0.169825	1.24459	FALSE	1.05258e-21	0.000114646	shared
chr1_185070091_ENSG00000121486	ENSG00000121486	TRMT1L	rs12408279	-0.0711952	-0.0770856	0.923587	FALSE	2.73829e-05	0.0035266	shared
chr1_185261718_ENSG00000238061	ENSG00000238061	AL356273.4	rs883753	-0.0595731	-0.0827359	0.720039	FALSE	2.2317e-07	0.0100864	shared
chr1_185350201_ENSG00000279838	ENSG00000279838	AL356273.6	rs12736396	0.144907	0.073351	1.97552	FALSE	9.1095e-06	0.0186462	shared
chr1_185573939_ENSG00000116679	ENSG00000116679	IVNS1ABP	rs4651272	0.0572442	0.0365792	1.56494	FALSE	0.00407572	0.0345464	shared
chr1_186421171_ENSG00000157181	ENSG00000157181	ODR4	rs8824	0.0522776	0.0387186	1.35019	FALSE	1.13612e-05	0.0398987	shared
chr1_186995803_ENSG00000116711	ENSG00000116711	PLA2G4A	rs10911977	0.111061	0.106715	1.04073	FALSE	2.36264e-15	6.16317e-07	shared
chr1_1886800_ENSG00000231050	ENSG00000231050	AL109917.1	rs6688470	0.0656585	0.463464	0.141669	TRUE	1.68325e-29	5.0288e-21	Bigger effect in GTEx
chr1_18904397_ENSG00000159423	ENSG00000159423	ALDH4A1	rs79838092	-0.305923	-0.485014	0.630752	FALSE	2.49611e-12	1.67644e-13	shared
chr1_18963903_ENSG00000169991	ENSG00000169991	IFFO2	rs6670473	-0.0587685	-0.0361273	1.62671	FALSE	0.00660607	0.0893914	shared
chr1_19049347_ENSG00000272084	ENSG00000272084	AL137127.1	rs6683868	-0.0705876	-0.0383193	1.84209	FALSE	0.00459567	0.177431	shared
chr1_19121004_ENSG00000127463	ENSG00000127463	EMC1	rs6426678	-0.0695366	-0.12636	0.550308	FALSE	3.32845e-11	4.10988e-11	shared
chr1_19259800_ENSG00000053372	ENSG00000053372	MRTO4	rs1063984	-0.0891543	-0.156826	0.568491	FALSE	2.22045e-16	2.76804e-10	shared
chr1_192796813_ENSG00000116741	ENSG00000116741	RGS2	rs7531013	0.164479	0.188147	0.874203	FALSE	2.57234e-13	7.52489e-26	shared
chr1_1931966_ENSG00000169885	ENSG00000169885	CALML6	rs60147457	0.0339727	0.0592311	0.573562	FALSE	6.33548e-06	0.0185862	shared
chr1_193310802_ENSG00000023572	ENSG00000023572	GLRX2	rs9887974	0.0446486	0.0859149	0.519684	FALSE	9.84867e-06	0.000416772	shared
chr1_19351979_ENSG00000040487	ENSG00000040487	SLC66A1	rs214336	0.124168	0.254944	0.487042	TRUE	2.27059e-32	4.6315e-24	Bigger effect in GTEx
chr1_19381293_ENSG00000053371	ENSG00000053371	AKR7A2	rs12139109	-0.114345	-0.0945444	1.20944	FALSE	0.0011372	0.0125582	shared
chr1_19467490_ENSG00000077549	ENSG00000077549	CAPZB	rs999974	0.0399788	0.0124922	3.2003	TRUE	6.98681e-09	0.159252	Bigger effect in GAinS
chr1_19688334_ENSG00000158748	ENSG00000158748	HTR6	rs7543480	0.204489	0.600257	0.340669	TRUE	8.29868e-48	6.09656e-40	Bigger effect in GTEx
chr1_19693873_ENSG00000158747	ENSG00000158747	NBL1	rs6672417	0.160913	0.129584	1.24176	FALSE	1.76693e-08	0.000253562	shared
chr1_19854185_ENSG00000169914	ENSG00000169914	OTUD3	rs6681186	-0.10889	-0.224799	0.484386	TRUE	0	1.11022e-16	Bigger effect in GTEx
chr1_19967412_ENSG00000187980	ENSG00000187980	PLA2G2C	rs55981420	0.0913271	0.224531	0.406745	TRUE	1.8867e-07	0.000146341	Bigger effect in GTEx
chr1_200396963_ENSG00000203721	ENSG00000203721	LINC00862	rs12141206	0.093464	0.111507	0.83819	FALSE	9.36732e-10	3.9525e-07	shared
chr1_200658184_ENSG00000118197	ENSG00000118197	DDX59	rs10919993	-0.0488388	-0.0909035	0.53726	FALSE	1.20065e-09	3.25651e-12	shared
chr1_200738405_ENSG00000118200	ENSG00000118200	CAMSAP2	rs58397787	-0.082616	-0.116379	0.709885	FALSE	6.50707e-06	0.000400305	shared
chr1_200878873_ENSG00000163362	ENSG00000163362	INAVA	rs6427863	0.111504	0.145881	0.764346	FALSE	6.03624e-08	0.0014663	shared
chr1_201000855_ENSG00000229191	ENSG00000229191	AL358473.1	rs6656481	-0.129061	-0.20304	0.635642	FALSE	9.98289e-09	3.92835e-07	shared
chr1_201005936_ENSG00000170128	ENSG00000170128	GPR25	rs10920091	0.14073	0.185513	0.758601	FALSE	4.58324e-10	1.03689e-07	shared
chr1_201033045_ENSG00000116852	ENSG00000116852	KIF21B	rs11583328	0.0511223	0.0344275	1.48493	FALSE	0.00300158	0.0703144	shared
chr1_201474339_ENSG00000159176	ENSG00000159176	CSRP1	rs4915233	0.0589498	0.061992	0.950925	FALSE	0.000265956	0.00324488	shared
chr1_201508351_ENSG00000224536	ENSG00000224536	AC096677.1	rs12128588	-0.059044	-0.0860072	0.686501	FALSE	2.46519e-05	0.00392284	shared
chr1_201525023_ENSG00000134369	ENSG00000134369	NAV1	rs6687117	-0.440259	-0.581933	0.756546	FALSE	1.11022e-16	1.11022e-16	shared
chr1_20174098_ENSG00000162543	ENSG00000162543	UBXN10	rs7542968	0.152758	0.152325	1.00284	FALSE	7.65952e-06	0.00120138	shared
chr1_20175089_ENSG00000225986	ENSG00000225986	UBXN10-AS1	rs12139100	0.0806404	0.176145	0.457806	TRUE	2.15229e-06	0.000297117	Bigger effect in GTEx
chr1_201877561_ENSG00000198892	ENSG00000198892	SHISA4	rs10920269	-0.17173	0.140886	-1.21893	TRUE	3.11973e-14	0.00171037	Opposite direction of effect
chr1_201981163_ENSG00000234678	ENSG00000234678	ELF3-AS1	rs4950805	0.138668	0.45108	0.307414	TRUE	3.03849e-51	1.46485e-29	Bigger effect in GTEx
chr1_201986486_ENSG00000163435	ENSG00000163435	ELF3	rs11586632	0.271227	0.2652	1.02272	FALSE	5.83787e-60	2.86214e-10	shared
chr1_202163649_ENSG00000143851	ENSG00000143851	PTPN7	rs12737056	-0.174695	-0.173002	1.00979	FALSE	-2.22045e-16	2.76446e-13	shared
chr1_202857960_ENSG00000214796	ENSG00000214796	AC098934.1	rs6687143	-0.126377	-0.119421	1.05824	FALSE	4.77681e-06	0.0346574	shared
chr1_202940534_ENSG00000117153	ENSG00000117153	KLHL12	rs78337724	-0.0607926	-0.0541798	1.12205	FALSE	1.20214e-08	0.00245412	shared
chr1_202954952_ENSG00000159348	ENSG00000159348	CYB5R1	rs1539355	0.130121	0.155797	0.8352	FALSE	2.16231e-27	1.52693e-13	shared
chr1_203062187_ENSG00000143847	ENSG00000143847	PPFIA4	rs11579055	0.423371	0.447384	0.946326	FALSE	2.45346e-64	1.77054e-28	shared
chr1_203121848_ENSG00000133063	ENSG00000133063	CHIT1	rs7555556	0.376035	0.242135	1.553	FALSE	5.42134e-18	7.02686e-12	shared
chr1_203186952_ENSG00000133048	ENSG00000133048	CHI3L1	rs10399931	0.805451	0.404596	1.99075	FALSE	9.95818e-46	7.6394e-35	shared
chr1_203186952_ENSG00000133055	ENSG00000133055	MYBPH	rs10399931	0.320864	0.40832	0.785815	FALSE	5.7253e-21	3.63009e-23	shared
chr1_203290045_ENSG00000159388	ENSG00000159388	BTG2	rs12730855	-0.160791	-0.141036	1.14007	FALSE	3.29283e-09	7.56798e-09	shared
chr1_203300163_ENSG00000233791	ENSG00000233791	LINC01136	rs74518103	1.21903	1.64562	0.740771	FALSE	6.29387e-72	2.6227e-28	shared
chr1_203782329_ENSG00000122188	ENSG00000122188	LAX1	rs11240463	-0.149913	-0.132291	1.1332	FALSE	1.11022e-16	2.89246e-11	shared
chr1_204344581_ENSG00000143850	ENSG00000143850	PLEKHA6	rs12047622	0.187942	0.28822	0.652078	FALSE	2.24303e-25	1.34335e-09	shared
chr1_204429933_ENSG00000158615	ENSG00000158615	PPP1R15B	rs2271419	-0.0579023	-0.061585	0.940202	FALSE	6.39184e-05	0.00746434	shared
chr1_204647052_ENSG00000240219	ENSG00000240219	AL512306.2	rs1411108	-0.0618501	-0.0196163	3.153	TRUE	0.0225355	0.179666	Bigger effect in GAinS
chr1_204647052_ENSG00000240710	ENSG00000240710	AL512306.3	rs1411108	-0.0700852	-0.0544372	1.28745	FALSE	7.16124e-05	0.0284671	shared
chr1_20472127_ENSG00000090432	ENSG00000090432	MUL1	rs12724366	0.174209	0.239101	0.728601	FALSE	1.94453e-49	1.30153e-23	shared
chr1_205109532_ENSG00000117222	ENSG00000117222	RBBP5	rs61822566	-0.0309688	-0.0448751	0.690111	FALSE	1.67679e-05	0.00223106	shared
chr1_205218090_ENSG00000133059	ENSG00000133059	DSTYK	rs7549436	0.0752321	0.116452	0.646034	FALSE	2.29131e-11	5.40375e-06	shared
chr1_205323836_ENSG00000163545	ENSG00000163545	NUAK2	rs13374813	-0.101636	-0.10404	0.976896	FALSE	2.22045e-16	5.38656e-09	shared
chr1_205594034_ENSG00000158711	ENSG00000158711	ELK4	rs3795550	-0.0643752	-0.0648277	0.99302	FALSE	2.81442e-13	5.04053e-07	shared
chr1_205594485_ENSG00000174514	ENSG00000174514	MFSD4A	rs3747968	-0.0364374	-0.0812564	0.448425	TRUE	0.00163502	0.0262445	Bigger effect in GTEx
chr1_205790067_ENSG00000117280	ENSG00000117280	RAB29	rs1772159	0.201215	0.292694	0.68746	FALSE	1.69217e-48	1.78502e-32	shared
chr1_205820154_ENSG00000133065	ENSG00000133065	SLC41A1	rs823080	0.0916863	0.125158	0.732562	FALSE	1.56031e-17	1.11782e-17	shared
chr1_20603735_ENSG00000158825	ENSG00000158825	CDA	rs34840123	0.329482	0.304435	1.08227	FALSE	9.06343e-55	1.97811e-65	shared
chr1_20621964_ENSG00000158828	ENSG00000158828	PINK1	rs67450125	-0.0789652	-0.0125879	6.27309	TRUE	2.77556e-15	0.2299	Bigger effect in GAinS
chr1_206460416_ENSG00000263528	ENSG00000263528	IKBKE	rs3849276	-0.179	-0.154752	1.15669	FALSE	4.77396e-08	0.00166637	shared
chr1_206506970_ENSG00000261000	ENSG00000261000	AC244034.2	rs3813976	0.0993362	0.673403	0.147514	TRUE	4.69945e-60	1.48223e-61	Bigger effect in GTEx
chr1_20653080_ENSG00000117242	ENSG00000117242	PINK1-AS	rs36110575	-0.0750669	-0.0762298	0.984744	FALSE	6.59472e-10	0.0162092	shared
chr1_206554107_ENSG00000266094	ENSG00000266094	RASSF5	rs34167199	0.0402706	0.0151378	2.66026	TRUE	0.000136448	0.212413	Bigger effect in GAinS
chr1_206674030_ENSG00000162889	ENSG00000162889	MAPKAPK2	rs4074956	0.037571	0.0310685	1.20929	FALSE	0.00035658	0.0151362	shared
chr1_206771300_ENSG00000136634	ENSG00000136634	IL10	rs1518111	0.273085	0.300192	0.909701	FALSE	7.31226e-19	4.581e-11	shared
chr1_207107419_ENSG00000123838	ENSG00000123838	C4BPA	rs12063500	3.35008	1.39899	2.39464	TRUE	0	3.03796e-148	Bigger effect in GAinS
chr1_207274706_ENSG00000196352	ENSG00000196352	CD55	rs10864181	0.28703	0.245707	1.16818	FALSE	6.40273e-128	5.05528e-55	shared
chr1_207382754_ENSG00000123836	ENSG00000123836	PFKFB2	rs186332085	-0.172181	0.00225172	-76.4667	TRUE	0.332044	0.585137	not significant
chr1_207457860_ENSG00000117322	ENSG00000117322	CR2	rs12139795	0.139169	0.103411	1.34578	FALSE	1.25883e-05	0.00377921	shared
chr1_207505446_ENSG00000197721	ENSG00000197721	CR1L	rs114589181	-0.164182	-0.172417	0.952237	FALSE	0.000534968	0.00168539	shared
chr1_207658808_ENSG00000203710	ENSG00000203710	CR1	rs10863451	0.0841954	0.0439423	1.91605	FALSE	1.33508e-06	0.00338701	shared
chr1_209765642_ENSG00000009790	ENSG00000009790	TRAF3IP3	rs11119339	-0.205438	-0.324885	0.632342	FALSE	2.22045e-16	2.22045e-16	shared
chr1_209786269_ENSG00000162757	ENSG00000162757	C1orf74	rs1044516	0.115849	0.175869	0.658722	FALSE	8.84592e-15	1.7918e-06	shared
chr1_209820456_ENSG00000117595	ENSG00000117595	IRF6	rs596731	0.18941	0.459399	0.4123	TRUE	1.3895e-72	7.28722e-46	Bigger effect in GTEx
chr1_209836027_ENSG00000117597	ENSG00000117597	UTP25	rs592164	-0.118726	-0.287022	0.413647	TRUE	-2.22045e-16	-2.22045e-16	Bigger effect in GTEx
chr1_21034688_ENSG00000075151	ENSG00000075151	EIF4G3	rs10799680	0.0663081	0.0608978	1.08884	FALSE	1.37196e-13	0.000275549	shared
chr1_210385704_ENSG00000054392	ENSG00000054392	HHAT	rs17016068	-0.0641021	-0.0598904	1.07032	FALSE	5.1062e-05	0.0297862	shared
chr1_211168282_ENSG00000153363	ENSG00000153363	LINC00467	rs78466177	-0.310537	-0.183056	1.6964	FALSE	4.34775e-10	0.0538731	shared
chr1_211778764_ENSG00000123684	ENSG00000123684	LPGAT1	rs1539195	-0.131036	-0.116646	1.12336	FALSE	0	0	shared
chr1_212255589_ENSG00000229832	ENSG00000229832	AL360091.1	rs11119892	0.109785	0.156917	0.699635	FALSE	1.39881e-34	4.77472e-06	shared
chr1_212258610_ENSG00000066027	ENSG00000066027	PPP2R5A	rs61260530	0.401387	0.391833	1.02438	FALSE	7.0547e-140	4.17546e-68	shared
chr1_212276874_ENSG00000065600	ENSG00000065600	PACC1	rs351417	-0.102589	-0.127896	0.802124	FALSE	0	1.73297e-09	shared
chr1_212294505_ENSG00000226251	ENSG00000226251	LINC02608	rs10863961	0.115745	0.257137	0.45013	TRUE	1.329e-29	2.0646e-07	Bigger effect in GTEx
chr1_212373482_ENSG00000117691	ENSG00000117691	NENF	rs80090172	0.0702145	0.0755018	0.929971	FALSE	6.96093e-05	0.00179315	shared
chr1_212482414_ENSG00000162772	ENSG00000162772	ATF3	rs79890508	0.162597	0.110811	1.46734	FALSE	0.00800827	0.037378	shared
chr1_21253852_ENSG00000236936	ENSG00000236936	AL031005.1	rs212521	-0.088088	-0.130254	0.676279	FALSE	9.25704e-13	0.000191916	shared
chr1_212700089_ENSG00000123685	ENSG00000123685	BATF3	rs2221593	-0.245926	-0.344712	0.713423	FALSE	2.22045e-16	3.5083e-14	shared
chr1_212722631_ENSG00000203705	ENSG00000203705	TATDN3	rs11120005	-0.0763838	-0.143209	0.533372	FALSE	7.39897e-12	1.51291e-09	shared
chr1_212864319_ENSG00000198468	ENSG00000198468	FLVCR1-DT	rs963328	0.580762	0.965006	0.601823	FALSE	0	3.76342e-190	shared
chr1_212872894_ENSG00000162769	ENSG00000162769	FLVCR1	rs1890932	0.556083	0.630831	0.881508	FALSE	3.02594e-181	1.1849e-81	shared
chr1_212898198_ENSG00000117697	ENSG00000117697	NSL1	rs1284853	0.0989236	0.104305	0.948406	FALSE	1.49844e-19	1.86648e-05	shared
chr1_213143203_ENSG00000174606	ENSG00000174606	ANGEL2	rs10864037	-0.0729229	-0.111468	0.654203	FALSE	0	8.80507e-12	shared
chr1_21347880_ENSG00000117298	ENSG00000117298	ECE1	rs213007	-0.0738274	-0.110624	0.667371	FALSE	2.87885e-09	1.2661e-12	shared
chr1_213717061_ENSG00000117724	ENSG00000117724	CENPF	rs1509869	0.0717207	-0.00348602	-20.5738	TRUE	0.0108465	0.431479	Bigger effect in GAinS
chr1_21470277_ENSG00000142794	ENSG00000142794	NBPF3	rs6687836	-0.746556	-0.918494	0.812805	FALSE	0	0	shared
chr1_21472521_ENSG00000227001	ENSG00000227001	NBPF2P	rs7547671	0.118596	0.292422	0.405564	TRUE	3.03846e-60	2.96688e-07	Bigger effect in GTEx
chr1_2147483_ENSG00000271806	ENSG00000271806	AL590822.2	rs12082939	-0.131656	-0.169103	0.778558	FALSE	0	1.3317e-09	shared
chr1_21564511_ENSG00000233431	ENSG00000233431	LINC02596	rs77544754	0.25228	0.126031	2.00172	TRUE	0.000284347	0.0676218	Bigger effect in GAinS
chr1_21687278_ENSG00000076864	ENSG00000076864	RAP1GAP	rs10493008	0.452962	0.567533	0.798125	FALSE	7.7054e-48	9.15434e-70	shared
chr1_2173542_ENSG00000067606	ENSG00000067606	PRKCZ	rs262641	-0.197998	-0.165569	1.19587	FALSE	-2.22045e-16	1.50053e-09	shared
chr1_218347653_ENSG00000067533	ENSG00000067533	RRP15	rs6658835	0.0616575	0.0661195	0.932516	FALSE	8.6836e-07	0.00610547	shared
chr1_219223223_ENSG00000143353	ENSG00000143353	LYPLAL1	rs4846540	-0.114158	-0.0752305	1.51744	FALSE	1.11022e-16	0.000352426	shared
chr1_21957090_ENSG00000142798	ENSG00000142798	HSPG2	rs6675669	0.148326	0.081495	1.82006	FALSE	2.20583e-07	0.0313079	shared
chr1_220102036_ENSG00000118873	ENSG00000118873	RAB3GAP2	rs2789788	-0.0528497	-0.0698886	0.756199	FALSE	5.14033e-14	1.66576e-06	shared
chr1_22018600_ENSG00000070831	ENSG00000070831	CDC42	rs3117048	-0.0567734	-0.121802	0.466114	TRUE	1.11022e-16	1.11022e-16	Bigger effect in GTEx
chr1_22018600_ENSG00000218510	ENSG00000218510	LINC00339	rs3117048	-0.150536	-0.150956	0.997218	FALSE	0	2.03048e-06	shared
chr1_220227667_ENSG00000162813	ENSG00000162813	BPNT1	rs6541127	0.060604	0.0437951	1.38381	FALSE	0.000132722	0.0318276	shared
chr1_220772019_ENSG00000117791	ENSG00000117791	2002-03-01	rs7556561	-0.223387	-0.404211	0.552651	FALSE	1.11022e-16	1.44329e-15	shared
chr1_220811022_ENSG00000221571	ENSG00000221571	RNU6ATAC35P	rs11118607	-0.0795985	-0.104943	0.758493	FALSE	4.24361e-08	0.000764256	shared
chr1_222577692_ENSG00000143498	ENSG00000143498	TAF1A	rs2936033	0.111321	0.206161	0.539971	FALSE	1.34628e-20	5.07446e-08	shared
chr1_222577692_ENSG00000186063	ENSG00000186063	AIDA	rs2936033	0.0412619	0.0291477	1.41561	FALSE	0.00339975	0.0807694	shared
chr1_222618647_ENSG00000154305	ENSG00000154305	MIA3	rs74145508	-0.064201	-0.021948	2.92514	TRUE	1.05798e-07	0.259406	Bigger effect in GAinS
chr1_222763845_ENSG00000197520	ENSG00000197520	FAM177B	rs28765200	0.105153	0.26151	0.402099	TRUE	5.79501e-09	1.29536e-12	Bigger effect in GTEx
chr1_223672460_ENSG00000203697	ENSG00000203697	CAPN8	rs4653520	-0.0458082	-0.103259	0.443624	TRUE	2.57275e-05	0.00773635	Bigger effect in GTEx
chr1_223754112_ENSG00000143514	ENSG00000143514	TP53BP2	rs28370088	-0.0406782	0.017661	-2.30329	TRUE	0.00264629	0.319834	Bigger effect in GAinS
chr1_224030225_ENSG00000272645	ENSG00000272645	GTF2IP20	rs10916170	0.151306	0.502549	0.301077	TRUE	5.44732e-33	2.00822e-44	Bigger effect in GTEx
chr1_224051601_ENSG00000185495	ENSG00000185495	AC138393.1	rs4653899	0.0916392	0.108663	0.843334	FALSE	4.08199e-05	0.00626291	shared
chr1_224118462_ENSG00000143756	ENSG00000143756	FBXO28	rs7511895	0.0555589	0.127345	0.436285	TRUE	7.36363e-14	6.97341e-13	Bigger effect in GTEx
chr1_224192776_ENSG00000143753	ENSG00000143753	DEGS1	rs1060386	0.0970409	0.192724	0.503521	FALSE	3.65932e-08	7.2551e-08	shared
chr1_224339200_ENSG00000143748	ENSG00000143748	NVL	rs6691689	0.164496	0.323884	0.507884	FALSE	5.18681e-18	5.34566e-10	shared
chr1_224357708_ENSG00000143771	ENSG00000143771	CNIH4	rs11803981	-0.16247	-0.131542	1.23513	FALSE	2.22045e-16	2.22045e-16	shared
chr1_224452913_ENSG00000143786	ENSG00000143786	CNIH3	rs150873275	0.157341	0.178813	0.879915	FALSE	8.82248e-17	1.64895e-05	shared
chr1_22458842_ENSG00000184677	ENSG00000184677	ZBTB40	rs55691792	0.142884	0.199729	0.715391	FALSE	9.18532e-39	7.39018e-25	shared
chr1_2249085_ENSG00000162585	ENSG00000162585	FAAP20	rs260513	-0.0484612	-0.104295	0.464657	TRUE	2.08845e-06	7.44918e-08	Bigger effect in GTEx
chr1_225811074_ENSG00000143742	ENSG00000143742	SRP9	rs61837995	0.0530034	0.0558884	0.948379	FALSE	2.1947e-07	0.000327576	shared
chr1_225877050_ENSG00000196187	ENSG00000196187	TMEM63A	rs76975982	-0.192824	-0.228146	0.845178	FALSE	1.46549e-14	1.93852e-06	shared
chr1_225881845_ENSG00000242861	ENSG00000242861	AL591895.1	rs3766940	-0.155426	-0.108844	1.42797	FALSE	0.000664083	0.0462627	shared
chr1_226070308_ENSG00000163041	ENSG00000163041	H3-3A	rs6678547	0.232603	0.24599	0.945582	FALSE	3.13854e-124	8.94358e-44	shared
chr1_226108902_ENSG00000183814	ENSG00000183814	LIN9	rs10915936	0.0483725	0.0319476	1.51412	FALSE	0.000925419	0.132797	shared
chr1_226167964_ENSG00000143811	ENSG00000143811	PYCR2	rs12411261	0.258471	0.356855	0.724302	FALSE	5.55577e-20	1.31828e-07	shared
chr1_226286431_ENSG00000185155	ENSG00000185155	MIXL1	rs10799347	0.0398461	0.0269975	1.47592	FALSE	0.00493673	0.174676	shared
chr1_226356281_ENSG00000143799	ENSG00000143799	PARP1	rs6675427	0.0722343	0.0851849	0.847971	FALSE	1.42946e-11	1.41161e-06	shared
chr1_2263678_ENSG00000157933	ENSG00000157933	SKI	rs7547453	0.0645612	0.0592457	1.08972	FALSE	8.63759e-07	0.00126409	shared
chr1_22647804_ENSG00000173369	ENSG00000173369	C1QB	rs9434	0.300133	0.118093	2.5415	TRUE	4.90297e-09	1.52421e-05	Bigger effect in GAinS
chr1_22647804_ENSG00000173372	ENSG00000173372	C1QA	rs9434	0.272131	0.123581	2.20204	TRUE	1.43536e-07	9.45986e-06	Bigger effect in GAinS
chr1_22652153_ENSG00000159189	ENSG00000159189	C1QC	rs17433222	0.21176	0.104717	2.02221	TRUE	3.37821e-05	0.000397103	Bigger effect in GAinS
chr1_226656977_ENSG00000228382	ENSG00000228382	ITPKB-IT1	rs12568026	-0.125208	-0.104757	1.19522	FALSE	4.46317e-06	0.0104045	shared
chr1_226758652_ENSG00000143772	ENSG00000143772	ITPKB	rs11581975	0.0615313	0.0737244	0.834612	FALSE	1.61058e-09	9.78789e-06	shared
chr1_227236245_ENSG00000143776	ENSG00000143776	CDC42BPA	rs74140145	-0.0912985	-0.187299	0.487447	TRUE	2.18558e-05	7.37959e-06	Bigger effect in GTEx
chr1_227326366_ENSG00000143801	ENSG00000143801	PSEN2	rs4233225	-0.114585	-0.116976	0.97956	FALSE	2.25926e-10	0.000154081	shared
chr1_22734458_ENSG00000133216	ENSG00000133216	EPHB2	rs28455953	-0.328863	-0.624006	0.527018	FALSE	9.76996e-15	0	shared
chr1_228109044_ENSG00000162910	ENSG00000162910	MRPL55	rs849749	0.0759712	0.0385569	1.97036	FALSE	3.86342e-15	0.00562828	shared
chr1_228196836_ENSG00000181873	ENSG00000181873	IBA57	rs72757824	0.106091	0.427519	0.248154	TRUE	4.44589e-12	8.69386e-37	Bigger effect in GTEx
chr1_228201833_ENSG00000162913	ENSG00000162913	OBSCN-AS1	rs10916278	0.0373158	0.102132	0.365367	TRUE	0.000143337	0.00334727	Bigger effect in GTEx
chr1_228398136_ENSG00000154370	ENSG00000154370	TRIM11	rs474600	0.0650282	0.00841924	7.72377	TRUE	0.000860661	0.39202	Bigger effect in GAinS
chr1_228418798_ENSG00000154358	ENSG00000154358	OBSCN	rs148602137	0.191105	0.112013	1.70611	FALSE	3.58285e-05	0.00798371	shared
chr1_228500247_ENSG00000168159	ENSG00000168159	RNF187	rs12084511	0.157381	0.210776	0.746675	FALSE	7.52984e-25	1.07208e-11	shared
chr1_228546047_ENSG00000181218	ENSG00000181218	H2AW	rs1925722	0.0869104	0.0860402	1.01011	FALSE	0.00197503	0.00724963	shared
chr1_228801985_ENSG00000196890	ENSG00000196890	H2BU1	rs190251	0.0336171	-0.0194212	-1.73095	TRUE	0.00313012	0.238595	Bigger effect in GAinS
chr1_229134064_ENSG00000116574	ENSG00000116574	RHOU	rs12057716	0.25161	0.117896	2.13417	TRUE	5.07269e-07	0.00685649	Bigger effect in GAinS
chr1_229327767_ENSG00000154429	ENSG00000154429	CCSAP	rs435201	-0.144331	-0.178287	0.809542	FALSE	0	0	shared
chr1_230574943_ENSG00000135775	ENSG00000135775	COG2	rs3888630	-0.0462774	-0.0827766	0.559063	FALSE	3.84053e-08	1.19165e-05	shared
chr1_230978849_ENSG00000143643	ENSG00000143643	TTC13	rs11122174	-0.142262	-0.173862	0.81825	FALSE	1.11022e-16	1.54987e-13	shared
chr1_230999121_ENSG00000173409	ENSG00000173409	ARV1	rs11122186	-0.126329	-0.153569	0.822623	FALSE	3.13527e-13	1.79583e-05	shared
chr1_231037633_ENSG00000182118	ENSG00000182118	FAM89A	rs4378192	-0.450244	-0.0392332	11.4761	TRUE	1.11022e-16	0.124349	Bigger effect in GAinS
chr1_23105853_ENSG00000169641	ENSG00000169641	LUZP1	rs1208930	0.102949	0.108184	0.95161	FALSE	1.72711e-14	1.05971e-05	shared
chr1_231257773_ENSG00000116906	ENSG00000116906	GNPAT	rs3767761	0.0696023	0.0125812	5.53225	TRUE	1.41111e-23	0.23843	Bigger effect in GAinS
chr1_231366564_ENSG00000116903	ENSG00000116903	EXOC8	rs1435166	-0.0645013	-0.0545768	1.18185	FALSE	2.33147e-15	1.2435e-05	shared
chr1_231386988_ENSG00000010072	ENSG00000010072	SPRTN	rs2749700	-0.0604726	-0.0599449	1.0088	FALSE	1.85871e-10	0.00104316	shared
chr1_231575743_ENSG00000116918	ENSG00000116918	TSNAX	rs1765782	-0.0332332	0.00455509	-7.29584	TRUE	0.00130749	0.369753	Bigger effect in GAinS
chr1_231632793_ENSG00000162946	ENSG00000162946	DISC1	rs751229	-0.237632	-0.307187	0.773574	FALSE	-2.22045e-16	-2.22045e-16	shared
chr1_23206502_ENSG00000004487	ENSG00000004487	KDM1A	rs856508	-0.0288326	-0.0230637	1.25013	FALSE	0.00259866	0.0773505	shared
chr1_232812506_ENSG00000212916	ENSG00000212916	MAP10	rs2357332	-0.192677	-0.293595	0.656268	FALSE	6.29576e-11	1.81392e-07	shared
chr1_23330682_ENSG00000125944	ENSG00000125944	HNRNPR	rs4648861	-0.0357346	-0.0308602	1.15795	FALSE	0.000177633	0.0319396	shared
chr1_233379325_ENSG00000143674	ENSG00000143674	MAP3K21	rs963982	0.14161	0.177526	0.797685	FALSE	1.20513e-16	5.71046e-05	shared
chr1_23371124_ENSG00000125945	ENSG00000125945	ZNF436	rs638722	0.0763659	0.0201876	3.78281	TRUE	1.01589e-07	0.264346	Bigger effect in GAinS
chr1_23371124_ENSG00000249087	ENSG00000249087	ZNF436-AS1	rs638722	-0.0556326	-0.0176177	3.15777	TRUE	0.000896506	0.300236	Bigger effect in GAinS
chr1_234379389_ENSG00000168275	ENSG00000168275	COA6	rs6681034	0.256475	0.351886	0.728859	FALSE	1.14069e-107	4.65941e-54	shared
chr1_234379862_ENSG00000231663	ENSG00000231663	COA6-AS1	rs6695813	0.332073	0.731696	0.45384	TRUE	5.75028e-60	5.1935e-26	Bigger effect in GTEx
chr1_23445619_ENSG00000007968	ENSG00000007968	E2F2	rs78882457	-0.220841	-0.0188702	11.7032	TRUE	0.00132229	0.355381	Bigger effect in GAinS
chr1_234473367_ENSG00000059588	ENSG00000059588	TARBP1	rs271776	0.0661218	0.0846011	0.781571	FALSE	1.13251e-08	5.31605e-07	shared
chr1_234975037_ENSG00000238005	ENSG00000238005	AL391832.2	rs3738621	0.241258	0.182361	1.32297	FALSE	3.1068e-18	4.49338e-11	shared
chr1_2350540_ENSG00000272420	ENSG00000272420	AL513477.2	rs1039064	0.0402984	0.0492235	0.818682	FALSE	0.00146546	0.0857703	shared
chr1_235104702_ENSG00000173726	ENSG00000173726	TOMM20	rs7554276	-0.0230594	-0.00853576	2.70151	TRUE	0.00707413	0.289417	Bigger effect in GAinS
chr1_2351215_ENSG00000116151	ENSG00000116151	MORN1	rs61762095	-0.119882	-0.184398	0.650128	FALSE	6.88338e-15	2.30771e-05	shared
chr1_2351678_ENSG00000269896	ENSG00000269896	AL513477.1	rs4648831	-0.0977637	-0.261382	0.374025	TRUE	2.66454e-15	8.92829e-09	Bigger effect in GTEx
chr1_235484709_ENSG00000162885	ENSG00000162885	B3GALNT2	rs291388	-0.482394	-0.337183	1.43066	FALSE	1.11022e-16	1.11022e-16	shared
chr1_236027513_ENSG00000116962	ENSG00000116962	NID1	rs6429466	0.108275	0.174047	0.622101	FALSE	1.31151e-06	5.0482e-08	shared
chr1_236143525_ENSG00000077585	ENSG00000077585	GPR137B	rs7543562	-0.30286	-0.304464	0.994733	FALSE	-2.22045e-16	-2.22045e-16	shared
chr1_236219019_ENSG00000086619	ENSG00000086619	ERO1B	rs1749600	0.074634	0.0757215	0.985638	FALSE	2.70377e-09	4.88002e-05	shared
chr1_236554129_ENSG00000116977	ENSG00000116977	LGALS8	rs142705272	-0.311351	-0.363081	0.857525	FALSE	0	2.88658e-15	shared
chr1_23695247_ENSG00000142676	ENSG00000142676	RPL11	rs3820033	-0.0469824	-0.0425855	1.10325	FALSE	1.41548e-05	0.00224999	shared
chr1_23713216_ENSG00000117308	ENSG00000117308	GALE	rs1980476	0.0450075	0.058078	0.774949	FALSE	0.000143396	0.00590644	shared
chr1_23719330_ENSG00000188529	ENSG00000188529	SRSF10	rs519202	0.0292215	0.035178	0.830675	FALSE	0.000688027	0.00492229	shared
chr1_23723434_ENSG00000011007	ENSG00000011007	ELOA	rs2492600	0.114414	0.250552	0.456648	TRUE	3.39794e-72	6.94164e-21	Bigger effect in GTEx
chr1_23801374_ENSG00000236810	ENSG00000236810	ELOA-AS1	rs12031592	0.0733276	0.173865	0.42175	TRUE	1.47238e-13	6.62326e-06	Bigger effect in GTEx
chr1_23832285_ENSG00000179163	ENSG00000179163	FUCA1	rs6424116	-0.229194	-0.282219	0.812117	FALSE	0	0	shared
chr1_23839701_ENSG00000117305	ENSG00000117305	HMGCL	rs12123991	-0.0604044	-0.097212	0.621368	FALSE	2.22045e-16	2.46988e-08	shared
chr1_2396376_ENSG00000157916	ENSG00000157916	RER1	rs2840532	0.0150524	-0.00013049	-115.353	TRUE	0.00322555	0.484418	Bigger effect in GAinS
chr1_239651483_ENSG00000233355	ENSG00000233355	CHRM3-AS2	rs16832154	-0.756603	-0.898763	0.841827	FALSE	1.11022e-16	1.11022e-16	shared
chr1_241626846_ENSG00000054277	ENSG00000054277	OPN3	rs587640	0.225912	0.321813	0.701997	FALSE	2.5877e-68	5.95806e-19	shared
chr1_241647166_ENSG00000203668	ENSG00000203668	CHML	rs594163	-0.0664028	-0.0417648	1.58992	FALSE	3.4286e-06	0.0196373	shared
chr1_24192947_ENSG00000185436	ENSG00000185436	IFNLR1	rs59960858	0.0864105	0.0797576	1.08341	FALSE	0.00182199	0.0150653	shared
chr1_2420707_ENSG00000149527	ENSG00000149527	PLCH2	rs12731309	0.363999	0.33335	1.09194	FALSE	3.6392e-57	2.36615e-55	shared
chr1_243233024_ENSG00000253326	ENSG00000253326	AL606534.4	rs10926974	0.0744517	0.205001	0.363178	TRUE	1.75834e-13	3.86101e-07	Bigger effect in GTEx
chr1_243268352_ENSG00000143702	ENSG00000143702	CEP170	rs10926978	0.0993927	0.130699	0.76047	FALSE	1.05336e-28	1.84944e-12	shared
chr1_243295200_ENSG00000054282	ENSG00000054282	SDCCAG8	rs3943093	0.200253	0.422053	0.474473	TRUE	1.02363e-95	1.55704e-49	Bigger effect in GTEx
chr1_24405200_ENSG00000001460	ENSG00000001460	STPG1	rs6687210	0.0929241	0.213245	0.435761	TRUE	2.62318e-07	2.95346e-05	Bigger effect in GTEx
chr1_244321534_ENSG00000035687	ENSG00000035687	ADSS2	rs59022520	-0.113303	-0.135421	0.836673	FALSE	-2.22045e-16	6.07466e-10	shared
chr1_24456902_ENSG00000001461	ENSG00000001461	NIPAL3	rs2235559	0.0759654	0.098153	0.773949	FALSE	1.28983e-09	3.52418e-06	shared
chr1_244836094_ENSG00000203667	ENSG00000203667	COX20	rs10927331	0.069255	0.0995709	0.695534	FALSE	3.02016e-05	0.0143682	shared
chr1_245015869_ENSG00000203666	ENSG00000203666	EFCAB2	rs1196365	-0.204505	-0.258268	0.791832	FALSE	0	0	shared
chr1_245016658_ENSG00000272195	ENSG00000272195	AL356512.1	rs10927369	0.116788	0.507284	0.230223	TRUE	1.09074e-27	9.249e-27	Bigger effect in GTEx
chr1_246417416_ENSG00000185420	ENSG00000185420	SMYD3	rs6673291	-0.0581345	-0.0414922	1.40109	FALSE	0.000104739	0.0331711	shared
chr1_246721162_ENSG00000143653	ENSG00000143653	SCCPDH	rs7550467	-0.132104	-0.195251	0.676585	FALSE	8.88178e-16	2.20569e-11	shared
chr1_246776641_ENSG00000223519	ENSG00000223519	KIF28P	rs6685364	0.115749	0.15975	0.724561	FALSE	3.51322e-08	6.69868e-05	shared
chr1_246952343_ENSG00000153207	ENSG00000153207	AHCTF1	rs61852576	-0.169714	-0.30318	0.559781	FALSE	0	0	shared
chr1_247104366_ENSG00000188295	ENSG00000188295	ZNF669	rs2270616	0.148365	0.202692	0.731972	FALSE	7.23064e-31	4.60796e-08	shared
chr1_247162162_ENSG00000196418	ENSG00000196418	ZNF124	rs76962482	-0.139537	-0.330229	0.422545	TRUE	1.55964e-12	2.23371e-07	Bigger effect in GTEx
chr1_247192716_ENSG00000227671	ENSG00000227671	AL390728.4	rs10924955	-0.217776	-0.301296	0.722798	FALSE	0	0	shared
chr1_247394634_ENSG00000162711	ENSG00000162711	NLRP3	rs6689545	0.514168	0.353315	1.45527	FALSE	2.92683e-21	5.88295e-11	shared
chr1_247539584_ENSG00000169224	ENSG00000169224	GCSAML	rs10925076	0.130412	0.179673	0.725833	FALSE	1.60052e-06	4.47532e-05	shared
chr1_247848994_ENSG00000162722	ENSG00000162722	TRIM58	rs7530535	0.158479	0.145089	1.09229	FALSE	6.46759e-15	1.44435e-15	shared
chr1_247873029_ENSG00000238243	ENSG00000238243	OR2W3	rs56299556	-0.199521	-0.231701	0.861115	FALSE	0	0	shared
chr1_248916508_ENSG00000233084	ENSG00000233084	RPL23AP25	rs6704311	-0.0979506	-0.239056	0.409738	TRUE	9.39518e-06	0.00223309	Bigger effect in GTEx
chr1_2523270_ENSG00000157881	ENSG00000157881	PANK4	rs2494625	-0.0464126	-0.0862672	0.53801	FALSE	2.23781e-06	4.45302e-06	shared
chr1_25400345_ENSG00000183726	ENSG00000183726	TMEM50A	rs582717	-0.102353	-0.125123	0.818017	FALSE	-2.22045e-16	2.12053e-14	shared
chr1_25400345_ENSG00000187010	ENSG00000187010	RHD	rs582717	-0.489764	-0.626392	0.781881	FALSE	1.11022e-16	1.11022e-16	shared
chr1_25400345_ENSG00000224183	ENSG00000224183	SDHDP6	rs582717	-0.564615	-0.503887	1.12052	FALSE	1.11022e-16	1.11022e-16	shared
chr1_25400345_ENSG00000261349	ENSG00000261349	AL031432.2	rs582717	-0.443047	-0.653965	0.677479	FALSE	2.22045e-16	2.22045e-16	shared
chr1_25566389_ENSG00000157978	ENSG00000157978	LDLRAP1	rs3924486	0.12166	0.229562	0.529967	FALSE	2.02154e-22	2.80764e-37	shared
chr1_2564775_ENSG00000157870	ENSG00000157870	PRXL2B	rs10910090	-0.117211	-0.251711	0.46566	TRUE	0	0	Bigger effect in GTEx
chr1_25878717_ENSG00000182749	ENSG00000182749	PAQR7	rs10449775	0.0733328	0.0526862	1.39188	FALSE	0.00100501	0.0170062	shared
chr1_2593018_ENSG00000142606	ENSG00000142606	MMEL1	rs745367	-0.244289	-0.475962	0.513255	FALSE	0	0	shared
chr1_26199176_ENSG00000158062	ENSG00000158062	UBXN11	rs7517584	-0.201009	-0.200172	1.00418	FALSE	1.11022e-16	9.97292e-09	shared
chr1_26242435_ENSG00000142669	ENSG00000142669	SH3BGRL3	rs11247880	-0.0648496	-0.108525	0.597553	FALSE	2.34729e-07	4.39491e-10	shared
chr1_26255600_ENSG00000176092	ENSG00000176092	CRYBG2	rs3795686	0.19531	0.206164	0.947351	FALSE	3.64735e-21	1.16142e-06	shared
chr1_26320235_ENSG00000169442	ENSG00000169442	CD52	rs1071849	0.479046	0.417448	1.14756	FALSE	2.05286e-101	6.75557e-55	shared
chr1_26340318_ENSG00000142675	ENSG00000142675	CNKSR1	rs10902741	0.0830211	-0.0279913	-2.96597	TRUE	0.0101072	0.300061	Bigger effect in GAinS
chr1_26359664_ENSG00000176083	ENSG00000176083	ZNF683	rs11247931	-0.227254	-0.213913	1.06237	FALSE	1.57336e-07	1.59886e-09	shared
chr1_26485807_ENSG00000117682	ENSG00000117682	DHDDS	rs12024530	-0.0730616	-0.196167	0.372447	TRUE	1.02141e-14	1.2147e-12	Bigger effect in GTEx
chr1_26781754_ENSG00000060642	ENSG00000060642	PIGV	rs12685	-0.337089	-0.348382	0.967584	FALSE	-2.22045e-16	-2.22045e-16	shared
chr1_26886550_ENSG00000142751	ENSG00000142751	GPN2	rs3929859	-0.0380569	-0.0173304	2.19597	TRUE	0.0011445	0.229892	Bigger effect in GAinS
chr1_26958422_ENSG00000142733	ENSG00000142733	MAP3K6	rs79598313	-0.418894	-0.316824	1.32217	FALSE	1.0797e-07	0.00108182	shared
chr1_27261682_ENSG00000186501	ENSG00000186501	TMEM222	rs7521203	0.108689	0.106488	1.02067	FALSE	4.5689e-07	0.000358349	shared
chr1_27502876_ENSG00000158195	ENSG00000158195	WASF2	rs77630149	0.0923391	0.113439	0.813998	FALSE	2.51276e-09	3.25305e-05	shared
chr1_27882855_ENSG00000130775	ENSG00000130775	THEMIS2	rs3766400	-0.0624439	-0.0936181	0.667006	FALSE	1.40588e-12	1.59661e-09	shared
chr1_27899870_ENSG00000117748	ENSG00000117748	RPA2	rs11247711	0.246836	0.360134	0.685401	FALSE	8.68422e-61	4.54723e-23	shared
chr1_27901154_ENSG00000130768	ENSG00000130768	SMPDL3B	rs6679432	-0.179758	-0.288272	0.623572	FALSE	-2.22045e-16	4.44089e-15	shared
chr1_27924005_ENSG00000158161	ENSG00000158161	EYA3	rs7541892	0.133861	0.0734767	1.82181	FALSE	2.0845e-12	0.0227388	shared
chr1_27955781_ENSG00000158156	ENSG00000158156	XKR8	rs3813803	-0.0576415	-0.0602593	0.956559	FALSE	7.34366e-06	0.000144488	shared
chr1_2800059_ENSG00000215912	ENSG00000215912	TTC34	rs897628	0.0497298	0.247518	0.200914	TRUE	9.93742e-07	5.23735e-11	Bigger effect in GTEx
chr1_28243838_ENSG00000126698	ENSG00000126698	DNAJC8	rs534121	-0.103557	-0.228589	0.453027	TRUE	2.22045e-16	2.22045e-16	Bigger effect in GTEx
chr1_28245969_ENSG00000130770	ENSG00000130770	ATP5IF1	rs568095	-0.15396	-0.198996	0.773685	FALSE	-2.22045e-16	1.39888e-12	shared
chr1_28247845_ENSG00000130766	ENSG00000130766	SESN2	rs479144	-0.155765	-0.160495	0.970528	FALSE	0	1.13071e-08	shared
chr1_28248629_ENSG00000270605	ENSG00000270605	AL353622.1	rs546569	-0.0753018	-0.052523	1.43369	FALSE	0.000381004	0.0733589	shared
chr1_28349584_ENSG00000204138	ENSG00000204138	PHACTR4	rs4908398	-0.112508	-0.280145	0.401608	TRUE	-2.22045e-16	-2.22045e-16	Bigger effect in GTEx
chr1_28539198_ENSG00000130772	ENSG00000130772	MED18	rs2795321	-0.042857	-0.0488085	0.878065	FALSE	0.000611685	0.00567868	shared
chr1_28649045_ENSG00000198492	ENSG00000198492	YTHDF2	rs9426392	-0.0342967	-0.054635	0.627742	FALSE	0.000174073	0.00187109	shared
chr1_28843047_ENSG00000279443	ENSG00000279443	AL513497.1	rs3766951	-0.0300238	-0.0125594	2.39055	TRUE	0.0020363	0.318753	Bigger effect in GAinS
chr1_29123287_ENSG00000159023	ENSG00000159023	EPB41	rs506807	0.14642	0.149399	0.980055	FALSE	7.92216e-15	5.61223e-06	shared
chr1_29240581_ENSG00000060656	ENSG00000060656	PTPRU	rs35903108	0.242348	0.25997	0.932214	FALSE	2.44401e-05	0.0175961	shared
chr1_30721937_ENSG00000162511	ENSG00000162511	LAPTM5	rs74765249	0.0664479	0.0552055	1.20365	FALSE	1.1681e-12	0.000185336	shared
chr1_30735195_ENSG00000162510	ENSG00000162510	MATN1	rs35351292	-0.0988536	-0.180371	0.548056	FALSE	1.03098e-11	5.34853e-06	shared
chr1_30987491_ENSG00000162512	ENSG00000162512	SDC3	rs7516039	-0.129912	-0.130415	0.996139	FALSE	3.51963e-06	0.000125208	shared
chr1_31261079_ENSG00000121766	ENSG00000121766	ZCCHC17	rs12121460	0.0675723	0.0680647	0.992765	FALSE	1.89678e-06	0.00844691	shared
chr1_31400678_ENSG00000168528	ENSG00000168528	SERINC2	rs1566960	-0.753137	-0.609056	1.23657	FALSE	1.11022e-16	1.11022e-16	shared
chr1_31626178_ENSG00000162517	ENSG00000162517	PEF1	rs6663012	-0.0380658	-0.0739988	0.514411	FALSE	2.24182e-05	2.04551e-06	shared
chr1_31827475_ENSG00000134668	ENSG00000134668	SPOCD1	rs12749138	-0.148611	-0.108839	1.36543	FALSE	2.09882e-05	0.000203631	shared
chr1_32191963_ENSG00000084623	ENSG00000084623	EIF3I	rs2281385	-0.0479643	-0.0432996	1.10773	FALSE	0.000479291	0.0142954	shared
chr1_32500365_ENSG00000225828	ENSG00000225828	FAM229A	rs72668547	0.0875322	0.108691	0.805328	FALSE	0.00101007	0.00433331	shared
chr1_32650943_ENSG00000162521	ENSG00000162521	RBBP4	rs389409	0.0880093	0.152729	0.576245	FALSE	3.51174e-07	1.07686e-05	shared
chr1_32655440_ENSG00000176261	ENSG00000176261	ZBTB8OS	rs2786172	0.224582	0.301283	0.745417	FALSE	1.02503e-17	1.10379e-10	shared
chr1_32725020_ENSG00000162522	ENSG00000162522	KIAA1522	rs114184367	-0.489335	-0.588536	0.831444	FALSE	2.22045e-16	1.31033e-11	shared
chr1_32936571_ENSG00000121900	ENSG00000121900	TMEM54	rs8040	0.270537	0.168146	1.60894	FALSE	1.1526e-20	5.13753e-05	shared
chr1_33002675_ENSG00000004455	ENSG00000004455	AK2	rs10914641	-0.0405324	-0.0710295	0.570642	FALSE	1.16628e-06	2.85195e-05	shared
chr1_33134571_ENSG00000278997	ENSG00000278997	AL662907.1	rs12035312	0.0915149	0.226001	0.404932	TRUE	2.62333e-13	2.95417e-08	Bigger effect in GTEx
chr1_33283426_ENSG00000160094	ENSG00000160094	ZNF362	rs10914677	0.0892714	0.115598	0.772261	FALSE	8.33253e-10	4.52289e-07	shared
chr1_33324895_ENSG00000222112	ENSG00000222112	RN7SKP16	rs11554674	-0.109356	-0.0789746	1.3847	FALSE	5.97025e-11	0.000638219	shared
chr1_33373940_ENSG00000184389	ENSG00000184389	A3GALT2	rs10429859	0.356601	0.488688	0.72971	FALSE	4.34083e-83	2.96554e-49	shared
chr1_34814065_ENSG00000187513	ENSG00000187513	GJA4	rs9425913	-0.0784667	-0.0967327	0.81117	FALSE	4.30023e-07	0.0030502	shared
chr1_35272220_ENSG00000020129	ENSG00000020129	NCDN	rs16837249	0.126111	0.0642085	1.96408	FALSE	0.0069231	0.194147	shared
chr1_35336748_ENSG00000239636	ENSG00000239636	AC004865.2	rs79205385	-0.216276	-0.275039	0.786349	FALSE	1.99858e-05	0.0020711	shared
chr1_35730208_ENSG00000142686	ENSG00000142686	C1orf216	rs6661867	-0.180449	-0.204157	0.883871	FALSE	0	3.89911e-06	shared
chr1_36172107_ENSG00000116871	ENSG00000116871	MAP7D1	rs795047	-0.177271	-0.336542	0.526742	FALSE	1.11022e-16	1.11022e-16	shared
chr1_36188076_ENSG00000142694	ENSG00000142694	EVA1B	rs522468	0.113548	0.11024	1.03	FALSE	7.85914e-08	7.13868e-06	shared
chr1_3622518_ENSG00000116213	ENSG00000116213	WRAP73	rs10909989	0.0645176	0.123676	0.521668	FALSE	3.82825e-12	1.70157e-07	shared
chr1_3622917_ENSG00000158109	ENSG00000158109	TPRG1L	rs10909990	-0.0638975	-0.0731688	0.873289	FALSE	1.08871e-10	0.000259156	shared
chr1_36464495_ENSG00000116898	ENSG00000116898	MRPS15	rs3806288	0.0815231	0.101986	0.799357	FALSE	7.29242e-05	0.000311312	shared
chr1_37474398_ENSG00000233621	ENSG00000233621	LINC01137	rs75785507	-0.237288	-0.346787	0.684246	FALSE	-2.22045e-16	-2.22045e-16	shared
chr1_37556851_ENSG00000134697	ENSG00000134697	GNL2	rs2273014	0.0542718	0.104008	0.521806	FALSE	1.67409e-11	5.0102e-07	shared
chr1_37578039_ENSG00000163875	ENSG00000163875	MEAF6	rs11590010	-0.246329	-0.45137	0.545736	FALSE	0	0	shared
chr1_37691230_ENSG00000116922	ENSG00000116922	C1orf109	rs3762352	0.270763	0.315808	0.857367	FALSE	2.64197e-83	5.67334e-17	shared
chr1_3775163_ENSG00000235169	ENSG00000235169	SMIM1	rs1175549	0.291183	0.579307	0.502641	FALSE	5.2042e-22	1.24888e-69	shared
chr1_37880724_ENSG00000204084	ENSG00000204084	INPP5B	rs9701812	-0.259585	-0.494106	0.525363	FALSE	1.11022e-16	1.11022e-16	shared
chr1_37898557_ENSG00000197982	ENSG00000197982	C1orf122	rs61776676	0.111261	0.0831541	1.338	FALSE	4.78532e-11	0.000583171	shared
chr1_37957563_ENSG00000183431	ENSG00000183431	SF3A3	rs28507204	0.437802	0.630063	0.694854	FALSE	3.54389e-85	8.26161e-46	shared
chr1_37977547_ENSG00000183386	ENSG00000183386	FHL3	rs35655346	0.576074	0.515092	1.11839	FALSE	5.61823e-66	1.02737e-28	shared
chr1_37990434_ENSG00000183520	ENSG00000183520	UTP11	rs4072980	0.0462485	0.113199	0.408558	TRUE	1.31052e-09	6.389e-07	Bigger effect in GTEx
chr1_3831016_ENSG00000116198	ENSG00000116198	CEP104	rs6424058	0.223618	0.546162	0.409435	TRUE	1.45876e-178	4.15293e-84	Bigger effect in GTEx
chr1_3889510_ENSG00000198912	ENSG00000198912	C1orf174	rs4075974	0.136103	0.320991	0.424009	TRUE	1.66347e-42	1.21002e-26	Bigger effect in GTEx
chr1_39011963_ENSG00000174574	ENSG00000174574	AKIRIN1	rs7538228	0.0764952	0.0587895	1.30117	FALSE	1.38071e-15	0.0031804	shared
chr1_39026790_ENSG00000168653	ENSG00000168653	NDUFS5	rs3768324	-0.163045	-0.267749	0.608948	FALSE	0	0	shared
chr1_39570014_ENSG00000090621	ENSG00000090621	PABPC4	rs17513135	-0.0570121	-0.0893723	0.637916	FALSE	1.81805e-05	1.07612e-08	shared
chr1_39790200_ENSG00000084072	ENSG00000084072	PPIE	rs230280	0.108418	0.330023	0.328516	TRUE	1.32277e-22	5.59221e-23	Bigger effect in GTEx
chr1_39790200_ENSG00000116985	ENSG00000116985	BMP8B	rs230280	-0.143045	-0.0691243	2.06939	TRUE	4.66294e-15	0.0380571	Bigger effect in GAinS
chr1_39837431_ENSG00000116990	ENSG00000116990	MYCL	rs6693076	-0.0948715	-0.09588	0.989481	FALSE	1.83656e-08	1.76873e-05	shared
chr1_39896789_ENSG00000043514	ENSG00000043514	TRIT1	rs3117086	0.111285	0.148168	0.751076	FALSE	1.14556e-17	9.92036e-06	shared
chr1_40086603_ENSG00000131236	ENSG00000131236	CAP1	rs3122434	-0.0645497	-0.00597494	10.8034	TRUE	9.06566e-10	0.357567	Bigger effect in GAinS
chr1_40097321_ENSG00000131238	ENSG00000131238	PPT1	rs6600313	0.683716	0.56055	1.21972	FALSE	6.34828e-249	1.54091e-80	shared
chr1_40137562_ENSG00000259943	ENSG00000259943	AL050341.2	rs11800679	-0.116814	-0.162583	0.718488	FALSE	2.82296e-10	8.72561e-05	shared
chr1_40417423_ENSG00000049089	ENSG00000049089	COL9A2	rs2235701	0.209636	0.0456615	4.59109	TRUE	0.0241705	0.188649	Bigger effect in GAinS
chr1_40523948_ENSG00000164002	ENSG00000164002	EXO5	rs6699445	0.197721	0.259648	0.761498	FALSE	1.18755e-29	6.46923e-10	shared
chr1_40554632_ENSG00000238287	ENSG00000238287	AL603839.3	rs4660423	-0.0661563	-0.0836673	0.790707	FALSE	1.27193e-05	0.0401952	shared
chr1_40575321_ENSG00000187815	ENSG00000187815	ZFP69	rs72941505	-0.102396	-0.152529	0.671324	FALSE	3.47766e-12	3.48353e-05	shared
chr1_40890956_ENSG00000179862	ENSG00000179862	CITED4	rs35873233	0.586876	0.485508	1.20879	FALSE	2.34272e-91	1.67633e-38	shared
chr1_40956524_ENSG00000117016	ENSG00000117016	RIMS3	rs28570583	0.0743777	0.0469542	1.58405	FALSE	0.0012839	0.0856044	shared
chr1_40967812_ENSG00000010803	ENSG00000010803	SCMH1	rs7533657	0.0562428	0.0438597	1.28233	FALSE	2.31005e-05	0.0159064	shared
chr1_40971745_ENSG00000171793	ENSG00000171793	CTPS1	rs10789262	0.0761891	0.162965	0.467518	TRUE	3.39165e-10	3.93641e-16	Bigger effect in GTEx
chr1_41056250_ENSG00000204060	ENSG00000204060	FOXO6	rs35201793	0.0678379	0.104293	0.650457	FALSE	2.74006e-05	0.0223344	shared
chr1_41901317_ENSG00000127124	ENSG00000127124	HIVEP3	rs783622	-0.104236	-0.144256	0.722576	FALSE	7.14386e-09	1.63203e-14	shared
chr1_42432314_ENSG00000127125	ENSG00000127125	PPCS	rs2184573	0.0294357	-0.0148138	-1.98705	TRUE	9.15966e-05	0.150446	Bigger effect in GAinS
chr1_42439366_ENSG00000066185	ENSG00000066185	ZMYND12	rs4660635	-0.0728244	-0.0673844	1.08073	FALSE	1.66533e-15	0.044776	shared
chr1_42520767_ENSG00000186409	ENSG00000186409	CCDC30	rs139704890	-0.076697	-0.147548	0.519811	FALSE	1.53762e-10	9.3661e-07	shared
chr1_42793174_ENSG00000164010	ENSG00000164010	ERMAP	rs2367020	0.0624401	0.0494049	1.26384	FALSE	3.00405e-05	0.0208775	shared
chr1_42800314_ENSG00000177868	ENSG00000177868	SVBP	rs2816599	0.310086	0.434217	0.714126	FALSE	5.30737e-211	6.30946e-89	shared
chr1_42949794_ENSG00000227533	ENSG00000227533	SLC2A1-AS1	rs2297976	0.159745	0.440025	0.363037	TRUE	1.26277e-38	5.96282e-18	Bigger effect in GTEx
chr1_43180080_ENSG00000117395	ENSG00000117395	EBNA1BP2	rs2025591	0.0561351	0.0706978	0.794015	FALSE	1.17123e-07	0.000101752	shared
chr1_43376958_ENSG00000066056	ENSG00000066056	TIE1	rs4141739	0.0586284	0.0835711	0.70154	FALSE	1.33335e-08	0.000550611	shared
chr1_43389875_ENSG00000234694	ENSG00000234694	AL139289.1	rs839752	-0.0631504	-0.0766878	0.823473	FALSE	7.12309e-11	0.0146795	shared
chr1_43483564_ENSG00000198198	ENSG00000198198	SZT2	rs11210850	-0.0475215	-0.0801078	0.59322	FALSE	8.47701e-08	3.46329e-06	shared
chr1_43771576_ENSG00000126091	ENSG00000126091	ST3GAL3	rs7531165	0.0498754	0.0747355	0.667358	FALSE	0.000243103	0.00165501	shared
chr1_43780268_ENSG00000236200	ENSG00000236200	KDM4A-AS1	rs10890281	0.0466408	0.0409882	1.13791	FALSE	4.51828e-06	0.0902162	shared
chr1_43973302_ENSG00000159214	ENSG00000159214	CCDC24	rs7161	-0.409191	-0.663756	0.616479	FALSE	0	0	shared
chr1_43984098_ENSG00000117408	ENSG00000117408	IPO13	rs2486003	-0.240031	-0.226659	1.059	FALSE	2.22045e-16	8.47338e-08	shared
chr1_43987353_ENSG00000117410	ENSG00000117410	ATP6V0B	rs72683973	0.132394	0.157384	0.841215	FALSE	2.96725e-20	2.16836e-12	shared
chr1_44220650_ENSG00000178028	ENSG00000178028	DMAP1	rs12419	0.0325407	0.0226176	1.43874	FALSE	0.000191788	0.123381	shared
chr1_44781976_ENSG00000142937	ENSG00000142937	RPS8	rs11809931	-0.0871347	-0.0939418	0.927539	FALSE	2.22045e-16	7.31418e-10	shared
chr1_44810948_ENSG00000222009	ENSG00000222009	BTBD19	rs12404244	-0.107974	-0.119344	0.904728	FALSE	8.65237e-05	1.82178e-05	shared
chr1_44900162_ENSG00000162415	ENSG00000162415	ZSWIM5	rs7531019	-0.0455907	0.00825313	-5.52405	TRUE	0.0154669	0.440201	Bigger effect in GAinS
chr1_44915743_ENSG00000126088	ENSG00000126088	UROD	rs12144152	-0.0647005	-0.0529869	1.22107	FALSE	6.02398e-08	0.00505049	shared
chr1_45424483_ENSG00000132781	ENSG00000132781	MUTYH	rs12139364	-0.0477582	0.0683325	-0.698909	TRUE	0.000139586	7.39716e-05	Opposite direction of effect
chr1_45513003_ENSG00000280670	ENSG00000280670	CCDC163	rs4660306	-0.548236	-1.13832	0.48162	TRUE	0	0	Bigger effect in GTEx
chr1_45543864_ENSG00000117450	ENSG00000117450	PRDX1	rs487174	-0.0789984	-0.0710047	1.11258	FALSE	0.000228567	0.00845572	shared
chr1_45555123_ENSG00000117448	ENSG00000117448	AKR1A1	rs666720	-0.0469549	-0.0614324	0.764335	FALSE	6.9006e-09	5.04993e-06	shared
chr1_45673204_ENSG00000225447	ENSG00000225447	RPS15AP10	rs10430105	0.212202	0.0710723	2.98572	TRUE	2.33209e-45	0.0772254	Bigger effect in GAinS
chr1_45731141_ENSG00000159596	ENSG00000159596	TMEM69	rs28433203	-0.0452457	-0.0834493	0.542194	FALSE	2.68171e-06	8.6594e-05	shared
chr1_45732324_ENSG00000234329	ENSG00000234329	AL604028.2	rs28513660	0.0709432	0.16458	0.431056	TRUE	3.10954e-12	4.62493e-05	Bigger effect in GTEx
chr1_45986275_ENSG00000086015	ENSG00000086015	MAST2	rs11211239	-0.0942719	-0.189526	0.497409	TRUE	8.93154e-09	6.78457e-13	Bigger effect in GTEx
chr1_46263241_ENSG00000117480	ENSG00000117480	FAAH	rs12137934	0.343941	0.441411	0.779184	FALSE	1.47814e-47	8.77873e-39	shared
chr1_46309111_ENSG00000173660	ENSG00000173660	UQCRH	rs41292543	-0.105721	-0.0375651	2.81434	TRUE	0	0.0685801	Bigger effect in GAinS
chr1_46340721_ENSG00000117481	ENSG00000117481	NSUN4	rs41293273	0.410884	0.769742	0.533795	FALSE	0	3.10724e-151	shared
chr1_46590555_ENSG00000123472	ENSG00000123472	ATPAF1	rs764803	0.0602613	0.0972936	0.619376	FALSE	1.68864e-08	4.27623e-06	shared
chr1_46590555_ENSG00000142961	ENSG00000142961	MOB3C	rs764803	0.245971	0.23577	1.04327	FALSE	9.07733e-73	5.39132e-30	shared
chr1_46593191_ENSG00000079277	ENSG00000079277	MKNK1	rs12093643	0.272683	0.19304	1.41257	FALSE	2.83073e-93	6.74719e-49	shared
chr1_46593191_ENSG00000269956	ENSG00000269956	MKNK1-AS1	rs12093643	0.10454	0.153805	0.67969	FALSE	3.90095e-19	5.93238e-17	shared
chr1_46720602_ENSG00000159658	ENSG00000159658	EFCAB14	rs7516616	-0.0888871	-0.207392	0.428596	TRUE	0	0	Bigger effect in GTEx
chr1_47190144_ENSG00000162366	ENSG00000162366	PDZK1IP1	rs2248907	0.608908	0.443188	1.37393	FALSE	8.99427e-51	1.78912e-41	shared
chr1_47204853_ENSG00000226252	ENSG00000226252	AL135960.1	rs12144626	0.0390171	0.0451777	0.863636	FALSE	7.07109e-07	0.0404595	shared
chr1_47219005_ENSG00000162367	ENSG00000162367	TAL1	rs977747	0.0702643	0.0649618	1.08163	FALSE	4.95439e-06	5.81048e-05	shared
chr1_48234059_ENSG00000272491	ENSG00000272491	AL109659.2	rs10888600	0.08385	0.104876	0.799516	FALSE	1.42251e-09	6.94637e-05	shared
chr1_51475839_ENSG00000085832	ENSG00000085832	EPS15	rs148586390	-0.0526087	-0.04945	1.06388	FALSE	2.5161e-06	0.0148255	shared
chr1_51827898_ENSG00000078618	ENSG00000078618	NRDC	rs2077725	0.0675542	0.115717	0.583788	FALSE	1.87175e-24	5.06886e-23	shared
chr1_52125713_ENSG00000134744	ENSG00000134744	TUT4	rs140038834	0.140222	0.179142	0.782744	FALSE	5.72539e-09	4.08456e-06	shared
chr1_52496216_ENSG00000154222	ENSG00000154222	CC2D1B	rs11205964	0.230959	0.64486	0.358155	TRUE	1.35784e-41	3.59969e-42	Bigger effect in GTEx
chr1_52499819_ENSG00000134748	ENSG00000134748	PRPF38A	rs7355078	0.0807563	0.26486	0.304903	TRUE	1.17006e-11	6.55795e-09	Bigger effect in GTEx
chr1_52602421_ENSG00000117862	ENSG00000117862	TXNDC12	rs11205977	-0.123315	-0.202244	0.609733	FALSE	3.70814e-14	1.18433e-11	shared
chr1_52602758_ENSG00000116157	ENSG00000116157	GPX7	rs12089784	-0.302306	-0.555476	0.544228	FALSE	1.11022e-16	1.11022e-16	shared
chr1_52746410_ENSG00000162378	ENSG00000162378	ZYG11B	rs6670871	0.0877286	0.113957	0.769842	FALSE	1.95265e-15	7.043e-09	shared
chr1_52879304_ENSG00000116171	ENSG00000116171	SCP2	rs481440	0.11346	0.220094	0.515505	FALSE	8.50193e-32	6.021e-21	shared
chr1_52879304_ENSG00000121310	ENSG00000121310	ECHDC2	rs481440	0.236012	0.245641	0.960802	FALSE	9.48214e-60	1.42212e-39	shared
chr1_53099149_ENSG00000162383	ENSG00000162383	SLC1A7	rs1288419	0.2278	0.402889	0.565417	FALSE	1.71464e-06	5.53869e-11	shared
chr1_53141958_ENSG00000157193	ENSG00000157193	LRP8	rs12403742	-0.0536192	-0.00958281	5.59535	TRUE	0.0128064	0.364672	Bigger effect in GAinS
chr1_53211891_ENSG00000162384	ENSG00000162384	CZIB	rs6692897	-0.0837793	-0.159688	0.524645	FALSE	1.11022e-16	6.02407e-13	shared
chr1_53212882_ENSG00000157184	ENSG00000157184	CPT2	rs737464	-0.050181	-0.0632561	0.793299	FALSE	5.73678e-08	0.000372489	shared
chr1_53879341_ENSG00000058799	ENSG00000058799	YIPF1	rs12120300	-0.0511829	-0.0803411	0.63707	FALSE	2.62978e-05	5.89563e-08	shared
chr1_54365430_ENSG00000157216	ENSG00000157216	SSBP3	rs61776542	0.0723165	0.00621551	11.6349	TRUE	0.0062799	0.395348	Bigger effect in GAinS
chr1_54604313_ENSG00000184313	ENSG00000184313	MROH7	rs746503	0.0337743	0.17626	0.191616	TRUE	7.59964e-06	2.39682e-06	Bigger effect in GTEx
chr1_54752963_ENSG00000162396	ENSG00000162396	PARS2	rs1180963	-0.143547	-0.23029	0.623329	FALSE	0	2.22045e-16	shared
chr1_54754925_ENSG00000006555	ENSG00000006555	TTC22	rs35294567	-0.111125	-0.0857078	1.29655	FALSE	2.09057e-05	0.00463679	shared
chr1_54814071_ENSG00000162398	ENSG00000162398	LEXM	rs602067	0.0508638	0.224154	0.226914	TRUE	2.30848e-07	1.25418e-09	Bigger effect in GTEx
chr1_54891992_ENSG00000116133	ENSG00000116133	DHCR24	rs11206460	-0.205746	-0.120579	1.70632	FALSE	3.5735e-06	0.00462295	shared
chr1_55055640_ENSG00000169174	ENSG00000169174	PCSK9	rs472495	0.302323	0.180561	1.67435	FALSE	8.66399e-14	1.92946e-12	shared
chr1_56467750_ENSG00000162407	ENSG00000162407	PLPP3	rs4128921	-0.159453	-0.196522	0.811377	FALSE	2.33147e-14	2.221e-12	shared
chr1_56982950_ENSG00000021852	ENSG00000021852	C8B	rs72917455	0.570113	0.857508	0.664848	FALSE	1.47202e-177	1.25643e-51	shared
chr1_58547382_ENSG00000162600	ENSG00000162600	OMA1	rs11207255	0.348876	0.252571	1.3813	FALSE	3.56843e-144	2.00299e-22	shared
chr1_58579933_ENSG00000184292	ENSG00000184292	TACSTD2	rs12068597	1.47525	0.792786	1.86085	FALSE	0	6.98629e-83	shared
chr1_58584783_ENSG00000283445	ENSG00000283445	AL136985.3	rs6666138	0.577012	0.942448	0.612248	FALSE	5.76002e-222	2.11802e-80	shared
chr1_5860982_ENSG00000131697	ENSG00000131697	NPHP4	rs11121600	-0.0926301	-0.142406	0.650464	FALSE	6.19271e-12	7.96198e-05	shared
chr1_58654978_ENSG00000162601	ENSG00000162601	MYSM1	rs232857	-0.0608158	-0.0241817	2.51495	TRUE	0.00140925	0.111729	Bigger effect in GAinS
chr1_6022962_ENSG00000069424	ENSG00000069424	KCNAB2	rs12128295	-0.0883915	-0.211996	0.416949	TRUE	0	0	Bigger effect in GTEx
chr1_61638735_ENSG00000162604	ENSG00000162604	TM2D1	rs11207794	-0.0503944	-0.0318982	1.57985	FALSE	5.90592e-05	0.0610194	shared
chr1_61662098_ENSG00000132849	ENSG00000132849	PATJ	rs12021652	0.0513218	0.0273429	1.87697	FALSE	0.00311841	0.0683559	shared
chr1_6219718_ENSG00000116237	ENSG00000116237	ICMT	rs4908866	-0.143993	-0.238403	0.603989	FALSE	1.09912e-14	4.42137e-09	shared
chr1_62658794_ENSG00000116641	ENSG00000116641	DOCK7	rs4495740	-0.177423	-0.311156	0.570205	FALSE	1.11022e-16	1.11022e-16	shared
chr1_62784304_ENSG00000125703	ENSG00000125703	ATG4C	rs7540030	0.0618804	0.0774259	0.799222	FALSE	2.413e-10	1.08368e-05	shared
chr1_6285977_ENSG00000215788	ENSG00000215788	TNFRSF25	rs3789503	-0.146533	-0.0663253	2.20931	TRUE	0.00346908	0.0417695	Bigger effect in GAinS
chr1_6303103_ENSG00000158292	ENSG00000158292	GPR153	rs60138626	-0.165397	-0.125612	1.31673	FALSE	0.00192193	0.0129519	shared
chr1_63443064_ENSG00000203965	ENSG00000203965	EFCAB7	rs3009576	0.0795034	-0.0281095	-2.82835	TRUE	4.00099e-05	0.199794	Bigger effect in GAinS
chr1_63528821_ENSG00000142856	ENSG00000142856	ITGB3BP	rs2474469	0.101278	0.026718	3.79062	TRUE	6.29769e-09	0.214677	Bigger effect in GAinS
chr1_63595466_ENSG00000079739	ENSG00000079739	PGM1	rs3850637	-0.0617855	-0.0345132	1.7902	FALSE	0.00662769	0.0953528	shared
chr1_63657608_ENSG00000244256	ENSG00000244256	RN7SL130P	rs11208260	-0.0849643	-0.230338	0.368867	TRUE	6.66134e-16	2.45225e-06	Bigger effect in GTEx
chr1_6403417_ENSG00000187017	ENSG00000187017	ESPN	rs12063432	0.595081	0.736875	0.807574	FALSE	3.85287e-16	5.85365e-16	shared
chr1_64505913_ENSG00000158966	ENSG00000158966	CACHD1	rs4600081	0.163881	0.298746	0.548565	FALSE	1.55099e-15	3.62916e-10	shared
chr1_65047997_ENSG00000162434	ENSG00000162434	JAK1	rs529715	-0.0558602	-0.0625664	0.892814	FALSE	6.505e-08	0.00455548	shared
chr1_65085937_ENSG00000162437	ENSG00000162437	RAVER2	rs12021530	0.264668	0.0218972	12.0868	TRUE	3.77322e-06	0.370139	Bigger effect in GAinS
chr1_65152689_ENSG00000162433	ENSG00000162433	AK4	rs142626428	-0.1651	-0.150549	1.09666	FALSE	0.000447337	0.00392681	shared
chr1_65420279_ENSG00000213625	ENSG00000213625	LEPROT	rs1327119	0.115943	-0.00143492	-80.8014	TRUE	8.48457e-21	0.47419	Bigger effect in GAinS
chr1_6560708_ENSG00000171680	ENSG00000171680	PLEKHG5	rs111497797	-0.250397	-0.439826	0.569309	FALSE	1.11022e-16	1.11022e-16	shared
chr1_6597180_ENSG00000116273	ENSG00000116273	PHF13	rs7521134	-0.188351	-0.231473	0.813704	FALSE	0	0	shared
chr1_6635063_ENSG00000204859	ENSG00000204859	ZBTB48	rs1043681	-0.0739857	-0.139066	0.532017	FALSE	1.11022e-16	1.83742e-13	shared
chr1_66534420_ENSG00000118473	ENSG00000118473	SGIP1	rs1445578	-0.0675585	-0.394382	0.171302	TRUE	8.61657e-08	1.11022e-16	Bigger effect in GTEx
chr1_66732261_ENSG00000152760	ENSG00000152760	TCTEX1D1	rs512691	-0.539877	-0.544617	0.991297	FALSE	1.11022e-16	1.11022e-16	shared
chr1_66946578_ENSG00000198160	ENSG00000198160	MIER1	rs12090955	-0.126698	-0.159782	0.792941	FALSE	4.95159e-14	2.37492e-05	shared
chr1_67056138_ENSG00000116704	ENSG00000116704	SLC35D1	rs12095648	0.253124	0.646981	0.391239	TRUE	1.94938e-29	1.20074e-41	Bigger effect in GTEx
chr1_67332644_ENSG00000081985	ENSG00000081985	IL12RB2	rs4655698	-0.205702	-0.323253	0.636348	FALSE	0	0	shared
chr1_67417001_ENSG00000142864	ENSG00000142864	SERBP1	rs72678564	0.0263063	0.0180816	1.45486	FALSE	0.00443413	0.189285	shared
chr1_68271700_ENSG00000116729	ENSG00000116729	WLS	rs59129922	0.481606	0.38029	1.26642	FALSE	5.28579e-30	2.62657e-22	shared
chr1_6912333_ENSG00000171735	ENSG00000171735	CAMTA1	rs11586867	0.0401816	0.0518039	0.775648	FALSE	0.000447132	0.0111748	shared
chr1_70350880_ENSG00000118454	ENSG00000118454	ANKRD13C	rs10889868	-0.120536	-0.0586291	2.05591	TRUE	3.33067e-16	0.0165155	Bigger effect in GAinS
chr1_70358073_ENSG00000116761	ENSG00000116761	CTH	rs35901050	-0.0678909	-0.19647	0.345553	TRUE	4.66681e-11	1.37894e-08	Bigger effect in GTEx
chr1_70387401_ENSG00000197568	ENSG00000197568	HHLA3	rs111723337	-0.0816128	-0.245284	0.332728	TRUE	8.17815e-11	1.72229e-12	Bigger effect in GTEx
chr1_74212549_ENSG00000254685	ENSG00000254685	FPGT	rs560808	-0.178554	-0.204837	0.871689	FALSE	3.33067e-16	3.33067e-16	shared
chr1_74729559_ENSG00000162623	ENSG00000162623	TYW3	rs1465483	-0.0741846	-0.101681	0.729581	FALSE	2.37044e-12	0.0003444	shared
chr1_74735013_ENSG00000116791	ENSG00000116791	CRYZ	rs3806160	-0.586697	-0.64868	0.904447	FALSE	0	0	shared
chr1_75677758_ENSG00000137955	ENSG00000137955	RABGGTB	rs7513363	-0.0472658	-0.0354636	1.3328	FALSE	5.7553e-06	0.0151582	shared
chr1_76008669_ENSG00000117054	ENSG00000117054	ACADM	rs11162065	-0.26788	-0.370299	0.723416	FALSE	0	1.07075e-10	shared
chr1_76053008_ENSG00000184005	ENSG00000184005	ST6GALNAC3	rs1251490	0.158735	0.0964636	1.64555	FALSE	5.0819e-24	8.29269e-12	shared
chr1_77354058_ENSG00000142892	ENSG00000142892	PIGK	rs1377733	0.0540845	0.0356558	1.51685	FALSE	6.621e-05	0.0333673	shared
chr1_77489871_ENSG00000154027	ENSG00000154027	AK5	rs2647497	0.129873	0.307245	0.422703	TRUE	5.72405e-08	2.19339e-15	Bigger effect in GTEx
chr1_7784620_ENSG00000049245	ENSG00000049245	VAMP3	rs172933	0.081857	0.143365	0.57097	FALSE	9.76713e-17	6.83499e-17	shared
chr1_77926761_ENSG00000162616	ENSG00000162616	DNAJB4	rs1166698	0.0935141	0.0418559	2.23419	TRUE	2.71422e-06	0.0573744	Bigger effect in GAinS
chr1_7809988_ENSG00000049249	ENSG00000049249	TNFRSF9	rs228669	0.147313	0.0517071	2.849	TRUE	0.0126532	0.182897	Bigger effect in GAinS
chr1_7837168_ENSG00000049246	ENSG00000049246	PER3	rs228654	0.309745	0.313885	0.98681	FALSE	1.23346e-19	3.44898e-09	shared
chr1_78558045_ENSG00000122420	ENSG00000122420	PTGFR	rs12749699	-0.458181	-0.294346	1.55661	FALSE	0	1.14095e-08	shared
chr1_7958975_ENSG00000116288	ENSG00000116288	PARK7	rs226248	0.0743843	0.0841453	0.883998	FALSE	7.78894e-30	1.34702e-08	shared
chr1_817341_ENSG00000225880	ENSG00000225880	LINC00115	rs3131972	-0.101379	-0.279264	0.363021	TRUE	3.42863e-10	2.99327e-11	Bigger effect in GTEx
chr1_817341_ENSG00000230092	ENSG00000230092	AL669831.4	rs3131972	-0.0613053	-0.127268	0.481702	TRUE	5.66595e-05	0.00351748	Bigger effect in GTEx
chr1_817341_ENSG00000237491	ENSG00000237491	LINC01409	rs3131972	-0.072269	-0.355373	0.203361	TRUE	3.45153e-08	2.33693e-08	Bigger effect in GTEx
chr1_8218165_ENSG00000116285	ENSG00000116285	ERRFI1	rs754804	0.180253	0.114215	1.57819	FALSE	1.67153e-21	0.0123495	shared
chr1_8306179_ENSG00000131686	ENSG00000131686	CA6	rs140448052	0.2098	0.21438	0.978639	FALSE	4.93741e-07	0.0114087	shared
chr1_8413271_ENSG00000232912	ENSG00000232912	RERE-AS1	rs1763838	0.0566144	0.0675342	0.838308	FALSE	0.000232685	0.000364627	shared
chr1_8420956_ENSG00000142599	ENSG00000142599	RERE	rs301805	0.165726	0.201038	0.824351	FALSE	2.52458e-57	1.6446e-45	shared
chr1_84489550_ENSG00000117133	ENSG00000117133	RPF1	rs11163983	-0.13769	-0.212787	0.647082	FALSE	6.21725e-14	0.000343509	shared
chr1_84509277_ENSG00000122432	ENSG00000122432	SPATA1	rs312395	-0.0977087	-0.159538	0.612446	FALSE	1.75016e-12	5.93426e-09	shared
chr1_84598589_ENSG00000117151	ENSG00000117151	CTBS	rs17112247	-0.0987345	-0.152068	0.64928	FALSE	7.68521e-11	2.29561e-12	shared
chr1_84621630_ENSG00000142875	ENSG00000142875	PRKACB	rs2994433	-0.109529	0.0688682	-1.59041	TRUE	0.00555582	0.0663443	Bigger effect in GAinS
chr1_84714170_ENSG00000117155	ENSG00000117155	SSX2IP	rs77761348	-0.103283	-0.117647	0.877906	FALSE	7.45027e-06	0.00149799	shared
chr1_84903057_ENSG00000171517	ENSG00000171517	LPAR3	rs6686337	0.0964194	0.427259	0.225669	TRUE	2.03028e-36	1.14405e-16	Bigger effect in GTEx
chr1_85272712_ENSG00000142867	ENSG00000142867	BCL10	rs11161581	0.0529207	0.0795207	0.665496	FALSE	1.05566e-06	0.000133582	shared
chr1_85712133_ENSG00000117174	ENSG00000117174	ZNHIT6	rs11161651	0.0679274	0.133675	0.508152	FALSE	2.35723e-12	1.66905e-09	shared
chr1_86314759_ENSG00000122417	ENSG00000122417	ODF2L	rs1323033	0.0822284	0.144053	0.570821	FALSE	1.0522e-09	9.7915e-09	shared
chr1_86806404_ENSG00000097033	ENSG00000097033	SH3GLB1	rs6669970	-0.182427	-0.133316	1.36838	FALSE	2.66987e-06	0.000977935	shared
chr1_86931106_ENSG00000153936	ENSG00000153936	HS2ST1	rs55946540	-0.182569	-0.0991996	1.84042	FALSE	0.000113175	0.0114133	shared
chr1_86931106_ENSG00000261737	ENSG00000261737	AL049597.2	rs55946540	-0.186371	-0.219442	0.849296	FALSE	6.02866e-08	3.80453e-05	shared
chr1_88960577_ENSG00000137944	ENSG00000137944	KYAT3	rs2765527	0.217084	0.245741	0.883386	FALSE	9.47888e-112	1.52272e-33	shared
chr1_8900094_ENSG00000232208	ENSG00000232208	AL139415.1	rs12034719	-0.0893111	-0.076251	1.17128	FALSE	5.46885e-07	0.024775	shared
chr1_89015900_ENSG00000117226	ENSG00000117226	GBP3	rs12121223	-0.592673	-0.585164	1.01283	FALSE	1.11022e-16	1.11022e-16	shared
chr1_89159687_ENSG00000162654	ENSG00000162654	GBP4	rs75074497	0.134815	0.0565276	2.38495	TRUE	3.78356e-05	0.00104181	Bigger effect in GAinS
chr1_89190104_ENSG00000234518	ENSG00000234518	PTGES3P1	rs41305862	-0.244372	-0.264207	0.924927	FALSE	2.93965e-07	0.000263119	shared
chr1_89361427_ENSG00000183347	ENSG00000183347	GBP6	rs9428021	0.122959	0.0641974	1.91533	FALSE	0.000358886	0.0569118	shared
chr1_89557240_ENSG00000197147	ENSG00000197147	LRRC8B	rs4658279	0.482602	0.549212	0.878717	FALSE	1.37528e-217	5.47608e-68	shared
chr1_89733899_ENSG00000171488	ENSG00000171488	LRRC8C	rs541122	-0.138329	-0.142652	0.969694	FALSE	2.22045e-16	2.11947e-08	shared
chr1_89816040_ENSG00000171492	ENSG00000171492	LRRC8D	rs2475846	0.113525	0.150617	0.753733	FALSE	5.35195e-35	4.87757e-10	shared
chr1_90022904_ENSG00000162664	ENSG00000162664	ZNF326	rs2703990	0.041638	0.0424062	0.981884	FALSE	1.11222e-05	0.0100447	shared
chr1_9098541_ENSG00000142583	ENSG00000142583	SLC2A5	rs12742380	-0.297891	-0.193596	1.53872	FALSE	2.22045e-16	4.45943e-12	shared
chr1_91517617_ENSG00000097046	ENSG00000097046	CDC7	rs13447526	-0.212518	-0.277984	0.764499	FALSE	-2.22045e-16	-2.22045e-16	shared
chr1_92239667_ENSG00000162676	ENSG00000162676	GFI1	rs3103173	-0.186866	-0.0566707	3.2974	TRUE	1.81883e-07	0.0114457	Bigger effect in GAinS
chr1_9246790_ENSG00000049239	ENSG00000049239	H6PD	rs2310925	-0.228874	-0.196954	1.16207	FALSE	0	0	shared
chr1_9275114_ENSG00000171621	ENSG00000171621	SPSB1	rs72641831	-0.211921	-0.362401	0.584769	FALSE	-2.22045e-16	-2.22045e-16	shared
chr1_92801281_ENSG00000067208	ENSG00000067208	EVI5	rs12029026	-0.165692	-0.203563	0.813963	FALSE	0	2.01202e-11	shared
chr1_93042625_ENSG00000143033	ENSG00000143033	MTF2	rs2785610	0.0477983	0.0138982	3.43918	TRUE	1.13308e-05	0.226784	Bigger effect in GAinS
chr1_93154836_ENSG00000117500	ENSG00000117500	TMED5	rs1060622	0.0946099	0.0664231	1.42435	FALSE	1.01454e-30	6.45871e-07	shared
chr1_93212790_ENSG00000223745	ENSG00000223745	CCDC18-AS1	rs505531	0.387026	0.840146	0.460665	TRUE	4.02572e-148	5.48742e-121	Bigger effect in GTEx
chr1_93349933_ENSG00000117505	ENSG00000117505	DR1	rs3767964	-0.0926465	-0.0580651	1.59556	FALSE	0	5.04159e-05	shared
chr1_93482817_ENSG00000122483	ENSG00000122483	CCDC18	rs7551016	0.0620495	0.0535922	1.15781	FALSE	2.24984e-06	0.020075	shared
chr1_93487912_ENSG00000137942	ENSG00000137942	FNBP1L	rs2624437	-0.141094	-0.464458	0.303781	TRUE	1.25167e-07	7.85372e-13	Bigger effect in GTEx
chr1_93696494_ENSG00000137936	ENSG00000137936	BCAR3	rs884869	0.0595441	0.0722877	0.82371	FALSE	0.00104585	0.0132157	shared
chr1_94412245_ENSG00000117528	ENSG00000117528	ABCD3	rs10399785	0.18991	0.114894	1.65291	FALSE	3.41848e-101	5.56582e-11	shared
chr1_946247_ENSG00000188976	ENSG00000188976	NOC2L	rs2272757	0.0502773	0.0653826	0.76897	FALSE	2.65633e-11	1.0807e-06	shared
chr1_94886843_ENSG00000137962	ENSG00000137962	ARHGAP29	rs6541374	-0.0831775	-0.0526757	1.57905	FALSE	0.00190555	0.0527578	shared
chr1_95109857_ENSG00000117519	ENSG00000117519	CNN3	rs114169231	-0.157587	-0.0686751	2.29468	TRUE	0.000141257	0.183339	Bigger effect in GAinS
chr1_95146466_ENSG00000152078	ENSG00000152078	TLCD4	rs34203531	0.3264	0.0995782	3.27783	TRUE	9.1314e-14	0.00571274	Bigger effect in GAinS
chr1_95232272_ENSG00000122481	ENSG00000122481	RWDD3	rs34396223	0.242889	0.351619	0.690773	FALSE	2.60544e-30	1.08493e-14	shared
chr1_960326_ENSG00000187961	ENSG00000187961	KLHL17	rs13303327	0.134757	0.208654	0.645839	FALSE	4.00412e-13	3.04053e-13	shared
chr1_9786563_ENSG00000171603	ENSG00000171603	CLSTN1	rs11806520	0.068327	0.0580938	1.17615	FALSE	0.001083	0.00584482	shared
chr1_979560_ENSG00000272512	ENSG00000272512	AL645608.7	rs13303033	0.0567858	0.0987729	0.574913	FALSE	2.63367e-07	0.000303558	shared
chr1_98634488_ENSG00000162627	ENSG00000162627	SNX7	rs138627147	0.396193	1.0737	0.368997	TRUE	9.8525e-74	4.28273e-13	Bigger effect in GTEx
chr1_99819890_ENSG00000162688	ENSG00000162688	AGL	rs6669386	0.0655862	0.0689899	0.950664	FALSE	1.36564e-07	8.60282e-05	shared
chr10_100227710_ENSG00000095485	ENSG00000095485	CWF19L1	rs17885645	0.167966	0.216416	0.776123	FALSE	1.39655e-99	3.34005e-31	shared
chr10_100279430_ENSG00000196072	ENSG00000196072	BLOC1S2	rs34955138	0.0517726	0.107079	0.483501	TRUE	1.4155e-09	4.15414e-12	Bigger effect in GTEx
chr10_100286623_ENSG00000107593	ENSG00000107593	PKD2L1	rs33965491	0.982373	1.42046	0.691589	FALSE	4.65867e-169	3.781e-39	shared
chr10_100343751_ENSG00000099194	ENSG00000099194	SCD	rs56014906	-0.110749	-0.0357996	3.09358	TRUE	0.00101647	0.103907	Bigger effect in GAinS
chr10_100513808_ENSG00000075826	ENSG00000075826	SEC31B	rs11190588	-0.247951	-0.586977	0.42242	TRUE	0	0	Bigger effect in GTEx
chr10_100571541_ENSG00000166135	ENSG00000166135	HIF1AN	rs2489040	-0.258194	-0.327425	0.788557	FALSE	0	0	shared
chr10_100709642_ENSG00000166136	ENSG00000166136	NDUFB8	rs79850690	-0.105668	-0.0299892	3.52353	TRUE	0.0185384	0.296372	Bigger effect in GAinS
chr10_100985305_ENSG00000055950	ENSG00000055950	MRPL43	rs722435	0.09815	0.212157	0.462628	TRUE	5.83628e-29	6.44423e-20	Bigger effect in GTEx
chr10_100985305_ENSG00000095539	ENSG00000095539	SEMA4G	rs722435	0.0453785	-0.10622	-0.427214	TRUE	1.69164e-06	0.0297863	Opposite direction of effect
chr10_100986746_ENSG00000119906	ENSG00000119906	SLF2	rs2863095	-0.0764453	-0.0591289	1.29286	FALSE	9.93402e-10	0.00462689	shared
chr10_100986746_ENSG00000272572	ENSG00000272572	AL138762.2	rs2863095	-0.102086	-0.0334464	3.05222	TRUE	5.55112e-16	0.269397	Bigger effect in GAinS
chr10_100987606_ENSG00000107816	ENSG00000107816	LZTS2	rs3740484	-0.0659817	-0.0694077	0.95064	FALSE	6.11976e-07	0.000136908	shared
chr10_101352877_ENSG00000166167	ENSG00000166167	BTRC	rs12218573	0.0816155	0.0853549	0.956189	FALSE	5.74343e-06	0.00945841	shared
chr10_101885982_ENSG00000166189	ENSG00000166189	HPS6	rs61873594	0.444095	0.390268	1.13792	FALSE	1.66653e-116	2.41139e-25	shared
chr10_101889776_ENSG00000120029	ENSG00000120029	ARMH3	rs45493403	0.222318	0.326803	0.68028	FALSE	1.04659e-48	4.54271e-12	shared
chr10_102115065_ENSG00000198728	ENSG00000198728	LDB1	rs144266522	-0.309555	-0.579814	0.533887	FALSE	1.11022e-16	1.11022e-16	shared
chr10_102193055_ENSG00000107872	ENSG00000107872	FBXL15	rs79700290	0.224819	0.150818	1.49066	FALSE	2.09855e-11	0.0112888	shared
chr10_102200342_ENSG00000107874	ENSG00000107874	CUEDC2	rs10883714	-0.0305814	-0.0104588	2.92399	TRUE	0.000185686	0.230354	Bigger effect in GAinS
chr10_102228229_ENSG00000119915	ENSG00000119915	ELOVL3	rs10748816	0.0453011	0.0219506	2.06377	TRUE	0.0113132	0.208176	Bigger effect in GAinS
chr10_102482226_ENSG00000138111	ENSG00000138111	MFSD13A	rs12763720	-0.101709	-0.142975	0.711376	FALSE	1.31212e-08	6.9433e-07	shared
chr10_102494655_ENSG00000107882	ENSG00000107882	SUFU	rs6584505	0.0667847	0.0868801	0.768701	FALSE	9.74514e-11	7.184e-06	shared
chr10_102494655_ENSG00000138107	ENSG00000138107	ACTR1A	rs6584505	-0.0525253	-0.0521393	1.0074	FALSE	0	9.80311e-06	shared
chr10_102609566_ENSG00000269609	ENSG00000269609	RPARP-AS1	rs34058856	-0.0772742	-0.161049	0.479817	TRUE	3.07928e-10	2.74836e-06	Bigger effect in GTEx
chr10_102622916_ENSG00000171206	ENSG00000171206	TRIM8	rs11191353	-0.0748198	-0.0729024	1.0263	FALSE	6.2651e-12	2.78341e-07	shared
chr10_102708197_ENSG00000138175	ENSG00000138175	ARL3	rs12780827	0.0510699	0.0517014	0.987786	FALSE	3.22212e-05	0.00172664	shared
chr10_102741231_ENSG00000156398	ENSG00000156398	SFXN2	rs60459635	-0.120711	-0.171009	0.705873	FALSE	9.10383e-15	1.22029e-06	shared
chr10_103138228_ENSG00000166272	ENSG00000166272	WBP1L	rs11598702	-0.0359539	-0.0683898	0.52572	FALSE	3.53552e-06	3.26966e-05	shared
chr10_103181189_ENSG00000076685	ENSG00000076685	NT5C2	rs79237883	0.113753	0.15493	0.734225	FALSE	5.61385e-11	7.34464e-10	shared
chr10_103344668_ENSG00000156374	ENSG00000156374	PCGF6	rs60388741	0.0696529	0.0593542	1.17351	FALSE	3.33718e-09	0.01715	shared
chr10_103469640_ENSG00000138172	ENSG00000138172	CALHM2	rs3014194	-0.201638	-0.21841	0.923211	FALSE	0	0	shared
chr10_103584999_ENSG00000273108	ENSG00000273108	AL121929.3	rs2236209	0.0414745	0.0412041	1.00656	FALSE	0.00041387	0.0779235	shared
chr10_103888928_ENSG00000107957	ENSG00000107957	SH3PXD2A	rs35041090	0.102864	0.0876806	1.17316	FALSE	1.03886e-05	0.00197167	shared
chr10_103929831_ENSG00000065613	ENSG00000065613	SLK	rs1342214	0.0484939	0.055379	0.875674	FALSE	4.20878e-05	1.15051e-05	shared
chr10_103989509_ENSG00000065618	ENSG00000065618	COL17A1	rs2476945	0.544715	0.34809	1.56487	FALSE	6.68401e-36	2.26975e-23	shared
chr10_104224717_ENSG00000065621	ENSG00000065621	GSTO2	rs186826340	0.793402	0.554219	1.43157	FALSE	2.93798e-62	2.85295e-12	shared
chr10_104351421_ENSG00000231233	ENSG00000231233	CFAP58-DT	rs12359649	0.158261	0.169629	0.93298	FALSE	1.6513e-12	8.88947e-10	shared
chr10_1043676_ENSG00000047056	ENSG00000047056	WDR37	rs11250238	0.0730873	0.048348	1.51169	FALSE	1.35684e-07	0.0224527	shared
chr10_110118752_ENSG00000148700	ENSG00000148700	ADD3	rs12268910	0.135355	0.134517	1.00624	FALSE	1.5132e-28	1.43074e-13	shared
chr10_110603974_ENSG00000108055	ENSG00000108055	SMC3	rs11195215	-0.0810633	-0.0827453	0.979672	FALSE	1.57081e-07	0.000233547	shared
chr10_110890297_ENSG00000150593	ENSG00000150593	PDCD4	rs6585021	-0.0782288	-0.0719975	1.08655	FALSE	2.37296e-05	0.00927304	shared
chr10_111034513_ENSG00000214413	ENSG00000214413	BBIP1	rs76189374	-0.0812748	-0.0715315	1.13621	FALSE	0.000155564	0.0236392	shared
chr10_112362314_ENSG00000023041	ENSG00000023041	ZDHHC6	rs7917309	0.0407975	0.125149	0.325992	TRUE	5.88945e-10	3.14688e-08	Bigger effect in GTEx
chr10_112382641_ENSG00000197142	ENSG00000197142	ACSL5	rs17129748	-0.404493	-0.505442	0.800275	FALSE	0	0	shared
chr10_112406990_ENSG00000232934	ENSG00000232934	AL157786.1	rs4918750	0.141516	0.412431	0.343127	TRUE	1.83584e-44	1.44544e-18	Bigger effect in GTEx
chr10_112407983_ENSG00000151532	ENSG00000151532	VTI1A	rs3780955	-0.0396265	-0.0729172	0.543445	FALSE	4.79779e-07	0.0011838	shared
chr10_113008850_ENSG00000227560	ENSG00000227560	RPS15AP30	rs6585200	0.030979	-0.0157332	-1.96902	TRUE	0.00352506	0.263123	Bigger effect in GAinS
chr10_113685425_ENSG00000165806	ENSG00000165806	CASP7	rs7921727	0.368999	0.340787	1.08279	FALSE	4.49403e-40	4.09863e-17	shared
chr10_114066749_ENSG00000043591	ENSG00000043591	ADRB1	rs4359161	0.0959427	0.288964	0.332023	TRUE	2.75339e-14	1.39192e-08	Bigger effect in GTEx
chr10_114090947_ENSG00000165813	ENSG00000165813	CCDC186	rs11196630	-0.0452823	-0.0277558	1.63146	FALSE	1.21393e-06	0.0283457	shared
chr10_114562252_ENSG00000099204	ENSG00000099204	ABLIM1	rs7915116	-0.074741	-0.0459921	1.62509	FALSE	2.90809e-05	0.011987	shared
chr10_114811522_ENSG00000151553	ENSG00000151553	FAM160B1	rs55671354	-0.112644	-0.0946028	1.1907	FALSE	4.44089e-16	3.33067e-15	shared
chr10_116992739_ENSG00000187164	ENSG00000187164	SHTN1	rs1122688	-0.485948	-0.501275	0.969424	FALSE	1.11022e-16	1.11022e-16	shared
chr10_117343960_ENSG00000165650	ENSG00000165650	PDZD8	rs181440	0.156124	0.189103	0.8256	FALSE	3.85522e-35	6.97448e-23	shared
chr10_11738838_ENSG00000134463	ENSG00000134463	ECHDC3	rs2055040	0.0924704	0.0786539	1.17566	FALSE	0.000135826	6.86955e-06	shared
chr10_118447394_ENSG00000198873	ENSG00000198873	GRK5	rs11198423	0.0614963	0.0134375	4.57648	TRUE	0.00309513	0.326121	Bigger effect in GAinS
chr10_118698624_ENSG00000151893	ENSG00000151893	CACUL1	rs12774262	-0.0452696	-0.0625825	0.723358	FALSE	1.63275e-08	4.78361e-06	shared
chr10_119114555_ENSG00000119979	ENSG00000119979	DENND10	rs7906373	-0.0461245	-0.00142967	32.2623	TRUE	0.000644925	0.462788	Bigger effect in GAinS
chr10_119117860_ENSG00000107581	ENSG00000107581	EIF3A	rs11198785	-0.032543	-0.0295609	1.10088	FALSE	2.82401e-05	0.0129279	shared
chr10_119135619_ENSG00000165672	ENSG00000165672	PRDX3	rs7920891	-0.0854176	-0.0374597	2.28025	TRUE	1.11022e-16	0.00226192	Bigger effect in GAinS
chr10_119161076_ENSG00000183605	ENSG00000183605	SFXN4	rs10749291	0.246329	0.520086	0.473631	TRUE	8.95465e-120	9.50471e-64	Bigger effect in GTEx
chr10_119720871_ENSG00000198825	ENSG00000198825	INPP5F	rs4751750	-0.0591523	-0.0402784	1.46859	FALSE	7.22934e-05	0.0445598	shared
chr10_119728128_ENSG00000197771	ENSG00000197771	MCMBP	rs196214	0.283105	0.27579	1.02652	FALSE	1.17566e-18	1.29857e-07	shared
chr10_120799373_ENSG00000120008	ENSG00000120008	WDR11	rs7084842	0.316252	0.300555	1.05223	FALSE	1.05345e-54	1.58981e-23	shared
chr10_121381280_ENSG00000227165	ENSG00000227165	WDR11-AS1	rs9421417	-0.0788495	-0.0719439	1.09599	FALSE	0.000423981	0.00900424	shared
chr10_12146807_ENSG00000151465	ENSG00000151465	CDC123	rs11594985	-0.0752011	-0.0393026	1.91339	FALSE	1.34016e-05	0.0149565	shared
chr10_12146807_ENSG00000181192	ENSG00000181192	DHTKD1	rs11594985	-0.0752117	-0.0783113	0.96042	FALSE	3.10862e-15	3.78356e-06	shared
chr10_12154931_ENSG00000065665	ENSG00000065665	SEC61A2	rs2895502	-0.204038	-0.16478	1.23824	FALSE	0	1.37776e-10	shared
chr10_12158126_ENSG00000151461	ENSG00000151461	UPF2	rs4750175	-0.0457854	-0.0637781	0.717886	FALSE	5.54473e-07	0.000271168	shared
chr10_121950102_ENSG00000107672	ENSG00000107672	NSMCE4A	rs10887029	-0.0963461	-0.116752	0.825222	FALSE	2.22045e-16	4.54573e-07	shared
chr10_121964874_ENSG00000107669	ENSG00000107669	ATE1	rs10788226	-0.139637	-0.179001	0.780092	FALSE	0	4.15223e-14	shared
chr10_122405138_ENSG00000107679	ENSG00000107679	PLEKHA1	rs10082476	0.107959	0.120707	0.89439	FALSE	4.97572e-17	2.08037e-12	shared
chr10_12247619_ENSG00000228302	ENSG00000228302	AL512770.1	rs2399797	-0.593877	-0.15808	3.75682	TRUE	0	1.11551e-10	Bigger effect in GAinS
chr10_12252284_ENSG00000165609	ENSG00000165609	NUDT5	rs12767576	-0.0906206	-0.0921895	0.982981	FALSE	2.57319e-05	2.37765e-06	shared
chr10_12265895_ENSG00000183049	ENSG00000183049	CAMK1D	rs11257655	0.332573	0.285684	1.16413	FALSE	1.71035e-20	1.78475e-23	shared
chr10_122912139_ENSG00000119965	ENSG00000119965	C10orf88	rs7921647	-0.0635345	-0.120303	0.528122	FALSE	1.02759e-09	1.15027e-05	shared
chr10_123003178_ENSG00000196177	ENSG00000196177	ACADSB	rs61863178	0.125187	0.132429	0.945314	FALSE	1.32731e-31	4.22412e-09	shared
chr10_123476265_ENSG00000213185	ENSG00000213185	FAM24B	rs61861125	0.0592135	0.0319156	1.85532	FALSE	0.00553813	0.21377	shared
chr10_123828121_ENSG00000121898	ENSG00000121898	CPXM2	rs61863827	0.124168	0.0326451	3.80356	TRUE	0.00114776	0.334925	Bigger effect in GAinS
chr10_123992098_ENSG00000182022	ENSG00000182022	CHST15	rs3935728	0.165216	0.178168	0.927304	FALSE	1.16144e-06	5.79037e-05	shared
chr10_124377066_ENSG00000065154	ENSG00000065154	OAT	rs76799761	-0.133556	-0.160221	0.833578	FALSE	1.38415e-10	4.76238e-07	shared
chr10_124463402_ENSG00000107902	ENSG00000107902	LHPP	rs2674333	-0.153922	-0.2011	0.765403	FALSE	0	0	shared
chr10_124769804_ENSG00000203791	ENSG00000203791	EEF1AKMT2	rs10901819	-0.123726	-0.196508	0.629625	FALSE	0	0	shared
chr10_124795986_ENSG00000278831	ENSG00000278831	AL513190.1	rs61872090	-0.0328077	-0.0174078	1.88465	FALSE	0.00123706	0.252209	shared
chr10_124829420_ENSG00000189319	ENSG00000189319	FAM53B	rs2303611	-0.0583106	0.0173626	-3.35841	TRUE	6.31089e-06	0.197548	Bigger effect in GAinS
chr10_124972859_ENSG00000019995	ENSG00000019995	ZRANB1	rs11245451	0.0695234	0.0227483	3.05619	TRUE	1.24694e-05	0.215643	Bigger effect in GAinS
chr10_125157645_ENSG00000175029	ENSG00000175029	CTBP2	rs1915146	0.0372313	0.0366603	1.01558	FALSE	0.000116921	0.0146508	shared
chr10_125780518_ENSG00000203780	ENSG00000203780	FANK1	rs10901430	-0.0459788	-0.041503	1.10784	FALSE	0.001578	0.102531	shared
chr10_125860349_ENSG00000188690	ENSG00000188690	UROS	rs2366049	-0.0603552	-0.0757672	0.796588	FALSE	1.08424e-06	0.000317287	shared
chr10_125928451_ENSG00000089876	ENSG00000089876	DHX32	rs10901471	-0.153998	-0.351339	0.438318	TRUE	0	0	Bigger effect in GTEx
chr10_125945069_ENSG00000148848	ENSG00000148848	ADAM12	rs11244713	-0.0612322	-0.159294	0.384398	TRUE	6.16289e-06	3.6344e-05	Bigger effect in GTEx
chr10_1268462_ENSG00000185736	ENSG00000185736	ADARB2	rs4880494	1.53866	0.915847	1.68004	FALSE	9.9595e-83	5.10444e-74	shared
chr10_127274554_ENSG00000150760	ENSG00000150760	DOCK1	rs60622837	0.19859	0.233807	0.849375	FALSE	1.78895e-12	0.000281819	shared
chr10_128045594_ENSG00000132334	ENSG00000132334	PTPRE	rs10764740	-0.0425832	-0.0371928	1.14493	FALSE	1.2202e-05	0.0120181	shared
chr10_129647467_ENSG00000170430	ENSG00000170430	MGMT	rs1008982	-0.219104	-0.407727	0.537378	FALSE	0	0	shared
chr10_130061723_ENSG00000237489	ENSG00000237489	C10orf143	rs1180610	-0.0628609	-0.0254496	2.47002	TRUE	1.4164e-06	0.216286	Bigger effect in GAinS
chr10_130186048_ENSG00000108010	ENSG00000108010	GLRX3	rs10741210	-0.0373253	-0.0550256	0.678326	FALSE	6.20783e-06	0.00171313	shared
chr10_13041201_ENSG00000151468	ENSG00000151468	CCDC3	rs7082198	-0.122397	-0.0813654	1.50429	FALSE	1.61568e-10	0.0187205	shared
chr10_13118035_ENSG00000107537	ENSG00000107537	PHYH	rs57057378	-0.11135	-0.187829	0.592828	FALSE	9.99201e-16	1.34193e-09	shared
chr10_131938153_ENSG00000175470	ENSG00000175470	PPP2R2D	rs4342945	0.0484082	0.223828	0.216275	TRUE	4.15419e-11	8.55258e-14	Bigger effect in GTEx
chr10_132141923_ENSG00000188385	ENSG00000188385	JAKMIP3	rs11592585	0.162152	0.213258	0.760353	FALSE	4.18272e-24	9.40926e-07	shared
chr10_132175145_ENSG00000151640	ENSG00000151640	DPYSL4	rs11146230	-0.227134	-0.656921	0.345755	TRUE	1.11022e-16	1.11022e-16	Bigger effect in GTEx
chr10_132259413_ENSG00000165752	ENSG00000165752	STK32C	rs4242718	0.300211	0.61243	0.490196	TRUE	3.65863e-81	5.28125e-95	Bigger effect in GTEx
chr10_132337416_ENSG00000148814	ENSG00000148814	LRRC27	rs2295273	0.321725	0.533153	0.603438	FALSE	3.48131e-63	1.02456e-22	shared
chr10_132938407_ENSG00000130649	ENSG00000130649	CYP2E1	rs12269281	0.0690116	0.0341075	2.02336	TRUE	0.0017035	0.211757	Bigger effect in GAinS
chr10_133189227_ENSG00000171798	ENSG00000171798	KNDC1	rs9419021	0.733538	0.460428	1.59317	FALSE	3.52172e-17	1.00201e-05	shared
chr10_133206811_ENSG00000171794	ENSG00000171794	UTF1	rs3008375	-0.0977241	-0.173897	0.561967	FALSE	2.4571e-05	0.000810568	shared
chr10_133259093_ENSG00000130640	ENSG00000130640	TUBGCP2	rs3008315	0.090254	0.176726	0.5107	FALSE	3.43645e-12	6.04595e-08	shared
chr10_133275237_ENSG00000151651	ENSG00000151651	ADAM8	rs2275724	-0.0588752	-0.0415665	1.41641	FALSE	0.000181362	0.0176944	shared
chr10_133344451_ENSG00000148803	ENSG00000148803	FUOM	rs10776672	0.0738496	0.0397938	1.85581	FALSE	0.0108877	0.134502	shared
chr10_133411956_ENSG00000148824	ENSG00000148824	MTG1	rs7906765	0.113798	0.354525	0.320987	TRUE	4.212e-15	3.82758e-38	Bigger effect in GTEx
chr10_133465779_ENSG00000127884	ENSG00000127884	ECHS1	rs2243812	-0.0522572	-0.0594269	0.879354	FALSE	1.26596e-05	0.00161215	shared
chr10_133525881_ENSG00000214279	ENSG00000214279	SCART1	rs8192766	0.141886	0.0273636	5.18521	TRUE	0.00106748	0.332356	Bigger effect in GAinS
chr10_13502854_ENSG00000165626	ENSG00000165626	BEND7	rs7904554	-0.254772	-0.195391	1.30391	FALSE	0	8.50975e-07	shared
chr10_13644642_ENSG00000165630	ENSG00000165630	PRPF18	rs4748047	0.0499762	0.0508978	0.981893	FALSE	1.10732e-06	0.00669362	shared
chr10_13644642_ENSG00000239665	ENSG00000239665	AL157392.3	rs4748047	0.0732701	0.180765	0.405334	TRUE	2.75544e-10	1.23007e-19	Bigger effect in GTEx
chr10_13728137_ENSG00000151474	ENSG00000151474	FRMD4A	rs11258560	-0.0738614	-0.103784	0.711684	FALSE	2.0353e-07	0.000102944	shared
chr10_15075424_ENSG00000176244	ENSG00000176244	ACBD7	rs12219813	0.0557584	0.10098	0.552175	FALSE	1.47013e-06	0.00105999	shared
chr10_15199924_ENSG00000152465	ENSG00000152465	NMT2	rs4237446	0.129966	0.107389	1.21023	FALSE	1.32211e-14	7.8067e-06	shared
chr10_15853957_ENSG00000148481	ENSG00000148481	MINDY3	rs12218978	-0.11101	-0.171344	0.647875	FALSE	3.77476e-15	2.50542e-10	shared
chr10_16474654_ENSG00000165983	ENSG00000165983	PTER	rs112915573	0.115042	0.158955	0.723737	FALSE	3.52655e-13	2.67604e-06	shared
chr10_16729274_ENSG00000225213	ENSG00000225213	AC073367.1	rs7893556	0.0455479	0.0449062	1.01429	FALSE	1.31872e-07	0.0719959	shared
chr10_16821162_ENSG00000148484	ENSG00000148484	RSU1	rs780633	0.277917	0.418387	0.664258	FALSE	5.23474e-114	1.60137e-54	shared
chr10_17202049_ENSG00000107611	ENSG00000107611	CUBN	rs17381591	0.147999	0.350637	0.422086	TRUE	1.20644e-15	8.93874e-25	Bigger effect in GTEx
chr10_17285085_ENSG00000026025	ENSG00000026025	VIM	rs359285	-0.0615947	-0.0478996	1.28591	FALSE	0.000260232	0.00839022	shared
chr10_17491702_ENSG00000148488	ENSG00000148488	ST8SIA6	rs117900970	-0.13958	-0.202648	0.688782	FALSE	1.10225e-06	2.58149e-05	shared
chr10_17712538_ENSG00000148483	ENSG00000148483	TMEM236	rs2570278	-0.115594	-0.113439	1.01899	FALSE	4.21552e-13	0.000579536	shared
chr10_17735675_ENSG00000165996	ENSG00000165996	HACD1	rs4748416	0.0710098	0.0931959	0.761942	FALSE	0.000256992	0.00963315	shared
chr10_18532256_ENSG00000165997	ENSG00000165997	ARL5B	rs10828851	0.0512651	0.100625	0.509465	FALSE	1.62077e-07	3.90888e-09	shared
chr10_21217089_ENSG00000078114	ENSG00000078114	NEBL	rs10828212	1.58867	0.941331	1.68768	FALSE	1.73214e-133	3.06766e-44	shared
chr10_23004311_ENSG00000148450	ENSG00000148450	MSRB2	rs7911289	-0.210632	-0.0763167	2.75998	TRUE	4.57206e-11	0.000682338	Bigger effect in GAinS
chr10_23548361_ENSG00000165312	ENSG00000165312	OTUD1	rs10828478	0.058629	0.0408905	1.4338	FALSE	0.00359077	0.0453238	shared
chr10_26427934_ENSG00000233261	ENSG00000233261	FAM238A	rs7895480	0.0677024	0.0583503	1.16028	FALSE	4.19688e-05	0.00195955	shared
chr10_26428313_ENSG00000077420	ENSG00000077420	APBB1IP	rs7895970	0.0939223	0.105974	0.886274	FALSE	3.29085e-26	1.06955e-18	shared
chr10_26695242_ENSG00000136754	ENSG00000136754	ABI1	rs7917202	0.0324506	0.0490128	0.662083	FALSE	9.98321e-06	0.000269911	shared
chr10_26701017_ENSG00000148459	ENSG00000148459	PDSS1	rs1780187	-0.448773	-0.300497	1.49344	FALSE	0	0	shared
chr10_27084269_ENSG00000136758	ENSG00000136758	YME1L1	rs10764669	0.0291121	0.0971341	0.29971	TRUE	1.61321e-08	1.94826e-12	Bigger effect in GTEx
chr10_27102762_ENSG00000107890	ENSG00000107890	ANKRD26	rs112170286	0.36713	0.394553	0.930497	FALSE	9.09233e-50	1.09467e-08	shared
chr10_27191630_ENSG00000107897	ENSG00000107897	ACBD5	rs7099019	-0.0735785	-0.0140983	5.21896	TRUE	9.99201e-16	0.264554	Bigger effect in GAinS
chr10_27437076_ENSG00000099246	ENSG00000099246	RAB18	rs68016309	-0.0379127	-0.0202658	1.87077	FALSE	0.00508029	0.0989855	shared
chr10_28320761_ENSG00000150054	ENSG00000150054	MPP7	rs786391	-0.123867	-0.15728	0.787557	FALSE	1.90692e-12	3.5301e-11	shared
chr10_28817739_ENSG00000095739	ENSG00000095739	BAMBI	rs1775983	-0.384916	-0.639455	0.601945	FALSE	0	0	shared
chr10_29425191_ENSG00000224597	ENSG00000224597	SVIL-AS1	rs61839296	0.204233	0.577505	0.353647	TRUE	1.98227e-22	6.40055e-23	Bigger effect in GTEx
chr10_29739338_ENSG00000197321	ENSG00000197321	SVIL	rs2369194	-0.049359	-0.0466082	1.05902	FALSE	0.000483419	0.00401587	shared
chr10_30121809_ENSG00000165757	ENSG00000165757	JCAD	rs12240573	0.190004	0.156801	1.21175	FALSE	0.000104654	0.0604019	shared
chr10_30335812_ENSG00000107951	ENSG00000107951	MTPAP	rs2246584	-0.062637	-0.145801	0.429607	TRUE	1.74395e-11	4.40611e-08	Bigger effect in GTEx
chr10_30340851_ENSG00000259994	ENSG00000259994	AL353796.1	rs1971586	0.0494599	0.0465871	1.06166	FALSE	3.90741e-07	0.0549019	shared
chr10_3095817_ENSG00000067057	ENSG00000067057	PFKP	rs2388595	0.294917	0.3408	0.865365	FALSE	2.05622e-73	8.61814e-53	shared
chr10_30968957_ENSG00000183621	ENSG00000183621	ZNF438	rs2934652	-0.0946604	-0.0984605	0.961405	FALSE	4.41203e-13	1.25834e-09	shared
chr10_30968957_ENSG00000272914	ENSG00000272914	AL359532.1	rs2934652	-0.133635	-0.160502	0.832606	FALSE	1.57652e-14	3.04401e-10	shared
chr10_30985616_ENSG00000237135	ENSG00000237135	DDX10P1	rs61845162	-0.313904	-0.35506	0.884087	FALSE	1.11022e-16	1.11022e-16	shared
chr10_3144115_ENSG00000107959	ENSG00000107959	PITRM1	rs3752802	0.124615	0.243637	0.511479	FALSE	2.03651e-25	6.88019e-20	shared
chr10_31466991_ENSG00000237036	ENSG00000237036	ZEB1-AS1	rs161231	0.131855	0.197426	0.667873	FALSE	0.000185252	0.000914203	shared
chr10_32001950_ENSG00000165322	ENSG00000165322	ARHGAP12	rs4272702	-0.100579	-0.108641	0.925791	FALSE	1.10832e-07	2.32866e-05	shared
chr10_32007563_ENSG00000170759	ENSG00000170759	KIF5B	rs211399	0.125436	0.105677	1.18697	FALSE	6.4253e-42	7.5781e-11	shared
chr10_32682509_ENSG00000216937	ENSG00000216937	CCDC7	rs10827102	0.184811	0.337302	0.547909	FALSE	2.99782e-43	2.85564e-17	shared
chr10_32879761_ENSG00000273038	ENSG00000273038	AL365203.2	rs1342544	0.166995	0.410824	0.406487	TRUE	7.21468e-29	2.84727e-29	Bigger effect in GTEx
chr10_33887936_ENSG00000099250	ENSG00000099250	NRP1	rs11598171	0.148685	0.187181	0.794336	FALSE	4.13274e-09	1.45075e-06	shared
chr10_35175850_ENSG00000108094	ENSG00000108094	CUL2	rs1531550	-0.0697641	-0.0749607	0.930676	FALSE	3.33067e-16	0.000128506	shared
chr10_35225399_ENSG00000095794	ENSG00000095794	CREM	rs111671353	-0.183547	-0.166738	1.10081	FALSE	0	5.69544e-14	shared
chr10_35668688_ENSG00000177283	ENSG00000177283	FZD8	rs11010256	0.0317992	0.048989	0.649109	FALSE	0.000154659	0.0584378	shared
chr10_37596467_ENSG00000198105	ENSG00000198105	ZNF248	rs10827802	-0.0671564	-0.100187	0.670312	FALSE	5.60102e-09	0.000227934	shared
chr10_38167119_ENSG00000075407	ENSG00000075407	ZNF37A	rs2505244	0.0569626	0.100153	0.568758	FALSE	1.70356e-08	9.55467e-05	shared
chr10_38261949_ENSG00000099251	ENSG00000099251	HSD17B7P2	rs2749649	0.276129	0.375731	0.734913	FALSE	1.77964e-51	7.8471e-28	shared
chr10_38266848_ENSG00000276805	ENSG00000276805	AL133216.2	rs2749652	0.112485	0.0271097	4.14926	TRUE	4.27853e-09	0.221122	Bigger effect in GAinS
chr10_42503542_ENSG00000196693	ENSG00000196693	ZNF33B	rs210271	0.129988	0.175672	0.739946	FALSE	2.50813e-32	2.75507e-13	shared
chr10_42598909_ENSG00000259869	ENSG00000259869	AL022344.1	rs2473112	0.155075	0.0823984	1.88201	FALSE	2.19743e-18	0.0323917	shared
chr10_42648052_ENSG00000234420	ENSG00000234420	ZNF37BP	rs112636554	-0.11231	-0.0894021	1.25624	FALSE	4.31373e-05	0.0311953	shared
chr10_43507524_ENSG00000230555	ENSG00000230555	AL450326.1	rs7907236	0.125265	0.150606	0.831739	FALSE	3.3613e-06	0.0306526	shared
chr10_43592223_ENSG00000169740	ENSG00000169740	ZNF32	rs10793446	0.0449119	0.0256262	1.75258	FALSE	0.00233468	0.138997	shared
chr10_43592223_ENSG00000196793	ENSG00000196793	ZNF239	rs10793446	0.0653788	0.15522	0.4212	TRUE	7.89147e-11	5.10936e-05	Bigger effect in GTEx
chr10_44878774_ENSG00000107551	ENSG00000107551	RASSF4	rs117711205	-0.160405	-0.201463	0.796201	FALSE	4.88451e-05	0.000186856	shared
chr10_45002476_ENSG00000165511	ENSG00000165511	C10orf25	rs41301611	0.0936425	0.137569	0.680696	FALSE	0.000339059	0.0253478	shared
chr10_45292713_ENSG00000012779	ENSG00000012779	ALOX5	rs58167894	-0.0809237	-0.0504892	1.60279	FALSE	0.000852564	0.0161538	shared
chr10_45334935_ENSG00000256574	ENSG00000256574	OR13A1	rs113105125	-0.177034	-0.462872	0.382469	TRUE	1.11022e-16	2.58682e-14	Bigger effect in GTEx
chr10_45391667_ENSG00000239883	ENSG00000239883	PARGP1	rs55789336	0.0632228	0.072384	0.873436	FALSE	0.00413521	0.0185647	shared
chr10_45428322_ENSG00000172671	ENSG00000172671	ZFAND4	rs3740107	0.0790801	0.135082	0.585422	FALSE	3.99339e-10	1.40075e-05	shared
chr10_45446623_ENSG00000165406	ENSG00000165406	MARCHF8	rs139489537	0.202625	0.151691	1.33577	FALSE	1.86412e-14	0.000125458	shared
chr10_45590902_ENSG00000172661	ENSG00000172661	WASHC2C	rs11239569	-0.254005	-0.614043	0.41366	TRUE	0	0	Bigger effect in GTEx
chr10_45623209_ENSG00000237840	ENSG00000237840	FAM21FP	rs10751385	0.191276	0.391918	0.488052	TRUE	1.54484e-48	3.18329e-19	Bigger effect in GTEx
chr10_46027444_ENSG00000188234	ENSG00000188234	AGAP4	rs10761581	-0.317456	-0.858755	0.36967	TRUE	2.22045e-16	2.22045e-16	Bigger effect in GTEx
chr10_46027444_ENSG00000230869	ENSG00000230869	AGAP10P	rs10761581	0.098895	0.357226	0.276841	TRUE	1.11165e-16	1.87906e-12	Bigger effect in GTEx
chr10_46028943_ENSG00000279058	ENSG00000279058	AGAP14P	rs10761576	0.195055	0.59662	0.326933	TRUE	9.64943e-42	9.53438e-41	Bigger effect in GTEx
chr10_46073702_ENSG00000266412	ENSG00000266412	NCOA4	rs7088225	-0.23459	-0.164674	1.42457	FALSE	1.11022e-16	6.87117e-13	shared
chr10_46275809_ENSG00000263482	ENSG00000263482	ANTXRLP1	rs7083152	-0.0403713	-0.0296106	1.36341	FALSE	9.8013e-05	0.147855	shared
chr10_46297485_ENSG00000274209	ENSG00000274209	ANTXRL	rs4570521	0.205371	0.400156	0.513227	FALSE	3.83203e-58	2.58833e-32	shared
chr10_47146607_ENSG00000204177	ENSG00000204177	BMS1P1	rs11204280	-0.186554	-0.493099	0.37833	TRUE	5.48199e-08	9.94395e-07	Bigger effect in GTEx
chr10_47196314_ENSG00000265018	ENSG00000265018	AGAP12P	rs74130138	0.102317	0.14791	0.691757	FALSE	0.00110187	0.0211263	shared
chr10_47339439_ENSG00000204172	ENSG00000204172	AGAP9	rs76351820	-0.353886	-0.598355	0.591431	FALSE	2.22045e-16	8.84848e-14	shared
chr10_483204_ENSG00000151240	ENSG00000151240	DIP2C	rs4881337	-0.165572	-0.23458	0.705823	FALSE	1.35929e-07	0.000216311	shared
chr10_48383413_ENSG00000107643	ENSG00000107643	MAPK8	rs2463960	0.102872	0.114198	0.900824	FALSE	9.07358e-30	8.94572e-09	shared
chr10_48634610_ENSG00000128805	ENSG00000128805	ARHGAP22	rs3910910	0.205298	0.405941	0.505734	FALSE	1.64287e-38	2.14697e-27	shared
chr10_48725929_ENSG00000128815	ENSG00000128815	WDFY4	rs7072606	0.427165	0.468166	0.912422	FALSE	4.4147e-43	3.42733e-20	shared
chr10_48739438_ENSG00000233665	ENSG00000233665	AC060234.2	rs17771583	0.104897	0.11752	0.892587	FALSE	2.28639e-07	0.0175861	shared
chr10_48762181_ENSG00000228403	ENSG00000228403	AC035139.1	rs2620902	-0.110627	-0.183006	0.604496	FALSE	1.24334e-09	0.000973169	shared
chr10_49090014_ENSG00000172538	ENSG00000172538	FAM170B	rs55872223	0.112405	0.468087	0.240136	TRUE	2.20591e-19	2.77948e-21	Bigger effect in GTEx
chr10_49564215_ENSG00000225830	ENSG00000225830	ERCC6	rs76302001	0.134713	0.205666	0.655007	FALSE	4.67201e-07	0.000495314	shared
chr10_4966191_ENSG00000187134	ENSG00000187134	AKR1C1	rs7908994	1.41066	0.952697	1.4807	FALSE	4.44956e-140	7.40786e-54	shared
chr10_49832344_ENSG00000204149	ENSG00000204149	AGAP6	rs11599257	-0.123704	-0.297576	0.415707	TRUE	1.11022e-16	1.11022e-16	Bigger effect in GTEx
chr10_49840025_ENSG00000204152	ENSG00000204152	TIMM23B	rs17719831	-0.044444	-0.106796	0.416159	TRUE	3.872e-05	7.86391e-07	Bigger effect in GTEx
chr10_50605079_ENSG00000226200	ENSG00000226200	SGMS1-AS1	rs12358192	-0.103577	-0.124797	0.829964	FALSE	4.51195e-13	5.31208e-07	shared
chr10_50740120_ENSG00000204147	ENSG00000204147	ASAH2B	rs4497350	-0.0650218	-0.0774475	0.839559	FALSE	5.02998e-12	0.0153762	shared
chr10_5138736_ENSG00000196139	ENSG00000196139	AKR1C3	rs11253010	-0.145855	-0.0520577	2.80179	TRUE	2.54854e-06	0.0330544	Bigger effect in GAinS
chr10_51897101_ENSG00000177613	ENSG00000177613	CSTF2T	rs67336648	-0.115944	-0.135103	0.858193	FALSE	2.77556e-15	4.88558e-06	shared
chr10_5285713_ENSG00000215267	ENSG00000215267	AKR1C7P	rs9423591	0.0549932	0.183283	0.300045	TRUE	1.28263e-10	1.44206e-05	Bigger effect in GTEx
chr10_5285713_ENSG00000224034	ENSG00000224034	LINC02561	rs9423591	0.097982	0.446053	0.219664	TRUE	1.22013e-33	3.55351e-26	Bigger effect in GTEx
chr10_5407194_ENSG00000173848	ENSG00000173848	NET1	rs10904492	0.0703606	0.0774696	0.908235	FALSE	0.00023227	0.00194906	shared
chr10_5757650_ENSG00000057608	ENSG00000057608	GDI2	rs2275774	-0.163302	-0.254369	0.641987	FALSE	0	0	shared
chr10_5768934_ENSG00000196372	ENSG00000196372	ASB13	rs2380203	-0.0783043	-0.0669328	1.16989	FALSE	6.58183e-08	0.000601577	shared
chr10_58280591_ENSG00000122873	ENSG00000122873	CISD1	rs1416764	-0.427221	-0.724729	0.58949	FALSE	-2.22045e-16	-2.22045e-16	shared
chr10_58280591_ENSG00000151151	ENSG00000151151	IPMK	rs1416764	-0.233274	-0.215048	1.08476	FALSE	1.11022e-16	1.11022e-16	shared
chr10_58381777_ENSG00000108064	ENSG00000108064	TFAM	rs10826176	-0.214725	-0.16528	1.29915	FALSE	0	9.75553e-13	shared
chr10_58391266_ENSG00000072401	ENSG00000072401	UBE2D1	rs10826179	-0.163802	-0.0741687	2.20851	TRUE	-2.22045e-16	3.51199e-11	Bigger effect in GAinS
chr10_5852127_ENSG00000134461	ENSG00000134461	ANKRD16	rs11255548	-0.0539617	-0.0345817	1.56041	FALSE	3.23517e-05	0.123906	shared
chr10_5958296_ENSG00000134452	ENSG00000134452	FBH1	rs17320853	0.0612171	0.107676	0.568532	FALSE	1.71345e-12	2.82492e-05	shared
chr10_5958296_ENSG00000134470	ENSG00000134470	IL15RA	rs17320853	0.267997	0.359058	0.74639	FALSE	3.60811e-38	1.31738e-22	shared
chr10_5958296_ENSG00000232807	ENSG00000232807	AL137186.2	rs17320853	0.199545	0.224269	0.889755	FALSE	1.03393e-26	3.91202e-10	shared
chr10_59886277_ENSG00000108091	ENSG00000108091	CCDC6	rs1171815	0.0848087	0.138817	0.610937	FALSE	8.49806e-13	1.26309e-06	shared
chr10_60308433_ENSG00000151150	ENSG00000151150	ANK3	rs10443912	-0.130043	-0.0970729	1.33964	FALSE	1.8636e-11	0.00173649	shared
chr10_61226717_ENSG00000072422	ENSG00000072422	RHOBTB1	rs2633291	0.073769	0.021731	3.39464	TRUE	0.00208924	0.231641	Bigger effect in GAinS
chr10_6123067_ENSG00000201581	ENSG00000201581	RN7SKP78	rs1541020	0.0600872	0.0532925	1.1275	FALSE	0.000585943	0.0607378	shared
chr10_61940136_ENSG00000150347	ENSG00000150347	ARID5B	rs7073837	0.0830648	0.0475443	1.7471	FALSE	2.02959e-06	0.0113989	shared
chr10_62296309_ENSG00000182010	ENSG00000182010	RTKN2	rs1835862	-0.186099	-0.214634	0.867053	FALSE	0	1.3501e-09	shared
chr10_62416414_ENSG00000138311	ENSG00000138311	ZNF365	rs4745969	-0.0756811	-0.109765	0.689483	FALSE	2.11203e-10	0.000175963	shared
chr10_62738962_ENSG00000181915	ENSG00000181915	ADO	rs76595948	0.0764015	0.0414504	1.8432	FALSE	0.00212678	0.179372	shared
chr10_6322791_ENSG00000212743	ENSG00000212743	LINC02656	rs12779447	0.141065	0.0848549	1.66242	FALSE	1.04407e-06	0.00293332	shared
chr10_6348145_ENSG00000215244	ENSG00000215244	LINC02649	rs7917676	-0.136992	0.00402726	-34.0163	TRUE	4.41766e-07	0.436793	Bigger effect in GAinS
chr10_6435305_ENSG00000170525	ENSG00000170525	PFKFB3	rs677986	0.0771718	0.0235402	3.2783	TRUE	0.000564882	0.107266	Bigger effect in GAinS
chr10_6585738_ENSG00000225948	ENSG00000225948	LINC02648	rs10796303	-0.0832394	-0.169714	0.490468	TRUE	-2.22045e-16	3.67956e-06	Bigger effect in GTEx
chr10_67874692_ENSG00000148634	ENSG00000148634	HERC4	rs73261312	-0.130994	-0.128599	1.01862	FALSE	8.78011e-06	0.00157362	shared
chr10_67908738_ENSG00000096717	ENSG00000096717	SIRT1	rs11594238	-0.283596	-0.268979	1.05434	FALSE	0	0	shared
chr10_68284159_ENSG00000108187	ENSG00000108187	PBLD	rs736535	0.116964	0.122125	0.957741	FALSE	7.91324e-13	6.74066e-05	shared
chr10_68479337_ENSG00000138346	ENSG00000138346	DNA2	rs3945893	-0.286894	-0.307607	0.932664	FALSE	2.22045e-16	4.21885e-15	shared
chr10_68552118_ENSG00000122912	ENSG00000122912	SLC25A16	rs61856499	0.101201	0.220244	0.459493	TRUE	1.33389e-09	7.11172e-08	Bigger effect in GTEx
chr10_68647192_ENSG00000060339	ENSG00000060339	CCAR1	rs34757215	0.0542275	0.0721164	0.751943	FALSE	0.000558024	0.00429072	shared
chr10_69180045_ENSG00000122958	ENSG00000122958	VPS26A	rs10998624	0.216357	0.306785	0.705239	FALSE	6.26121e-18	2.83028e-06	shared
chr10_69217803_ENSG00000156502	ENSG00000156502	SUPV3L1	rs7914256	0.0456425	0.212346	0.214944	TRUE	4.88521e-07	2.35755e-19	Bigger effect in GTEx
chr10_69223873_ENSG00000156510	ENSG00000156510	HKDC1	rs9663238	-0.198354	-0.376001	0.527535	FALSE	1.11022e-16	1.11022e-16	shared
chr10_69226854_ENSG00000198954	ENSG00000198954	KIFBP	rs9645499	-0.0506976	-0.0585371	0.866077	FALSE	0.000121361	0.0090134	shared
chr10_69349650_ENSG00000156515	ENSG00000156515	HK1	rs6480404	0.0967658	0.0848788	1.14005	FALSE	5.08917e-26	8.6391e-05	shared
chr10_69451888_ENSG00000099282	ENSG00000099282	TSPAN15	rs12413529	0.0924572	0.277128	0.333626	TRUE	5.15622e-08	2.9681e-11	Bigger effect in GTEx
chr10_70157261_ENSG00000079332	ENSG00000079332	SAR1A	rs28391623	0.0732712	0.0883479	0.829349	FALSE	5.11139e-27	2.93626e-05	shared
chr10_70165690_ENSG00000042286	ENSG00000042286	AIFM2	rs6480443	-0.0727568	-0.13205	0.550981	FALSE	4.33217e-09	2.51931e-05	shared
chr10_70169990_ENSG00000099284	ENSG00000099284	MACROH2A2	rs870801	-0.0712891	-0.0884935	0.805585	FALSE	4.40791e-06	0.00108027	shared
chr10_70192691_ENSG00000156521	ENSG00000156521	TYSND1	rs6480445	-0.0368285	-0.054086	0.680925	FALSE	6.37502e-05	0.00126286	shared
chr10_70203852_ENSG00000180817	ENSG00000180817	PPA1	rs12355080	0.181452	0.330634	0.548798	FALSE	9.88798e-41	1.07052e-46	shared
chr10_70434791_ENSG00000280401	ENSG00000280401	AC022532.1	rs2231955	-0.117023	-0.195458	0.598712	FALSE	0	4.06119e-08	shared
chr10_70495004_ENSG00000107719	ENSG00000107719	PALD1	rs10823552	-0.149765	-0.422788	0.354233	TRUE	0	5.55112e-16	Bigger effect in GTEx
chr10_70843134_ENSG00000166228	ENSG00000166228	PCBD1	rs12763964	0.0724446	0.0691464	1.0477	FALSE	2.69168e-05	0.00247862	shared
chr10_70887572_ENSG00000166224	ENSG00000166224	SGPL1	rs76237857	0.147747	0.250911	0.588842	FALSE	3.02267e-10	8.58131e-09	shared
chr10_71231628_ENSG00000107731	ENSG00000107731	UNC5B	rs7893421	0.254335	0.412316	0.616844	FALSE	6.57937e-45	6.13062e-16	shared
chr10_71429915_ENSG00000198246	ENSG00000198246	SLC29A3	rs10740378	-0.0771649	-0.0965744	0.79902	FALSE	7.00949e-06	0.00164978	shared
chr10_71643031_ENSG00000107736	ENSG00000107736	CDH23	rs7913396	0.215345	0.184081	1.16984	FALSE	3.47967e-26	7.421e-10	shared
chr10_71771220_ENSG00000214688	ENSG00000214688	C10orf105	rs10762476	0.153508	0.0638749	2.40326	TRUE	0.000487874	0.00419075	Bigger effect in GAinS
chr10_71812126_ENSG00000197746	ENSG00000197746	PSAP	rs11000015	0.0690316	0.108788	0.634553	FALSE	2.47118e-06	9.84941e-05	shared
chr10_72215835_ENSG00000138303	ENSG00000138303	ASCC1	rs12218638	0.254976	0.495726	0.514349	FALSE	4.84612e-24	5.46225e-18	shared
chr10_7235960_ENSG00000198879	ENSG00000198879	SFMBT2	rs12783841	0.186786	0.065294	2.86069	TRUE	9.77098e-14	0.000794254	Bigger effect in GAinS
chr10_72378731_ENSG00000107745	ENSG00000107745	MICU1	rs7090153	-0.0624711	-0.0808876	0.77232	FALSE	1.06973e-08	1.35858e-09	shared
chr10_73182874_ENSG00000156042	ENSG00000156042	CFAP70	rs12254769	-0.218731	-0.350389	0.624253	FALSE	3.03334e-11	1.19628e-07	shared
chr10_73245425_ENSG00000122882	ENSG00000122882	ECD	rs77579177	-0.0509697	-0.0133	3.83229	TRUE	0.0118151	0.34653	Bigger effect in GAinS
chr10_73245662_ENSG00000182180	ENSG00000182180	MRPS16	rs12258130	0.0632172	0.130909	0.48291	TRUE	3.2804e-05	0.000542811	Bigger effect in GTEx
chr10_73376864_ENSG00000138279	ENSG00000138279	ANXA7	rs76150063	-0.103225	-0.0992429	1.04013	FALSE	0.00688741	0.027161	shared
chr10_73710287_ENSG00000196968	ENSG00000196968	FUT11	rs10128354	0.0683589	0.101525	0.673324	FALSE	1.03585e-11	1.04901e-06	shared
chr10_73723834_ENSG00000166507	ENSG00000166507	NDST2	rs3849968	0.103269	0.121069	0.852979	FALSE	3.35026e-10	5.98286e-12	shared
chr10_73733976_ENSG00000250959	ENSG00000250959	GLUD1P3	rs11000760	-0.0474263	-0.0588525	0.80585	FALSE	0.000494461	0.0333991	shared
chr10_73928091_ENSG00000122861	ENSG00000122861	PLAU	rs2688621	-0.144811	-0.0137117	10.5611	TRUE	4.14013e-07	0.285094	Bigger effect in GAinS
chr10_74144315_ENSG00000035403	ENSG00000035403	VCL	rs11000890	-0.182654	-0.0992063	1.84115	FALSE	1.11022e-16	0.00425715	shared
chr10_75052692_ENSG00000156650	ENSG00000156650	KAT6B	rs2395128	-0.0745151	-0.0429064	1.73669	FALSE	0.00032559	0.041892	shared
chr10_75085874_ENSG00000165637	ENSG00000165637	VDAC2	rs4746261	-0.0323854	-0.136107	0.23794	TRUE	4.21778e-07	3.44169e-15	Bigger effect in GTEx
chr10_75100277_ENSG00000165644	ENSG00000165644	COMTD1	rs72805324	0.0830587	0.0584879	1.4201	FALSE	0.00356638	0.086324	shared
chr10_75383709_ENSG00000148655	ENSG00000148655	LRMDA	rs1897191	0.206953	0.323832	0.639077	FALSE	2.16506e-40	3.49965e-38	shared
chr10_75383709_ENSG00000165655	ENSG00000165655	ZNF503	rs1897191	-0.0852355	-0.148052	0.575714	FALSE	1.88779e-08	1.50486e-05	shared
chr10_77552679_ENSG00000156113	ENSG00000156113	KCNMA1	rs816867	-1.39288	-0.55747	2.49857	TRUE	1.11022e-16	1.11022e-16	Bigger effect in GAinS
chr10_7758918_ENSG00000151657	ENSG00000151657	KIN	rs11255344	0.0373433	0.0284286	1.31358	FALSE	0.00105235	0.0601919	shared
chr10_78109747_ENSG00000138326	ENSG00000138326	RPS24	rs2243673	-0.0674565	-0.0530486	1.2716	FALSE	7.28306e-14	0.000428923	shared
chr10_79059713_ENSG00000224596	ENSG00000224596	ZMIZ1-AS1	rs946721	-0.0522446	-0.23609	0.221291	TRUE	1.79801e-10	3.29299e-06	Bigger effect in GTEx
chr10_79163200_ENSG00000108175	ENSG00000108175	ZMIZ1	rs4980040	0.0560312	0.0567326	0.987637	FALSE	1.499e-05	0.00280426	shared
chr10_79363158_ENSG00000108179	ENSG00000108179	PPIF	rs7920127	-0.0912104	-0.102564	0.889302	FALSE	1.65574e-08	7.67336e-06	shared
chr10_79607432_ENSG00000272447	ENSG00000272447	AL135925.1	rs4253489	0.18752	0.261111	0.718164	FALSE	3.23942e-18	5.1906e-06	shared
chr10_79620351_ENSG00000188199	ENSG00000188199	NUTM2B	rs1427815	-0.287386	-0.386226	0.744089	FALSE	0	6.9833e-14	shared
chr10_79930219_ENSG00000133661	ENSG00000133661	SFTPD	rs1570328	0.0579908	0.0860552	0.673879	FALSE	4.07733e-05	0.0033682	shared
chr10_79933857_ENSG00000280355	ENSG00000280355	AL132656.4	rs17886252	-0.207425	-0.171126	1.21211	FALSE	1.01376e-11	0.00909022	shared
chr10_79938062_ENSG00000225484	ENSG00000225484	NUTM2B-AS1	rs1051246	-0.315437	-0.427342	0.738136	FALSE	0	2.27596e-14	shared
chr10_80061733_ENSG00000133678	ENSG00000133678	TMEM254	rs2342607	0.123571	0.244335	0.505743	FALSE	2.0477e-10	5.06937e-08	shared
chr10_80061733_ENSG00000230091	ENSG00000230091	TMEM254-AS1	rs2342607	0.198798	0.64938	0.306135	TRUE	1.73535e-35	3.28946e-16	Bigger effect in GTEx
chr10_80277749_ENSG00000279359	ENSG00000279359	AL359195.2	rs72809558	0.683267	0.909056	0.751623	FALSE	1.4558e-80	1.75136e-25	shared
chr10_80404246_ENSG00000122359	ENSG00000122359	ANXA11	rs4515913	0.0455072	0.0353556	1.28713	FALSE	2.2149e-07	0.00177107	shared
chr10_80491758_ENSG00000108219	ENSG00000108219	TSPAN14	rs17680741	0.112888	0.128677	0.877302	FALSE	8.83212e-32	3.40754e-12	shared
chr10_80555534_ENSG00000226659	ENSG00000226659	AC021028.1	rs11186029	-0.267632	-0.629331	0.425264	TRUE	1.11022e-16	1.11022e-16	Bigger effect in GTEx
chr10_84128544_ENSG00000165678	ENSG00000165678	GHITM	rs76833981	0.119584	0.260072	0.45981	TRUE	1.96669e-31	5.32894e-15	Bigger effect in GTEx
chr10_84188040_ENSG00000148600	ENSG00000148600	CDHR1	rs7088775	0.127028	0.138679	0.915988	FALSE	3.89842e-07	7.39816e-06	shared
chr10_84509503_ENSG00000107771	ENSG00000107771	CCSER2	rs57190292	-0.183478	-0.295412	0.621091	FALSE	0	0	shared
chr10_86446945_ENSG00000062650	ENSG00000062650	WAPL	rs10887609	-0.0254531	-0.0446951	0.569484	FALSE	3.84405e-05	0.000310588	shared
chr10_87030284_ENSG00000214562	ENSG00000214562	NUTM2D	rs61857043	-0.179856	-0.133828	1.34393	FALSE	1.08849e-08	0.0149129	shared
chr10_87072745_ENSG00000224914	ENSG00000224914	LINC00863	rs2181522	-0.22914	-0.173451	1.32106	FALSE	-2.22045e-16	8.02725e-05	shared
chr10_87120932_ENSG00000122376	ENSG00000122376	SHLD2	rs9420446	0.0739583	0.106611	0.693722	FALSE	1.8548e-09	6.46162e-06	shared
chr10_88786215_ENSG00000204020	ENSG00000204020	LIPN	rs303478	-0.63822	-0.491673	1.29806	FALSE	1.11022e-16	1.11022e-16	shared
chr10_88830989_ENSG00000152766	ENSG00000152766	ANKRD22	rs10736363	0.214576	0.185259	1.15825	FALSE	2.13023e-11	2.27392e-15	shared
chr10_88987412_ENSG00000026103	ENSG00000026103	FAS	rs4934434	0.11099	0.103432	1.07307	FALSE	6.21565e-18	1.96334e-09	shared
chr10_88993503_ENSG00000107796	ENSG00000107796	ACTA2	rs7097572	-0.478829	-0.451025	1.06165	FALSE	0	0	shared
chr10_88993503_ENSG00000180139	ENSG00000180139	ACTA2-AS1	rs7097572	-0.0400775	-0.0724588	0.553108	FALSE	4.5046e-06	0.011609	shared
chr10_89243047_ENSG00000107798	ENSG00000107798	LIPA	rs1412445	0.442008	0.525356	0.841351	FALSE	4.09392e-121	1.68999e-71	shared
chr10_89419538_ENSG00000152778	ENSG00000152778	IFIT5	rs184236	-0.24568	-0.296633	0.828228	FALSE	0	0	shared
chr10_89750332_ENSG00000152782	ENSG00000152782	PANK1	rs7898670	0.0538532	0.0933736	0.57675	FALSE	1.33967e-06	0.00772552	shared
chr10_89839286_ENSG00000232229	ENSG00000232229	LINC00865	rs3802651	0.188116	0.427401	0.44014	TRUE	8.92866e-36	3.88266e-12	Bigger effect in GTEx
chr10_91797862_ENSG00000228701	ENSG00000228701	TNKS2-AS1	rs2066276	-0.111991	-0.462173	0.242314	TRUE	1.11022e-16	1.11022e-16	Bigger effect in GTEx
chr10_92544375_ENSG00000107864	ENSG00000107864	CPEB3	rs11187060	0.0587561	0.00533013	11.0234	TRUE	0.000487204	0.409719	Bigger effect in GAinS
chr10_92669710_ENSG00000152804	ENSG00000152804	HHEX	rs7918084	0.105565	0.0442421	2.38607	TRUE	1.33363e-12	0.00698866	Bigger effect in GAinS
chr10_92669710_ENSG00000236493	ENSG00000236493	EIF2S2P3	rs7918084	0.201348	0.365928	0.550241	FALSE	1.67861e-36	8.415e-22	shared
chr10_93515215_ENSG00000186188	ENSG00000186188	FFAR4	rs10882259	-0.101157	-0.217134	0.465873	TRUE	0	1.93215e-09	Bigger effect in GTEx
chr10_93700616_ENSG00000148690	ENSG00000148690	FRA10AC1	rs1998840	0.262415	0.586133	0.447705	TRUE	4.33919e-47	5.76608e-39	Bigger effect in GTEx
chr10_94361265_ENSG00000173145	ENSG00000173145	NOC3L	rs12780491	0.0911172	0.0962102	0.947063	FALSE	1.19921e-14	0.000191946	shared
chr10_94510893_ENSG00000119969	ENSG00000119969	HELLS	rs1886272	0.0830775	0.111875	0.742589	FALSE	1.09914e-09	7.91971e-07	shared
chr10_95630571_ENSG00000119977	ENSG00000119977	TCTN3	rs150157234	0.245264	0.495128	0.495354	TRUE	3.62755e-22	1.25704e-20	Bigger effect in GTEx
chr10_95879448_ENSG00000188649	ENSG00000188649	CC2D2B	rs74412676	0.398067	0.373854	1.06477	FALSE	1.93733e-17	7.96239e-13	shared
chr10_95881986_ENSG00000138185	ENSG00000138185	ENTPD1	rs147864550	0.157809	0.128156	1.23139	FALSE	1.31069e-08	3.97162e-05	shared
chr10_96656567_ENSG00000155629	ENSG00000155629	PIK3AP1	rs3827867	0.0605638	0.0663099	0.913346	FALSE	3.32972e-05	1.37265e-05	shared
chr10_97216714_ENSG00000187122	ENSG00000187122	SLIT1	rs4917762	-0.394445	-0.498634	0.791052	FALSE	0	0	shared
chr10_97334679_ENSG00000181274	ENSG00000181274	FRAT2	rs1890966	-0.0983183	-0.117454	0.837077	FALSE	0	3.71925e-12	shared
chr10_97357363_ENSG00000237169	ENSG00000237169	RPL12P27	rs10882905	0.0951732	0.0291036	3.27015	TRUE	1.82004e-06	0.112193	Bigger effect in GAinS
chr10_97369473_ENSG00000171311	ENSG00000171311	EXOSC1	rs6584122	-0.0509888	-0.00257973	19.7652	TRUE	0.000378419	0.45151	Bigger effect in GAinS
chr10_97395322_ENSG00000225850	ENSG00000225850	AL355490.2	rs11189196	0.0934398	0.123451	0.756896	FALSE	4.41218e-12	2.09313e-05	shared
chr10_97396227_ENSG00000052749	ENSG00000052749	RRP12	rs3814553	0.24051	0.442431	0.54361	FALSE	3.91441e-42	8.19589e-69	shared
chr10_97430733_ENSG00000171314	ENSG00000171314	PGAM1	rs60890987	-0.355685	-0.33367	1.06598	FALSE	1.11022e-16	8.88178e-16	shared
chr10_97513691_ENSG00000165886	ENSG00000165886	UBTD1	rs78639705	0.135647	0.0971951	1.39562	FALSE	2.17349e-07	0.000382771	shared
chr10_97674517_ENSG00000171160	ENSG00000171160	MORN4	rs1046198	-0.0598936	-0.120941	0.495229	TRUE	2.89391e-12	0.000445413	Bigger effect in GTEx
chr10_97721261_ENSG00000155254	ENSG00000155254	MARVELD1	rs7914697	0.126353	0.116661	1.08308	FALSE	6.6203e-15	3.18677e-09	shared
chr10_97782706_ENSG00000155256	ENSG00000155256	ZFYVE27	rs12783992	0.0431934	0.0210653	2.05045	TRUE	5.62811e-07	0.105426	Bigger effect in GAinS
chr10_98403840_ENSG00000119943	ENSG00000119943	PYROXD2	rs7897357	-0.188166	-0.129755	1.45017	FALSE	1.11022e-16	1.31866e-05	shared
chr10_99496351_ENSG00000224934	ENSG00000224934	AL391684.1	rs10883353	-0.0832395	-0.186442	0.446463	TRUE	3.45223e-05	0.00119292	Bigger effect in GTEx
chr10_99504835_ENSG00000120053	ENSG00000120053	GOT1	rs11817777	0.0826052	0.0683063	1.20933	FALSE	0.000128181	0.0120016	shared
chr10_99607888_ENSG00000233690	ENSG00000233690	EBAG9P1	rs7072263	0.0417687	0.0835621	0.499852	TRUE	9.92689e-09	0.00593898	Bigger effect in GTEx
chr10_99706849_ENSG00000014919	ENSG00000014919	COX15	rs1057490	0.0385105	0.0293949	1.31011	FALSE	1.94734e-05	0.0343613	shared
chr10_99867528_ENSG00000023839	ENSG00000023839	ABCC2	rs7091985	-0.101227	-0.0962024	1.05223	FALSE	2.28986e-10	3.03119e-06	shared
chr10_99933499_ENSG00000107554	ENSG00000107554	DNMBP	rs7089178	0.121368	0.0925617	1.31121	FALSE	7.79744e-10	0.000761065	shared
chr11_10098349_ENSG00000254554	ENSG00000254554	AC080023.1	rs7131203	0.124552	0.209219	0.595318	FALSE	1.19609e-21	1.91521e-12	shared
chr11_101509886_ENSG00000137672	ENSG00000137672	TRPC6	rs7934116	0.0855405	0.0811701	1.05384	FALSE	9.56912e-08	0.0201294	shared
chr11_102004020_ENSG00000110318	ENSG00000110318	CEP126	rs1299588	0.0582212	0.0384394	1.51462	FALSE	0.00242853	0.0980916	shared
chr11_102701889_ENSG00000137675	ENSG00000137675	MMP27	rs2701993	0.177706	0.295349	0.601682	FALSE	8.24112e-26	1.16085e-17	shared
chr11_102727844_ENSG00000281655	ENSG00000281655	AP000851.2	rs7943404	0.0872779	0.177907	0.490581	TRUE	1.16684e-18	1.49538e-08	Bigger effect in GTEx
chr11_102827000_ENSG00000196611	ENSG00000196611	MMP1	rs471994	-0.151891	-0.158736	0.956873	FALSE	1.95474e-08	0.000167365	shared
chr11_10302644_ENSG00000148926	ENSG00000148926	ADM	rs7927874	0.0590172	0.0199691	2.95543	TRUE	0.00140777	0.191289	Bigger effect in GAinS
chr11_103079026_ENSG00000137692	ENSG00000137692	DCUN1D5	rs2510088	0.0631918	0.0750744	0.841722	FALSE	0.000125138	0.014441	shared
chr11_104075825_ENSG00000170962	ENSG00000170962	PDGFD	rs486672	0.0722721	0.050429	1.43315	FALSE	0.000606015	0.00475537	shared
chr11_104918235_ENSG00000235505	ENSG00000235505	CASP17P	rs1944908	0.136129	0.125301	1.08642	FALSE	6.49112e-05	0.00425786	shared
chr11_105055340_ENSG00000255221	ENSG00000255221	CARD17	rs484345	0.203902	0.140726	1.44893	FALSE	9.10046e-12	0.000397366	shared
chr11_105112472_ENSG00000137757	ENSG00000137757	CASP5	rs12281540	0.27852	0.191114	1.45735	FALSE	8.19918e-06	1.76243e-06	shared
chr11_10514244_ENSG00000133800	ENSG00000133800	LYVE1	rs181088161	0.159027	-0.0493019	-3.22557	TRUE	2.07168e-05	0.144453	Bigger effect in GAinS
chr11_105155959_ENSG00000137752	ENSG00000137752	CASP1	rs67835723	0.129087	0.111037	1.16256	FALSE	5.15624e-09	0.000286207	shared
chr11_10517269_ENSG00000177112	ENSG00000177112	MRVI1-AS1	rs11602469	-0.336981	-0.327489	1.02898	FALSE	1.85862e-12	1.66533e-15	shared
chr11_10548106_ENSG00000110315	ENSG00000110315	RNF141	rs11827743	-0.291905	-0.171305	1.70401	FALSE	1.12511e-09	0.000745575	shared
chr11_10555850_ENSG00000072952	ENSG00000072952	MRVI1	rs728528	-0.113136	-0.0728216	1.5536	FALSE	7.18679e-09	6.41617e-06	shared
chr11_106021783_ENSG00000170903	ENSG00000170903	MSANTD4	rs72981237	0.0539131	0.0261398	2.06249	TRUE	0.002636	0.176653	Bigger effect in GAinS
chr11_106095867_ENSG00000182359	ENSG00000182359	KBTBD3	rs4485076	-0.0757997	-0.144284	0.525352	FALSE	5.99122e-09	2.62593e-05	shared
chr11_107316170_ENSG00000152404	ENSG00000152404	CWF19L2	rs4754214	0.103407	0.2101	0.492179	TRUE	4.72941e-13	1.25981e-08	Bigger effect in GTEx
chr11_107347678_ENSG00000261098	ENSG00000261098	AP000766.1	rs594876	0.093701	0.16059	0.58348	FALSE	4.78807e-19	7.27777e-06	shared
chr11_107513413_ENSG00000137760	ENSG00000137760	ALKBH8	rs635577	0.0636796	0.0676694	0.941039	FALSE	0.000227741	0.00951301	shared
chr11_107872856_ENSG00000110660	ENSG00000110660	SLC35F2	rs4466794	0.0536726	0.0054372	9.87137	TRUE	9.78626e-05	0.407622	Bigger effect in GAinS
chr11_107986419_ENSG00000179331	ENSG00000179331	RAB39A	rs12574834	-0.0574497	-0.0319852	1.79613	FALSE	0.00252655	0.156112	shared
chr11_108145773_ENSG00000075239	ENSG00000075239	ACAT1	rs75085583	0.162783	0.183043	0.889311	FALSE	3.54961e-48	5.83542e-09	shared
chr11_108454721_ENSG00000149308	ENSG00000149308	NPAT	rs4754324	-0.0719076	-0.0675064	1.0652	FALSE	1.33982e-12	8.08035e-05	shared
chr11_108516682_ENSG00000178202	ENSG00000178202	POGLUT3	rs4754325	-0.24343	-0.257522	0.945279	FALSE	1.11022e-16	1.11022e-16	shared
chr11_10881964_ENSG00000247271	ENSG00000247271	ZBED5-AS1	rs7931528	-0.0865281	-0.109724	0.788596	FALSE	2.22045e-16	8.99977e-07	shared
chr11_110124979_ENSG00000149289	ENSG00000149289	ZC3H12C	rs630839	-0.291361	-0.267009	1.0912	FALSE	0	2.38048e-10	shared
chr11_110353416_ENSG00000137710	ENSG00000137710	RDX	rs12293813	-0.163732	-0.325347	0.503253	FALSE	1.58495e-09	4.71068e-12	shared
chr11_110428977_ENSG00000137714	ENSG00000137714	FDX1	rs3759019	0.146194	0.226403	0.645724	FALSE	1.30962e-16	4.66952e-08	shared
chr11_111620598_ENSG00000170145	ENSG00000170145	SIK2	rs11828343	0.142724	0.168977	0.844636	FALSE	5.28164e-34	4.01196e-14	shared
chr11_112160901_ENSG00000197580	ENSG00000197580	BCO2	rs2043055	0.10969	0.291768	0.375951	TRUE	8.7628e-18	6.67711e-11	Bigger effect in GTEx
chr11_112168698_ENSG00000150782	ENSG00000150782	IL18	rs36077191	0.156486	0.0513867	3.04525	TRUE	5.08823e-15	0.0497215	Bigger effect in GAinS
chr11_113320153_ENSG00000149292	ENSG00000149292	TTC12	rs6589369	-0.164157	-0.385297	0.426053	TRUE	0	0	Bigger effect in GTEx
chr11_113323446_ENSG00000270179	ENSG00000270179	AP002840.2	rs723077	-0.0404887	-0.101843	0.397561	TRUE	1.15584e-07	0.00171875	Bigger effect in GTEx
chr11_113389225_ENSG00000170209	ENSG00000170209	ANKK1	rs17600713	0.0649872	0.354986	0.18307	TRUE	1.12321e-15	2.76043e-22	Bigger effect in GTEx
chr11_114005131_ENSG00000076043	ENSG00000076043	REXO2	rs10891615	-0.0372451	0.0034114	-10.9178	TRUE	0.0110518	0.441531	Bigger effect in GAinS
chr11_115709283_ENSG00000246100	ENSG00000246100	LINC00900	rs1784941	0.103145	0.28049	0.367732	TRUE	7.21977e-08	1.52848e-08	Bigger effect in GTEx
chr11_116714271_ENSG00000137656	ENSG00000137656	BUD13	rs4938303	-0.0738651	-0.150236	0.491659	TRUE	-2.22045e-16	4.1279e-07	Bigger effect in GTEx
chr11_116849373_ENSG00000160613	ENSG00000160613	PCSK7	rs2289893	-0.0472064	-0.0897717	0.52585	FALSE	1.35215e-07	2.74237e-07	shared
chr11_117131687_ENSG00000168092	ENSG00000168092	PAFAH1B2	rs6589598	0.0536699	0.0612726	0.875921	FALSE	9.50642e-11	0.000344494	shared
chr11_117197788_ENSG00000149577	ENSG00000149577	SIDT2	rs588534	0.277737	0.566656	0.490134	TRUE	8.96074e-53	1.38731e-57	Bigger effect in GTEx
chr11_117200141_ENSG00000254851	ENSG00000254851	AP005018.2	rs664971	-0.739124	-1.10459	0.669138	FALSE	1.11022e-16	1.11022e-16	shared
chr11_117248836_ENSG00000167257	ENSG00000167257	RNF214	rs523366	-0.0537873	-0.0882079	0.609778	FALSE	5.98843e-09	0.000105597	shared
chr11_117322634_ENSG00000186318	ENSG00000186318	BACE1	rs4938370	-0.151026	-0.223189	0.67667	FALSE	-2.22045e-16	2.80908e-08	shared
chr11_117325719_ENSG00000110274	ENSG00000110274	CEP164	rs73014325	0.228548	0.315548	0.724289	FALSE	4.90334e-21	2.39109e-10	shared
chr11_117455703_ENSG00000110344	ENSG00000110344	UBE4A	rs118100246	-0.140593	-0.171306	0.820712	FALSE	2.48511e-05	0.00317656	shared
chr11_117828047_ENSG00000254528	ENSG00000254528	AP000757.1	rs7117314	0.112717	0.113222	0.995543	FALSE	2.83075e-09	0.00664465	shared
chr11_117968472_ENSG00000137747	ENSG00000137747	TMPRSS13	rs11216657	-0.0703937	-0.0957874	0.734895	FALSE	3.60525e-09	0.001825	shared
chr11_117994131_ENSG00000110324	ENSG00000110324	IL10RA	rs2228055	-0.0902179	-0.0503884	1.79045	FALSE	0.00422954	0.15296	shared
chr11_118089946_ENSG00000255274	ENSG00000255274	SMIM35	rs7924498	0.110052	0.117966	0.932918	FALSE	2.18409e-17	0.000865416	shared
chr11_118204437_ENSG00000255163	ENSG00000255163	HSPE1P18	rs11216816	0.203275	0.23004	0.883649	FALSE	1.4806e-13	5.04232e-08	shared
chr11_118254362_ENSG00000160588	ENSG00000160588	MPZL3	rs1715453	0.1574	0.230415	0.683117	FALSE	6.34493e-21	4.58777e-24	shared
chr11_118254957_ENSG00000149573	ENSG00000149573	MPZL2	rs10790248	0.30493	0.359513	0.848175	FALSE	6.96193e-41	1.41317e-22	shared
chr11_118309226_ENSG00000160593	ENSG00000160593	JAML	rs4938502	0.060079	0.0396656	1.51464	FALSE	0.000107862	0.00508349	shared
chr11_118559804_ENSG00000095139	ENSG00000095139	ARCN1	rs11552421	-0.0355396	-0.0828879	0.428766	TRUE	1.70162e-05	8.50133e-05	Bigger effect in GTEx
chr11_11865070_ENSG00000170242	ENSG00000170242	USP47	rs7925746	-0.040644	-0.0813091	0.49987	TRUE	1.04168e-09	3.42679e-07	Bigger effect in GTEx
chr11_118671674_ENSG00000255422	ENSG00000255422	AP002954.1	rs687190	-0.414396	-0.693072	0.597912	FALSE	0	0	shared
chr11_118706053_ENSG00000110367	ENSG00000110367	DDX6	rs553188	-0.0421005	-0.0732571	0.574695	FALSE	0.000108808	0.00180445	shared
chr11_118794615_ENSG00000278376	ENSG00000278376	AP004609.5	rs61901411	0.177819	0.462883	0.384156	TRUE	4.6439e-42	8.39066e-12	Bigger effect in GTEx
chr11_118961045_ENSG00000186166	ENSG00000186166	CCDC84	rs10892316	0.0792107	0.111457	0.710686	FALSE	3.85451e-10	1.7289e-06	shared
chr11_119021567_ENSG00000196655	ENSG00000196655	TRAPPC4	rs4938621	0.175944	0.386618	0.455085	TRUE	6.66367e-76	2.99999e-57	Bigger effect in GTEx
chr11_119023577_ENSG00000118181	ENSG00000118181	RPS25	rs569	-0.0968407	-0.0585811	1.65311	FALSE	0	0.000206304	shared
chr11_119049741_ENSG00000160695	ENSG00000160695	VPS11	rs673768	0.163858	0.331495	0.494299	TRUE	3.07965e-56	3.88893e-29	Bigger effect in GTEx
chr11_119172791_ENSG00000172269	ENSG00000172269	DPAGT1	rs644252	0.0504102	0.0733038	0.687689	FALSE	2.98734e-09	1.35094e-05	shared
chr11_119183779_ENSG00000172367	ENSG00000172367	PDZD3	rs10790286	0.20539	0.339794	0.604456	FALSE	1.68582e-39	6.75832e-23	shared
chr11_119294419_ENSG00000110395	ENSG00000110395	CBL	rs12275373	-0.0755543	-0.0456665	1.65448	FALSE	1.7553e-10	0.00160911	shared
chr11_119336736_ENSG00000173456	ENSG00000173456	RNF26	rs2248853	-0.0464139	-0.0352545	1.31654	FALSE	0.00519467	0.097504	shared
chr11_120233583_ENSG00000184232	ENSG00000184232	OAF	rs61898294	0.141326	0.137548	1.02746	FALSE	0.000563848	0.00697778	shared
chr11_120908811_ENSG00000149403	ENSG00000149403	GRIK4	rs949055	-0.174809	-0.808295	0.216268	TRUE	0	0	Bigger effect in GTEx
chr11_121293341_ENSG00000109929	ENSG00000109929	SC5D	rs74900182	0.178352	0.102496	1.74009	FALSE	3.19716e-09	0.00693874	shared
chr11_121437816_ENSG00000246790	ENSG00000246790	AP000977.1	rs668053	-0.0668394	-0.107625	0.621039	FALSE	8.22831e-09	0.000665213	shared
chr11_122664700_ENSG00000154127	ENSG00000154127	UBASH3B	rs10790519	-0.220973	-0.238834	0.925217	FALSE	0	3.28626e-14	shared
chr11_122948411_ENSG00000109943	ENSG00000109943	CRTAM	rs7113019	-0.060854	0.00790059	-7.70247	TRUE	0.0113273	0.381688	Bigger effect in GAinS
chr11_123413214_ENSG00000023171	ENSG00000023171	GRAMD1B	rs2714059	0.0719983	0.0728843	0.987843	FALSE	0.000135765	0.00208407	shared
chr11_124069606_ENSG00000154144	ENSG00000154144	TBRG1	rs11219432	-0.0890768	-0.118646	0.750781	FALSE	0.000123646	0.0153165	shared
chr11_124242008_ENSG00000110002	ENSG00000110002	VWA5A	rs2512282	0.147748	0.0182176	8.1102	TRUE	1.13854e-07	0.239025	Bigger effect in GAinS
chr11_124637071_ENSG00000064199	ENSG00000064199	SPA17	rs7941327	-0.305985	-0.331134	0.924051	FALSE	8.88178e-16	0.00498978	shared
chr11_124637071_ENSG00000110013	ENSG00000110013	SIAE	rs7941327	0.195283	0.215643	0.905582	FALSE	0.000839235	0.00451931	shared
chr11_124971071_ENSG00000149548	ENSG00000149548	CCDC15	rs7925079	0.362495	0.557922	0.649724	FALSE	1.28889e-94	8.42809e-29	shared
chr11_124972392_ENSG00000154134	ENSG00000154134	ROBO3	rs4595559	0.155763	0.192466	0.8093	FALSE	4.10539e-17	4.92284e-16	shared
chr11_124991373_ENSG00000134955	ENSG00000134955	SLC37A2	rs4936967	-0.201632	-0.148878	1.35434	FALSE	0	2.86359e-11	shared
chr11_125024690_ENSG00000150433	ENSG00000150433	TMEM218	rs12291214	0.0927667	0.112879	0.821826	FALSE	1.97008e-15	3.67793e-05	shared
chr11_125436599_ENSG00000149547	ENSG00000149547	EI24	rs1648500	0.0630254	0.038144	1.6523	FALSE	2.15769e-11	0.078916	shared
chr11_125601875_ENSG00000134910	ENSG00000134910	STT3A	rs116855567	0.0715872	0.0959359	0.746198	FALSE	1.07319e-05	0.00224173	shared
chr11_126202793_ENSG00000243607	ENSG00000243607	RPL35AP26	rs627911	0.0475894	0.0603488	0.788573	FALSE	3.76665e-05	0.0129633	shared
chr11_126208776_ENSG00000165526	ENSG00000165526	RPUSD4	rs35485372	0.0730001	0.0827799	0.881857	FALSE	6.64697e-09	0.00247475	shared
chr11_126211441_ENSG00000110074	ENSG00000110074	FOXRED1	rs587891	0.250059	0.722705	0.346005	TRUE	8.87625e-103	3.96732e-142	Bigger effect in GTEx
chr11_126233344_ENSG00000110080	ENSG00000110080	ST3GAL4	rs4347404	0.0726643	0.071851	1.01132	FALSE	2.44681e-05	5.35517e-05	shared
chr11_126233344_ENSG00000280832	ENSG00000280832	GSEC	rs4347404	0.103288	0.0683721	1.51067	FALSE	2.25117e-06	0.00032185	shared
chr11_126236586_ENSG00000197798	ENSG00000197798	FAM118B	rs71475945	0.687291	0.713228	0.963634	FALSE	6.16855e-134	2.96867e-72	shared
chr11_126263681_ENSG00000150455	ENSG00000150455	TIRAP	rs1049666	0.0641538	0.0919529	0.697681	FALSE	9.53487e-07	0.00159369	shared
chr11_126302693_ENSG00000182934	ENSG00000182934	SRPRA	rs12287976	0.0239111	0.026484	0.902851	FALSE	0.001333	0.078944	shared
chr11_1275133_ENSG00000255153	ENSG00000255153	TOLLIP-AS1	rs5744032	0.20407	0.373415	0.546497	FALSE	9.46439e-12	1.20873e-07	shared
chr11_128734279_ENSG00000151702	ENSG00000151702	FLI1	rs607703	-0.0209558	-0.019164	1.0935	FALSE	0.00266545	0.0640528	shared
chr11_129784751_ENSG00000170322	ENSG00000170322	NFRKB	rs10894137	0.183607	0.499151	0.367839	TRUE	3.44113e-37	1.92653e-41	Bigger effect in GTEx
chr11_12989456_ENSG00000251381	ENSG00000251381	LINC00958	rs61878849	0.545269	1.12723	0.483724	TRUE	2.13698e-209	1.12574e-147	Bigger effect in GTEx
chr11_130853782_ENSG00000255455	ENSG00000255455	AP003486.1	rs73022854	0.09073	0.283596	0.319927	TRUE	4.58803e-09	2.31585e-32	Bigger effect in GTEx
chr11_13246947_ENSG00000133794	ENSG00000133794	ARNTL	rs1351521	-0.20349	-0.221023	0.920674	FALSE	1.11022e-16	1.11022e-16	shared
chr11_133939490_ENSG00000080854	ENSG00000080854	IGSF9B	rs558709	0.141239	0.196372	0.719241	FALSE	2.79856e-16	4.14866e-14	shared
chr11_13410674_ENSG00000148925	ENSG00000148925	BTBD10	rs7924494	0.17589	0.128935	1.36418	FALSE	1.82814e-59	4.82289e-10	shared
chr11_134153964_ENSG00000151503	ENSG00000151503	NCAPD3	rs2014708	0.0664111	0.101019	0.657414	FALSE	5.16255e-05	6.81944e-05	shared
chr11_134246231_ENSG00000151500	ENSG00000151500	THYN1	rs12180	0.0596635	0.104743	0.569617	FALSE	3.01398e-12	2.13182e-07	shared
chr11_134260295_ENSG00000151498	ENSG00000151498	ACAD8	rs12226809	0.263452	0.391947	0.672162	FALSE	8.21848e-78	1.06564e-36	shared
chr11_134287141_ENSG00000149328	ENSG00000149328	GLB1L2	rs4936225	0.0955215	0.0756218	1.26315	FALSE	9.21491e-05	0.0141025	shared
chr11_134416715_ENSG00000109956	ENSG00000109956	B3GAT1	rs78751202	-0.244273	-0.269805	0.90537	FALSE	3.60757e-09	3.33067e-16	shared
chr11_13757614_ENSG00000197601	ENSG00000197601	FAR1	rs77200062	-0.0839058	-0.022012	3.81182	TRUE	0.00125555	0.211284	Bigger effect in GAinS
chr11_13925318_ENSG00000262655	ENSG00000262655	SPON1	rs1027837	-0.0591298	-0.0457447	1.2926	FALSE	7.89749e-11	0.0607324	shared
chr11_14343405_ENSG00000133818	ENSG00000133818	RRAS2	rs2915400	0.123944	0.0820293	1.51097	FALSE	5.13581e-13	0.000180791	shared
chr11_14489190_ENSG00000129083	ENSG00000129083	COPB1	rs2575859	0.111105	0.120995	0.918265	FALSE	9.78069e-71	7.59017e-26	shared
chr11_15196423_ENSG00000188487	ENSG00000188487	INSC	rs4757297	0.320182	0.245987	1.30162	FALSE	1.62861e-31	4.25638e-12	shared
chr11_15554226_ENSG00000254695	ENSG00000254695	AC087379.2	rs7936873	-0.0876801	-0.0453412	1.93378	FALSE	1.71883e-10	0.126179	shared
chr11_1555633_ENSG00000233930	ENSG00000233930	KRTAP5-AS1	rs12576976	-0.0496385	-0.269006	0.184526	TRUE	6.78047e-09	3.66774e-10	Bigger effect in GTEx
chr11_15597987_ENSG00000254789	ENSG00000254789	AC073172.1	rs10832482	-0.499154	-0.282971	1.76398	FALSE	-2.22045e-16	-2.22045e-16	shared
chr11_1603043_ENSG00000184545	ENSG00000184545	DUSP8	rs117754100	-0.196559	-0.0966791	2.03311	TRUE	1.28019e-05	0.00253935	Bigger effect in GAinS
chr11_17014633_ENSG00000166689	ENSG00000166689	PLEKHA7	rs34986803	-0.155296	-0.143406	1.08291	FALSE	4.27625e-12	0.000311886	shared
chr11_17169987_ENSG00000110700	ENSG00000110700	RPS13	rs11826763	0.131029	0.219017	0.598258	FALSE	2.20269e-06	2.70313e-07	shared
chr11_17308562_ENSG00000070081	ENSG00000070081	NUCB2	rs10766384	0.0704412	0.130961	0.537877	FALSE	1.22714e-05	4.26344e-08	shared
chr11_1732147_ENSG00000244242	ENSG00000244242	IFITM10	rs113741541	-0.179563	-0.259997	0.690634	FALSE	6.49204e-09	2.65789e-10	shared
chr11_18083755_ENSG00000166788	ENSG00000166788	SAAL1	rs3741199	-0.077819	-0.165299	0.470777	TRUE	3.60822e-14	4.18107e-09	Bigger effect in GTEx
chr11_18298012_ENSG00000110768	ENSG00000110768	GTF2H1	rs11024608	0.0455404	0.201545	0.225956	TRUE	2.23206e-10	4.4068e-15	Bigger effect in GTEx
chr11_18316655_ENSG00000110756	ENSG00000110756	HPS5	rs4586132	-0.176937	-0.283819	0.623413	FALSE	-2.22045e-16	1.05838e-12	shared
chr11_18396036_ENSG00000166796	ENSG00000166796	LDHC	rs4757651	0.194792	1.2101	0.160972	TRUE	1.96215e-83	4.18444e-95	Bigger effect in GTEx
chr11_18406034_ENSG00000256006	ENSG00000256006	AC084117.1	rs11024644	-0.186077	-0.0557846	3.33564	TRUE	2.81508e-12	0.0709308	Bigger effect in GAinS
chr11_18495770_ENSG00000247595	ENSG00000247595	SPTY2D1OS	rs11024683	-0.0463025	-0.0761615	0.607952	FALSE	0.00127146	0.0288747	shared
chr11_1853174_ENSG00000130598	ENSG00000130598	TNNI2	rs2089910	0.0942933	0.096293	0.979233	FALSE	3.97799e-05	0.00146542	shared
chr11_18581785_ENSG00000151116	ENSG00000151116	UEVLD	rs7950602	-0.166237	-0.199204	0.834507	FALSE	1.11022e-16	2.22045e-16	shared
chr11_19116026_ENSG00000177054	ENSG00000177054	ZDHHC13	rs10833063	0.157006	0.279778	0.561182	FALSE	3.44436e-34	5.2903e-23	shared
chr11_1924654_ENSG00000130595	ENSG00000130595	TNNT3	rs3781956	-0.263661	-0.216115	1.22	FALSE	9.99201e-15	1.31204e-10	shared
chr11_19931946_ENSG00000166833	ENSG00000166833	NAV2	rs10833197	0.0954968	0.080847	1.1812	FALSE	2.49178e-05	0.00387165	shared
chr11_202812_ENSG00000177951	ENSG00000177951	BET1L	rs11602951	0.262825	0.324413	0.810156	FALSE	9.85641e-105	1.53147e-20	shared
chr11_20362457_ENSG00000109854	ENSG00000109854	HTATIP2	rs12360593	0.152889	0.152693	1.00128	FALSE	5.56253e-64	7.74262e-21	shared
chr11_211015_ENSG00000185627	ENSG00000185627	PSMD13	rs2293169	-0.0562109	-0.107585	0.522477	FALSE	-2.22045e-16	2.15494e-13	shared
chr11_217171_ENSG00000142082	ENSG00000142082	SIRT3	rs72878036	0.172988	0.128443	1.34681	FALSE	4.90768e-43	0.000692372	shared
chr11_22249305_ENSG00000171714	ENSG00000171714	ANO5	rs7130940	-0.187627	-0.278999	0.672504	FALSE	0	2.57663e-10	shared
chr11_2299654_ENSG00000064201	ENSG00000064201	TSPAN32	rs1501466	0.0847693	0.0931067	0.910453	FALSE	6.3616e-07	3.4809e-05	shared
chr11_2301792_ENSG00000110665	ENSG00000110665	C11orf21	rs12276847	-0.297445	-0.390572	0.761562	FALSE	0	0	shared
chr11_2301792_ENSG00000183734	ENSG00000183734	ASCL2	rs12276847	-0.0769815	-0.123813	0.621755	FALSE	2.9922e-07	4.94197e-06	shared
chr11_2303462_ENSG00000110651	ENSG00000110651	CD81	rs1501467	-0.0654751	-0.0649937	1.00741	FALSE	1.47793e-06	5.4907e-06	shared
chr11_234249_ENSG00000177963	ENSG00000177963	RIC8A	rs513161	-0.0362006	-0.0264994	1.36609	FALSE	0.00580958	0.1374	shared
chr11_2513253_ENSG00000053918	ENSG00000053918	KCNQ1	rs2011750	0.0709983	0.0370311	1.91726	FALSE	0.00118957	0.0472939	shared
chr11_2681283_ENSG00000269821	ENSG00000269821	KCNQ1OT1	rs231358	-0.0803758	-0.044578	1.80304	FALSE	6.16265e-05	0.042779	shared
chr11_268940_ENSG00000174885	ENSG00000174885	NLRP6	rs17655663	-0.158695	-0.172365	0.920688	FALSE	1.31388e-07	1.10134e-13	shared
chr11_27520448_ENSG00000148943	ENSG00000148943	LIN7C	rs10835189	-0.0358904	-0.0412262	0.870572	FALSE	0.000270204	0.0134097	shared
chr11_28127530_ENSG00000169519	ENSG00000169519	METTL15	rs17244331	0.0953196	0.12757	0.747195	FALSE	6.15949e-09	0.000898017	shared
chr11_285892_ENSG00000142102	ENSG00000142102	PGGHG	rs9285981	0.160675	0.212281	0.756897	FALSE	5.09179e-08	1.24507e-08	shared
chr11_285920_ENSG00000255026	ENSG00000255026	AC136475.3	rs3817637	0.221363	0.159649	1.38656	FALSE	0.00147312	0.00235876	shared
chr11_2902596_ENSG00000110628	ENSG00000110628	SLC22A18	rs367035	-0.504994	-0.504951	1.00008	FALSE	0	0	shared
chr11_2902596_ENSG00000181649	ENSG00000181649	PHLDA2	rs367035	-0.0774233	-0.198037	0.390953	TRUE	2.22045e-16	7.87082e-12	Bigger effect in GTEx
chr11_2902596_ENSG00000254827	ENSG00000254827	SLC22A18AS	rs367035	-0.272165	-0.460586	0.590911	FALSE	0	0	shared
chr11_2975459_ENSG00000205531	ENSG00000205531	NAP1L4	rs7946134	0.128789	0.124693	1.03284	FALSE	1.34561e-50	2.12623e-05	shared
chr11_30312676_ENSG00000152219	ENSG00000152219	ARL14EP	rs1856142	-0.163863	-0.305128	0.537029	FALSE	0	0	shared
chr11_3040550_ENSG00000110619	ENSG00000110619	CARS1	rs399565	0.0421236	0.0521975	0.807004	FALSE	4.16151e-10	0.000225293	shared
chr11_3128167_ENSG00000021762	ENSG00000021762	OSBPL5	rs1466045	0.16223	0.163425	0.992688	FALSE	1.87616e-17	1.16653e-17	shared
chr11_316299_ENSG00000142089	ENSG00000142089	IFITM3	rs7947900	0.825598	0.683397	1.20808	FALSE	1.91926e-120	5.96599e-134	shared
chr11_316299_ENSG00000185201	ENSG00000185201	IFITM2	rs7947900	0.0801045	-0.0338866	-2.3639	TRUE	4.64556e-15	0.00140951	Opposite direction of effect
chr11_316299_ENSG00000251661	ENSG00000251661	AC136475.1	rs7947900	0.54355	0.250968	2.16581	TRUE	1.98908e-78	3.90801e-19	Bigger effect in GAinS
chr11_323649_ENSG00000270030	ENSG00000270030	AC136475.7	rs7944394	0.358162	0.665319	0.538331	FALSE	4.13546e-83	6.75609e-82	shared
chr11_323649_ENSG00000270105	ENSG00000270105	AC136475.8	rs7944394	0.0658318	0.0928653	0.708896	FALSE	3.65796e-18	0.00035736	shared
chr11_3238600_ENSG00000184350	ENSG00000184350	MRGPRE	rs7104488	-0.127568	-0.438156	0.291147	TRUE	2.22045e-16	2.22045e-16	Bigger effect in GTEx
chr11_327334_ENSG00000254910	ENSG00000254910	AC136475.2	rs11246068	-0.193238	-0.385324	0.501494	FALSE	9.99201e-16	-2.22045e-16	shared
chr11_32778748_ENSG00000060749	ENSG00000060749	QSER1	rs72897185	0.132111	0.229736	0.575056	FALSE	2.80249e-05	6.07919e-05	shared
chr11_32819855_ENSG00000135378	ENSG00000135378	PRRG4	rs197707	-0.259726	-0.160808	1.61513	FALSE	-2.22045e-16	1.88738e-15	shared
chr11_33048740_ENSG00000176148	ENSG00000176148	TCP11L1	rs1998158	0.381646	0.691691	0.551758	FALSE	1.53604e-179	7.79058e-79	shared
chr11_33048740_ENSG00000280798	ENSG00000280798	LINC00294	rs1998158	0.466959	0.599266	0.779218	FALSE	3.00250185553665e-313	1.60015e-111	shared
chr11_33067608_ENSG00000121690	ENSG00000121690	DEPDC7	rs752744	0.144147	0.265068	0.543811	FALSE	1.23959e-56	1.08179e-08	shared
chr11_331326_ENSG00000185885	ENSG00000185885	IFITM1	rs7395319	0.12164	0.150823	0.806504	FALSE	5.15288e-11	1.35147e-09	shared
chr11_331326_ENSG00000255328	ENSG00000255328	AC136475.5	rs7395319	0.854605	0.579971	1.47353	FALSE	3.24769e-74	2.71631e-32	shared
chr11_331326_ENSG00000270972	ENSG00000270972	AC136475.9	rs7395319	0.904364	0.552299	1.63745	FALSE	8.26987e-75	1.68274e-31	shared
chr11_3371742_ENSG00000005801	ENSG00000005801	ZNF195	rs2269732	0.132404	0.309222	0.428185	TRUE	1.29373e-31	3.06294e-22	Bigger effect in GTEx
chr11_33737092_ENSG00000085063	ENSG00000085063	CD59	rs831603	-0.0694239	-0.0608701	1.14053	FALSE	0.000481566	0.000209823	shared
chr11_34058937_ENSG00000135372	ENSG00000135372	NAT10	rs2421457	-0.0669285	-0.0747618	0.895224	FALSE	0.000338138	0.000395771	shared
chr11_34061450_ENSG00000135387	ENSG00000135387	CAPRIN1	rs80061771	0.0440129	0.0758112	0.580559	FALSE	7.67455e-05	0.00360245	shared
chr11_34426039_ENSG00000121691	ENSG00000121691	CAT	rs11032695	0.610755	0.503941	1.21196	FALSE	6.60225e-189	9.87293e-81	shared
chr11_34430827_ENSG00000166016	ENSG00000166016	ABTB2	rs10836230	0.354312	0.485225	0.730202	FALSE	1.33805e-50	2.80247e-35	shared
chr11_34898320_ENSG00000149089	ENSG00000149089	APIP	rs79070846	-0.287332	-0.471237	0.609738	FALSE	0	0	shared
chr11_34937909_ENSG00000110435	ENSG00000110435	PDHX	rs2915193	-0.0598812	-0.0852665	0.702283	FALSE	6.72731e-09	0.000256656	shared
chr11_35095772_ENSG00000255521	ENSG00000255521	AL356215.1	rs10836337	0.0404664	0.0142567	2.83842	TRUE	0.00529728	0.324673	Bigger effect in GAinS
chr11_35208126_ENSG00000251194	ENSG00000251194	AL133330.1	rs1467558	0.132912	0.207811	0.639583	FALSE	2.59539e-15	1.10658e-08	shared
chr11_35218341_ENSG00000110436	ENSG00000110436	SLC1A2	rs76276019	0.455976	-0.015216	-29.9669	TRUE	1.04789e-11	0.440862	Bigger effect in GAinS
chr11_35815064_ENSG00000166326	ENSG00000166326	TRIM44	rs2957947	-0.0410731	-0.016749	2.45227	TRUE	0.00105464	0.174706	Bigger effect in GAinS
chr11_36298645_ENSG00000110442	ENSG00000110442	COMMD9	rs10836529	-0.0400727	-0.0223867	1.79002	FALSE	4.71327e-05	0.0495665	shared
chr11_36383180_ENSG00000135362	ENSG00000135362	PRR5L	rs330255	0.209885	0.0165045	12.7168	TRUE	6.30045e-10	0.200724	Bigger effect in GAinS
chr11_3655594_ENSG00000182048	ENSG00000182048	TRPC2	rs11028806	-0.0923922	-0.113522	0.813871	FALSE	2.84167e-07	0.00136677	shared
chr11_36563394_ENSG00000166352	ENSG00000166352	C11orf74	rs7107464	-0.0752855	-0.0197383	3.81419	TRUE	0.00110977	0.325418	Bigger effect in GAinS
chr11_3835323_ENSG00000148985	ENSG00000148985	PGAP2	rs1451722	-0.115545	-0.207416	0.557068	FALSE	7.43849e-15	1.25844e-12	shared
chr11_3835323_ENSG00000177105	ENSG00000177105	RHOG	rs1451722	-0.0664417	-0.0944973	0.703106	FALSE	0	0	shared
chr11_3881873_ENSG00000167323	ENSG00000167323	STIM1	rs7118295	0.058531	0.0835503	0.700548	FALSE	8.221e-16	3.12831e-06	shared
chr11_396308_ENSG00000185187	ENSG00000185187	SIGIRR	rs10902158	-0.126604	-0.103069	1.22834	FALSE	-2.22045e-16	3.26797e-09	shared
chr11_4132178_ENSG00000167325	ENSG00000167325	RRM1	rs4910891	0.0588645	0.0877327	0.670953	FALSE	3.69024e-07	1.55129e-09	shared
chr11_43311926_ENSG00000166181	ENSG00000166181	API5	rs2279660	-0.110011	-0.104255	1.05521	FALSE	0	5.2398e-11	shared
chr11_43846493_ENSG00000283375	ENSG00000283375	AC087521.4	rs6485474	0.0371912	0.434532	0.0855892	TRUE	1.24343e-07	8.73993e-28	Bigger effect in GTEx
chr11_43885524_ENSG00000166199	ENSG00000166199	ALKBH3	rs2434481	-0.0535234	-0.0753668	0.710172	FALSE	1.65231e-05	0.00141187	shared
chr11_44067802_ENSG00000110455	ENSG00000110455	ACCS	rs33952257	1.66687	1.12712	1.47887	FALSE	3.51445e-219	1.38132e-134	shared
chr11_44067802_ENSG00000151348	ENSG00000151348	EXT2	rs33952257	0.36769	0.429456	0.856175	FALSE	6.0437e-84	2.53385e-51	shared
chr11_443731_ENSG00000185101	ENSG00000185101	ANO9	rs6421975	-0.134178	-0.121037	1.10858	FALSE	1.11022e-16	2.27596e-14	shared
chr11_4473798_ENSG00000225101	ENSG00000225101	OR52K3P	rs331503	-0.36921	-0.519551	0.710632	FALSE	0	0	shared
chr11_44943821_ENSG00000175274	ENSG00000175274	TP53I11	rs16933	0.0910293	0.0537918	1.69225	FALSE	3.09764e-11	0.000525353	shared
chr11_45426225_ENSG00000175264	ENSG00000175264	CHST1	rs12276079	0.296303	0.06241	4.74768	TRUE	0.00255245	0.331762	Bigger effect in GAinS
chr11_4576742_ENSG00000228661	ENSG00000228661	AC090587.1	rs76446722	0.110834	0.201818	0.549176	FALSE	0.000754745	0.0129109	shared
chr11_45810958_ENSG00000181830	ENSG00000181830	SLC35C1	rs7130656	0.0872611	0.0744268	1.17244	FALSE	3.84759e-08	0.0023162	shared
chr11_45839642_ENSG00000121671	ENSG00000121671	CRY2	rs7108730	-0.0661064	-0.161052	0.410465	TRUE	3.22733e-10	1.17774e-11	Bigger effect in GTEx
chr11_45852713_ENSG00000121653	ENSG00000121653	MAPK8IP1	rs11038689	0.229458	0.624279	0.367557	TRUE	3.36336e-95	3.16658e-41	Bigger effect in GTEx
chr11_46671320_ENSG00000149091	ENSG00000149091	DGKZ	rs4752926	-0.0369749	-0.0446993	0.827191	FALSE	0.00039342	0.00184032	shared
chr11_4707370_ENSG00000229368	ENSG00000229368	AC090587.2	rs74835378	0.0983157	0.0576954	1.70405	FALSE	0.00560446	0.201105	shared
chr11_47235157_ENSG00000134575	ENSG00000134575	ACP2	rs2306353	-0.205425	-0.331192	0.620261	FALSE	1.11022e-16	1.11022e-16	shared
chr11_47245257_ENSG00000134574	ENSG00000134574	DDB2	rs2242261	-0.123052	-0.153195	0.803241	FALSE	9.12037e-12	1.20557e-05	shared
chr11_47358095_ENSG00000134571	ENSG00000134571	MYBPC3	rs11039200	-0.298333	-0.206196	1.44684	FALSE	0	0	shared
chr11_47375103_ENSG00000165916	ENSG00000165916	PSMC3	rs4752829	-0.0330096	-0.0509107	0.648383	FALSE	0.000597222	0.000551747	shared
chr11_47386170_ENSG00000255197	ENSG00000255197	AC090559.1	rs78777726	-0.0929643	-0.0922558	1.00768	FALSE	3.77032e-06	0.000225737	shared
chr11_47459981_ENSG00000030066	ENSG00000030066	NUP160	rs7950696	0.0313674	0.0224626	1.39642	FALSE	0.000925948	0.0703505	shared
chr11_47513085_ENSG00000025434	ENSG00000025434	NR1H3	rs139689864	0.325266	0.381299	0.853049	FALSE	1.95636e-13	3.09121e-06	shared
chr11_47518145_ENSG00000172247	ENSG00000172247	C1QTNF4	rs4752845	-0.179716	-0.494709	0.363275	TRUE	2.22045e-16	2.22045e-16	Bigger effect in GTEx
chr11_47703754_ENSG00000109920	ENSG00000109920	FNBP4	rs11604825	0.0526027	0.035781	1.47013	FALSE	2.82385e-10	0.0028077	shared
chr11_478147_ENSG00000174775	ENSG00000174775	HRAS	rs79440439	-0.112472	-0.155975	0.72109	FALSE	7.84928e-14	1.51284e-07	shared
chr11_48029443_ENSG00000149177	ENSG00000149177	PTPRJ	rs7130876	0.0935631	0.115833	0.807738	FALSE	1.3636e-10	4.22705e-10	shared
chr11_496193_ENSG00000174915	ENSG00000174915	PTDSS2	rs61876342	-0.0705251	-0.152382	0.462818	TRUE	5.00995e-07	3.38164e-07	Bigger effect in GTEx
chr11_517369_ENSG00000023191	ENSG00000023191	RNH1	rs112273746	-0.110897	-0.199098	0.556996	FALSE	0	0	shared
chr11_5247910_ENSG00000213934	ENSG00000213934	HBG1	rs6578592	-0.838765	-0.155742	5.38561	TRUE	-2.22045e-16	0.000400989	Bigger effect in GAinS
chr11_5266060_ENSG00000196565	ENSG00000196565	HBG2	rs4910740	-0.240553	-0.133137	1.80681	FALSE	8.45102e-13	0.00134954	shared
chr11_554047_ENSG00000254815	ENSG00000254815	LMNTD2-AS1	rs12793222	0.0704802	0.0622869	1.13154	FALSE	0.00132161	0.0169528	shared
chr11_5597194_ENSG00000121236	ENSG00000121236	TRIM6	rs12800884	0.213559	0.197687	1.08029	FALSE	2.83126e-23	3.71408e-07	shared
chr11_5620771_ENSG00000175518	ENSG00000175518	UBQLNL	rs7939159	0.0898501	0.244283	0.367811	TRUE	3.0769e-11	4.18952e-09	Bigger effect in GTEx
chr11_564738_ENSG00000185522	ENSG00000185522	LMNTD2	rs74961824	0.160808	0.230185	0.698603	FALSE	1.01426e-06	1.90918e-05	shared
chr11_5686054_ENSG00000132274	ENSG00000132274	TRIM22	rs57197373	-0.27959	-0.278509	1.00388	FALSE	1.68643e-13	0	shared
chr11_5691767_ENSG00000132256	ENSG00000132256	TRIM5	rs1498555	-0.142806	-0.132321	1.07924	FALSE	1.11022e-16	7.60507e-08	shared
chr11_57539225_ENSG00000134809	ENSG00000134809	TIMM10	rs4938870	-0.239711	-0.276431	0.867165	FALSE	1.11022e-16	1.11022e-16	shared
chr11_57629352_ENSG00000149131	ENSG00000149131	SERPING1	rs7102271	0.311404	0.151256	2.05879	TRUE	5.82264e-17	6.0052e-07	Bigger effect in GAinS
chr11_57664585_ENSG00000213593	ENSG00000213593	TMX2	rs1798173	0.0357726	0.0585231	0.611256	FALSE	4.36705e-05	0.000437898	shared
chr11_57703372_ENSG00000156603	ENSG00000156603	MED19	rs544446	0.154345	0.252351	0.611628	FALSE	2.48531e-38	4.65104e-16	shared
chr11_57874411_ENSG00000156599	ENSG00000156599	ZDHHC5	rs7117205	0.0310855	0.0933249	0.333089	TRUE	1.88074e-06	6.0764e-09	Bigger effect in GTEx
chr11_57892360_ENSG00000166793	ENSG00000166793	YPEL4	rs686489	-0.0970303	-0.0807013	1.20234	FALSE	1.94666e-05	2.9589e-05	shared
chr11_578996_ENSG00000161328	ENSG00000161328	LRRC56	rs10902175	0.133283	0.296136	0.450075	TRUE	1.39246e-14	5.09773e-13	Bigger effect in GTEx
chr11_58555994_ENSG00000186660	ENSG00000186660	ZFP91	rs72919749	0.0496891	0.0955931	0.519798	FALSE	5.3075e-07	4.34322e-05	shared
chr11_58630320_ENSG00000242689	ENSG00000242689	CNTF	rs2186381	0.0630703	0.172552	0.365515	TRUE	3.4106e-06	0.00039748	Bigger effect in GTEx
chr11_58933124_ENSG00000255240	ENSG00000255240	AP001636.3	rs12222597	0.270444	0.257723	1.04936	FALSE	1.11274e-25	6.0756e-06	shared
chr11_590648_ENSG00000185507	ENSG00000185507	IRF7	rs12272314	0.0764177	-0.0357653	-2.13664	TRUE	9.05942e-05	0.0602406	Bigger effect in GAinS
chr11_59236479_ENSG00000110042	ENSG00000110042	DTX4	rs58384229	-0.121887	-0.0904978	1.34685	FALSE	0.00219123	0.0167566	shared
chr11_60088555_ENSG00000149534	ENSG00000149534	MS4A2	rs1441586	0.114847	0.100369	1.14425	FALSE	0.000335925	0.00297602	shared
chr11_60162313_ENSG00000254952	ENSG00000254952	LINC02705	rs524995	0.360835	0.332008	1.08683	FALSE	8.9651e-16	0.000364389	shared
chr11_60179779_ENSG00000110077	ENSG00000110077	MS4A6A	rs583791	0.143738	0.130442	1.10193	FALSE	7.10389e-28	7.01037e-17	shared
chr11_60290052_ENSG00000110079	ENSG00000110079	MS4A4A	rs12279983	0.254189	0.103888	2.44676	TRUE	5.53963e-10	9.84027e-06	Bigger effect in GAinS
chr11_60392235_ENSG00000166928	ENSG00000166928	MS4A14	rs8181557	-0.31335	-0.49593	0.631844	FALSE	1.11022e-16	1.11022e-16	shared
chr11_60497156_ENSG00000214787	ENSG00000214787	MS4A4E	rs7109412	0.076493	0.0416431	1.83687	FALSE	0.000455683	0.0498897	shared
chr11_60866749_ENSG00000110446	ENSG00000110446	SLC15A3	rs7925540	-0.0847112	-0.106931	0.792202	FALSE	6.39423e-09	3.43757e-07	shared
chr11_60870988_ENSG00000257052	ENSG00000257052	AP003721.4	rs10897122	-0.0396869	-0.0565409	0.701916	FALSE	0.00154364	0.0463762	shared
chr11_60896926_ENSG00000110107	ENSG00000110107	PRPF19	rs482584	0.0418331	0.061016	0.685608	FALSE	4.37134e-07	1.45792e-05	shared
chr11_61176249_ENSG00000279549	ENSG00000279549	AP000437.1	rs537662	-0.043569	-0.0352761	1.23508	FALSE	0.00162874	0.12293	shared
chr11_61176306_ENSG00000167987	ENSG00000167987	VPS37C	rs590494	-0.0400856	0.00130067	-30.8191	TRUE	0.0133615	0.486891	Bigger effect in GAinS
chr11_61753974_ENSG00000124920	ENSG00000124920	MYRF	rs520987	-0.113665	-0.337761	0.336524	TRUE	8.66847e-11	0	Bigger effect in GTEx
chr11_61792609_ENSG00000134825	ENSG00000134825	TMEM258	rs174538	0.0479553	0.116309	0.412309	TRUE	7.0396e-07	2.13233e-08	Bigger effect in GTEx
chr11_61828092_ENSG00000134824	ENSG00000134824	FADS2	rs968567	1.29907	1.30798	0.993192	FALSE	0	1.62531e-248	shared
chr11_61831875_ENSG00000149485	ENSG00000149485	FADS1	rs61897793	0.16349	0.249199	0.656063	FALSE	1.88647e-09	5.26767e-08	shared
chr11_61918517_ENSG00000221968	ENSG00000221968	FADS3	rs2521561	-0.260635	-0.170727	1.52662	FALSE	1.11022e-16	3.31957e-13	shared
chr11_61923235_ENSG00000167994	ENSG00000167994	RAB3IL1	rs741887	-0.800188	-0.419375	1.90805	FALSE	1.11022e-16	1.11022e-16	shared
chr11_61969772_ENSG00000167995	ENSG00000167995	BEST1	rs3758977	0.0904642	0.110565	0.818197	FALSE	9.67973e-12	2.35846e-07	shared
chr11_619789_ENSG00000070047	ENSG00000070047	PHRF1	rs2246614	-0.0577572	-0.0709061	0.814559	FALSE	4.71509e-11	7.57498e-06	shared
chr11_6199939_ENSG00000170955	ENSG00000170955	CAVIN3	rs10839531	-0.346469	-0.234067	1.48021	FALSE	0	1.87588e-07	shared
chr11_6203525_ENSG00000051009	ENSG00000051009	FAM160A2	rs11602274	-0.22598	-0.342264	0.660251	FALSE	-2.22045e-16	-2.22045e-16	shared
chr11_6204885_ENSG00000267940	ENSG00000267940	AC022762.2	rs11040803	-0.210829	-0.225043	0.936838	FALSE	-2.22045e-16	0	shared
chr11_620927_ENSG00000099834	ENSG00000099834	CDHR5	rs12360820	-0.0573236	-0.085883	0.667461	FALSE	0.000464375	0.0179593	shared
chr11_62122070_ENSG00000149503	ENSG00000149503	INCENP	rs3862389	-0.0910055	-0.0850746	1.06971	FALSE	1.3793e-10	1.6193e-05	shared
chr11_62337919_ENSG00000162174	ENSG00000162174	ASRGL1	rs2513749	-0.457237	-0.452936	1.00949	FALSE	1.11022e-16	1.11022e-16	shared
chr11_62599714_ENSG00000089597	ENSG00000089597	GANAB	rs2516634	-0.034407	-0.025628	1.34255	FALSE	0.000275203	0.0403072	shared
chr11_62599714_ENSG00000149016	ENSG00000149016	TUT1	rs2516634	-0.0566384	-0.0585695	0.967029	FALSE	2.7388e-07	0.00343506	shared
chr11_62604301_ENSG00000149489	ENSG00000149489	ROM1	rs2516633	-0.0987259	-0.0681121	1.44946	FALSE	8.82417e-10	0.00535399	shared
chr11_62604466_ENSG00000149541	ENSG00000149541	B3GAT3	rs34065644	0.0568234	0.0476876	1.19158	FALSE	2.32861e-12	0.00320387	shared
chr11_62607349_ENSG00000149480	ENSG00000149480	MTA2	rs34894392	0.0522533	0.0446278	1.17087	FALSE	1.78986e-16	0.00119176	shared
chr11_62665343_ENSG00000185085	ENSG00000185085	INTS5	rs4489748	0.0600441	0.0993319	0.604479	FALSE	2.73425e-08	9.60922e-10	shared
chr11_62675614_ENSG00000162194	ENSG00000162194	LBHD1	rs12364753	0.118359	0.37503	0.315599	TRUE	5.32123e-20	8.14366e-23	Bigger effect in GTEx
chr11_62743292_ENSG00000162222	ENSG00000162222	TTC9C	rs2957114	0.109626	0.153011	0.716459	FALSE	9.71683e-34	1.06086e-14	shared
chr11_62796537_ENSG00000168569	ENSG00000168569	TMEM223	rs4693	0.0755735	0.156208	0.483801	TRUE	2.01364e-13	9.12906e-10	Bigger effect in GTEx
chr11_62841857_ENSG00000255717	ENSG00000255717	SNHG1	rs3794047	0.106137	0.135863	0.781211	FALSE	7.31155e-08	9.92159e-08	shared
chr11_62987606_ENSG00000167770	ENSG00000167770	OTUB1	rs77068632	-0.0660395	-0.0353551	1.86789	FALSE	0.0175278	0.146766	shared
chr11_63699045_ENSG00000176485	ENSG00000176485	PLAAT3	rs61928206	0.297934	0.256395	1.16201	FALSE	2.37147e-15	1.6553e-08	shared
chr11_63726447_ENSG00000133318	ENSG00000133318	RTN3	rs517700	0.0422568	0.0611623	0.690897	FALSE	0.000111856	6.47083e-05	shared
chr11_63859792_ENSG00000110583	ENSG00000110583	NAA40	rs4980503	-0.0603859	-0.0857924	0.703861	FALSE	1.60004e-07	1.93772e-07	shared
chr11_63879937_ENSG00000256280	ENSG00000256280	AP006289.1	rs7933791	0.106345	0.246855	0.4308	TRUE	3.06464e-06	9.6106e-05	Bigger effect in GTEx
chr11_64190937_ENSG00000149743	ENSG00000149743	TRPT1	rs11601522	0.119379	0.1233	0.968198	FALSE	1.15628e-28	1.69994e-07	shared
chr11_64226758_ENSG00000149761	ENSG00000149761	NUDT22	rs2286612	-0.140363	-0.142605	0.984277	FALSE	0.00459712	0.0210501	shared
chr11_64337016_ENSG00000168071	ENSG00000168071	CCDC88B	rs61886886	-0.0535231	-0.0774684	0.690902	FALSE	1.5118e-08	1.25417e-06	shared
chr11_64338819_ENSG00000236935	ENSG00000236935	AP003774.2	rs1783521	0.4165	0.834708	0.498977	TRUE	5.02543e-152	1.0801e-117	Bigger effect in GTEx
chr11_64347337_ENSG00000126432	ENSG00000126432	PRDX5	rs578386	0.0511785	0.031414	1.62916	FALSE	0.000127781	0.0581272	shared
chr11_64391211_ENSG00000162302	ENSG00000162302	RPS6KA4	rs692842	0.150736	0.173911	0.866744	FALSE	6.61717e-72	4.33027e-32	shared
chr11_64391211_ENSG00000231680	ENSG00000231680	LINC02723	rs692842	0.277032	0.296907	0.93306	FALSE	2.66354e-76	2.36027e-28	shared
chr11_64392473_ENSG00000181908	ENSG00000181908	LINC02724	rs7124943	-0.06731	-0.0799069	0.842355	FALSE	4.7796e-08	0.000438134	shared
chr11_64705505_ENSG00000168067	ENSG00000168067	MAP4K2	rs72643568	-0.0606683	-0.0319586	1.89834	FALSE	0.0118483	0.116955	shared
chr11_6473556_ENSG00000110171	ENSG00000110171	TRIM3	rs11605777	0.0623062	0.127936	0.487011	TRUE	4.85491e-10	1.64519e-07	Bigger effect in GTEx
chr11_64757744_ENSG00000269038	ENSG00000269038	AP001462.1	rs589691	0.153844	0.0754616	2.0387	TRUE	3.58043e-17	0.141353	Bigger effect in GAinS
chr11_64801528_ENSG00000133895	ENSG00000133895	MEN1	rs1143937	0.0726621	0.157419	0.461585	TRUE	2.82282e-07	3.70049e-12	Bigger effect in GTEx
chr11_64863456_ENSG00000110047	ENSG00000110047	EHD1	rs3888184	0.0997483	0.121164	0.823247	FALSE	0.000121679	0.000236548	shared
chr11_64878399_ENSG00000171219	ENSG00000171219	CDC42BPG	rs1211284	0.0908171	0.0905882	1.00253	FALSE	0.000765336	0.00574129	shared
chr11_6509048_ENSG00000132286	ENSG00000132286	TIMM10B	rs10839568	-0.106567	-0.269468	0.39547	TRUE	0	0	Bigger effect in GTEx
chr11_65151043_ENSG00000204710	ENSG00000204710	SPDYC	rs55646096	0.766827	0.940749	0.815124	FALSE	6.61105e-89	1.72724e-59	shared
chr11_65176711_ENSG00000255200	ENSG00000255200	PGAM1P8	rs7933509	-0.449011	-0.430534	1.04292	FALSE	-2.22045e-16	-2.22045e-16	shared
chr11_65177494_ENSG00000254614	ENSG00000254614	AP003068.2	rs6591178	-0.601155	-0.618314	0.972249	FALSE	0	0	shared
chr11_65186582_ENSG00000014216	ENSG00000014216	CAPN1	rs3825072	0.111248	0.166287	0.66901	FALSE	2.87164e-44	8.56816e-30	shared
chr11_65186582_ENSG00000197847	ENSG00000197847	SLC22A20P	rs3825072	0.151876	0.221869	0.68453	FALSE	2.37146e-22	5.46931e-08	shared
chr11_65275470_ENSG00000014138	ENSG00000014138	POLA2	rs1858783	-0.127648	-0.317628	0.401877	TRUE	2.31677e-11	1.11022e-16	Bigger effect in GTEx
chr11_65275470_ENSG00000173825	ENSG00000173825	TIGD3	rs1858783	0.17701	0.153538	1.15288	FALSE	6.91767e-10	1.88537e-06	shared
chr11_65551794_ENSG00000142186	ENSG00000142186	SCYL1	rs11227221	0.043281	0.0434676	0.995707	FALSE	0.000274857	0.00752798	shared
chr11_65558683_ENSG00000168056	ENSG00000168056	LTBP3	rs12789028	0.10969	0.149511	0.733658	FALSE	1.10617e-10	1.31859e-13	shared
chr11_65563039_ENSG00000176973	ENSG00000176973	FAM89B	rs11227226	-0.141595	-0.145173	0.975352	FALSE	2.07723e-13	2.53395e-05	shared
chr11_65571875_ENSG00000260233	ENSG00000260233	ZNRD2-AS1	rs1194104	0.061166	0.229681	0.266309	TRUE	3.01144e-06	1.71098e-08	Bigger effect in GTEx
chr11_65623014_ENSG00000173327	ENSG00000173327	MAP3K11	rs1151490	-0.0680119	-0.160385	0.424055	TRUE	2.22045e-16	2.22045e-16	Bigger effect in GTEx
chr11_65623846_ENSG00000173338	ENSG00000173338	KCNK7	rs12801636	-0.117218	-0.113613	1.03173	FALSE	4.67675e-09	4.8981e-05	shared
chr11_65638129_ENSG00000213445	ENSG00000213445	SIPA1	rs2306363	-0.0443659	-0.0966081	0.459236	TRUE	8.46046e-07	6.57639e-08	Bigger effect in GTEx
chr11_65638228_ENSG00000197136	ENSG00000197136	PCNX3	rs4930156	-0.0329408	-0.0240663	1.36875	FALSE	0.000819484	0.0481357	shared
chr11_6566998_ENSG00000132275	ENSG00000132275	RRP8	rs10769699	-0.051111	-0.0605706	0.843825	FALSE	4.31694e-08	0.00284164	shared
chr11_65682576_ENSG00000168070	ENSG00000168070	MAJIN	rs76392326	0.162087	-0.0199963	-8.10583	TRUE	0.000231668	0.46817	Bigger effect in GAinS
chr11_65704511_ENSG00000172922	ENSG00000172922	RNASEH2C	rs507859	-0.0672765	-0.113989	0.590202	FALSE	4.32432e-13	1.55039e-09	shared
chr11_65741515_ENSG00000175602	ENSG00000175602	CCDC85B	rs620088	-0.0601078	-0.0536514	1.12034	FALSE	9.6549e-05	0.00933823	shared
chr11_65779386_ENSG00000172977	ENSG00000172977	KAT5	rs610037	0.0261577	0.0726263	0.360169	TRUE	0.000232616	0.000205615	Bigger effect in GTEx
chr11_65854016_ENSG00000172732	ENSG00000172732	MUS81	rs668356	0.0585448	0.107342	0.545404	FALSE	8.30085e-16	2.15152e-07	shared
chr11_65877883_ENSG00000172543	ENSG00000172543	CTSW	rs596002	0.617941	0.321672	1.92102	FALSE	9.73355e-108	2.31174e-83	shared
chr11_65883044_ENSG00000172638	ENSG00000172638	EFEMP2	rs35461885	0.315808	0.355983	0.887145	FALSE	2.77548e-36	3.17263e-20	shared
chr11_65937637_ENSG00000175334	ENSG00000175334	BANF1	rs528736	-0.0693603	-0.082356	0.842201	FALSE	0	7.41959e-10	shared
chr11_65965329_ENSG00000175467	ENSG00000175467	SART1	rs552130	-0.0439398	-0.0192573	2.28172	TRUE	8.80961e-06	0.0978017	Bigger effect in GAinS
chr11_65965818_ENSG00000172500	ENSG00000172500	FIBP	rs556643	-0.0324865	-0.0183962	1.76593	FALSE	0.000267618	0.106558	shared
chr11_6597318_ENSG00000254595	ENSG00000254595	AC084337.1	rs11040930	-0.0765728	-0.228838	0.334615	TRUE	0	2.62781e-10	Bigger effect in GTEx
chr11_66053202_ENSG00000087365	ENSG00000087365	SF3B2	rs503156	-0.102837	-0.23116	0.444872	TRUE	1.11022e-16	1.11022e-16	Bigger effect in GTEx
chr11_66081785_ENSG00000175115	ENSG00000175115	PACS1	rs7120326	-0.109368	-0.145649	0.750899	FALSE	0	0	shared
chr11_66335298_ENSG00000174791	ENSG00000174791	RIN1	rs7950463	-0.523096	-0.767505	0.681554	FALSE	-2.22045e-16	-2.22045e-16	shared
chr11_66411592_ENSG00000174744	ENSG00000174744	BRMS1	rs12785651	0.0247419	0.00481668	5.1367	TRUE	0.00193172	0.341641	Bigger effect in GAinS
chr11_66428794_ENSG00000174165	ENSG00000174165	ZDHHC24	rs17495838	-0.0535018	-0.0194573	2.74971	TRUE	9.67048e-06	0.217724	Bigger effect in GAinS
chr11_66454882_ENSG00000174516	ENSG00000174516	PELI3	rs60358007	-0.345766	-0.193864	1.78355	FALSE	-2.22045e-16	3.0429e-12	shared
chr11_66488261_ENSG00000254986	ENSG00000254986	DPP3	rs4930183	-0.220262	-0.230955	0.953702	FALSE	1.11022e-16	1.11022e-16	shared
chr11_66499235_ENSG00000255517	ENSG00000255517	AP002748.4	rs2444846	-0.226743	-0.323634	0.700615	FALSE	1.11022e-16	1.46549e-14	shared
chr11_66535272_ENSG00000174483	ENSG00000174483	BBS1	rs57596493	-0.126484	-0.318193	0.397509	TRUE	0	0	Bigger effect in GTEx
chr11_66556951_ENSG00000173653	ENSG00000173653	RCE1	rs679228	-0.0428828	-0.0913238	0.469569	TRUE	3.01181e-06	7.73275e-07	Bigger effect in GTEx
chr11_66570027_ENSG00000174080	ENSG00000174080	CTSF	rs1945302	0.215907	0.293819	0.734829	FALSE	3.67581e-33	1.20777e-31	shared
chr11_66590655_ENSG00000173992	ENSG00000173992	CCS	rs486584	0.142105	0.189154	0.751265	FALSE	5.56592e-53	1.29335e-24	shared
chr11_66841818_ENSG00000173621	ENSG00000173621	LRFN4	rs6591223	-0.218427	-0.33186	0.658193	FALSE	0	0	shared
chr11_67176401_ENSG00000172830	ENSG00000172830	SSH3	rs6591234	-0.547924	-0.604701	0.906107	FALSE	0	1.44329e-15	shared
chr11_67236216_ENSG00000172613	ENSG00000172613	RAD9A	rs11819783	0.146403	0.270634	0.540965	FALSE	2.96998e-09	2.36267e-09	shared
chr11_67407126_ENSG00000175463	ENSG00000175463	TBC1D10C	rs1638586	-0.0778457	-0.0539572	1.44273	FALSE	0.00023809	0.0281888	shared
chr11_67488406_ENSG00000110711	ENSG00000110711	AIP	rs35787427	-0.0352657	-0.0492031	0.716737	FALSE	3.95664e-07	3.41719e-05	shared
chr11_67488406_ENSG00000172725	ENSG00000172725	CORO1B	rs35787427	-0.0458075	-0.0273987	1.67189	FALSE	0.00266368	0.0549115	shared
chr11_67586108_ENSG00000172932	ENSG00000172932	ANKRD13D	rs1138272	0.0759317	0.111432	0.681419	FALSE	1.50036e-09	7.34408e-06	shared
chr11_6764588_ENSG00000254838	ENSG00000254838	GVINP1	rs7927643	0.11701	0.0979751	1.19429	FALSE	1.83795e-11	4.70402e-07	shared
chr11_677200_ENSG00000177042	ENSG00000177042	TMEM80	rs6597995	-0.136934	-0.222037	0.616716	FALSE	-2.22045e-16	-2.22045e-16	shared
chr11_67995104_ENSG00000110057	ENSG00000110057	UNC93B1	rs11603466	-0.0569913	-0.0315716	1.80514	FALSE	0.00519084	0.0410819	shared
chr11_68021207_ENSG00000110717	ENSG00000110717	NDUFS8	rs4646813	0.103166	0.174293	0.591911	FALSE	1.47814e-25	3.47414e-31	shared
chr11_68027598_ENSG00000255306	ENSG00000255306	AC004923.4	rs886701	0.0345875	-0.168722	-0.204997	TRUE	6.07958e-05	2.13881e-06	Opposite direction of effect
chr11_68036689_ENSG00000006534	ENSG00000006534	ALDH3B1	rs3133269	0.0463628	0.02612	1.77499	FALSE	0.00343054	0.0329624	shared
chr11_68037340_ENSG00000110719	ENSG00000110719	TCIRG1	rs4147779	0.104281	0.179558	0.580763	FALSE	9.07164e-28	5.74784e-32	shared
chr11_68742819_ENSG00000132749	ENSG00000132749	TESMIN	rs4930603	0.056694	0.158321	0.358095	TRUE	2.78069e-06	6.42871e-12	Bigger effect in GTEx
chr11_68885764_ENSG00000197345	ENSG00000197345	MRPL21	rs544370	-0.241521	-0.476082	0.507309	FALSE	0	0	shared
chr11_68932956_ENSG00000132740	ENSG00000132740	IGHMBP2	rs478647	0.600149	1.0739	0.558851	FALSE	0	0	shared
chr11_69100367_ENSG00000162341	ENSG00000162341	TPCN2	rs72930631	-0.107889	0.0390154	-2.7653	TRUE	5.99795e-11	0.12869	Bigger effect in GAinS
chr11_69295926_ENSG00000172927	ENSG00000172927	MYEOV	rs7103126	0.094398	0.0525143	1.79757	FALSE	0.000301477	0.135236	shared
chr11_70333566_ENSG00000131626	ENSG00000131626	PPFIA1	rs2282481	-0.109552	-0.149549	0.732551	FALSE	1.11022e-16	4.48064e-12	shared
chr11_70433821_ENSG00000085733	ENSG00000085733	CTTN	rs17160866	0.111589	0.0822722	1.35634	FALSE	6.22907e-09	0.000437508	shared
chr11_71450017_ENSG00000254682	ENSG00000254682	AP002387.2	rs7928249	0.346089	0.436357	0.793132	FALSE	2.11594e-151	4.57313e-77	shared
chr11_71786603_ENSG00000158483	ENSG00000158483	FAM86C1	rs7112165	-0.212154	-0.806488	0.263059	TRUE	2.22045e-16	2.22045e-16	Bigger effect in GTEx
chr11_72134495_ENSG00000255860	ENSG00000255860	AP000812.2	rs7925545	0.676889	1.04869	0.645462	FALSE	8.25687e-265	1.40105e-28	shared
chr11_72219163_ENSG00000256518	ENSG00000256518	AP000812.3	rs514933	-0.0905866	-0.0974364	0.9297	FALSE	1.30562e-13	6.80792e-05	shared
chr11_72442340_ENSG00000162129	ENSG00000162129	CLPB	rs12295464	-0.164934	-0.320633	0.514399	FALSE	9.76606e-10	1.29109e-09	shared
chr11_72606759_ENSG00000256633	ENSG00000256633	AP005019.1	rs341086	0.0907771	0.173686	0.522649	FALSE	2.6303e-17	6.50867e-09	shared
chr11_72688089_ENSG00000186642	ENSG00000186642	PDE2A	rs34142547	0.127401	0.125789	1.01281	FALSE	3.81206e-07	0.000171047	shared
chr11_72777978_ENSG00000186635	ENSG00000186635	ARAP1	rs577217	0.0446237	0.0496604	0.898576	FALSE	0.000485789	0.00322244	shared
chr11_73204585_ENSG00000175591	ENSG00000175591	P2RY2	rs72968141	0.0939651	0.140731	0.667695	FALSE	2.79437e-06	3.95506e-06	shared
chr11_73289099_ENSG00000171631	ENSG00000171631	P2RY6	rs12794405	0.176983	0.247206	0.715931	FALSE	1.8394e-20	1.37381e-07	shared
chr11_73348296_ENSG00000110237	ENSG00000110237	ARHGEF17	rs7105681	0.630707	0.740817	0.851367	FALSE	3.13565e-54	1.007e-43	shared
chr11_73483600_ENSG00000054965	ENSG00000054965	FAM168A	rs501953	0.0424617	0.0964668	0.440169	TRUE	1.49127e-05	6.06704e-07	Bigger effect in GTEx
chr11_73789881_ENSG00000175581	ENSG00000175581	MRPL48	rs7125433	0.128846	0.285079	0.451967	TRUE	3.88552e-25	2.43763e-23	Bigger effect in GTEx
chr11_73957797_ENSG00000175575	ENSG00000175575	PAAF1	rs634771	-0.0756483	-0.0896131	0.844166	FALSE	4.90411e-11	0.000225418	shared
chr11_73986474_ENSG00000175567	ENSG00000175567	UCP2	rs34408426	0.228759	0.316782	0.722132	FALSE	2.49203e-37	1.06563e-48	shared
chr11_74094844_ENSG00000168014	ENSG00000168014	C2CD3	rs12574047	0.0486302	0.040886	1.18941	FALSE	0.000267458	0.0546251	shared
chr11_74296470_ENSG00000165434	ENSG00000165434	PGM2L1	rs12421228	-0.151089	-0.143263	1.05463	FALSE	1.78741e-06	0.00119965	shared
chr11_74460071_ENSG00000175538	ENSG00000175538	KCNE3	rs17524	0.095223	0.109152	0.872392	FALSE	3.09737e-13	1.37546e-13	shared
chr11_74835019_ENSG00000241170	ENSG00000241170	AP001992.1	rs12223829	-0.0930018	-0.0950481	0.978471	FALSE	1.71698e-06	6.8388e-05	shared
chr11_74837216_ENSG00000118363	ENSG00000118363	SPCS2	rs1866562	-0.0503626	-0.0660555	0.762429	FALSE	1.66309e-08	0.00160199	shared
chr11_74900390_ENSG00000166435	ENSG00000166435	XRRA1	rs12419929	1.01715	1.26979	0.801041	FALSE	0	0	shared
chr11_7505369_ENSG00000251364	ENSG00000251364	AC107884.1	rs12287269	-0.351122	-0.255313	1.37526	FALSE	1.11022e-16	3.88912e-11	shared
chr11_75356868_ENSG00000149243	ENSG00000149243	KLHL35	rs539342	0.213657	0.264138	0.808885	FALSE	4.47488e-22	8.84741e-08	shared
chr11_75367192_ENSG00000137486	ENSG00000137486	ARRB1	rs73004237	-0.0807457	-0.11282	0.715706	FALSE	1.13339e-05	8.84075e-06	shared
chr11_75403027_ENSG00000149273	ENSG00000149273	RPS3	rs3094303	-0.115623	-0.18495	0.625159	FALSE	3.4972e-14	2.22045e-16	shared
chr11_75475491_ENSG00000158555	ENSG00000158555	GDPD5	rs76147805	0.862225	0.3003	2.87121	TRUE	3.38138e-107	1.16347e-13	Bigger effect in GAinS
chr11_7578139_ENSG00000166387	ENSG00000166387	PPFIBP2	rs6578881	-0.153815	-0.166493	0.923853	FALSE	2.51243e-13	6.26689e-06	shared
chr11_75846365_ENSG00000062282	ENSG00000062282	DGAT2	rs7107742	-0.240269	-0.140721	1.70741	FALSE	1.11022e-16	3.17617e-08	shared
chr11_76251870_ENSG00000254826	ENSG00000254826	AP001922.3	rs140899837	0.145674	0.0570591	2.55305	TRUE	0.0112758	0.257973	Bigger effect in GAinS
chr11_76349484_ENSG00000137492	ENSG00000137492	THAP12	rs6592630	-0.140947	-0.170208	0.828086	FALSE	0	3.35691e-06	shared
chr11_76657595_ENSG00000236304	ENSG00000236304	AP001189.1	rs7685	0.670657	0.393406	1.70475	FALSE	4.35586e-37	1.05963e-26	shared
chr11_76657595_ENSG00000254810	ENSG00000254810	AP001189.3	rs7685	0.0864214	0.1555	0.555766	FALSE	2.87282e-10	6.94959e-05	shared
chr11_77075131_ENSG00000078124	ENSG00000078124	ACER3	rs948973	-0.0785912	-0.00530156	14.8242	TRUE	5.39297e-07	0.388204	Bigger effect in GAinS
chr11_77187683_ENSG00000137474	ENSG00000137474	MYO7A	rs12805873	-0.112982	-0.109373	1.033	FALSE	7.99081e-07	2.10868e-06	shared
chr11_774568_ENSG00000255142	ENSG00000255142	AP006621.2	rs7951926	0.195377	0.282868	0.690701	FALSE	7.42855e-77	7.44185e-11	shared
chr11_774568_ENSG00000255284	ENSG00000255284	AP006621.3	rs7951926	0.328262	0.537715	0.610476	FALSE	2.43691e-158	3.08987e-60	shared
chr11_774568_ENSG00000279672	ENSG00000279672	AP006621.5	rs7951926	0.419709	0.845228	0.496563	TRUE	3.71022e-207	4.05639e-159	Bigger effect in GTEx
chr11_774715_ENSG00000177106	ENSG00000177106	EPS8L2	rs7952451	-0.121267	-0.216064	0.561254	FALSE	1.392e-11	3.39342e-09	shared
chr11_77497448_ENSG00000149269	ENSG00000149269	PAK1	rs3018480	-0.0494912	-0.0481187	1.02852	FALSE	0.000269379	0.00176717	shared
chr11_77766783_ENSG00000087884	ENSG00000087884	AAMDC	rs1893901	-0.190919	-0.0943196	2.02417	TRUE	0	0.0721871	Bigger effect in GAinS
chr11_77960235_ENSG00000241782	ENSG00000241782	AP002812.1	rs12796422	0.038236	0.0123918	3.08559	TRUE	8.15225e-05	0.324215	Bigger effect in GAinS
chr11_77999066_ENSG00000255449	ENSG00000255449	AP002812.5	rs4945231	-0.0826482	-0.164644	0.501982	FALSE	1.87633e-09	0.0028879	shared
chr11_78074580_ENSG00000151366	ENSG00000151366	NDUFC2	rs12276887	0.123513	0.0930622	1.32721	FALSE	1.20082e-30	1.65454e-07	shared
chr11_78132602_ENSG00000188997	ENSG00000188997	KCTD21	rs660661	-0.0775013	-0.0800293	0.968411	FALSE	7.56448e-09	0.000645325	shared
chr11_78181598_ENSG00000118369	ENSG00000118369	USP35	rs533623	-0.0554987	-0.0468203	1.18535	FALSE	0.0067393	0.0646148	shared
chr11_78324810_ENSG00000254420	ENSG00000254420	AP003086.1	rs2458640	0.282936	0.144228	1.96174	FALSE	3.58898e-17	0.001618	shared
chr11_7989481_ENSG00000175390	ENSG00000175390	EIF3F	rs7126561	0.0849715	0.25611	0.331777	TRUE	1.37031e-13	5.32588e-30	Bigger effect in GTEx
chr11_803017_ENSG00000177595	ENSG00000177595	PIDD1	rs6597981	0.0946424	0.171534	0.551742	FALSE	3.6818e-24	7.64334e-42	shared
chr11_804212_ENSG00000274897	ENSG00000274897	PANO1	rs7104785	-0.0501497	-0.0576673	0.869638	FALSE	1.90109e-05	0.0339968	shared
chr11_8130533_ENSG00000166405	ENSG00000166405	RIC3	rs4758295	-0.112788	-0.169222	0.666513	FALSE	6.26813e-07	5.06041e-07	shared
chr11_82642315_ENSG00000137509	ENSG00000137509	PRCP	rs10898017	0.0508392	0.0378231	1.34413	FALSE	0.00126368	0.01757	shared
chr11_82971996_ENSG00000137502	ENSG00000137502	RAB30	rs11233391	-0.0641067	-0.0430498	1.48913	FALSE	0.000244682	0.00884179	shared
chr11_83097443_ENSG00000246067	ENSG00000246067	RAB30-DT	rs7123432	-0.190065	-0.176257	1.07834	FALSE	0	0.000182423	shared
chr11_83312075_ENSG00000137500	ENSG00000137500	CCDC90B	rs6592107	-0.050056	-0.0454248	1.10195	FALSE	4.70718e-06	0.012976	shared
chr11_833262_ENSG00000177697	ENSG00000177697	CD151	rs61876748	0.728264	0.806289	0.903229	FALSE	0	1.35373986960502e-321	shared
chr11_834098_ENSG00000177700	ENSG00000177700	POLR2L	rs28681202	-0.112248	-0.145718	0.770312	FALSE	0	0	shared
chr11_840363_ENSG00000177685	ENSG00000177685	CRACR2B	rs6591	0.173611	0.160835	1.07944	FALSE	1.18825e-11	9.49608e-07	shared
chr11_8474209_ENSG00000130413	ENSG00000130413	STK33	rs74402304	0.230178	0.401915	0.572705	FALSE	6.59433e-18	1.41566e-06	shared
chr11_86073226_ENSG00000073921	ENSG00000073921	PICALM	rs1214669	0.0337076	0.042907	0.785597	FALSE	3.74559e-06	8.21046e-05	shared
chr11_86246416_ENSG00000254783	ENSG00000254783	AP003084.1	rs12293708	0.0716074	0.0969898	0.738298	FALSE	9.97736e-09	0.00267274	shared
chr11_86261897_ENSG00000074266	ENSG00000074266	EED	rs10898459	0.0650377	0.144566	0.449883	TRUE	3.45662e-12	1.60052e-12	Bigger effect in GTEx
chr11_86587565_ENSG00000151376	ENSG00000151376	ME3	rs11234704	0.201948	0.336501	0.600142	FALSE	4.18475e-34	3.2658e-22	shared
chr11_8683418_ENSG00000166436	ENSG00000166436	TRIM66	rs2073684	0.307219	0.607494	0.505716	FALSE	1.1252e-153	5.73786e-183	shared
chr11_870446_ENSG00000177830	ENSG00000177830	CHID1	rs6682	0.0600551	0.0430492	1.39503	FALSE	9.83702e-11	0.00502122	shared
chr11_88337746_ENSG00000109861	ENSG00000109861	CTSC	rs11600158	0.401305	0.452873	0.886131	FALSE	3.79875e-49	1.36379e-35	shared
chr11_88423123_ENSG00000123892	ENSG00000123892	RAB38	rs12364554	0.43728	0.458926	0.952834	FALSE	1.38894e-17	3.08201e-06	shared
chr11_8942399_ENSG00000166452	ENSG00000166452	AKIP1	rs4909952	0.0780209	0.202543	0.385207	TRUE	9.79967e-13	1.43194e-11	Bigger effect in GTEx
chr11_8970671_ENSG00000254860	ENSG00000254860	TMEM9B-AS1	rs2568094	0.414588	0.683872	0.606236	FALSE	2.24819e-95	5.39761e-36	shared
chr11_90165635_ENSG00000077616	ENSG00000077616	NAALAD2	rs11018889	0.0760425	0.100903	0.753619	FALSE	2.69808e-05	0.0148337	shared
chr11_90195720_ENSG00000110172	ENSG00000110172	CHORDC1	rs12803230	-0.0664847	-0.0362179	1.83568	FALSE	9.85457e-07	0.0157388	shared
chr11_9050593_ENSG00000166444	ENSG00000166444	DENND2B	rs3751052	0.0640014	0.02859	2.2386	TRUE	0.0041712	0.185509	Bigger effect in GAinS
chr11_9121370_ENSG00000184014	ENSG00000184014	DENND5A	rs11607790	-0.0699769	-0.0906384	0.772045	FALSE	2.62741e-09	7.5332e-05	shared
chr11_928402_ENSG00000183020	ENSG00000183020	AP2A2	rs6597972	-0.0669852	-0.0669178	1.00101	FALSE	0	0.00169055	shared
chr11_9290740_ENSG00000166471	ENSG00000166471	TMEM41B	rs11042268	-0.210185	-0.258651	0.81262	FALSE	0	0	shared
chr11_9311393_ENSG00000175356	ENSG00000175356	SCUBE2	rs10734643	0.0584493	0.229028	0.255206	TRUE	0.000154498	0.00239114	Bigger effect in GTEx
chr11_93492321_ENSG00000166002	ENSG00000166002	SMCO4	rs11604399	0.634775	0.546329	1.16189	FALSE	4.10182e-110	2.27923e-89	shared
chr11_93592128_ENSG00000166004	ENSG00000166004	CEP295	rs10831065	0.0918975	-0.00439386	-20.915	TRUE	2.70546e-06	0.446747	Bigger effect in GAinS
chr11_9361771_ENSG00000166478	ENSG00000166478	ZNF143	rs11042308	0.0823115	0.267107	0.308159	TRUE	1.65178e-10	3.70549e-12	Bigger effect in GTEx
chr11_94128854_ENSG00000110218	ENSG00000110218	PANX1	rs4753126	0.13225	0.386126	0.342504	TRUE	5.00432e-31	4.77368e-30	Bigger effect in GTEx
chr11_94445959_ENSG00000020922	ENSG00000020922	MRE11	rs1014666	0.160724	0.39709	0.404754	TRUE	2.74084e-71	9.82277e-54	Bigger effect in GTEx
chr11_94453355_ENSG00000255893	ENSG00000255893	AP000786.1	rs509744	0.204401	0.538064	0.379882	TRUE	1.20962e-110	3.99175e-31	Bigger effect in GTEx
chr11_94537016_ENSG00000123901	ENSG00000123901	GPR83	rs2508781	0.0364728	0.214946	0.169683	TRUE	8.85634e-06	3.17609e-06	Bigger effect in GTEx
chr11_94590210_ENSG00000196371	ENSG00000196371	FUT4	rs7926234	0.0493842	0.0872386	0.566083	FALSE	5.95953e-05	2.16995e-05	shared
chr11_94592673_ENSG00000134627	ENSG00000134627	PIWIL4	rs591584	0.122755	0.14024	0.875321	FALSE	5.12021e-13	3.72219e-09	shared
chr11_94725303_ENSG00000166025	ENSG00000166025	AMOTL1	rs2851587	0.158101	0.190449	0.830151	FALSE	2.79649e-12	1.82477e-08	shared
chr11_94983834_ENSG00000150316	ENSG00000150316	CWC15	rs11020995	-0.0419876	-0.0917013	0.457874	TRUE	7.04677e-11	5.01604e-07	Bigger effect in GTEx
chr11_95131847_ENSG00000149218	ENSG00000149218	ENDOD1	rs607666	-0.194754	-0.169711	1.14757	FALSE	0	1.70743e-07	shared
chr11_95578258_ENSG00000149212	ENSG00000149212	SESN3	rs4409785	-0.05848	-0.0162095	3.60775	TRUE	0.0101176	0.273804	Bigger effect in GAinS
chr11_95795550_ENSG00000166037	ENSG00000166037	CEP57	rs522536	0.0412983	0.0520439	0.793529	FALSE	3.51717e-06	0.000100229	shared
chr11_95799002_ENSG00000077458	ENSG00000077458	FAM76B	rs472231	-0.13754	-0.186776	0.73639	FALSE	0	0	shared
chr11_96360233_ENSG00000183340	ENSG00000183340	JRKL	rs7933385	-0.0750906	-0.0675578	1.1115	FALSE	0.00123907	0.0431955	shared
chr11_96388691_ENSG00000149231	ENSG00000149231	CCDC82	rs11021568	0.300413	0.177261	1.69475	FALSE	5.11146e-173	5.26057e-15	shared
chr11_9650921_ENSG00000133789	ENSG00000133789	SWAP70	rs737617	-0.0827448	-0.0446912	1.85148	FALSE	1.109e-07	0.0396935	shared
chr12_10000080_ENSG00000165682	ENSG00000165682	CLEC1B	rs935538	-0.247172	-0.213236	1.15915	FALSE	1.11022e-16	1.53211e-14	shared
chr12_100163567_ENSG00000238105	ENSG00000238105	GOLGA2P5	rs11110266	0.175674	0.278873	0.629943	FALSE	1.27339e-16	3.99106e-12	shared
chr12_100204401_ENSG00000111647	ENSG00000111647	UHRF1BP1L	rs11110288	-0.157308	-0.210163	0.748506	FALSE	2.22045e-16	8.47655e-13	shared
chr12_100204401_ENSG00000280088	ENSG00000280088	AC126474.2	rs11110288	-0.196758	-0.185481	1.0608	FALSE	2.22045e-16	5.13608e-07	shared
chr12_10102843_ENSG00000150048	ENSG00000150048	CLEC1A	rs77549003	0.137007	0.112628	1.21645	FALSE	1.00894e-06	0.00118529	shared
chr12_10102843_ENSG00000172243	ENSG00000172243	CLEC7A	rs77549003	0.104684	0.160868	0.650747	FALSE	5.51993e-06	8.37099e-11	shared
chr12_1013284_ENSG00000082805	ENSG00000082805	ERC1	rs7966170	0.169798	0.170697	0.994734	FALSE	1.28241e-08	0.00124838	shared
chr12_101697239_ENSG00000111666	ENSG00000111666	CHPT1	rs3809260	0.206312	0.231868	0.88978	FALSE	1.71163e-40	2.97281e-24	shared
chr12_101697239_ENSG00000111670	ENSG00000111670	GNPTAB	rs3809260	-0.0380689	0.00486578	-7.82381	TRUE	0.000291618	0.383527	Bigger effect in GAinS
chr12_101891905_ENSG00000136048	ENSG00000136048	DRAM1	rs4764832	0.122097	0.114733	1.06419	FALSE	5.13634e-23	2.38118e-13	shared
chr12_10198091_ENSG00000139112	ENSG00000139112	GABARAPL1	rs6488271	-0.0741942	-0.0861839	0.860883	FALSE	3.47293e-06	1.46933e-05	shared
chr12_102067311_ENSG00000120860	ENSG00000120860	WASHC3	rs2373567	-0.121956	-0.221945	0.549486	FALSE	-2.22045e-16	-2.22045e-16	shared
chr12_103697090_ENSG00000136011	ENSG00000136011	STAB2	rs697209	0.122431	0.25475	0.480594	TRUE	2.90101e-15	7.73859e-10	Bigger effect in GTEx
chr12_103827352_ENSG00000257681	ENSG00000257681	AC025265.1	rs17034657	0.258965	0.51904	0.49893	TRUE	2.70122e-35	2.13994e-21	Bigger effect in GTEx
chr12_103827689_ENSG00000111696	ENSG00000111696	NT5DC3	rs11111803	0.71331	0.924335	0.771701	FALSE	1.7027e-139	1.35943e-103	shared
chr12_103888985_ENSG00000139372	ENSG00000139372	TDG	rs9943844	-0.0383082	-0.0297865	1.28609	FALSE	1.74059e-05	0.0471063	shared
chr12_103930862_ENSG00000166598	ENSG00000166598	HSP90B1	rs1007652	0.153674	0.151931	1.01147	FALSE	2.30452e-13	3.39427e-06	shared
chr12_10402386_ENSG00000205809	ENSG00000205809	KLRC2	rs2734561	0.214154	0.176809	1.21121	FALSE	2.05845e-22	2.62399e-06	shared
chr12_10406893_ENSG00000183542	ENSG00000183542	KLRC4	rs1154831	0.0559084	0.153171	0.365007	TRUE	5.06079e-06	1.1119e-08	Bigger effect in GTEx
chr12_10426485_ENSG00000213809	ENSG00000213809	KLRK1	rs12318583	-0.170702	-0.0812574	2.10076	TRUE	2.90734e-12	7.2914e-06	Bigger effect in GAinS
chr12_104304804_ENSG00000198431	ENSG00000198431	TXNRD1	rs11111987	-0.0617664	-0.082444	0.749193	FALSE	3.2491e-08	1.99653e-08	shared
chr12_10444608_ENSG00000205810	ENSG00000205810	KLRC3	rs11053802	-0.0663075	-0.339474	0.195324	TRUE	6.43929e-14	0	Bigger effect in GTEx
chr12_10447063_ENSG00000134545	ENSG00000134545	KLRC1	rs11053803	0.228543	0.262367	0.871083	FALSE	1.36311e-19	1.57075e-18	shared
chr12_105207919_ENSG00000136051	ENSG00000136051	WASHC4	rs7975115	-0.136409	-0.132905	1.02636	FALSE	3.33067e-16	1.44351e-12	shared
chr12_105267698_ENSG00000235162	ENSG00000235162	C12orf75	rs10778376	-0.239398	-0.0943648	2.53694	TRUE	1.11022e-16	0.00012933	Bigger effect in GAinS
chr12_10553236_ENSG00000256039	ENSG00000256039	LINC02446	rs10845161	-0.223758	-0.19246	1.16262	FALSE	3.66774e-11	1.01297e-08	shared
chr12_106294371_ENSG00000166046	ENSG00000166046	TCP11L2	rs7965616	0.0820871	0.0821584	0.999133	FALSE	8.87479e-07	0.000821424	shared
chr12_106516065_ENSG00000013503	ENSG00000013503	POLR3B	rs7315611	0.0514495	0.0500883	1.02718	FALSE	2.71584e-05	0.035712	shared
chr12_106967700_ENSG00000120832	ENSG00000120832	MTERF2	rs77027566	-0.3258	-0.30879	1.05508	FALSE	8.34131e-09	0.000280668	shared
chr12_106971095_ENSG00000151135	ENSG00000151135	TMEM263	rs10778520	-0.0657431	-0.0335213	1.96124	FALSE	2.51132e-07	0.0296489	shared
chr12_107325418_ENSG00000151136	ENSG00000151136	BTBD11	rs7298796	-0.311387	-0.134924	2.30788	TRUE	2.22045e-16	5.50452e-09	Bigger effect in GAinS
chr12_108331370_ENSG00000174600	ENSG00000174600	CMKLR1	rs10861893	0.176544	0.169203	1.04338	FALSE	9.40923e-14	1.55057e-10	shared
chr12_108699020_ENSG00000257221	ENSG00000257221	AC007569.1	rs55756843	-0.291769	-0.423554	0.688859	FALSE	3.33067e-16	1.29851e-11	shared
chr12_108746230_ENSG00000110880	ENSG00000110880	CORO1C	rs4964745	-0.113298	-0.121164	0.935076	FALSE	-2.22045e-16	7.07966e-09	shared
chr12_108826613_ENSG00000084112	ENSG00000084112	SSH1	rs888531	0.0559452	0.07748	0.72206	FALSE	7.11689e-05	9.27196e-06	shared
chr12_109080328_ENSG00000256262	ENSG00000256262	USP30-AS1	rs10774961	-0.102844	-0.138998	0.739893	FALSE	2.10942e-15	1.88923e-07	shared
chr12_109124655_ENSG00000076248	ENSG00000076248	UNG	rs2436630	-0.0830493	-0.13751	0.603949	FALSE	1.24987e-09	1.12194e-09	shared
chr12_109143568_ENSG00000076555	ENSG00000076555	ACACB	rs7315465	-0.458462	-0.483613	0.947992	FALSE	1.11022e-16	3.9968e-15	shared
chr12_109450677_ENSG00000110906	ENSG00000110906	KCTD10	rs73194269	-0.0606198	-0.109348	0.554373	FALSE	0.000251618	0.00231069	shared
chr12_109451308_ENSG00000151148	ENSG00000151148	UBE3B	rs55816288	0.116652	0.272768	0.427662	TRUE	1.13441e-26	4.69938e-13	Bigger effect in GTEx
chr12_109551423_ENSG00000110921	ENSG00000110921	MVK	rs12321904	-0.172794	-0.285919	0.604348	FALSE	0	0	shared
chr12_109597778_ENSG00000139428	ENSG00000139428	MMAB	rs4766479	-0.127857	-0.152839	0.83655	FALSE	3.91087e-12	4.80186e-06	shared
chr12_10986084_ENSG00000255837	ENSG00000255837	TAS2R20	rs10772397	-0.0975191	-0.28368	0.343764	TRUE	1.11022e-16	6.354e-11	Bigger effect in GTEx
chr12_110223165_ENSG00000139433	ENSG00000139433	GLTP	rs71442737	0.121548	0.0514321	2.36327	TRUE	0.000627937	0.128571	Bigger effect in GAinS
chr12_110260160_ENSG00000111237	ENSG00000111237	VPS29	rs12300276	0.0812683	0.118646	0.684963	FALSE	4.64526e-25	1.41489e-13	shared
chr12_110419889_ENSG00000111231	ENSG00000111231	GPN3	rs7976889	-0.485336	-0.627667	0.773237	FALSE	0	0	shared
chr12_110466270_ENSG00000278993	ENSG00000278993	AC002350.2	rs10160981	-0.278328	-0.318817	0.873002	FALSE	0	1.14353e-14	shared
chr12_111446804_ENSG00000111252	ENSG00000111252	SH2B3	rs3184504	-0.0420445	-0.03828	1.09834	FALSE	0.00234145	0.0129908	shared
chr12_11171577_ENSG00000247157	ENSG00000247157	LINC01252	rs2416548	-0.227054	-0.685179	0.331378	TRUE	1.11022e-16	1.11022e-16	Bigger effect in GTEx
chr12_11176054_ENSG00000231887	ENSG00000231887	PRH1	rs1863848	-0.0947005	-0.510168	0.185626	TRUE	1.11022e-16	1.11022e-16	Bigger effect in GTEx
chr12_111774029_ENSG00000111275	ENSG00000111275	ALDH2	rs2238151	0.1969	0.167144	1.17803	FALSE	7.13644e-18	5.19222e-09	shared
chr12_111784984_ENSG00000234608	ENSG00000234608	MAPKAPK5-AS1	rs4648328	0.113887	0.199633	0.570481	FALSE	7.63191e-23	2.1725e-09	shared
chr12_111884974_ENSG00000111300	ENSG00000111300	NAA25	rs77211491	0.12968	0.144482	0.897552	FALSE	1.26097e-13	0.000257224	shared
chr12_111981114_ENSG00000198324	ENSG00000198324	PHETA1	rs2106956	0.0919319	0.0682262	1.34746	FALSE	2.7552e-09	0.00911788	shared
chr12_112070895_ENSG00000198270	ENSG00000198270	TMEM116	rs10849998	0.195875	0.363673	0.538603	FALSE	2.99741e-27	2.13408e-14	shared
chr12_112777647_ENSG00000089248	ENSG00000089248	ERP29	rs3803061	-0.0334625	-0.00641772	5.21407	TRUE	0.0119884	0.357321	Bigger effect in GAinS
chr12_112881795_ENSG00000089169	ENSG00000089169	RPH3A	rs2240194	1.42823	0.800453	1.78427	FALSE	2.9222e-141	1.46416e-135	shared
chr12_112919388_ENSG00000089127	ENSG00000089127	OAS1	rs10774671	-0.144745	-0.141262	1.02465	FALSE	3.0054e-08	1.7032e-07	shared
chr12_113201151_ENSG00000139405	ENSG00000139405	RITA1	rs7139373	-0.18468	-0.263909	0.699788	FALSE	0	4.19645e-08	shared
chr12_113359066_ENSG00000139410	ENSG00000139410	SDSL	rs12826247	0.227834	0.333504	0.683154	FALSE	2.78952e-12	2.06367e-07	shared
chr12_113367808_ENSG00000151176	ENSG00000151176	PLBD2	rs71442754	0.126637	0.0318895	3.97112	TRUE	0.00177764	0.252183	Bigger effect in GAinS
chr12_116541126_ENSG00000196668	ENSG00000196668	LINC00173	rs10850663	-0.463551	-0.394215	1.17588	FALSE	-2.22045e-16	-2.22045e-16	shared
chr12_116562227_ENSG00000258102	ENSG00000258102	MAP1LC3B2	rs10161436	0.0868081	0.00912403	9.51422	TRUE	0.000210165	0.408223	Bigger effect in GAinS
chr12_116885562_ENSG00000135116	ENSG00000135116	HRK	rs77956314	1.03612	0.603761	1.71611	FALSE	8.11299e-89	2.90203e-15	shared
chr12_116885562_ENSG00000135119	ENSG00000135119	RNFT2	rs77956314	0.117447	0.0938474	1.25147	FALSE	2.41537e-06	0.0593277	shared
chr12_116889122_ENSG00000174989	ENSG00000174989	FBXW8	rs12311895	0.66579	0.815169	0.816751	FALSE	1.65205e-130	1.83412e-51	shared
chr12_116889846_ENSG00000111412	ENSG00000111412	C12orf49	rs7305705	0.165635	0.12106	1.3682	FALSE	1.32409e-18	0.00085909	shared
chr12_117237293_ENSG00000088992	ENSG00000088992	TESC	rs117280339	-0.14724	-0.0850263	1.73169	FALSE	0.00021571	0.00797404	shared
chr12_117642035_ENSG00000111707	ENSG00000111707	SUDS3	rs10850875	-0.0254313	0.00347065	-7.32753	TRUE	0.00366288	0.422019	Bigger effect in GAinS
chr12_118064662_ENSG00000176871	ENSG00000176871	WSB2	rs8239	0.140195	0.136627	1.02612	FALSE	2.76981e-05	0.000109207	shared
chr12_118071386_ENSG00000176834	ENSG00000176834	VSIG10	rs7307331	0.201622	0.234098	0.861276	FALSE	1.31799e-05	2.39964e-06	shared
chr12_118143433_ENSG00000089220	ENSG00000089220	PEBP1	rs75631377	0.0911132	0.105971	0.859795	FALSE	7.39716e-07	9.33901e-05	shared
chr12_118354072_ENSG00000275759	ENSG00000275759	AC026367.3	rs17512609	-0.163389	-0.29376	0.556197	FALSE	0	4.44089e-16	shared
chr12_119667935_ENSG00000111725	ENSG00000111725	PRKAB1	rs6490266	-0.113471	-0.348608	0.325496	TRUE	2.22045e-16	2.22045e-16	Bigger effect in GTEx
chr12_120108332_ENSG00000135127	ENSG00000135127	BICDL1	rs7139151	-0.0825852	-0.00152098	54.2972	TRUE	0.00639014	0.482519	Bigger effect in GAinS
chr12_120469529_ENSG00000157782	ENSG00000157782	CABP1	rs11548264	0.197666	0.111677	1.76998	FALSE	7.35081e-13	0.129372	shared
chr12_120478752_ENSG00000110871	ENSG00000110871	COQ5	rs79259552	0.0967783	0.186484	0.518964	FALSE	1.33618e-16	7.27227e-15	shared
chr12_120523759_ENSG00000257218	ENSG00000257218	GATC	rs1167698	-0.127506	-0.223568	0.570323	FALSE	0	4.44089e-16	shared
chr12_120648431_ENSG00000110917	ENSG00000110917	MLEC	rs513175	0.0480879	0.0605293	0.794457	FALSE	1.26494e-06	0.000399401	shared
chr12_120703760_ENSG00000175970	ENSG00000175970	UNC119B	rs55739221	-0.243455	-0.263365	0.924404	FALSE	1.11022e-16	1.43069e-08	shared
chr12_120955540_ENSG00000135114	ENSG00000135114	OASL	rs959398	0.313388	0.337676	0.92807	FALSE	1.9766e-08	8.56773e-11	shared
chr12_121179457_ENSG00000089041	ENSG00000089041	P2RX7	rs2686379	0.109668	0.127096	0.862872	FALSE	8.3379e-09	7.73294e-07	shared
chr12_121221881_ENSG00000135124	ENSG00000135124	P2RX4	rs7298368	0.254864	0.366364	0.695659	FALSE	6.01486e-34	1.55049e-30	shared
chr12_121270468_ENSG00000110931	ENSG00000110931	CAMKK2	rs1718123	-0.0509194	-0.03093	1.64628	FALSE	0.000480009	0.0362225	shared
chr12_121356974_ENSG00000089053	ENSG00000089053	ANAPC5	rs2695148	0.0567122	0.125545	0.451728	TRUE	1.20498e-07	4.44313e-06	Bigger effect in GTEx
chr12_121623129_ENSG00000139714	ENSG00000139714	MORN3	rs73227920	0.193224	0.33444	0.577752	FALSE	4.48686e-32	1.27137e-23	shared
chr12_121646886_ENSG00000276045	ENSG00000276045	ORAI1	rs11610515	0.10496	0.211164	0.497052	TRUE	6.28292e-09	2.8491e-15	Bigger effect in GTEx
chr12_121791942_ENSG00000212694	ENSG00000212694	LINC01089	rs1168671	0.211808	0.204028	1.03813	FALSE	8.4716e-52	1.69591e-16	shared
chr12_121845875_ENSG00000110801	ENSG00000110801	PSMD9	rs1610041	0.0644898	0.0789602	0.816738	FALSE	6.88654e-14	9.94788e-07	shared
chr12_121849979_ENSG00000158104	ENSG00000158104	HPD	rs1449562	-1.09226	-0.44823	2.43684	TRUE	0	0	Bigger effect in GAinS
chr12_121962907_ENSG00000158023	ENSG00000158023	WDR66	rs2309275	0.118267	0.128323	0.921641	FALSE	3.03215e-20	0.000275404	shared
chr12_122018618_ENSG00000139725	ENSG00000139725	RHOF	rs745327	0.0502127	0.0453303	1.10771	FALSE	4.46398e-05	0.00854034	shared
chr12_122408945_ENSG00000033030	ENSG00000033030	ZCCHC8	rs10744192	0.0362511	0.0385653	0.939993	FALSE	0.00101962	0.0343688	shared
chr12_122495229_ENSG00000139719	ENSG00000139719	VPS33A	rs80284715	0.0433687	0.00324617	13.3599	TRUE	0.00714746	0.443587	Bigger effect in GAinS
chr12_122498913_ENSG00000111011	ENSG00000111011	RSRC2	rs7314638	-0.0433687	-0.10247	0.423232	TRUE	1.64454e-08	1.35395e-07	Bigger effect in GTEx
chr12_122701054_ENSG00000182782	ENSG00000182782	HCAR2	rs586573	-0.150508	-0.0575004	2.61751	TRUE	1.61456e-07	0.000138631	Bigger effect in GAinS
chr12_122701054_ENSG00000255398	ENSG00000255398	HCAR3	rs586573	-0.181828	0.0793852	-2.29045	TRUE	2.01327e-10	3.56127e-06	Opposite direction of effect
chr12_122710880_ENSG00000256249	ENSG00000256249	AC026333.3	rs588293	-0.0721446	0.178256	-0.404725	TRUE	1.0178e-05	2.2966e-10	Opposite direction of effect
chr12_122852242_ENSG00000139722	ENSG00000139722	VPS37B	rs10744422	-0.191693	-0.103976	1.84364	FALSE	-2.22045e-16	0.00236506	shared
chr12_122879651_ENSG00000280138	ENSG00000280138	AC027290.3	rs7139055	-0.105522	0.015857	-6.65458	TRUE	0.000333119	0.278854	Bigger effect in GAinS
chr12_123246344_ENSG00000051825	ENSG00000051825	MPHOSPH9	rs11057207	-0.0716936	-0.0482191	1.48683	FALSE	3.7005e-09	0.00180866	shared
chr12_123257514_ENSG00000184209	ENSG00000184209	SNRNP35	rs1969355	-0.0448378	-0.0549031	0.816672	FALSE	3.94889e-07	0.000819407	shared
chr12_123273358_ENSG00000111328	ENSG00000111328	CDK2AP1	rs1109560	0.584187	0.726942	0.803622	FALSE	1.59871e-158	2.5222e-43	shared
chr12_12328936_ENSG00000070018	ENSG00000070018	LRP6	rs111747493	0.35815	0.395579	0.905382	FALSE	2.09569e-31	9.80644e-14	shared
chr12_123358350_ENSG00000256092	ENSG00000256092	SBNO1-AS1	rs10773014	0.182312	0.328541	0.554913	FALSE	6.62817e-15	4.56181e-06	shared
chr12_123378266_ENSG00000183955	ENSG00000183955	KMT5A	rs34032470	-0.088708	-0.232697	0.381217	TRUE	0	1.11022e-16	Bigger effect in GTEx
chr12_123424938_ENSG00000150977	ENSG00000150977	RILPL2	rs56042759	-0.0741199	-0.0929971	0.797013	FALSE	8.52318e-13	6.08228e-08	shared
chr12_12343025_ENSG00000165714	ENSG00000165714	BORCS5	rs3741800	-0.094562	-0.103079	0.917378	FALSE	1.11022e-16	1.40449e-06	shared
chr12_123552437_ENSG00000111364	ENSG00000111364	DDX55	rs7314792	0.168914	0.377283	0.447711	TRUE	4.46372e-49	6.07875e-21	Bigger effect in GTEx
chr12_12356931_ENSG00000205791	ENSG00000205791	LOH12CR2	rs11054842	0.334655	0.48408	0.691322	FALSE	3.48841e-32	3.15478e-16	shared
chr12_123621361_ENSG00000111361	ENSG00000111361	EIF2B1	rs1050449	0.044778	0.150295	0.297933	TRUE	3.69863e-09	2.66049e-12	Bigger effect in GTEx
chr12_123659848_ENSG00000168778	ENSG00000168778	TCTN2	rs1051793	0.0831863	0.140817	0.59074	FALSE	2.01717e-13	9.9336e-07	shared
chr12_123701308_ENSG00000111358	ENSG00000111358	GTF2H3	rs61082817	0.128475	0.0616383	2.08433	TRUE	0.0071678	0.211918	Bigger effect in GAinS
chr12_123902619_ENSG00000197653	ENSG00000197653	DNAH10	rs28528904	0.209323	0.219323	0.954403	FALSE	8.6489e-13	1.74104e-13	shared
chr12_123939270_ENSG00000179195	ENSG00000179195	ZNF664	rs4930724	-0.0551359	-0.0837036	0.658705	FALSE	7.34204e-07	6.81637e-07	shared
chr12_124901932_ENSG00000073060	ENSG00000073060	SCARB1	rs78190573	0.331394	0.405174	0.817906	FALSE	4.68785e-14	3.89432e-07	shared
chr12_124961962_ENSG00000150990	ENSG00000150990	DHX37	rs4765193	-0.0349233	-0.00622057	5.61416	TRUE	0.0116624	0.358746	Bigger effect in GAinS
chr12_124982612_ENSG00000184992	ENSG00000184992	BRI3BP	rs11558556	0.0757515	0.0793535	0.954609	FALSE	9.66075e-11	0.000115781	shared
chr12_125114866_ENSG00000279233	ENSG00000279233	AC122688.3	rs144124658	0.328128	0.442752	0.741109	FALSE	8.21434e-16	6.38254e-06	shared
chr12_126740851_ENSG00000256128	ENSG00000256128	LINC00944	rs56375516	0.152879	0.358263	0.426723	TRUE	3.00306e-10	1.05706e-15	Bigger effect in GTEx
chr12_12707223_ENSG00000183150	ENSG00000183150	GPR19	rs10734854	-0.12813	-0.356632	0.359278	TRUE	0	3.00815e-12	Bigger effect in GTEx
chr12_12737692_ENSG00000111276	ENSG00000111276	CDKN1B	rs11055034	-0.0376019	-0.0199215	1.8875	FALSE	0.000607207	0.150842	shared
chr12_12737692_ENSG00000178878	ENSG00000178878	APOLD1	rs11055034	-0.2663	-0.319484	0.833532	FALSE	0	3.57425e-12	shared
chr12_12779347_ENSG00000234498	ENSG00000234498	RPL13AP20	rs7956578	0.0610196	0.0373746	1.63265	FALSE	1.32327e-11	0.137878	shared
chr12_128805712_ENSG00000279500	ENSG00000279500	AC108704.2	rs10744389	-0.121195	-0.0532219	2.27717	TRUE	3.16542e-07	0.0217734	Bigger effect in GAinS
chr12_128849348_ENSG00000274695	ENSG00000274695	AC108704.1	rs6486735	0.0644602	0.0886307	0.72729	FALSE	4.11966e-05	0.0165103	shared
chr12_128850432_ENSG00000151948	ENSG00000151948	GLT1D1	rs56364910	-0.08422	-0.0869453	0.968656	FALSE	1.01382e-10	1.28074e-07	shared
chr12_129016085_ENSG00000256581	ENSG00000256581	NLRP9P1	rs543533	-0.358112	-0.366691	0.976604	FALSE	2.22045e-16	2.22045e-16	shared
chr12_12937764_ENSG00000247498	ENSG00000247498	GPRC5D-AS1	rs704224	0.177607	0.265949	0.667826	FALSE	5.23098e-17	1.2215e-07	shared
chr12_129977_ENSG00000120645	ENSG00000120645	IQSEC3	rs881194	0.170124	0.56176	0.302841	TRUE	1.32432e-30	2.09784e-27	Bigger effect in GTEx
chr12_13016326_ENSG00000013583	ENSG00000013583	HEBP1	rs77717009	0.0856803	0.0344598	2.48639	TRUE	0.00966037	0.231345	Bigger effect in GAinS
chr12_13019390_ENSG00000084444	ENSG00000084444	FAM234B	rs11055200	0.105137	0.0852804	1.23284	FALSE	1.03113e-09	0.00949146	shared
chr12_130830867_ENSG00000111450	ENSG00000111450	STX2	rs4759523	0.394292	0.67991	0.579918	FALSE	7.20802e-202	2.13174e-142	shared
chr12_131003768_ENSG00000111452	ENSG00000111452	ADGRD1	rs115063149	-0.306018	-0.306876	0.997203	FALSE	0.000354538	0.00457967	shared
chr12_131671463_ENSG00000061936	ENSG00000061936	SFSWAP	rs11611690	-0.0630563	-0.207383	0.304057	TRUE	1.11022e-16	1.11022e-16	Bigger effect in GTEx
chr12_13185387_ENSG00000134531	ENSG00000134531	EMP1	rs4763942	-0.132032	-0.116395	1.13435	FALSE	0.000391354	0.00245076	shared
chr12_131859346_ENSG00000198598	ENSG00000198598	MMP17	rs11246855	-0.326447	-0.351423	0.928929	FALSE	9.171e-12	1.14764e-05	shared
chr12_132114450_ENSG00000185684	ENSG00000185684	EP400P1	rs7136649	-0.337265	-0.621766	0.542431	FALSE	0	0	shared
chr12_132136448_ENSG00000185163	ENSG00000185163	DDX51	rs117806012	-0.10269	-0.175028	0.586706	FALSE	5.25282e-06	2.07585e-08	shared
chr12_132193544_ENSG00000256576	ENSG00000256576	LINC02361	rs10902506	0.388879	0.42699	0.910746	FALSE	2.30012e-94	4.88065e-37	shared
chr12_132207620_ENSG00000184967	ENSG00000184967	NOC4L	rs4077838	-0.0548409	-0.0502367	1.09165	FALSE	3.64327e-05	0.00295955	shared
chr12_132497066_ENSG00000112787	ENSG00000112787	FBRSL1	rs73486474	-0.0936816	-0.182462	0.513432	FALSE	2.22045e-16	5.55112e-16	shared
chr12_132609311_ENSG00000176894	ENSG00000176894	PXMP2	rs2323970	0.0399408	0.0168499	2.37039	TRUE	0.00409367	0.228694	Bigger effect in GAinS
chr12_132635796_ENSG00000072609	ENSG00000072609	CHFR	rs5744993	-0.0320334	-0.0400932	0.798973	FALSE	0.000443223	0.022516	shared
chr12_132738341_ENSG00000247077	ENSG00000247077	PGAM5	rs6560900	0.0360306	0.00442847	8.13613	TRUE	0.000889559	0.410193	Bigger effect in GAinS
chr12_132788199_ENSG00000176915	ENSG00000176915	ANKLE2	rs76848117	0.141536	0.544167	0.260096	TRUE	2.35753e-70	1.33947e-51	Bigger effect in GTEx
chr12_132872781_ENSG00000090615	ENSG00000090615	GOLGA3	rs2291255	-0.0544219	-0.117457	0.463334	TRUE	1.41498e-06	0.000427006	Bigger effect in GTEx
chr12_132921772_ENSG00000196458	ENSG00000196458	ZNF605	rs7778	-0.366532	-0.252764	1.45009	FALSE	0	1.2932e-11	shared
chr12_132922895_ENSG00000196387	ENSG00000196387	ZNF140	rs1278601	-0.0392375	-0.048578	0.80772	FALSE	0.0013778	0.01321	shared
chr12_133208847_ENSG00000198040	ENSG00000198040	ZNF84	rs148231236	-0.0906515	-0.138498	0.654531	FALSE	7.77156e-16	1.11539e-08	shared
chr12_14531095_ENSG00000256751	ENSG00000256751	PLBD1-AS1	rs1052455	-0.14898	-0.153088	0.973165	FALSE	1.11022e-16	6.09676e-07	shared
chr12_14777121_ENSG00000197837	ENSG00000197837	H4-16	rs3789999	0.0821011	0.156837	0.52348	FALSE	5.55326e-10	4.00991e-06	shared
chr12_14777121_ENSG00000261324	ENSG00000261324	AC010168.2	rs3789999	0.105224	0.136192	0.772613	FALSE	2.79813e-11	1.15862e-06	shared
chr12_14825601_ENSG00000182993	ENSG00000182993	C12orf60	rs10744078	0.0514265	0.0935198	0.5499	FALSE	4.69309e-08	0.000721075	shared
chr12_14917722_ENSG00000111341	ENSG00000111341	MGP	rs2193357	-0.0653804	-0.00609715	10.7231	TRUE	5.40464e-06	0.413738	Bigger effect in GAinS
chr12_14935717_ENSG00000139055	ENSG00000139055	ERP27	rs12302886	-0.135824	-0.215123	0.631379	FALSE	1.11022e-16	1.11022e-16	shared
chr12_14954502_ENSG00000139053	ENSG00000139053	PDE6H	rs10772826	-0.132109	-0.252271	0.52368	FALSE	2.28706e-14	8.98674e-10	shared
chr12_15533056_ENSG00000151490	ENSG00000151490	PTPRO	rs6488783	-0.0843297	-0.0938244	0.898803	FALSE	2.52181e-06	0.000391541	shared
chr12_1617245_ENSG00000111186	ENSG00000111186	WNT5B	rs4766396	-0.142957	-0.0853006	1.67592	FALSE	1.74298e-05	0.0393487	shared
chr12_1805308_ENSG00000151062	ENSG00000151062	CACNA2D4	rs3741971	0.137424	0.132342	1.0384	FALSE	1.80849e-06	0.000243785	shared
chr12_19167309_ENSG00000052126	ENSG00000052126	PLEKHA5	rs10841164	0.142934	0.232481	0.614818	FALSE	2.42637e-15	1.9114e-09	shared
chr12_19497702_ENSG00000139154	ENSG00000139154	AEBP2	rs73339359	-0.0980228	-0.108025	0.907411	FALSE	3.73568e-05	0.00397421	shared
chr12_21501473_ENSG00000004700	ENSG00000004700	RECQL	rs1061627	0.0963738	0.123973	0.777378	FALSE	1.54192e-25	3.99947e-08	shared
chr12_21508708_ENSG00000111711	ENSG00000111711	GOLT1B	rs11046092	0.0886008	0.0915482	0.967804	FALSE	7.76919e-16	0.000139897	shared
chr12_21529305_ENSG00000134548	ENSG00000134548	SPX	rs10770822	-0.241466	-0.212056	1.13869	FALSE	-2.22045e-16	1.08103e-10	shared
chr12_22082593_ENSG00000111728	ENSG00000111728	ST8SIA1	rs112692335	0.186082	1.00439	0.185268	TRUE	1.99815e-10	2.39817e-48	Bigger effect in GTEx
chr12_22529747_ENSG00000111731	ENSG00000111731	C2CD5	rs7303512	0.269787	0.378487	0.712804	FALSE	5.99143e-24	2.25667e-26	shared
chr12_24893845_ENSG00000060982	ENSG00000060982	BCAT1	rs4143212	0.61744	0.282613	2.18475	TRUE	2.30785e-24	1.82465e-16	Bigger effect in GAinS
chr12_24900550_ENSG00000278969	ENSG00000278969	AC026310.3	rs55855818	-0.146676	-0.231375	0.63393	FALSE	0.0012402	0.00897875	shared
chr12_25114623_ENSG00000205707	ENSG00000205707	ETFRF1	rs74426171	0.188516	0.266033	0.708619	FALSE	1.31038e-20	4.46834e-08	shared
chr12_25238522_ENSG00000118307	ENSG00000118307	CASC1	rs6487464	0.0600034	0.0930481	0.644864	FALSE	5.50073e-15	0.000224546	shared
chr12_26109204_ENSG00000123096	ENSG00000123096	SSPN	rs2620694	-0.110797	-0.0716921	1.54545	FALSE	0.00698632	0.0997597	shared
chr12_263272_ENSG00000261799	ENSG00000261799	AC007406.5	rs797765	-0.167618	-0.143398	1.16891	FALSE	1.11022e-16	4.61236e-10	shared
chr12_263954_ENSG00000073614	ENSG00000073614	KDM5A	rs579526	-0.134079	-0.349928	0.383162	TRUE	0	0	Bigger effect in GTEx
chr12_26848571_ENSG00000123104	ENSG00000123104	ITPR2	rs11048728	-0.107584	-0.172141	0.624972	FALSE	2.22045e-16	2.11664e-12	shared
chr12_26936873_ENSG00000064102	ENSG00000064102	INTS13	rs11611563	-0.156646	-0.179289	0.873704	FALSE	2.66678e-06	0.00430808	shared
chr12_27100533_ENSG00000152944	ENSG00000152944	MED21	rs4964038	-0.055647	-0.069126	0.805008	FALSE	1.46669e-09	0.000984098	shared
chr12_27766212_ENSG00000087448	ENSG00000087448	KLHL42	rs9668691	0.0838824	0.0227737	3.68329	TRUE	3.64803e-09	0.245013	Bigger effect in GAinS
chr12_2884968_ENSG00000171792	ENSG00000171792	RHNO1	rs2907611	-0.143811	-0.222166	0.647314	FALSE	2.22045e-16	2.22045e-16	shared
chr12_29154998_ENSG00000275278	ENSG00000275278	AC012150.2	rs1561131	0.125919	0.0718599	1.75228	FALSE	3.5255e-10	0.0101768	shared
chr12_29338595_ENSG00000257176	ENSG00000257176	AC009318.1	rs966541	0.479	0.571918	0.837533	FALSE	5.52352e-197	1.97645e-76	shared
chr12_29338595_ENSG00000275476	ENSG00000275476	AC009318.4	rs966541	0.193539	0.436424	0.443466	TRUE	2.88561e-64	5.69507e-32	Bigger effect in GTEx
chr12_29353321_ENSG00000087502	ENSG00000087502	ERGIC2	rs3782513	-0.0847831	-0.067778	1.2509	FALSE	9.62259e-11	0.000131557	shared
chr12_29764332_ENSG00000133687	ENSG00000133687	TMTC1	rs679087	-1.1201	-0.530605	2.11099	TRUE	1.11022e-16	1.11022e-16	Bigger effect in GAinS
chr12_30629468_ENSG00000133704	ENSG00000133704	IPO8	rs7325	-0.069017	-0.0737105	0.936325	FALSE	5.57332e-14	7.27779e-07	shared
chr12_30728875_ENSG00000110888	ENSG00000110888	CAPRIN2	rs2304630	-0.143327	-0.19041	0.752729	FALSE	2.22045e-16	2.22045e-16	shared
chr12_31103434_ENSG00000013573	ENSG00000013573	DDX11	rs3925642	-0.755187	-0.828095	0.911957	FALSE	1.11022e-16	1.11022e-16	shared
chr12_31153462_ENSG00000177359	ENSG00000177359	AC024940.2	rs10743752	0.312113	0.398193	0.783822	FALSE	1.30509e-17	3.61728e-12	shared
chr12_3146575_ENSG00000246627	ENSG00000246627	CACNA1C-AS1	rs11062531	0.0727447	0.0576025	1.26287	FALSE	0.00755366	0.126318	shared
chr12_31633426_ENSG00000170456	ENSG00000170456	DENND5B	rs7967518	-0.0728563	-0.125235	0.581756	FALSE	5.47291e-06	7.06839e-06	shared
chr12_31741127_ENSG00000223722	ENSG00000223722	AC023157.1	rs73090395	0.292261	0.31894	0.916351	FALSE	4.04105e-53	2.12226e-11	shared
chr12_31912603_ENSG00000255760	ENSG00000255760	LINC02422	rs2594027	0.137867	0.155418	0.887073	FALSE	5.29371e-13	8.85264e-09	shared
chr12_31964309_ENSG00000276136	ENSG00000276136	AC016957.2	rs10771891	-0.0713134	-0.0405695	1.75781	FALSE	0.0013314	0.0237216	shared
chr12_31971477_ENSG00000174718	ENSG00000174718	RESF1	rs1900664	-0.078393	-0.0853408	0.918588	FALSE	6.38956e-07	6.94536e-08	shared
chr12_32441177_ENSG00000276115	ENSG00000276115	AC026356.2	rs147232548	0.0670594	0.0646576	1.03715	FALSE	0.00132746	0.103799	shared
chr12_3283185_ENSG00000011105	ENSG00000011105	TSPAN9	rs632887	0.105172	0.0689048	1.52634	FALSE	1.17817e-10	0.00158208	shared
chr12_32895809_ENSG00000057294	ENSG00000057294	PKP2	rs7954545	-0.159989	-0.227879	0.702076	FALSE	1.13132e-13	8.08975e-10	shared
chr12_33842930_ENSG00000139133	ENSG00000139133	ALG10	rs6488189	-0.0521377	0.0156644	-3.32841	TRUE	0.000123634	0.366435	Bigger effect in GAinS
chr12_357010_ENSG00000120647	ENSG00000120647	CCDC77	rs7965038	0.248426	0.400969	0.619564	FALSE	7.98102e-94	1.66237e-23	shared
chr12_3709499_ENSG00000130038	ENSG00000130038	CRACR2A	rs241993	-0.0543963	0.00952616	-5.7102	TRUE	0.0106133	0.362634	Bigger effect in GAinS
chr12_3726372_ENSG00000280202	ENSG00000280202	AC005831.1	rs241977	-0.0762347	0.0233725	-3.26172	TRUE	0.0012507	0.240651	Bigger effect in GAinS
chr12_3800964_ENSG00000111224	ENSG00000111224	PARP11	rs11062831	-0.132875	-0.210509	0.631206	FALSE	4.55897e-08	6.06745e-08	shared
chr12_38552431_ENSG00000175548	ENSG00000175548	ALG10B	rs2653758	-0.142634	-0.134183	1.06298	FALSE	-2.22045e-16	1.31915e-07	shared
chr12_3899589_ENSG00000256862	ENSG00000256862	AC005842.1	rs588616	0.122143	0.19543	0.624999	FALSE	1.40923e-13	3.10972e-06	shared
chr12_39594713_ENSG00000173208	ENSG00000173208	ABCD2	rs7307784	-0.0907466	-0.098352	0.922672	FALSE	1.96411e-06	0.000500227	shared
chr12_40138349_ENSG00000260943	ENSG00000260943	LINC02555	rs937109	-0.393022	-0.298149	1.31821	FALSE	0	0	shared
chr12_40153244_ENSG00000188906	ENSG00000188906	LRRK2	rs2638262	-0.142914	-0.119125	1.19969	FALSE	3.33067e-16	3.33067e-16	shared
chr12_42111309_ENSG00000151233	ENSG00000151233	GXYLT1	rs11181330	-0.0936147	-0.117079	0.799587	FALSE	1.11022e-16	2.04212e-08	shared
chr12_42460406_ENSG00000134283	ENSG00000134283	PPHLN1	rs3747563	0.0380437	0.125806	0.302401	TRUE	1.87871e-08	1.01411e-07	Bigger effect in GTEx
chr12_4283364_ENSG00000118971	ENSG00000118971	CCND2	rs3217830	0.0824671	0.0682739	1.20789	FALSE	2.63357e-07	8.6612e-05	shared
chr12_4355292_ENSG00000078237	ENSG00000078237	TIGAR	rs12230757	0.130191	-0.0214289	-6.0755	TRUE	1.03997e-13	0.227336	Bigger effect in GAinS
chr12_43675137_ENSG00000129317	ENSG00000129317	PUS7L	rs1026714	-0.0696568	-0.0976223	0.713533	FALSE	2.2049e-13	2.25938e-09	shared
chr12_43812224_ENSG00000151239	ENSG00000151239	TWF1	rs10506231	0.137064	0.139008	0.986011	FALSE	2.42888e-42	5.68244e-18	shared
chr12_44874306_ENSG00000184613	ENSG00000184613	NELL2	rs1506679	-0.1712	-0.132675	1.29037	FALSE	5.13522e-09	2.92596e-07	shared
chr12_46111517_ENSG00000273015	ENSG00000273015	AC008124.1	rs10785609	0.0577119	0.00253781	22.7409	TRUE	0.00548103	0.456539	Bigger effect in GAinS
chr12_46345957_ENSG00000272369	ENSG00000272369	AC008035.1	rs11613912	0.072327	0.284736	0.254014	TRUE	4.8993e-19	4.22941e-09	Bigger effect in GTEx
chr12_4656105_ENSG00000111254	ENSG00000111254	AKAP3	rs4147674	0.102901	0.34881	0.295006	TRUE	1.62669e-26	7.92505e-15	Bigger effect in GTEx
chr12_47079559_ENSG00000139211	ENSG00000139211	AMIGO2	rs12301925	-0.0984879	-0.126548	0.778264	FALSE	1.97624e-08	1.40927e-05	shared
chr12_47157184_ENSG00000258352	ENSG00000258352	AC119044.1	rs61927713	-0.222734	-0.0490015	4.54545	TRUE	1.86923e-08	0.19843	Bigger effect in GAinS
chr12_47190992_ENSG00000247774	ENSG00000247774	PCED1B-AS1	rs61927720	0.230756	0.14629	1.57739	FALSE	3.61512e-18	2.39223e-05	shared
chr12_47200680_ENSG00000179715	ENSG00000179715	PCED1B	rs7974410	-0.0801359	-0.0851182	0.941467	FALSE	4.84565e-07	3.40726e-06	shared
chr12_47258438_ENSG00000258181	ENSG00000258181	AC008083.3	rs1101813	0.0640977	0.52664	0.121711	TRUE	1.31893e-11	5.9469e-29	Bigger effect in GTEx
chr12_47368325_ENSG00000258116	ENSG00000258116	PPIAP45	rs60785577	0.34558	0.952939	0.362647	TRUE	3.17121e-56	4.79367e-15	Bigger effect in GTEx
chr12_4744640_ENSG00000139180	ENSG00000139180	NDUFA9	rs34776842	0.139667	0.257628	0.542125	FALSE	1.514e-14	1.49782e-13	shared
chr12_4747125_ENSG00000010219	ENSG00000010219	DYRK4	rs115958495	0.401649	0.608409	0.660164	FALSE	1.021e-29	4.43029e-24	shared
chr12_47582204_ENSG00000005175	ENSG00000005175	RPAP3	rs73111226	-0.242709	-0.284398	0.853413	FALSE	0	1.95399e-14	shared
chr12_47610881_ENSG00000257433	ENSG00000257433	AC004241.1	rs35044089	0.618844	0.507198	1.22012	FALSE	6.39075e-139	8.46166e-27	shared
chr12_47748853_ENSG00000079337	ENSG00000079337	RAPGEF3	rs12422983	0.546745	0.630667	0.866932	FALSE	8.2377e-55	2.86004e-25	shared
chr12_47765938_ENSG00000061273	ENSG00000061273	HDAC7	rs7135791	0.0576323	0.0672105	0.85749	FALSE	0.000251801	0.00267441	shared
chr12_47849054_ENSG00000111424	ENSG00000111424	VDR	rs7962898	-0.148767	-0.0686877	2.16585	TRUE	-2.22045e-16	0.00908608	Bigger effect in GAinS
chr12_47965744_ENSG00000134291	ENSG00000134291	TMEM106C	rs7964582	-0.0901912	-0.0903735	0.997984	FALSE	2.0095e-14	4.42099e-06	shared
chr12_48031452_ENSG00000152556	ENSG00000152556	PFKM	rs2269936	0.0594719	0.0842954	0.705517	FALSE	4.10183e-05	0.00128842	shared
chr12_48053875_ENSG00000240399	ENSG00000240399	AC004801.2	rs12310999	-0.135188	-0.390673	0.34604	TRUE	0	4.996e-15	Bigger effect in GTEx
chr12_4811981_ENSG00000130035	ENSG00000130035	GALNT8	rs11063345	0.065295	0.0488888	1.33558	FALSE	0.000536226	0.153639	shared
chr12_48267809_ENSG00000269514	ENSG00000269514	AC024257.3	rs2450988	0.173331	0.209604	0.826948	FALSE	1.61653e-38	1.84286e-08	shared
chr12_48271287_ENSG00000167528	ENSG00000167528	ZNF641	rs2932101	0.677036	0.539063	1.25595	FALSE	0	3.2326e-131	shared
chr12_48271287_ENSG00000177981	ENSG00000177981	ASB8	rs2932101	0.057017	0.0721718	0.790017	FALSE	1.73368e-18	1.67149e-05	shared
chr12_48664619_ENSG00000129315	ENSG00000129315	CCNT1	rs11168674	-0.0462944	-0.125592	0.368609	TRUE	1.79632e-09	2.07784e-10	Bigger effect in GTEx
chr12_48665031_ENSG00000139620	ENSG00000139620	KANSL2	rs4500528	0.0913838	0.197972	0.4616	TRUE	2.76361e-18	2.72298e-13	Bigger effect in GTEx
chr12_48818130_ENSG00000167535	ENSG00000167535	CACNB3	rs34014405	0.207685	0.305365	0.680121	FALSE	2.01355e-44	8.61512e-37	shared
chr12_48849433_ENSG00000174243	ENSG00000174243	DDX23	rs2453485	-0.0443582	-0.090066	0.492508	TRUE	8.45524e-05	0.000490345	Bigger effect in GTEx
chr12_48891653_ENSG00000134285	ENSG00000134285	FKBP11	rs10875884	0.0828102	0.00196371	42.1702	TRUE	4.04438e-08	0.471181	Bigger effect in GAinS
chr12_48943022_ENSG00000134287	ENSG00000134287	ARF3	rs833833	0.161789	0.218182	0.741531	FALSE	1.89616e-39	1.92181e-14	shared
chr12_49242777_ENSG00000167553	ENSG00000167553	TUBA1C	rs73306246	-0.284216	-0.472915	0.600987	FALSE	1.27016e-09	1.75778e-07	shared
chr12_49251752_ENSG00000172602	ENSG00000172602	RND1	rs59058328	0.0996452	0.100779	0.98875	FALSE	4.29764e-06	0.0444545	shared
chr12_49320840_ENSG00000135451	ENSG00000135451	TROAP	rs11168974	0.0834732	0.00033739	247.409	TRUE	0.0296097	0.50675	Bigger effect in GAinS
chr12_49684784_ENSG00000161791	ENSG00000161791	FMNL3	rs11169106	-0.164641	-0.0961281	1.71272	FALSE	2.77556e-15	3.58292e-06	shared
chr12_50082375_ENSG00000066117	ENSG00000066117	SMARCD1	rs706794	-0.0287066	-0.0565691	0.507461	FALSE	0.000116523	0.000628333	shared
chr12_50109486_ENSG00000272368	ENSG00000272368	AC074032.1	rs836180	0.116765	0.387456	0.301363	TRUE	2.73091e-33	6.22043e-16	Bigger effect in GTEx
chr12_50135953_ENSG00000178449	ENSG00000178449	COX14	rs3741562	0.0621411	0.119019	0.52211	FALSE	2.7423e-12	6.17105e-10	shared
chr12_50165345_ENSG00000139624	ENSG00000139624	CERS5	rs10783340	0.0401465	0.0493573	0.813385	FALSE	5.0493e-07	0.00346312	shared
chr12_50217237_ENSG00000050405	ENSG00000050405	LIMA1	rs8181679	0.0861383	0.111878	0.769932	FALSE	1.15097e-13	9.35813e-07	shared
chr12_50745079_ENSG00000066084	ENSG00000066084	DIP2B	rs1047912	0.0840249	0.211985	0.396373	TRUE	4.53083e-18	8.76238e-27	Bigger effect in GTEx
chr12_50767954_ENSG00000123268	ENSG00000123268	ATF1	rs113923834	0.24038	0.323218	0.74371	FALSE	3.7077e-149	2.01075e-27	shared
chr12_51100890_ENSG00000050426	ENSG00000050426	LETMD1	rs17125367	-0.07038	-0.140628	0.50047	FALSE	8.30948e-07	3.02247e-05	shared
chr12_51201722_ENSG00000184271	ENSG00000184271	POU6F1	rs11169761	0.0820334	0.148608	0.55201	FALSE	2.53112e-07	3.15248e-11	shared
chr12_51262867_ENSG00000170545	ENSG00000170545	SMAGP	rs4761815	-0.113823	-0.157422	0.723043	FALSE	1.44843e-09	2.75606e-05	shared
chr12_51335505_ENSG00000139610	ENSG00000139610	CELA1	rs11612245	0.176784	0.475752	0.371589	TRUE	1.25959e-56	1.33673e-25	Bigger effect in GTEx
chr12_51359113_ENSG00000139629	ENSG00000139629	GALNT6	rs907347	0.0956932	0.0879233	1.08837	FALSE	7.8097e-09	0.00261233	shared
chr12_51734379_ENSG00000196876	ENSG00000196876	SCN8A	rs424239	-0.254959	-0.0694563	3.67078	TRUE	7.13664e-09	0.124657	Bigger effect in GAinS
chr12_51864038_ENSG00000261308	ENSG00000261308	FIGNL2	rs17643593	-0.0418998	-0.050154	0.835423	FALSE	0.000122114	0.057209	shared
chr12_52191279_ENSG00000167767	ENSG00000167767	KRT80	rs12579421	-0.118204	-0.270126	0.437588	TRUE	0.000184698	0.0011472	Bigger effect in GTEx
chr12_52221851_ENSG00000135480	ENSG00000135480	KRT7	rs6580869	-0.0863376	-0.075415	1.14483	FALSE	0.000693011	0.0266285	shared
chr12_52599028_ENSG00000205352	ENSG00000205352	PRR13	rs11170187	0.0274476	0.0135831	2.02072	TRUE	0.00182323	0.0799178	Bigger effect in GAinS
chr12_52618171_ENSG00000257495	ENSG00000257495	KRT73-AS1	rs61736102	0.0861724	0.144178	0.597679	FALSE	3.81886e-11	0.000127277	shared
chr12_52630189_ENSG00000186049	ENSG00000186049	KRT73	rs17732838	-0.345798	-0.614882	0.562382	FALSE	0	0	shared
chr12_52660808_ENSG00000170442	ENSG00000170442	AC021066.1	rs77691130	0.0517327	0.0293634	1.76181	FALSE	4.31278e-06	0.164212	shared
chr12_52680759_ENSG00000167768	ENSG00000167768	KRT1	rs2171585	0.549648	0.365731	1.50287	FALSE	9.36701e-55	2.605e-38	shared
chr12_52912178_ENSG00000170421	ENSG00000170421	KRT8	rs4919744	-0.0819892	-0.0140405	5.83946	TRUE	0.00790695	0.37472	Bigger effect in GAinS
chr12_53013054_ENSG00000111077	ENSG00000111077	TNS2	rs6580924	0.059391	0.143116	0.414984	TRUE	1.76536e-06	2.80769e-06	Bigger effect in GTEx
chr12_53022467_ENSG00000063046	ENSG00000063046	EIF4B	rs10506315	-0.103475	-0.241145	0.429098	TRUE	5.58737e-09	7.61843e-10	Bigger effect in GTEx
chr12_53084579_ENSG00000167778	ENSG00000167778	SPRYD3	rs10876403	0.0746937	0.0689618	1.08312	FALSE	4.42403e-07	5.94278e-05	shared
chr12_53116490_ENSG00000167780	ENSG00000167780	SOAT2	rs6580931	-0.0752887	-0.223141	0.337404	TRUE	4.73581e-07	3.44528e-06	Bigger effect in GTEx
chr12_53129030_ENSG00000139631	ENSG00000139631	CSAD	rs7965802	-0.061606	-0.0627463	0.981826	FALSE	0.000570265	0.00336324	shared
chr12_53184327_ENSG00000139651	ENSG00000139651	ZNF740	rs150193993	-0.135581	-0.0553909	2.44771	TRUE	1.8196e-08	0.102878	Bigger effect in GAinS
chr12_53225290_ENSG00000172819	ENSG00000172819	RARG	rs12307672	0.178229	0.182691	0.975573	FALSE	9.77547e-07	0.00024265	shared
chr12_53252101_ENSG00000182544	ENSG00000182544	MFSD5	rs7398691	0.0480905	0.0614384	0.782743	FALSE	7.38633e-10	1.26807e-05	shared
chr12_53369103_ENSG00000185591	ENSG00000185591	SP1	rs7962345	-0.0759778	-0.105772	0.718315	FALSE	-2.22045e-16	4.41905e-10	shared
chr12_53513283_ENSG00000139546	ENSG00000139546	TARBP2	rs11170566	-0.0592261	-0.0836001	0.708445	FALSE	3.6013e-06	0.000279438	shared
chr12_53601293_ENSG00000139625	ENSG00000139625	MAP3K12	rs1485395	-0.234061	-0.185726	1.26025	FALSE	2.22045e-16	2.32336e-09	shared
chr12_53621452_ENSG00000270175	ENSG00000270175	AC023509.3	rs7311902	-0.0421764	-0.110438	0.381902	TRUE	6.10462e-07	0.00153801	Bigger effect in GTEx
chr12_53662017_ENSG00000135390	ENSG00000135390	ATP5MC2	rs4759278	0.0335864	0.0520599	0.645149	FALSE	3.42062e-05	5.77252e-05	shared
chr12_54186489_ENSG00000123415	ENSG00000123415	SMUG1	rs3136378	-0.0792022	-0.0132338	5.98482	TRUE	6.66134e-16	0.245098	Bigger effect in GAinS
chr12_54495236_ENSG00000123338	ENSG00000123338	NCKAP1L	rs1691607	0.0453525	0.0686297	0.660829	FALSE	1.29838e-08	3.2565e-06	shared
chr12_54495236_ENSG00000123405	ENSG00000123405	NFE2	rs1691607	0.0439722	0.0337816	1.30166	FALSE	0.000202515	0.00469008	shared
chr12_54561540_ENSG00000123360	ENSG00000123360	PDE1B	rs10747699	-0.183588	-0.154948	1.18483	FALSE	1.11022e-16	3.11196e-13	shared
chr12_54732665_ENSG00000135426	ENSG00000135426	TESPA1	rs1795811	0.058907	0.0860101	0.684884	FALSE	4.50951e-05	5.16776e-09	shared
chr12_55681479_ENSG00000065357	ENSG00000065357	DGKA	rs4759187	-0.052014	-0.0804961	0.646169	FALSE	3.6666e-06	4.82737e-07	shared
chr12_55681479_ENSG00000135404	ENSG00000135404	CD63	rs4759187	-0.292086	-0.281098	1.03909	FALSE	0	0	shared
chr12_55681479_ENSG00000135424	ENSG00000135424	ITGA7	rs4759187	-1.01104	-0.49074	2.06023	TRUE	-2.22045e-16	-2.22045e-16	Bigger effect in GAinS
chr12_55681479_ENSG00000135437	ENSG00000135437	RDH5	rs4759187	-0.204049	-0.275867	0.739664	FALSE	-2.22045e-16	-2.22045e-16	shared
chr12_55681479_ENSG00000135441	ENSG00000135441	BLOC1S1	rs4759187	-0.193272	-0.154038	1.25471	FALSE	1.11022e-16	1.11022e-16	shared
chr12_55681479_ENSG00000170439	ENSG00000170439	METTL7B	rs4759187	-0.928561	-0.627825	1.47901	FALSE	0	0	shared
chr12_55681479_ENSG00000258056	ENSG00000258056	AC009779.3	rs4759187	-0.189836	-0.230998	0.821807	FALSE	1.11022e-16	1.11022e-16	shared
chr12_55991020_ENSG00000139531	ENSG00000139531	SUOX	rs705699	-0.0893561	-0.242476	0.368515	TRUE	-2.22045e-16	-2.22045e-16	Bigger effect in GTEx
chr12_56467674_ENSG00000176422	ENSG00000176422	SPRYD4	rs7302925	-0.168335	-0.576751	0.291868	TRUE	0	0	Bigger effect in GTEx
chr12_56536285_ENSG00000076067	ENSG00000076067	RBMS2	rs7132965	-0.34097	-0.703688	0.484548	TRUE	-2.22045e-16	-2.22045e-16	Bigger effect in GTEx
chr12_56594558_ENSG00000196531	ENSG00000196531	NACA	rs9368	0.0291979	0.0296416	0.98503	FALSE	0.00282739	0.0318774	shared
chr12_57329691_ENSG00000179912	ENSG00000179912	R3HDM2	rs11614077	-0.0512538	-0.0490451	1.04504	FALSE	8.97448e-08	0.00326896	shared
chr12_57431587_ENSG00000175197	ENSG00000175197	DDIT3	rs543410	-0.0543826	0.00775685	-7.01092	TRUE	0.00283574	0.32327	Bigger effect in GAinS
chr12_57479715_ENSG00000166986	ENSG00000166986	MARS1	rs79948748	-0.109988	-0.0263995	4.16629	TRUE	2.80211e-05	0.308766	Bigger effect in GAinS
chr12_57584957_ENSG00000037897	ENSG00000037897	METTL1	rs775251	-0.0489746	-0.00779169	6.2855	TRUE	0.00146158	0.384059	Bigger effect in GAinS
chr12_57587565_ENSG00000166908	ENSG00000166908	PIP4K2C	rs2619439	0.0432257	0.0575034	0.751707	FALSE	0.000293818	0.00599312	shared
chr12_57595260_ENSG00000182199	ENSG00000182199	SHMT2	rs1284185	0.0848688	0.0115886	7.32349	TRUE	0.0107615	0.395126	Bigger effect in GAinS
chr12_57721488_ENSG00000135506	ENSG00000135506	OS9	rs1050045	0.0279942	0.0417183	0.67103	FALSE	0.000305831	0.000434686	shared
chr12_57772620_ENSG00000139266	ENSG00000139266	MARCHF9	rs2291617	0.0511389	0.0464252	1.10153	FALSE	0.000197198	0.00345905	shared
chr12_57776773_ENSG00000123427	ENSG00000123427	EEF1AKMT3	rs9652011	0.182114	0.688711	0.264428	TRUE	1.2982e-67	2.37121e-81	Bigger effect in GTEx
chr12_57794374_ENSG00000135407	ENSG00000135407	AVIL	rs11172343	0.125677	0.027882	4.50745	TRUE	1.31028e-05	0.104649	Bigger effect in GAinS
chr12_57835220_ENSG00000135452	ENSG00000135452	TSPAN31	rs10877025	-0.0751321	-0.131825	0.569938	FALSE	1.69475e-09	1.65416e-05	shared
chr12_57925114_ENSG00000257698	ENSG00000257698	GIHCG	rs7298370	-0.117104	-0.203172	0.576378	FALSE	0	1.34925e-11	shared
chr12_58017205_ENSG00000166866	ENSG00000166866	MYO1A	rs1911262	0.0373941	0.0124235	3.00994	TRUE	0.00915665	0.336936	Bigger effect in GAinS
chr12_6152316_ENSG00000010278	ENSG00000010278	CD9	rs4356290	-0.394654	-0.462102	0.85404	FALSE	0	0	shared
chr12_6152316_ENSG00000110799	ENSG00000110799	VWF	rs4356290	0.17433	0.0684014	2.54863	TRUE	2.43678e-09	0.0435962	Bigger effect in GAinS
chr12_62020278_ENSG00000213363	ENSG00000213363	RPS3P6	rs9669783	-0.0638634	-0.178895	0.356988	TRUE	-2.22045e-16	3.71439e-05	Bigger effect in GTEx
chr12_62429545_ENSG00000198673	ENSG00000198673	TAFA2	rs7962354	0.351056	0.295261	1.18897	FALSE	2.72514e-28	2.20254e-21	shared
chr12_62600162_ENSG00000257354	ENSG00000257354	AC048341.1	rs11174558	-0.10295	-0.107418	0.958402	FALSE	1.336e-07	0.000832624	shared
chr12_62621415_ENSG00000061987	ENSG00000061987	MON2	rs61919494	0.0407128	0.0360585	1.12908	FALSE	0.00231013	0.0621467	shared
chr12_6330843_ENSG00000111319	ENSG00000111319	SCNN1A	rs1800693	-0.048324	-0.0287716	1.67958	FALSE	0.00371446	0.141176	shared
chr12_6330843_ENSG00000111321	ENSG00000111321	LTBR	rs1800693	-0.0404838	-0.0370779	1.09186	FALSE	0.000631706	0.0032926	shared
chr12_634761_ENSG00000177406	ENSG00000177406	NINJ2-AS1	rs2061317	0.422355	0.519396	0.813167	FALSE	3.19077e-135	5.522e-85	shared
chr12_63668285_ENSG00000177990	ENSG00000177990	DPY19L2	rs10878075	-0.0976721	-0.358169	0.272698	TRUE	9.99201e-16	3.52852e-11	Bigger effect in GTEx
chr12_6393576_ENSG00000256433	ENSG00000256433	AC005840.2	rs11616188	-0.103798	-0.0792521	1.30973	FALSE	1.48373e-08	0.000844941	shared
chr12_64423505_ENSG00000184575	ENSG00000184575	XPOT	rs7316714	0.0500867	0.0676723	0.740135	FALSE	2.47404e-10	0.000469638	shared
chr12_64470203_ENSG00000183735	ENSG00000183735	TBK1	rs11837890	-0.0880952	-0.111857	0.787569	FALSE	2.06501e-14	1.4402e-07	shared
chr12_6458621_ENSG00000139192	ENSG00000139192	TAPBPL	rs2243750	0.294101	0.617284	0.476444	TRUE	1.55812e-153	1.09048e-206	Bigger effect in GTEx
chr12_64634747_ENSG00000135677	ENSG00000135677	GNS	rs11175481	-0.109744	-0.0775975	1.41427	FALSE	6.61879e-07	0.0012546	shared
chr12_64641079_ENSG00000153179	ENSG00000153179	RASSF3	rs2682724	-0.0320805	-0.0413301	0.776203	FALSE	4.43093e-06	0.000415363	shared
chr12_64752896_ENSG00000111490	ENSG00000111490	TBC1D30	rs1147095	0.170436	0.314419	0.542067	FALSE	2.37863e-24	6.57455e-21	shared
chr12_6477155_ENSG00000276718	ENSG00000276718	AC005840.4	rs2532518	0.0601022	0.0247784	2.42558	TRUE	1.14945e-05	0.213868	Bigger effect in GAinS
chr12_6511613_ENSG00000010292	ENSG00000010292	NCAPD2	rs10437831	-0.184699	-0.359684	0.513503	FALSE	-2.22045e-16	-2.22045e-16	shared
chr12_65180330_ENSG00000174106	ENSG00000174106	LEMD3	rs2336385	0.0662268	0.0499502	1.32586	FALSE	7.83975e-20	0.000331628	shared
chr12_6548372_ENSG00000010295	ENSG00000010295	IFFO1	rs2286724	-0.232359	-0.288851	0.804427	FALSE	0	0	shared
chr12_6548372_ENSG00000111640	ENSG00000111640	GAPDH	rs2286724	-0.0644608	-0.00936284	6.88474	TRUE	3.67544e-06	0.287754	Bigger effect in GAinS
chr12_66061236_ENSG00000090376	ENSG00000090376	IRAK3	rs12581342	-0.15285	-0.104242	1.46629	FALSE	4.49937e-07	0.00020725	shared
chr12_66139549_ENSG00000155957	ENSG00000155957	TMBIM4	rs11176056	-0.540442	-0.153	3.5323	TRUE	0	0	Bigger effect in GAinS
chr12_66153112_ENSG00000239335	ENSG00000239335	LLPH-DT	rs1370126	-0.5068	-0.783753	0.646632	FALSE	2.22045e-16	2.22045e-16	shared
chr12_66198633_ENSG00000139233	ENSG00000139233	LLPH	rs2701655	0.0404172	0.00921049	4.38817	TRUE	0.0103417	0.364895	Bigger effect in GAinS
chr12_66305115_ENSG00000127311	ENSG00000127311	HELB	rs4430553	0.0946681	0.302755	0.312688	TRUE	1.27741e-13	1.60144e-38	Bigger effect in GTEx
chr12_6638129_ENSG00000126746	ENSG00000126746	ZNF384	rs1045553	-0.0375544	-0.161332	0.232777	TRUE	5.62296e-06	1.71076e-08	Bigger effect in GTEx
chr12_6722810_ENSG00000269892	ENSG00000269892	AC125494.2	rs7309525	-0.0847844	-0.106467	0.796345	FALSE	4.28213e-12	2.9059e-06	shared
chr12_6724297_ENSG00000111653	ENSG00000111653	ING4	rs79706212	-0.0909393	-0.0696087	1.30644	FALSE	0.000371897	0.0391941	shared
chr12_6727686_ENSG00000111652	ENSG00000111652	COPS7A	rs7138427	-0.0654544	-0.0621119	1.05382	FALSE	4.66294e-15	0.00016369	shared
chr12_6788361_ENSG00000010610	ENSG00000010610	CD4	rs11064391	-0.0928542	-0.0676453	1.37266	FALSE	0.000163731	0.000920855	shared
chr12_6788361_ENSG00000250510	ENSG00000250510	GPR162	rs11064391	-0.278978	-0.113123	2.46614	TRUE	4.06342e-14	0.00093391	Bigger effect in GAinS
chr12_67996421_ENSG00000236946	ENSG00000236946	HNRNPA1P70	rs2906856	0.0409621	0.0948616	0.43181	TRUE	6.8003e-06	0.00500584	Bigger effect in GTEx
chr12_68019898_ENSG00000255733	ENSG00000255733	IFNG-AS1	rs2051993	0.434036	0.732112	0.592855	FALSE	3.27103e-189	1.16578e-87	shared
chr12_68324609_ENSG00000111554	ENSG00000111554	MDM1	rs11177166	-0.255773	-0.274078	0.933215	FALSE	1.11022e-16	1.11022e-16	shared
chr12_6838636_ENSG00000110811	ENSG00000110811	P3H3	rs4963517	-0.0829107	-0.180422	0.459537	TRUE	1.49336e-07	3.7894e-10	Bigger effect in GTEx
chr12_6839528_ENSG00000111664	ENSG00000111664	GNB3	rs1047776	-0.0660028	-0.128673	0.512949	FALSE	1.0937e-07	0.00032801	shared
chr12_68451756_ENSG00000251301	ENSG00000251301	LINC02384	rs10083027	0.279976	0.506769	0.552474	FALSE	2.02555e-43	1.22319e-93	shared
chr12_68451756_ENSG00000273824	ENSG00000273824	AC008033.3	rs10083027	0.147877	0.576085	0.256694	TRUE	1.0317e-31	8.05326e-61	Bigger effect in GTEx
chr12_68726861_ENSG00000111581	ENSG00000111581	NUP107	rs10878858	-0.0976958	-0.135918	0.718786	FALSE	2.22045e-16	2.098e-08	shared
chr12_68756053_ENSG00000233560	ENSG00000233560	KRT8P39	rs12146811	0.0403719	0.086414	0.467192	TRUE	2.46013e-05	0.00505041	Bigger effect in GTEx
chr12_68787698_ENSG00000135679	ENSG00000135679	MDM2	rs7304105	-0.312851	-0.22078	1.41702	FALSE	0	0	shared
chr12_68787698_ENSG00000175782	ENSG00000175782	SLC35E3	rs7304105	-0.20074	-0.13904	1.44376	FALSE	0	4.53525e-08	shared
chr12_68805582_ENSG00000247363	ENSG00000247363	AC090061.1	rs1144942	0.0719361	0.0822046	0.875086	FALSE	0.00210552	0.0740633	shared
chr12_68958182_ENSG00000135678	ENSG00000135678	CPM	rs12824596	0.0848944	0.0333629	2.54457	TRUE	4.33827e-05	0.0425819	Bigger effect in GAinS
chr12_69338325_ENSG00000090382	ENSG00000090382	LYZ	rs4761234	-0.651046	-0.732654	0.888613	FALSE	0	0	shared
chr12_69338325_ENSG00000274979	ENSG00000274979	AC020656.2	rs4761234	-0.274415	-0.413123	0.664246	FALSE	0	0	shared
chr12_69358729_ENSG00000127337	ENSG00000127337	YEATS4	rs7136238	-0.344849	-0.309722	1.11342	FALSE	0	0	shared
chr12_6943986_ENSG00000010626	ENSG00000010626	LRRC23	rs1044189	0.101458	0.3969	0.255627	TRUE	1.0357e-14	3.81161e-22	Bigger effect in GTEx
chr12_6943986_ENSG00000111678	ENSG00000111678	C12orf57	rs1044189	-0.0596215	-0.070089	0.850654	FALSE	5.87429e-06	1.0771e-06	shared
chr12_69476843_ENSG00000166225	ENSG00000166225	FRS2	rs12580408	0.163968	0.341493	0.48015	TRUE	2.05243e-08	5.44182e-09	Bigger effect in GTEx
chr12_69540808_ENSG00000166226	ENSG00000166226	CCT2	rs11177710	0.0372156	0.00154855	24.0325	TRUE	0.00288656	0.468897	Bigger effect in GAinS
chr12_69731008_ENSG00000127328	ENSG00000127328	RAB3IP	rs1610201	-0.188977	-0.243689	0.775486	FALSE	-2.22045e-16	-2.22045e-16	shared
chr12_70243049_ENSG00000257815	ENSG00000257815	CNOT2-DT	rs78129473	0.229947	0.602834	0.381443	TRUE	5.62164e-57	3.95713e-24	Bigger effect in GTEx
chr12_70340648_ENSG00000111596	ENSG00000111596	CNOT2	rs57020753	-0.0689587	-0.226565	0.304367	TRUE	6.1088e-07	1.5559e-07	Bigger effect in GTEx
chr12_70392635_ENSG00000135643	ENSG00000135643	KCNMB4	rs149038566	0.304284	0.597454	0.5093	FALSE	4.56956e-21	8.22445e-14	shared
chr12_7100169_ENSG00000139178	ENSG00000139178	C1RL	rs7135562	0.0777381	0.0810932	0.958627	FALSE	1.59333e-11	9.6433e-09	shared
chr12_7109558_ENSG00000139182	ENSG00000139182	CLSTN3	rs3782924	0.52437	0.696048	0.753353	FALSE	6.94937e-167	2.28339e-79	shared
chr12_7109558_ENSG00000205885	ENSG00000205885	C1RL-AS1	rs3782924	0.468897	0.474846	0.987472	FALSE	5.22864e-106	1.64907e-76	shared
chr12_7109558_ENSG00000256967	ENSG00000256967	AC018653.3	rs3782924	0.0641939	0.627852	0.102244	TRUE	1.68595e-18	1.03412e-98	Bigger effect in GTEx
chr12_7111103_ENSG00000139194	ENSG00000139194	RBP5	rs6487849	0.0505637	0.465847	0.108541	TRUE	7.82304e-12	1.64728e-38	Bigger effect in GTEx
chr12_7117309_ENSG00000159403	ENSG00000159403	C1R	rs3861717	0.177817	0.23917	0.743477	FALSE	1.59237e-10	6.58545e-07	shared
chr12_7192206_ENSG00000139197	ENSG00000139197	PEX5	rs12424618	0.215573	0.2893	0.745155	FALSE	5.69672e-83	5.04589e-23	shared
chr12_74512219_ENSG00000253719	ENSG00000253719	ATXN7L3B	rs10785127	0.0476741	0.0159675	2.98569	TRUE	5.01664e-07	0.217871	Bigger effect in GAinS
chr12_75379684_ENSG00000180881	ENSG00000180881	CAPS2	rs12369556	0.102841	0.222529	0.462145	TRUE	1.63727e-25	3.50564e-08	Bigger effect in GTEx
chr12_75435761_ENSG00000273987	ENSG00000273987	AC121761.2	rs7965228	0.0332353	0.0346341	0.959613	FALSE	4.21027e-06	0.110799	shared
chr12_75478476_ENSG00000139278	ENSG00000139278	GLIPR1	rs3809118	0.184157	0.15276	1.20553	FALSE	6.17152e-31	1.05708e-15	shared
chr12_75487238_ENSG00000257497	ENSG00000257497	AC121761.1	rs12422952	-0.193275	-0.352854	0.547748	FALSE	0	0	shared
chr12_75500085_ENSG00000111615	ENSG00000111615	KRR1	rs1697754	0.0622059	0.00780291	7.97213	TRUE	3.1706e-09	0.365724	Bigger effect in GAinS
chr12_76570141_ENSG00000179941	ENSG00000179941	BBS10	rs11114518	-0.0765562	-0.0771194	0.992698	FALSE	3.1668e-12	2.32398e-05	shared
chr12_76642170_ENSG00000186908	ENSG00000186908	ZDHHC17	rs1512505	0.0858336	0.101113	0.848884	FALSE	2.11586e-11	1.80058e-06	shared
chr12_77012122_ENSG00000139289	ENSG00000139289	PHLDA1	rs145800204	0.225519	-0.00225568	-99.9785	TRUE	0.0930717	0.519145	not significant
chr12_7753865_ENSG00000198178	ENSG00000198178	CLEC4C	rs7960410	1.14059	0.892431	1.27808	FALSE	0	5.17097e-154	shared
chr12_78648803_ENSG00000067715	ENSG00000067715	SYT1	rs4627141	-0.0658563	-0.0902317	0.729857	FALSE	5.37008e-08	0.00407794	shared
chr12_7970710_ENSG00000173262	ENSG00000173262	SLC2A14	rs7307261	-0.21726	-0.199661	1.08814	FALSE	4.83003e-12	8.63063e-08	shared
chr12_79970670_ENSG00000257557	ENSG00000257557	PPP1R12A-AS1	rs2049755	-0.111419	-0.065921	1.69019	FALSE	0.00453966	0.163946	shared
[truncated: 6,139 more rows]
