# Supplementary material for: eQTLs identify regulatory networks and drivers of variation in the individual response to sepsis
Source: Cell Genom. 2024 Jun 18;4(7):100587. doi: 10.1016/j.xgen.2024.100587 (PMC11293594; doi:10.1016/j.xgen.2024.100587)
Supplement: Table S11. SRS eQTL interactions, related to Figure 2 — SRS interaction summary statistics for the 12,959 independent signals tested, with gene and variant IDs, t statistics, effect sizes and standard errors from the linear mixed model for the genotype, SRS, and interaction terms. Nominal interaction p values were calculated using a likelihood ratio test and corrected for multiple testing using the Benjamini-Hochberg method (FDR). Signals with an adjusted p < 0.5 were deemed to have a significant interaction [file mmc10.xlsx]

## Sheet: Sheet1
Table S11: SRS eQTL interactions, related to Figure 2.
Gene	SNP	Genotype_beta	Genotype_SE	Genotype_t	SRS_beta	SRS_SE	SRS_t	Interaction_beta	Interaction_SE	Interaction_t	Interaction_pval	FDR	Significant interaction	Symbol
ENSG00000000457	rs10753794	0.0477617	0.00888668	5.37453	-0.005273	0.0213607	-0.246855	0.00534899	0.0136827	0.390932	0.695955	0.871941	FALSE	SCYL3
ENSG00000000460	rs10919255	-0.0522355	0.0174825	-2.98787	0.0490075	0.0308315	1.58953	-0.049612	0.0265531	-1.86841	0.0622839	0.241802	FALSE	C1orf112
ENSG00000000971	rs12406047	0.113371	0.0473784	2.39287	-0.0452305	0.0616998	-0.733073	0.133773	0.065937	2.02881	0.0432269	0.193032	FALSE	CFH
ENSG00000001460	rs6696136	0.462619	0.0882133	5.24432	-0.00415085	0.0298774	-0.138929	-0.00935325	0.0350518	-0.266841	0.79008	0.915414	FALSE	STPG1
ENSG00000001460	rs6676449	-0.369186	0.0893462	-4.13208	-0.00259374	0.0297841	-0.0870846	-0.0152897	0.0354463	-0.431347	0.666818	0.85756	FALSE	STPG1
ENSG00000001461	rs2235559	0.0774942	0.0155075	4.99721	0.0177305	0.0246426	0.719508	0.0014384	0.0237686	0.0605169	0.951928	0.980919	FALSE	NIPAL3
ENSG00000004455	rs10914641	-0.040079	0.00989269	-4.05138	0.00327723	0.0182299	0.179772	-0.00135676	0.0155107	-0.087473	0.930389	0.974463	FALSE	AK2
ENSG00000004487	rs856508	-0.0237636	0.00949977	-2.50149	0.0282991	0.0219515	1.28916	-0.023264	0.0148992	-1.56142	0.119377	0.358245	FALSE	KDM1A
ENSG00000006555	rs35294567	-0.0672935	0.0300228	-2.24142	0.0105877	0.0422456	0.250622	-0.136139	0.0453376	-3.00278	0.00275198	0.0273279	TRUE	TTC22
ENSG00000007341	rs35147679	0.108587	0.0254836	4.26105	-0.000238238	0.0410594	-0.00580227	0.0302696	0.0404339	0.748619	0.454321	0.726051	FALSE	ST7L
ENSG00000008128	rs10907195	0.0870271	0.0200783	4.33439	0.0855419	0.0345335	2.47707	-0.0255372	0.0244062	-1.04634	0.295622	0.589648	FALSE	CDK11A
ENSG00000008130	rs4648726	0.0846377	0.0206454	4.0996	0.0237458	0.0178144	1.33295	-0.0226105	0.0277199	-0.815678	0.414809	0.697481	FALSE	NADK
ENSG00000009790	rs11119339	-0.200298	0.0143242	-13.9832	0.13301	0.0333061	3.99357	-0.0643377	0.0211951	-3.03549	0.00248827	0.025251	TRUE	TRAF3IP3
ENSG00000009790	rs1160411	0.111142	0.0146332	7.59519	0.0298246	0.0300067	0.993933	0.0443526	0.0219867	2.01725	0.0442076	0.195658	FALSE	TRAF3IP3
ENSG00000010072	rs2749700	0.0610725	0.0113153	5.39732	-0.0150701	0.0239712	-0.628676	0.00441469	0.017625	0.250479	0.802269	0.919534	FALSE	SPRTN
ENSG00000010165	rs35930163	-0.0926863	0.0123198	-7.52337	0.0241665	0.0193913	1.24626	-0.0604846	0.0198735	-3.04348	0.0024511	0.0249912	TRUE	EEF1AKNMT
ENSG00000010803	rs7533657	-0.0652136	0.0152751	-4.26927	-0.0049207	0.0297498	-0.165403	0.00908572	0.0228938	0.396863	0.691906	0.870839	FALSE	SCMH1
ENSG00000011007	rs2492600	-0.118342	0.00805641	-14.6891	-0.038838	0.0182791	-2.12472	0.0104255	0.0127935	0.814905	0.415958	0.698358	FALSE	ELOA
ENSG00000011009	rs2229581	-0.0325368	0.00645842	-5.03789	0.00577502	0.0145647	0.396507	0.00556235	0.00988523	0.562693	0.574615	0.805034	FALSE	LYPLA2
ENSG00000011021	rs17037432	0.352146	0.0292844	12.025	0.0091809	0.0291794	0.314637	0.071423	0.0400434	1.78364	0.0747704	0.269106	FALSE	CLCN6
ENSG00000011021	rs198361	-0.119871	0.0218033	-5.49785	0.030692	0.0295887	1.03729	-0.024895	0.0332281	-0.749214	0.453882	0.725694	FALSE	CLCN6
ENSG00000020633	rs12745723	0.0634841	0.0202418	3.13629	-0.123215	0.0440607	-2.79648	0.022093	0.030675	0.720228	0.471562	0.73795	FALSE	RUNX3
ENSG00000020633	rs2236850	-0.0699528	0.0203373	-3.43964	-0.103459	0.0432559	-2.39178	-0.00231299	0.0312121	-0.0741057	0.941121	0.977221	FALSE	RUNX3
ENSG00000023572	rs9887974	-0.0519741	0.0118332	-4.39224	-0.00805048	0.0245434	-0.32801	0.0175408	0.0182769	0.959724	0.337635	0.63026	FALSE	GLRX2
ENSG00000031698	rs17014495	-0.0509592	0.00823668	-6.18686	-0.000132885	0.0170452	-0.00779604	0.0161375	0.0131916	1.22332	0.221421	0.508033	FALSE	SARS1
ENSG00000033122	rs1145931	0.11932	0.0116385	10.2522	0.0726478	0.0237174	3.06306	-0.0231547	0.0187532	-1.23471	0.218018	0.503728	FALSE	LRRC7
ENSG00000035687	rs1832014	-0.237396	0.0198617	-11.9525	0.0166108	0.0305548	0.543639	-0.00250339	0.023988	-0.10436	0.916939	0.970344	FALSE	ADSS2
ENSG00000035687	rs3101476	0.216356	0.0245118	8.82662	0.0164103	0.0293175	0.559744	-0.00291582	0.0261164	-0.111647	0.911487	0.967559	FALSE	ADSS2
ENSG00000037637	rs9919126	-0.0573484	0.00881881	-6.50296	0.00134524	0.0156244	0.0860987	0.00915859	0.0138468	0.661425	0.508473	0.762385	FALSE	FBXO42
ENSG00000040487	rs214336	-0.0991406	0.014474	-6.84956	-0.0244342	0.0245102	-0.996897	0.0417396	0.0190598	2.18993	0.0291377	0.148894	FALSE	SLC66A1
ENSG00000040487	rs859218	-0.0733619	0.0138705	-5.28906	-0.00677483	0.0251661	-0.269205	0.0123458	0.018708	0.659924	0.510067	0.763099	FALSE	SLC66A1
ENSG00000040487	rs12132830	-0.0746549	0.0200612	-3.72136	-0.00117298	0.0221597	-0.0529331	0.0170772	0.0309399	0.551947	0.581109	0.809131	FALSE	SLC66A1
ENSG00000043514	rs3117086	0.113922	0.0162211	7.02304	0.0451217	0.025707	1.75523	-0.00286434	0.0246832	-0.116044	0.90762	0.965986	FALSE	TRIT1
ENSG00000049089	rs2235701	0.294415	0.0810818	3.63109	0.0261901	0.0897462	0.291824	-0.0314074	0.114924	-0.273288	0.785247	0.913458	FALSE	COL9A2
ENSG00000049239	rs2310925	-0.208192	0.0166647	-12.493	0.0753413	0.0348098	2.16437	-0.058255	0.0254349	-2.29036	0.0225197	0.125741	FALSE	H6PD
ENSG00000049245	rs172933	-0.0471332	0.0126619	-3.72244	0.0209611	0.0203369	1.0307	-0.056126	0.0182373	-3.07754	0.00216528	0.0228873	TRUE	VAMP3
ENSG00000049245	rs495122	-0.0202213	0.0104854	-1.92852	0.0332877	0.0234217	1.42124	-0.0431069	0.016063	-2.68361	0.0075171	0.0579846	FALSE	VAMP3
ENSG00000049246	rs228654	0.32207	0.0427604	7.53197	-0.0465613	0.0436013	-1.06789	0.0557952	0.0609963	0.91473	0.363003	0.654354	FALSE	PER3
ENSG00000049246	rs2071987	0.152912	0.0338269	4.52044	-0.0215842	0.0451	-0.478584	-0.04027	0.0474352	-0.848949	0.396606	0.680834	FALSE	PER3
ENSG00000049249	rs228669	-0.189564	0.0531473	-3.56677	0.0068614	0.0513934	0.133507	0.00751222	0.0749133	0.100279	0.920176	0.971089	FALSE	TNFRSF9
ENSG00000050628	rs10889906	0.115165	0.0238792	4.82284	0.0692608	0.039932	1.73447	-0.0187532	0.0339768	-0.551941	0.581058	0.809131	FALSE	PTGER3
ENSG00000053372	rs1063984	-0.0748443	0.013634	-5.48955	0.026052	0.0252863	1.03028	-0.0334645	0.0203249	-1.64648	0.103113	0.32935	FALSE	MRTO4
ENSG00000054267	rs72756065	0.0410745	0.0124576	3.29715	0.010189	0.0152711	0.667205	7.13712e-05	0.0186489	0.0038271	0.99696	0.99846	FALSE	ARID4B
ENSG00000054267	rs2273741	-0.0251814	0.00851645	-2.95679	0.0180038	0.0169315	1.06333	-0.0114368	0.0131552	-0.869374	0.384761	0.671078	FALSE	ARID4B
ENSG00000054277	rs587640	-0.168397	0.0157773	-10.6733	0.139374	0.0315839	4.41283	-0.133738	0.0238811	-5.60014	2.91113e-08	1.75467e-06	TRUE	OPN3
ENSG00000054277	rs12118651	-0.0604933	0.016449	-3.67763	0.0580886	0.0318254	1.82523	-0.0183418	0.0244616	-0.749819	0.453569	0.725654	FALSE	OPN3
ENSG00000054282	rs3943093	0.209633	0.0120048	17.4624	0.0722014	0.0240474	3.00246	-0.024291	0.0184174	-1.31892	0.188419	0.464756	FALSE	SDCCAG8
ENSG00000054392	rs17016068	-0.0942221	0.0174048	-5.41356	0.00267249	0.027294	0.0979151	0.0602836	0.027004	2.2324	0.0258132	0.137684	FALSE	HHAT
ENSG00000054523	rs4846204	0.166949	0.0195153	8.55477	-0.0570923	0.0236392	-2.41515	-0.0163133	0.0277727	-0.587386	0.557009	0.794614	FALSE	KIF1B
ENSG00000054523	rs11121533	0.082325	0.0134764	6.10884	-0.0403032	0.0244842	-1.64609	-0.0419473	0.0198232	-2.11608	0.0345859	0.166057	FALSE	KIF1B
ENSG00000057252	rs56303406	0.164982	0.0174521	9.45346	-0.0963808	0.0399058	-2.41521	0.139481	0.0259209	5.38104	1.10002e-07	5.81845e-06	TRUE	SOAT1
ENSG00000057468	rs1417405	0.0751354	0.0146577	5.126	0.0114639	0.0249567	0.459351	-0.0300477	0.0219611	-1.36822	0.171652	0.441037	FALSE	MSH4
ENSG00000058453	rs9435732	0.253402	0.0179409	14.1243	0.0792541	0.0315063	2.5155	-0.00895784	0.0283127	-0.31639	0.751721	0.897948	FALSE	CROCC
ENSG00000058453	rs3754511	0.0914945	0.0206911	4.42193	0.047535	0.0306018	1.55334	0.0745304	0.0309426	2.40867	0.0162405	0.100363	FALSE	CROCC
ENSG00000058799	rs12120300	-0.0447156	0.014869	-3.00731	-0.0405112	0.0194061	-2.08755	-0.0169617	0.022409	-0.756914	0.449767	0.723664	FALSE	YIPF1
ENSG00000059588	rs271776	-0.0569552	0.0147127	-3.87115	0.0172022	0.0353046	0.48725	-0.0273642	0.023036	-1.18789	0.235349	0.525259	FALSE	TARBP1
ENSG00000064886	rs3885903	-0.152344	0.0299328	-5.08951	-0.0770116	0.0516117	-1.49213	0.022455	0.0425857	0.52729	0.598661	0.818703	FALSE	CHI3L2
ENSG00000064886	rs68029231	0.096131	0.0331592	2.89908	-0.0990089	0.0492458	-2.01051	0.0751588	0.0429912	1.74824	0.0814865	0.284778	FALSE	CHI3L2
ENSG00000065135	rs7355157	-0.0397369	0.0100598	-3.95008	0.00244386	0.0146093	0.167281	-0.0140949	0.0154485	-0.912381	0.363534	0.654742	FALSE	GNAI3
ENSG00000065526	rs1739817	0.0881318	0.0210103	4.1947	0.00222324	0.0228109	0.0974637	0.00914388	0.0323805	0.282389	0.777731	0.910362	FALSE	SPEN
ENSG00000065600	rs351417	-0.0921213	0.0126501	-7.28223	0.018366	0.028066	0.654386	-0.0280868	0.0194111	-1.44694	0.148373	0.405718	FALSE	PACC1
ENSG00000066027	rs61260530	0.450973	0.0194187	23.2236	0.0615049	0.0264534	2.32503	-0.0153226	0.0297137	-0.515674	0.607267	0.824385	FALSE	PPP2R5A
ENSG00000066027	rs1565737	0.0843051	0.0145923	5.77736	0.0435804	0.0292499	1.48993	0.0167642	0.0207848	0.806557	0.420024	0.700996	FALSE	PPP2R5A
ENSG00000066056	rs4141739	0.056917	0.0121923	4.66827	-0.000160378	0.0257496	-0.00622838	0.00739508	0.0191169	0.386834	0.698976	0.873379	FALSE	TIE1
ENSG00000066185	rs4660635	-0.0778471	0.0114068	-6.82464	-0.0440853	0.0245668	-1.79451	0.00672157	0.017037	0.394528	0.693207	0.870884	FALSE	ZMYND12
ENSG00000066294	rs3755898	-0.135522	0.026581	-5.09846	0.129921	0.0503664	2.57953	-0.119853	0.0388729	-3.08321	0.00211031	0.0224528	TRUE	CD84
ENSG00000067208	rs6693371	0.116434	0.0290732	4.00484	0.034874	0.0255927	1.36265	-0.0350601	0.0354217	-0.989791	0.322761	0.61673	FALSE	EVI5
ENSG00000067208	rs3131815	0.0575537	0.0212954	2.70264	0.0115605	0.0258442	0.447317	0.0622766	0.0282895	2.2014	0.0279908	0.145209	FALSE	EVI5
ENSG00000067334	rs2747050	0.114288	0.0118791	9.62095	-0.0155589	0.0243735	-0.638355	0.068558	0.0179347	3.82265	0.000141441	0.00259694	TRUE	DNTTIP2
ENSG00000067533	rs6658835	0.078228	0.0138707	5.63979	0.00296434	0.0257797	0.114988	-0.0374363	0.0228526	-1.63816	0.101727	0.32728	FALSE	RRP15
ENSG00000067606	rs262641	-0.174099	0.0183468	-9.48934	0.0321735	0.0344505	0.933905	-0.0690317	0.0274813	-2.51195	0.0121894	0.0820736	FALSE	PRKCZ
ENSG00000069424	rs12128295	-0.090071	0.0122905	-7.32852	0.0309875	0.0257021	1.20564	0.00533519	0.0181025	0.294721	0.768519	0.905962	FALSE	KCNAB2
ENSG00000070759	rs2356553	-0.0892128	0.0138168	-6.45682	-0.0406294	0.03148	-1.29064	0.000489014	0.0214469	0.0228012	0.981949	0.993293	FALSE	TESK2
ENSG00000070831	rs3117048	0.0560074	0.00723771	7.73828	0.0311075	0.0135931	2.28848	-0.0138291	0.0111537	-1.23987	0.215249	0.500702	FALSE	CDC42
ENSG00000070831	rs1534949	0.0472402	0.00692096	6.82567	0.0341666	0.0139695	2.44581	-0.0156867	0.0103084	-1.52174	0.128627	0.373906	FALSE	CDC42
ENSG00000072694	rs9427398	0.523274	0.0524509	9.97645	0.0274096	0.0562535	0.487252	0.0278633	0.0681875	0.408627	0.682859	0.866376	FALSE	FCGR2B
ENSG00000072694	rs1954172	0.556937	0.0646657	8.61256	0.0619348	0.0548349	1.12948	-0.145837	0.0787003	-1.85307	0.0646595	0.247444	FALSE	FCGR2B
ENSG00000072694	rs511278	0.149665	0.0415917	3.59843	0.0254163	0.0577947	0.439768	0.0252971	0.0597652	0.423275	0.674344	0.861563	FALSE	FCGR2B
ENSG00000075151	rs10799680	0.0728402	0.010914	6.67403	0.0574159	0.0245724	2.3366	-0.0103905	0.0168503	-0.616638	0.538374	0.781377	FALSE	EIF4G3
ENSG00000076864	rs10493008	0.510384	0.0390505	13.0699	0.12884	0.0839862	1.53406	-0.132054	0.0575828	-2.29329	0.0224259	0.125513	FALSE	RAP1GAP
ENSG00000077549	rs999974	-0.0473041	0.0075156	-6.29411	0.0192523	0.0136728	1.40807	-0.000305816	0.0115092	-0.0265714	0.978815	0.99168	FALSE	CAPZB
ENSG00000077549	rs28609762	0.0277555	0.00693907	3.9999	0.0278691	0.0151995	1.83355	-0.0100551	0.0104567	-0.961595	0.336419	0.629213	FALSE	CAPZB
ENSG00000077585	rs7543562	0.26338	0.0362932	7.257	-0.0728812	0.0790677	-0.921757	0.121935	0.0558659	2.18264	0.0297867	0.151079	FALSE	GPR137B
ENSG00000077585	rs12049174	0.147523	0.0434361	3.39632	0.0155177	0.06933	0.223824	0.0342742	0.0665846	0.514746	0.60704	0.824249	FALSE	GPR137B
ENSG00000078618	rs2077725	-0.0729828	0.00819418	-8.90666	-0.0164309	0.0171634	-0.957323	0.0136339	0.0119917	1.13694	0.256156	0.549243	FALSE	NRDC
ENSG00000079277	rs12093643	0.268376	0.0169575	15.8264	-0.0685246	0.0318184	-2.15362	0.017246	0.0258386	0.66745	0.504565	0.760397	FALSE	MKNK1
ENSG00000079335	rs7517704	-0.117841	0.0144195	-8.17233	0.0460919	0.0296206	1.55608	0.0209113	0.0208545	1.00272	0.316195	0.610848	FALSE	CDC14A
ENSG00000079739	rs3850637	-0.0888457	0.0215531	-4.12218	-0.00622697	0.0281642	-0.221096	0.0351284	0.0316644	1.1094	0.269054	0.562548	FALSE	PGM1
ENSG00000080947	rs6675923	0.083991	0.0250536	3.35245	-0.0196258	0.0311163	-0.630725	0.0616514	0.0387366	1.59155	0.112094	0.345287	FALSE	CROCCP3
ENSG00000081026	rs4839297	0.1004	0.0213716	4.69783	0.0115611	0.0287151	0.402613	0.000570054	0.0328447	0.0173561	0.986198	0.994564	FALSE	MAGI3
ENSG00000081985	rs4655698	0.223373	0.0280732	7.95682	-0.0255622	0.0403226	-0.633944	-0.0485479	0.0432306	-1.123	0.263193	0.557397	FALSE	IL12RB2
ENSG00000083444	rs74976972	0.328235	0.0166147	19.7558	0.0322877	0.0350969	0.919958	-0.0750782	0.0246656	-3.04385	0.00258958	0.0260748	TRUE	PLOD1
ENSG00000083444	rs74761498	-0.127587	0.0275329	-4.63399	-0.0406129	0.0289531	-1.40272	0.042679	0.0378294	1.1282	0.259613	0.552986	FALSE	PLOD1
ENSG00000084072	rs230280	-0.0900367	0.0129312	-6.96272	-0.0384023	0.0249975	-1.53624	0.0396775	0.0177242	2.2386	0.0260883	0.138443	FALSE	PPIE
ENSG00000084072	rs2991272	0.178139	0.0152884	11.6519	0.0172962	0.0230943	0.748936	-0.0472823	0.0196443	-2.40692	0.0169077	0.103353	FALSE	PPIE
ENSG00000084072	rs61779834	0.0795922	0.0141813	5.61246	-0.00842432	0.0223562	-0.376822	0.00351252	0.0212761	0.165092	0.868882	0.947108	FALSE	PPIE
ENSG00000084623	rs2281385	-0.05183	0.0146542	-3.53688	-0.0114612	0.0144255	-0.794513	-0.00199248	0.0223834	-0.0890161	0.929319	0.974087	FALSE	EIF3I
ENSG00000085465	rs1264902	-0.0982983	0.0155698	-6.31341	-0.0246423	0.032853	-0.750078	-0.00507713	0.0228482	-0.222212	0.824159	0.92782	FALSE	OVGP1
ENSG00000085491	rs663045	-0.154599	0.0142843	-10.8231	0.0718108	0.028482	2.52127	-0.0286842	0.0197937	-1.44916	0.151488	0.410438	FALSE	SLC25A24
ENSG00000085491	rs61799377	0.12114	0.0163981	7.38746	0.0339352	0.0254944	1.33109	0.0286223	0.0219205	1.30573	0.194551	0.473551	FALSE	SLC25A24
ENSG00000085832	rs148586390	-0.0630878	0.0124268	-5.07676	0.00102042	0.0152435	0.0669414	0.0183704	0.0189141	0.971253	0.331579	0.62401	FALSE	EPS15
ENSG00000086015	rs11211239	-0.0506574	0.0203959	-2.4837	0.0870685	0.0392826	2.21646	-0.111692	0.0314732	-3.5488	0.00043984	0.00655159	TRUE	MAST2
ENSG00000086619	rs1749600	0.0639928	0.0155405	4.1178	-0.0649423	0.0322533	-2.01351	0.0356907	0.0234054	1.52489	0.130251	0.376084	FALSE	ERO1B
ENSG00000090273	rs111743726	-0.0640483	0.0203398	-3.14892	-0.00402834	0.0160086	-0.251635	-0.0398195	0.0291758	-1.36481	0.17274	0.44266	FALSE	NUDC
ENSG00000090432	rs12724366	0.157589	0.0151203	10.4223	-0.00392943	0.0196651	-0.199818	0.0405442	0.0224212	1.8083	0.0722957	0.264581	FALSE	MUL1
ENSG00000090621	rs17513135	-0.0644849	0.0170488	-3.78237	-0.00822748	0.0286489	-0.287183	0.0170078	0.0258831	0.657102	0.512066	0.763633	FALSE	PABPC4
ENSG00000092621	rs1886736	0.194879	0.0447183	4.35793	0.0402463	0.0527168	0.763442	0.0748308	0.0669263	1.11811	0.264065	0.558275	FALSE	PHGDH
ENSG00000094975	rs10912075	0.0434341	0.0123906	3.5054	-0.0612539	0.0215503	-2.84237	0.0606359	0.0199063	3.04607	0.00240702	0.0246972	TRUE	SUCO
ENSG00000097046	rs13447526	-0.228218	0.0171087	-13.3393	0.0280109	0.0390628	0.717072	0.00163181	0.0261895	0.0623078	0.950323	0.98029	FALSE	CDC7
ENSG00000116133	rs11206460	-0.220051	0.0494325	-4.45154	0.0331758	0.0760534	0.436217	-0.0323625	0.0730366	-0.4431	0.659027	0.853288	FALSE	DHCR24
ENSG00000116151	rs61762095	-0.134755	0.0197658	-6.81757	0.0100055	0.0314915	0.317721	0.0327965	0.0303302	1.08132	0.27977	0.574661	FALSE	MORN1
ENSG00000116157	rs12089784	0.279323	0.0191796	14.5636	-0.0457647	0.044314	-1.03274	0.0558286	0.0294541	1.89544	0.0583118	0.23244	FALSE	GPX7
ENSG00000116161	rs6425310	0.134697	0.0140886	9.56073	-0.024615	0.0271649	-0.906136	0.0249876	0.0214149	1.16684	0.243503	0.535839	FALSE	CACYBP
ENSG00000116171	rs481440	-0.101408	0.0112212	-9.03721	0.0113156	0.0236357	0.478749	-0.0154637	0.0178298	-0.867294	0.386415	0.672059	FALSE	SCP2
ENSG00000116171	rs17107624	0.121995	0.0219546	5.55667	0.00194727	0.0208665	0.0933204	-0.00806066	0.0332196	-0.242647	0.80894	0.922523	FALSE	SCP2
ENSG00000116198	rs6424058	0.224882	0.00988768	22.7437	0.027625	0.0218187	1.26612	-0.00350247	0.0146229	-0.239519	0.810987	0.923256	FALSE	CEP104
ENSG00000116199	rs4322196	-0.0583613	0.0112162	-5.20332	-0.0289472	0.0241353	-1.19937	0.0165888	0.0173983	0.95347	0.340596	0.632932	FALSE	FAM20B
ENSG00000116213	rs10909989	-0.0396451	0.0112581	-3.52148	0.0364267	0.0180561	2.01742	-0.0150083	0.0173508	-0.864994	0.387964	0.672861	FALSE	WRAP73
ENSG00000116213	rs3765703	-0.041663	0.00962412	-4.32902	0.0416192	0.02039	2.04115	-0.0137651	0.0144158	-0.954865	0.340899	0.633181	FALSE	WRAP73
ENSG00000116213	rs10910003	0.0524341	0.0129552	4.04734	0.0293895	0.0177465	1.65607	0.0033632	0.0194788	0.172659	0.863489	0.945179	FALSE	WRAP73
ENSG00000116260	rs3767184	0.248204	0.0204893	12.1139	-0.0961443	0.0255619	-3.76123	0.0195488	0.027565	0.70919	0.478332	0.742448	FALSE	QSOX1
ENSG00000116260	rs3753812	0.0789918	0.0162475	4.86179	-0.0773992	0.0274962	-2.81491	-0.0185109	0.020792	-0.89029	0.373438	0.66302	FALSE	QSOX1
ENSG00000116260	rs4604657	0.0853272	0.0232898	3.66372	-0.0890249	0.0247251	-3.60059	-0.00266089	0.0296353	-0.089788	0.928457	0.973725	FALSE	QSOX1
ENSG00000116266	rs10494099	-0.0523174	0.0103518	-5.05394	-0.0021369	0.0174601	-0.122388	-0.00612166	0.0153895	-0.397783	0.690898	0.870209	FALSE	STXBP3
ENSG00000116266	rs1124426	0.0351207	0.0116937	3.00339	-0.0119655	0.0178011	-0.672179	0.0149362	0.0168065	0.88872	0.374629	0.664158	FALSE	STXBP3
ENSG00000116273	rs7521134	-0.179067	0.0170598	-10.4964	0.0208617	0.0334444	0.623771	-0.0260717	0.0259443	-1.00491	0.316005	0.610684	FALSE	PHF13
ENSG00000116285	rs754804	0.142755	0.02297	6.21483	0.0155683	0.0246403	0.631824	0.108919	0.0364455	2.98853	0.00288307	0.0281338	TRUE	ERRFI1
ENSG00000116288	rs225119	-0.057736	0.00829669	-6.95892	0.0387463	0.0182704	2.12071	-0.00589633	0.0123789	-0.47632	0.635049	0.840267	FALSE	PARK7
ENSG00000116288	rs17523802	0.0461165	0.0119046	3.87384	0.0309488	0.0159075	1.94555	0.00795624	0.0166891	0.476734	0.633828	0.839854	FALSE	PARK7
ENSG00000116299	rs17014495	-1.24004	0.0450824	-27.5062	-0.223519	0.0881011	-2.53708	0.196798	0.0694773	2.83256	0.00471898	0.0410149	TRUE	KIAA1324
ENSG00000116396	rs814319	-0.123469	0.0261886	-4.7146	0.147213	0.0553485	2.65975	-0.0628333	0.0382724	-1.64174	0.100987	0.325546	FALSE	KCNC4
ENSG00000116396	rs628594	0.087553	0.0260022	3.36714	0.0854078	0.0530083	1.61122	0.0120758	0.0381746	0.316332	0.751758	0.897948	FALSE	KCNC4
ENSG00000116406	rs10911633	-0.0520475	0.00855706	-6.08241	-0.0423081	0.019378	-2.18331	0.0156771	0.0134679	1.16403	0.246107	0.538825	FALSE	EDEM3
ENSG00000116473	rs1047401	-0.0523584	0.0128471	-4.0755	-0.0116658	0.0157976	-0.738454	-0.0395227	0.0168476	-2.34589	0.0191899	0.112475	FALSE	RAP1A
ENSG00000116473	rs2477429	-0.0294979	0.0102156	-2.88754	-0.00996314	0.0168985	-0.589588	-0.0234595	0.012958	-1.81042	0.0705804	0.259992	FALSE	RAP1A
ENSG00000116473	rs1440173	-0.0342217	0.00838079	-4.08335	-0.0326365	0.0175022	-1.86471	0.0115099	0.013196	0.872228	0.38384	0.670155	FALSE	RAP1A
ENSG00000116489	rs9429486	-0.0409287	0.00797307	-5.13337	-0.00487629	0.0189226	-0.257696	0.0197326	0.0122987	1.60444	0.109239	0.339814	FALSE	CAPZA1
ENSG00000116497	rs699002	-0.278079	0.0159183	-17.4691	0.0530534	0.0246678	2.15071	-0.0538679	0.0205439	-2.62208	0.008936	0.0660591	FALSE	S100PBP
ENSG00000116497	rs8040	0.142455	0.0172637	8.25174	0.0178737	0.0236639	0.755315	0.0129003	0.0245466	0.525542	0.599252	0.818945	FALSE	S100PBP
ENSG00000116574	rs4418565	0.102507	0.026186	3.91459	-0.0373963	0.0535781	-0.697978	0.0236636	0.0389829	0.607027	0.54397	0.785637	FALSE	RHOU
ENSG00000116641	rs4495740	-0.187418	0.0164455	-11.3963	-0.0359029	0.0340146	-1.05552	0.0253595	0.0252758	1.00331	0.317236	0.611675	FALSE	DOCK7
ENSG00000116652	rs111163436	-0.020461	0.014306	-1.43024	0.000686526	0.0246569	0.0278431	-0.0734621	0.0229614	-3.19937	0.00149066	0.0171102	TRUE	DLEU2L
ENSG00000116670	rs1128065	0.0522575	0.0150979	3.46124	-0.0682441	0.0282108	-2.41908	0.0404187	0.0228606	1.76805	0.0773483	0.27578	FALSE	MAD2L2
ENSG00000116678	rs9436302	0.294184	0.0280934	10.4716	-0.0261364	0.0412808	-0.633137	0.0163427	0.0414053	0.3947	0.693111	0.870884	FALSE	LEPR
ENSG00000116678	rs1046011	0.145175	0.0253625	5.72398	-0.0525867	0.0434287	-1.21087	0.0524599	0.0341895	1.53439	0.12584	0.369537	FALSE	LEPR
ENSG00000116678	rs3790435	0.0697936	0.0231245	3.01816	-0.0411672	0.0463929	-0.887361	0.0268146	0.0334412	0.801843	0.422897	0.702183	FALSE	LEPR
ENSG00000116679	rs4651272	0.0855501	0.0193814	4.41402	-0.0135279	0.0318454	-0.4248	-0.0455544	0.0291743	-1.56145	0.118696	0.357047	FALSE	IVNS1ABP
ENSG00000116685	rs4845892	0.203578	0.010258	19.8459	0.00142081	0.0203882	0.0696878	-0.0235187	0.0152562	-1.54159	0.123497	0.36547	FALSE	KIAA2013
ENSG00000116688	rs2295281	0.329221	0.018839	17.4755	0.105403	0.0322331	3.27004	-0.125161	0.0213825	-5.85344	8.30104e-09	5.7835e-07	TRUE	MFN2
ENSG00000116688	rs4845892	0.29902	0.0200486	14.9148	0.11101	0.028642	3.87578	-0.176951	0.0217631	-8.13076	2.12614e-15	4.83381e-13	TRUE	MFN2
ENSG00000116691	rs2295281	0.104642	0.0177918	5.88145	-0.0091744	0.032303	-0.284011	0.0190152	0.0211136	0.900615	0.368559	0.658891	FALSE	MIIP
ENSG00000116691	rs4845892	0.116389	0.0193903	6.00243	0.0175889	0.0291385	0.603631	-0.00999818	0.0217722	-0.459217	0.647213	0.846485	FALSE	MIIP
ENSG00000116698	rs2702182	-0.0659601	0.00898338	-7.34245	0.0231534	0.0179838	1.28746	0.017056	0.0135761	1.25633	0.209571	0.492775	FALSE	SMG7
ENSG00000116698	rs946172	0.0258626	0.00873365	2.96126	0.0222571	0.0200179	1.11186	0.0128529	0.0129987	0.988777	0.323173	0.616783	FALSE	SMG7
ENSG00000116701	rs6662844	0.0583288	0.0103045	5.66052	0.0246812	0.022442	1.09977	0.00374092	0.0150952	0.247822	0.804334	0.92006	FALSE	NCF2
ENSG00000116701	rs1952234	0.0365151	0.0112063	3.25845	0.0259426	0.0208924	1.24172	0.00299987	0.0153907	0.194915	0.845535	0.937457	FALSE	NCF2
ENSG00000116704	rs12095648	0.231751	0.0271147	8.54707	-0.0475998	0.0261704	-1.81885	0.187175	0.040579	4.6126	4.5916e-06	0.000141336	TRUE	SLC35D1
ENSG00000116704	rs2755259	0.115753	0.014847	7.79641	-0.0146309	0.029838	-0.490346	-0.00928136	0.0217187	-0.427344	0.669173	0.858791	FALSE	SLC35D1
ENSG00000116711	rs10911977	-0.0772252	0.0178184	-4.33401	0.129138	0.0401422	3.21702	-0.0901145	0.0261651	-3.44407	0.00060377	0.00841317	TRUE	PLA2G4A
ENSG00000116729	rs59129922	0.503076	0.053507	9.40206	0.198956	0.0690395	2.88176	-0.139271	0.0788199	-1.76695	0.0776008	0.276276	FALSE	WLS
ENSG00000116729	rs2494197	0.153753	0.0413142	3.72155	0.144679	0.0738319	1.95958	0.0221393	0.0582414	0.380131	0.703902	0.875167	FALSE	WLS
ENSG00000116741	rs7531013	-0.128182	0.0294545	-4.35187	0.150976	0.0652142	2.31508	-0.100493	0.0444869	-2.25892	0.0246323	0.133704	FALSE	RGS2
ENSG00000116752	rs10489524	-0.0760269	0.0213693	-3.55776	0.0410175	0.0235869	1.73899	-0.0252798	0.0310564	-0.813997	0.41631	0.698648	FALSE	BCAS2
ENSG00000116754	rs11209558	0.0236315	0.00828134	2.85359	-0.0201695	0.0181269	-1.11269	0.0216734	0.0120418	1.79985	0.0721729	0.264401	FALSE	SRSF11
ENSG00000116761	rs35901050	-0.0745148	0.0127274	-5.85465	0.0135097	0.0262859	0.513952	-0.0167406	0.0193055	-0.867137	0.385986	0.671679	FALSE	CTH
ENSG00000116761	rs17323505	0.0502377	0.0154421	3.2533	0.00228919	0.0240394	0.0952265	-0.00247009	0.0229524	-0.107618	0.914319	0.968978	FALSE	CTH
ENSG00000116786	rs10492987	-0.049074	0.0103438	-4.7443	0.0152	0.0210317	0.722718	-0.0264669	0.0155785	-1.69894	0.0898612	0.302549	FALSE	PLEKHM2
ENSG00000116791	rs3806160	0.526201	0.0179303	29.3469	-0.0523985	0.0331427	-1.581	0.0876971	0.0258779	3.38888	0.000762359	0.0102483	TRUE	CRYZ
ENSG00000116793	rs75290614	0.0974956	0.024377	3.9995	-0.047977	0.0300623	-1.59592	0.00139401	0.0415217	0.0335731	0.973346	0.989767	FALSE	PHTF1
ENSG00000116852	rs11583328	0.0601795	0.0164236	3.6642	0.0661236	0.0293189	2.25532	-0.0031914	0.0252333	-0.126476	0.899411	0.962852	FALSE	KIF21B
ENSG00000116857	rs1010502	0.430729	0.018356	23.4652	-0.113231	0.0356789	-3.17362	0.0938836	0.0276739	3.39249	0.000805352	0.0106279	TRUE	TMEM9
ENSG00000116871	rs795047	0.171728	0.010313	16.6516	0.0300858	0.0204907	1.46826	0.0169	0.01676	1.00835	0.314756	0.609105	FALSE	MAP7D1
ENSG00000116874	rs2645303	-0.107999	0.0129331	-8.35054	-0.0220869	0.0303852	-0.726897	0.040263	0.0208657	1.92962	0.053924	0.221209	FALSE	WARS2
ENSG00000116874	rs7553527	-0.0362289	0.0131142	-2.76258	0.0253011	0.0301843	0.838219	-0.0128406	0.019845	-0.647047	0.517655	0.768066	FALSE	WARS2
ENSG00000116898	rs3806288	0.0856948	0.0253566	3.37958	0.0762806	0.0263591	2.8939	0.00296198	0.0369755	0.0801066	0.936169	0.9759	FALSE	MRPS15
ENSG00000116903	rs1435166	0.0694314	0.0101125	6.86589	-0.00290857	0.0217961	-0.133444	-0.00671498	0.0159547	-0.420877	0.67387	0.861448	FALSE	EXOC8
ENSG00000116906	rs3767761	-0.0416521	0.00843845	-4.93599	0.100256	0.0188324	5.32358	-0.0687699	0.0126616	-5.43139	7.33977e-08	4.01334e-06	TRUE	GNPAT
ENSG00000116918	rs1765782	0.0408955	0.0103773	3.94088	-0.00166624	0.0217319	-0.0766724	-0.00512092	0.0157653	-0.324822	0.746351	0.895268	FALSE	TSNAX
ENSG00000116922	rs3762352	0.182541	0.0176881	10.32	-0.0416316	0.0285465	-1.45838	0.207724	0.0265206	7.83255	1.49753e-14	2.8965e-12	TRUE	C1orf109
ENSG00000116962	rs6429466	0.0905261	0.0287486	3.14889	-0.0453321	0.0582932	-0.777656	0.0473186	0.0428754	1.10363	0.269943	0.562926	FALSE	NID1
ENSG00000116983	rs9662128	0.215226	0.0272111	7.90948	0.114428	0.0388884	2.94246	-0.0831734	0.0322609	-2.57814	0.0101142	0.0718588	FALSE	HPCAL4
ENSG00000116983	rs6663003	0.155105	0.0321727	4.82101	0.10054	0.036722	2.73788	-0.104348	0.0390811	-2.67004	0.00782127	0.0596562	FALSE	HPCAL4
ENSG00000116985	rs230280	0.164985	0.0217126	7.59862	0.034113	0.0440609	0.774224	-0.0375737	0.0318673	-1.17907	0.239084	0.530377	FALSE	BMP8B
ENSG00000116990	rs7523024	-0.0766056	0.0214231	-3.57585	0.022145	0.0452082	0.489845	-0.00540417	0.0327903	-0.16481	0.869124	0.947124	FALSE	MYCL
ENSG00000116991	rs10752794	0.101776	0.0210554	4.8337	-0.0933474	0.041938	-2.22585	-0.0173653	0.0319446	-0.543608	0.587064	0.812798	FALSE	SIPA1L2
ENSG00000117009	rs3765806	-0.0802254	0.0210687	-3.8078	0.0789721	0.0403856	1.95545	0.00485091	0.0312552	0.155203	0.876703	0.950887	FALSE	KMO
ENSG00000117016	rs28570583	0.0911854	0.0230002	3.96454	0.050734	0.0358143	1.41658	-0.0134726	0.0350983	-0.383853	0.701102	0.873677	FALSE	RIMS3
ENSG00000117054	rs1146646	0.0552999	0.0118475	4.66766	0.0417375	0.0230307	1.81226	-0.0149154	0.0184601	-0.807979	0.419202	0.700599	FALSE	ACADM
ENSG00000117090	rs6664175	-0.0803337	0.0198118	-4.05483	-0.00030073	0.0393086	-0.00765049	-0.0153552	0.0295363	-0.519875	0.603304	0.821482	FALSE	SLAMF1
ENSG00000117090	rs10489637	0.0526552	0.022119	2.38054	-0.0641742	0.0393458	-1.63103	0.0952665	0.0338724	2.81251	0.00502411	0.0430605	TRUE	SLAMF1
ENSG00000117115	rs2076607	-0.654212	0.0165202	-39.6007	-0.0555224	0.0305051	-1.8201	0.0214541	0.0231547	0.926555	0.354432	0.646574	FALSE	PADI2
ENSG00000117151	rs17112247	-0.092689	0.0201063	-4.60995	-0.0538365	0.0202077	-2.66416	5.69127e-05	0.0286881	0.00198384	0.998427	0.999429	FALSE	CTBS
ENSG00000117153	rs78337724	-0.0407756	0.0130769	-3.11813	0.0235729	0.0181106	1.3016	-0.0292269	0.0187473	-1.559	0.119669	0.358482	FALSE	KLHL12
ENSG00000117153	rs10800887	0.0316064	0.0103256	3.06097	0.00465578	0.0198363	0.23471	0.0137712	0.0156923	0.877572	0.380316	0.66755	FALSE	KLHL12
ENSG00000117155	rs77761348	-0.0971219	0.0292658	-3.31862	0.0228106	0.0273924	0.832734	-0.0259458	0.0410698	-0.631749	0.527832	0.774476	FALSE	SSX2IP
ENSG00000117174	rs12061951	0.0790477	0.0136584	5.78746	0.00823556	0.0260437	0.316221	-0.0410575	0.0212807	-1.92934	0.0548313	0.223095	FALSE	ZNHIT6
ENSG00000117222	rs61822566	-0.0441816	0.00806585	-5.47761	-0.043609	0.0190325	-2.29129	0.0306175	0.0124716	2.45499	0.014539	0.0927678	FALSE	RBBP5
ENSG00000117226	rs12121223	-0.484807	0.025835	-18.7655	0.00668306	0.0437781	0.152658	-0.0725509	0.0332778	-2.18016	0.0295721	0.150496	FALSE	GBP3
ENSG00000117226	rs12029714	0.0910987	0.0238961	3.81229	-0.106917	0.0457586	-2.33654	0.0790604	0.0314341	2.51511	0.0121032	0.0817329	FALSE	GBP3
ENSG00000117242	rs36110575	-0.0830705	0.0150333	-5.52576	0.0209147	0.0256246	0.816195	0.0104261	0.0218202	0.477818	0.633135	0.83944	FALSE	PINK1-AS
ENSG00000117280	rs823074	0.0919599	0.01969	4.67038	-0.0367924	0.0347841	-1.05774	0.0544741	0.0241677	2.25401	0.0244553	0.133102	FALSE	RAB29
ENSG00000117280	rs947211	-0.12691	0.0209739	-6.05085	0.0314785	0.0310944	1.01235	-0.0531336	0.0281228	-1.88934	0.0592995	0.234756	FALSE	RAB29
ENSG00000117280	rs140020090	-0.106596	0.0266544	-3.99917	0.022135	0.030449	0.726955	-0.0483671	0.034933	-1.38457	0.166774	0.433632	FALSE	RAB29
ENSG00000117281	rs10752825	-0.170545	0.0315118	-5.41212	-0.100266	0.0649329	-1.54415	0.121279	0.0454638	2.66759	0.00967943	0.0697813	FALSE	CD160
ENSG00000117298	rs213007	0.0723438	0.0154862	4.67149	-0.00305744	0.0295664	-0.103409	0.00571502	0.0238631	0.239493	0.810758	0.923256	FALSE	ECE1
ENSG00000117305	rs12123991	-0.0567277	0.00877416	-6.46532	0.000919075	0.0201236	0.0456714	-0.0103535	0.0138041	-0.750028	0.45663	0.727875	FALSE	HMGCL
ENSG00000117308	rs1980476	-0.0296613	0.012711	-2.33351	0.0352487	0.0283139	1.24492	-0.0446334	0.0199415	-2.23821	0.0254719	0.136668	FALSE	GALE
ENSG00000117322	rs12139795	0.134742	0.0356377	3.78089	-0.0268722	0.0552207	-0.486633	0.0503392	0.0526095	0.956845	0.342388	0.634402	FALSE	CR2
ENSG00000117385	rs12127894	-0.0348646	0.00994417	-3.50603	0.0042955	0.0228657	0.187858	0.00332027	0.0148147	0.22412	0.823123	0.92742	FALSE	P3H1
ENSG00000117395	rs2025591	0.0419548	0.0125121	3.35314	-0.025569	0.0232001	-1.10211	0.0428637	0.0202218	2.11968	0.0348808	0.166818	FALSE	EBNA1BP2
ENSG00000117448	rs666720	-0.0491821	0.00989294	-4.97144	0.0305798	0.0222583	1.37386	0.00323063	0.01519	0.212682	0.831582	0.931025	FALSE	AKR1A1
ENSG00000117450	rs487174	0.0738945	0.0239085	3.09072	0.0312228	0.0246163	1.26838	0.0462494	0.0342654	1.34974	0.177823	0.44996	FALSE	PRDX1
ENSG00000117450	rs11579255	-0.0382645	0.0142641	-2.68257	0.0786997	0.0271221	2.90168	-0.0581779	0.0212824	-2.73362	0.00655487	0.0527279	FALSE	PRDX1
ENSG00000117450	rs3121730	-0.0573411	0.014883	-3.85279	0.0284219	0.0273335	1.03982	0.0196462	0.0212814	0.923162	0.358137	0.649503	FALSE	PRDX1
ENSG00000117461	rs12760175	0.124701	0.016379	7.61345	0.0101121	0.0368007	0.274779	-0.0106668	0.0248064	-0.430001	0.667226	0.857705	FALSE	PIK3R3
ENSG00000117475	rs1814014	0.074356	0.0113683	6.54064	0.017232	0.0243943	0.706393	-0.0085493	0.0172846	-0.494619	0.621812	0.832185	FALSE	BLZF1
ENSG00000117480	rs12137934	0.251992	0.0277803	9.07091	-0.0805633	0.0483621	-1.66583	0.106307	0.0366179	2.90315	0.00380109	0.0348855	TRUE	FAAH
ENSG00000117480	rs4660346	-0.120195	0.0283571	-4.23862	-0.00385222	0.0454371	-0.0847813	-0.000332443	0.0388028	-0.00856749	0.993165	0.997632	FALSE	FAAH
ENSG00000117481	rs41293273	0.347379	0.0116488	29.8211	-0.0819239	0.022707	-3.60787	0.152486	0.017558	8.68467	2.36042e-17	7.11365e-15	TRUE	NSUN4
ENSG00000117500	rs7418101	-0.0717219	0.0109416	-6.55499	0.0090935	0.0218849	0.415515	-0.0180593	0.0157921	-1.14357	0.253002	0.546989	FALSE	TMED5
ENSG00000117500	rs2493645	-0.0542537	0.014033	-3.86616	-0.00245422	0.0195518	-0.125524	-0.00668619	0.0203551	-0.328478	0.742563	0.894153	FALSE	TMED5
ENSG00000117505	rs11576494	0.182729	0.0200992	9.09138	0.0252072	0.0181538	1.38854	-0.00616795	0.0129298	-0.477033	0.63377	0.839854	FALSE	DR1
ENSG00000117505	rs6658257	-0.0823859	0.0200165	-4.1159	0.0366888	0.0185329	1.97965	-0.0197026	0.0128858	-1.52902	0.127129	0.37156	FALSE	DR1
ENSG00000117528	rs10399785	0.151444	0.0110982	13.6458	-0.105367	0.0261001	-4.03702	0.0999416	0.0173381	5.76428	1.18891e-08	7.98295e-07	TRUE	ABCD3
ENSG00000117533	rs10913507	0.0913045	0.0128585	7.10072	0.0276599	0.021609	1.28002	-0.00314338	0.0188466	-0.166788	0.867712	0.946865	FALSE	VAMP4
ENSG00000117586	rs10912558	-0.266367	0.0268322	-9.92712	-0.00251661	0.0404474	-0.0622194	0.139516	0.0401702	3.47311	0.000554489	0.00786173	TRUE	TNFSF4
ENSG00000117592	rs12027862	-0.0441638	0.0131691	-3.35358	-0.0213013	0.0223524	-0.952972	-0.0133001	0.0193243	-0.688258	0.491356	0.750772	FALSE	PRDX6
ENSG00000117595	rs596731	0.255923	0.0143717	17.8074	0.0735826	0.0274889	2.67681	-0.0587103	0.0199854	-2.93766	0.0036345	0.0336185	TRUE	IRF6
ENSG00000117595	rs649275	0.0663462	0.0144928	4.57786	0.0123828	0.0279295	0.443361	0.0197587	0.0192053	1.02882	0.304937	0.599738	FALSE	IRF6
ENSG00000117597	rs592164	0.116002	0.0133201	8.70875	-0.0420508	0.0317412	-1.3248	0.00538838	0.0204994	0.262855	0.7928	0.916309	FALSE	UTP25
ENSG00000117601	rs10912717	0.251401	0.0215268	11.6785	-0.0222694	0.0263757	-0.844315	0.1467	0.0335221	4.37622	1.35492e-05	0.0003658	TRUE	SERPINC1
ENSG00000117682	rs12024530	-0.0718892	0.0116759	-6.15708	-0.000181384	0.0197405	-0.00918842	0.03719	0.0190453	1.95271	0.0514226	0.215275	FALSE	DHDDS
ENSG00000117682	rs4659441	0.0461157	0.0128323	3.59372	0.019421	0.0203002	0.956688	-0.011352	0.0193955	-0.585293	0.558612	0.795331	FALSE	DHDDS
ENSG00000117691	rs80090172	0.0494766	0.0201	2.46152	-0.00922792	0.0287164	-0.321347	0.0695945	0.0317528	2.19176	0.0288092	0.147857	FALSE	NENF
ENSG00000117697	rs1284853	0.115207	0.0137034	8.40717	0.0493073	0.0191198	2.57886	-0.0146449	0.0198341	-0.73837	0.462163	0.731503	FALSE	NSL1
ENSG00000117724	rs1509869	-0.0750716	0.0241698	-3.106	0.0515098	0.0578743	0.890028	-0.0313747	0.0376303	-0.833762	0.406454	0.689699	FALSE	CENPF
ENSG00000117748	rs11247711	0.179561	0.0171416	10.4752	-0.0416436	0.0323863	-1.28584	0.129231	0.0248818	5.19381	3.30139e-07	1.49069e-05	TRUE	RPA2
ENSG00000117791	rs7556561	-0.185454	0.0234096	-7.92212	0.0522847	0.0382591	1.36659	-0.0693569	0.0371955	-1.86466	0.0626063	0.242846	FALSE	2002-03-01
ENSG00000117791	rs2254494	-0.074299	0.0204084	-3.64061	0.0133918	0.0400859	0.334078	0.0161261	0.0312388	0.516221	0.606202	0.823398	FALSE	2002-03-01
ENSG00000117862	rs11205977	-0.120678	0.0211467	-5.70671	0.028669	0.0246207	1.16443	0.046498	0.0305089	1.52408	0.128262	0.373399	FALSE	TXNDC12
ENSG00000117862	rs11205902	0.10111	0.0161155	6.27406	0.0439148	0.0288796	1.52062	-0.00492403	0.0196425	-0.250682	0.802455	0.919534	FALSE	TXNDC12
ENSG00000117862	rs10888743	0.0701376	0.0175081	4.006	0.0452045	0.0285517	1.58325	-0.00705462	0.0206886	-0.34099	0.733334	0.889348	FALSE	TXNDC12
ENSG00000118197	rs10919993	-0.0595426	0.00986944	-6.03302	0.00274268	0.0217143	0.126307	0.0273894	0.0149002	1.83818	0.066328	0.250962	FALSE	DDX59
ENSG00000118200	rs58397787	-0.104998	0.0213066	-4.92795	-0.0185647	0.0350366	-0.529866	0.048668	0.0321093	1.5157	0.130983	0.377077	FALSE	CAMSAP2
ENSG00000118454	rs10889868	-0.16243	0.020425	-7.95249	0.0274436	0.0264259	1.03851	-0.0717794	0.024964	-2.87532	0.00419883	0.0376298	TRUE	ANKRD13C
ENSG00000118454	rs60602940	0.145931	0.0275781	5.29155	0.0101245	0.0255743	0.395884	-0.0532483	0.0327379	-1.6265	0.104139	0.331095	FALSE	ANKRD13C
ENSG00000118473	rs1445578	-0.0869913	0.0148237	-5.8684	-0.0181734	0.0235534	-0.77158	0.0580617	0.0247398	2.34689	0.0198239	0.115268	FALSE	SGIP1
ENSG00000118655	rs11552449	-0.110462	0.0168141	-6.56961	0.0465022	0.0274897	1.69162	-0.0116971	0.0280311	-0.417292	0.676811	0.862813	FALSE	DCLRE1B
ENSG00000118873	rs2004080	-0.0287745	0.00947153	-3.038	0.0167953	0.018234	0.921098	-0.0217183	0.0132551	-1.63849	0.101601	0.327227	FALSE	RAB3GAP2
ENSG00000118873	rs2289189	-0.0363524	0.0153611	-2.36651	0.00924602	0.0162516	0.568932	-0.0377695	0.0213751	-1.76699	0.0775259	0.276233	FALSE	RAB3GAP2
ENSG00000120370	rs12737862	-0.154554	0.0203557	-7.59265	0.026393	0.0268408	0.983318	-0.0189595	0.0316627	-0.598796	0.549826	0.790546	FALSE	GORAB
ENSG00000120942	rs17037529	0.04391	0.0151869	2.8913	-0.0182131	0.0215465	-0.845289	0.0150257	0.02386	0.629743	0.529522	0.775541	FALSE	UBIAD1
ENSG00000121310	rs481440	-0.22304	0.0177893	-12.5379	0.00493238	0.035497	0.138952	-0.0234132	0.0268148	-0.873144	0.382948	0.669152	FALSE	ECHDC2
ENSG00000121454	rs7543366	0.17352	0.0411304	4.21877	-0.151102	0.0811491	-1.86202	0.075822	0.0622529	1.21797	0.22385	0.510451	FALSE	LHX4
ENSG00000121481	rs12094983	0.0644111	0.0292689	2.20067	-0.0137421	0.0234959	-0.584872	0.265496	0.0420297	6.31686	4.4805e-10	3.92316e-08	TRUE	RNF2
ENSG00000121481	rs72739648	0.0378834	0.0203792	1.85893	-0.012222	0.0250566	-0.487777	0.0642843	0.0284452	2.25994	0.024254	0.132284	FALSE	RNF2
ENSG00000121486	rs12408279	-0.0571736	0.0199818	-2.86128	0.00543372	0.0176751	0.307423	-0.0441219	0.0298129	-1.47996	0.139549	0.392815	FALSE	TRMT1L
ENSG00000121766	rs12121460	-0.080545	0.015745	-5.11558	-0.0406513	0.0250143	-1.62513	0.02318	0.0249844	0.927776	0.353659	0.646113	FALSE	ZCCHC17
ENSG00000121900	rs8040	0.323629	0.0352708	9.17555	0.0213505	0.0572254	0.373094	-0.116555	0.0579805	-2.01024	0.0448093	0.19726	FALSE	TMEM54
ENSG00000121933	rs2252198	0.34038	0.0329532	10.3292	-0.162228	0.0629068	-2.57887	0.181502	0.0459755	3.9478	9.07373e-05	0.00179521	TRUE	TMIGD3
ENSG00000122188	rs11240463	-0.181661	0.019313	-9.40615	-0.159635	0.0398605	-4.00483	0.0707489	0.0295958	2.39051	0.017022	0.103758	FALSE	LAX1
ENSG00000122218	rs10908774	0.0903302	0.00730376	12.3676	0.0102753	0.0177758	0.578049	-0.00151952	0.011647	-0.130465	0.897226	0.961719	FALSE	COPA
ENSG00000122223	rs955370	0.132622	0.0271951	4.8767	-0.0264159	0.0423011	-0.624474	0.0360764	0.0406824	0.886782	0.376115	0.664967	FALSE	CD244
ENSG00000122224	rs509749	-0.0563028	0.0159396	-3.53226	-0.0254604	0.0352336	-0.722616	-0.0017301	0.0238926	-0.0724113	0.942359	0.977666	FALSE	LY9
ENSG00000122417	rs1323033	0.0681895	0.0168806	4.03951	-0.00929651	0.0317371	-0.292922	0.0374355	0.0264497	1.41535	0.157345	0.419123	FALSE	ODF2L
ENSG00000122420	rs12749699	-0.611053	0.051239	-11.9256	0.0474059	0.0652608	0.726407	0.0363177	0.0661577	0.548957	0.583073	0.810464	FALSE	PTGFR
ENSG00000122420	rs674345	-0.363255	0.0429667	-8.45435	0.0477763	0.0709022	0.673834	0.0199278	0.0547739	0.363819	0.71814	0.881806	FALSE	PTGFR
ENSG00000122420	rs12717769	-0.174044	0.0435991	-3.99193	0.0864064	0.0681587	1.26772	-0.0427677	0.0547756	-0.78078	0.436852	0.714163	FALSE	PTGFR
ENSG00000122420	rs2184229	-0.224759	0.0745334	-3.01555	0.0832378	0.0630617	1.31994	-0.11084	0.0965158	-1.14841	0.251029	0.544814	FALSE	PTGFR
ENSG00000122432	rs312395	-0.095632	0.018503	-5.16846	-0.0423061	0.0336357	-1.25778	-0.00582378	0.0291072	-0.200081	0.841419	0.935535	FALSE	SPATA1
ENSG00000122481	rs10747468	0.176377	0.0277464	6.35676	0.0691567	0.0274901	2.51569	0.0447189	0.0402996	1.10966	0.267967	0.56132	FALSE	RWDD3
ENSG00000122481	rs1591571	0.0512245	0.0152239	3.36475	0.0589054	0.0318845	1.84746	0.0234785	0.0231686	1.01338	0.312278	0.606871	FALSE	RWDD3
ENSG00000122483	rs4847245	-1.75508	0.22068	-7.95307	0.0229443	0.0306173	0.749392	0.00658302	0.0217545	0.302606	0.76306	0.903059	FALSE	CCDC18
ENSG00000122483	rs1055654	1.68649	0.22046	7.64987	0.0229443	0.0306173	0.749392	0.00658302	0.0217545	0.302606	0.76306	0.903059	FALSE	CCDC18
ENSG00000123472	rs764803	0.0677015	0.0140856	4.80644	-0.0478763	0.0251869	-1.90085	0.0542178	0.0202169	2.68181	0.00746506	0.0576518	FALSE	ATPAF1
ENSG00000123472	rs1440488	-0.0746904	0.0148819	-5.01888	-0.0279088	0.0247363	-1.12825	0.0248267	0.0218218	1.1377	0.255442	0.549097	FALSE	ATPAF1
ENSG00000123684	rs1539195	-0.119	0.0106998	-11.1218	0.0388011	0.0192336	2.01735	-0.0340081	0.0160535	-2.11843	0.0344308	0.16554	FALSE	LPGAT1
ENSG00000123685	rs2221593	-0.182669	0.0353795	-5.16312	0.0147597	0.0453266	0.32563	-0.0194263	0.0517137	-0.375651	0.707743	0.877219	FALSE	BATF3
ENSG00000123685	rs12409787	-0.1612	0.0313896	-5.13545	-0.00882416	0.0457936	-0.192694	0.0438784	0.0436561	1.00509	0.316834	0.611536	FALSE	BATF3
ENSG00000125703	rs7540030	-0.0562865	0.0120048	-4.68865	0.05526	0.0273312	2.02187	-0.018522	0.0191991	-0.964735	0.334867	0.627838	FALSE	ATG4C
ENSG00000125944	rs4648861	-0.0276446	0.0099533	-2.77743	-0.0130149	0.0160012	-0.81337	-0.028856	0.0159297	-1.81146	0.0705056	0.259992	FALSE	HNRNPR
ENSG00000125945	rs638722	0.0859441	0.0160146	5.36661	-0.0255596	0.0257842	-0.991291	-0.0100699	0.024996	-0.402862	0.687076	0.868913	FALSE	ZNF436
ENSG00000126088	rs12144152	-0.0631813	0.0138716	-4.55474	0.022808	0.0228792	0.996887	-0.0139649	0.0206388	-0.67663	0.498763	0.756779	FALSE	UROD
ENSG00000126091	rs7531165	0.0506757	0.0157372	3.22013	-0.00270718	0.0308472	-0.087761	0.00178416	0.0240116	0.0743038	0.940869	0.977221	FALSE	ST3GAL3
ENSG00000126698	rs534121	-0.102544	0.00679024	-15.1016	0.0100379	0.0127019	0.790269	-0.00229847	0.0105806	-0.217235	0.828258	0.92954	FALSE	DNAJC8
ENSG00000127124	rs783622	0.0974252	0.0234249	4.15904	-0.0334188	0.0531097	-0.629241	0.0223512	0.0362347	0.616846	0.537462	0.781127	FALSE	HIVEP3
ENSG00000127125	rs2184573	0.0229036	0.00821596	2.7877	-0.00406386	0.0165775	-0.245144	0.0225174	0.0119965	1.87699	0.060859	0.238702	FALSE	PPCS
ENSG00000127463	rs6426678	0.0493602	0.013778	3.58253	-0.0237774	0.0258628	-0.919369	0.00236878	0.0197429	0.119981	0.904621	0.965172	FALSE	EMC1
ENSG00000127463	rs12567768	-0.0585895	0.0158706	-3.6917	-0.0261082	0.0235549	-1.1084	0.00964208	0.0217991	0.442315	0.659185	0.853288	FALSE	EMC1
ENSG00000127483	rs4654906	0.10542	0.0102687	10.2661	-0.0868297	0.0226286	-3.83717	0.0932854	0.0156237	5.97077	5.0166e-09	3.61167e-07	TRUE	HP1BP3
ENSG00000130695	rs6698557	0.127256	0.0197674	6.43769	-0.0079166	0.0264714	-0.299063	-0.0463105	0.0285482	-1.62218	0.105046	0.332752	FALSE	CEP85
ENSG00000130766	rs12154	-0.111904	0.0223523	-5.00637	0.0675271	0.0390654	1.72857	-0.091503	0.0332962	-2.74815	0.00611058	0.0500866	FALSE	SESN2
ENSG00000130768	rs2295367	-0.298482	0.0280492	-10.6413	-0.00545396	0.0513895	-0.10613	0.0577903	0.0370463	1.55995	0.119529	0.358245	FALSE	SMPDL3B
ENSG00000130768	rs3766400	-0.164571	0.0287102	-5.73216	0.0460558	0.0515296	0.893773	-0.010823	0.038872	-0.278426	0.781022	0.911649	FALSE	SMPDL3B
ENSG00000130770	rs568095	-0.140101	0.0129415	-10.8258	0.02873	0.0231326	1.24197	-0.0363111	0.0195468	-1.85765	0.0634978	0.244724	FALSE	ATP5IF1
ENSG00000130772	rs2795321	-0.0251372	0.0136807	-1.83742	0.0598918	0.0247809	2.41685	-0.0479025	0.0200817	-2.38539	0.0172669	0.10466	FALSE	MED18
ENSG00000130775	rs3766399	0.108027	0.0115961	9.31583	-0.00712041	0.0202606	-0.351441	0.0145023	0.0155048	0.935343	0.351247	0.643791	FALSE	THEMIS2
ENSG00000130775	rs11247711	0.0839913	0.0113249	7.41651	0.00449379	0.0200851	0.223737	-0.00156888	0.0147882	-0.10609	0.915839	0.969795	FALSE	THEMIS2
ENSG00000131236	rs3122434	0.0916242	0.0120779	7.58611	0.0250189	0.0175619	1.42461	-0.0542804	0.0178157	-3.04678	0.0024218	0.0248095	TRUE	CAP1
ENSG00000131238	rs6600313	-0.908019	0.0275899	-32.9113	-0.001764	0.0254901	-0.0692033	0.0111225	0.0327993	0.339109	0.73482	0.890075	FALSE	PPT1
ENSG00000131238	rs6600314	0.223762	0.0190694	11.734	-0.0301747	0.0278843	-1.08214	0.0504115	0.0218446	2.30774	0.0212598	0.121368	FALSE	PPT1
ENSG00000131238	rs7513553	-0.104785	0.0192168	-5.4528	-0.0105294	0.0265734	-0.396239	0.0288145	0.0264831	1.08803	0.276755	0.571549	FALSE	PPT1
ENSG00000131686	rs4609454	0.0903137	0.0167117	5.40421	0.0708351	0.02817	2.51456	-0.0373663	0.0224057	-1.66771	0.0957821	0.314557	FALSE	CA6
ENSG00000131686	rs3765966	-0.0669853	0.0161645	-4.14398	0.0267673	0.0303636	0.881557	0.0292718	0.0224807	1.30209	0.193407	0.472096	FALSE	CA6
ENSG00000131697	rs11121600	-0.0861425	0.0178157	-4.83521	-0.0287385	0.0269839	-1.06502	0.0299711	0.0248998	1.20367	0.2311	0.519844	FALSE	NPHP4
ENSG00000131697	rs2047810	-0.0539425	0.014668	-3.67758	-0.0205325	0.0283469	-0.724329	0.00778337	0.0207734	0.37468	0.708367	0.87752	FALSE	NPHP4
ENSG00000131778	rs1932978	-0.0402228	0.0112848	-3.56432	0.0301233	0.0251631	1.19712	-0.0406858	0.0180517	-2.25385	0.0247009	0.133771	FALSE	CHD1L
ENSG00000131788	rs6670984	-0.0600006	0.0158697	-3.78083	-0.03487	0.0329688	-1.05767	-0.00108675	0.0238127	-0.0456375	0.963655	0.98548	FALSE	PIAS3
ENSG00000131791	rs1837984	-0.104941	0.0135004	-7.77314	0.0502708	0.0290809	1.72866	-0.0294555	0.020763	-1.41866	0.156401	0.417929	FALSE	PRKAB2
ENSG00000131791	rs612971	-0.0481676	0.0122843	-3.92107	0.0355198	0.0305597	1.16231	-0.00860298	0.0190735	-0.451043	0.651989	0.849273	FALSE	PRKAB2
ENSG00000132196	rs2805025	0.0931926	0.0155436	5.99555	0.0265047	0.0270984	0.97809	-0.0195426	0.0233498	-0.836949	0.402812	0.686449	FALSE	HSD17B7
ENSG00000132485	rs66461782	0.03553	0.0107922	3.2922	-0.032758	0.0195412	-1.67636	0.0258926	0.0172378	1.50208	0.133391	0.381675	FALSE	ZRANB2
ENSG00000132681	rs2369476	0.206925	0.0394727	5.24223	-0.0205769	0.0668847	-0.307647	0.102214	0.0520885	1.96232	0.0503197	0.212408	FALSE	ATP1A4
ENSG00000132681	rs6659346	0.166523	0.0467164	3.56455	-0.0298001	0.0647172	-0.460466	0.175552	0.0648494	2.70707	0.00760487	0.0584876	FALSE	ATP1A4
ENSG00000132681	rs881291	0.0857436	0.0409834	2.09215	-0.0703328	0.0686122	-1.02508	0.175133	0.0549592	3.1866	0.00154381	0.0175647	TRUE	ATP1A4
ENSG00000132694	rs61329932	-0.111958	0.0276562	-4.04819	0.0490917	0.0284186	1.72745	0.00401617	0.0387362	0.10368	0.917453	0.970509	FALSE	ARHGEF11
ENSG00000132704	rs2778009	0.0740098	0.0363884	2.03388	-0.134932	0.0769664	-1.75313	0.158662	0.0508968	3.11732	0.00192421	0.0210429	TRUE	FCRL2
ENSG00000132716	rs7512872	0.0296266	0.00744556	3.9791	0.0189543	0.017581	1.07811	0.0111141	0.0118226	0.940068	0.348348	0.640955	FALSE	DCAF8
ENSG00000132718	rs12746592	-0.081539	0.0220321	-3.70092	0.101027	0.0372684	2.71081	-0.114326	0.0321181	-3.55957	0.000393471	0.00593596	TRUE	SYT11
ENSG00000132781	rs12139364	0.0526459	0.0147499	3.56924	-0.00399017	0.0354629	-0.112517	-0.00646805	0.0226905	-0.285055	0.775634	0.909304	FALSE	MUTYH
ENSG00000132849	rs12021652	0.0502273	0.0171127	2.93509	-0.0429676	0.040194	-1.06901	0.025117	0.0259159	0.969175	0.332626	0.625072	FALSE	PATJ
ENSG00000132879	rs1128065	0.0434259	0.0207413	2.0937	-0.0680057	0.0365298	-1.86165	0.0661222	0.0299975	2.20425	0.0277446	0.144336	FALSE	FBXO44
ENSG00000132881	rs717863	0.129448	0.0151521	8.54326	0.0522948	0.030038	1.74096	-0.0558295	0.0244837	-2.28027	0.0232327	0.128554	FALSE	CPLANE2
ENSG00000132906	rs4233533	0.0655249	0.011199	5.85094	-0.0737166	0.0220506	-3.34306	0.0404969	0.016444	2.46272	0.0139637	0.0901174	FALSE	CASP9
ENSG00000133048	rs10399931	-0.943627	0.0734737	-12.8431	0.0592129	0.121549	0.487153	0.0334207	0.107155	0.311892	0.755907	0.9001	FALSE	CHI3L1
ENSG00000133048	rs7555556	0.288234	0.0713495	4.03975	0.0260934	0.124306	0.209913	0.0827307	0.100591	0.822445	0.412256	0.694861	FALSE	CHI3L1
ENSG00000133055	rs10399931	-0.424705	0.0426897	-9.94864	-0.0246984	0.0752317	-0.328298	0.254432	0.0653827	3.89143	0.000112083	0.00214548	TRUE	MYBPH
ENSG00000133059	rs7549436	0.0806584	0.0136849	5.89397	0.0173111	0.0206008	0.840311	-0.012599	0.0218	-0.577934	0.563601	0.797652	FALSE	DSTYK
ENSG00000133063	rs7555556	0.322942	0.0560849	5.7581	-0.173131	0.103469	-1.67327	0.174181	0.0834951	2.08612	0.0372393	0.173592	FALSE	CHIT1
ENSG00000133063	rs2244385	-0.301536	0.0719798	-4.18917	-0.0759083	0.0961489	-0.789487	0.0296084	0.108185	0.273682	0.784334	0.912978	FALSE	CHIT1
ENSG00000133065	rs823080	0.0965061	0.0142997	6.74883	-0.0275932	0.0318212	-0.867133	-0.00927984	0.0216677	-0.428279	0.668491	0.858447	FALSE	SLC41A1
ENSG00000133216	rs28455953	-0.37697	0.0534731	-7.0497	0.0011813	0.0508405	0.0232354	0.120474	0.0760532	1.58407	0.115571	0.351488	FALSE	EPHB2
ENSG00000134198	rs66656572	0.108868	0.0480868	2.264	-0.0621105	0.0512857	-1.21107	0.121474	0.0678423	1.79054	0.0738661	0.267383	FALSE	TSPAN2
ENSG00000134201	rs11101995	-0.185017	0.0258067	-7.16935	0.0485178	0.0386289	1.256	0.0103645	0.0276076	0.375424	0.707921	0.877219	FALSE	GSTM5
ENSG00000134201	rs11101989	-0.158442	0.0272337	-5.81785	0.0473025	0.0370286	1.27746	0.0139614	0.0285623	0.488805	0.625338	0.833877	FALSE	GSTM5
ENSG00000134202	rs4970777	-0.473257	0.0209924	-22.5442	-0.139986	0.0426075	-3.28547	0.157146	0.0288693	5.44335	8.07381e-08	4.35952e-06	TRUE	GSTM3
ENSG00000134202	rs6673666	0.207738	0.0273041	7.6083	0.028973	0.0376137	0.770279	-0.0982712	0.0387156	-2.53829	0.0112986	0.0778408	FALSE	GSTM3
ENSG00000134215	rs17020055	0.108952	0.0190463	5.72038	0.0386869	0.0234438	1.6502	-0.0533115	0.0309625	-1.7218	0.0865913	0.295144	FALSE	VAV3
ENSG00000134222	rs1277930	0.216887	0.0234397	9.25298	0.0171514	0.0355101	0.483	-0.0532606	0.0358141	-1.48714	0.139041	0.392044	FALSE	PSRC1
ENSG00000134242	rs17464525	0.106477	0.0198749	5.35734	0.0368855	0.0297419	1.24019	0.0172503	0.0324209	0.532074	0.594759	0.817463	FALSE	PTPN22
ENSG00000134245	rs3128353	0.0291794	0.0108341	2.6933	-0.00929261	0.0209224	-0.444147	0.0154308	0.0167598	0.920706	0.358257	0.649503	FALSE	WNT2B
ENSG00000134247	rs8254	-0.149685	0.0271019	-5.52302	-0.0202624	0.0443165	-0.457219	0.043146	0.0424717	1.01588	0.309891	0.604801	FALSE	PTGFRN
ENSG00000134248	rs7526738	0.0574352	0.0109242	5.25759	0.00752089	0.0239828	0.313595	0.021517	0.016409	1.31129	0.190375	0.46778	FALSE	LAMTOR5
ENSG00000134250	rs9662220	-0.0693999	0.0173833	-3.99234	-0.0419528	0.0317509	-1.32131	0.0289077	0.0253322	1.14115	0.255149	0.549097	FALSE	NOTCH2
ENSG00000134255	rs9970286	0.10665	0.0138197	7.71725	-0.0316503	0.0231992	-1.36429	0.0384785	0.018355	2.09636	0.0363172	0.171363	FALSE	CEPT1
ENSG00000134255	rs1774779	0.0531046	0.0131028	4.05293	-0.0119139	0.0243385	-0.48951	0.00530704	0.01689	0.314212	0.75353	0.898946	FALSE	CEPT1
ENSG00000134256	rs3818446	-0.269778	0.0375496	-7.18457	0.172131	0.0596917	2.88368	-0.0708013	0.0482654	-1.46692	0.143042	0.39871	FALSE	CD101
ENSG00000134256	rs2806872	0.12423	0.0363183	3.42057	0.0763717	0.068767	1.11059	0.0496221	0.0451622	1.09875	0.272073	0.56515	FALSE	CD101
ENSG00000134262	rs17464525	0.204807	0.0134664	15.2088	-0.0113912	0.0194858	-0.58459	0.10992	0.0209851	5.238	2.25938e-07	1.06084e-05	TRUE	AP4B1
ENSG00000134262	rs1217402	0.077625	0.0111918	6.93589	0.0418839	0.0215456	1.94396	-0.0218382	0.0167347	-1.30496	0.193203	0.471699	FALSE	AP4B1
ENSG00000134369	rs6687117	0.435773	0.0232605	18.7345	-0.0456331	0.0508815	-0.896851	0.0159499	0.0362185	0.440381	0.660311	0.854004	FALSE	NAV1
ENSG00000134668	rs12749138	0.191761	0.043036	4.45582	0.0529512	0.0767585	0.689842	-0.05063	0.063123	-0.802084	0.422597	0.702017	FALSE	SPOCD1
ENSG00000134697	rs2273014	0.0418299	0.0103882	4.02666	-0.0215952	0.0239581	-0.901374	0.0286967	0.0158066	1.81549	0.0697448	0.258383	FALSE	GNL2
ENSG00000135747	rs1779964	0.0375613	0.00839268	4.47548	0.0185528	0.0206125	0.900077	-0.00239764	0.0132721	-0.180653	0.856651	0.941982	FALSE	ZNF670-ZNF695
ENSG00000135775	rs3888630	0.046774	0.0102015	4.58502	-0.00371139	0.0223137	-0.166328	-0.00320657	0.0155731	-0.205905	0.837405	0.933901	FALSE	COG2
ENSG00000135775	rs3736983	-0.0339543	0.0115211	-2.94714	0.00543502	0.0187186	0.290354	-0.031415	0.018151	-1.73076	0.0841666	0.290084	FALSE	COG2
ENSG00000135778	rs743198	0.273741	0.0241106	11.3535	0.0140375	0.0270814	0.518343	0.0194685	0.0254813	0.76403	0.446947	0.722537	FALSE	NTPCR
ENSG00000135778	rs72759989	0.102416	0.0243464	4.20661	0.0154889	0.0272698	0.567987	0.0154736	0.0261898	0.590825	0.555156	0.793674	FALSE	NTPCR
ENSG00000135821	rs61805075	-0.0905727	0.0185441	-4.88419	-0.0307074	0.0365806	-0.839443	0.0175695	0.0266786	0.658561	0.510722	0.763168	FALSE	GLUL
ENSG00000135823	rs2331902	-0.102072	0.0156575	-6.51902	0.0185136	0.0174189	1.06285	-0.0524053	0.0222784	-2.35229	0.0189469	0.111454	FALSE	STX6
ENSG00000135823	rs2331992	-0.0476599	0.0104728	-4.55081	0.0103671	0.0200078	0.518153	-0.0048053	0.0155788	-0.308452	0.75811	0.90095	FALSE	STX6
ENSG00000135828	rs3738579	0.0943777	0.0126923	7.43582	0.0386748	0.0252514	1.53159	-0.0113336	0.0185915	-0.609611	0.543022	0.784982	FALSE	RNASEL
ENSG00000135828	rs1048254	0.0605205	0.0131301	4.60929	0.0372681	0.0237621	1.56838	-0.0126436	0.0194916	-0.648668	0.516609	0.767305	FALSE	RNASEL
ENSG00000135845	rs9425316	0.081372	0.0140981	5.77183	0.0916667	0.0296438	3.09228	-0.0756761	0.0199361	-3.79594	0.000160207	0.00286363	TRUE	PIGC
ENSG00000135845	rs61806089	0.109449	0.0172095	6.35984	0.0703104	0.0254064	2.76743	-0.122111	0.025951	-4.70546	3.08196e-06	0.000100856	TRUE	PIGC
ENSG00000135862	rs10797823	0.463486	0.0327185	14.1659	-0.0157706	0.0663101	-0.237831	-0.0171873	0.0456224	-0.37673	0.706944	0.876802	FALSE	LAMC1
ENSG00000135862	rs12049523	0.30178	0.0465029	6.4895	0.0301602	0.0552663	0.545724	-0.21442	0.0638472	-3.35833	0.000839342	0.0109068	TRUE	LAMC1
ENSG00000136634	rs1518111	-0.238359	0.0393365	-6.05949	0.079744	0.0648543	1.22959	-0.175792	0.0594628	-2.95633	0.00349338	0.0325454	TRUE	IL10
ENSG00000136634	rs11583398	-0.181979	0.0459343	-3.96172	0.0223219	0.0623772	0.357854	-0.087359	0.0683002	-1.27905	0.202226	0.482268	FALSE	IL10
ENSG00000137936	rs884869	-0.067905	0.0182976	-3.71114	0.0410503	0.0283875	1.44607	0.0105905	0.030684	0.345148	0.730003	0.888012	FALSE	BCAR3
ENSG00000137944	rs2765527	0.176713	0.0120252	14.6952	-0.0824942	0.0279645	-2.94996	0.0806957	0.0185621	4.34733	1.54756e-05	0.000405969	TRUE	KYAT3
ENSG00000137944	rs6428494	-0.0447712	0.0111529	-4.01429	0.00448424	0.0267975	0.167338	-0.00624919	0.0175206	-0.356676	0.722358	0.884117	FALSE	KYAT3
ENSG00000137947	rs4655888	0.0349155	0.0084285	4.14256	0.0204997	0.0173284	1.18301	0.00934427	0.0128543	0.726939	0.467738	0.735466	FALSE	GTF2B
ENSG00000137955	rs7513363	-0.0493348	0.0114595	-4.30514	0.0489565	0.0233916	2.09291	-0.00378211	0.0181913	-0.207908	0.835304	0.932676	FALSE	RABGGTB
ENSG00000137962	rs6541374	-0.0842392	0.0267735	-3.14637	0.0115972	0.0490249	0.236556	-0.0338851	0.0393558	-0.860995	0.391847	0.676291	FALSE	ARHGAP29
ENSG00000137968	rs2347218	0.192403	0.0143177	13.4382	0.0771877	0.0316391	2.43963	-0.0904625	0.0213444	-4.23823	2.66967e-05	0.000650305	TRUE	SLC44A5
ENSG00000137968	rs5745532	0.0721958	0.0161322	4.47527	0.00341037	0.0297061	0.114803	-0.0166193	0.0231447	-0.718061	0.472909	0.738721	FALSE	SLC44A5
ENSG00000137996	rs6667554	0.0320462	0.0108091	2.96475	-0.00466931	0.0200629	-0.232734	0.00667681	0.0164888	0.404929	0.686819	0.868913	FALSE	RTCA
ENSG00000142224	rs72756948	0.0299328	0.024197	1.23705	-0.0972013	0.0417911	-2.32588	0.236235	0.0363722	6.49493	1.4935e-10	1.45521e-08	TRUE	IL19
ENSG00000142224	rs1518110	-0.102955	0.0254061	-4.05238	0.114076	0.0416997	2.73565	-0.192506	0.0384489	-5.00681	7.30267e-07	2.90292e-05	TRUE	IL19
ENSG00000142224	rs3024495	-0.101438	0.0294559	-3.44373	0.031888	0.0408306	0.780981	-0.0225678	0.0441911	-0.510687	0.609994	0.826091	FALSE	IL19
ENSG00000142583	rs12742380	-0.284445	0.0467748	-6.08116	-0.0377338	0.0570457	-0.661465	0.0118488	0.0634151	0.186845	0.851784	0.939521	FALSE	SLC2A5
ENSG00000142583	rs2505972	-0.116486	0.034016	-3.42446	-0.00434893	0.0610722	-0.0712096	-0.0476315	0.0498069	-0.956324	0.339197	0.631831	FALSE	SLC2A5
ENSG00000142599	rs301805	-0.153487	0.0131257	-11.6936	0.0657177	0.0293603	2.23831	-0.0329613	0.0203459	-1.62005	0.107012	0.335892	FALSE	RERE
ENSG00000142606	rs745367	-0.259714	0.0255082	-10.1816	-0.086664	0.0489103	-1.7719	0.0430064	0.0361495	1.18968	0.234559	0.524317	FALSE	MMEL1
ENSG00000142632	rs221063	0.335467	0.0195086	17.1958	-0.0538806	0.0361939	-1.48866	0.148718	0.0306173	4.85733	1.59255e-06	5.70108e-05	TRUE	ARHGEF19
ENSG00000142632	rs6656611	-0.0571405	0.0176687	-3.23399	0.0554234	0.0397578	1.39403	-0.0295051	0.0276106	-1.06861	0.28546	0.579523	FALSE	ARHGEF19
ENSG00000142634	rs2092323	-0.0452274	0.0109108	-4.14519	0.0157516	0.0200743	0.784664	-0.00987189	0.0161757	-0.610291	0.542101	0.784438	FALSE	EFHD2
ENSG00000142655	rs597438	-0.152824	0.013431	-11.3785	-0.0254504	0.025713	-0.989788	0.0430595	0.0212841	2.02309	0.0434183	0.193553	FALSE	PEX14
ENSG00000142669	rs11247880	-0.0412195	0.0165486	-2.49081	0.0473221	0.022618	2.09224	-0.0518628	0.0234059	-2.2158	0.0269411	0.141674	FALSE	SH3BGRL3
ENSG00000142676	rs3820033	-0.048521	0.0119951	-4.04505	-0.0135718	0.0180053	-0.753763	-0.00496106	0.0185956	-0.266788	0.789993	0.915414	FALSE	RPL11
ENSG00000142684	rs12145714	0.19363	0.0165688	11.6864	0.0160814	0.029818	0.53932	-0.037922	0.0249444	-1.52026	0.129943	0.375627	FALSE	ZNF593
ENSG00000142684	rs2232648	-0.09062	0.0156784	-5.77991	-0.0368382	0.0312286	-1.17963	0.0471233	0.0243141	1.9381	0.0535777	0.220347	FALSE	ZNF593
ENSG00000142686	rs6661867	-0.144427	0.0285227	-5.06357	-0.0110485	0.0260227	-0.424573	-0.0890653	0.040776	-2.18426	0.0291822	0.149063	FALSE	C1orf216
ENSG00000142694	rs522468	-0.152986	0.0265838	-5.75486	0.0466498	0.0468482	0.995766	-0.0796325	0.0398787	-1.99687	0.0465283	0.202132	FALSE	EVA1B
ENSG00000142694	rs491603	0.272032	0.0391883	6.94165	0.0402838	0.0451418	0.892384	-0.0992842	0.0492852	-2.01448	0.0446857	0.197101	FALSE	EVA1B
ENSG00000142694	rs614235	-0.198271	0.0508692	-3.89766	-0.00202766	0.0426868	-0.0475008	0.0176972	0.0629965	0.280924	0.779588	0.910801	FALSE	EVA1B
ENSG00000142733	rs1138294	0.117465	0.0270001	4.35052	-0.0375747	0.0532183	-0.706049	-0.0332568	0.0394654	-0.842683	0.400924	0.68471	FALSE	MAP3K6
ENSG00000142733	rs113957970	-0.140992	0.051243	-2.75145	-0.0519749	0.0453026	-1.14728	-0.106887	0.0757378	-1.41128	0.158571	0.420853	FALSE	MAP3K6
ENSG00000142751	rs3929859	-0.0295944	0.0117861	-2.51097	0.0533607	0.0150531	3.54484	-0.0318252	0.0177051	-1.79752	0.0730548	0.265873	FALSE	GPN2
ENSG00000142794	rs6687836	0.493337	0.0229158	21.5282	-0.124382	0.0440385	-2.82439	0.154362	0.0302204	5.10788	4.02958e-07	1.75823e-05	TRUE	NBPF3
ENSG00000142794	rs12738545	0.35112	0.0273394	12.843	-0.0450172	0.038525	-1.16852	0.135592	0.0373925	3.62618	0.000318482	0.00497254	TRUE	NBPF3
ENSG00000142798	rs68065177	0.0816014	0.0228	3.57901	0.0138892	0.039534	0.351323	0.0175313	0.0353386	0.496097	0.619853	0.831451	FALSE	HSPG2
ENSG00000142856	rs2474469	-0.0162836	0.0187627	-0.867869	0.116144	0.0342052	3.3955	-0.212928	0.027267	-7.80899	3.63432e-14	6.72816e-12	TRUE	ITGB3BP
ENSG00000142864	rs72678564	0.0312933	0.00911483	3.43323	0.0169187	0.0113626	1.48899	-0.00166382	0.0139657	-0.119136	0.90551	0.965454	FALSE	SERBP1
ENSG00000142867	rs11161581	0.0593259	0.0130214	4.55602	-0.0077695	0.0179936	-0.431792	-0.00726488	0.0191037	-0.380286	0.705305	0.876104	FALSE	BCL10
ENSG00000142867	rs817417	0.0523648	0.0134929	3.88092	-0.00597126	0.017999	-0.331754	-0.0128226	0.0191681	-0.668955	0.503904	0.759843	FALSE	BCL10
ENSG00000142867	rs6668948	0.0324093	0.0104018	3.11573	-0.015043	0.0189332	-0.794531	0.00921002	0.0159066	0.579008	0.562629	0.797365	FALSE	BCL10
ENSG00000142892	rs1377733	-0.0627531	0.0145142	-4.32356	0.0362129	0.0270616	1.33817	0.0250458	0.0223863	1.1188	0.263938	0.558246	FALSE	PIGK
ENSG00000142892	rs1253224	0.0642194	0.0197324	3.25451	0.0473324	0.0252774	1.87252	0.0102051	0.0299777	0.340424	0.733644	0.889348	FALSE	PIGK
ENSG00000142937	rs11809931	-0.0897767	0.0137057	-6.5503	-0.00683404	0.0194785	-0.350851	0.000465598	0.0203998	0.0228236	0.981819	0.993293	FALSE	RPS8
ENSG00000142961	rs764803	0.220298	0.0171841	12.8199	-0.013409	0.0323158	-0.414938	0.0702334	0.0262014	2.68052	0.00752297	0.0579954	FALSE	MOB3C
ENSG00000143033	rs2785610	0.0476559	0.0115585	4.12303	0.00972371	0.0181356	0.536166	0.010919	0.0179824	0.607204	0.546949	0.7883	FALSE	MTF2
ENSG00000143036	rs3860341	0.113203	0.0162688	6.95829	-0.0449524	0.0342815	-1.31127	0.0665867	0.02488	2.67632	0.00777314	0.059394	FALSE	SLC44A3
ENSG00000143036	rs1265168	0.0508123	0.0210131	2.41812	-0.0221839	0.0315672	-0.702751	0.0689913	0.0331433	2.0816	0.0380871	0.176717	FALSE	SLC44A3
ENSG00000143067	rs12144094	-0.265307	0.0317823	-8.34765	-0.019368	0.0399471	-0.484842	0.0929376	0.0481786	1.92902	0.0542911	0.22209	FALSE	ZNF697
ENSG00000143093	rs3754444	0.0539276	0.0108087	4.98925	0.0276883	0.0168071	1.64741	-0.0103997	0.0170408	-0.61028	0.541726	0.784208	FALSE	STRIP1
ENSG00000143110	rs1419291	0.0630628	0.0170454	3.69969	0.00283626	0.033698	0.0841671	-0.0137179	0.0258393	-0.530891	0.595567	0.817778	FALSE	C1orf162
ENSG00000143126	rs579947	0.139114	0.0164143	8.47514	0.105805	0.0385266	2.74627	-0.105192	0.0261669	-4.02003	6.78979e-05	0.0014011	TRUE	CELSR2
ENSG00000143147	rs11809243	-0.0656475	0.0129478	-5.07016	-0.00511996	0.0195403	-0.26202	0.0324288	0.0198803	1.6312	0.103303	0.329405	FALSE	GPR161
ENSG00000143147	rs11558511	0.0483971	0.0110696	4.37208	0.0131145	0.0197711	0.663315	-0.0128341	0.0167875	-0.764506	0.446228	0.721615	FALSE	GPR161
ENSG00000143149	rs4147592	-0.0506469	0.0124573	-4.06563	-0.00621977	0.0292588	-0.212578	0.00497884	0.0192865	0.258151	0.796306	0.917766	FALSE	ALDH9A1
ENSG00000143153	rs12568473	0.178827	0.0314608	5.68412	0.0109509	0.0409146	0.267652	0.0288673	0.046541	0.620255	0.535253	0.779802	FALSE	ATP1B1
ENSG00000143153	rs12039443	0.0757335	0.0225236	3.3624	-0.033221	0.0489801	-0.678254	0.0568732	0.0331835	1.7139	0.0879358	0.297613	FALSE	ATP1B1
ENSG00000143155	rs2072776	0.0878524	0.00838623	10.4758	0.01426	0.0166619	0.855843	-0.00574077	0.0128218	-0.447737	0.654457	0.851084	FALSE	TIPRL
ENSG00000143156	rs10919095	-0.15893	0.020598	-7.7158	-0.031904	0.0351585	-0.907434	0.0127801	0.0226707	0.563729	0.573047	0.803779	FALSE	NME7
ENSG00000143156	rs1949426	-0.107968	0.0206284	-5.23396	-0.0509966	0.0341636	-1.49272	0.0336875	0.0222838	1.51175	0.131065	0.377186	FALSE	NME7
ENSG00000143164	rs11582396	0.0446967	0.00988426	4.52201	0.0109836	0.0210384	0.522072	0.011386	0.015547	0.732362	0.464271	0.732886	FALSE	DCAF6
ENSG00000143178	rs2280990	0.0717702	0.0183862	3.90347	-0.0105002	0.0334838	-0.313592	0.0310475	0.0273622	1.13468	0.259385	0.552858	FALSE	TBX19
ENSG00000143183	rs4233408	0.0757546	0.0120184	6.30321	-0.00833959	0.0149709	-0.557053	0.0537602	0.0179884	2.9886	0.00288245	0.0281338	TRUE	TMCO1
ENSG00000143184	rs1040508	0.271367	0.0150436	18.0387	0.145104	0.0294216	4.93189	-0.158324	0.0223453	-7.08533	3.11706e-12	4.16433e-10	TRUE	XCL1
ENSG00000143185	rs11580138	-0.30987	0.0298233	-10.3902	0.0147263	0.0379713	0.387827	0.0949769	0.0447266	2.1235	0.03564	0.169143	FALSE	XCL2
ENSG00000143195	rs2837	0.171775	0.0125415	13.6965	-0.00529746	0.0264485	-0.200293	-0.0436986	0.0192293	-2.2725	0.0233423	0.129105	FALSE	ILDR2
ENSG00000143198	rs4147592	-0.251073	0.0126627	-19.8278	0.112681	0.0289614	3.89075	-0.0940862	0.0191534	-4.91225	1.09786e-06	4.16e-05	TRUE	MGST3
ENSG00000143207	rs2502841	0.0321523	0.0108581	2.96113	0.0189197	0.0156601	1.20815	0.0234389	0.0172587	1.35809	0.174813	0.445419	FALSE	COP1
ENSG00000143224	rs7517289	-0.0743993	0.0137168	-5.42394	0.0151809	0.0310907	0.488278	0.0231708	0.022196	1.04392	0.296825	0.590505	FALSE	PPOX
ENSG00000143228	rs10917725	-0.0748451	0.0174721	-4.2837	-0.0322402	0.0402497	-0.801005	0.0198611	0.0263978	0.752378	0.452064	0.724499	FALSE	NUF2
ENSG00000143248	rs6695491	-0.0529217	0.0100259	-5.2785	0.00206417	0.0170253	0.121241	-0.000120617	0.0170241	-0.00708509	0.994347	0.997966	FALSE	RGS5
ENSG00000143252	rs57270150	-0.440015	0.020904	-21.0493	0.0245045	0.0166962	1.46767	-0.0307697	0.0267861	-1.14872	0.256935	0.549863	FALSE	SDHC
ENSG00000143297	rs12039997	0.575873	0.0441338	13.0484	0.0640625	0.0580325	1.10391	-0.0442329	0.0596694	-0.741299	0.459812	0.730233	FALSE	FCRL5
ENSG00000143303	rs11264542	0.0598457	0.0128035	4.67416	0.0299873	0.0206668	1.45099	-0.0222945	0.0194249	-1.14773	0.25131	0.544968	FALSE	RRNAD1
ENSG00000143314	rs11264542	-0.0493082	0.0135267	-3.64525	-0.00786968	0.0225388	-0.349162	0.00586363	0.0209588	0.279769	0.779722	0.910801	FALSE	MRPL24
ENSG00000143315	rs6669066	0.0793049	0.0157627	5.03116	-0.000581586	0.0308672	-0.0188416	0.00581933	0.0232088	0.250738	0.802022	0.919534	FALSE	PIGM
ENSG00000143318	rs2369476	0.11309	0.0261435	4.32572	-0.00321572	0.0455096	-0.0706603	0.0944946	0.0353084	2.67626	0.00758171	0.0583787	FALSE	CASQ1
ENSG00000143318	rs6659346	0.134641	0.031027	4.33948	0.0517694	0.0445726	1.16146	0.000173513	0.0445054	0.0038987	0.99689	0.99846	FALSE	CASQ1
ENSG00000143318	rs881291	0.0599217	0.0272667	2.19761	-0.00976021	0.0468614	-0.208278	0.0982545	0.0373906	2.62779	0.00879484	0.0653511	FALSE	CASQ1
ENSG00000143319	rs11264543	-0.0477815	0.00894293	-5.34294	0.0104543	0.0151476	0.690161	-0.0244273	0.0137945	-1.7708	0.0773563	0.27578	FALSE	ISG20L2
ENSG00000143322	rs45628232	0.132491	0.0274914	4.81936	-0.015368	0.0322831	-0.476037	0.0694151	0.0386885	1.7942	0.0730753	0.265873	FALSE	ABL2
ENSG00000143322	rs11581507	0.0916998	0.0178049	5.15025	-0.0354967	0.0396015	-0.896349	0.0405023	0.0260215	1.55649	0.120079	0.359128	FALSE	ABL2
ENSG00000143322	rs7531676	-0.105404	0.0218774	-4.81793	0.0113908	0.0332706	0.34237	-0.0183607	0.0322065	-0.570092	0.56903	0.801528	FALSE	ABL2
ENSG00000143344	rs2254972	0.121892	0.0266944	4.56621	-0.054304	0.0590982	-0.918878	0.0379356	0.0392443	0.966652	0.334209	0.626865	FALSE	RGL1
ENSG00000143353	rs4846540	-0.142821	0.0162146	-8.8082	-0.0203687	0.0339766	-0.599493	0.0594397	0.0240118	2.47544	0.0134849	0.0884815	FALSE	LYPLAL1
ENSG00000143369	rs34629240	0.194331	0.0279077	6.96332	0.00482458	0.0322751	0.149483	-0.0474605	0.0466385	-1.01762	0.309178	0.604228	FALSE	ECM1
ENSG00000143376	rs1970568	-0.0544151	0.012473	-4.36265	0.00305775	0.0199786	0.153051	0.0128081	0.0182798	0.700669	0.483576	0.745458	FALSE	SNX27
ENSG00000143382	rs3087960	-0.472715	0.0487417	-9.69837	-0.0876282	0.0574484	-1.52534	0.0294431	0.0402334	0.731807	0.464417	0.732886	FALSE	ADAMTSL4
ENSG00000143382	rs11204671	0.344245	0.0514049	6.69673	-0.105936	0.0547421	-1.93518	0.0603226	0.0407152	1.48157	0.138802	0.391723	FALSE	ADAMTSL4
ENSG00000143382	rs1694379	0.110572	0.0288043	3.83873	-0.0416318	0.0562714	-0.739839	-0.0260589	0.0388626	-0.67054	0.502779	0.75956	FALSE	ADAMTSL4
ENSG00000143384	rs12410006	-0.0586036	0.012041	-4.867	0.0345219	0.0208482	1.65587	0.00630345	0.0180676	0.348881	0.727355	0.886717	FALSE	MCL1
ENSG00000143387	rs11204737	0.278788	0.0241751	11.532	0.0148914	0.0381437	0.390402	0.0595834	0.025869	2.30328	0.0220275	0.12411	FALSE	CTSK
ENSG00000143387	rs12409208	-0.139014	0.0244206	-5.69248	0.0476312	0.0351639	1.35455	0.0318189	0.0262074	1.21412	0.228355	0.516269	FALSE	CTSK
ENSG00000143401	rs11585955	0.0924028	0.0172999	5.34123	0.0108783	0.0252365	0.431057	-0.0452786	0.0269524	-1.67994	0.0933976	0.310105	FALSE	ANP32E
ENSG00000143409	rs539118	0.0791901	0.0170387	4.64767	0.0433536	0.0229224	1.89132	-0.0237658	0.0257399	-0.923306	0.355998	0.647683	FALSE	MINDY1
ENSG00000143412	rs4971041	-0.0432698	0.0134798	-3.20998	0.0989653	0.0304035	3.25506	-0.0261549	0.0205955	-1.26993	0.204445	0.485684	FALSE	ANXA9
ENSG00000143418	rs4970987	0.0489374	0.0078592	6.22677	0.0190448	0.0157735	1.20739	-0.0154005	0.0116617	-1.3206	0.187183	0.463199	FALSE	CERS2
ENSG00000143434	rs41305062	0.0761993	0.0219495	3.47157	-0.0198647	0.0378816	-0.524388	0.00881108	0.034029	0.258928	0.795953	0.917766	FALSE	SEMA6C
ENSG00000143436	rs3748612	0.029636	0.0105251	2.81575	-0.0216355	0.0201582	-1.07328	0.0379622	0.0166411	2.28123	0.0230901	0.128038	FALSE	MRPL9
ENSG00000143442	rs2479385	0.118548	0.0128879	9.19841	0.0279023	0.0190474	1.46489	0.0261656	0.0199447	1.31191	0.189979	0.467249	FALSE	POGZ
ENSG00000143452	rs10888398	0.103085	0.030714	3.3563	0.0148795	0.0626866	0.237363	0.0802131	0.0458223	1.75052	0.0803499	0.282489	FALSE	HORMAD1
ENSG00000143457	rs72702556	0.165552	0.0278921	5.93545	0.0553602	0.0594486	0.931228	0.00471913	0.0411184	0.114769	0.908659	0.966457	FALSE	GOLPH3L
ENSG00000143458	rs7554936	0.0808924	0.0122027	6.62904	0.0209005	0.0247014	0.846124	0.0234258	0.0185186	1.26498	0.206743	0.488723	FALSE	GABPB2
ENSG00000143458	rs12070288	-0.104906	0.023943	-4.38148	0.0367631	0.0213471	1.72216	0.0065482	0.0323184	0.202615	0.839438	0.934683	FALSE	GABPB2
ENSG00000143498	rs2936033	-0.113402	0.0155926	-7.27283	0.0151719	0.029817	0.508833	0.00503459	0.0238517	0.211078	0.832877	0.931568	FALSE	TAF1A
ENSG00000143514	rs28370088	-0.0490017	0.0131478	-3.72699	-0.00363131	0.0147917	-0.245496	0.00739504	0.0195166	0.37891	0.705252	0.876104	FALSE	TP53BP2
ENSG00000143515	rs1194587	-0.0715895	0.0158535	-4.5157	-0.0517172	0.0343629	-1.50503	0.0171227	0.0235355	0.727524	0.467228	0.735252	FALSE	ATP8B2
ENSG00000143537	rs7366138	-0.129877	0.0237685	-5.46426	0.0357077	0.0479693	0.744388	-0.0155828	0.0339153	-0.459463	0.646059	0.846146	FALSE	ADAM15
ENSG00000143537	rs10908453	0.0893687	0.0218199	4.09575	0.043834	0.0462085	0.948612	-0.0290777	0.0349127	-0.83287	0.40502	0.687987	FALSE	ADAM15
ENSG00000143546	rs1560832	-0.129778	0.0182938	-7.0941	-0.0686516	0.0310501	-2.21099	0.00314318	0.0269139	0.116786	0.907405	0.965916	FALSE	S100A8
ENSG00000143546	rs3806232	0.115118	0.0242163	4.75374	-0.0616069	0.029058	-2.12014	-0.0255802	0.0382191	-0.669303	0.503374	0.759734	FALSE	S100A8
ENSG00000143549	rs4521985	0.0522061	0.00678757	7.69142	0.0406147	0.0137448	2.95492	-0.00762322	0.0101501	-0.751047	0.452872	0.725076	FALSE	TPM3
ENSG00000143552	rs11264996	0.280095	0.0392321	7.13943	0.031045	0.0594021	0.522626	-0.0478222	0.0473491	-1.00999	0.313711	0.60859	FALSE	NUP210L
ENSG00000143553	rs55772653	0.0502605	0.0107104	4.69267	-0.0503464	0.0243884	-2.06436	0.064368	0.0162007	3.97317	7.74316e-05	0.00155571	TRUE	SNAPIN
ENSG00000143575	rs1044013	-0.036541	0.00865874	-4.22012	-0.0280176	0.0212061	-1.32121	0.0218471	0.0134318	1.62652	0.104122	0.331095	FALSE	HAX1
ENSG00000143578	rs11264736	0.0723112	0.013476	5.36593	0.0262772	0.0337009	0.779718	-0.00304358	0.0213751	-0.142389	0.886773	0.956711	FALSE	CREB3L4
ENSG00000143595	rs11802893	0.229805	0.0570668	4.02695	0.0366702	0.0643016	0.570284	0.0333309	0.0878546	0.379387	0.704493	0.875818	FALSE	AQP10
ENSG00000143603	rs4845679	0.0878647	0.0172103	5.10537	-0.0524889	0.0366587	-1.43183	0.00901977	0.0263268	0.342608	0.732031	0.888927	FALSE	KCNN3
ENSG00000143612	rs4845605	-0.0285262	0.00796147	-3.58303	-0.012368	0.0176588	-0.70039	0.000429051	0.0121551	0.0352979	0.971872	0.989127	FALSE	C1orf43
ENSG00000143621	rs9660002	0.0223156	0.00832716	2.67986	-0.00709923	0.0189943	-0.373755	0.0110197	0.0127536	0.864048	0.387943	0.672861	FALSE	ILF2
ENSG00000143643	rs11122174	-0.110897	0.011077	-10.0114	0.119133	0.0241839	4.92612	-0.078324	0.0167191	-4.6847	3.77448e-06	0.000120963	TRUE	TTC13
ENSG00000143653	rs7550467	-0.123799	0.0203897	-6.07166	0.0425582	0.0426806	0.997132	-0.0229316	0.0304186	-0.753868	0.451088	0.724278	FALSE	SCCPDH
ENSG00000143674	rs963982	0.180289	0.0211088	8.54094	-0.0121237	0.0337901	-0.358794	-0.0537888	0.0319107	-1.6856	0.0921773	0.307471	FALSE	MAP3K21
ENSG00000143674	rs1294295	0.115592	0.0193715	5.9671	-0.0122797	0.0340244	-0.36091	-0.0512039	0.0323616	-1.58224	0.114186	0.348747	FALSE	MAP3K21
ENSG00000143702	rs10926978	0.0866073	0.0113192	7.65139	-0.0441741	0.0230441	-1.91694	0.0341919	0.0174368	1.96091	0.0501637	0.212089	FALSE	CEP170
ENSG00000143742	rs61837995	0.054083	0.0122144	4.42779	0.0424066	0.0159761	2.65437	0.00349543	0.0187915	0.186012	0.852574	0.939979	FALSE	SRP9
ENSG00000143753	rs1060386	0.151794	0.0228612	6.6398	0.0509012	0.0258426	1.96966	-0.126132	0.0327676	-3.8493	0.000135709	0.00250521	TRUE	DEGS1
ENSG00000143756	rs7511895	0.054769	0.00971982	5.63478	-0.0215394	0.0203512	-1.05839	0.000890298	0.0142703	0.062388	0.950345	0.98029	FALSE	FBXO28
ENSG00000143768	rs360057	-0.0437638	0.00948671	-4.61317	-0.0268426	0.0203496	-1.31907	0.0160091	0.0150688	1.0624	0.288919	0.5828	FALSE	LEFTY2
ENSG00000143771	rs7517754	-0.179069	0.0132497	-13.5149	-0.00941935	0.021135	-0.445675	0.0303028	0.0202573	1.4959	0.135102	0.384365	FALSE	CNIH4
ENSG00000143772	rs11581975	0.0807614	0.0142052	5.68533	0.0391223	0.0246366	1.58797	0.0365006	0.0181343	2.01279	0.0445497	0.196716	FALSE	ITPKB
ENSG00000143772	rs35213802	-0.0640168	0.0156665	-4.08621	0.0562683	0.0232179	2.42349	0.0174866	0.0197298	0.8863	0.375721	0.664616	FALSE	ITPKB
ENSG00000143776	rs74140145	-0.112652	0.0292699	-3.84875	-0.0713061	0.0389016	-1.83299	0.0481739	0.0418937	1.14991	0.250779	0.544794	FALSE	CDC42BPA
ENSG00000143786	rs150873275	0.158615	0.0233645	6.78873	-0.015588	0.0386866	-0.40293	0.00570369	0.0368406	0.154821	0.877013	0.951067	FALSE	CNIH3
ENSG00000143799	rs6675427	0.0826684	0.0129963	6.36091	-0.00819247	0.0187011	-0.438075	-0.0225712	0.0204886	-1.10164	0.270886	0.56374	FALSE	PARP1
ENSG00000143801	rs4233225	0.122897	0.0226849	5.41758	0.0666697	0.0408767	1.631	-0.00695175	0.0320765	-0.216724	0.82843	0.929652	FALSE	PSEN2
ENSG00000143847	rs2270543	-0.497993	0.0268909	-18.5191	-0.0816608	0.0581106	-1.40527	0.0879666	0.0394125	2.23195	0.0258606	0.137691	FALSE	PPFIA4
ENSG00000143847	rs7555556	0.333042	0.0295242	11.2803	-0.0650455	0.0553823	-1.17448	0.0891858	0.0441969	2.01792	0.0449611	0.197509	FALSE	PPFIA4
ENSG00000143850	rs12047622	0.0955146	0.022634	4.21997	-0.109442	0.0427736	-2.55864	0.23382	0.0355736	6.57285	8.69735e-11	8.53856e-09	TRUE	PLEKHA6
ENSG00000143851	rs12737056	-0.197096	0.0218796	-9.00823	0.0260424	0.0318138	0.818588	0.0578891	0.0334905	1.72852	0.084204	0.290135	FALSE	PTPN7
ENSG00000149527	rs12731309	0.38046	0.0272453	13.9643	-0.092608	0.0403676	-2.29412	0.0113041	0.0401959	0.281226	0.779043	0.910636	FALSE	PLCH2
ENSG00000149527	rs4648845	-0.0723829	0.0219798	-3.29315	-0.0859213	0.0469142	-1.83146	-0.00188394	0.0314997	-0.0598082	0.952343	0.981034	FALSE	PLCH2
ENSG00000150337	rs3738319	-0.180289	0.0437648	-4.11951	-0.0943816	0.0598011	-1.57826	0.118066	0.0623375	1.89399	0.0590217	0.234231	FALSE	FCGR1A
ENSG00000150681	rs10754003	-0.0697231	0.0141651	-4.92217	0.0310969	0.0323949	0.959931	-0.00735908	0.0209255	-0.351681	0.725855	0.885554	FALSE	RGS18
ENSG00000152061	rs4916359	0.0884781	0.0205844	4.29832	0.0985475	0.0366319	2.69021	-0.0343134	0.0307653	-1.11533	0.265413	0.559341	FALSE	RABGAP1L
ENSG00000152078	rs34203531	0.208156	0.0521668	3.9902	-0.020199	0.051791	-0.39001	0.226423	0.0782829	2.89237	0.00393633	0.0357971	TRUE	TLCD4
ENSG00000152078	rs4245670	-0.110078	0.0304135	-3.61939	0.0297562	0.061246	0.485847	-0.0231255	0.0476473	-0.485348	0.627473	0.835793	FALSE	TLCD4
ENSG00000152104	rs7550560	0.0390064	0.0111315	3.50415	-0.0152518	0.0206316	-0.739243	0.00173004	0.0176078	0.0982541	0.922075	0.972109	FALSE	PTPN14
ENSG00000152760	rs512691	0.326039	0.0361341	9.02302	-0.286943	0.0593116	-4.83789	0.35334	0.0500586	7.05852	3.6236e-12	4.79165e-10	TRUE	TCTEX1D1
ENSG00000152760	rs2274987	-0.186469	0.0329232	-5.66375	0.00288721	0.0599293	0.0481768	-0.122824	0.0471801	-2.6033	0.00939623	0.0684462	FALSE	TCTEX1D1
ENSG00000152760	rs12738832	0.0729072	0.0329123	2.2152	-0.160879	0.0586139	-2.74473	0.171963	0.0523374	3.28565	0.00105938	0.0131625	TRUE	TCTEX1D1
ENSG00000152760	rs2839920	-0.17749	0.0430048	-4.12722	-0.0895782	0.0567166	-1.5794	0.0494333	0.0648107	0.762735	0.445705	0.721273	FALSE	TCTEX1D1
ENSG00000152904	rs7541180	0.121472	0.0150742	8.05828	0.0134547	0.0190045	0.707972	0.0207917	0.023122	0.899216	0.36925	0.659833	FALSE	GGPS1
ENSG00000153207	rs61852576	-0.225249	0.0198951	-11.3218	0.0396191	0.0217539	1.82124	0.0820075	0.0290382	2.82413	0.00484815	0.0419407	TRUE	AHCTF1
ENSG00000153207	rs2818890	-0.0387641	0.0119756	-3.23694	0.0797184	0.0264613	3.01264	-0.027204	0.0178494	-1.52409	0.127896	0.372583	FALSE	AHCTF1
ENSG00000153363	rs1419090	-0.180902	0.0324767	-5.5702	0.0023499	0.0357151	0.0657957	-0.0778623	0.0513367	-1.5167	0.129618	0.375375	FALSE	LINC00467
ENSG00000154027	rs2647497	0.208067	0.0303435	6.85704	0.0252422	0.043329	0.582571	-0.0649741	0.0408722	-1.58969	0.112191	0.345499	FALSE	AK5
ENSG00000154027	rs12731521	-0.229868	0.0515311	-4.46077	-0.00647404	0.0413084	-0.156725	0.0343456	0.0685206	0.501246	0.616229	0.829168	FALSE	AK5
ENSG00000154222	rs9633423	-0.0631324	0.00939639	-6.7188	0.0187374	0.0183444	1.02142	0.00568363	0.0146647	0.387573	0.698356	0.873241	FALSE	CC2D1B
ENSG00000154305	rs74145508	-0.0732415	0.0131899	-5.55282	0.0138117	0.0150771	0.916072	0.013422	0.0212273	0.632301	0.527653	0.774389	FALSE	MIA3
ENSG00000154370	rs474600	0.0643374	0.0180874	3.55704	0.0352083	0.0193118	1.82315	0.0381417	0.0270439	1.41036	0.158848	0.420914	FALSE	TRIM11
ENSG00000154370	rs12060613	0.0416115	0.016739	2.4859	0.0334447	0.0194667	1.71804	0.0381037	0.0240894	1.58176	0.114597	0.349455	FALSE	TRIM11
ENSG00000154429	rs435201	0.187376	0.0162959	11.4984	0.0474889	0.0338734	1.40195	-0.106643	0.02466	-4.32454	1.70806e-05	0.000445366	TRUE	CCSAP
ENSG00000155363	rs12126971	0.0841515	0.0195473	4.30501	0.0211578	0.0315647	0.670298	0.0181063	0.030672	0.590318	0.555111	0.793674	FALSE	MOV10
ENSG00000155366	rs10857983	0.0916605	0.0284925	3.21701	-0.0380004	0.0548764	-0.692474	0.0158451	0.0442197	0.358327	0.721283	0.883318	FALSE	RHOC
ENSG00000155380	rs3889656	-0.0790207	0.0203073	-3.89125	0.022379	0.0398768	0.561205	0.0188804	0.0313466	0.60231	0.547153	0.788365	FALSE	SLC16A1
ENSG00000156171	rs9970286	0.13229	0.0134855	9.80981	0.00358034	0.0249746	0.143359	0.00421618	0.0196179	0.214915	0.829866	0.930277	FALSE	DRAM2
ENSG00000156171	rs694180	-0.0768751	0.0135381	-5.67844	-0.0193166	0.0255802	-0.755137	0.0379406	0.0200421	1.89304	0.0586367	0.233592	FALSE	DRAM2
ENSG00000156869	rs1856404	0.168303	0.0227009	7.41397	0.0522563	0.0417172	1.25263	-0.0782534	0.036031	-2.17184	0.0304412	0.153557	FALSE	FRRS1
ENSG00000157181	rs8824	-0.0739751	0.0132993	-5.56232	0.0037132	0.0283803	0.130837	0.00704157	0.0197308	0.356882	0.721296	0.883318	FALSE	ODR4
ENSG00000157181	rs3933210	-0.0661479	0.0207057	-3.19468	0.00869269	0.0243523	0.356956	0.00323622	0.0290921	0.111241	0.911634	0.967589	FALSE	ODR4
ENSG00000157184	rs737464	0.0453201	0.0109422	4.14179	-0.0341011	0.025626	-1.33072	0.0157825	0.0170723	0.924449	0.355405	0.647412	FALSE	CPT2
ENSG00000157191	rs821000	0.0924674	0.0100007	9.24612	0.0365412	0.0175387	2.08346	-0.0181085	0.015399	-1.17595	0.239981	0.53154	FALSE	NECAP2
ENSG00000157193	rs12403742	-0.0442684	0.0198694	-2.22797	0.0299685	0.0370297	0.80931	-0.0529301	0.0302266	-1.75111	0.0803117	0.282431	FALSE	LRP8
ENSG00000157216	rs61776542	0.0822729	0.0236984	3.47166	0.0187942	0.0302308	0.621689	0.0112936	0.0355198	0.317952	0.7508	0.897525	FALSE	SSBP3
ENSG00000157870	rs10910090	0.100126	0.0159384	6.28207	-0.0453479	0.0366706	-1.23663	0.020505	0.0240781	0.851604	0.396082	0.680386	FALSE	PRXL2B
ENSG00000157873	rs10797433	-0.0274984	0.0103334	-2.66111	-0.0104986	0.0238638	-0.43994	-0.0210118	0.0155186	-1.35397	0.176249	0.448098	FALSE	TNFRSF14
ENSG00000157881	rs2494625	0.0460046	0.0120493	3.81803	0.0264109	0.02152	1.22727	0.000576762	0.0184309	0.0312933	0.975041	0.990419	FALSE	PANK4
ENSG00000157916	rs2840532	-0.0239274	0.00559627	-4.2756	0.00291546	0.0115403	0.252633	0.0135901	0.0086026	1.57976	0.114529	0.349455	FALSE	RER1
ENSG00000157933	rs7547453	0.076114	0.0151887	5.01123	0.0471009	0.0333502	1.41231	-0.0181503	0.0239214	-0.758748	0.448738	0.723283	FALSE	SKI
ENSG00000157978	rs3924486	0.154289	0.0158477	9.73571	0.121768	0.0349983	3.47924	-0.0769408	0.0230238	-3.34179	0.000873222	0.0112374	TRUE	LDLRAP1
ENSG00000158055	rs12732299	-0.016179	0.00945487	-1.71118	0.0271747	0.01955	1.39001	-0.033119	0.0142734	-2.32033	0.0209407	0.120182	FALSE	GRHL3
ENSG00000158062	rs7517584	0.163313	0.0283797	5.75457	0.06078	0.0345236	1.76053	0.0199321	0.0404088	0.493262	0.623996	0.833302	FALSE	UBXN11
ENSG00000158062	rs12118976	-0.0797806	0.0216675	-3.68204	0.109526	0.0374778	2.92241	-0.0833521	0.0321492	-2.59267	0.0102686	0.072644	FALSE	UBXN11
ENSG00000158109	rs10909990	0.0551751	0.0114873	4.80316	-0.0286221	0.0179502	-1.59453	0.0591754	0.017097	3.46116	0.000563923	0.00795199	TRUE	TPRG1L
ENSG00000158109	rs3765703	-0.0462607	0.00976127	-4.73921	-0.0112358	0.020409	-0.550531	0.00811647	0.0144863	0.560286	0.57631	0.806174	FALSE	TPRG1L
ENSG00000158156	rs3813803	-0.0949551	0.0166653	-5.69777	0.0591359	0.0267994	2.20662	0.00647825	0.0222816	0.290744	0.771464	0.907015	FALSE	XKR8
ENSG00000158156	rs6679432	0.0440389	0.0152233	2.89286	0.0443705	0.0280087	1.58417	0.0253627	0.0207008	1.22521	0.221309	0.507961	FALSE	XKR8
ENSG00000158161	rs7541892	0.105308	0.0202714	5.19491	-0.0099786	0.0310814	-0.321048	-0.0270625	0.0283119	-0.95587	0.340509	0.632932	FALSE	EYA3
ENSG00000158161	rs7553791	-0.236322	0.0453583	-5.2101	-0.0294488	0.0283245	-1.0397	0.0428059	0.0420503	1.01797	0.309748	0.604704	FALSE	EYA3
ENSG00000158161	rs33981147	-0.0951502	0.019136	-4.97231	-0.0551741	0.0352806	-1.56386	0.0375706	0.0258856	1.45141	0.146951	0.403803	FALSE	EYA3
ENSG00000158195	rs77630149	0.100324	0.0181548	5.52601	0.00919401	0.0191741	0.479502	-0.0124452	0.0260794	-0.477205	0.634886	0.840267	FALSE	WASF2
ENSG00000158477	rs35150375	-0.0939326	0.0262538	-3.57787	0.0509053	0.0284054	1.7921	-0.00461156	0.0377651	-0.122112	0.902824	0.963969	FALSE	CD1A
ENSG00000158477	rs34959155	-0.0367435	0.0156791	-2.34347	0.0898869	0.0351462	2.55751	-0.042113	0.0233885	-1.80058	0.0724551	0.264865	FALSE	CD1A
ENSG00000158488	rs12131763	-0.0485716	0.0111069	-4.37311	0.0124885	0.0258056	0.483947	0.0245887	0.0172621	1.42443	0.154687	0.415717	FALSE	CD1E
ENSG00000158615	rs2271419	-0.0682494	0.0150479	-4.53547	-0.000896995	0.0159966	-0.0560742	0.019454	0.0257318	0.756029	0.449723	0.723664	FALSE	PPP1R15B
ENSG00000158711	rs3795550	0.06315	0.0111591	5.65905	-0.043685	0.0212594	-2.05486	0.00799625	0.0168355	0.474963	0.634837	0.840267	FALSE	ELK4
ENSG00000158716	rs2592900	-0.100286	0.0176577	-5.67948	0.0582419	0.0305045	1.90929	-0.0480493	0.0263031	-1.82676	0.0683774	0.255214	FALSE	DUSP23
ENSG00000158716	rs3116654	0.0718704	0.0212601	3.38053	0.0180307	0.0293986	0.613318	0.0535967	0.0339179	1.58019	0.11466	0.349455	FALSE	DUSP23
ENSG00000158747	rs10917516	-0.158972	0.0278403	-5.71014	0.015553	0.0519705	0.299266	0.00703569	0.0382891	0.183752	0.854345	0.940651	FALSE	NBL1
ENSG00000158747	rs12127277	0.343394	0.0438998	7.82223	0.0384002	0.0460767	0.833398	-0.0835389	0.0633877	-1.3179	0.188641	0.464993	FALSE	NBL1
ENSG00000158747	rs12083293	0.102007	0.0263852	3.86607	0.00813775	0.0560064	0.1453	0.0129918	0.0359729	0.361155	0.718034	0.881806	FALSE	NBL1
ENSG00000158748	rs7543480	-0.255298	0.0168424	-15.1581	-0.0783597	0.031717	-2.47059	0.123708	0.023671	5.22611	2.36132e-07	1.10073e-05	TRUE	HTR6
ENSG00000158764	rs2265239	0.114629	0.0153482	7.46856	0.0462745	0.0251573	1.83941	-0.0777608	0.0226944	-3.42643	0.00065678	0.00903525	TRUE	ITLN2
ENSG00000158773	rs12728349	-0.105177	0.00788376	-13.3409	0.0159113	0.0163672	0.972145	0.00563939	0.0117088	0.481635	0.630109	0.837668	FALSE	USF1
ENSG00000158825	rs72650813	0.351424	0.0261895	13.4185	0.00555668	0.0310703	0.178842	-0.0923977	0.0368692	-2.50609	0.0123923	0.0830792	FALSE	CDA
ENSG00000158825	rs1253910	-0.095441	0.0206885	-4.61325	-0.0327734	0.032786	-0.999615	0.0257889	0.0287499	0.897007	0.369896	0.660024	FALSE	CDA
ENSG00000158828	rs476790	-0.12562	0.0140131	-8.96447	0.0183532	0.0220151	0.833663	0.00376277	0.0175907	0.213906	0.830627	0.930586	FALSE	PINK1
ENSG00000158828	rs650616	-0.0519953	0.0137278	-3.7876	0.0314452	0.0243121	1.2934	-0.0112201	0.0160374	-0.699622	0.484259	0.745881	FALSE	PINK1
ENSG00000158864	rs7517289	-0.0478292	0.00826818	-5.78473	0.024649	0.0170723	1.44381	0.0066124	0.0126912	0.521022	0.602415	0.821053	FALSE	NDUFS2
ENSG00000158864	rs6686001	0.0409489	0.0105054	3.89787	0.0217751	0.015227	1.43004	0.0227126	0.0159661	1.42256	0.155135	0.416402	FALSE	NDUFS2
ENSG00000158869	rs4233366	0.214596	0.0165231	12.9877	-0.0118153	0.0285272	-0.414176	-0.0513717	0.0244978	-2.09699	0.0371791	0.173522	FALSE	FCER1G
ENSG00000158882	rs4656292	0.191583	0.0218016	8.78757	-0.00304798	0.0442979	-0.0688063	0.107722	0.0307435	3.5039	0.000483716	0.00705116	TRUE	TOMM40L
ENSG00000158882	rs11576415	0.263108	0.0376409	6.98995	0.0803173	0.0376991	2.13048	0.0356647	0.0525078	0.679226	0.501389	0.758877	FALSE	TOMM40L
ENSG00000158887	rs1891019	0.052648	0.0214533	2.45408	-0.0403576	0.0402703	-1.00217	0.0522037	0.0335531	1.55585	0.120856	0.360605	FALSE	MPZ
ENSG00000158966	rs4600081	-0.148628	0.0257688	-5.76775	0.0638974	0.0369179	1.7308	-0.0387813	0.0404025	-0.959873	0.337984	0.630387	FALSE	CACHD1
ENSG00000159176	rs4915233	0.0658784	0.0174698	3.77098	0.0431522	0.0254148	1.69791	-0.00449272	0.0265327	-0.169327	0.865541	0.94616	FALSE	CSRP1
ENSG00000159189	rs17433222	0.204558	0.0597999	3.42071	-0.0239591	0.108956	-0.219897	0.0534523	0.0886919	0.602675	0.547045	0.7883	FALSE	C1QC
ENSG00000159189	rs12130508	0.179869	0.0613275	2.93293	-0.0335757	0.103519	-0.324344	0.0858155	0.0904079	0.949204	0.345299	0.638153	FALSE	C1QC
ENSG00000159214	rs7161	0.300637	0.0277061	10.8509	-0.138645	0.0444751	-3.11736	0.068673	0.0375782	1.82747	0.0681176	0.254611	FALSE	CCDC24
ENSG00000159339	rs2501789	0.159322	0.0260673	6.11196	-0.0396623	0.0437762	-0.906025	0.0676461	0.0323846	2.08884	0.037211	0.173522	FALSE	PADI4
ENSG00000159339	rs2301888	0.148971	0.0252364	5.90303	0.0411014	0.0416234	0.987459	-0.0435011	0.0314555	-1.38294	0.167046	0.434076	FALSE	PADI4
ENSG00000159348	rs1539355	0.121126	0.0148199	8.17322	-0.077103	0.0263697	-2.92392	0.0666571	0.022236	2.99771	0.00280307	0.0275607	TRUE	CYB5R1
ENSG00000159352	rs3811406	-0.070321	0.0123148	-5.7103	0.0190455	0.0193825	0.982611	0.0240602	0.0176042	1.36673	0.173622	0.443782	FALSE	PSMD4
ENSG00000159388	rs12730855	-0.15542	0.0370915	-4.19017	0.151323	0.0821809	1.84134	-0.044139	0.0548657	-0.804492	0.421205	0.701114	FALSE	BTG2
ENSG00000159445	rs1060870	-0.17428	0.0160219	-10.8776	-0.0149852	0.0335006	-0.447311	0.0475553	0.0246639	1.92813	0.0541749	0.221888	FALSE	THEM4
ENSG00000159445	rs115502990	-0.0654565	0.0249972	-2.61855	0.0399221	0.0279803	1.42679	-0.0846192	0.0377449	-2.24187	0.0252591	0.135848	FALSE	THEM4
ENSG00000159445	rs6587627	-0.272616	0.0277641	-9.81901	0.0028468	0.0276506	0.102956	0.131682	0.0410304	3.20937	0.00140068	0.0163379	TRUE	THEM4
ENSG00000159588	rs6661910	0.101319	0.0169893	5.96368	0.0754048	0.0372223	2.02579	-0.0193686	0.0251584	-0.769868	0.44195	0.718457	FALSE	CCDC17
ENSG00000159596	rs28433203	-0.0395238	0.0113523	-3.48156	0.0209172	0.0199197	1.05008	-0.0145801	0.0174713	-0.834517	0.407641	0.690629	FALSE	TMEM69
ENSG00000159658	rs7516616	-0.0781484	0.0106074	-7.36737	-0.0166753	0.017283	-0.964839	-0.0138762	0.0156056	-0.889178	0.374675	0.664158	FALSE	EFCAB14
ENSG00000159658	rs9804165	0.0202959	0.00965182	2.10281	-0.0467931	0.0173181	-2.70197	0.0439677	0.0144616	3.04031	0.00244052	0.0249225	TRUE	EFCAB14
ENSG00000160049	rs648324	-0.0345272	0.00989586	-3.48906	-0.00709015	0.0188953	-0.375234	-0.0185023	0.0156537	-1.18198	0.23747	0.528328	FALSE	DFFA
ENSG00000160075	rs7366635	0.0798787	0.00688642	11.5994	-0.00627852	0.0135909	-0.461964	0.00525443	0.0105044	0.500212	0.617352	0.829817	FALSE	SSU72
ENSG00000160094	rs10914677	-0.0847006	0.0180547	-4.69132	0.0267969	0.0340031	0.788071	-0.0189857	0.0280935	-0.675802	0.499368	0.757262	FALSE	ZNF362
ENSG00000160679	rs6427640	-0.0353536	0.00743245	-4.75666	0.0139242	0.016678	0.834885	0.00723985	0.0112679	0.642522	0.520676	0.769627	FALSE	CHTOP
ENSG00000160710	rs9427104	-0.0597154	0.0109805	-5.43834	0.0470834	0.0250113	1.88249	-0.00224599	0.016537	-0.135816	0.89203	0.959401	FALSE	ADAR
ENSG00000160712	rs7553796	0.0352537	0.0113213	3.11392	0.0144448	0.0214321	0.673977	0.0199945	0.0164582	1.21487	0.224629	0.511235	FALSE	IL6R
ENSG00000160752	rs61813286	-0.0315645	0.0116876	-2.70067	0.0157778	0.0205883	0.766348	-0.024927	0.018165	-1.37226	0.17024	0.439258	FALSE	FDPS
ENSG00000160766	rs28445596	0.0862089	0.0191753	4.49583	0.0326686	0.0431438	0.757202	-0.0153438	0.0282271	-0.543583	0.587581	0.813163	FALSE	GBAP1
ENSG00000160767	rs741756	0.0427969	0.0166174	2.57543	0.00839907	0.0280869	0.299039	0.039995	0.0260216	1.53699	0.1246	0.367058	FALSE	FAM189B
ENSG00000160781	rs949464	0.971781	0.0242943	40.0003	-0.0977735	0.0443893	-2.20264	0.0516463	0.0306127	1.68709	0.0920593	0.307315	FALSE	PAQR6
ENSG00000160781	rs2248273	-0.137654	0.0258198	-5.33134	-0.0746707	0.0371728	-2.00875	0.052922	0.0329013	1.60851	0.108215	0.337828	FALSE	PAQR6
ENSG00000160856	rs945635	0.380577	0.0350377	10.8619	0.036959	0.0642824	0.574947	-0.0356379	0.0435046	-0.819175	0.412783	0.695431	FALSE	FCRL3
ENSG00000162366	rs2248907	-0.626929	0.0488202	-12.8416	-0.0947	0.0696139	-1.36036	0.00721655	0.0695101	0.10382	0.917614	0.970509	FALSE	PDZK1IP1
ENSG00000162367	rs977747	-0.0790962	0.0193873	-4.0798	0.0012845	0.0422137	0.0304284	0.00479558	0.0286045	0.167651	0.867086	0.946796	FALSE	TAL1
ENSG00000162368	rs67221389	-0.0620624	0.0120099	-5.1676	0.0127035	0.022438	0.56616	-0.00416654	0.0176125	-0.236568	0.813002	0.924277	FALSE	CMPK1
ENSG00000162378	rs6670871	0.0866785	0.0137619	6.29845	0.0112304	0.0315341	0.356134	0.00627963	0.0205137	0.306119	0.760303	0.901938	FALSE	ZYG11B
ENSG00000162384	rs1679913	0.0674142	0.0114289	5.89856	0.00665832	0.0209209	0.318262	-0.0176178	0.0164095	-1.07364	0.283437	0.578321	FALSE	CZIB
ENSG00000162384	rs12737375	-0.0625214	0.011417	-5.47618	-0.00742157	0.0214905	-0.345341	0.00461403	0.0169366	0.27243	0.78531	0.913458	FALSE	CZIB
ENSG00000162396	rs1180963	0.13299	0.0133748	9.94334	-0.0387055	0.0311442	-1.24279	0.0259839	0.0206988	1.25533	0.209598	0.492775	FALSE	PARS2
ENSG00000162398	rs602067	0.067013	0.0120369	5.56732	-0.0124087	0.0196501	-0.631484	-0.0449039	0.0195557	-2.2962	0.0218799	0.123655	FALSE	LEXM
ENSG00000162407	rs4128921	0.124703	0.02718	4.58804	-0.0987734	0.0592512	-1.66703	0.0899751	0.0395426	2.2754	0.0231153	0.128123	FALSE	PLPP3
ENSG00000162415	rs7531019	-0.0853144	0.0176461	-4.83475	-0.025984	0.0258234	-1.00622	0.0716257	0.026665	2.68614	0.0073597	0.0571104	FALSE	ZSWIM5
ENSG00000162434	rs529715	-0.0585362	0.0116337	-5.03158	0.00409821	0.0134097	0.305615	0.00144641	0.0182597	0.0792131	0.936946	0.975973	FALSE	JAK1
ENSG00000162437	rs12021530	0.258503	0.0537422	4.81006	0.079059	0.0615257	1.28497	0.0467791	0.070909	0.659707	0.510426	0.763168	FALSE	RAVER2
ENSG00000162437	rs1926306	0.202394	0.0523196	3.86842	0.0449364	0.0604281	0.743634	0.168146	0.0701104	2.39831	0.0166726	0.102398	FALSE	RAVER2
ENSG00000162438	rs6658816	-0.186038	0.0257256	-7.23164	-0.106245	0.056807	-1.87027	0.0444917	0.039039	1.13967	0.257005	0.549863	FALSE	CTRC
ENSG00000162461	rs11577746	-0.255372	0.020771	-12.2946	-0.00877996	0.0355952	-0.246661	-0.0199922	0.0328236	-0.609082	0.544407	0.785893	FALSE	SLC25A34
ENSG00000162510	rs35351292	-0.128009	0.0181262	-7.06212	-0.0170118	0.0318427	-0.534246	0.0746984	0.0286726	2.60522	0.00932713	0.0682054	FALSE	MATN1
ENSG00000162511	rs74765249	0.0622222	0.0105619	5.8912	-0.0101139	0.0182285	-0.554841	0.0167508	0.0161825	1.03511	0.301031	0.596111	FALSE	LAPTM5
ENSG00000162511	rs4949294	-0.0677796	0.0095819	-7.07371	-0.0185481	0.0216837	-0.855395	0.0169584	0.0143881	1.17864	0.241067	0.532903	FALSE	LAPTM5
ENSG00000162512	rs7516039	-0.165012	0.0349492	-4.72149	0.0400524	0.0581699	0.688542	0.0577415	0.0516516	1.1179	0.265184	0.559237	FALSE	SDC3
ENSG00000162517	rs6663012	0.034042	0.0103968	3.27429	-0.0160384	0.0221548	-0.723925	0.00956831	0.0162791	0.587766	0.557606	0.795148	FALSE	PEF1
ENSG00000162543	rs7542968	0.185055	0.0375475	4.92855	-0.0236404	0.0548794	-0.430771	-0.0650663	0.0581084	-1.11974	0.264845	0.558887	FALSE	UBXN10
ENSG00000162585	rs260513	-0.0306385	0.0121656	-2.51846	0.018939	0.0272466	0.695095	-0.045088	0.0182566	-2.46969	0.0139327	0.0900072	FALSE	FAAP20
ENSG00000162598	rs72669684	0.223625	0.016511	13.544	0.0668465	0.02245	2.97757	-0.0668174	0.020457	-3.26624	0.00124707	0.0150193	TRUE	C1orf87
ENSG00000162598	rs3768003	0.0921472	0.0193704	4.75712	0.0496478	0.0218417	2.27308	-0.0458157	0.0286203	-1.60081	0.11016	0.341113	FALSE	C1orf87
ENSG00000162600	rs59924197	0.332421	0.0174367	19.0644	-0.0490055	0.0249904	-1.96097	0.0913953	0.0261064	3.50088	0.000490958	0.00712467	TRUE	OMA1
ENSG00000162601	rs232857	0.0678201	0.0182834	3.70939	0.012508	0.0214731	0.582496	0.00830266	0.0285154	0.291164	0.771002	0.906993	FALSE	MYSM1
ENSG00000162604	rs11207794	-0.052053	0.0134521	-3.86952	0.060612	0.0227968	2.6588	-0.0203728	0.0200382	-1.0167	0.310189	0.604816	FALSE	TM2D1
ENSG00000162604	rs12031230	0.0473297	0.013845	3.41855	0.050366	0.0229324	2.19628	-0.000268095	0.0214016	-0.0125269	0.990022	0.996249	FALSE	TM2D1
ENSG00000162616	rs1166698	0.103952	0.0222052	4.68141	0.0320118	0.0345936	0.925367	-0.00188558	0.0330074	-0.057126	0.954446	0.981713	FALSE	DNAJB4
ENSG00000162620	rs560808	-0.131118	0.00980365	-13.3744	-0.00533149	0.0226577	-0.235306	0.0344945	0.0152573	2.26085	0.0241036	0.131964	FALSE	LRRIQ3
ENSG00000162623	rs1465483	0.0757195	0.0130806	5.78867	0.0135208	0.025289	0.53465	-0.00028876	0.0197608	-0.0146128	0.988341	0.995558	FALSE	TYW3
ENSG00000162650	rs12049330	0.0668141	0.0174403	3.83101	0.022156	0.0271436	0.816253	0.0371737	0.027731	1.34051	0.18183	0.456036	FALSE	ATXN7L2
ENSG00000162654	rs75074497	-0.135788	0.0357916	-3.79386	0.0250893	0.0699911	0.358464	-0.0572261	0.0537734	-1.06421	0.287462	0.581068	FALSE	GBP4
ENSG00000162664	rs2703990	-0.0321745	0.0103759	-3.1009	0.0314652	0.0247004	1.27388	-0.0310182	0.0167703	-1.84959	0.0646564	0.247444	FALSE	ZNF326
ENSG00000162676	rs3103173	0.0900323	0.0383077	2.35024	-0.113988	0.0516173	-2.20832	0.288524	0.0561029	5.14276	3.3722e-07	1.50691e-05	TRUE	GFI1
ENSG00000162688	rs6669386	-0.05783	0.0146064	-3.95923	0.0609435	0.0312521	1.95006	-0.0277298	0.022681	-1.2226	0.222007	0.508713	FALSE	AGL
ENSG00000162694	rs12040671	-0.112927	0.0212961	-5.3027	-0.0470014	0.0242397	-1.93902	0.039791	0.0313251	1.27026	0.204699	0.486019	FALSE	EXTL2
ENSG00000162702	rs2790114	0.142265	0.0147315	9.65718	0.0131667	0.0271424	0.485097	-0.0401006	0.0219729	-1.825	0.0687602	0.256274	FALSE	ZNF281
ENSG00000162704	rs1174657	0.191373	0.00925345	20.6812	-0.000953016	0.018186	-0.0524039	0.0160233	0.0131558	1.21797	0.223578	0.510366	FALSE	ARPC5
ENSG00000162711	rs10925027	0.15294	0.0319664	4.78439	0.0524097	0.0665099	0.787998	-0.0417227	0.0462113	-0.902868	0.368278	0.658891	FALSE	NLRP3
ENSG00000162714	rs11578583	0.136233	0.0216459	6.29372	0.0352785	0.0430933	0.818654	0.0244501	0.0322289	0.758641	0.448522	0.723155	FALSE	ZNF496
ENSG00000162722	rs7530535	-0.165841	0.0265194	-6.25358	-0.0120971	0.0480232	-0.2519	0.00180429	0.0409536	0.0440569	0.965021	0.986353	FALSE	TRIM58
ENSG00000162729	rs2295621	-0.0736649	0.0158749	-4.64033	-0.0299373	0.0243575	-1.22908	0.00199072	0.0247648	0.0803852	0.936032	0.9759	FALSE	IGSF8
ENSG00000162729	rs6427504	0.0440107	0.0130735	3.36641	-0.0318554	0.0251183	-1.26822	0.00466935	0.0191996	0.2432	0.808338	0.922337	FALSE	IGSF8
ENSG00000162736	rs2038780	0.165524	0.00863615	19.1664	-0.0218548	0.020727	-1.05441	-0.00669376	0.0137759	-0.485903	0.628011	0.836336	FALSE	NCSTN
ENSG00000162746	rs7520519	0.177437	0.0379782	4.67209	-0.0740053	0.0475144	-1.55753	0.196512	0.0563019	3.49033	0.000507314	0.00730476	TRUE	FCRLB
ENSG00000162757	rs1044516	0.0718162	0.0191557	3.74909	-0.00851648	0.0297584	-0.286188	0.0647704	0.028353	2.28443	0.0225605	0.125855	FALSE	C1orf74
ENSG00000162757	rs11119344	-0.0563218	0.0184744	-3.04864	0.0374311	0.0315102	1.1879	-0.0397041	0.0279899	-1.41851	0.157447	0.419223	FALSE	C1orf74
ENSG00000162769	rs1890932	0.544977	0.0250562	21.7501	-0.0417027	0.0375811	-1.10967	0.0302451	0.0374078	0.808524	0.420481	0.700996	FALSE	FLVCR1
ENSG00000162775	rs4839343	0.0440297	0.0124327	3.54144	0.018275	0.0298317	0.612605	0.00777901	0.0197359	0.394155	0.693578	0.871022	FALSE	RBM15
ENSG00000162777	rs68029231	0.0736823	0.0161461	4.56347	0.00384639	0.0259303	0.148336	0.0309226	0.0223678	1.38246	0.167079	0.434076	FALSE	DENND2D
ENSG00000162779	rs6665833	0.0335952	0.00890467	3.77277	-0.00996144	0.0214015	-0.465455	0.00250567	0.0141137	0.177534	0.859091	0.94312	FALSE	AXDND1
ENSG00000162783	rs2332058	0.207949	0.0199445	10.4264	0.00637916	0.0436543	0.146129	0.0271907	0.0324578	0.837724	0.402333	0.686392	FALSE	IER5
ENSG00000162813	rs6541127	0.0419629	0.0167633	2.50326	0.00822348	0.0318955	0.257826	0.0606606	0.0245699	2.4689	0.0138277	0.0897312	FALSE	BPNT1
ENSG00000162817	rs61830868	-0.0779907	0.0245535	-3.17636	0.0376366	0.0419717	0.896714	0.00805999	0.0395143	0.203977	0.838641	0.934315	FALSE	C1orf115
ENSG00000162836	rs2153463	-0.141611	0.0211161	-6.70632	0.0348872	0.0408996	0.852997	-0.0940501	0.0319918	-2.93982	0.00336796	0.0317337	TRUE	ACP6
ENSG00000162849	rs7523473	0.0439584	0.0147713	2.97592	0.0119172	0.0200957	0.593023	0.0228503	0.0225488	1.01337	0.311331	0.605695	FALSE	KIF26B
ENSG00000162877	rs1772143	-0.107052	0.00741884	-14.4297	-0.0585659	0.016486	-3.55248	0.0508249	0.0111361	4.56396	5.96432e-06	0.000176869	TRUE	PM20D1
ENSG00000162885	rs834144	-0.370597	0.0184265	-20.1122	0.0779033	0.0322332	2.41686	-0.0775046	0.0206646	-3.75059	0.00019088	0.00327632	TRUE	B3GALNT2
ENSG00000162885	rs2270538	0.0924189	0.0184089	5.02034	-0.0410336	0.0290979	-1.41019	0.0527277	0.0216271	2.43804	0.0151419	0.0954397	FALSE	B3GALNT2
ENSG00000162889	rs4074956	0.0387984	0.0111287	3.48634	0.0141464	0.0225754	0.626628	0.00582517	0.0165773	0.351394	0.725583	0.88547	FALSE	MAPKAPK2
ENSG00000162910	rs849749	-0.0736023	0.0115354	-6.38058	0.0080423	0.0228225	0.352385	-0.0149356	0.0178348	-0.837438	0.403241	0.686484	FALSE	MRPL55
ENSG00000162913	rs10916278	0.0319721	0.0110963	2.88133	0.0328855	0.0220543	1.49111	0.012847	0.0169337	0.758663	0.448135	0.72294	FALSE	OBSCN-AS1
ENSG00000162946	rs751229	-0.251822	0.0216672	-11.6223	0.00334882	0.0457029	0.0732737	0.0185385	0.0320107	0.579135	0.562941	0.797507	FALSE	DISC1
ENSG00000163041	rs6678547	0.238123	0.012274	19.4006	0.0192721	0.0219347	0.878612	-0.0114358	0.018662	-0.612786	0.540064	0.782764	FALSE	H3-3A
ENSG00000163050	rs6426584	0.408134	0.0223867	18.2311	0.0159229	0.0394881	0.403233	0.0736957	0.0297692	2.47557	0.013543	0.088728	FALSE	COQ8A
ENSG00000163050	rs12079122	0.406557	0.0271274	14.987	0.0492738	0.0358307	1.37518	0.0523621	0.0356747	1.46777	0.142584	0.398026	FALSE	COQ8A
ENSG00000163125	rs4970946	0.0671954	0.0140827	4.77148	0.0273313	0.0241914	1.12979	0.0161326	0.0219396	0.735321	0.462331	0.731503	FALSE	RPRD2
ENSG00000163131	rs10888384	0.0479946	0.0138848	3.45664	0.00790259	0.029905	0.264256	0.0288211	0.0203851	1.41383	0.157835	0.419919	FALSE	CTSS
ENSG00000163141	rs7540258	0.206382	0.0304432	6.77926	0.0175389	0.0336337	0.521467	0.0199482	0.0505964	0.394261	0.693515	0.871022	FALSE	BNIPL
ENSG00000163156	rs61321900	0.0978103	0.0180726	5.41207	0.0195997	0.0165229	1.18622	-0.0387725	0.0254264	-1.52489	0.128409	0.373521	FALSE	SCNM1
ENSG00000163218	rs3006445	0.0364074	0.00913068	3.98737	0.0162501	0.0213763	0.76019	-0.00513201	0.0142497	-0.360149	0.718747	0.882102	FALSE	PGLYRP4
ENSG00000163220	rs1560832	-0.0929164	0.0177393	-5.23787	-0.0607182	0.0304542	-1.99375	-0.0282147	0.0262823	-1.07352	0.283839	0.578321	FALSE	S100A9
ENSG00000163220	rs3006475	0.14056	0.023933	5.87305	-0.0635908	0.0285219	-2.22955	-0.053	0.0376797	-1.40659	0.15999	0.422692	FALSE	S100A9
ENSG00000163221	rs724781	-0.338598	0.0287354	-11.7833	-0.0627917	0.0489365	-1.28313	0.0130545	0.0425761	0.306615	0.759219	0.901477	FALSE	S100A12
ENSG00000163221	rs3795391	0.427503	0.037934	11.2697	-0.0417577	0.0458986	-0.909783	-0.0668597	0.0603188	-1.10844	0.26834	0.561417	FALSE	S100A12
ENSG00000163354	rs12023499	-0.0786438	0.019794	-3.9731	-0.0217615	0.0314312	-0.692353	0.0346447	0.0295126	1.1739	0.242829	0.535231	FALSE	DCST2
ENSG00000163362	rs6427863	-0.101505	0.024534	-4.13731	0.0197245	0.0288318	0.684121	0.0207632	0.0360601	0.575793	0.564816	0.79837	FALSE	INAVA
ENSG00000163362	rs296534	0.0562411	0.0159137	3.53413	0.0268353	0.0326527	0.821842	-0.00432466	0.0247238	-0.174919	0.861224	0.944294	FALSE	INAVA
ENSG00000163374	rs2666826	-0.0507704	0.0089402	-5.67889	0.0075936	0.0162628	0.466931	-0.0152399	0.0136132	-1.11949	0.264672	0.558884	FALSE	YY1AP1
ENSG00000163382	rs879461	-0.0567471	0.0129189	-4.39256	0.0144211	0.0231781	0.622183	-0.0406366	0.0190363	-2.1347	0.0332199	0.161658	FALSE	NAXE
ENSG00000163393	rs1857234	0.256114	0.020193	12.6833	0.0309819	0.0332355	0.932192	-0.00332	0.0285039	-0.116475	0.907289	0.965871	FALSE	SLC22A15
ENSG00000163435	rs11586632	-0.257851	0.0209715	-12.2953	0.107861	0.0453708	2.37733	-0.0412007	0.031966	-1.28889	0.197955	0.477689	FALSE	ELF3
ENSG00000163468	rs11264467	-0.417961	0.0640768	-6.52281	-0.0155985	0.0186029	-0.8385	0.00115653	0.0153057	0.0755621	0.939768	0.976858	FALSE	CCT3
ENSG00000163468	rs12134983	0.33675	0.0647175	5.20339	-0.0238758	0.0185079	-1.29004	0.0152851	0.0152939	0.999428	0.31781	0.61196	FALSE	CCT3
ENSG00000163472	rs949464	0.307278	0.0126788	24.2356	-0.0598726	0.0288117	-2.07807	0.0687962	0.0194763	3.53231	0.000435419	0.00650069	TRUE	TMEM79
ENSG00000163531	rs2278796	-0.54157	0.0972215	-5.57047	0.0220082	0.0314481	0.699825	-0.049701	0.0246962	-2.01249	0.0445529	0.196716	FALSE	NFASC
ENSG00000163531	rs58066240	0.479001	0.0971195	4.93208	0.0319595	0.0315545	1.01284	-0.0642922	0.0246924	-2.60373	0.00943766	0.0685938	FALSE	NFASC
ENSG00000163534	rs61691958	-0.34265	0.0548126	-6.2513	0.113767	0.066679	1.70619	-0.124094	0.0734807	-1.6888	0.0921641	0.307471	FALSE	FCRL1
ENSG00000163534	rs10908596	-0.087902	0.0398425	-2.20624	0.198882	0.0694577	2.86336	-0.232477	0.0593888	-3.91449	9.85125e-05	0.00193135	TRUE	FCRL1
ENSG00000163545	rs13374813	-0.113693	0.0143839	-7.90417	0.0304937	0.028928	1.05413	-0.00319456	0.021187	-0.150779	0.880365	0.953024	FALSE	NUAK2
ENSG00000163545	rs1539695	-0.0882791	0.0146832	-6.01225	0.0468157	0.0286146	1.63608	-0.0289202	0.0221281	-1.30694	0.191979	0.470163	FALSE	NUAK2
ENSG00000163568	rs2793845	-0.204791	0.0471813	-4.34051	0.0167182	0.0647159	0.258333	-0.0208797	0.0704468	-0.29639	0.767448	0.905358	FALSE	AIM2
ENSG00000164002	rs4660419	0.151305	0.0226043	6.69364	-0.0153408	0.0315937	-0.485564	-0.000250269	0.0346581	-0.00722109	0.994259	0.997966	FALSE	EXO5
ENSG00000164008	rs10493114	0.129332	0.0150153	8.61332	0.0364717	0.0267554	1.36315	-0.028044	0.0226391	-1.23874	0.216851	0.502625	FALSE	C1orf50
ENSG00000164008	rs12024615	0.0446497	0.0148224	3.01231	-0.00121412	0.0252964	-0.047996	0.0467239	0.0219937	2.12442	0.0340871	0.164295	FALSE	C1orf50
ENSG00000164010	rs6674019	0.125041	0.0176335	7.0911	0.0255869	0.0312139	0.819727	0.0407217	0.0219123	1.85839	0.0634011	0.244568	FALSE	ERMAP
ENSG00000164010	rs6675994	0.180752	0.0224029	8.06825	0.0628196	0.0270277	2.32427	-0.0144497	0.0304276	-0.474887	0.635106	0.840267	FALSE	ERMAP
ENSG00000164010	rs10890218	0.141148	0.020262	6.96616	0.0560193	0.028576	1.96036	0.00575188	0.0263508	0.218281	0.827655	0.929234	FALSE	ERMAP
ENSG00000168159	rs12084511	0.159457	0.0194263	8.20833	0.023524	0.0233773	1.00628	-0.0020607	0.0287711	-0.0716237	0.943026	0.97799	FALSE	RNF187
ENSG00000168275	rs2752	0.243373	0.0135279	17.9905	-0.00162149	0.0301219	-0.0538311	0.0810684	0.0203423	3.98521	7.42468e-05	0.00150104	TRUE	COA6
ENSG00000168275	rs594657	0.0722866	0.0146163	4.9456	0.0867762	0.0284733	3.04763	-0.0262644	0.0214613	-1.2238	0.221819	0.508499	FALSE	COA6
ENSG00000168528	rs4949377	-1.09433	0.111023	-9.85681	0.103843	0.0511648	2.02958	-0.223281	0.0631292	-3.53689	0.000447992	0.0066422	TRUE	SERINC2
ENSG00000168528	rs4949370	-0.0685227	0.0388836	-1.76225	0.0522054	0.0590285	0.884411	-0.0147183	0.0455078	-0.323423	0.746874	0.895268	FALSE	SERINC2
ENSG00000168528	rs10914330	0.583332	0.101937	5.72246	0.107256	0.0511497	2.09689	-0.240885	0.0645072	-3.73423	0.000213254	0.00358439	TRUE	SERINC2
ENSG00000168653	rs3768324	-0.125198	0.011899	-10.5217	0.00748805	0.0205795	0.363859	0.0397846	0.0160759	2.4748	0.0135953	0.0889355	FALSE	NDUFS5
ENSG00000168653	rs78058161	0.101821	0.0107282	9.491	0.0493666	0.020979	2.35314	-0.022263	0.0152892	-1.45613	0.146376	0.403079	FALSE	NDUFS5
ENSG00000168679	rs6694203	0.130544	0.0286331	4.55919	-0.0183064	0.0316305	-0.578759	0.00418575	0.0437641	0.0956434	0.923804	0.972519	FALSE	SLC16A4
ENSG00000168765	rs604337	0.603638	0.0448813	13.4496	-0.0136058	0.0449343	-0.302794	0.0894556	0.0538931	1.65987	0.0973883	0.31846	FALSE	GSTM4
ENSG00000168765	rs686163	0.499097	0.0276213	18.0693	0.0544946	0.0547965	0.99449	-0.0506159	0.0361299	-1.40094	0.161651	0.426125	FALSE	GSTM4
ENSG00000168765	rs655315	-0.117645	0.0264006	-4.45615	0.0511413	0.0561453	0.910875	-0.0447207	0.0365344	-1.22407	0.221392	0.508033	FALSE	GSTM4
ENSG00000169174	rs472495	-0.200201	0.0527269	-3.79694	0.341239	0.0970982	3.51437	-0.273135	0.0761642	-3.58613	0.000356184	0.00545228	TRUE	PCSK9
ENSG00000169174	rs11206510	-0.253213	0.0666514	-3.79906	0.175773	0.0886152	1.98356	-0.055176	0.10256	-0.537985	0.590791	0.81454	FALSE	PCSK9
ENSG00000169224	rs10925076	-0.120486	0.0346928	-3.47294	0.183445	0.0565093	3.24628	-0.0323815	0.0504378	-0.642009	0.521009	0.769781	FALSE	GCSAML
ENSG00000169231	rs370545	-0.209234	0.016032	-13.051	0.00301687	0.0344138	0.0876646	-0.0114368	0.0235461	-0.485721	0.627699	0.836007	FALSE	THBS3
ENSG00000169241	rs11264331	0.038195	0.0124546	3.06673	-0.0563173	0.02778	-2.02726	0.042339	0.0186698	2.26778	0.0236382	0.130058	FALSE	SLC50A1
ENSG00000169442	rs1071849	-0.373117	0.0295477	-12.6276	0.125671	0.0456136	2.75511	-0.162118	0.0403113	-4.02166	6.6622e-05	0.00137696	TRUE	CD52
ENSG00000169442	rs12145714	-0.0683355	0.0273661	-2.49709	0.0841713	0.0455628	1.84737	-0.0834384	0.0390964	-2.13417	0.0341521	0.164527	FALSE	CD52
ENSG00000169504	rs11249178	0.120782	0.0199704	6.04803	-0.0847215	0.0358708	-2.36185	0.0596374	0.0302569	1.97103	0.0493073	0.209843	FALSE	CLIC4
ENSG00000169598	rs7528951	0.0705761	0.0113294	6.22949	0.0289295	0.0281073	1.02925	-0.0151729	0.0175707	-0.863534	0.388346	0.673218	FALSE	DFFB
ENSG00000169641	rs1208930	-0.0947901	0.0167502	-5.65905	-0.038467	0.033308	-1.15489	-0.0302555	0.026671	-1.1344	0.259365	0.552858	FALSE	LUZP1
ENSG00000169885	rs60147457	0.0362867	0.0084656	4.28637	0.00973595	0.0161951	0.601168	-0.00361321	0.0129252	-0.279548	0.779831	0.910845	FALSE	CALML6
ENSG00000169914	rs6681186	-0.107085	0.0153212	-6.98931	-0.0419323	0.0294709	-1.42284	-0.00304375	0.0234703	-0.129685	0.896882	0.961719	FALSE	OTUD3
ENSG00000169972	rs34734423	-0.19105	0.0174658	-10.9386	-0.014348	0.0243372	-0.589552	0.0355228	0.0283663	1.25229	0.210685	0.494346	FALSE	PUSL1
ENSG00000169991	rs6670473	-0.0494964	0.0211467	-2.34063	-0.0110974	0.0314318	-0.353064	-0.0503807	0.0320414	-1.57236	0.116447	0.353582	FALSE	IFFO2
ENSG00000170128	rs10920091	0.137823	0.0281278	4.89989	0.033867	0.0545336	0.62103	0.0095868	0.0435913	0.219925	0.826234	0.928636	FALSE	GPR25
ENSG00000170128	rs6660197	0.145967	0.0415648	3.51179	0.0402551	0.0477502	0.843036	0.000945281	0.0605375	0.0156148	0.987543	0.995204	FALSE	GPR25
ENSG00000171357	rs12137934	-0.0853534	0.00994581	-8.58185	-0.0215852	0.0196712	-1.0973	0.00533093	0.0151739	0.351322	0.725733	0.885488	FALSE	LURAP1
ENSG00000171488	rs541122	-0.11383	0.0214466	-5.30761	0.0912755	0.0491089	1.85863	-0.0726545	0.033053	-2.19812	0.0282029	0.146017	FALSE	LRRC8C
ENSG00000171492	rs2475846	0.126649	0.011379	11.1301	0.0253453	0.0266254	0.951925	-0.0339102	0.0182176	-1.86139	0.0629944	0.243685	FALSE	LRRC8D
ENSG00000171517	rs6686337	0.112424	0.00962496	11.6805	0.0350578	0.0174878	2.0047	-0.0380189	0.014537	-2.61532	0.0093424	0.0682054	FALSE	LPAR3
ENSG00000171603	rs11806520	0.0388284	0.0221562	1.75249	-0.0578526	0.0237413	-2.4368	0.105737	0.0333395	3.17153	0.00156792	0.0177757	TRUE	CLSTN1
ENSG00000171621	rs72641831	-0.164945	0.0237817	-6.93578	0.0789169	0.0418815	1.88429	-0.123351	0.0369694	-3.33656	0.00092033	0.0117735	TRUE	SPSB1
ENSG00000171680	rs111497797	-0.306985	0.0268079	-11.4513	-0.041923	0.031645	-1.32479	0.139594	0.0414955	3.36408	0.000800872	0.0105933	TRUE	PLEKHG5
ENSG00000171729	rs2143580	-0.21089	0.0289337	-7.28873	0.0128127	0.0409137	0.313163	-0.0421404	0.0346445	-1.21637	0.224113	0.510451	FALSE	TMEM51
ENSG00000171729	rs12040275	0.0959635	0.0214032	4.4836	-0.0374868	0.0436088	-0.859616	0.0371988	0.031798	1.16984	0.24227	0.534759	FALSE	TMEM51
ENSG00000171729	rs2206761	0.349269	0.0272434	12.8203	0.0533015	0.0441182	1.20815	-0.0781809	0.0310057	-2.5215	0.0119818	0.0811669	FALSE	TMEM51
ENSG00000171735	rs11586867	-0.0446227	0.0122889	-3.63115	0.0249864	0.0267404	0.934407	0.00549181	0.0180217	0.304733	0.761195	0.90217	FALSE	CAMTA1
ENSG00000171793	rs10789262	-0.0780715	0.0159256	-4.90227	-0.00483889	0.0307608	-0.157307	0.0178058	0.0236868	0.751719	0.452532	0.724711	FALSE	CTPS1
ENSG00000171793	rs11209604	0.092253	0.0221873	4.15791	0.0134361	0.027653	0.485883	-0.0424061	0.0374494	-1.13236	0.258175	0.551582	FALSE	CTPS1
ENSG00000171806	rs12122767	-0.362691	0.018939	-19.1505	-0.0407868	0.022006	-1.85344	0.0994816	0.0300066	3.31532	0.000955007	0.0121571	TRUE	METTL18
ENSG00000171943	rs6683357	0.217107	0.0181558	11.958	-0.0310108	0.0384211	-0.807129	-0.00442424	0.0270976	-0.163271	0.870408	0.947536	FALSE	SRGAP2C
ENSG00000172260	rs11209948	-0.344926	0.0208863	-16.5145	-0.121997	0.0448192	-2.72198	0.113352	0.0320583	3.5358	0.000428357	0.00642486	TRUE	NEGR1
ENSG00000173171	rs370545	-0.0600726	0.0180162	-3.33436	0.0201859	0.0378797	0.532894	0.000857469	0.0260194	0.032955	0.973711	0.989858	FALSE	MTX1
ENSG00000173212	rs1775511	0.180748	0.0274469	6.58538	0.0775843	0.0496808	1.56165	0.0148452	0.0385774	0.384816	0.700398	0.873555	FALSE	MAB21L3
ENSG00000173369	rs9434	0.322754	0.0610376	5.28779	-0.03223	0.119981	-0.268626	0.0344053	0.0889516	0.386787	0.699016	0.873379	FALSE	C1QB
ENSG00000173372	rs291993	0.213102	0.0587966	3.62439	-0.0588812	0.130889	-0.449856	0.0234168	0.0846245	0.276714	0.782505	0.911996	FALSE	C1QA
ENSG00000173372	rs12130508	0.297159	0.0673634	4.41129	-0.0696843	0.108832	-0.640293	0.0694411	0.0967192	0.717966	0.473075	0.738891	FALSE	C1QA
ENSG00000173409	rs11122186	-0.08354	0.0252918	-3.30304	-0.0118845	0.0245113	-0.484859	-0.0213404	0.0323283	-0.660116	0.509891	0.762923	FALSE	ARV1
ENSG00000173409	rs11122172	-0.0408898	0.013324	-3.06888	0.00776477	0.0287579	0.270005	-0.0288535	0.0197803	-1.4587	0.145714	0.402354	FALSE	ARV1
ENSG00000173660	rs41292543	-0.101991	0.0140676	-7.2501	0.0431233	0.0167072	2.58112	-0.0201949	0.0228679	-0.883112	0.377331	0.665917	FALSE	UQCRH
ENSG00000173726	rs7554276	0.0283224	0.00876713	3.23052	0.0012999	0.0166756	0.0779521	0.000894462	0.0136031	0.0657544	0.947643	0.979541	FALSE	TOMM20
ENSG00000174175	rs72712029	-0.132844	0.0249955	-5.31471	-0.0102897	0.0422064	-0.243794	-0.0120457	0.0367468	-0.327803	0.743154	0.894366	FALSE	SELP
ENSG00000174514	rs3747968	0.0459092	0.0114224	4.01924	0.030084	0.0183538	1.63912	-0.0219455	0.018834	-1.16521	0.244134	0.53612	FALSE	MFSD4A
ENSG00000174529	rs11240352	-0.0879683	0.0135069	-6.51284	-0.0147982	0.0313012	-0.472766	0.0554952	0.0210778	2.63288	0.00872031	0.0648717	FALSE	TMEM81
ENSG00000174574	rs7538228	-0.0985957	0.0110411	-8.92986	0.0257748	0.0154036	1.67329	0.0168693	0.0165447	1.01962	0.308158	0.603053	FALSE	AKIRIN1
ENSG00000174574	rs3768324	-0.0400668	0.00899953	-4.4521	0.0292716	0.0166321	1.75995	0.00344932	0.0129322	0.266724	0.789851	0.915414	FALSE	AKIRIN1
ENSG00000174606	rs10864037	0.0782318	0.00862737	9.06787	0.0238808	0.0193555	1.2338	-0.0122552	0.0130251	-0.940892	0.348258	0.640955	FALSE	ANGEL2
ENSG00000174950	rs61551751	0.309232	0.0187576	16.4857	-0.00597406	0.0198735	-0.300605	-0.0189002	0.0300665	-0.628614	0.529805	0.775711	FALSE	CD164L2
ENSG00000175130	rs909001	-0.135161	0.0382369	-3.53483	0.0624796	0.0546947	1.14233	0.0284514	0.0557677	0.510177	0.610032	0.826091	FALSE	MARCKSL1
ENSG00000175984	rs6537825	0.248683	0.0469761	5.29382	-0.0796352	0.0453953	-1.75426	0.137622	0.070498	1.95214	0.0523009	0.217233	FALSE	DENND2C
ENSG00000175984	rs222500	0.0950542	0.0253723	3.74638	-0.0493534	0.0591898	-0.833816	-0.00611389	0.0370718	-0.16492	0.869199	0.947124	FALSE	DENND2C
ENSG00000176083	rs11247931	-0.305332	0.0600149	-5.08761	-0.118245	0.0739037	-1.59999	0.120706	0.0830159	1.45401	0.146741	0.403482	FALSE	ZNF683
ENSG00000176092	rs3795686	0.171967	0.0270401	6.3597	0.0564572	0.0487998	1.15691	-0.0433254	0.0398251	-1.08789	0.277135	0.571826	FALSE	CRYBG2
ENSG00000176092	rs10794531	-0.123507	0.027431	-4.50246	0.00114215	0.0473006	0.0241466	0.0482334	0.0399698	1.20675	0.227868	0.515797	FALSE	CRYBG2
ENSG00000176393	rs4950807	-0.568539	0.016108	-35.2955	0.127349	0.0250419	5.08544	-0.134067	0.0177914	-7.53549	1.35542e-13	2.31118e-11	TRUE	RNPEP
ENSG00000176393	rs16849483	-0.183972	0.0197411	-9.3192	-0.0116189	0.0243343	-0.477471	0.0559468	0.0207001	2.70273	0.00702441	0.0553706	FALSE	RNPEP
ENSG00000176393	rs4950756	-0.0762216	0.015111	-5.0441	-0.0191784	0.0269606	-0.711347	0.042135	0.0177368	2.37557	0.0181397	0.108478	FALSE	RNPEP
ENSG00000177000	rs3818762	0.211954	0.0160098	13.239	-0.019917	0.0255113	-0.780711	-0.0177936	0.020941	-0.8497	0.395601	0.68001	FALSE	MTHFR
ENSG00000177000	rs3753582	0.222143	0.0225456	9.85304	-0.0298447	0.0235163	-1.26911	-0.00166036	0.0308033	-0.053902	0.957017	0.98276	FALSE	MTHFR
ENSG00000177000	rs4075034	0.0985497	0.0128415	7.67431	-0.056304	0.0275112	-2.04659	0.0329516	0.0202326	1.62864	0.104833	0.332303	FALSE	MTHFR
ENSG00000177272	rs2640480	-0.136105	0.0211545	-6.43386	-0.063276	0.0387898	-1.63126	0.0905113	0.0328621	2.75428	0.00599824	0.0494027	TRUE	KCNA3
ENSG00000177301	rs12086457	-0.0855194	0.0191874	-4.45706	-0.0405379	0.0375462	-1.07968	0.0309201	0.0286308	1.07996	0.280488	0.575591	FALSE	KCNA2
ENSG00000177614	rs714214	0.073184	0.0133028	5.50141	0.0462023	0.0207305	2.22871	-0.0384296	0.0195608	-1.96462	0.0501396	0.212062	FALSE	PGBD5
ENSG00000177628	rs2009578	0.163709	0.0178407	9.17615	0.0134682	0.0312848	0.430502	-0.0295062	0.0271465	-1.08693	0.27847	0.5729	FALSE	GBA
ENSG00000177868	rs2816599	0.322772	0.0125402	25.739	0.0632478	0.0240899	2.62549	-0.0325142	0.0198019	-1.64197	0.101729	0.32728	FALSE	SVBP
ENSG00000178028	rs12419	0.0360762	0.0090136	4.00242	0.0493495	0.0175824	2.80676	-0.0163458	0.0136514	-1.19737	0.23141	0.52018	FALSE	DMAP1
ENSG00000178028	rs4660766	-0.0265892	0.00971	-2.73833	0.0470167	0.0167909	2.80013	-0.0166638	0.0146203	-1.13977	0.254647	0.548576	FALSE	DMAP1
ENSG00000178096	rs77644650	0.136873	0.0262829	5.20767	-0.00247387	0.0327541	-0.0755285	-0.0774999	0.0400247	-1.9363	0.0531096	0.219257	FALSE	BOLA1
ENSG00000179051	rs12077703	0.0959717	0.0118457	8.10182	-0.0123328	0.0240923	-0.511897	0.0494056	0.017675	2.79523	0.00543638	0.0457765	TRUE	RCC2
ENSG00000179163	rs35385477	-0.212902	0.0190249	-11.1907	0.0171521	0.0423536	0.404973	-0.0479497	0.0295206	-1.62428	0.105864	0.3339	FALSE	FUCA1
ENSG00000179163	rs2502973	-0.161478	0.025665	-6.29176	-0.0366305	0.0400784	-0.91397	0.0503595	0.0429972	1.17123	0.243169	0.535467	FALSE	FUCA1
ENSG00000179403	rs3813208	0.220791	0.0230633	9.57329	-0.0302041	0.0212341	-1.42244	-0.0158861	0.0261128	-0.608364	0.543061	0.784982	FALSE	VWA1
ENSG00000179743	rs4661346	-0.0585673	0.0145497	-4.02533	0.0134298	0.0269108	0.49905	-0.0200786	0.0217471	-0.923277	0.35599	0.647683	FALSE	AL450998.2
ENSG00000179743	rs848302	0.0567206	0.0177504	3.19545	-0.00621475	0.0248891	-0.249698	0.0241467	0.0264885	0.911591	0.362464	0.65388	FALSE	AL450998.2
ENSG00000179862	rs35873233	0.521474	0.0342859	15.2096	-0.107734	0.0401631	-2.68241	0.202809	0.0519663	3.9027	0.00010249	0.00199724	TRUE	CITED4
ENSG00000179902	rs507482	0.198961	0.0162997	12.2064	-0.00961239	0.0202584	-0.47449	-0.0173679	0.0219321	-0.791896	0.428549	0.707461	FALSE	C1orf194
ENSG00000179902	rs682288	-0.0907908	0.010255	-8.85332	-0.0294425	0.0219269	-1.34276	0.0210955	0.016873	1.25025	0.211433	0.495361	FALSE	C1orf194
ENSG00000180198	rs12131711	-0.0912467	0.0151719	-6.01421	0.0538522	0.0300998	1.78912	0.00125995	0.0225708	0.0558224	0.955521	0.982122	FALSE	RCC1
ENSG00000181218	rs1925722	-0.1146	0.0308759	-3.71162	-0.0182251	0.0441215	-0.413066	0.0354797	0.0464512	0.763807	0.445797	0.721273	FALSE	H2AW
ENSG00000181754	rs529773	-0.105646	0.0171886	-6.14627	-0.00736283	0.0395019	-0.186392	0.00688053	0.0270699	0.254177	0.799425	0.918993	FALSE	AMIGO1
ENSG00000181873	rs72757824	0.0909785	0.0189178	4.80913	0.0165748	0.0376428	0.440318	0.0346547	0.0285362	1.21441	0.224882	0.51163	FALSE	IBA57
ENSG00000182118	rs4378192	-0.113232	0.036739	-3.08208	0.500817	0.0678425	7.38206	-0.713094	0.051045	-13.9699	2.75302e-39	5.09663e-36	TRUE	FAM89A
ENSG00000182118	rs1321130	0.0911475	0.0435613	2.09239	-0.121626	0.0728559	-1.6694	0.222105	0.0583407	3.80703	0.000150916	0.00273528	TRUE	FAM89A
ENSG00000182134	rs3748612	0.124913	0.0161399	7.73937	0.0295863	0.0313782	0.942892	-0.0119945	0.0258289	-0.464383	0.642875	0.843818	FALSE	TDRKH
ENSG00000182183	rs546662	0.114158	0.0274682	4.15601	0.00825628	0.0398931	0.20696	0.0854058	0.0421631	2.02561	0.0431857	0.192981	FALSE	SHISAL2A
ENSG00000182749	rs10449775	-0.0946228	0.023022	-4.11011	-0.0496802	0.0510389	-0.973379	0.0238969	0.0352728	0.677487	0.498223	0.75647	FALSE	PAQR7
ENSG00000182827	rs2306120	0.0510982	0.00969726	5.26935	-0.0114026	0.0221497	-0.514796	-0.000680101	0.0146803	-0.0463276	0.963065	0.985266	FALSE	ACBD3
ENSG00000183347	rs9428021	0.127792	0.0355651	3.59319	-0.0514248	0.0696959	-0.737846	0.0322406	0.0517092	0.623499	0.53444	0.779457	FALSE	GBP6
ENSG00000183386	rs35655346	0.477907	0.0388375	12.3053	0.0362854	0.0411697	0.881362	0.0434455	0.0497519	0.873243	0.382894	0.669152	FALSE	FHL3
ENSG00000183386	rs111501991	0.432415	0.036148	11.9623	0.0335359	0.0410273	0.817403	0.0608898	0.0542659	1.12206	0.262102	0.556088	FALSE	FHL3
ENSG00000183386	rs4072980	0.272421	0.0280455	9.71352	0.095603	0.0481812	1.98424	-0.0616873	0.0358149	-1.72239	0.0856587	0.293146	FALSE	FHL3
ENSG00000183431	rs28545785	0.292586	0.0272198	10.749	0.0627825	0.0304458	2.06211	0.110667	0.0360715	3.068	0.00228432	0.0237771	TRUE	SF3A3
ENSG00000183431	rs4072980	0.184627	0.0196121	9.4139	0.0624286	0.0358134	1.74316	0.0354644	0.0260273	1.36258	0.175154	0.445988	FALSE	SF3A3
ENSG00000183431	rs111501991	0.141672	0.0254674	5.56287	0.0851986	0.0305083	2.79264	0.0240116	0.0394439	0.608753	0.54296	0.784982	FALSE	SF3A3
ENSG00000183520	rs4072980	0.0361975	0.00950601	3.80786	-0.0172822	0.0212848	-0.811951	0.0242038	0.0148354	1.63148	0.103184	0.32935	FALSE	UTP11
ENSG00000183598	rs11205310	1.11539	0.0684121	16.3039	0.0287469	0.0310957	0.924465	0.0703941	0.0379012	1.85731	0.0641843	0.246449	FALSE	H3C13
ENSG00000183598	rs12023231	-1.14209	0.0680075	-16.7936	0.0338647	0.0310581	1.09037	0.0510423	0.0387987	1.31557	0.18881	0.465169	FALSE	H3C13
ENSG00000183682	rs2275767	0.103287	0.0216232	4.77667	-0.00793716	0.0388603	-0.204249	-0.0450616	0.0306023	-1.47249	0.147949	0.40522	FALSE	BMP8A
ENSG00000183726	rs1293259	0.210597	0.011644	18.0862	0.0342469	0.0149153	2.2961	-0.056785	0.0161163	-3.52344	0.000453562	0.00669104	TRUE	TMEM50A
ENSG00000183726	rs3093614	0.144288	0.00857798	16.8207	0.00621567	0.0176095	0.352972	0.0108283	0.0119225	0.908229	0.3639	0.654887	FALSE	TMEM50A
ENSG00000183780	rs594657	0.163962	0.00948357	17.289	0.069306	0.0187552	3.6953	-0.0834733	0.0143943	-5.79905	9.42228e-09	6.52959e-07	TRUE	SLC35F3
ENSG00000183814	rs10915936	0.0555899	0.0149535	3.71752	0.0578816	0.029526	1.96036	-0.00423335	0.0228347	-0.185391	0.853026	0.940114	FALSE	LIN9
ENSG00000184005	rs1251490	-0.179814	0.0195159	-9.21372	-0.0463961	0.0440483	-1.0533	-0.00264168	0.0278383	-0.0948938	0.924488	0.972519	FALSE	ST6GALNAC3
ENSG00000184005	rs1344929	-0.101841	0.0190153	-5.35574	-0.0767816	0.0408728	-1.87855	0.0342977	0.0287524	1.19286	0.233172	0.522951	FALSE	ST6GALNAC3
ENSG00000184292	rs12068597	1.29894	0.0472062	27.5162	-0.220745	0.0661372	-3.33768	0.434561	0.0702613	6.18493	1.01605e-09	8.49481e-08	TRUE	TACSTD2
ENSG00000184313	rs746503	-0.046947	0.00950578	-4.93879	-0.0110009	0.0194217	-0.566421	0.0329504	0.0147012	2.24134	0.0252744	0.135848	FALSE	MROH7
ENSG00000184389	rs10429859	0.336405	0.0230232	14.6116	-0.0206107	0.0403997	-0.510171	0.055619	0.0364818	1.52457	0.127646	0.372223	FALSE	A3GALT2
ENSG00000184677	rs55691792	0.17902	0.0157034	11.4001	-0.116774	0.0302689	-3.85787	0.084877	0.0205016	4.14001	3.87523e-05	0.000893578	TRUE	ZBTB40
ENSG00000184677	rs881646	0.119647	0.0155423	7.69813	-0.0210136	0.0289527	-0.72579	-0.0320063	0.0212846	-1.50373	0.132948	0.380922	FALSE	ZBTB40
ENSG00000185155	rs10799347	-0.036355	0.0140032	-2.59618	0.0128887	0.0278738	0.462395	-0.0218685	0.0212978	-1.02679	0.304797	0.599667	FALSE	MIXL1
ENSG00000185278	rs10912824	-0.0482824	0.0120705	-4.00004	0.0218214	0.0260262	0.838441	0.000721884	0.0184677	0.0390891	0.968836	0.987972	FALSE	ZBTB37
ENSG00000185420	rs6673291	-0.0523473	0.0166238	-3.14894	0.0135463	0.0335231	0.404088	-0.0273465	0.0248005	-1.10266	0.270362	0.563283	FALSE	SMYD3
ENSG00000185436	rs59960858	0.0919188	0.0279278	3.29131	0.0492828	0.0376593	1.30865	0.0200484	0.0432057	0.464023	0.642683	0.843737	FALSE	IFNLR1
ENSG00000185495	rs4653899	0.108865	0.0248808	4.37546	0.0112362	0.032744	0.343153	-0.0286468	0.0370364	-0.773478	0.439673	0.716727	FALSE	AC138393.1
ENSG00000185495	rs7528514	-0.0836236	0.0191582	-4.36491	-0.0145106	0.0362667	-0.400109	0.0250876	0.0285766	0.877908	0.380185	0.6675	FALSE	AC138393.1
ENSG00000185499	rs11264341	0.185831	0.0249033	7.4621	-0.133747	0.0538085	-2.48561	0.062401	0.0366543	1.70242	0.0890621	0.300483	FALSE	MUC1
ENSG00000185499	rs822478	0.115363	0.0277835	4.15221	-0.0912109	0.0504435	-1.80818	0.0184971	0.0402145	0.45996	0.646005	0.846146	FALSE	MUC1
ENSG00000186063	rs2936033	-0.0364301	0.0140933	-2.58493	0.0386639	0.0260398	1.4848	-0.0255058	0.0210661	-1.21075	0.226412	0.513795	FALSE	AIDA
ENSG00000186207	rs16834090	-0.0908858	0.0148035	-6.13947	-0.0257014	0.0286326	-0.897626	0.0368224	0.0223624	1.64662	0.099947	0.323318	FALSE	LCE5A
ENSG00000186283	rs2152320	-0.083158	0.0117018	-7.10645	0.0747128	0.0276065	2.70635	-0.0621124	0.017822	-3.48516	0.000516021	0.00738908	TRUE	TOR3A
ENSG00000186283	rs61823786	0.0543488	0.013254	4.10055	0.0175304	0.0252041	0.695539	-0.00543637	0.0183081	-0.296938	0.766753	0.905115	FALSE	TOR3A
ENSG00000186283	rs2636278	0.0608659	0.0131953	4.6127	0.0371291	0.0261747	1.41851	-0.0297793	0.0189851	-1.56857	0.117027	0.354584	FALSE	TOR3A
ENSG00000186301	rs761421	-0.08599	0.0164732	-5.21999	0.0144054	0.0391713	0.367754	-0.000804079	0.0257136	-0.0312706	0.975058	0.990419	FALSE	MST1P2
ENSG00000186301	rs157252	-0.104113	0.0170587	-6.10324	0.00666723	0.0381004	0.174991	0.00833806	0.0262102	0.318123	0.751276	0.897638	FALSE	MST1P2
ENSG00000186301	rs2670495	0.0638032	0.0177956	3.58534	0.00522374	0.0359268	0.1454	0.0124398	0.0267691	0.464708	0.642194	0.843373	FALSE	MST1P2
ENSG00000186364	rs17354594	0.110473	0.0149544	7.38731	0.0145544	0.0332206	0.438114	-0.00606672	0.023492	-0.258247	0.796998	0.917989	FALSE	NUDT17
ENSG00000186409	rs139704890	-0.0743102	0.0155102	-4.79106	-0.00616575	0.0319252	-0.193131	-0.00533834	0.022775	-0.234394	0.814777	0.925146	FALSE	CCDC30
ENSG00000186715	rs761422	0.14819	0.0148516	9.97803	0.102092	0.0352653	2.89497	-0.0587981	0.0226754	-2.59304	0.0096885	0.0697906	FALSE	MST1L
ENSG00000186891	rs6697886	-0.293222	0.0402374	-7.2873	-0.014228	0.0523306	-0.271887	0.0626569	0.0599734	1.04474	0.296315	0.589893	FALSE	TNFRSF18
ENSG00000187010	rs644592	0.835119	0.0355075	23.5195	-0.0168135	0.0435816	-0.385792	-0.0576042	0.0482282	-1.19441	0.232979	0.52271	FALSE	RHD
ENSG00000187010	rs614997	0.728395	0.0255479	28.511	-0.036192	0.0508764	-0.711372	0.000854048	0.0345837	0.0246951	0.980334	0.992589	FALSE	RHD
ENSG00000187173	rs1781419	-0.0493385	0.0135588	-3.63884	0.0160511	0.0265811	0.603855	0.00836986	0.0218576	0.382926	0.703865	0.875167	FALSE	LCE2A
ENSG00000187513	rs9425913	-0.0815642	0.017221	-4.73634	0.0263257	0.0340201	0.773826	-0.00112616	0.0276635	-0.0407092	0.967537	0.987688	FALSE	GJA4
ENSG00000187583	rs28731045	-0.0452432	0.022885	-1.97698	0.0272799	0.0358137	0.761718	-0.0899081	0.0370027	-2.42977	0.0155446	0.0971274	FALSE	PLEKHN1
ENSG00000187608	rs3128117	0.190598	0.0443776	4.29492	0.127102	0.0892701	1.42379	-0.0652562	0.0658413	-0.991114	0.321858	0.615945	FALSE	ISG15
ENSG00000187800	rs6677442	0.149003	0.0276044	5.3978	-0.0356365	0.0344951	-1.03309	0.0220043	0.0423206	0.519942	0.603182	0.821482	FALSE	PEAR1
ENSG00000187862	rs7538961	0.167287	0.0195998	8.5351	0.080766	0.033808	2.38896	-0.0372636	0.0277537	-1.34265	0.179669	0.453248	FALSE	TTC24
ENSG00000187980	rs2005393	-0.0614725	0.0151708	-4.05202	0.00291036	0.0325017	0.0895447	-0.0127423	0.0233147	-0.546536	0.585692	0.811937	FALSE	PLA2G2C
ENSG00000188157	rs3128117	0.155632	0.0308793	5.04	0.0502262	0.0642095	0.782224	-0.0107782	0.0469794	-0.229425	0.818827	0.926164	FALSE	AGRN
ENSG00000188290	rs3128117	0.376109	0.0518511	7.25365	-0.0549345	0.0934837	-0.587638	0.00742593	0.0688503	0.107856	0.914118	0.968978	FALSE	HES4
ENSG00000188290	rs7526076	-0.319971	0.0568839	-5.62498	-0.0898493	0.0861986	-1.04235	0.0729313	0.0758986	0.960905	0.338684	0.631343	FALSE	HES4
ENSG00000188295	rs2270616	0.134746	0.0157064	8.57908	-0.0503045	0.0333399	-1.50884	0.0397465	0.0246393	1.61313	0.107526	0.336741	FALSE	ZNF669
ENSG00000188404	rs2223286	-0.197555	0.0147661	-13.379	-0.0053904	0.0266164	-0.202522	0.0158017	0.0216315	0.730492	0.465337	0.733703	FALSE	SELL
ENSG00000188404	rs3917775	-0.139602	0.0131685	-10.6012	-0.0189041	0.0291844	-0.647746	0.0269798	0.0202573	1.33186	0.185984	0.461848	FALSE	SELL
ENSG00000188529	rs519202	-0.0292289	0.00901148	-3.24352	-0.0105492	0.0190391	-0.554077	-0.0041848	0.0136482	-0.30662	0.759572	0.901665	FALSE	SRSF10
ENSG00000188585	rs12065736	0.0620244	0.0155193	3.99659	0.0036003	0.0192024	0.187493	-0.0195878	0.0245078	-0.799247	0.424445	0.703824	FALSE	CLEC20A
ENSG00000188610	rs6683357	0.079748	0.0152443	5.23133	0.0484592	0.0327049	1.48171	0.000943137	0.0229624	0.0410731	0.967272	0.987637	FALSE	FAM72B
ENSG00000188641	rs1356918	-0.0932419	0.0178677	-5.21847	0.0279914	0.0304067	0.920567	0.0273673	0.0288097	0.949934	0.342581	0.634669	FALSE	DPYD
ENSG00000188761	rs17464525	0.149647	0.0317169	4.7182	-0.100541	0.0472972	-2.12573	0.044713	0.051633	0.865978	0.386955	0.67252	FALSE	BCL2L15
ENSG00000188976	rs2272757	-0.0710649	0.00918396	-7.73794	-0.017433	0.0190108	-0.917004	0.00271217	0.0140986	0.192372	0.847515	0.937592	FALSE	NOC2L
ENSG00000189171	rs7345	0.150255	0.014558	10.3211	-0.0105293	0.0338412	-0.311139	-0.000189449	0.0226144	-0.00837738	0.993321	0.997632	FALSE	S100A13
ENSG00000189337	rs6691090	-0.222857	0.061749	-3.60908	-0.0806552	0.0742698	-1.08598	-0.00199939	0.0701633	-0.0284962	0.977312	0.991001	FALSE	KAZN
ENSG00000189339	rs28635343	0.16954	0.0306709	5.52773	0.0479556	0.0330985	1.44888	-0.0173488	0.0372825	-0.465333	0.642158	0.843373	FALSE	SLC35E2B
ENSG00000189339	rs7796	-0.101495	0.0225386	-4.50319	0.0323821	0.03905	0.829247	0.0107254	0.0262935	0.407911	0.684585	0.867378	FALSE	SLC35E2B
ENSG00000196187	rs56108141	0.11412	0.0204314	5.58555	0.0710448	0.0235733	3.01378	-0.0187663	0.0315584	-0.594654	0.553175	0.792613	FALSE	TMEM63A
ENSG00000196189	rs2248273	0.109583	0.0183149	5.98327	0.0385647	0.0278051	1.38696	-0.0453213	0.025396	-1.78459	0.0749061	0.269342	FALSE	SEMA4A
ENSG00000196189	rs11264435	0.0942063	0.0184787	5.09811	0.032081	0.0276003	1.16234	-0.033666	0.0251835	-1.33683	0.181539	0.455658	FALSE	SEMA4A
ENSG00000196242	rs12045700	-0.0554381	0.0136904	-4.04941	-0.00468291	0.0188849	-0.247971	-0.0461028	0.0201586	-2.28701	0.0224134	0.125513	FALSE	OR2C3
ENSG00000196242	rs12141850	0.05734	0.0107554	5.33128	-0.0181221	0.0198725	-0.911918	-0.00398471	0.0162509	-0.245199	0.806439	0.921249	FALSE	OR2C3
ENSG00000196352	rs10864181	-0.319368	0.015019	-21.2642	-0.0872389	0.0283776	-3.07421	0.0735781	0.0222652	3.30463	0.00100565	0.0126281	TRUE	CD55
ENSG00000196369	rs6670984	0.077728	0.0213636	3.63835	-0.108018	0.0427497	-2.52674	-0.0015556	0.0309523	-0.0502579	0.959951	0.983633	FALSE	SRGAP2B
ENSG00000196369	rs1298954	-0.0707549	0.0223481	-3.16603	-0.116554	0.0432243	-2.69648	0.0102378	0.0316741	0.323222	0.746547	0.895268	FALSE	SRGAP2B
ENSG00000196418	rs28830522	-0.0787562	0.018128	-4.34445	0.046922	0.0297608	1.57663	0.0123109	0.0271183	0.45397	0.65075	0.848666	FALSE	ZNF124
ENSG00000196505	rs12142301	0.0491982	0.0101243	4.85943	-0.0273812	0.0225801	-1.21263	0.000388077	0.0148932	0.0260573	0.979251	0.991802	FALSE	GDAP2
ENSG00000196890	rs190251	-0.0549704	0.0113461	-4.84487	-0.032685	0.0247283	-1.32177	0.0418853	0.0180435	2.32135	0.0204789	0.118049	FALSE	H2BU1
ENSG00000197147	rs77985109	-0.323863	0.0410471	-7.89003	-0.0305217	0.0349322	-0.873741	-0.0371844	0.0579777	-0.641356	0.521355	0.770029	FALSE	LRRC8B
ENSG00000197147	rs12118131	-0.528531	0.0194004	-27.2434	-0.0929942	0.0411552	-2.2596	0.0697098	0.0281805	2.47369	0.0136222	0.0890493	FALSE	LRRC8B
ENSG00000197323	rs11803022	-0.0908676	0.0154418	-5.88454	-0.00897293	0.0171832	-0.522191	0.0181241	0.0225091	0.805191	0.42083	0.700996	FALSE	TRIM33
ENSG00000197323	rs3827735	0.0567318	0.0132904	4.26864	-0.0110667	0.0173231	-0.638839	0.0229541	0.0205836	1.11517	0.265974	0.559712	FALSE	TRIM33
ENSG00000197403	rs2564856	-0.186452	0.0242381	-7.6925	-0.0399104	0.0548575	-0.727528	0.0296103	0.0370026	0.800223	0.423881	0.703339	FALSE	OR6N1
ENSG00000197403	rs1864346	0.135242	0.0271271	4.9855	0.0121238	0.049676	0.244057	-0.0420881	0.0392564	-1.07213	0.284059	0.578321	FALSE	OR6N1
ENSG00000197429	rs61784821	-0.134953	0.014571	-9.26176	0.0150811	0.0289467	0.520996	0.0295039	0.0230918	1.27768	0.201675	0.481864	FALSE	IPP
ENSG00000197520	rs28765200	-0.120176	0.0223049	-5.38787	-0.0543558	0.0417113	-1.30314	0.0400585	0.0321664	1.24535	0.213305	0.497699	FALSE	FAM177B
ENSG00000197568	rs111723337	-0.0983303	0.0159288	-6.17312	0.0065515	0.0256227	0.255691	0.0439043	0.0250906	1.74984	0.0804306	0.282619	FALSE	HHLA3
ENSG00000197622	rs12039522	0.0327595	0.00894578	3.662	0.0422088	0.0166446	2.53588	-0.00974381	0.0136412	-0.714293	0.476166	0.741148	FALSE	CDC42SE1
ENSG00000197747	rs3007690	0.133815	0.03448	3.88095	0.0530387	0.0375623	1.41202	0.0321754	0.0551744	0.583158	0.559881	0.796062	FALSE	S100A10
ENSG00000197780	rs28522171	0.0707967	0.0185051	3.8258	-0.00230573	0.0274824	-0.0838983	0.00289632	0.0280597	0.10322	0.917793	0.970509	FALSE	TAF13
ENSG00000197780	rs12025134	-0.0414438	0.0149549	-2.77125	0.0281741	0.0328892	0.856636	-0.0303275	0.0214197	-1.41587	0.157072	0.418753	FALSE	TAF13
ENSG00000197852	rs2477429	0.0640911	0.0155829	4.1129	0.024432	0.0293294	0.833022	0.0274751	0.0228858	1.20053	0.234743	0.524488	FALSE	INKA2
ENSG00000197959	rs61807784	0.090166	0.0224106	4.02336	0.033759	0.0417916	0.807793	-0.00651845	0.0334134	-0.195085	0.845404	0.937457	FALSE	DNM3
ENSG00000197959	rs60302909	-0.0649521	0.025048	-2.5931	0.0486211	0.04024	1.20828	-0.04098	0.0369117	-1.11022	0.267957	0.56132	FALSE	DNM3
ENSG00000197982	rs61776676	0.0888567	0.019379	4.58521	-0.0196037	0.026856	-0.729953	0.087531	0.0321876	2.7194	0.00666769	0.0533045	FALSE	C1orf122
ENSG00000197989	rs1342086	-0.0908389	0.0148161	-6.13111	-0.0177069	0.0255497	-0.693037	0.0256193	0.0224568	1.14082	0.254152	0.548285	FALSE	SNHG12
ENSG00000198160	rs17497828	0.0406878	0.00827035	4.91972	-0.003374	0.013971	-0.2415	-0.00307375	0.0120829	-0.25439	0.799362	0.918993	FALSE	MIER1
ENSG00000198162	rs1146300	-0.058185	0.0170119	-3.42026	0.0179919	0.0399596	0.450252	-0.0415825	0.0263264	-1.5795	0.114583	0.349455	FALSE	MAN1A2
ENSG00000198198	rs11210850	0.0362144	0.0104118	3.47819	0.00798369	0.0210016	0.380147	0.030101	0.0159265	1.89	0.0599071	0.2364	FALSE	SZT2
ENSG00000198468	rs963328	0.656036	0.0179985	36.4494	0.146831	0.0417412	3.51766	-0.091019	0.0261109	-3.48586	0.000515127	0.00738443	TRUE	FLVCR1-DT
ENSG00000198468	rs10746440	-0.0801156	0.0185781	-4.31238	0.0287408	0.0398104	0.721942	0.0274008	0.0275232	0.995551	0.319883	0.613955	FALSE	FLVCR1-DT
ENSG00000198483	rs6670984	-0.301752	0.0382944	-7.8798	-0.0134857	0.0413057	-0.326486	0.052085	0.0297704	1.74956	0.0809367	0.283782	FALSE	ANKRD35
ENSG00000198483	rs1819347	-0.14517	0.0387072	-3.75046	-0.0211915	0.0421444	-0.50283	0.0579768	0.0295384	1.96276	0.0502174	0.212114	FALSE	ANKRD35
ENSG00000198492	rs9426392	-0.0335574	0.0100389	-3.34274	0.00567408	0.0172839	0.328288	-0.00349013	0.0154296	-0.226197	0.821209	0.92685	FALSE	YTHDF2
ENSG00000198625	rs4252718	0.122556	0.0106111	11.5498	0.0881638	0.0228445	3.85931	-0.026672	0.016808	-1.58686	0.112946	0.346949	FALSE	MDM4
ENSG00000198626	rs790899	-0.102783	0.0162877	-6.31047	0.0143069	0.032627	0.438498	-0.0331598	0.0245818	-1.34896	0.177608	0.449712	FALSE	RYR2
ENSG00000198715	rs949464	0.746162	0.0185367	40.2531	-0.0959792	0.0398293	-2.40976	0.100246	0.027565	3.63673	0.000299271	0.00471234	TRUE	GLMP
ENSG00000198734	rs1894702	-0.285958	0.0265148	-10.7848	-0.0398444	0.0487882	-0.816682	-0.00657271	0.0400834	-0.163976	0.870007	0.947409	FALSE	F5
ENSG00000198771	rs12405196	0.145062	0.0219684	6.60319	0.0856471	0.0278985	3.06996	-0.00592567	0.0267715	-0.221343	0.824833	0.927946	FALSE	RCSD1
ENSG00000198771	rs4657688	-0.0596221	0.0196845	-3.02889	0.103633	0.0306635	3.37968	-0.0283889	0.0236154	-1.20214	0.229526	0.517743	FALSE	RCSD1
ENSG00000198793	rs2300092	0.0920648	0.011523	7.98965	-0.0468676	0.0214893	-2.18098	0.0896353	0.0175832	5.09777	4.41251e-07	1.89972e-05	TRUE	MTOR
ENSG00000198860	rs6700096	-0.0531049	0.0119991	-4.42576	0.0202878	0.0250122	0.811115	-0.00286063	0.0180586	-0.158408	0.874172	0.949652	FALSE	TSEN15
ENSG00000198890	rs17496332	-0.246061	0.0153746	-16.0044	-0.00322733	0.0330268	-0.0977184	0.0290013	0.0231381	1.2534	0.211501	0.495361	FALSE	PRMT6
ENSG00000198892	rs10920269	-0.166966	0.0281215	-5.93731	0.0170944	0.0429585	0.397928	0.0590275	0.0414864	1.42282	0.155048	0.416402	FALSE	SHISA4
ENSG00000198892	rs41304257	0.122185	0.0250054	4.88635	0.045796	0.0437836	1.04596	-0.00815949	0.0372423	-0.219092	0.826667	0.928961	FALSE	SHISA4
ENSG00000198912	rs4075974	-0.125749	0.0121092	-10.3846	-0.0113759	0.0225164	-0.50523	-0.00205298	0.019144	-0.107239	0.914631	0.96907	FALSE	C1orf174
ENSG00000198912	rs9286791	0.0371066	0.0108673	3.41453	-0.0169603	0.0246807	-0.687187	0.00484906	0.0161753	0.299781	0.764366	0.903767	FALSE	C1orf174
ENSG00000198929	rs60441301	-0.144485	0.0336429	-4.29465	-0.0423662	0.0454722	-0.931694	-0.115638	0.0528096	-2.18972	0.0287984	0.147857	FALSE	NOS1AP
ENSG00000198929	rs7524328	0.128366	0.0399318	3.21462	-0.0895802	0.0448492	-1.99736	0.0700975	0.0577288	1.21425	0.225348	0.512151	FALSE	NOS1AP
ENSG00000198929	rs16857031	0.130496	0.0357536	3.64986	-0.0705494	0.0461801	-1.5277	-0.011958	0.0505234	-0.236682	0.813777	0.924637	FALSE	NOS1AP
ENSG00000198952	rs949464	0.589324	0.0125679	46.8912	-0.0592499	0.0277804	-2.13279	0.109081	0.0190043	5.73982	1.32361e-08	8.84158e-07	TRUE	SMG5
ENSG00000201544	rs11119888	0.0353528	0.0095506	3.70163	-0.00590565	0.0156083	-0.378366	0.0358521	0.0156882	2.2853	0.0225261	0.125741	FALSE	SNORA16B
ENSG00000203288	rs17568246	-0.053692	0.0138909	-3.86528	0.0236005	0.0207112	1.13951	0.0156672	0.0213516	0.733771	0.463162	0.73188	FALSE	TDRKH-AS1
ENSG00000203666	rs1196365	0.225104	0.0297583	7.5644	0.0556503	0.0632407	0.879976	-0.043249	0.0450158	-0.960753	0.337482	0.630177	FALSE	EFCAB2
ENSG00000203667	rs10927331	0.0765518	0.0170233	4.49687	0.00543781	0.0226052	0.240556	-0.0118003	0.0277305	-0.425533	0.671179	0.859637	FALSE	COX20
ENSG00000203668	rs594163	0.0570601	0.0160223	3.56128	-0.0581228	0.0365027	-1.59229	0.0400718	0.0252278	1.5884	0.113918	0.348422	FALSE	CHML
ENSG00000203697	rs4653520	-0.0593355	0.0116892	-5.07611	0.00227045	0.0192995	0.117643	0.0359371	0.0187845	1.91313	0.0560119	0.22676	FALSE	CAPN8
ENSG00000203697	rs73124884	-0.0420317	0.0125382	-3.35228	0.0147903	0.0194302	0.761202	0.00150731	0.0215488	0.0699486	0.944235	0.978571	FALSE	CAPN8
ENSG00000203705	rs11120005	0.0602281	0.0142841	4.21646	-0.0258881	0.028487	-0.908771	0.0380559	0.0211938	1.79562	0.0729836	0.265873	FALSE	TATDN3
ENSG00000203710	rs10863451	0.0895485	0.0208629	4.29224	-0.0913304	0.042871	-2.13035	-0.0362525	0.0280282	-1.29343	0.198633	0.478278	FALSE	CR1
ENSG00000203710	rs6661489	-0.0904775	0.0261459	-3.46049	-0.121009	0.0361146	-3.35069	-0.0112755	0.0377987	-0.298303	0.765638	0.90445	FALSE	CR1
ENSG00000203721	rs12141206	0.103591	0.0191705	5.40366	0.0679764	0.0377683	1.79983	-0.0182026	0.0306808	-0.59329	0.553515	0.792613	FALSE	LINC00862
ENSG00000203739	rs61826764	-0.0783004	0.0177725	-4.4057	0.0300567	0.028535	1.05333	-0.0182563	0.0288126	-0.633622	0.526951	0.773538	FALSE	AL645568.1
ENSG00000203747	rs1340976	0.2317	0.0418284	5.53929	0.126637	0.0602588	2.10155	-0.0467676	0.0606527	-0.771072	0.440767	0.717755	FALSE	FCGR3A
ENSG00000203747	rs4656336	0.143475	0.0357249	4.01609	0.117599	0.067234	1.74911	-0.0119462	0.0517042	-0.231048	0.817285	0.925884	FALSE	FCGR3A
ENSG00000203757	rs2435282	0.185194	0.0164539	11.2553	0.0397547	0.0379637	1.04718	-0.0502804	0.0255486	-1.96803	0.049546	0.210411	FALSE	OR6K3
ENSG00000203757	rs857869	-0.086818	0.0163006	-5.32608	-0.0226062	0.0382828	-0.590506	0.0174605	0.0256217	0.681474	0.495922	0.754567	FALSE	OR6K3
ENSG00000203761	rs12024187	-0.0997204	0.0168141	-5.93076	-0.0338899	0.0301512	-1.124	0.0397707	0.0265301	1.49908	0.13414	0.38289	FALSE	MSTO2P
ENSG00000203782	rs11205251	0.095296	0.0137319	6.93978	-0.0201483	0.0299366	-0.673032	0.055141	0.0215673	2.55669	0.0115552	0.078943	FALSE	LOR
ENSG00000203804	rs11204701	-0.1233	0.0388108	-3.17695	0.055342	0.0621826	0.889992	-0.0473163	0.0583185	-0.811342	0.417357	0.699725	FALSE	ADAMTSL4-AS1
ENSG00000203814	rs11205310	1.26491	0.113799	11.1153	-0.0493518	0.0578936	-0.852456	0.201017	0.0670658	2.99731	0.0030332	0.0292247	TRUE	H2BC18
ENSG00000203814	rs12023231	-1.40341	0.112422	-12.4835	-0.0507162	0.0578021	-0.877412	0.213673	0.0687911	3.10611	0.00210628	0.0224297	TRUE	H2BC18
ENSG00000203965	rs3009573	-0.0848054	0.0217983	-3.89047	0.141031	0.0384063	3.67209	-0.0916464	0.0300938	-3.04536	0.00242809	0.0248543	TRUE	EFCAB7
ENSG00000203965	rs217489	-0.0929448	0.0207022	-4.48961	0.0554328	0.0409371	1.3541	0.0488277	0.0297987	1.63858	0.101851	0.327515	FALSE	EFCAB7
ENSG00000204060	rs35201793	0.0619119	0.0180002	3.43951	-0.0115188	0.0192359	-0.598817	0.0316671	0.0262495	1.20639	0.227936	0.515815	FALSE	FOXO6
ENSG00000204060	rs7543690	0.0551084	0.014235	3.87133	-0.00217979	0.0198989	-0.109543	-0.00885903	0.0211085	-0.419691	0.6748	0.861805	FALSE	FOXO6
ENSG00000204084	rs12739026	-0.11752	0.0218296	-5.38353	-0.0110016	0.0219663	-0.500838	-0.0163322	0.0250023	-0.653228	0.514079	0.765251	FALSE	INPP5B
ENSG00000204084	rs12751325	-0.13445	0.0149547	-8.99047	-0.0229554	0.0232686	-0.986539	0.0141083	0.0194612	0.724946	0.468637	0.736129	FALSE	INPP5B
ENSG00000204084	rs7555461	0.532115	0.0555443	9.58001	-0.0426579	0.0255754	-1.66793	0.0342751	0.0185813	1.8446	0.0674764	0.253125	FALSE	INPP5B
ENSG00000204084	rs10890238	-0.368988	0.0532851	-6.9248	-0.0416914	0.0257873	-1.61674	0.0321575	0.0185158	1.73676	0.0848487	0.291427	FALSE	INPP5B
ENSG00000204084	rs11264103	0.149917	0.0152694	9.81818	-0.0125863	0.024364	-0.516592	-0.0041584	0.0180142	-0.23084	0.817713	0.926127	FALSE	INPP5B
ENSG00000204138	rs4908398	-0.107817	0.0141183	-7.63671	-0.0297306	0.0252522	-1.17735	0.0081223	0.0213662	0.380148	0.704696	0.875987	FALSE	PHACTR4
ENSG00000204160	rs17162315	0.176842	0.0145742	12.1339	-0.0179719	0.0176814	-1.01643	0.0300569	0.0210696	1.42655	0.153968	0.41456	FALSE	ZDHHC18
ENSG00000204859	rs1043681	0.0530233	0.0121178	4.37565	-0.0188568	0.022189	-0.849826	0.0261614	0.0170452	1.53483	0.126104	0.370086	FALSE	ZBTB48
ENSG00000204859	rs9787374	0.0449936	0.0126928	3.54482	-0.00298331	0.0214065	-0.139365	0.00236659	0.0196481	0.120449	0.904323	0.964934	FALSE	ZBTB48
ENSG00000205090	rs7366884	0.154295	0.0196452	7.85407	0.00895836	0.037475	0.239049	0.00236271	0.0305787	0.0772666	0.938734	0.976642	FALSE	TMEM240
ENSG00000207721	rs2300176	0.0878696	0.015795	5.56311	0.0240617	0.0278754	0.863188	-0.0433475	0.0246971	-1.75517	0.0798582	0.281065	FALSE	MIR186
ENSG00000213057	rs6425489	-0.0663051	0.0125953	-5.26429	-0.0019243	0.0306022	-0.0628812	0.002354	0.0191256	0.123081	0.902081	0.963867	FALSE	C1orf220
ENSG00000213064	rs10918855	-0.0538715	0.0128888	-4.17972	-0.00761601	0.0254574	-0.299167	0.000765434	0.0194267	0.0394011	0.968583	0.987869	FALSE	SFT2D2
ENSG00000213366	rs655315	-0.280281	0.0434108	-6.45649	0.117244	0.0867622	1.35133	-0.111864	0.056795	-1.96961	0.0491916	0.209527	FALSE	GSTM2
ENSG00000213625	rs10889549	0.106893	0.0138991	7.69062	-0.0092475	0.028057	-0.329597	0.0289162	0.0204839	1.41165	0.158341	0.42048	FALSE	LEPROT
ENSG00000213625	rs17127601	0.0816114	0.0219458	3.71876	0.0153811	0.0237197	0.648455	-0.00668335	0.0324831	-0.205749	0.836999	0.933609	FALSE	LEPROT
ENSG00000214837	rs4488015	-0.031806	0.0151143	-2.10436	0.0631671	0.0325835	1.93862	-0.0455056	0.0224963	-2.0228	0.0434646	0.193559	FALSE	LINC01347
ENSG00000215014	rs7366635	0.219867	0.012474	17.6261	-0.0349484	0.0262701	-1.33035	-0.0264697	0.0198587	-1.33291	0.182802	0.457235	FALSE	AL645728.1
ENSG00000215717	rs180029	0.129488	0.0149766	8.64597	-0.0119328	0.0182746	-0.652971	-0.000726227	0.0200669	-0.0361903	0.971137	0.988836	FALSE	TMEM167B
ENSG00000215790	rs28635343	-0.378739	0.055768	-6.79134	-0.0173119	0.0389746	-0.444183	-0.027382	0.0457907	-0.597982	0.550316	0.79088	FALSE	SLC35E2A
ENSG00000215817	rs11118367	-0.0465068	0.00854715	-5.44121	0.00274426	0.0205234	0.133714	0.0281213	0.0137367	2.04717	0.0409324	0.186055	FALSE	ZC3H11B
ENSG00000215845	rs2250304	-0.154717	0.0196633	-7.8683	-0.00529088	0.0315049	-0.167938	-0.0999943	0.0283961	-3.52141	0.000453656	0.00669104	TRUE	TSTD1
ENSG00000215845	rs6680969	0.0939824	0.0154924	6.06636	0.00484445	0.0357421	0.135539	-0.0640103	0.0237879	-2.69088	0.0072655	0.0565804	FALSE	TSTD1
ENSG00000215908	rs3738815	-0.106378	0.0249281	-4.26741	0.0409973	0.0323888	1.26579	-0.0226986	0.0348442	-0.651431	0.515376	0.766514	FALSE	CROCCP2
ENSG00000215908	rs41307763	0.118932	0.0306838	3.87604	0.0225534	0.0312808	0.720998	0.0511232	0.0417596	1.22423	0.22206	0.508713	FALSE	CROCCP2
ENSG00000215910	rs17037425	0.078798	0.0194836	4.04432	-0.0187013	0.0273239	-0.684429	0.0234905	0.032403	0.724948	0.46918	0.736358	FALSE	C1orf167
ENSG00000215912	rs897628	0.0531078	0.0125017	4.24806	0.00158166	0.0262956	0.0601492	-0.0102725	0.0200306	-0.51284	0.608092	0.824727	FALSE	TTC34
ENSG00000215914	rs7796	-0.0848924	0.0153666	-5.52449	0.00785971	0.0348064	0.225812	0.0308687	0.0225112	1.37126	0.17145	0.44091	FALSE	MMP23A
ENSG00000217801	rs7526076	0.0455382	0.0114477	3.97793	0.0497121	0.0211849	2.34658	-0.0136596	0.018544	-0.736608	0.462362	0.731503	FALSE	AL390719.1
ENSG00000218510	rs3117048	0.104656	0.0140074	7.47145	-0.060953	0.0269112	-2.26496	0.0697118	0.0216922	3.21368	0.0014054	0.0163783	TRUE	LINC00339
ENSG00000218510	rs2473321	0.0668662	0.015801	4.23177	-0.0431898	0.0256328	-1.68494	0.0569767	0.0240571	2.36839	0.0182838	0.109038	FALSE	LINC00339
ENSG00000219481	rs6698317	0.150989	0.0237285	6.36316	0.0695825	0.0398079	1.74796	-0.0874014	0.0334673	-2.61154	0.00933939	0.0682054	FALSE	NBPF1
ENSG00000221571	rs11118607	-0.0607787	0.0165098	-3.68138	0.00656243	0.0240301	0.273092	-0.0541135	0.0267855	-2.02025	0.0436907	0.194233	FALSE	RNU6ATAC35P
ENSG00000221571	rs72470578	0.0608677	0.0246937	2.46491	-0.0275551	0.0229213	-1.20216	0.145943	0.0394872	3.69595	0.00023284	0.00385361	TRUE	RNU6ATAC35P
ENSG00000221643	rs12090350	-0.0884873	0.0250172	-3.53706	-0.0171719	0.0376478	-0.456121	0.00302271	0.0378292	0.0799041	0.936611	0.975973	FALSE	SNORA77
ENSG00000222009	rs12404244	-0.0876122	0.0387626	-2.26022	0.0176478	0.0584898	0.301725	-0.074719	0.0577011	-1.29493	0.195939	0.474877	FALSE	BTBD19
ENSG00000222112	rs11554674	-0.0982643	0.0200064	-4.91166	0.00706563	0.0352777	0.200286	-0.0471693	0.0316397	-1.49083	0.13663	0.387691	FALSE	RN7SKP16
ENSG00000223396	rs3753979	0.138481	0.0155094	8.92884	0.0390014	0.0309808	1.25889	-0.0362262	0.0250936	-1.44364	0.149241	0.406828	FALSE	RPS10P7
ENSG00000223519	rs6685364	0.134427	0.0250992	5.35583	0.0638643	0.0482635	1.32324	-0.0391681	0.0366763	-1.06794	0.286935	0.580907	FALSE	KIF28P
ENSG00000223653	rs11161574	0.13818	0.0125917	10.9739	0.0281047	0.0216106	1.3005	-0.0436317	0.0196653	-2.21871	0.0272983	0.142875	FALSE	AL078459.1
ENSG00000223745	rs505531	-0.505612	0.0210403	-24.0306	0.0210286	0.0269279	0.780923	0.0546343	0.0274805	1.98811	0.0471771	0.204198	FALSE	CCDC18-AS1
ENSG00000223745	rs531514	0.101231	0.0166963	6.06306	0.00158857	0.0294266	0.0539841	0.0547415	0.0216289	2.53095	0.0115561	0.078943	FALSE	CCDC18-AS1
ENSG00000223776	rs577193	-0.0514331	0.0151123	-3.40339	-0.0140031	0.0226376	-0.618575	-0.0175741	0.0230932	-0.76101	0.447505	0.72273	FALSE	LGALS8-AS1
ENSG00000224081	rs6686047	0.040841	0.00947175	4.31187	0.010689	0.0204822	0.521866	0.0126233	0.0147526	0.855664	0.39249	0.676547	FALSE	SLC44A3-AS1
ENSG00000224129	rs9438626	0.0404983	0.0137931	2.93613	0.0925977	0.0240609	3.84847	0.0170766	0.0232217	0.735372	0.462258	0.731503	FALSE	DPPA2P2
ENSG00000224183	rs1293259	0.832251	0.03427	24.2851	-0.0442755	0.0431048	-1.02716	0.0508227	0.0468552	1.08468	0.278363	0.5729	FALSE	SDHDP6
ENSG00000224183	rs614997	0.76902	0.0243634	31.5646	-0.135177	0.0500462	-2.70105	0.120585	0.0337154	3.57657	0.000384025	0.00582738	TRUE	SDHDP6
ENSG00000224358	rs2251768	0.0659642	0.0116573	5.65864	0.00109342	0.0152481	0.0717088	-0.00411345	0.018034	-0.228094	0.819596	0.926164	FALSE	TMCO1-AS1
ENSG00000224536	rs12128588	0.0687242	0.0149487	4.59735	0.0563802	0.0300809	1.87429	-0.0215275	0.0243663	-0.883494	0.377317	0.665917	FALSE	AC096677.1
ENSG00000224616	rs6577165	-0.177659	0.0226804	-7.83315	-0.0510435	0.0324091	-1.57498	0.0530557	0.0369511	1.43584	0.151702	0.410567	FALSE	RTCA-AS1
ENSG00000224800	rs6658066	-0.0216592	0.00842408	-2.57111	0.0311468	0.0176019	1.76952	-0.0322156	0.0130288	-2.47265	0.0135861	0.0889205	FALSE	RPS27AP6
ENSG00000224805	rs760440	-0.0984019	0.0210544	-4.6737	-0.0459583	0.0421035	-1.09156	0.0155073	0.0303881	0.510307	0.612379	0.827671	FALSE	LINC00853
ENSG00000224805	rs12083555	0.0849986	0.0216699	3.92243	-0.0280789	0.0443371	-0.633305	-0.00915614	0.0324193	-0.282428	0.777658	0.910358	FALSE	LINC00853
ENSG00000225171	rs6691431	0.096709	0.00996621	9.70368	0.0276312	0.0201138	1.37374	-0.00451743	0.0158775	-0.284518	0.776365	0.909831	FALSE	DUTP6
ENSG00000225217	rs11810143	-0.348815	0.0749571	-4.65353	0.0962159	0.0689656	1.39513	-0.0688436	0.0836416	-0.823079	0.416111	0.698427	FALSE	HSPA7
ENSG00000225217	rs10919543	-0.219953	0.0528939	-4.15839	0.108074	0.078432	1.37793	-0.041133	0.0599966	-0.685589	0.493438	0.752876	FALSE	HSPA7
ENSG00000225217	rs4657090	0.208295	0.0513733	4.05454	0.0844511	0.0750655	1.12503	-0.0104187	0.0654649	-0.159149	0.873643	0.949394	FALSE	HSPA7
ENSG00000225265	rs2936033	0.0509452	0.00976376	5.21779	0.0137168	0.0161046	0.851732	-0.0127005	0.0128173	-0.990892	0.321884	0.615945	FALSE	TAF1A-AS1
ENSG00000225265	rs1134898	0.0593913	0.00859603	6.90916	0.00908946	0.0176468	0.515076	-0.00349784	0.0114157	-0.306407	0.759301	0.901492	FALSE	TAF1A-AS1
ENSG00000225401	rs3127456	0.0578021	0.0101	5.72295	0.0265307	0.0178358	1.4875	-0.0185472	0.0154614	-1.19958	0.230512	0.519243	FALSE	TGIF2P1
ENSG00000225447	rs10430105	-5.06811	1.07669	-4.70711	0.0650233	0.0362595	1.79328	-0.0448121	0.0288854	-1.55137	0.121088	0.36073	FALSE	RPS15AP10
ENSG00000225447	rs11211168	5.28969	1.07439	4.92342	0.0650233	0.0362595	1.79328	-0.0448121	0.0288854	-1.55137	0.121088	0.36073	FALSE	RPS15AP10
ENSG00000225721	rs6697153	-0.0785433	0.0197064	-3.98567	0.00844424	0.0292812	0.288384	-0.0113019	0.0299169	-0.377777	0.705618	0.876104	FALSE	AL592166.1
ENSG00000225880	rs3131972	0.121564	0.0199349	6.09803	-0.0144381	0.0296684	-0.48665	-0.0555656	0.0312414	-1.77859	0.0757672	0.271609	FALSE	LINC00115
ENSG00000225891	rs2494399	-0.0579685	0.0176829	-3.27823	0.00990809	0.029152	0.339877	-0.0581829	0.0276148	-2.10695	0.0353726	0.16828	FALSE	DHDDS-AS1
ENSG00000225891	rs12726439	0.0569835	0.0157175	3.62549	-0.0156116	0.0298255	-0.523431	-0.00137777	0.0254216	-0.0541968	0.956778	0.98276	FALSE	DHDDS-AS1
ENSG00000225986	rs12139100	0.0852222	0.0192363	4.43028	-0.0298477	0.0300661	-0.992736	-0.0122148	0.0311818	-0.391728	0.697071	0.872534	FALSE	UBXN10-AS1
ENSG00000226029	rs4661747	-0.143843	0.0200183	-7.18558	0.0412914	0.0375335	1.10012	0.00749598	0.0288108	0.260179	0.794884	0.917021	FALSE	LINC01772
ENSG00000226029	rs4291495	-0.107723	0.0186188	-5.78569	0.0515235	0.0388564	1.326	-0.0069059	0.0277542	-0.248824	0.804529	0.920062	FALSE	LINC01772
ENSG00000226029	rs821171	0.0977006	0.0193724	5.04329	0.0832563	0.0404816	2.05664	-0.0428629	0.0280427	-1.52849	0.126668	0.371209	FALSE	LINC01772
ENSG00000226029	rs10803416	-0.0907249	0.0221868	-4.08914	0.0346872	0.0349291	0.993072	0.0288381	0.0324388	0.889001	0.374314	0.66403	FALSE	LINC01772
ENSG00000226067	rs6683357	-0.0504205	0.0161315	-3.12559	0.0326177	0.0319538	1.02078	-0.0158951	0.0229847	-0.691551	0.490373	0.750329	FALSE	LINC00623
ENSG00000226167	rs17464525	0.0291101	0.00889603	3.27226	-0.00986623	0.0141088	-0.699294	0.0229784	0.0150408	1.52774	0.126858	0.371391	FALSE	AP4B1-AS1
ENSG00000226251	rs10863961	0.149589	0.0129741	11.5298	0.0386822	0.0205031	1.88665	-0.0413941	0.0200432	-2.06524	0.039814	0.182271	FALSE	LINC02608
ENSG00000226251	rs351418	0.0392495	0.011282	3.47894	0.0102146	0.0227857	0.448287	0.016388	0.0170311	0.962238	0.336431	0.629213	FALSE	LINC02608
ENSG00000226252	rs12144626	-0.051748	0.00897754	-5.76417	-0.0245709	0.0206067	-1.19237	0.0264004	0.013659	1.93281	0.053532	0.220299	FALSE	AL135960.1
ENSG00000226419	rs112562704	0.0644651	0.022872	2.81852	-0.0103754	0.0268665	-0.386185	0.0360893	0.0342395	1.05402	0.293593	0.588016	FALSE	SLC16A1-AS1
ENSG00000226766	rs7552982	0.0490742	0.0117441	4.17861	0.0118222	0.0162924	0.725626	-0.00529811	0.0181798	-0.291429	0.770729	0.906834	FALSE	FABP7P1
ENSG00000226822	rs1618973	0.903621	0.0578781	15.6125	0.00139909	0.0491145	0.0284863	0.123026	0.0375086	3.27994	0.00109038	0.0134445	TRUE	LINC02785
ENSG00000226822	rs1781080	-0.553178	0.0517759	-10.6841	0.0126693	0.0498099	0.254353	0.0965073	0.0354736	2.72054	0.00672501	0.053604	FALSE	LINC02785
ENSG00000226822	rs1781064	0.15658	0.0289032	5.41739	0.110053	0.0460876	2.3879	-0.0496853	0.0398031	-1.24828	0.212342	0.496525	FALSE	LINC02785
ENSG00000226891	rs11208538	-0.0954708	0.0267077	-3.57466	0.00299877	0.0414792	0.0722959	-0.00245261	0.0412632	-0.0594382	0.952603	0.981225	FALSE	LINC01359
ENSG00000227001	rs7547671	0.0928862	0.00930298	9.98456	0.00161804	0.0151402	0.10687	0.0239432	0.0135554	1.76632	0.0776287	0.276276	FALSE	NBPF2P
ENSG00000227001	rs58431050	-0.0584023	0.00958014	-6.09618	0.0119803	0.0152253	0.786863	0.00181088	0.015126	0.119719	0.904725	0.965204	FALSE	NBPF2P
ENSG00000227050	rs3813803	-0.063616	0.0114607	-5.55078	0.0536023	0.0227664	2.35445	-0.0285083	0.0183404	-1.5544	0.120386	0.359882	FALSE	AL512288.1
ENSG00000227082	rs6683357	0.0239003	0.00941789	2.53775	-0.0129438	0.0206497	-0.626826	-0.00378171	0.0143922	-0.262762	0.79274	0.916309	FALSE	LINC02798
ENSG00000227242	rs1969869	0.288365	0.0170597	16.9033	0.125594	0.0292723	4.29052	-0.119829	0.0240433	-4.98387	7.77868e-07	3.06395e-05	TRUE	NBPF13P
ENSG00000227242	rs3011808	-0.65042	0.0726806	-8.94902	0.0405952	0.0290634	1.39678	0.0300475	0.024694	1.21679	0.223976	0.510451	FALSE	NBPF13P
ENSG00000227242	rs10047061	0.214687	0.0299462	7.16909	0.0789337	0.0264872	2.98007	-0.159952	0.0385653	-4.14756	3.96366e-05	0.000907509	TRUE	NBPF13P
ENSG00000227242	rs556976	0.697005	0.0712011	9.78924	0.0552066	0.0291672	1.89276	0.00184774	0.0245748	0.0751884	0.940076	0.976932	FALSE	NBPF13P
ENSG00000227533	rs2297976	0.1643	0.0155042	10.5972	0.00422879	0.0235258	0.179751	0.0128374	0.0246739	0.520281	0.602917	0.821369	FALSE	SLC2A1-AS1
ENSG00000227533	rs9439066	0.0544009	0.0159063	3.4201	0.011573	0.0230002	0.50317	-0.00783974	0.0238537	-0.328659	0.742451	0.894122	FALSE	SLC2A1-AS1
ENSG00000227671	rs10924955	-0.294708	0.0209543	-14.0643	0.0342591	0.0360543	0.950209	0.0218336	0.0248973	0.876945	0.380937	0.667691	FALSE	AL390728.4
ENSG00000227671	rs6680707	0.102692	0.0238661	4.30284	0.0351552	0.0315749	1.11339	0.0368874	0.0275227	1.34025	0.180927	0.45474	FALSE	AL390728.4
ENSG00000227740	rs74561013	0.137901	0.0171017	8.06358	0.00692784	0.0437948	0.158189	0.00385417	0.0275256	0.140021	0.888644	0.957675	FALSE	LINC02803
ENSG00000227811	rs564807	-0.201352	0.0249329	-8.07575	-0.0625919	0.039472	-1.58573	0.0603515	0.0376037	1.60493	0.109481	0.340049	FALSE	INKA2-AS1
ENSG00000227953	rs3795465	0.0553218	0.0107816	5.13114	0.0746621	0.0242218	3.08244	-0.0394392	0.01722	-2.29032	0.0225009	0.125739	FALSE	LINC01341
ENSG00000228106	rs17476063	0.0892104	0.0146053	6.10809	-0.00882911	0.0245004	-0.360366	-0.0181739	0.0220365	-0.824718	0.409631	0.69259	FALSE	AL392172.1
ENSG00000228106	rs61837492	-0.09492	0.0206184	-4.60365	-0.0265861	0.0232682	-1.1426	0.056837	0.0300297	1.89269	0.0586794	0.233638	FALSE	AL392172.1
ENSG00000228140	rs733887	-0.31928	0.0202976	-15.73	0.0671634	0.043648	1.53875	-0.0650516	0.0291787	-2.22942	0.0260418	0.138253	FALSE	AL031283.1
ENSG00000228140	rs11589508	-0.13519	0.0234936	-5.75432	0.00630941	0.0373737	0.168819	-0.001273	0.0322256	-0.0395028	0.968491	0.987869	FALSE	AL031283.1
ENSG00000228382	rs12568026	-0.200621	0.0323137	-6.20855	0.0326785	0.0401404	0.814104	0.0029381	0.0452393	0.0649457	0.948232	0.979681	FALSE	ITPKB-IT1
ENSG00000228382	rs2298169	0.088669	0.0240644	3.68466	0.0343392	0.0460901	0.745046	-0.000965026	0.0320134	-0.0301444	0.975975	0.990622	FALSE	ITPKB-IT1
ENSG00000228594	rs9439465	-0.0800682	0.0185465	-4.31716	-0.0177762	0.03648	-0.487287	0.0206507	0.0282343	0.731405	0.466209	0.734095	FALSE	FNDC10
ENSG00000229191	rs6656481	-0.125788	0.0277315	-4.53591	0.0277162	0.0379133	0.731041	-0.0124465	0.0444613	-0.279941	0.779681	0.910801	FALSE	AL358473.1
ENSG00000229739	rs80305966	0.163896	0.0191169	8.57339	-0.00340738	0.0227704	-0.14964	0.00873578	0.0271607	0.321633	0.748584	0.895853	FALSE	AL096803.2
ENSG00000229739	rs10911855	0.0835491	0.0122325	6.83009	-0.00192252	0.02666	-0.0721125	0.000702901	0.0184643	0.0380681	0.969634	0.988192	FALSE	AL096803.2
ENSG00000229808	rs10800106	-0.0796101	0.0252466	-3.15329	0.0234356	0.0417972	0.560699	-0.0217092	0.036614	-0.59292	0.553285	0.792613	FALSE	AL391825.1
ENSG00000229832	rs11119892	0.165549	0.0133004	12.4469	-0.0039522	0.0233093	-0.169555	-0.00572935	0.0170128	-0.336768	0.736634	0.890738	FALSE	AL360091.1
ENSG00000229832	rs7531219	-0.0840164	0.0155411	-5.40609	0.00114117	0.0213176	0.0535319	-0.0218826	0.020029	-1.09254	0.274923	0.568763	FALSE	AL360091.1
ENSG00000230092	rs3131972	0.0600465	0.0162634	3.69212	-0.00369481	0.0246016	-0.150186	-0.00373448	0.0258458	-0.144491	0.885116	0.955427	FALSE	AL669831.4
ENSG00000230092	rs2341354	0.041019	0.0125808	3.26044	-0.00818782	0.0284048	-0.288255	0.00392942	0.0197655	0.198802	0.842553	0.936105	FALSE	AL669831.4
ENSG00000230489	rs1936009	0.0523106	0.0084473	6.19258	-0.0245235	0.0180275	-1.36034	0.058524	0.0129585	4.51628	7.18414e-06	0.000209212	TRUE	VAV3-AS1
ENSG00000231050	rs6688470	-0.0621318	0.00738947	-8.40815	0.00373869	0.0186321	0.200658	-0.00864804	0.011631	-0.743533	0.457235	0.728206	FALSE	AL109917.1
ENSG00000231064	rs28445596	-0.0631757	0.0129738	-4.86948	0.0462077	0.0304658	1.51671	-0.0141865	0.0197863	-0.716984	0.4738	0.739515	FALSE	AC234582.1
ENSG00000231346	rs112492463	-0.17189	0.0216324	-7.94593	0.0561284	0.0330667	1.69743	-0.168516	0.0349779	-4.8178	1.98549e-06	6.91665e-05	TRUE	LINC01160
ENSG00000231365	rs10923767	-0.24178	0.0147784	-16.3604	-0.0503257	0.0296221	-1.69893	0.0556444	0.0227434	2.44661	0.0146253	0.0931425	FALSE	WARS2-AS1
ENSG00000231551	rs6701830	0.0698155	0.0249009	2.80373	0.0262395	0.040846	0.642401	0.027303	0.0395717	0.689961	0.491399	0.750772	FALSE	AC245100.4
ENSG00000231663	rs6695813	0.377918	0.026198	14.4255	0.0143552	0.027479	0.522407	-0.111035	0.039744	-2.79377	0.00538359	0.0454206	TRUE	COA6-AS1
ENSG00000232093	rs11264300	-0.0596183	0.0134776	-4.42352	0.0230977	0.0280643	0.823027	-0.0173357	0.0209376	-0.827972	0.407797	0.690746	FALSE	DCST1-AS1
ENSG00000232093	rs12023499	-0.0557079	0.0171747	-3.2436	0.0308323	0.0259752	1.18699	-0.046023	0.0242619	-1.89693	0.0581112	0.232069	FALSE	DCST1-AS1
ENSG00000232208	rs12034719	-0.133952	0.0193125	-6.93602	0.00720627	0.0333165	0.216297	0.0985094	0.0291884	3.37495	0.00077849	0.0103898	TRUE	AL139415.1
ENSG00000232450	rs55912359	-0.0634345	0.0171509	-3.6986	0.0698645	0.0386918	1.80567	-0.0541556	0.0274222	-1.97489	0.0487727	0.208706	FALSE	AL133517.1
ENSG00000232586	rs944231	0.218094	0.0275541	7.91513	0.0332847	0.0433341	0.768095	-0.0559389	0.0413034	-1.35434	0.176028	0.447898	FALSE	KIAA1614-AS1
ENSG00000232586	rs10494536	0.1764	0.0249066	7.08246	0.0553962	0.0463164	1.19604	-0.0710794	0.0372854	-1.90636	0.0568993	0.228597	FALSE	KIAA1614-AS1
ENSG00000232671	rs59912932	0.103333	0.0283091	3.65017	-0.0145071	0.033634	-0.431321	-0.00165316	0.0427049	-0.0387114	0.96929	0.988192	FALSE	ZNF687-AS1
ENSG00000232811	rs4839581	-0.116203	0.0179426	-6.47635	0.0944882	0.030875	3.06035	-0.101132	0.0276923	-3.65197	0.000280727	0.00444736	TRUE	AL360270.1
ENSG00000232860	rs6424897	-0.0370003	0.0117388	-3.15195	0.000650331	0.0251559	0.025852	-0.0155775	0.0186271	-0.836285	0.403095	0.686477	FALSE	SMG7-AS1
ENSG00000232912	rs1763838	0.0484244	0.0186228	2.60027	-0.0121849	0.0351766	-0.346392	0.0284111	0.0278346	1.02071	0.308049	0.603022	FALSE	RERE-AS1
ENSG00000232995	rs952089	-0.0777847	0.0125434	-6.20123	-0.00268113	0.0214732	-0.124859	0.0374331	0.0214893	1.74194	0.0818034	0.285277	FALSE	AL592435.1
ENSG00000233084	rs61102333	0.0495781	0.0168788	2.93731	-0.0311732	0.0202995	-1.53566	0.0182022	0.0242535	0.750501	0.45345	0.725553	FALSE	RPL23AP25
ENSG00000233184	rs7528842	0.188373	0.0249755	7.54232	0.129286	0.0427835	3.02186	-0.0449689	0.0380829	-1.18081	0.237897	0.528982	FALSE	AC093157.1
ENSG00000233621	rs75785507	-0.190432	0.0191387	-9.95009	0.020719	0.0382295	0.541962	0.00759287	0.0280749	0.27045	0.787281	0.914648	FALSE	LINC01137
ENSG00000233621	rs7524826	0.106834	0.0207613	5.14584	0.0140935	0.0381021	0.369888	0.0192744	0.0306788	0.628265	0.53156	0.777042	FALSE	LINC01137
ENSG00000233875	rs7544062	0.0658745	0.0103987	6.33486	0.0178588	0.0206412	0.865202	-0.00542757	0.0164744	-0.329455	0.74182	0.893802	FALSE	AL592078.1
ENSG00000233929	rs12753224	0.08041	0.0174917	4.59703	-0.0124638	0.0227426	-0.548037	0.00670753	0.0279902	0.239638	0.810614	0.923256	FALSE	MT1XP1
ENSG00000233954	rs848209	0.0744315	0.0190617	3.90477	0.0377564	0.0411153	0.918305	0.0205122	0.0270842	0.75735	0.449812	0.723664	FALSE	UQCRHL
ENSG00000233954	rs848200	0.18166	0.0317275	5.72562	0.0547256	0.0334388	1.63659	0.013167	0.0483716	0.272206	0.785517	0.913616	FALSE	UQCRHL
ENSG00000234222	rs4636400	0.0903493	0.0131259	6.88327	0.0260039	0.0287343	0.904979	-0.0224965	0.0201686	-1.11542	0.26547	0.559341	FALSE	LIX1L-AS1
ENSG00000234329	rs28513660	0.0577587	0.0123217	4.68758	-0.0243881	0.0249574	-0.977189	0.0356256	0.0201516	1.76788	0.0773971	0.275849	FALSE	AL604028.2
ENSG00000234383	rs12081471	0.105649	0.0151306	6.98245	0.0286517	0.0217979	1.31442	-0.0158095	0.0238802	-0.662032	0.508056	0.762025	FALSE	CTBP2P8
ENSG00000234614	rs2279503	0.0510714	0.0145261	3.51584	-0.000990396	0.0263466	-0.037591	-0.00326934	0.0221387	-0.147675	0.882944	0.95446	FALSE	C2CD4D-AS1
ENSG00000234678	rs4950805	-0.120937	0.0115676	-10.4548	0.0639854	0.0260677	2.45458	-0.0437515	0.0180488	-2.42406	0.0156739	0.0976784	FALSE	ELF3-AS1
ENSG00000234694	rs839752	-0.0519319	0.0112568	-4.61339	0.0178746	0.0246816	0.724209	-0.0334185	0.0179838	-1.85825	0.0634114	0.244568	FALSE	AL139289.1
ENSG00000234810	rs1498217	0.170641	0.0177577	9.60941	0.00115987	0.0410861	0.0282303	0.00994655	0.0275021	0.361665	0.717789	0.881773	FALSE	AL603840.1
ENSG00000234810	rs11206566	-0.0928087	0.0222245	-4.17595	-0.000160472	0.0340909	-0.00470717	0.0311513	0.0355494	0.876282	0.381134	0.667809	FALSE	AL603840.1
ENSG00000235169	rs1175549	0.319848	0.0377141	8.48086	-0.0370358	0.0692149	-0.535084	-0.078464	0.0575126	-1.36429	0.173071	0.443158	FALSE	SMIM1
ENSG00000236200	rs10890281	0.0474552	0.0113355	4.18642	-0.00442085	0.0222794	-0.198427	0.00404309	0.017411	0.232214	0.816494	0.925461	FALSE	KDM4A-AS1
ENSG00000236266	rs170632	0.0530329	0.0139895	3.79091	0.00124413	0.015816	0.0786627	0.0146868	0.0207787	0.706821	0.479762	0.743412	FALSE	Z98884.1
ENSG00000236723	rs1799821	-0.0404472	0.0117513	-3.44192	0.054752	0.0280252	1.95367	-0.0180305	0.0186084	-0.968945	0.332711	0.625141	FALSE	AL606760.2
ENSG00000236773	rs12145463	-0.067465	0.014363	-4.69713	-0.0136834	0.0195807	-0.698822	0.0250075	0.018898	1.32329	0.188939	0.465311	FALSE	AC092809.4
ENSG00000236810	rs12031592	-0.0608352	0.0123229	-4.93675	0.0283789	0.0295182	0.961401	-0.0326918	0.0200912	-1.62717	0.103982	0.330932	FALSE	ELOA-AS1
ENSG00000236915	rs145193781	0.0683575	0.0173426	3.9416	-0.00184038	0.0195893	-0.0939483	0.0829648	0.0243773	3.40336	0.000695802	0.00952951	TRUE	CLCA4-AS1
ENSG00000236915	rs72646137	-0.0462143	0.0160031	-2.88784	0.0270987	0.019639	1.37984	-0.0406088	0.0247289	-1.64216	0.100849	0.325324	FALSE	CLCA4-AS1
ENSG00000236936	rs212521	0.102912	0.0153664	6.69719	0.0597885	0.0331379	1.80424	-0.0315777	0.0229704	-1.37471	0.17017	0.439258	FALSE	AL031005.1
ENSG00000237276	rs12740413	0.158321	0.0248292	6.37638	0.0111938	0.0377377	0.296623	0.0241202	0.0415389	0.580664	0.564056	0.797731	FALSE	ANO7L1
ENSG00000237276	rs61771381	0.277984	0.0284957	9.75529	-0.0234427	0.0354122	-0.661995	0.209284	0.0448935	4.66179	3.93738e-06	0.00012506	TRUE	ANO7L1
ENSG00000237491	rs3131972	0.0811429	0.0160152	5.06663	0.0424891	0.0243159	1.74738	-0.0245876	0.0255111	-0.963799	0.335299	0.628253	FALSE	LINC01409
ENSG00000237781	rs267734	0.151548	0.049656	3.05196	-0.0681641	0.0786919	-0.866215	0.0459557	0.0729844	0.629664	0.529021	0.775343	FALSE	ADAMTSL4-AS2
ENSG00000237899	rs617413	-0.0647407	0.0101531	-6.37643	-0.00862779	0.0174884	-0.493344	0.0125736	0.0156025	0.805871	0.42041	0.700996	FALSE	AL031289.1
ENSG00000237950	rs6801	-0.060588	0.0115416	-5.24954	-0.0260896	0.0213273	-1.2233	0.0261076	0.018238	1.4315	0.153349	0.413321	FALSE	AL357079.1
ENSG00000238005	rs3738621	0.250095	0.0360471	6.93801	0.00725161	0.0576425	0.125803	0.00934968	0.051415	0.181847	0.856103	0.941626	FALSE	AL391832.2
ENSG00000238061	rs883753	-0.0474355	0.0127161	-3.73035	0.0271978	0.0287968	0.944471	-0.0381292	0.0208106	-1.83221	0.0672059	0.252587	FALSE	AL356273.4
ENSG00000238142	rs696604	0.160578	0.0206563	7.7738	0.0605929	0.0451198	1.34293	-0.0386981	0.0311182	-1.24358	0.215065	0.500455	FALSE	BX284668.5
ENSG00000238142	rs56047197	-0.0823997	0.023602	-3.49122	0.0407515	0.0402453	1.01258	-0.0283784	0.0355774	-0.797654	0.427915	0.707225	FALSE	BX284668.5
ENSG00000238231	rs33981147	-0.0450922	0.0122089	-3.69338	-0.0493974	0.026575	-1.85879	-0.0067697	0.0192224	-0.352177	0.72502	0.885358	FALSE	AL512288.2
ENSG00000238243	rs56299556	-0.228901	0.029088	-7.86926	0.051388	0.0466937	1.10054	0.0478454	0.0460499	1.03899	0.298972	0.593683	FALSE	OR2W3
ENSG00000238287	rs4660423	-0.067707	0.0156475	-4.32701	-0.00335493	0.0192614	-0.174178	-0.0058214	0.0267226	-0.217845	0.827552	0.929234	FALSE	AL603839.3
ENSG00000239887	rs6677530	-0.40278	0.0432775	-9.30692	-0.0160288	0.0567048	-0.28267	-0.121346	0.0679108	-1.78685	0.0746953	0.269104	FALSE	C1orf226
ENSG00000239887	rs12064771	0.236008	0.053134	4.44175	-0.0320199	0.0561507	-0.57025	-0.0702387	0.0661563	-1.06171	0.28858	0.582454	FALSE	C1orf226
ENSG00000240038	rs34487026	0.0956172	0.0233615	4.09295	0.00342535	0.032603	0.105062	0.0167669	0.0341275	0.491302	0.623246	0.832816	FALSE	AMY2B
ENSG00000240219	rs1411108	-0.0864589	0.0242795	-3.56099	0.0490038	0.0590034	0.830524	0.0146271	0.0379346	0.385588	0.699928	0.873555	FALSE	AL512306.2
ENSG00000240563	rs2457818	1.2344	0.0759348	16.2561	0.0249353	0.0352453	0.707477	0.014006	0.0732093	0.191314	0.84903	0.937986	FALSE	L1TD1
ENSG00000240563	rs11207933	-0.153223	0.0343059	-4.46637	0.0164554	0.0360549	0.4564	0.0476485	0.0473295	1.00674	0.314373	0.608893	FALSE	L1TD1
ENSG00000240710	rs1411108	-0.0833784	0.0188726	-4.41796	0.0395656	0.0462261	0.855915	0.0150455	0.0296612	0.507244	0.612434	0.827671	FALSE	AL512306.3
ENSG00000241666	rs12126826	0.0579486	0.0197707	2.93103	0.0124088	0.0361015	0.343719	0.0355291	0.030826	1.15257	0.250312	0.544077	FALSE	AL031733.2
ENSG00000241666	rs1229383	-0.0618635	0.0202616	-3.05324	0.0458826	0.0348007	1.31844	-0.0315024	0.0317537	-0.992087	0.323738	0.617322	FALSE	AL031733.2
ENSG00000242252	rs12090516	0.0941776	0.0193627	4.86387	0.0502392	0.0327752	1.53284	-0.0281892	0.0296565	-0.950524	0.342255	0.634257	FALSE	BGLAP
ENSG00000242485	rs1240708	0.0453998	0.0108038	4.20221	0.00718804	0.0166589	0.431483	-0.00750676	0.0165305	-0.454115	0.649779	0.848108	FALSE	MRPL20
ENSG00000243155	rs10494536	0.107401	0.02492	4.30983	0.0796276	0.0473981	1.67997	-0.00998804	0.0376926	-0.264987	0.791039	0.915825	FALSE	AL162431.1
ENSG00000243323	rs16849726	-0.0881176	0.0239757	-3.67528	0.0115621	0.033463	0.345519	-0.0592013	0.034052	-1.73856	0.0824496	0.286759	FALSE	PTPRVP
ENSG00000243323	rs10800819	-0.0869484	0.0220483	-3.94353	-0.00490809	0.0339437	-0.144595	-0.0116417	0.0357345	-0.325782	0.745377	0.895213	FALSE	PTPRVP
ENSG00000243970	rs12137496	-0.167367	0.0306214	-5.46568	0.0188691	0.0464308	0.406391	-0.0331004	0.0400605	-0.826261	0.410502	0.693301	FALSE	PPIEL
ENSG00000243970	rs1180349	0.171462	0.029092	5.89378	0.0185206	0.0526158	0.351996	-0.0219135	0.0393437	-0.556977	0.577794	0.807176	FALSE	PPIEL
ENSG00000244038	rs72650813	-0.0716317	0.0128527	-5.57329	-0.00991409	0.0167639	-0.591396	0.01897	0.0195017	0.972738	0.331229	0.623631	FALSE	DDOST
ENSG00000244256	rs11208260	-0.0691841	0.0129769	-5.33134	0.00793607	0.0213868	0.371073	-0.0410043	0.0207641	-1.97477	0.0487714	0.208706	FALSE	RN7SL130P
ENSG00000244682	rs11810143	-0.41193	0.064807	-6.35625	0.0406442	0.0637234	0.637822	-0.0598033	0.078616	-0.760701	0.449249	0.723664	FALSE	FCGR2C
ENSG00000244703	rs10863451	-0.0139938	0.00826021	-1.69413	0.0244656	0.0191391	1.27831	-0.0413502	0.0124901	-3.31063	0.000967965	0.0122738	TRUE	CD46P1
ENSG00000248333	rs28635343	0.0848135	0.0145868	5.81441	0.0129145	0.0191717	0.673624	0.0108241	0.0206667	0.523746	0.600631	0.819991	FALSE	CDK11B
ENSG00000248333	rs7796	-0.0528242	0.0107533	-4.91239	0.00483074	0.0227244	0.212579	0.0124068	0.0148583	0.835012	0.404161	0.68708	FALSE	CDK11B
ENSG00000249087	rs638722	-0.088159	0.0167092	-5.27607	-0.0530096	0.0267261	-1.98344	0.0643361	0.0260144	2.47309	0.0136264	0.0890493	FALSE	ZNF436-AS1
ENSG00000252516	rs7551512	-0.0234971	0.0086206	-2.72569	0.0247696	0.0157506	1.57261	-0.0137058	0.0139401	-0.983194	0.325711	0.619574	FALSE	RNA5SP82
ENSG00000253326	rs10926974	0.0787758	0.0117315	6.71491	-0.0271468	0.0270154	-1.00487	0.00694681	0.0176836	0.392838	0.694503	0.871578	FALSE	AL606534.4
ENSG00000254685	rs560808	-0.168769	0.0111927	-15.0785	0.00561349	0.0250716	0.223898	-0.0255955	0.0170302	-1.50295	0.13343	0.381705	FALSE	FPGT
ENSG00000257551	rs56369151	0.108592	0.017598	6.17074	0.0588913	0.0323645	1.81963	-0.0328275	0.0269784	-1.21681	0.223888	0.510451	FALSE	HLX-AS1
ENSG00000258634	rs1466788	0.0764931	0.0146461	5.22277	0.00632106	0.032475	0.194644	0.0191842	0.02289	0.838105	0.402488	0.686434	FALSE	AL160006.1
ENSG00000259030	rs10493529	0.0329207	0.0103175	3.19075	0.00815634	0.0229008	0.356159	0.0136406	0.0162277	0.840574	0.400688	0.684487	FALSE	FPGT-TNNI3K
ENSG00000259834	rs11585237	-0.0896735	0.0219991	-4.07623	-0.0773595	0.0296021	-2.61331	0.0207695	0.0307595	0.675223	0.499935	0.757827	FALSE	AL365361.1
ENSG00000259865	rs55768801	0.234131	0.0201855	11.599	0.0257267	0.0347988	0.7393	0.061401	0.0302562	2.02937	0.0429622	0.19238	FALSE	AL390728.6
ENSG00000259943	rs11800679	-0.128084	0.0232575	-5.50723	0.000689373	0.0272437	0.0253039	0.0216518	0.0359924	0.601565	0.547536	0.788742	FALSE	AL050341.2
ENSG00000259984	rs3091242	0.0251636	0.0106556	2.36154	0.00559143	0.0249721	0.223907	0.0269333	0.0165727	1.62516	0.104853	0.332303	FALSE	AL928711.1
ENSG00000260238	rs4661036	-0.107911	0.0177853	-6.06741	0.0235851	0.0296892	0.794401	-0.00695933	0.0270526	-0.257252	0.79708	0.918002	FALSE	PMF1-BGLAP
ENSG00000260879	rs12118280	0.0266892	0.0120372	2.21723	-0.00882767	0.0213021	-0.414403	0.03679	0.0181622	2.02563	0.0439861	0.195211	FALSE	AL359258.2
ENSG00000260941	rs10802132	-0.0502031	0.0113641	-4.41767	-0.019078	0.0221447	-0.861519	0.0352624	0.0178743	1.9728	0.0495828	0.210411	FALSE	LINC00622
ENSG00000260948	rs1891756	-0.0643796	0.00942014	-6.83425	-0.0572245	0.0202343	-2.8281	0.0294896	0.0139898	2.10795	0.0354559	0.16849	FALSE	AL390195.3
ENSG00000261000	rs3813976	0.116828	0.00755065	15.4726	0.0535978	0.0190711	2.81042	-0.0379254	0.01222	-3.10357	0.00197242	0.0214615	TRUE	AC244034.2
ENSG00000261000	rs72755019	0.0319806	0.0084053	3.80481	0.0168748	0.0171205	0.985649	0.000774476	0.0136103	0.0569035	0.954622	0.981735	FALSE	AC244034.2
ENSG00000261349	rs1293259	0.742819	0.0312784	23.7486	0.0245356	0.0392193	0.625601	0.0180374	0.0428101	0.421334	0.673577	0.861448	FALSE	AL031432.2
ENSG00000261349	rs1293265	0.620166	0.0223541	27.7428	-0.068696	0.0454168	-1.51257	0.112558	0.0306317	3.67454	0.000259415	0.00418129	TRUE	AL031432.2
ENSG00000261716	rs3738319	-0.0607463	0.029142	-2.08449	-0.0729675	0.0411028	-1.77524	-0.0652536	0.0431283	-1.51301	0.130847	0.376976	FALSE	H2BC20P
ENSG00000263528	rs3849276	0.161257	0.0396387	4.06816	0.031527	0.0374347	0.842187	0.0665513	0.0542086	1.22769	0.219997	0.506655	FALSE	IKBKE
ENSG00000263956	rs11261263	-0.102562	0.0198973	-5.15456	-0.0311802	0.0369932	-0.842862	0.0242286	0.0300079	0.807408	0.420164	0.700996	FALSE	NBPF11
ENSG00000264343	rs10910813	-0.209831	0.0127861	-16.4108	0.0181411	0.0217134	0.83548	-0.00435767	0.0154984	-0.281168	0.778702	0.910459	FALSE	NOTCH2NLA
ENSG00000264343	rs10797649	-0.0998837	0.0124224	-8.04059	0.0283243	0.0235759	1.20141	-0.0136095	0.0148935	-0.91379	0.361808	0.653019	FALSE	NOTCH2NLA
ENSG00000264773	rs1149052	0.0831653	0.0158793	5.23734	0.0261427	0.0255726	1.02229	0.0441691	0.0253808	1.74026	0.0820984	0.285998	FALSE	MIR4420
ENSG00000265491	rs2318299	0.0265509	0.0105103	2.52619	-0.0621862	0.0221574	-2.80656	0.02293	0.0159094	1.44129	0.150435	0.408527	FALSE	RNF115
ENSG00000266094	rs12569123	0.08148	0.0136734	5.95903	0.0379703	0.0178581	2.12622	0.0263452	0.0166724	1.58017	0.114799	0.349712	FALSE	RASSF5
ENSG00000266094	rs10779488	-0.0756217	0.0140993	-5.36351	0.0295553	0.0180825	1.63447	0.0397332	0.0156656	2.53634	0.011409	0.078176	FALSE	RASSF5
ENSG00000266472	rs11811885	-0.063224	0.00972402	-6.50184	0.0078429	0.0198065	0.395977	-0.0167287	0.0137049	-1.22064	0.222635	0.509347	FALSE	MRPS21
ENSG00000266472	rs12126958	0.0566635	0.0110972	5.10612	-0.0135099	0.01795	-0.752638	0.0177018	0.0162659	1.08828	0.276662	0.571448	FALSE	MRPS21
ENSG00000268043	rs1969872	0.0571779	0.0139113	4.11018	0.0314939	0.0279339	1.12744	-0.0260073	0.0225762	-1.15198	0.252863	0.546977	FALSE	NBPF12
ENSG00000268154	rs10158820	-0.0720133	0.0193001	-3.73124	0.0399163	0.044878	0.88944	0.0130267	0.0296032	0.440043	0.659926	0.853917	FALSE	AL451085.1
ENSG00000268575	rs7796	-0.263811	0.0209975	-12.5639	-0.00585001	0.0454468	-0.128722	0.0386578	0.0296651	1.30314	0.194314	0.473419	FALSE	AL031282.2
ENSG00000268575	rs4648726	-0.143479	0.0444857	-3.22528	0.0447644	0.0373464	1.19863	-0.0793927	0.0581487	-1.36534	0.173241	0.443255	FALSE	AL031282.2
ENSG00000269896	rs4648831	-0.116923	0.0160486	-7.28556	-0.022094	0.0255227	-0.865663	0.0461065	0.0244542	1.88542	0.0599867	0.23657	FALSE	AL513477.1
ENSG00000269934	rs1011879	0.0560472	0.0125369	4.47058	0.0325836	0.0289373	1.12601	-0.0380985	0.0193998	-1.96386	0.0498201	0.211056	FALSE	AL353593.1
ENSG00000269956	rs12093643	0.0708523	0.0149238	4.74762	-0.0439802	0.029144	-1.50907	0.0853586	0.0234665	3.63746	0.000305581	0.00478842	TRUE	MKNK1-AS1
ENSG00000270104	rs1757127	0.099231	0.00915583	10.838	0.0390075	0.0196367	1.98646	-0.0162002	0.0136147	-1.18991	0.234294	0.524209	FALSE	AL670729.2
ENSG00000270149	rs4656977	-0.0393228	0.00775846	-5.06837	0.033489	0.0156718	2.1369	-0.00628621	0.0121036	-0.519369	0.603569	0.821658	FALSE	AL591806.4
ENSG00000270149	rs2250304	-0.0384369	0.00928217	-4.14094	0.0258554	0.0152174	1.69907	0.00784129	0.0136003	0.576553	0.564344	0.797964	FALSE	AL591806.4
ENSG00000270149	rs4436408	-0.0227898	0.00850841	-2.67851	0.037056	0.0152903	2.4235	-0.0150953	0.0135281	-1.11584	0.265819	0.559595	FALSE	AL591806.4
ENSG00000270605	rs546569	-0.0434854	0.0218242	-1.99253	0.123247	0.0398447	3.09319	-0.102776	0.0334276	-3.0746	0.0021791	0.0229959	TRUE	AL353622.1
ENSG00000270629	rs3009467	0.134941	0.0293188	4.60254	-0.0153252	0.0372695	-0.411199	-0.0311561	0.0450765	-0.691182	0.490016	0.750329	FALSE	NBPF14
ENSG00000271425	rs10797649	-0.337219	0.0263735	-12.7863	0.0313913	0.0413335	0.759462	-0.0283834	0.0260521	-1.08949	0.277815	0.572733	FALSE	NBPF10
ENSG00000271425	rs6424377	-0.316798	0.0278769	-11.3642	-0.0175623	0.0376582	-0.466361	0.0249819	0.026839	0.930805	0.352724	0.645469	FALSE	NBPF10
ENSG00000271736	rs7533093	-0.164509	0.0390235	-4.21563	0.00174827	0.0425647	0.0410733	0.0423222	0.0564855	0.749257	0.45378	0.725694	FALSE	LINC02772
ENSG00000271806	rs12082939	-0.123369	0.02018	-6.11343	-0.0583337	0.0431375	-1.35227	-0.0248571	0.0307302	-0.808883	0.418917	0.700492	FALSE	AL590822.2
ENSG00000272004	rs28635343	0.0600836	0.0182225	3.29722	-0.0349731	0.0260189	-1.34414	0.0196191	0.0275192	0.712926	0.476002	0.741051	FALSE	FO704657.1
ENSG00000272030	rs28380060	0.0937697	0.0122832	7.63399	-0.0165229	0.0278654	-0.592956	-0.00262529	0.0186337	-0.140889	0.888064	0.9572	FALSE	AL162258.2
ENSG00000272084	rs6683868	-0.0757976	0.0245701	-3.08495	0.0349323	0.0275979	1.26576	-0.0165791	0.0368485	-0.449926	0.653069	0.849982	FALSE	AL137127.1
ENSG00000272195	rs10927369	-0.104819	0.0135534	-7.73381	0.0650171	0.0306592	2.12064	-0.0291296	0.0214395	-1.35869	0.174651	0.445181	FALSE	AL356512.1
ENSG00000272420	rs1039064	0.0547879	0.0126302	4.33783	0.0239843	0.0183564	1.30659	-0.0278829	0.019633	-1.42021	0.155804	0.417508	FALSE	AL513477.2
ENSG00000272491	rs10888600	0.128015	0.0189654	6.74994	-0.018129	0.0366436	-0.494738	-0.0151919	0.0273479	-0.555506	0.578616	0.80757	FALSE	AL109659.2
ENSG00000272491	rs10788884	0.0683299	0.0195636	3.4927	-0.0280919	0.0351947	-0.798186	-0.00241252	0.0273569	-0.0881866	0.929768	0.974165	FALSE	AL109659.2
ENSG00000272512	rs13303033	-0.0766399	0.0130171	-5.88763	-0.0234269	0.0288478	-0.812084	0.0481074	0.020079	2.39591	0.0167811	0.102821	FALSE	AL645608.7
ENSG00000272645	rs10916170	-0.148409	0.0159314	-9.31547	-0.0217338	0.0341595	-0.636245	-0.00550478	0.0244612	-0.225042	0.822003	0.927011	FALSE	GTF2IP20
ENSG00000272668	rs4656855	-0.192884	0.0215456	-8.95233	-0.0433061	0.039931	-1.08452	0.0382576	0.0309262	1.23706	0.21669	0.502431	FALSE	AL590560.3
ENSG00000272668	rs2501346	-0.108521	0.0206586	-5.25304	-0.0314799	0.0453261	-0.694521	0.0116522	0.0291102	0.400281	0.68908	0.869502	FALSE	AL590560.3
ENSG00000272668	rs6656979	0.116988	0.0258542	4.52492	-0.0022791	0.0384359	-0.0592961	-0.0450634	0.0403979	-1.11549	0.264826	0.558887	FALSE	AL590560.3
ENSG00000272750	rs35626308	0.124577	0.0141301	8.81643	0.0484419	0.0278179	1.74139	-0.0213201	0.0220053	-0.968861	0.332774	0.625148	FALSE	AL592148.3
ENSG00000273002	rs71628699	0.269985	0.0411542	6.56033	-0.0348488	0.0345621	-1.00829	0.039182	0.0585187	0.669563	0.503589	0.759734	FALSE	AL355388.1
ENSG00000273002	rs1111102	0.0754076	0.0213022	3.53991	-0.031296	0.0383784	-0.815457	0.00185441	0.0320168	0.0579201	0.953978	0.981573	FALSE	AL355388.1
ENSG00000273093	rs7511799	0.0560284	0.0113226	4.94836	0.017521	0.0229149	0.764611	-0.021561	0.0171314	-1.25857	0.209399	0.492543	FALSE	AC097065.2
ENSG00000273110	rs7551873	0.0699568	0.0166265	4.20755	-0.0219732	0.0252633	-0.869766	0.038724	0.0258033	1.50074	0.134782	0.384	FALSE	AL162591.2
ENSG00000273136	rs4844381	-0.387564	0.0401973	-9.64154	-0.0543727	0.0739351	-0.735411	0.04699	0.0535883	0.87687	0.380927	0.667691	FALSE	NBPF26
ENSG00000273221	rs3818797	0.0955751	0.0185286	5.15825	0.0345995	0.0322977	1.07127	-0.012718	0.0267985	-0.474577	0.635112	0.840267	FALSE	AL355816.2
ENSG00000273382	rs180029	0.249361	0.0291717	8.54805	0.00112107	0.0360131	0.0311296	0.018209	0.039081	0.465931	0.641519	0.843269	FALSE	AL356488.3
ENSG00000274963	rs267733	0.145664	0.036427	3.9988	0.0603029	0.0506112	1.19149	0.016749	0.055499	0.301789	0.762822	0.903041	FALSE	RN7SL600P
ENSG00000274963	rs6695123	0.0976824	0.0283655	3.4437	0.0646172	0.0567013	1.13961	0.000707338	0.0416015	0.0170027	0.986455	0.994591	FALSE	RN7SL600P
ENSG00000276509	rs10797649	-0.156037	0.0117515	-13.278	-0.0265876	0.020115	-1.32178	0.00556391	0.0126864	0.438571	0.661167	0.854424	FALSE	AC239799.1
ENSG00000276509	rs6424377	-0.156254	0.0124514	-12.5491	-0.0238543	0.0188765	-1.2637	0.00350016	0.0131734	0.265699	0.79053	0.915749	FALSE	AC239799.1
ENSG00000276747	rs10458537	0.235858	0.0140589	16.7765	0.0969319	0.0297465	3.2586	-0.103365	0.0222878	-4.63772	4.46579e-06	0.000138435	TRUE	PADI6
ENSG00000276839	rs7535533	0.0301528	0.00727643	4.1439	0.016299	0.0162118	1.00538	-0.00701392	0.011598	-0.604755	0.545468	0.786899	FALSE	AL138776.1
ENSG00000277007	rs12058065	0.0562068	0.017611	3.19157	0.032837	0.0258903	1.26831	0.0128759	0.0260517	0.494246	0.621281	0.832185	FALSE	AC096642.1
ENSG00000277452	rs6697620	0.200819	0.0247015	8.12984	0.0766774	0.05304	1.44565	-0.0108858	0.0362648	-0.300174	0.764126	0.903578	FALSE	RN7SL473P
ENSG00000277452	rs267734	0.0907545	0.0296879	3.05696	0.0608296	0.045959	1.32356	0.0149247	0.0421801	0.353832	0.723484	0.884659	FALSE	RN7SL473P
ENSG00000277462	rs7550095	-0.143044	0.0297013	-4.81608	-0.0227563	0.031975	-0.71169	0.0225736	0.0445974	0.506162	0.612945	0.828102	FALSE	ZNF670
ENSG00000277462	rs12751386	0.0935458	0.022211	4.21168	-0.0214965	0.0336714	-0.63842	0.00715313	0.0326976	0.218766	0.826912	0.929088	FALSE	ZNF670
ENSG00000278997	rs12035312	0.0980126	0.0160377	6.11139	-0.00542645	0.0271281	-0.20003	-0.0177112	0.0253624	-0.698326	0.485039	0.746688	FALSE	AL662907.1
ENSG00000279443	rs3766951	-0.0431975	0.0100726	-4.2886	-0.0214229	0.0200682	-1.0675	0.0218193	0.0154919	1.40843	0.159258	0.421447	FALSE	AL513497.1
ENSG00000279667	rs4660413	0.0523099	0.0109058	4.79651	0.0136494	0.0226508	0.602603	0.00275096	0.0175982	0.15632	0.875886	0.950318	FALSE	AL603839.4
ENSG00000279838	rs12736396	0.147817	0.0354919	4.1648	-0.0191862	0.0472733	-0.405857	0.0356716	0.053669	0.66466	0.506479	0.76107	FALSE	AL356273.6
ENSG00000280670	rs4660306	0.614843	0.0153992	39.9268	0.0538614	0.032082	1.67887	-0.162504	0.0239821	-6.77606	2.57817e-11	2.8314e-09	TRUE	CCDC163
ENSG00000281741	rs4844381	0.107617	0.0318533	3.37852	-0.00704733	0.0562854	-0.125207	0.0227978	0.0411897	0.553484	0.583978	0.811297	FALSE	AC241377.4
ENSG00000281741	rs2493411	-0.128987	0.0452423	-2.85102	0.0227453	0.049118	0.463075	-0.0396134	0.061888	-0.640082	0.522368	0.770454	FALSE	AC241377.4
ENSG00000282608	rs2252197	-0.184807	0.0423546	-4.36333	-0.111496	0.0856639	-1.30156	0.0477278	0.0623291	0.765739	0.446025	0.721513	FALSE	ADORA3
ENSG00000283445	rs6666138	0.493356	0.0234878	21.0048	-0.0317612	0.0348359	-0.911738	0.197174	0.0360007	5.47696	5.71167e-08	3.19041e-06	TRUE	AL136985.3
ENSG00000283696	rs12022054	-0.149457	0.0159457	-9.37283	0.0056071	0.0369722	0.151657	-0.0296336	0.0252157	-1.17521	0.24011	0.531623	FALSE	AL592295.4
ENSG00000284642	rs35759975	-0.081617	0.0157277	-5.18939	0.0577374	0.0319658	1.80622	-0.0429564	0.0238547	-1.80075	0.0724858	0.264902	FALSE	AL139424.2
ENSG00000284719	rs139460753	0.0621172	0.0198576	3.12813	-0.041968	0.0414653	-1.01212	0.0274539	0.0295215	0.929965	0.352999	0.645753	FALSE	AL033527.4
ENSG00000284747	rs9434608	-0.105385	0.0142195	-7.41133	-0.012784	0.0274603	-0.465546	0.0196414	0.0223121	0.880302	0.379864	0.667326	FALSE	AL034417.5
ENSG00000284882	rs2945146	-0.296245	0.0185355	-15.9826	0.0780496	0.0344545	2.2653	-0.0783671	0.0268578	-2.91785	0.00362061	0.0335379	TRUE	AL359762.1
ENSG00000284882	rs4907081	-0.336891	0.0366485	-9.19251	0.0459088	0.0301063	1.52489	-0.136573	0.0470952	-2.89994	0.00383033	0.0351095	TRUE	AL359762.1
ENSG00000285053	rs10925482	-0.0915169	0.0156787	-5.83703	0.0598218	0.0313164	1.91024	-0.0269539	0.0234843	-1.14774	0.25532	0.549097	FALSE	TBCE
ENSG00000285053	rs182366	-0.0637946	0.0153644	-4.15211	0.0208189	0.0345798	0.602053	0.0183124	0.0221484	0.826805	0.411959	0.694675	FALSE	TBCE
ENSG00000285210	rs423991	-0.080846	0.0152364	-5.3061	-0.0652573	0.0325721	-2.00347	0.0466568	0.0243178	1.91863	0.0553582	0.224675	FALSE	LINC02795
ENSG00000285215	rs6683357	0.136828	0.0220531	6.20446	-0.0122737	0.0335277	-0.366075	0.0173385	0.02351	0.737496	0.461686	0.731503	FALSE	AC241377.5
ENSG00000285215	rs11249433	-0.149318	0.0238046	-6.27265	0.0241648	0.0341835	0.706915	-0.0275096	0.0243036	-1.13191	0.258501	0.551789	FALSE	AC241377.5
ENSG00000285215	rs6600662	0.142646	0.0276471	5.15954	0.000426773	0.0357189	0.0119481	0.00118801	0.0232465	0.0511048	0.959273	0.983352	FALSE	AC241377.5
ENSG00000285215	rs2793831	-0.076643	0.0231349	-3.31287	0.00513309	0.0289197	0.177495	-0.0169118	0.0383077	-0.441472	0.659337	0.853288	FALSE	AC241377.5
ENSG00000285646	rs12403427	0.408809	0.0198063	20.6403	-0.0468106	0.0296423	-1.57918	0.0203774	0.0295839	0.688802	0.491027	0.750577	FALSE	AL021155.5
ENSG00000285646	rs926270	0.110878	0.0156471	7.08618	-0.0899306	0.034175	-2.63147	0.0583158	0.0232786	2.50513	0.0125935	0.08395	FALSE	AL021155.5
ENSG00000285646	rs4845892	0.0848932	0.0159407	5.32556	-0.0622187	0.0332927	-1.86884	0.0296801	0.0241655	1.2282	0.220722	0.507538	FALSE	AL021155.5
ENSG00000286019	rs12117557	0.0925522	0.0159553	5.80072	0.0030997	0.0186252	0.166425	0.00360807	0.017576	0.205283	0.837722	0.934008	FALSE	NOTCH2NLB
ENSG00000286019	rs2992453	-0.0525847	0.0144462	-3.64003	0.00358171	0.019452	0.184131	0.00179579	0.0154814	0.115997	0.908018	0.966099	FALSE	NOTCH2NLB
ENSG00000286106	rs4844381	-0.0293058	0.00944831	-3.1017	0.0159332	0.0200787	0.793537	-0.00714399	0.0141084	-0.506364	0.612632	0.827851	FALSE	AC253572.1
ENSG00000286619	rs823080	0.46493	0.0128392	36.2119	0.106863	0.0281658	3.79406	-0.13439	0.0192768	-6.97161	6.46228e-12	7.90045e-10	TRUE	AC119673.3
ENSG00000286640	rs55707527	0.14575	0.0179835	8.10467	0.0227563	0.0285183	0.797954	-0.0499215	0.0263522	-1.8944	0.0589811	0.234231	FALSE	AC093151.5
ENSG00000287064	rs3766925	0.112381	0.0191428	5.8707	0.0446692	0.0339412	1.31608	0.0150392	0.0300042	0.501235	0.61677	0.829637	FALSE	AL606500.1
ENSG00000287315	rs4653946	-0.0574269	0.00899958	-6.38107	-0.015698	0.0212019	-0.740407	0.0454763	0.0138493	3.28365	0.00107316	0.0132702	TRUE	AL670729.3
ENSG00000287338	rs5744168	-0.156363	0.0433875	-3.60387	-0.0201978	0.0407971	-0.49508	-0.0656789	0.0613887	-1.06989	0.285452	0.579523	FALSE	AL929091.1
ENSG00000287356	rs12081179	0.0389773	0.0101411	3.84348	0.00958836	0.0186325	0.514604	-0.00857969	0.016448	-0.521625	0.601962	0.82088	FALSE	AL590822.3
ENSG00000287445	rs4338424	-0.0742587	0.0125892	-5.89858	-0.0172045	0.0192089	-0.895652	0.00654706	0.019722	0.331967	0.739968	0.892023	FALSE	AC092803.3
ENSG00000287586	rs368940	0.188196	0.0390782	4.81588	0.121424	0.0727675	1.66866	-0.0395089	0.0563323	-0.701354	0.484326	0.745881	FALSE	Z98886.1
ENSG00000287586	rs242045	-0.120158	0.0387347	-3.10209	0.134533	0.0788835	1.70546	-0.0443986	0.0545466	-0.813958	0.415976	0.698358	FALSE	Z98886.1
ENSG00000287697	rs10912867	0.0593508	0.011671	5.08533	0.0251754	0.0177154	1.42111	0.0545432	0.0169832	3.2116	0.00136736	0.0160504	TRUE	Z99127.4
ENSG00000288398	rs2863844	0.124091	0.0145586	8.52352	0.047102	0.0286871	1.64192	-0.0264407	0.0232796	-1.13579	0.256966	0.549863	FALSE	AL109627.1
ENSG00000288573	rs4660262	-0.0400795	0.00872332	-4.59452	-0.00182932	0.016595	-0.110233	0.0198052	0.0136972	1.44593	0.148597	0.405832	FALSE	AL357079.3
ENSG00000014919	rs1057490	0.0392554	0.0100606	3.9019	-0.0113404	0.0223149	-0.508197	0.0433111	0.0147569	2.93496	0.00344584	0.0322416	TRUE	COX15
ENSG00000014919	rs4919387	0.0655056	0.0156739	4.17927	0.0286076	0.0183505	1.55896	0.00354451	0.0239735	0.147851	0.882467	0.954343	FALSE	COX15
ENSG00000019995	rs11245451	0.0371776	0.0162932	2.28179	-0.0109879	0.0220684	-0.497901	0.102417	0.0251312	4.07531	5.67692e-05	0.001218	TRUE	ZRANB1
ENSG00000023041	rs2419621	0.0675756	0.0120922	5.58835	0.00321229	0.0153296	0.209548	0.0238395	0.012711	1.8755	0.0636015	0.244936	FALSE	ZDHHC6
ENSG00000023041	rs2094266	-0.0536513	0.0111326	-4.81932	-0.00233111	0.0162286	-0.143642	0.0255193	0.0120649	2.11517	0.0355076	0.168612	FALSE	ZDHHC6
ENSG00000023839	rs7091985	0.0904178	0.0199216	4.53868	-0.0902263	0.0463994	-1.94456	0.0449617	0.031729	1.41705	0.156884	0.418499	FALSE	ABCC2
ENSG00000026025	rs359285	-0.0683564	0.0185005	-3.69485	0.0575176	0.0312711	1.83932	-0.00257567	0.0266588	-0.0966159	0.923332	0.972519	FALSE	VIM
ENSG00000026103	rs4934434	0.102713	0.0163236	6.29233	0.0235024	0.0349913	0.671664	-0.00679615	0.0245196	-0.277172	0.78167	0.911649	FALSE	FAS
ENSG00000035403	rs11000890	-0.173852	0.0216606	-8.0262	0.0428465	0.0260597	1.64417	-0.0409037	0.034555	-1.18373	0.23677	0.52729	FALSE	VCL
ENSG00000042286	rs6480443	-0.0909514	0.0154008	-5.90563	-0.0741579	0.0319314	-2.32241	0.0427328	0.0230479	1.85409	0.0661621	0.250671	FALSE	AIFM2
ENSG00000043591	rs4359161	0.212592	0.0227257	9.35471	0.0351825	0.0240081	1.46544	-0.0451202	0.0231234	-1.95128	0.0513038	0.214882	FALSE	ADRB1
ENSG00000043591	rs4918887	-0.110651	0.0261595	-4.22984	0.0255438	0.023549	1.08471	-0.0293745	0.026837	-1.09455	0.274042	0.567846	FALSE	ADRB1
ENSG00000047056	rs11250238	-0.0836312	0.0154489	-5.41341	0.0474648	0.0168722	2.8132	-0.0167202	0.0251108	-0.665856	0.506287	0.760941	FALSE	WDR37
ENSG00000047056	rs10903516	0.389036	0.077796	5.00072	0.0437891	0.0194047	2.25662	0.00142912	0.0145294	0.0983603	0.92195	0.972057	FALSE	WDR37
ENSG00000047056	rs11596285	-0.357999	0.0779011	-4.59556	0.0437891	0.0194047	2.25662	0.00142912	0.0145294	0.0983603	0.92195	0.972057	FALSE	WDR37
ENSG00000047056	rs7097985	-0.0307456	0.00998685	-3.07861	0.0494145	0.0185557	2.66304	-0.00809113	0.0152502	-0.530559	0.595944	0.817837	FALSE	WDR37
ENSG00000052749	rs3814553	0.288335	0.0222983	12.9308	0.13151	0.0423279	3.10695	-0.110212	0.0317635	-3.46975	0.000556637	0.00788356	TRUE	RRP12
ENSG00000055950	rs722435	0.0956945	0.0109877	8.70925	-0.0050765	0.0175307	-0.289578	0.0054761	0.0173494	0.315636	0.753466	0.898946	FALSE	MRPL43
ENSG00000057608	rs2275774	-0.160989	0.00883106	-18.2299	0.000152347	0.0134492	0.0113276	0.00560933	0.0136109	0.412119	0.680363	0.864748	FALSE	GDI2
ENSG00000057608	rs867053	-0.02681	0.00746937	-3.58932	0.00347208	0.0150504	0.230697	-0.00136951	0.0109685	-0.124859	0.900725	0.963139	FALSE	GDI2
ENSG00000057608	rs10905159	0.0470797	0.0116729	4.03325	0.00617978	0.0127822	0.483466	-0.0176165	0.0161957	-1.08772	0.27694	0.571826	FALSE	GDI2
ENSG00000062650	rs10887609	-0.0272047	0.00677671	-4.01444	0.00990736	0.0153317	0.646203	0.00399044	0.0100009	0.39901	0.690521	0.870134	FALSE	WAPL
ENSG00000065154	rs2674346	0.104569	0.0199261	5.24782	0.0596244	0.0275421	2.16484	-0.0254332	0.0263698	-0.96448	0.335105	0.628001	FALSE	OAT
ENSG00000065613	rs1342214	0.0265867	0.0140855	1.88752	-0.0543924	0.0280684	-1.93785	0.0600363	0.0208971	2.87295	0.00419262	0.0376001	TRUE	SLK
ENSG00000065618	rs2476945	0.362522	0.0566662	6.3975	-0.194285	0.077502	-2.50684	0.466227	0.0826641	5.64002	2.41752e-08	1.49898e-06	TRUE	COL17A1
ENSG00000065621	rs1246219	0.0965872	0.0285574	3.38221	-0.00184456	0.0397224	-0.0464362	0.0411102	0.0434815	0.945465	0.344837	0.637965	FALSE	GSTO2
ENSG00000065665	rs2895502	-0.16842	0.0206062	-8.17326	0.00530352	0.0442721	0.119794	-0.105822	0.0318687	-3.32057	0.000935284	0.0119295	TRUE	SEC61A2
ENSG00000065809	rs72770522	-0.115199	0.0202734	-5.68227	0.0478947	0.0254945	1.87863	-0.053777	0.0284384	-1.891	0.0590151	0.234231	FALSE	FAM107B
ENSG00000065809	rs1571038	-0.0833436	0.0157078	-5.30586	0.0128953	0.028199	0.457295	0.0304785	0.0235065	1.2966	0.195307	0.474411	FALSE	FAM107B
ENSG00000066468	rs6585735	0.290653	0.0231811	12.5383	0.224817	0.0526759	4.26792	-0.226136	0.0361092	-6.26256	9.11969e-10	7.67416e-08	TRUE	FGFR2
ENSG00000067057	rs2388595	0.226829	0.0200791	11.2967	-0.100901	0.0418631	-2.41025	0.102157	0.0292867	3.48818	0.00073274	0.00993261	TRUE	PFKP
ENSG00000067057	rs7896922	0.143331	0.0249406	5.74689	-0.0121696	0.0371336	-0.327724	-0.0217651	0.0364267	-0.597505	0.551148	0.791049	FALSE	PFKP
ENSG00000067057	rs3816700	-0.0598177	0.0200446	-2.98423	0.0176304	0.0410605	0.429375	-0.0498181	0.0297144	-1.67656	0.0949594	0.312806	FALSE	PFKP
ENSG00000067064	rs4880758	-0.175119	0.0293825	-5.96	-0.0585841	0.0322995	-1.81378	0.0533046	0.0470938	1.13188	0.258167	0.551582	FALSE	IDI1
ENSG00000072401	rs10826176	-0.210868	0.0112698	-18.7108	-0.026368	0.0194641	-1.3547	0.0480183	0.0160806	2.98611	0.00291817	0.0283483	TRUE	UBE2D1
ENSG00000072401	rs1049432	-0.198292	0.0130216	-15.2279	-0.0245675	0.0183338	-1.34001	0.073853	0.0190043	3.88612	0.000113346	0.00216645	TRUE	UBE2D1
ENSG00000072422	rs2633291	-0.0851591	0.0232606	-3.66109	-0.017372	0.0525938	-0.330305	-0.00324405	0.0343534	-0.0944316	0.92492	0.972519	FALSE	RHOBTB1
ENSG00000075407	rs2505244	-0.0306578	0.012045	-2.54529	0.0728472	0.0291808	2.49641	-0.068482	0.0188836	-3.62653	0.000305308	0.00478842	TRUE	ZNF37A
ENSG00000075826	rs11190588	-0.235552	0.0177885	-13.2418	0.0448704	0.0302102	1.48527	-0.0294951	0.0265294	-1.11179	0.266416	0.560178	FALSE	SEC31B
ENSG00000076685	rs79237883	0.145832	0.0209713	6.95392	0.0162837	0.0218629	0.74481	-0.0895068	0.0329309	-2.71802	0.00681622	0.0540915	FALSE	NT5C2
ENSG00000077420	rs871367	-0.0745807	0.0132057	-5.64763	0.00287555	0.0210774	0.136428	0.00776931	0.018208	0.426698	0.669662	0.859108	FALSE	APBB1IP
ENSG00000077420	rs11591540	-0.115438	0.0115781	-9.97032	-1.1284e-05	0.0230059	-0.000490483	0.00858976	0.0163247	0.526183	0.598921	0.818802	FALSE	APBB1IP
ENSG00000078114	rs7910610	0.293127	0.0668993	4.38161	0.100883	0.0752793	1.34012	-0.0415377	0.0825949	-0.502909	0.615065	0.828747	FALSE	NEBL
ENSG00000079332	rs28391623	0.0608361	0.00853819	7.12518	-0.0166126	0.0175739	-0.945304	0.0313614	0.0126068	2.48766	0.0130334	0.0862612	FALSE	SAR1A
ENSG00000089876	rs10901471	-0.170753	0.0131513	-12.9837	-0.0168105	0.0302412	-0.55588	0.0442737	0.020761	2.13255	0.0333072	0.161955	FALSE	DHX32
ENSG00000095485	rs17885645	0.145126	0.00985262	14.7297	0.00797397	0.021266	0.374963	0.0560152	0.0145461	3.85088	0.00014148	0.00259694	TRUE	CWF19L1
ENSG00000095539	rs722435	0.0505374	0.0106222	4.75773	0.0112412	0.0174245	0.645138	-0.0114817	0.0170081	-0.675073	0.500277	0.757972	FALSE	SEMA4G
ENSG00000095739	rs1775983	0.246522	0.0356242	6.92007	-0.184629	0.0584563	-3.15841	0.363441	0.0525647	6.91418	1.15467e-11	1.34805e-09	TRUE	BAMBI
ENSG00000095794	rs111671353	-0.143313	0.0193808	-7.39458	-0.00719327	0.0308644	-0.23306	-0.112378	0.0304701	-3.68814	0.000240207	0.00395533	TRUE	CREM
ENSG00000096717	rs11594238	0.266489	0.0116168	22.94	-0.0156927	0.0228699	-0.68617	0.0426798	0.016998	2.51087	0.0122113	0.0821633	FALSE	SIRT1
ENSG00000099194	rs56014906	-0.187134	0.0328327	-5.69964	-0.13737	0.0650739	-2.11099	0.13876	0.0487128	2.84853	0.00454905	0.0398588	TRUE	SCD
ENSG00000099204	rs7915116	-0.0607916	0.0202209	-3.00638	0.0691756	0.0327223	2.11402	-0.0556862	0.0302098	-1.84332	0.0659361	0.250136	FALSE	ABLIM1
ENSG00000099246	rs68016309	-0.0574363	0.0130038	-4.41688	-0.00571056	0.0218604	-0.261228	0.0312686	0.019367	1.61453	0.106967	0.335892	FALSE	RAB18
ENSG00000099250	rs11598171	0.157507	0.0318993	4.93764	0.00806912	0.0427633	0.188693	-0.0129935	0.0454582	-0.285834	0.775012	0.908833	FALSE	NRP1
ENSG00000099250	rs2785274	0.0864462	0.024218	3.5695	-0.0280621	0.0489141	-0.5737	0.041061	0.0361802	1.1349	0.256827	0.549755	FALSE	NRP1
ENSG00000099251	rs2749649	0.273263	0.0215504	12.6802	0.0121772	0.043796	0.278043	0.0367954	0.0313497	1.17371	0.240768	0.532442	FALSE	HSD17B7P2
ENSG00000099251	rs2800477	0.098995	0.0293521	3.37267	0.0361817	0.0377005	0.959713	0.0212015	0.0450661	0.470454	0.638952	0.841986	FALSE	HSD17B7P2
ENSG00000099282	rs12413529	0.0819227	0.0203978	4.01624	0.0539075	0.0343853	1.56775	0.0254199	0.0326707	0.778064	0.437418	0.714876	FALSE	TSPAN15
ENSG00000099284	rs870801	-0.0845957	0.0182186	-4.64338	-0.0270942	0.0418491	-0.647426	0.023925	0.0276812	0.864307	0.387555	0.672603	FALSE	MACROH2A2
ENSG00000099290	rs10762975	0.207565	0.0197278	10.5214	-0.00245643	0.0235234	-0.104425	0.0961736	0.0272703	3.52668	0.00046238	0.00680907	TRUE	WASHC2A
ENSG00000099290	rs11592062	-0.11199	0.0162172	-6.90563	0.0251767	0.0246104	1.02301	0.000390464	0.0228516	0.017087	0.986374	0.994591	FALSE	WASHC2A
ENSG00000107438	rs45619340	-0.12384	0.0381674	-3.24467	0.0242201	0.0358229	0.676106	-0.0574539	0.0573376	-1.00203	0.317422	0.611758	FALSE	PDLIM1
ENSG00000107521	rs7896828	0.0809775	0.009777	8.28245	0.0305919	0.0201073	1.52143	0.00711089	0.0147072	0.483496	0.629007	0.837061	FALSE	HPS1
ENSG00000107537	rs57057378	-0.114319	0.0176695	-6.46984	0.0188607	0.0313794	0.601055	-0.0336772	0.0251224	-1.34052	0.182677	0.457011	FALSE	PHYH
ENSG00000107537	rs7067975	0.0880074	0.0171656	5.12695	0.00403446	0.029778	0.135485	-0.0136078	0.0264493	-0.514487	0.60756	0.824568	FALSE	PHYH
ENSG00000107537	rs10752287	-0.0798883	0.0207014	-3.85909	-0.010273	0.0290893	-0.353155	0.0237419	0.0299275	0.793313	0.429153	0.707975	FALSE	PHYH
ENSG00000107554	rs7089178	0.106077	0.0234743	4.51885	-0.0879036	0.0527888	-1.66519	0.0585895	0.0358449	1.63453	0.102941	0.329143	FALSE	DNMBP
ENSG00000107581	rs11198785	-0.0308503	0.00841538	-3.66594	0.027435	0.0189846	1.44512	-0.00968492	0.013048	-0.742255	0.458019	0.728637	FALSE	EIF3A
ENSG00000107611	rs10490958	0.228844	0.0218883	10.4551	0.0325224	0.0412978	0.78751	-0.0201358	0.0333625	-0.603548	0.548625	0.789662	FALSE	CUBN
ENSG00000107611	rs1980662	-0.194787	0.0217281	-8.96477	0.0206226	0.0403887	0.510604	0.000539671	0.0322369	0.0167408	0.986769	0.994829	FALSE	CUBN
ENSG00000107614	rs359285	-0.0744218	0.0185985	-4.0015	0.0822926	0.0314917	2.61315	0.00287029	0.0261473	0.109774	0.912701	0.967975	FALSE	TRDMT1
ENSG00000107614	rs61841817	-0.116987	0.020534	-5.69726	0.0595337	0.0292835	2.03301	0.0755896	0.0311889	2.42361	0.015624	0.0975295	FALSE	TRDMT1
ENSG00000107614	rs4747300	-0.153688	0.0171589	-8.95675	0.0602601	0.0307335	1.96073	0.0434471	0.025002	1.73774	0.0830184	0.287503	FALSE	TRDMT1
ENSG00000107643	rs2463960	-0.0952798	0.011517	-8.273	0.0106461	0.0258907	0.411195	-0.0222167	0.0174708	-1.27165	0.203957	0.484879	FALSE	MAPK8
ENSG00000107669	rs10887029	-0.131493	0.0140511	-9.3582	0.0926158	0.0250063	3.70371	-0.0838283	0.0203311	-4.12315	4.11552e-05	0.000929148	TRUE	ATE1
ENSG00000107669	rs4077606	-0.127746	0.0157343	-8.11896	0.0554894	0.02582	2.14908	-0.0166615	0.0228471	-0.729262	0.465916	0.733993	FALSE	ATE1
ENSG00000107669	rs7074599	0.062124	0.0160207	3.87772	0.0367873	0.0251351	1.46358	0.0202148	0.0237419	0.85144	0.396531	0.68083	FALSE	ATE1
ENSG00000107672	rs10887029	-0.0591778	0.0124392	-4.75735	0.0548602	0.0238247	2.30265	-0.10035	0.0194956	-5.14729	3.3444e-07	1.49966e-05	TRUE	NSMCE4A
ENSG00000107679	rs10082476	0.118706	0.017246	6.88313	-0.0614477	0.0290197	-2.11745	0.0114074	0.0257758	0.442563	0.658852	0.853288	FALSE	PLEKHA1
ENSG00000107679	rs1960178	-0.0406865	0.0167317	-2.4317	-0.0376526	0.0304758	-1.23549	-0.0317772	0.0241224	-1.31733	0.190217	0.467481	FALSE	PLEKHA1
ENSG00000107719	rs10823552	-0.184323	0.0202256	-9.11336	-0.0223071	0.0292367	-0.762983	0.0623177	0.0299322	2.08196	0.0379312	0.176057	FALSE	PALD1
ENSG00000107731	rs7893421	0.235385	0.0248233	9.48244	0.0489355	0.0444367	1.10124	-0.0597384	0.0299977	-1.99143	0.047873	0.206383	FALSE	UNC5B
ENSG00000107731	rs10823706	-0.111215	0.0242732	-4.58178	-0.0311219	0.0454188	-0.685221	0.0259771	0.0293439	0.885264	0.376614	0.665196	FALSE	UNC5B
ENSG00000107736	rs7913396	-0.238493	0.0259382	-9.19467	-0.086036	0.0512644	-1.67828	0.0397146	0.0369744	1.07411	0.283877	0.578321	FALSE	CDH23
ENSG00000107745	rs7090153	0.0504295	0.0137348	3.67167	0.0399773	0.0271506	1.47243	0.0328417	0.020515	1.60086	0.109731	0.340355	FALSE	MICU1
ENSG00000107771	rs57190292	-0.172609	0.0143374	-12.0391	0.00853702	0.0200576	0.425626	-0.0293357	0.0227455	-1.28973	0.197683	0.477408	FALSE	CCSER2
ENSG00000107796	rs7097572	0.401298	0.0223226	17.9772	0.0558809	0.0432717	1.2914	0.0418721	0.0290436	1.4417	0.149782	0.407522	FALSE	ACTA2
ENSG00000107796	rs4934434	0.0965001	0.0220512	4.37617	0.0836382	0.0414926	2.01574	0.0138631	0.0290964	0.476453	0.634152	0.839927	FALSE	ACTA2
ENSG00000107798	rs1412445	0.537681	0.0231473	23.2287	-0.00508089	0.0403133	-0.126035	-0.0702027	0.0319814	-2.19511	0.0288004	0.147857	FALSE	LIPA
ENSG00000107798	rs10887934	0.199195	0.0305643	6.51726	-0.0711665	0.0374522	-1.90019	0.0627464	0.0409283	1.53308	0.125536	0.368893	FALSE	LIPA
ENSG00000107816	rs3740484	-0.0495936	0.0159712	-3.1052	0.0367452	0.0312438	1.17608	-0.0530799	0.0252585	-2.10146	0.0360751	0.170426	FALSE	LZTS2
ENSG00000107819	rs7090376	-0.0554774	0.0229553	-2.41676	0.0168774	0.0309297	0.545671	-0.0630121	0.0351815	-1.79106	0.0741327	0.268026	FALSE	SFXN3
ENSG00000107854	rs3808930	0.0942263	0.0133638	7.05087	-0.00887072	0.0138682	-0.639645	0.00840866	0.0201912	0.416451	0.677096	0.862866	FALSE	TNKS2
ENSG00000107854	rs946896	0.0354672	0.00794432	4.46447	0.000291328	0.0162431	0.0179355	-0.00965358	0.0117173	-0.823871	0.41011	0.692863	FALSE	TNKS2
ENSG00000107862	rs56238324	0.0296395	0.00983298	3.01429	0.0081988	0.0194136	0.422323	0.00686084	0.0145743	0.470749	0.63795	0.84153	FALSE	GBF1
ENSG00000107864	rs7099761	-0.0635274	0.0161043	-3.94474	-0.0158526	0.0372086	-0.426048	0.00945036	0.0245167	0.385466	0.699922	0.873555	FALSE	CPEB3
ENSG00000107864	rs7087557	0.052606	0.0164224	3.20331	-0.0104458	0.0340129	-0.307111	0.00488565	0.0238114	0.205181	0.837543	0.933975	FALSE	CPEB3
ENSG00000107874	rs10883714	-0.036052	0.00864599	-4.16979	-0.0205543	0.0173081	-1.18755	0.00392172	0.0127477	0.307641	0.758745	0.901079	FALSE	CUEDC2
ENSG00000107882	rs6584505	0.0695077	0.0129491	5.36777	-0.0120478	0.0251851	-0.478368	-0.00309382	0.0198342	-0.155984	0.876181	0.950559	FALSE	SUFU
ENSG00000107890	rs11015423	0.0617632	0.0136804	4.51472	0.0282341	0.0302151	0.934436	-0.0142382	0.0209898	-0.67834	0.497852	0.75625	FALSE	ANKRD26
ENSG00000107897	rs7099019	0.0543423	0.0104899	5.18043	-0.0463276	0.0213571	-2.16919	0.0584247	0.0166955	3.49943	0.000497128	0.00718203	TRUE	ACBD5
ENSG00000107902	rs2674333	0.0859181	0.0182415	4.71005	0.00556676	0.0320012	0.173955	0.0358513	0.025683	1.39591	0.163047	0.428001	FALSE	LHPP
ENSG00000107902	rs11245067	0.107659	0.0225269	4.77914	0.0334499	0.0301171	1.11066	-0.0235512	0.0327068	-0.72007	0.471555	0.73795	FALSE	LHPP
ENSG00000107902	rs10794134	0.0973828	0.0175279	5.55587	0.035024	0.0336289	1.04148	-0.0128466	0.0263155	-0.488177	0.625454	0.833877	FALSE	LHPP
ENSG00000107902	rs61861927	-0.0844383	0.0183225	-4.60845	0.00880098	0.035442	0.248321	0.0202932	0.0246049	0.824764	0.410136	0.692863	FALSE	LHPP
ENSG00000107929	rs17221463	-0.0524216	0.0118434	-4.42623	-0.0113566	0.0172334	-0.658989	-0.0104359	0.0185899	-0.561378	0.575017	0.805172	FALSE	LARP4B
ENSG00000107951	rs2246584	-0.0502588	0.0116723	-4.30581	0.0483858	0.0247002	1.95893	-0.0307197	0.0185827	-1.65314	0.101752	0.32728	FALSE	MTPAP
ENSG00000107957	rs35041090	0.097294	0.0267609	3.63568	0.0314294	0.0459912	0.683377	0.0118898	0.0402262	0.295574	0.769101	0.9064	FALSE	SH3PXD2A
ENSG00000107957	rs10748847	-0.0860897	0.0245733	-3.50338	0.0455137	0.0501114	0.908251	-0.0101632	0.0355871	-0.285586	0.775278	0.909051	FALSE	SH3PXD2A
ENSG00000107959	rs3752802	0.189138	0.0191621	9.87043	-0.025113	0.0247269	-1.01562	0.0134261	0.0203098	0.661065	0.509703	0.762907	FALSE	PITRM1
ENSG00000107959	rs9423474	-0.0988807	0.0155105	-6.37509	0.0179868	0.0267748	0.67178	-0.0408806	0.018044	-2.2656	0.0250414	0.135191	FALSE	PITRM1
ENSG00000107959	rs11414	-0.114491	0.0186452	-6.14051	-0.00143836	0.0261605	-0.0549822	-0.0202641	0.0187676	-1.07974	0.282381	0.577462	FALSE	PITRM1
ENSG00000107959	rs4381274	-0.0987564	0.0180978	-5.45682	-0.0520361	0.0263155	-1.9774	0.0407213	0.0174861	2.32878	0.0201291	0.116713	FALSE	PITRM1
ENSG00000108010	rs10741210	-0.0519736	0.00948973	-5.47682	-0.0378842	0.0200434	-1.89011	0.0327224	0.0142057	2.30347	0.022916	0.127236	FALSE	GLRX3
ENSG00000108039	rs612155	0.0588103	0.0121042	4.85868	0.059448	0.0259464	2.29119	-0.0338676	0.0186641	-1.81459	0.0705666	0.259992	FALSE	XPNPEP1
ENSG00000108064	rs10826176	-0.265594	0.0156391	-16.9827	0.0200404	0.0280726	0.713878	-0.00144197	0.0231227	-0.0623618	0.950281	0.98029	FALSE	TFAM
ENSG00000108064	rs1049432	-0.17574	0.018097	-9.71098	0.0055168	0.0265795	0.207558	0.0383242	0.0270104	1.41887	0.156764	0.418499	FALSE	TFAM
ENSG00000108091	rs1171815	-0.0670207	0.0150471	-4.45407	0.0535342	0.0288951	1.85271	-0.0452811	0.02315	-1.95599	0.0507632	0.213235	FALSE	CCDC6
ENSG00000108094	rs1531550	-0.0554765	0.00964966	-5.74906	0.0571128	0.0149725	3.81452	-0.0411513	0.0150559	-2.73324	0.00642999	0.0519915	FALSE	CUL2
ENSG00000108100	rs55972637	-0.0751216	0.0165615	-4.53591	0.00572503	0.0228635	0.250401	-0.0189092	0.0240243	-0.787088	0.431374	0.709954	FALSE	CCNY
ENSG00000108175	rs4980040	0.0408725	0.0146283	2.79406	-0.0211148	0.0304556	-0.693297	0.0468316	0.0220613	2.1228	0.0340168	0.164147	FALSE	ZMIZ1
ENSG00000108179	rs7920127	0.0775301	0.0204782	3.78598	-0.0712557	0.0495793	-1.43721	0.0452737	0.0309087	1.46475	0.143776	0.399655	FALSE	PPIF
ENSG00000108187	rs736535	0.118622	0.0209704	5.65665	0.0169611	0.030899	0.548921	0.00552175	0.0310813	0.177655	0.859081	0.94312	FALSE	PBLD
ENSG00000108219	rs17680741	0.0960096	0.0118572	8.09717	-0.0156813	0.0224106	-0.699726	0.0359753	0.0185076	1.94381	0.0522398	0.217188	FALSE	TSPAN14
ENSG00000108219	rs10736366	0.0459456	0.0122748	3.74307	0.000573897	0.0231341	0.0248074	0.00746982	0.0178414	0.418678	0.675672	0.861825	FALSE	TSPAN14
ENSG00000108239	rs522111	-0.126526	0.0208637	-6.0644	-0.0463925	0.0440707	-1.05268	0.0344974	0.031455	1.09672	0.273228	0.566522	FALSE	TBC1D12
ENSG00000119906	rs3740484	-0.0512779	0.0135929	-3.7724	0.055675	0.0247792	2.24684	-0.0696828	0.0199188	-3.49835	0.00051229	0.00735446	TRUE	SLF2
ENSG00000119915	rs10748816	0.0572074	0.0172841	3.30982	-0.0350023	0.0405733	-0.862692	-0.005895	0.0258079	-0.228418	0.819375	0.926164	FALSE	ELOVL3
ENSG00000119927	rs2251697	0.0181074	0.0179034	1.0114	-0.138899	0.0379161	-3.66331	0.219588	0.0285962	7.67892	5.09812e-14	9.30515e-12	TRUE	GPAM
ENSG00000119943	rs7897357	-0.170578	0.0190738	-8.94301	0.0180527	0.0395426	0.456539	-0.0538363	0.0288951	-1.86316	0.0627546	0.243242	FALSE	PYROXD2
ENSG00000119965	rs7921647	0.0776905	0.0131156	5.92353	0.0590913	0.0300347	1.96744	-0.0334206	0.0199602	-1.67436	0.0954147	0.313907	FALSE	C10orf88
ENSG00000119969	rs1886272	0.0903583	0.0170665	5.29447	-0.000871782	0.0407486	-0.0213942	-0.0139793	0.0267463	-0.522662	0.601507	0.820441	FALSE	HELLS
ENSG00000119979	rs7911636	-0.16077	0.0251448	-6.39377	-0.0639675	0.0277518	-2.30498	0.041793	0.0190829	2.19008	0.0295641	0.150496	FALSE	DENND10
ENSG00000119979	rs12355492	0.0775066	0.0240029	3.22905	-0.074591	0.0277146	-2.6914	0.0531091	0.0186552	2.84687	0.00454671	0.0398588	TRUE	DENND10
ENSG00000120008	rs7084842	0.247039	0.0258559	9.55446	-0.0205276	0.0258593	-0.793819	0.0713905	0.0353379	2.02023	0.043632	0.194038	FALSE	WDR11
ENSG00000120008	rs10886785	-0.0873388	0.0186619	-4.68005	0.00025647	0.0267794	0.00957712	-0.0177962	0.0274411	-0.648522	0.517094	0.767756	FALSE	WDR11
ENSG00000120053	rs11817777	0.0738398	0.0241005	3.06383	-0.029625	0.026762	-1.10698	0.044042	0.035484	1.24118	0.214863	0.500253	FALSE	GOT1
ENSG00000120539	rs3758403	-0.292615	0.0139601	-20.9608	0.0347904	0.0303402	1.14667	0.0164931	0.0224109	0.735941	0.461931	0.731503	FALSE	MASTL
ENSG00000122359	rs4515913	-0.0475475	0.00997737	-4.76554	0.0159496	0.0185621	0.859256	0.00791925	0.0150035	0.527828	0.597651	0.818236	FALSE	ANXA11
ENSG00000122376	rs9420446	0.0828183	0.0155426	5.32849	-0.00674246	0.0214797	-0.313898	-0.0187724	0.0242267	-0.774864	0.439168	0.716322	FALSE	SHLD2
ENSG00000122378	rs10788631	0.126935	0.0194544	6.52475	0.00346319	0.0410104	0.0844466	-0.0160376	0.0260673	-0.615238	0.540168	0.782827	FALSE	PRXL2A
ENSG00000122378	rs7913061	-0.0963779	0.0199015	-4.84275	-0.0484437	0.0351051	-1.37996	0.0613812	0.0283177	2.16759	0.0312697	0.156578	FALSE	PRXL2A
ENSG00000122861	rs2688621	1.61915	0.303891	5.32805	0.0498715	0.0652088	0.764797	-0.0912775	0.0442323	-2.06359	0.0394971	0.181376	FALSE	PLAU
ENSG00000122861	rs2227576	-1.39004	0.303747	-4.57632	0.0395391	0.0653781	0.604776	-0.0798557	0.0444553	-1.79632	0.0729563	0.265873	FALSE	PLAU
ENSG00000122873	rs1416764	-1.66239	0.278285	-5.9737	0.0818262	0.0361376	2.2643	-0.137435	0.0338713	-4.05756	6.0307e-05	0.00127908	TRUE	CISD1
ENSG00000122873	rs2590316	1.42341	0.278591	5.10932	0.0818262	0.0361376	2.2643	-0.137435	0.0338713	-4.05756	6.0307e-05	0.00127908	TRUE	CISD1
ENSG00000127884	rs2243812	0.0564144	0.0135574	4.16116	0.00662047	0.0204921	0.323074	-0.00374659	0.0213554	-0.17544	0.860845	0.944149	FALSE	ECHS1
ENSG00000128805	rs3910910	0.318746	0.0223617	14.2541	0.149283	0.0447103	3.33888	-0.0608437	0.0301395	-2.01874	0.0440996	0.195394	FALSE	ARHGAP22
ENSG00000128805	rs12257645	0.154819	0.0246603	6.27804	0.0890128	0.0393583	2.2616	-0.000431053	0.0295668	-0.0145789	0.988385	0.995558	FALSE	ARHGAP22
ENSG00000128805	rs1867588	0.0729476	0.0184183	3.9606	0.0921922	0.0415187	2.22049	-0.00404643	0.0292509	-0.138335	0.890957	0.958724	FALSE	ARHGAP22
ENSG00000130640	rs3008315	-0.0923344	0.0162178	-5.69341	0.0190117	0.0167262	1.13664	0.00583455	0.0240657	0.242443	0.808555	0.922337	FALSE	TUBGCP2
ENSG00000132334	rs10764740	-0.0501903	0.0108352	-4.63216	-0.0157247	0.0212856	-0.738748	0.0114894	0.0162088	0.708838	0.478493	0.742449	FALSE	PTPRE
ENSG00000133661	rs1570328	-0.0724914	0.0149711	-4.84209	-0.0504156	0.0350117	-1.43997	0.0357798	0.0242927	1.47286	0.14107	0.395101	FALSE	SFTPD
ENSG00000133678	rs12259239	-0.18788	0.0330805	-5.67948	-0.0358217	0.0263371	-1.36012	-0.0111199	0.0339691	-0.327354	0.743408	0.894423	FALSE	TMEM254
ENSG00000134452	rs17320853	0.0566153	0.0101361	5.58553	0.0014579	0.0167152	0.0872201	0.0135584	0.0158072	0.857737	0.391156	0.675326	FALSE	FBH1
ENSG00000134453	rs28420903	0.0427854	0.0111937	3.82228	0.0578169	0.0177259	3.26172	-0.00590393	0.0165677	-0.356352	0.725421	0.885358	FALSE	RBM17
ENSG00000134461	rs11255548	-0.0724201	0.0139534	-5.19013	-0.0317453	0.0303698	-1.04529	0.0348218	0.0218831	1.59126	0.111828	0.344716	FALSE	ANKRD16
ENSG00000134463	rs2055040	-0.0729005	0.0326677	-2.23158	0.0349193	0.0587105	0.594771	-0.0877793	0.0475694	-1.84529	0.0653089	0.248712	FALSE	ECHDC3
ENSG00000134470	rs17320853	0.251886	0.0248646	10.1303	-0.0516396	0.0400091	-1.2907	0.0489901	0.037855	1.29415	0.195843	0.474824	FALSE	IL15RA
ENSG00000136738	rs45555338	0.0502251	0.0115967	4.33099	0.021041	0.0223874	0.93986	-0.0196043	0.0177448	-1.10479	0.269523	0.562731	FALSE	STAM
ENSG00000136754	rs7917202	0.0266262	0.00816868	3.25955	-0.00811986	0.0135636	-0.598652	0.0162776	0.0124977	1.30245	0.193566	0.472314	FALSE	ABI1
ENSG00000136758	rs10764669	-0.0232918	0.00612008	-3.8058	0.00669096	0.0128744	0.519712	-0.014509	0.00964063	-1.50498	0.133244	0.381592	FALSE	YME1L1
ENSG00000136770	rs6482197	-0.034322	0.0179394	-1.91322	0.00352091	0.0311369	0.113078	-0.0845874	0.0273404	-3.09386	0.00203759	0.0219539	TRUE	DNAJC1
ENSG00000138107	rs6584505	-0.0458874	0.00762977	-6.01426	0.0356091	0.0146565	2.42957	-0.0189597	0.0115885	-1.63609	0.102539	0.32901	FALSE	ACTR1A
ENSG00000138111	rs12763720	-0.122639	0.0221309	-5.54152	-0.00152468	0.0351277	-0.043404	0.0489462	0.0324759	1.50715	0.132041	0.379321	FALSE	MFSD13A
ENSG00000138131	rs7071239	0.0440586	0.0113042	3.89753	-0.0818953	0.0250668	-3.26708	0.0852124	0.016995	5.01396	7.8925e-07	3.09936e-05	TRUE	LOXL4
ENSG00000138172	rs3014194	0.389948	0.0441086	8.84063	0.00230843	0.0409844	0.0563245	0.0866436	0.0373929	2.31711	0.0210932	0.120843	FALSE	CALHM2
ENSG00000138172	rs2863733	-0.27754	0.0420092	-6.60666	-0.0173755	0.041466	-0.41903	0.113159	0.0354109	3.19559	0.00148228	0.0170434	TRUE	CALHM2
ENSG00000138175	rs12780827	0.0609381	0.0139543	4.36698	-0.00644687	0.026533	-0.242976	-0.0157826	0.0212553	-0.742528	0.459987	0.730421	FALSE	ARL3
ENSG00000138207	rs10786109	0.0671696	0.0108727	6.1778	0.000807502	0.0213481	0.0378255	-0.00377112	0.0166743	-0.226164	0.821212	0.92685	FALSE	RBP4
ENSG00000138303	rs3312	-0.0727401	0.0112017	-6.49365	-0.0514386	0.0256191	-2.00782	0.0174882	0.0171677	1.01866	0.308659	0.60376	FALSE	ASCC1
ENSG00000138311	rs4745969	0.102151	0.0141834	7.20216	0.040656	0.0268916	1.51185	-0.061007	0.0207532	-2.93964	0.00336952	0.0317337	TRUE	ZNF365
ENSG00000138315	rs3009540	0.0322211	0.0132764	2.42694	0.0329764	0.0256234	1.28697	0.0299351	0.0204516	1.4637	0.143963	0.4	FALSE	OIT3
ENSG00000138326	rs7092168	-0.0571967	0.0105863	-5.4029	-0.000904134	0.022204	-0.0407194	-0.0120345	0.015735	-0.764826	0.444634	0.720252	FALSE	RPS24
ENSG00000148426	rs11257370	0.133387	0.022804	5.84929	-0.0336944	0.0370413	-0.909643	0.012928	0.0349977	0.369396	0.71187	0.879231	FALSE	PROSER2
ENSG00000148429	rs12572987	0.170715	0.0307061	5.55964	0.00145743	0.0264553	0.0550904	0.0537692	0.0441053	1.21911	0.223084	0.509711	FALSE	USP6NL
ENSG00000148429	rs12250042	0.0502384	0.014849	3.38329	-0.0255967	0.0322295	-0.794202	0.0379257	0.0221082	1.71546	0.0867684	0.295243	FALSE	USP6NL
ENSG00000148450	rs7911289	-0.179995	0.0359003	-5.01374	-0.00239073	0.0425013	-0.0562507	-0.0411972	0.0475735	-0.865969	0.386847	0.67252	FALSE	MSRB2
ENSG00000148450	rs6482253	-0.105306	0.0236708	-4.44879	0.0524593	0.0467901	1.12116	-0.0872928	0.0331296	-2.63489	0.00893548	0.0660591	FALSE	MSRB2
ENSG00000148459	rs1748343	0.350845	0.0249181	14.08	-0.163365	0.0483845	-3.3764	0.242773	0.038603	6.28898	5.14827e-10	4.41831e-08	TRUE	PDSS1
ENSG00000148459	rs11591540	-0.062888	0.0241777	-2.60107	0.0229086	0.0531375	0.431119	-0.0433358	0.0374903	-1.15592	0.248006	0.540621	FALSE	PDSS1
ENSG00000148481	rs12218978	-0.109687	0.0183091	-5.99086	0.0226415	0.0267228	0.84727	-0.00416435	0.0261851	-0.159035	0.873742	0.949394	FALSE	MINDY3
ENSG00000148483	rs2570278	0.132171	0.0191526	6.90097	0.0461931	0.0457037	1.01071	-0.030843	0.0287864	-1.07144	0.284144	0.578321	FALSE	TMEM236
ENSG00000148484	rs780633	0.313318	0.0152552	20.5384	0.118653	0.0336753	3.52345	-0.0858304	0.0226981	-3.78139	0.000170206	0.00300095	TRUE	RSU1
ENSG00000148572	rs10995495	-0.0612735	0.0222001	-2.76005	0.0124841	0.0180516	0.691579	-0.035632	0.0290521	-1.22648	0.220245	0.507045	FALSE	NRBF2
ENSG00000148600	rs7088775	0.14	0.0319979	4.3753	0.068008	0.0590993	1.15074	-0.0118046	0.0467777	-0.252355	0.800792	0.919254	FALSE	CDHR1
ENSG00000148655	rs1897191	-0.178624	0.0188839	-9.45906	0.105563	0.0407189	2.59248	-0.11308	0.0297427	-3.80193	0.000154979	0.00278553	TRUE	LRMDA
ENSG00000148655	rs10824315	0.0512609	0.0220905	2.32049	-0.0428914	0.0376245	-1.13999	0.118752	0.0338512	3.50806	0.000474769	0.00695201	TRUE	LRMDA
ENSG00000148690	rs1998840	0.223162	0.0226042	9.87262	0.000355938	0.0279066	0.0127546	0.107924	0.0337704	3.19583	0.00144919	0.0167679	TRUE	FRA10AC1
ENSG00000148700	rs12268910	0.143032	0.0156839	9.11966	0.0998698	0.0230856	4.32606	-0.0128662	0.0229363	-0.560951	0.575034	0.805172	FALSE	ADD3
ENSG00000148719	rs7071040	0.026213	0.00946177	2.77041	-0.00903808	0.018195	-0.496735	0.0356615	0.0139647	2.55369	0.0108239	0.0755458	FALSE	DNAJB12
ENSG00000148803	rs10776672	-0.0769973	0.0278899	-2.76076	-0.00956479	0.0304505	-0.314109	-0.0333494	0.0417359	-0.799056	0.425282	0.704671	FALSE	FUOM
ENSG00000148814	rs2295273	0.374802	0.0244394	15.336	-0.0197913	0.0277979	-0.71197	-0.00833787	0.037556	-0.222012	0.824507	0.927902	FALSE	LRRC27
ENSG00000148814	rs7079161	-0.0987471	0.0158807	-6.21805	-0.0549312	0.0323978	-1.69552	0.043241	0.0234816	1.84148	0.0663797	0.251084	FALSE	LRRC27
ENSG00000148824	rs7906765	0.116673	0.017767	6.56684	0.0730521	0.0296931	2.46024	-0.0101636	0.0284047	-0.357814	0.72072	0.88312	FALSE	MTG1
ENSG00000148843	rs2475213	-0.04809	0.0115586	-4.16054	-0.0148775	0.0250791	-0.593225	0.022683	0.0188134	1.20568	0.228288	0.516207	FALSE	PDCD11
ENSG00000148848	rs11244713	-0.0696299	0.0162788	-4.27734	0.00300138	0.0363246	0.0826267	0.0129153	0.02495	0.517646	0.6048	0.822595	FALSE	ADAM12
ENSG00000148848	rs4962510	-0.0930413	0.0283008	-3.28759	0.0164105	0.0294923	0.556433	-0.00822658	0.0418762	-0.19645	0.844386	0.936849	FALSE	ADAM12
ENSG00000150054	rs786391	-0.142346	0.0227663	-6.25248	0.0110644	0.0410683	0.269415	0.0406322	0.0348599	1.16559	0.243992	0.53612	FALSE	MPP7
ENSG00000150347	rs7073837	-0.0993634	0.0205092	-4.84483	-0.0145732	0.0424765	-0.343088	0.0167696	0.0303407	0.552711	0.580528	0.808931	FALSE	ARID5B
ENSG00000150593	rs6585021	0.0810884	0.020124	4.02943	0.042159	0.0214989	1.96098	0.0108146	0.0290134	0.372743	0.709851	0.87826	FALSE	PDCD4
ENSG00000150867	rs943197	-0.0602363	0.00980261	-6.14493	0.0286241	0.018039	1.58678	-0.016109	0.0129452	-1.2444	0.217855	0.503599	FALSE	PIP4K2A
ENSG00000150867	rs7899156	-0.0277387	0.0104799	-2.64684	0.0352484	0.0181927	1.9375	-0.0262343	0.0138408	-1.89543	0.0589904	0.234231	FALSE	PIP4K2A
ENSG00000151150	rs10443912	0.166724	0.0231203	7.21117	-0.0151191	0.0460977	-0.327979	-0.013364	0.0336434	-0.397226	0.691405	0.870486	FALSE	ANK3
ENSG00000151151	rs1416764	-0.243497	0.012809	-19.0099	-0.0382596	0.0209891	-1.82283	0.0523041	0.0196952	2.65568	0.00808758	0.0610407	FALSE	IPMK
ENSG00000151151	rs10826179	-0.0936191	0.0107997	-8.66871	-0.0567309	0.024049	-2.35897	0.0483269	0.0169829	2.84563	0.00453665	0.039804	TRUE	IPMK
ENSG00000151208	rs2289308	0.325318	0.0231276	14.0662	-0.112527	0.045054	-2.49761	-0.0282648	0.0335262	-0.843067	0.399334	0.683442	FALSE	DLG5
ENSG00000151208	rs1366047	0.195899	0.0220943	8.86649	-0.122399	0.046533	-2.63037	-0.0126751	0.0308785	-0.410484	0.682312	0.866021	FALSE	DLG5
ENSG00000151461	rs4750175	-0.0300914	0.0104501	-2.87955	0.0424536	0.0219617	1.93308	-0.043206	0.0158886	-2.71931	0.00674384	0.0536156	FALSE	UPF2
ENSG00000151465	rs11594985	-0.0514913	0.0182721	-2.81803	0.0830744	0.0370303	2.24342	-0.124635	0.0270982	-4.59941	4.90255e-06	0.00014984	TRUE	CDC123
ENSG00000151465	rs12767576	0.0778488	0.0186005	4.18531	-0.0231763	0.0385777	-0.600768	0.0136207	0.0282081	0.482864	0.629225	0.837178	FALSE	CDC123
ENSG00000151468	rs7082198	-0.26008	0.0200127	-12.9958	0.038733	0.036238	1.06885	-0.0404328	0.0282315	-1.43219	0.152898	0.412621	FALSE	CCDC3
ENSG00000151468	rs579882	-0.275496	0.0210887	-13.0637	0.0099949	0.0356473	0.280383	0.00376385	0.0289944	0.129813	0.896718	0.961719	FALSE	CCDC3
ENSG00000151474	rs11258560	-0.076842	0.0173579	-4.42691	0.0498061	0.0377385	1.31977	0.00236448	0.027114	0.0872051	0.930543	0.974463	FALSE	FRMD4A
ENSG00000151532	rs3780955	0.0306853	0.00918464	3.34093	0.0352718	0.0203599	1.73242	0.0218565	0.0137964	1.58421	0.11344	0.347708	FALSE	VTI1A
ENSG00000151553	rs55671354	-0.123788	0.0118258	-10.4676	-0.0230274	0.026551	-0.86729	0.0216269	0.0173773	1.24455	0.215208	0.500696	FALSE	FAM160B1
ENSG00000151640	rs11146230	0.31566	0.0229947	13.7275	0.135057	0.0436566	3.09362	-0.139948	0.0304264	-4.59956	4.92589e-06	0.000149847	TRUE	DPYSL4
ENSG00000151640	rs73397670	-0.139302	0.0324609	-4.29138	0.0129971	0.037951	0.342469	0.0181219	0.047415	0.382197	0.704821	0.876009	FALSE	DPYSL4
ENSG00000151651	rs2275724	0.0878193	0.0169035	5.19534	0.017964	0.024393	0.73644	-0.051206	0.0243854	-2.09986	0.0363248	0.171363	FALSE	ADAM8
ENSG00000151657	rs11255344	0.0373134	0.0113438	3.28933	-0.0294334	0.019917	-1.4778	0.0113275	0.018047	0.627669	0.530272	0.775956	FALSE	KIN
ENSG00000151893	rs12774262	-0.0504698	0.00959826	-5.25823	-0.0123431	0.0199258	-0.619452	0.0114085	0.0148299	0.769292	0.442817	0.718746	FALSE	CACUL1
ENSG00000152463	rs11259439	-0.265617	0.0583545	-4.55178	-0.102463	0.121937	-0.840301	0.155565	0.0862607	1.80343	0.071707	0.263318	FALSE	OLAH
ENSG00000152464	rs11259482	0.068973	0.0144131	4.78544	0.0247743	0.0235138	1.05361	-0.0377696	0.0218074	-1.73196	0.0836389	0.288726	FALSE	RPP38
ENSG00000152465	rs4237446	0.353729	0.0619819	5.70697	-0.0377082	0.0305051	-1.23613	-0.0275533	0.0332226	-0.829354	0.40708	0.690085	FALSE	NMT2
ENSG00000152465	rs11259536	-0.112478	0.0196749	-5.71683	-0.0608286	0.031259	-1.94595	0.0339178	0.0291263	1.16451	0.244423	0.536498	FALSE	NMT2
ENSG00000152465	rs10906863	-0.0930435	0.0210525	-4.41959	-0.0534209	0.0306716	-1.74171	0.0201251	0.030544	0.65889	0.511266	0.763285	FALSE	NMT2
ENSG00000152465	rs3935268	-0.236888	0.0615512	-3.84863	-0.0344524	0.030158	-1.1424	-0.0430919	0.0339936	-1.26765	0.205185	0.486637	FALSE	NMT2
ENSG00000152766	rs10736363	-0.185987	0.0428554	-4.33988	0.149335	0.0936953	1.59384	-0.113275	0.0632518	-1.79086	0.0736261	0.266796	FALSE	ANKRD22
ENSG00000152778	rs184236	-0.211961	0.0370754	-5.71701	0.0950958	0.0549542	1.73046	-0.132813	0.0492686	-2.6957	0.00716192	0.0560218	FALSE	IFIT5
ENSG00000152778	rs2095049	-0.07167	0.0403231	-1.77739	0.0924042	0.0540366	1.71003	-0.158804	0.0552356	-2.87504	0.00415634	0.0373523	TRUE	IFIT5
ENSG00000152782	rs7898670	0.0610115	0.0124825	4.88778	-0.0157447	0.023044	-0.683245	-0.0147501	0.0192779	-0.765129	0.444302	0.720165	FALSE	PANK1
ENSG00000152804	rs7918084	-0.118425	0.0170939	-6.92787	0.00832779	0.0361187	0.230567	0.0188654	0.0261294	0.721997	0.471458	0.73795	FALSE	HHEX
ENSG00000155229	rs2236575	0.0211596	0.00844759	2.5048	-0.000542622	0.0186518	-0.0290922	0.0335985	0.012569	2.67313	0.00765394	0.0587647	FALSE	MMS19
ENSG00000155254	rs7914697	0.134234	0.021326	6.29437	-0.0210975	0.0399128	-0.52859	-0.00687721	0.0318021	-0.21625	0.829051	0.929867	FALSE	MARVELD1
ENSG00000155256	rs12783992	-0.0430882	0.00921179	-4.67751	0.00265923	0.0155561	0.170944	-0.00811496	0.014712	-0.55159	0.583013	0.810464	FALSE	ZFYVE27
ENSG00000155629	rs3827867	0.0415502	0.0179803	2.31087	-0.0806218	0.0315895	-2.55217	0.0577048	0.0267289	2.15889	0.0313714	0.156906	FALSE	PIK3AP1
ENSG00000156110	rs4587673	0.386395	0.0335046	11.5326	0.0580225	0.0343166	1.6908	0.105999	0.0376	2.81911	0.00498439	0.0427767	TRUE	ADK
ENSG00000156110	rs7899674	0.333996	0.0316298	10.5595	0.0565881	0.0364368	1.55304	0.065648	0.0309094	2.12388	0.0348852	0.166818	FALSE	ADK
ENSG00000156110	rs3862536	-0.417822	0.0371029	-11.2612	0.0867436	0.035447	2.44714	0.0134166	0.0293287	0.457456	0.647449	0.846485	FALSE	ADK
ENSG00000156110	rs1898055	0.39565	0.0416923	9.48976	0.0937641	0.0342325	2.73904	-0.000196436	0.0365866	-0.00536908	0.995726	0.99846	FALSE	ADK
ENSG00000156113	rs816867	1.01058	0.0711161	14.2103	-0.325403	0.145234	-2.24054	0.30561	0.0951396	3.21223	0.00150106	0.0171743	TRUE	KCNMA1
ENSG00000156113	rs35981703	-0.305355	0.0828844	-3.68411	0.335915	0.116939	2.87256	-0.839478	0.107199	-7.83103	1.98618e-14	3.78514e-12	TRUE	KCNMA1
ENSG00000156374	rs60388741	0.0665686	0.0132978	5.00597	-0.0146857	0.0328008	-0.447723	0.0186904	0.0217403	0.859713	0.390547	0.674944	FALSE	PCGF6
ENSG00000156398	rs60459635	-0.119016	0.0205962	-5.77853	-0.00139959	0.0289138	-0.0484055	0.0250391	0.0308215	0.81239	0.416663	0.699059	FALSE	SFXN2
ENSG00000156398	rs11191737	0.0433618	0.0171123	2.53395	-0.0234501	0.0290798	-0.806405	0.0742647	0.0276519	2.6857	0.00736785	0.0571394	FALSE	SFXN2
ENSG00000156398	rs11191667	-0.0594015	0.0145862	-4.07245	-0.00561267	0.0302504	-0.18554	0.0226491	0.0244139	0.927716	0.353683	0.646113	FALSE	SFXN2
ENSG00000156502	rs7914256	0.0513929	0.0109268	4.70339	0.00197506	0.0216717	0.0911355	-0.0181446	0.01829	-0.992052	0.321537	0.615571	FALSE	SUPV3L1
ENSG00000156510	rs9663238	0.187853	0.0206567	9.09406	0.00454727	0.0404984	0.112283	-0.00178329	0.0310766	-0.0573836	0.954254	0.981598	FALSE	HKDC1
ENSG00000156515	rs6480404	0.103388	0.0110496	9.35665	0.0246374	0.0229181	1.07502	0.0113322	0.015762	0.718954	0.475283	0.740733	FALSE	HK1
ENSG00000156515	rs10762283	-0.0940463	0.0178017	-5.283	0.0287005	0.0188825	1.51995	0.0379926	0.0273424	1.38951	0.164934	0.43075	FALSE	HK1
ENSG00000156515	rs1867971	-0.0575194	0.0120935	-4.75623	0.0259627	0.0205306	1.26458	0.0175624	0.0187501	0.936658	0.349078	0.641295	FALSE	HK1
ENSG00000156515	rs72805696	-0.0852264	0.0245824	-3.46697	0.0376418	0.0188274	1.9993	-0.0274214	0.0320335	-0.856023	0.392218	0.676464	FALSE	HK1
ENSG00000156521	rs6480445	-0.0377882	0.0103398	-3.65464	-0.00348062	0.0254409	-0.136812	0.000198909	0.0161778	0.0122952	0.9902	0.99632	FALSE	TYSND1
ENSG00000156650	rs2395128	-0.0745202	0.0207701	-3.58785	0.0127887	0.0265374	0.481912	-0.0383053	0.0333545	-1.14843	0.2527	0.54696	FALSE	KAT6B
ENSG00000156650	rs11000851	-0.0447177	0.0171214	-2.6118	0.0147401	0.0274858	0.53628	-0.0269139	0.0265798	-1.01257	0.312793	0.607332	FALSE	KAT6B
ENSG00000165309	rs143209515	0.114854	0.0250076	4.59275	-0.0395949	0.0256691	-1.54251	-0.0716433	0.0382243	-1.87428	0.0615742	0.240416	FALSE	ARMC3
ENSG00000165309	rs11013182	-0.0742381	0.0170429	-4.35594	-0.0708283	0.0279639	-2.53285	0.043081	0.0254259	1.69438	0.0904796	0.303506	FALSE	ARMC3
ENSG00000165312	rs10828478	0.0658435	0.019607	3.35816	0.0279463	0.0391763	0.713347	0.00758012	0.0293501	0.258266	0.796278	0.917766	FALSE	OTUD1
ENSG00000165322	rs4272702	-0.103302	0.0235718	-4.38244	0.0152672	0.0393479	0.388006	-0.00878208	0.0352048	-0.249457	0.803029	0.919785	FALSE	ARHGAP12
ENSG00000165406	rs10793617	0.0336214	0.0148559	2.26318	0.00682527	0.0339916	0.200793	0.0526163	0.0225141	2.33704	0.0196841	0.114594	FALSE	MARCHF8
ENSG00000165568	rs7089546	0.0882681	0.0138193	6.38733	-0.0105093	0.0242545	-0.433291	-0.00182727	0.0201982	-0.0904671	0.927946	0.973626	FALSE	AKR1E2
ENSG00000165568	rs10904362	-0.0578955	0.0128945	-4.48994	-0.0208195	0.0256991	-0.810125	0.0115718	0.0184049	0.628735	0.52993	0.775711	FALSE	AKR1E2
ENSG00000165609	rs12767576	0.0995124	0.0282974	3.51666	-0.0844563	0.058301	-1.44862	0.0570362	0.0427562	1.33399	0.182451	0.456798	FALSE	NUDT5
ENSG00000165609	rs11594985	-0.0387871	0.0279265	-1.3889	0.0796543	0.0562806	1.41531	-0.154942	0.041244	-3.75672	0.000183875	0.00318987	TRUE	NUDT5
ENSG00000165626	rs7904554	-0.258812	0.0372518	-6.94764	0.042634	0.0658415	0.647525	-0.0260489	0.0500094	-0.520881	0.602865	0.821369	FALSE	BEND7
ENSG00000165629	rs2802460	-0.0471398	0.00886562	-5.31714	0.0389477	0.01625	2.39679	-0.0066529	0.0142775	-0.465971	0.641696	0.843269	FALSE	ATP5F1C
ENSG00000165630	rs4748047	-0.068337	0.0119887	-5.7001	0.0266996	0.0244702	1.09111	0.0371087	0.0182104	2.03777	0.0419532	0.189301	FALSE	PRPF18
ENSG00000165637	rs4746261	0.0356045	0.00787969	4.51852	0.0208798	0.0184222	1.13341	-0.00969596	0.0125408	-0.773155	0.439887	0.716727	FALSE	VDAC2
ENSG00000165650	rs181440	-0.165404	0.0155714	-10.6223	-0.0123897	0.0350827	-0.353156	0.0208522	0.023306	0.894714	0.372504	0.662059	FALSE	PDZD8
ENSG00000165655	rs1897191	0.0973338	0.0183162	5.31409	-0.016739	0.0393943	-0.42491	-0.00965253	0.0288193	-0.334933	0.738441	0.891509	FALSE	ZNF503
ENSG00000165655	rs1259607	-0.0756294	0.0210019	-3.60108	-0.00366215	0.0369527	-0.0991037	-0.038466	0.0337639	-1.13926	0.255676	0.549097	FALSE	ZNF503
ENSG00000165672	rs59795188	0.0782063	0.00920893	8.49245	-0.017737	0.0207081	-0.856524	0.0263369	0.0139367	1.88975	0.0590727	0.234231	FALSE	PRDX3
ENSG00000165672	rs3377	0.225699	0.0365612	6.17318	0.0147269	0.0212823	0.691979	-0.0108239	0.0142711	-0.758449	0.448279	0.722993	FALSE	PRDX3
ENSG00000165672	rs10886408	-0.185764	0.0367315	-5.05736	0.0115548	0.0211137	0.547263	-0.00751297	0.0143334	-0.524159	0.60025	0.819753	FALSE	PRDX3
ENSG00000165730	rs71478860	0.294592	0.0131269	22.4419	0.03604	0.0158957	2.26728	-0.162739	0.0194696	-8.35864	3.26833e-16	8.64375e-14	TRUE	STOX1
ENSG00000165752	rs4242718	0.222034	0.0185515	11.9685	-0.0379564	0.0335378	-1.13175	-0.00342305	0.0265015	-0.129164	0.897229	0.961719	FALSE	STK32C
ENSG00000165752	rs4880352	0.18367	0.0198736	9.24193	-0.0224256	0.0329303	-0.681003	-0.0345304	0.0298077	-1.15844	0.247121	0.539855	FALSE	STK32C
ENSG00000165752	rs12411778	-0.11239	0.0343296	-3.27385	-0.035254	0.029747	-1.18513	-0.0415113	0.0495908	-0.837076	0.403394	0.686484	FALSE	STK32C
ENSG00000165752	rs2818415	0.0846814	0.0214863	3.94118	-0.0364257	0.0310564	-1.17289	-0.0107424	0.0309117	-0.347519	0.72964	0.887832	FALSE	STK32C
ENSG00000165806	rs7921727	0.280784	0.032535	8.6302	-0.0148328	0.0344374	-0.430717	0.142205	0.0459144	3.09718	0.0020572	0.0220689	TRUE	CASP7
ENSG00000165806	rs3124735	0.107938	0.020453	5.27737	-0.00326902	0.0400238	-0.0816769	0.0206211	0.0285392	0.722553	0.470076	0.737065	FALSE	CASP7
ENSG00000165813	rs11196630	-0.0983744	0.0133754	-7.35488	0.0174433	0.021006	0.8304	-0.0212235	0.0150409	-1.41106	0.158727	0.420914	FALSE	CCDC186
ENSG00000165813	rs11196628	0.0942628	0.0156174	6.03577	0.000192002	0.0187463	0.0102421	0.000719981	0.0183767	0.0391789	0.968756	0.987968	FALSE	CCDC186
ENSG00000165868	rs9421246	-0.0782252	0.0126289	-6.19412	0.000758334	0.0259173	0.0292598	0.0140142	0.0204945	0.683801	0.494873	0.754035	FALSE	HSPA12A
ENSG00000165879	rs11189132	-0.0223691	0.0137034	-1.63238	0.0679951	0.0265415	2.56185	-0.074325	0.0197322	-3.76668	0.000176733	0.00308663	TRUE	FRAT1
ENSG00000165886	rs7096611	-0.0801691	0.0164585	-4.871	-0.0340111	0.0235909	-1.44171	0.0277595	0.024688	1.12441	0.261823	0.555893	FALSE	UBTD1
ENSG00000165983	rs7098052	-0.0529201	0.0164892	-3.20939	0.0135983	0.0298893	0.454957	-0.0407174	0.0214768	-1.89588	0.0595622	0.235397	FALSE	PTER
ENSG00000165983	rs4748302	0.0551198	0.0141383	3.89861	-0.0274331	0.0310348	-0.883946	0.0124971	0.0215512	0.579876	0.562054	0.797139	FALSE	PTER
ENSG00000165983	rs2355640	0.140002	0.0155258	9.01734	0.0203895	0.0318421	0.64033	-0.0399352	0.0208406	-1.91623	0.0577066	0.231022	FALSE	PTER
ENSG00000165996	rs4748416	0.0458636	0.0215622	2.12704	-0.0210515	0.0275226	-0.764883	0.0681512	0.032611	2.08982	0.0370013	0.173412	FALSE	HACD1
ENSG00000165997	rs10828851	0.0456624	0.0123396	3.70047	-0.0458195	0.0259363	-1.76661	0.012347	0.0186946	0.660456	0.509362	0.76266	FALSE	ARL5B
ENSG00000166033	rs2981747	-0.272159	0.0401995	-6.7702	-0.176883	0.0697002	-2.53777	0.0871005	0.0570693	1.52622	0.127607	0.372195	FALSE	HTRA1
ENSG00000166135	rs2489040	-0.221239	0.00985073	-22.4591	0.0557717	0.0162415	3.4339	-0.0603915	0.0142779	-4.22973	2.59856e-05	0.00063899	TRUE	HIF1AN
ENSG00000166135	rs2273696	0.0222382	0.00898337	2.47548	0.0126339	0.0171709	0.735776	0.0230731	0.0134632	1.71379	0.0868657	0.295457	FALSE	HIF1AN
ENSG00000166167	rs12218573	0.071401	0.0206532	3.45714	0.0315217	0.0253956	1.24122	0.0373638	0.0310102	1.20489	0.228535	0.516494	FALSE	BTRC
ENSG00000166228	rs12763964	0.0444914	0.0198052	2.24645	-0.0433808	0.0320693	-1.35272	0.0914322	0.0319242	2.86404	0.00431256	0.0384259	TRUE	PCBD1
ENSG00000166272	rs11598702	-0.0493011	0.00902751	-5.46121	-0.00218812	0.0196868	-0.111146	0.0215204	0.0135875	1.58384	0.114956	0.350111	FALSE	WBP1L
ENSG00000166272	rs12770682	-0.0487309	0.0120997	-4.02745	0.0084211	0.016998	0.495416	0.0225641	0.017888	1.26141	0.2106	0.494267	FALSE	WBP1L
ENSG00000166275	rs11191421	-0.280195	0.0133595	-20.9735	-0.0283252	0.0229969	-1.23169	0.0151828	0.0208895	0.726815	0.469547	0.736577	FALSE	BORCS7
ENSG00000166275	rs41287492	-0.132076	0.0218553	-6.04318	-0.0119575	0.0216027	-0.553519	-0.0582974	0.0315169	-1.84972	0.0648885	0.247815	FALSE	BORCS7
ENSG00000166507	rs7908825	-0.0843413	0.0214022	-3.94078	0.0688588	0.0443184	1.55373	-0.0128215	0.0295897	-0.433311	0.665623	0.85701	FALSE	NDST2
ENSG00000166507	rs76192127	0.163463	0.0306789	5.32818	0.0447377	0.037321	1.19872	0.0410023	0.0427763	0.958529	0.339017	0.631587	FALSE	NDST2
ENSG00000169740	rs10793446	0.0455805	0.0145285	3.13732	-0.0282289	0.0269487	-1.04751	0.0140719	0.0220613	0.637852	0.524468	0.772025	FALSE	ZNF32
ENSG00000169826	rs17153156	0.0958126	0.0170368	5.62386	0.000991719	0.029235	0.0339223	-0.0181099	0.0261921	-0.691428	0.489376	0.749979	FALSE	CSGALNACT2
ENSG00000170430	rs548390	0.12494	0.0170614	7.32295	-0.0369912	0.0373297	-0.990932	0.000126211	0.0237258	0.00531959	0.995757	0.99846	FALSE	MGMT
ENSG00000170430	rs1762416	-0.157544	0.0187272	-8.41255	-0.0475277	0.0334843	-1.4194	0.0159702	0.0267937	0.596041	0.551264	0.791049	FALSE	MGMT
ENSG00000170525	rs677986	-0.0989129	0.022918	-4.31596	-0.0424945	0.042579	-0.998016	0.0221179	0.0338411	0.653581	0.513565	0.764877	FALSE	PFKFB3
ENSG00000170759	rs211399	0.121757	0.0117713	10.3435	-0.00676989	0.0147693	-0.458375	0.0217249	0.0182752	1.18876	0.235272	0.525259	FALSE	KIF5B
ENSG00000170759	rs113415794	0.0520348	0.0125672	4.14051	0.00435285	0.0146674	0.29677	-0.0276788	0.0182445	-1.51711	0.130076	0.375722	FALSE	KIF5B
ENSG00000171160	rs1046198	-0.0650899	0.0105137	-6.19097	-0.0158279	0.0232034	-0.682139	0.0117775	0.0161806	0.727876	0.466763	0.734699	FALSE	MORN4
ENSG00000171206	rs11191353	-0.0751317	0.013803	-5.44315	0.00499821	0.0283181	0.176502	-0.00720912	0.0204217	-0.353012	0.725074	0.885358	FALSE	TRIM8
ENSG00000171311	rs6584122	-0.0395635	0.014505	-2.72759	0.0293437	0.0188127	1.55978	-0.0250297	0.0216656	-1.15527	0.249204	0.542398	FALSE	EXOSC1
ENSG00000171311	rs10882797	0.045218	0.0164485	2.74906	0.0198344	0.0186511	1.06344	0.0141503	0.0239055	0.591926	0.554654	0.793264	FALSE	EXOSC1
ENSG00000171314	rs34041345	0.0753014	0.0166836	4.51349	-0.0204634	0.0243334	-0.840961	0.0350718	0.0227145	1.54402	0.122909	0.364562	FALSE	PGAM1
ENSG00000171798	rs3008391	0.477281	0.050156	9.51595	0.126621	0.0519187	2.43883	-0.125449	0.0712514	-1.76066	0.079718	0.280737	FALSE	KNDC1
ENSG00000171798	rs4326710	-0.230259	0.0332883	-6.91712	0.0110896	0.0641179	0.172956	0.108918	0.0460743	2.36397	0.0182821	0.109038	FALSE	KNDC1
ENSG00000171811	rs10870229	0.0299633	0.0110694	2.70685	-0.0177156	0.0266861	-0.663853	0.038391	0.0173754	2.2095	0.0274884	0.143584	FALSE	CFAP46
ENSG00000172538	rs55872223	0.11873	0.0153308	7.74457	0.0185331	0.0262698	0.705492	-0.0183532	0.0246061	-0.745878	0.455877	0.727282	FALSE	FAM170B
ENSG00000172661	rs11239569	-0.216059	0.0169817	-12.7231	0.032249	0.0228006	1.41439	-0.0219001	0.0205956	-1.06334	0.287959	0.581617	FALSE	WASHC2C
ENSG00000172661	rs139616278	-0.111795	0.0189854	-5.88847	0.0363408	0.0224265	1.62044	-0.0380155	0.0229957	-1.65316	0.099199	0.321892	FALSE	WASHC2C
ENSG00000172661	rs7081687	-0.0703723	0.0137931	-5.10198	0.0175437	0.0254517	0.689294	0.00621394	0.0190333	0.326478	0.744457	0.894743	FALSE	WASHC2C
ENSG00000172671	rs3740107	-0.0851973	0.0153065	-5.56609	0.0110074	0.028431	0.387161	0.0156247	0.0252717	0.618271	0.536507	0.780489	FALSE	ZFAND4
ENSG00000173145	rs12780491	0.0717795	0.0151158	4.74863	-0.00131652	0.0260357	-0.0505659	0.0511792	0.0228029	2.24441	0.0250563	0.135191	FALSE	NOC3L
ENSG00000173848	rs10904492	-0.0380066	0.0217517	-1.74729	0.0619349	0.0442345	1.40015	-0.0926438	0.0319837	-2.89659	0.00386876	0.0353314	TRUE	NET1
ENSG00000175029	rs1915146	0.0384989	0.0102548	3.75421	0.0341224	0.0207103	1.64761	0.0030727	0.0151738	0.2025	0.840114	0.934992	FALSE	CTBP2
ENSG00000175395	rs2749649	0.0632272	0.013579	4.65625	0.00256648	0.0302875	0.0847372	0.00824892	0.0213967	0.385524	0.700444	0.873555	FALSE	ZNF25
ENSG00000175470	rs4342945	0.0595589	0.0091943	6.47781	0.0316032	0.0214055	1.47641	-0.0269528	0.0136918	-1.96853	0.0502774	0.212299	FALSE	PPP2R2D
ENSG00000176171	rs7906388	0.0893922	0.0317183	2.81831	-0.0862228	0.0440115	-1.9591	0.0611683	0.0468574	1.30541	0.192038	0.470171	FALSE	BNIP3
ENSG00000176244	rs7089542	0.0478938	0.0128302	3.7329	-0.0296794	0.0193536	-1.53353	0.0348665	0.0201271	1.73232	0.0835077	0.288393	FALSE	ACBD7
ENSG00000176244	rs6602811	0.0585057	0.0153832	3.80323	-0.0218104	0.0192235	-1.13457	0.0135325	0.0225524	0.60005	0.548873	0.789702	FALSE	ACBD7
ENSG00000176986	rs2664284	0.0244131	0.00787804	3.09888	0.0142582	0.0140352	1.01589	0.00113467	0.011959	0.0948798	0.924482	0.972519	FALSE	SEC24C
ENSG00000177283	rs11010256	0.0381946	0.00879985	4.34037	0.00951526	0.0159817	0.595386	-0.0121445	0.0137899	-0.880678	0.379323	0.667326	FALSE	FZD8
ENSG00000177613	rs67336648	-0.0897774	0.0163858	-5.47899	0.0241641	0.023973	1.00797	-0.0873948	0.0246875	-3.54005	0.000431413	0.00646322	TRUE	CSTF2T
ENSG00000177613	rs2660204	0.0690063	0.0209218	3.29829	-0.0226061	0.0242556	-0.931996	0.0586968	0.0286266	2.05043	0.0407037	0.185406	FALSE	CSTF2T
ENSG00000177613	rs10999898	0.0478205	0.0171495	2.78846	-0.0204571	0.0242436	-0.843815	0.0446124	0.0245901	1.81424	0.0700509	0.25922	FALSE	CSTF2T
ENSG00000177613	rs10762343	0.0350552	0.0185469	1.89008	-0.0245031	0.0246761	-0.992989	0.0543213	0.0268682	2.02177	0.0440259	0.195292	FALSE	CSTF2T
ENSG00000180139	rs7097572	0.0356661	0.00966742	3.68931	0.00439766	0.0230667	0.19065	0.0132243	0.0153533	0.86133	0.389201	0.673491	FALSE	ACTA2-AS1
ENSG00000180817	rs7901747	0.196477	0.016371	12.0016	0.040236	0.0310718	1.29493	-0.0455752	0.0244964	-1.86049	0.0642333	0.246564	FALSE	PPA1
ENSG00000180817	rs1904585	0.0945788	0.0162799	5.80955	0.0339076	0.0308837	1.09791	-0.0347565	0.0232244	-1.49655	0.134998	0.384155	FALSE	PPA1
ENSG00000181192	rs11594985	-0.0641116	0.0114315	-5.60831	0.0434414	0.0242747	1.78957	-0.0546433	0.0176466	-3.09653	0.00206248	0.0221073	TRUE	DHTKD1
ENSG00000181274	rs7076523	-0.0596199	0.0128424	-4.64241	0.0169133	0.0249687	0.67738	-0.00844634	0.01864	-0.45313	0.652077	0.849273	FALSE	FRAT2
ENSG00000181274	rs7903562	0.0877565	0.0129057	6.79983	0.0312209	0.0244543	1.2767	-0.0283178	0.0182294	-1.55341	0.120679	0.360175	FALSE	FRAT2
ENSG00000182010	rs10821973	0.167881	0.0272397	6.16312	0.0690959	0.048657	1.42006	-0.0763215	0.0379943	-2.00876	0.0448819	0.197429	FALSE	RTKN2
ENSG00000182010	rs6479794	0.205848	0.0388664	5.2963	0.0401423	0.0422928	0.949153	-0.116244	0.0535037	-2.17264	0.0300514	0.152068	FALSE	RTKN2
ENSG00000182077	rs482468	0.133354	0.0192932	6.91198	0.00489141	0.024334	0.201011	0.0728132	0.0198734	3.66385	0.000277958	0.00442513	TRUE	PTCHD3
ENSG00000182077	rs1413895	-0.110694	0.0218958	-5.05549	0.0359402	0.0234081	1.53538	0.0279853	0.0209617	1.33507	0.183309	0.457945	FALSE	PTCHD3
ENSG00000183049	rs11257655	0.351113	0.0524688	6.69183	-0.0151778	0.0651015	-0.233141	0.0502774	0.0681224	0.738045	0.460951	0.73122	FALSE	CAMK1D
ENSG00000183049	rs7080933	-0.132265	0.0380259	-3.47829	0.132115	0.0734215	1.79941	-0.1688	0.052888	-3.19166	0.00147032	0.016967	TRUE	CAMK1D
ENSG00000183049	rs4469792	0.0986188	0.0389062	2.53478	-0.116317	0.0759535	-1.53142	0.141475	0.0545459	2.59369	0.00965116	0.0696625	FALSE	CAMK1D
ENSG00000183049	rs4237429	-0.144848	0.0593094	-2.44224	0.0292906	0.0625385	0.468361	-0.187818	0.08875	-2.11626	0.0347116	0.166418	FALSE	CAMK1D
ENSG00000183605	rs10749291	0.268519	0.013256	20.2563	0.0733771	0.0306465	2.39431	-0.067625	0.019987	-3.38346	0.000755395	0.0101653	TRUE	SFXN4
ENSG00000183605	rs11198794	0.0328981	0.0123186	2.67061	-0.0172421	0.0284815	-0.605377	0.0258554	0.0190864	1.35465	0.178016	0.450305	FALSE	SFXN4
ENSG00000183621	rs2934652	0.0735931	0.0170326	4.32072	-0.0545656	0.0300329	-1.81686	0.0572509	0.024665	2.32114	0.0204864	0.118049	FALSE	ZNF438
ENSG00000184719	rs303503	-0.0403397	0.0151881	-2.65601	0.0579028	0.029058	1.99267	-0.0518145	0.0232264	-2.23084	0.0259751	0.138019	FALSE	RNLS
ENSG00000184923	rs55892577	-0.162915	0.0259887	-6.2687	-0.0436097	0.0336844	-1.29466	0.057086	0.0400758	1.42445	0.155735	0.417408	FALSE	NUTM2A
ENSG00000184923	rs11202303	0.329849	0.0403168	8.18143	-0.0194817	0.0341006	-0.571302	-0.018283	0.035772	-0.511098	0.60979	0.826045	FALSE	NUTM2A
ENSG00000184923	rs9420425	-0.233767	0.0376907	-6.20223	-0.029066	0.0346933	-0.837798	0.00631392	0.0324371	0.194651	0.845738	0.937457	FALSE	NUTM2A
ENSG00000185009	rs4587673	0.186736	0.0160705	11.6198	-0.00010634	0.0201581	-0.00527532	0.0740118	0.0219656	3.36945	0.000788679	0.0104826	TRUE	AP3M1
ENSG00000185009	rs1189553	0.0301404	0.0133915	2.25071	0.0026955	0.0213186	0.126439	0.0405639	0.0182159	2.22684	0.0281263	0.145679	FALSE	AP3M1
ENSG00000185532	rs11597034	-0.0831444	0.0188239	-4.41695	-0.0408798	0.0291524	-1.40228	0.00924504	0.0297434	0.310827	0.75594	0.9001	FALSE	PRKG1
ENSG00000185736	rs4880494	1.49632	0.0812717	18.4113	-0.178894	0.0921538	-1.94125	0.127047	0.0798482	1.59111	0.112277	0.345604	FALSE	ADARB2
ENSG00000185736	rs1876899	1.27643	0.126395	10.0987	-0.0910347	0.0856842	-1.06244	-0.0149526	0.0829016	-0.180366	0.856867	0.942066	FALSE	ADARB2
ENSG00000185736	rs7074332	-0.99798	0.135569	-7.3614	-0.0875525	0.0842067	-1.03973	-0.0295161	0.0984641	-0.299766	0.764811	0.903811	FALSE	ADARB2
ENSG00000186188	rs10786109	0.0860009	0.0145092	5.92734	0.0466502	0.0261184	1.78611	-0.0436595	0.020392	-2.14102	0.0325279	0.160034	FALSE	FFAR4
ENSG00000187122	rs2861875	1.13464	0.167444	6.77622	0.012324	0.048007	0.256713	0.0512106	0.0364897	1.40343	0.165097	0.430914	FALSE	SLIT1
ENSG00000187122	rs10882944	0.103745	0.0251697	4.12182	0.0742146	0.0460693	1.61094	-0.0382814	0.0370485	-1.03328	0.302238	0.597461	FALSE	SLIT1
ENSG00000187122	rs12220695	-0.738101	0.169177	-4.36289	0.0324659	0.048073	0.675346	0.0244018	0.0365356	0.667892	0.509273	0.76266	FALSE	SLIT1
ENSG00000187134	rs7908994	0.936856	0.0627228	14.9364	-0.0980394	0.0636262	-1.54087	0.931329	0.0864913	10.7679	2.43054e-25	1.65776e-22	TRUE	AKR1C1
ENSG00000187134	rs4339935	0.193984	0.0421835	4.59858	-0.152087	0.0842939	-1.80424	0.269149	0.0600113	4.48497	8.3939e-06	0.000239596	TRUE	AKR1C1
ENSG00000187134	rs74111760	0.259273	0.0875692	2.96077	0.0626817	0.0671622	0.933289	0.213455	0.115753	1.84405	0.0654674	0.249033	FALSE	AKR1C1
ENSG00000187164	rs1122688	0.513587	0.0227069	22.6181	-0.000827222	0.0407812	-0.0202844	-0.0738254	0.0350292	-2.10754	0.0359398	0.170111	FALSE	SHTN1
ENSG00000187553	rs1409385	-0.0389357	0.00915633	-4.25232	-0.00769768	0.0193997	-0.396794	0.0155289	0.0148414	1.04632	0.295857	0.589653	FALSE	CYP26C1
ENSG00000188199	rs1427815	-0.24113	0.0295675	-8.15523	-0.0250157	0.0405845	-0.616384	-0.0293784	0.0411224	-0.714415	0.475069	0.740628	FALSE	NUTM2B
ENSG00000188199	rs2256574	0.0944493	0.0223814	4.21999	-0.0716057	0.0449619	-1.59259	0.0473368	0.0333477	1.41949	0.156092	0.417624	FALSE	NUTM2B
ENSG00000188234	rs10761581	-0.34173	0.0140781	-24.2739	0.00852082	0.0304945	0.279422	0.0250821	0.0205604	1.21992	0.222739	0.509347	FALSE	AGAP4
ENSG00000188234	rs1051713	0.0515024	0.0202279	2.54611	0.012007	0.0262773	0.456935	0.0601843	0.028385	2.12028	0.0343633	0.16536	FALSE	AGAP4
ENSG00000188385	rs11592585	0.11066	0.0208724	5.30176	-0.113658	0.0411898	-2.75938	0.129572	0.0304839	4.25052	2.64527e-05	0.000646792	TRUE	JAKMIP3
ENSG00000188385	rs17881016	-0.0858225	0.020757	-4.13463	-0.000121796	0.0382849	-0.00318132	-0.0440291	0.0319561	-1.3778	0.169465	0.438431	FALSE	JAKMIP3
ENSG00000188649	rs34630379	-0.182276	0.0349777	-5.2112	0.0112319	0.0419817	0.267542	-0.0569425	0.0535111	-1.06412	0.287454	0.581068	FALSE	CC2D2B
ENSG00000188690	rs2366049	0.0609408	0.0146947	4.14712	0.00613159	0.0231308	0.265084	0.00437884	0.0229447	0.190843	0.84877	0.937962	FALSE	UROS
ENSG00000188916	rs12265581	-0.0671679	0.0207757	-3.23301	-0.0201048	0.0273497	-0.7351	-0.0640173	0.0310121	-2.06426	0.039251	0.180887	FALSE	INSYN2A
ENSG00000189319	rs2303611	0.0648428	0.0133916	4.84205	0.0214801	0.0284151	0.755941	-0.00599432	0.0196981	-0.304309	0.761126	0.90217	FALSE	FAM53B
ENSG00000196072	rs34955138	0.063914	0.010672	5.98893	0.0661499	0.0229725	2.87952	-0.030606	0.0157044	-1.94889	0.052749	0.218292	FALSE	BLOC1S2
ENSG00000196139	rs11253010	-0.0964809	0.0335458	-2.8761	0.232121	0.0647029	3.58749	-0.143951	0.0457657	-3.14539	0.0017338	0.019253	TRUE	AKR1C3
ENSG00000196177	rs61863178	0.109957	0.0137321	8.00728	-0.0804862	0.0294687	-2.73125	0.0866781	0.0201704	4.29729	1.98773e-05	0.000505078	TRUE	ACADSB
ENSG00000196177	rs72839744	0.0864788	0.0194832	4.43863	-0.000300605	0.02574	-0.0116785	-0.0233044	0.027747	-0.83989	0.401104	0.684836	FALSE	ACADSB
ENSG00000196372	rs2380203	0.0774392	0.0169781	4.56113	0.0327288	0.0346946	0.94334	0.0178821	0.0253734	0.704759	0.481272	0.743893	FALSE	ASB13
ENSG00000196693	rs210285	0.186017	0.0204807	9.08255	0.0100637	0.0243366	0.413521	0.024439	0.0269023	0.908435	0.363887	0.654887	FALSE	ZNF33B
ENSG00000196693	rs2484296	0.107883	0.0140255	7.69196	-0.0234849	0.0264672	-0.887318	0.0623347	0.0207702	3.00116	0.00276688	0.0273642	TRUE	ZNF33B
ENSG00000196793	rs10793446	0.0792541	0.0123255	6.43011	0.0448259	0.0228187	1.96443	-0.0342337	0.0186848	-1.83217	0.0674833	0.253125	FALSE	ZNF239
ENSG00000196968	rs10128354	-0.0728021	0.0129062	-5.64084	-0.0622595	0.0291028	-2.1393	0.00869172	0.0194443	0.447007	0.65496	0.851231	FALSE	FUT11
ENSG00000197142	rs17129748	0.297298	0.0134747	22.0635	-0.306672	0.0312722	-9.80654	0.263301	0.019768	13.3196	8.33587e-37	1.35031e-33	TRUE	ACSL5
ENSG00000197321	rs2369194	-0.0529813	0.015669	-3.38129	0.02354	0.0248494	0.947308	-0.00330378	0.0233845	-0.14128	0.887699	0.957023	FALSE	SVIL
ENSG00000197746	rs11000015	0.0748557	0.0175766	4.25882	0.0385317	0.0179516	2.14641	-0.0252307	0.0267521	-0.943128	0.345967	0.638932	FALSE	PSAP
ENSG00000197746	rs114833845	-0.0539654	0.0117988	-4.5738	0.0200281	0.0190707	1.0502	0.0352934	0.0183844	1.91975	0.0552914	0.224564	FALSE	PSAP
ENSG00000197771	rs9420286	-0.0422674	0.0101618	-4.15946	0.0229996	0.0204646	1.12387	-0.0180867	0.0148991	-1.21394	0.225244	0.512151	FALSE	MCMBP
ENSG00000198105	rs10827802	0.055349	0.0133703	4.13971	-0.0507779	0.0278779	-1.82144	0.0373485	0.0221927	1.68292	0.0928418	0.308879	FALSE	ZNF248
ENSG00000198246	rs10740378	0.0786461	0.0202874	3.8766	0.03351	0.0281072	1.19222	0.00587172	0.0302865	0.193873	0.846701	0.937506	FALSE	SLC29A3
ENSG00000198682	rs2255682	-0.14685	0.026605	-5.51965	-0.0828382	0.0556307	-1.48907	0.0235641	0.0401564	0.586807	0.557751	0.795148	FALSE	PAPSS2
ENSG00000198682	rs35814940	0.14449	0.028555	5.06007	-0.0408585	0.0540915	-0.755359	-0.0359379	0.0425472	-0.84466	0.402745	0.686449	FALSE	PAPSS2
ENSG00000198825	rs4751750	-0.0417931	0.0155685	-2.68447	0.112821	0.0377335	2.98993	-0.0624055	0.0247969	-2.51667	0.0121318	0.0817979	FALSE	INPP5F
ENSG00000198873	rs11198423	0.0897462	0.0201267	4.45905	0.0362601	0.0306793	1.18191	-0.040264	0.02842	-1.41675	0.157153	0.418784	FALSE	GRK5
ENSG00000198879	rs12783841	0.102529	0.0292816	3.50147	-0.14971	0.0514547	-2.90955	0.223724	0.0420096	5.32554	1.46085e-07	7.45321e-06	TRUE	SFMBT2
ENSG00000198954	rs9645499	-0.0425748	0.0141718	-3.00419	0.0469094	0.0323518	1.44998	-0.0273617	0.0213788	-1.27985	0.202788	0.483164	FALSE	KIFBP
ENSG00000198964	rs17497064	0.116574	0.0184733	6.31044	0.0642198	0.0399311	1.60827	-0.0685242	0.0261121	-2.62423	0.00882592	0.0655445	FALSE	SGMS1
ENSG00000200737	rs35483267	0.0267067	0.00927623	2.87905	-0.0041669	0.0163603	-0.254696	0.0332172	0.0151284	2.19568	0.0283495	0.146425	FALSE	AL355490.1
ENSG00000201581	rs1541020	0.0758837	0.0179143	4.23593	0.0372441	0.0395406	0.94192	-0.0239585	0.0273772	-0.875127	0.382182	0.668922	FALSE	RN7SKP78
ENSG00000203414	rs7899305	0.0424589	0.00860304	4.93534	0.0206082	0.0172062	1.19772	-0.0318204	0.014158	-2.24751	0.0249405	0.134837	FALSE	BTBD7P1
ENSG00000203780	rs10901430	0.0685714	0.0142281	4.81942	0.0172932	0.0227235	0.761029	-0.0461848	0.0222443	-2.07625	0.0381513	0.176952	FALSE	FANK1
ENSG00000203791	rs10901819	0.124092	0.0126568	9.80437	0.00817063	0.028903	0.282691	-0.000647276	0.0197772	-0.0327284	0.973893	0.989858	FALSE	EEF1AKMT2
ENSG00000204020	rs303489	0.669852	0.0444771	15.0606	-0.0730566	0.0739832	-0.987476	0.0372547	0.0621627	0.59931	0.549283	0.790028	FALSE	LIPN
ENSG00000204147	rs4497350	0.078714	0.0111573	7.05495	0.00110124	0.0204038	0.0539725	-0.0302295	0.0177248	-1.70549	0.0883836	0.298661	FALSE	ASAH2B
ENSG00000204149	rs11599257	-0.127903	0.0125357	-10.2031	0.016154	0.0250424	0.645067	0.0116452	0.0195871	0.594533	0.552271	0.792041	FALSE	AGAP6
ENSG00000204152	rs17719831	-0.0309303	0.0135048	-2.29031	0.0298584	0.0269973	1.10598	-0.0313754	0.0210897	-1.48771	0.137947	0.390354	FALSE	TIMM23B
ENSG00000204161	rs4498896	-0.217112	0.0428031	-5.07233	-0.0408583	0.0859229	-0.475523	0.0166559	0.0639216	0.260568	0.794807	0.917014	FALSE	TMEM273
ENSG00000204172	rs7907898	0.190229	0.030142	6.3111	-0.0263026	0.0463973	-0.566899	0.00156307	0.0391427	0.0399327	0.968217	0.987869	FALSE	AGAP9
ENSG00000204172	rs769009	0.156315	0.0273362	5.71826	-0.0325246	0.051518	-0.631326	0.00787367	0.035467	0.222	0.824318	0.92782	FALSE	AGAP9
ENSG00000212743	rs12779447	0.184077	0.0325966	5.64713	0.0224239	0.0499198	0.449199	-0.0651798	0.0481193	-1.35455	0.175894	0.447646	FALSE	LINC02656
ENSG00000212743	rs674782	0.13083	0.0338188	3.86857	0.00758199	0.0491103	0.154387	-0.0327949	0.0498368	-0.658045	0.512013	0.763633	FALSE	LINC02656
ENSG00000213185	rs61861125	0.0853646	0.0198882	4.29222	-0.017945	0.0280486	-0.639781	-0.0432677	0.0307805	-1.40569	0.160261	0.423238	FALSE	FAM24B
ENSG00000213390	rs1890966	-0.0861995	0.0152884	-5.63824	0.0528431	0.0281702	1.87585	0.0132839	0.022983	0.577991	0.563316	0.797652	FALSE	ARHGAP19
ENSG00000214279	rs7906765	-0.086812	0.023724	-3.65924	-0.0142964	0.0395163	-0.361785	-0.0171882	0.0377703	-0.455072	0.649142	0.848007	FALSE	SCART1
ENSG00000214435	rs11191419	-0.0610539	0.00912153	-6.69338	-0.0197073	0.0190428	-1.0349	-0.00187987	0.0148681	-0.126436	0.899622	0.962852	FALSE	AS3MT
ENSG00000214562	rs61857043	-0.195037	0.0344047	-5.66889	-0.0536501	0.0396549	-1.35292	-0.0627163	0.0526918	-1.19025	0.234671	0.524419	FALSE	NUTM2D
ENSG00000214562	rs11816262	-0.172705	0.0314832	-5.48563	-0.077459	0.0407438	-1.90112	0.0397015	0.0456716	0.869281	0.384863	0.671135	FALSE	NUTM2D
ENSG00000214688	rs10762476	0.189977	0.0477017	3.98261	0.0318389	0.0649122	0.490491	-0.00966191	0.0725719	-0.133136	0.894091	0.96071	FALSE	C10orf105
ENSG00000215146	rs2505811	0.096047	0.00921038	10.4281	0.00725959	0.0204261	0.355408	-0.0274953	0.0136091	-2.02037	0.0437315	0.194281	FALSE	BX322639.1
ENSG00000215244	rs7917676	0.165452	0.027847	5.94148	-0.020831	0.0570715	-0.364999	-0.045118	0.0408611	-1.10418	0.26982	0.562926	FALSE	LINC02649
ENSG00000215267	rs9423591	0.0565859	0.0105714	5.35276	0.0165866	0.0240288	0.690278	-0.00474118	0.0166555	-0.284661	0.776079	0.909669	FALSE	AKR1C7P
ENSG00000216937	rs12244231	-0.120073	0.0218517	-5.49489	-0.00487201	0.0286154	-0.170258	0.00589365	0.0315654	0.186712	0.851928	0.939586	FALSE	CCDC7
ENSG00000216937	rs11008961	0.18239	0.0162504	11.2238	-0.0381381	0.0313337	-1.21716	0.0490308	0.022936	2.13772	0.0331022	0.161328	FALSE	CCDC7
ENSG00000223482	rs3129527	0.291509	0.0398561	7.31403	-0.100358	0.0415646	-2.4145	0.0661736	0.0330743	2.00075	0.0460234	0.201083	FALSE	NUTM2A-AS1
ENSG00000223482	rs7077747	0.205893	0.0407118	5.05734	-0.0219654	0.0454252	-0.48355	-0.0299837	0.0323123	-0.927934	0.354376	0.646574	FALSE	NUTM2A-AS1
ENSG00000224034	rs9423591	0.105723	0.0101417	10.4245	0.0394852	0.0231666	1.7044	-0.0203046	0.0160343	-1.26632	0.205688	0.487296	FALSE	LINC02561
ENSG00000224596	rs10762840	0.0511307	0.0105225	4.85916	0.0072528	0.0236228	0.307025	-0.0189692	0.015992	-1.18617	0.23576	0.525763	FALSE	ZMIZ1-AS1
ENSG00000224596	rs7091873	0.102005	0.0201358	5.06588	-0.001405	0.0192929	-0.0728249	-0.0601788	0.029499	-2.04003	0.0416088	0.188271	FALSE	ZMIZ1-AS1
ENSG00000224597	rs61839296	0.228007	0.0251389	9.0699	0.0524751	0.0269278	1.94873	-0.0682785	0.0381311	-1.79062	0.0769803	0.274893	FALSE	SVIL-AS1
ENSG00000224886	rs11003030	-0.072198	0.0135761	-5.31802	-0.0106862	0.0249028	-0.429116	-0.00694	0.0209452	-0.331341	0.740705	0.892746	FALSE	AL132656.1
ENSG00000224914	rs2181522	0.299465	0.0251595	11.9027	-0.039544	0.0461099	-0.857602	0.0172833	0.0333769	0.517823	0.605194	0.822777	FALSE	LINC00863
ENSG00000224914	rs11202328	0.26997	0.0357676	7.5479	-0.0471516	0.0382326	-1.23328	0.0847669	0.0479923	1.76626	0.0776446	0.276276	FALSE	LINC00863
ENSG00000224934	rs10883353	0.102765	0.0233715	4.397	-0.0192934	0.0267932	-0.720085	-0.0438787	0.0354899	-1.23637	0.216979	0.502628	FALSE	AL391684.1
ENSG00000225213	rs7893556	-0.0461968	0.00987396	-4.67865	-0.0136828	0.0231359	-0.591407	-0.00273399	0.0152344	-0.179462	0.857576	0.942179	FALSE	AC073367.1
ENSG00000225484	rs12413653	-0.128466	0.0271343	-4.73444	-0.0254192	0.0287914	-0.882874	0.0576454	0.031664	1.82053	0.0702461	0.259572	FALSE	NUTM2B-AS1
ENSG00000225484	rs1619095	-0.207053	0.0265102	-7.81032	-0.00709155	0.0283094	-0.250502	0.00109866	0.0376126	0.0292098	0.976715	0.990735	FALSE	NUTM2B-AS1
ENSG00000225484	rs1820621	-0.180872	0.0234644	-7.70839	-0.0250782	0.0292346	-0.857826	0.0471104	0.0295116	1.59634	0.111165	0.343242	FALSE	NUTM2B-AS1
ENSG00000225484	rs1885550	-0.116737	0.022594	-5.16671	-0.0284142	0.0288432	-0.985125	0.0643078	0.0312128	2.0603	0.039701	0.18199	FALSE	NUTM2B-AS1
ENSG00000225850	rs11189196	0.111614	0.0175074	6.37526	0.06271	0.0354463	1.76915	-0.0368623	0.0260843	-1.4132	0.157881	0.419946	FALSE	AL355490.2
ENSG00000225948	rs10796303	0.087687	0.0123569	7.09621	0.0635598	0.0244	2.60491	-0.0108556	0.0193258	-0.561712	0.574827	0.805144	FALSE	LINC02648
ENSG00000226200	rs12358192	-0.114417	0.0177986	-6.42843	-0.0662805	0.0391461	-1.69316	0.037862	0.026756	1.41508	0.158133	0.42048	FALSE	SGMS1-AS1
ENSG00000226659	rs11186029	-0.212338	0.0226323	-9.3821	0.023782	0.0365941	0.649886	-0.0735109	0.03068	-2.39605	0.0172116	0.104471	FALSE	AC021028.1
ENSG00000226659	rs72805741	-0.204029	0.0359875	-5.66942	-0.0239011	0.0327528	-0.729744	0.0458778	0.0559008	0.820699	0.413895	0.69649	FALSE	AC021028.1
ENSG00000226659	rs10785897	0.0535842	0.0208681	2.56776	-0.0610716	0.0403139	-1.5149	0.048922	0.0283172	1.72764	0.0843437	0.290403	FALSE	AC021028.1
ENSG00000226864	rs11200288	-0.213047	0.0143133	-14.8845	0.0506146	0.0265134	1.90902	-0.0395824	0.0219728	-1.80143	0.0719233	0.263697	FALSE	ATE1-AS1
ENSG00000227165	rs9421417	-0.0747971	0.0239788	-3.1193	0.0950838	0.05209	1.82538	-0.0338854	0.0344386	-0.983936	0.325779	0.619574	FALSE	WDR11-AS1
ENSG00000227345	rs34714687	-0.0560808	0.0111092	-5.04815	0.0253784	0.0200181	1.26778	0.00652342	0.0176956	0.368647	0.712953	0.879578	FALSE	PARG
ENSG00000227345	rs7074294	0.0444225	0.013921	3.19104	0.02853	0.0192418	1.48271	-0.00025447	0.0216084	-0.0117764	0.990653	0.996342	FALSE	PARG
ENSG00000227560	rs6585200	0.0370295	0.010648	3.47759	0.00866215	0.0251407	0.344547	-0.00257303	0.0169267	-0.15201	0.87918	0.952218	FALSE	RPS15AP30
ENSG00000228302	rs2399797	0.494719	0.0356689	13.8698	-0.0271739	0.0650703	-0.417608	0.0385442	0.0479071	0.804562	0.422359	0.701802	FALSE	AL512770.1
ENSG00000228302	rs11257608	0.200058	0.0457146	4.37623	-0.0112482	0.0556996	-0.201945	0.052326	0.062435	0.838087	0.402168	0.686201	FALSE	AL512770.1
ENSG00000228403	rs2620907	-0.0514302	0.0104233	-4.93414	-0.00876141	0.0247911	-0.35341	0.00293101	0.0165665	0.176924	0.859569	0.943197	FALSE	AC035139.1
ENSG00000228570	rs4253489	0.31974	0.0376616	8.48982	-0.0462931	0.036586	-1.26532	-0.0515623	0.0488151	-1.05628	0.293753	0.588016	FALSE	NUTM2E
ENSG00000228701	rs2066276	0.0827181	0.0094008	8.79905	-0.0582475	0.0205839	-2.82976	0.0712734	0.0145328	4.90433	1.12352e-06	4.2448e-05	TRUE	TNKS2-AS1
ENSG00000229205	rs11250309	0.0580839	0.0174359	3.33128	0.013555	0.0203083	0.667463	0.00511921	0.026008	0.196832	0.844095	0.936687	FALSE	LINC00200
ENSG00000230091	rs11201782	0.171613	0.0188479	9.10517	0.00994639	0.0206522	0.481614	-0.0455594	0.0273018	-1.66874	0.0955804	0.314213	FALSE	TMEM254-AS1
ENSG00000230091	rs7083563	-0.0590499	0.0105322	-5.60662	-0.0052058	0.0250808	-0.207561	0.00525131	0.0168499	0.311653	0.755384	0.899809	FALSE	TMEM254-AS1
ENSG00000230417	rs919888	0.0368158	0.0112338	3.27723	-0.00162933	0.0227987	-0.0714659	0.0171364	0.0172946	0.990851	0.322819	0.61675	FALSE	LINC00595
ENSG00000230555	rs2460534	-0.0431811	0.0146333	-2.95088	0.0239679	0.0202243	1.18511	-0.0242426	0.0219968	-1.10209	0.270602	0.56351	FALSE	AL450326.1
ENSG00000230869	rs1585378	0.112275	0.0147509	7.6114	0.114835	0.0338542	3.39203	-0.0967329	0.0229411	-4.21657	2.83386e-05	0.000682603	TRUE	AGAP10P
ENSG00000230869	rs6593485	0.0050236	0.0159638	0.314686	0.0400222	0.0305172	1.31146	-0.0197282	0.0254371	-0.775569	0.438121	0.715875	FALSE	AGAP10P
ENSG00000231233	rs12359649	0.213686	0.0291341	7.33456	0.0531843	0.0518409	1.02591	-0.126488	0.0444995	-2.84246	0.00459836	0.0401551	TRUE	CFAP58-DT
ENSG00000231970	rs9787426	0.266624	0.0168982	15.7783	0.0201906	0.0334213	0.604124	0.01558	0.0247757	0.62884	0.531363	0.777042	FALSE	AL355490.3
ENSG00000232229	rs3802651	0.212272	0.018356	11.5642	0.0520729	0.0251114	2.07368	-0.0640402	0.0279896	-2.288	0.0223509	0.125279	FALSE	LINC00865
ENSG00000232807	rs17320853	0.208605	0.0230035	9.06839	0.0344323	0.038424	0.896113	-0.0158251	0.0363207	-0.435707	0.663468	0.856107	FALSE	AL137186.2
ENSG00000232934	rs4918750	0.139206	0.0127499	10.9182	0.0072899	0.0253988	0.287018	0.00500494	0.0195344	0.256212	0.797816	0.918647	FALSE	AL157786.1
ENSG00000233261	rs7895480	0.073035	0.0187924	3.88642	0.0309102	0.0392796	0.786929	0.00571268	0.0301476	0.189491	0.849863	0.938582	FALSE	FAM238A
ENSG00000233387	rs10827196	-0.0650818	0.0124334	-5.23442	-0.0155271	0.020721	-0.74934	0.0538431	0.0200525	2.68511	0.00741934	0.0573671	FALSE	IATPR
ENSG00000233547	rs7075934	-0.12453	0.0184632	-6.7448	-0.105469	0.0331407	-3.18246	0.0408668	0.0289879	1.40979	0.158877	0.420914	FALSE	AL158212.2
ENSG00000233547	rs66500369	-0.193245	0.0196251	-9.84679	-0.0945845	0.0337083	-2.80597	0.0176061	0.0287783	0.611782	0.540953	0.783527	FALSE	AL158212.2
ENSG00000233690	rs7072263	0.0507628	0.00827443	6.13489	0.015685	0.0159736	0.981935	-0.0224031	0.0133639	-1.67638	0.0944452	0.312064	FALSE	EBAG9P1
ENSG00000235618	rs10762975	0.0387834	0.0203156	1.90905	-0.0034134	0.0260783	-0.130891	0.0663847	0.0296002	2.24271	0.0253251	0.136065	FALSE	FAM21EP
ENSG00000236493	rs7918084	-0.203268	0.0193523	-10.5036	0.0487317	0.0443633	1.09847	-0.0503425	0.0306504	-1.64247	0.102816	0.329067	FALSE	EIF2S2P3
ENSG00000237135	rs61845162	-0.469496	0.0249445	-18.8216	0.116139	0.0392387	2.95982	-0.128488	0.0297578	-4.31777	2.08232e-05	0.000527046	TRUE	DDX10P1
ENSG00000237135	rs7082507	-0.286304	0.0235857	-12.1389	-0.0206955	0.0443677	-0.466455	0.0454363	0.0278023	1.63427	0.107037	0.335892	FALSE	DDX10P1
ENSG00000237169	rs10882905	0.0883162	0.0221627	3.98491	-0.0943148	0.0410149	-2.29953	0.0360198	0.0321874	1.11906	0.263652	0.557915	FALSE	RPL12P27
ENSG00000237489	rs1180610	0.0690398	0.0146154	4.72377	0.0427229	0.0302938	1.41028	-0.00351039	0.0221028	-0.158821	0.873892	0.949427	FALSE	C10orf143
ENSG00000237840	rs10751385	-0.132978	0.0171239	-7.76566	0.0254188	0.0373477	0.680597	-0.00938355	0.0242851	-0.38639	0.699923	0.873555	FALSE	FAM21FP
ENSG00000237840	rs9422648	0.108083	0.0177623	6.08498	-0.0071712	0.0332543	-0.215648	0.0382814	0.026099	1.46678	0.144728	0.40084	FALSE	FAM21FP
ENSG00000239665	rs4748047	-0.0774959	0.0149768	-5.1744	0.028317	0.0297306	0.952454	0.012081	0.0223696	0.540062	0.589188	0.813942	FALSE	AL157392.3
ENSG00000239883	rs55789336	0.0711644	0.0221335	3.21523	0.012638	0.0303224	0.416789	-0.00182123	0.0347448	-0.0524174	0.95822	0.982869	FALSE	PARGP1
ENSG00000240291	rs111064011	0.289616	0.0154706	18.7204	0.0376855	0.0306271	1.23046	-0.0425225	0.0220583	-1.92773	0.0542962	0.22209	FALSE	AL450384.2
ENSG00000240291	rs12784387	0.0631266	0.0169484	3.72464	-0.00907665	0.0276797	-0.327917	0.0292144	0.0242249	1.20597	0.228228	0.516162	FALSE	AL450384.2
ENSG00000241058	rs12765362	-0.128766	0.0136924	-9.40419	0.0335047	0.0306823	1.09199	0.0227173	0.0214556	1.05881	0.290253	0.583694	FALSE	NSUN6
ENSG00000250959	rs11000760	0.048569	0.0144223	3.36764	-0.0259036	0.0329727	-0.785608	0.00427014	0.021913	0.194868	0.845498	0.937457	FALSE	GLUD1P3
ENSG00000252118	rs11257600	0.103166	0.0269707	3.8251	-0.00169328	0.0459782	-0.0368278	-0.0103128	0.0432951	-0.238198	0.811772	0.923595	FALSE	RNU6ATAC39P
ENSG00000254536	rs7921041	0.0634865	0.017045	3.72464	-0.032952	0.0302063	-1.0909	0.0279574	0.0278022	1.00558	0.31561	0.610264	FALSE	AL360181.3
ENSG00000254635	rs1265831	-0.248336	0.0157473	-15.77	0.0536221	0.0255504	2.09868	-0.00801374	0.0223754	-0.35815	0.720787	0.88312	FALSE	WAC-AS1
ENSG00000254635	rs1411189	-0.151267	0.0159384	-9.4907	0.0538893	0.0260731	2.06686	-0.00802592	0.0232833	-0.344708	0.730353	0.888115	FALSE	WAC-AS1
ENSG00000255339	rs113255940	-0.0492599	0.0101913	-4.83354	0.0268166	0.0187197	1.43254	-0.00749786	0.0159736	-0.46939	0.638853	0.841986	FALSE	AL133352.1
ENSG00000259869	rs2473112	0.175066	0.0208487	8.39698	0.0444465	0.0416806	1.06636	-0.0358337	0.0315081	-1.13729	0.255788	0.549097	FALSE	AL022344.1
ENSG00000259869	rs58804349	0.0755794	0.0335325	2.25392	0.00193086	0.0368419	0.0524095	0.0861217	0.0501944	1.71576	0.0865018	0.294997	FALSE	AL022344.1
ENSG00000259994	rs1971586	-0.0558482	0.0106672	-5.23551	0.0393646	0.0258346	1.52371	0.0109348	0.0171339	0.638199	0.523396	0.771199	FALSE	AL353796.1
ENSG00000263482	rs7083152	0.0512259	0.0109685	4.67026	0.0199338	0.0210503	0.946964	-0.0194973	0.0173531	-1.12356	0.261492	0.555652	FALSE	ANTXRLP1
ENSG00000263584	rs12764878	-0.148491	0.0189976	-7.81632	-0.0668737	0.0423215	-1.58013	0.0153979	0.0282639	0.544789	0.585941	0.812195	FALSE	MIR4480
ENSG00000264204	rs1585378	-0.832688	0.0414159	-20.1055	-0.237802	0.0906445	-2.62346	0.395417	0.0616215	6.41686	3.20434e-10	2.9243e-08	TRUE	AGAP7P
ENSG00000264204	rs10761618	0.303211	0.0460265	6.58774	0.0458145	0.0821693	0.557562	0.135953	0.0702253	1.93595	0.0533188	0.219596	FALSE	AGAP7P
ENSG00000264230	rs4434935	0.210007	0.0179823	11.6785	-0.0101468	0.0393482	-0.257871	-0.0584919	0.0273699	-2.13709	0.0328484	0.160854	FALSE	ANXA8L1
ENSG00000265018	rs749377	0.0709631	0.014329	4.95242	0.0243154	0.023674	1.02709	-0.0566973	0.0210264	-2.69648	0.00728208	0.0566438	FALSE	AGAP12P
ENSG00000266412	rs7088225	-0.245565	0.014221	-17.2678	-0.000650709	0.030691	-0.021202	0.054775	0.0211279	2.59255	0.00975632	0.070201	FALSE	NCOA4
ENSG00000266412	rs10821925	-0.141077	0.0156195	-9.03211	0.0580061	0.027624	2.09985	-0.0189215	0.023516	-0.804625	0.425979	0.705312	FALSE	NCOA4
ENSG00000269609	rs34058856	-0.0693539	0.0153918	-4.50589	-0.0174898	0.0267238	-0.654465	-0.0201999	0.024642	-0.819732	0.412907	0.69555	FALSE	RPARP-AS1
ENSG00000271335	rs2504362	0.273802	0.0139526	19.6237	0.0264735	0.0289386	0.914816	-0.00594156	0.0221519	-0.26822	0.788637	0.914856	FALSE	AL117336.2
ENSG00000272447	rs4253489	0.22764	0.0275826	8.25303	0.119004	0.0329242	3.61448	-0.0884743	0.0409746	-2.15925	0.0310931	0.156056	FALSE	AL135925.1
ENSG00000272572	rs2863095	-0.067047	0.0154953	-4.32693	-0.000191509	0.0242366	-0.00790166	-0.0168421	0.0231236	-0.72835	0.469108	0.736358	FALSE	AL138762.2
ENSG00000272572	rs7184	0.054681	0.0124366	4.39677	-0.00942443	0.0273446	-0.344654	0.00276406	0.0184035	0.150192	0.881196	0.953526	FALSE	AL138762.2
ENSG00000272914	rs2934652	0.109931	0.0224333	4.90035	-0.0606946	0.0399349	-1.51984	0.0586001	0.0326097	1.79702	0.0726196	0.265017	FALSE	AL359532.1
ENSG00000272914	rs35275714	0.198389	0.0349645	5.67403	-0.0273747	0.0361694	-0.756846	0.00474064	0.0535197	0.0885776	0.929548	0.974123	FALSE	AL359532.1
ENSG00000272916	rs12569822	0.0669294	0.0218903	3.0575	-0.0030706	0.0333985	-0.0919383	0.00153181	0.0333692	0.0459049	0.963386	0.985438	FALSE	AC022400.7
ENSG00000273008	rs2075913	0.100883	0.0159895	6.30936	-0.0145672	0.0280831	-0.518716	0.0238463	0.025362	0.940239	0.349529	0.64176	FALSE	AC010864.1
ENSG00000273038	rs1342544	-0.186137	0.0186546	-9.97804	-0.0129203	0.0438276	-0.294798	0.0500465	0.0286411	1.74737	0.0808761	0.283646	FALSE	AL365203.2
ENSG00000273108	rs2236209	-0.0469535	0.0121054	-3.87872	0.0308768	0.0271759	1.13618	0.00554699	0.018026	0.307721	0.75832	0.90095	FALSE	AL121929.3
ENSG00000273143	rs1556647	0.165531	0.0139909	11.8313	0.035217	0.024387	1.44409	-0.043037	0.0204272	-2.10685	0.0356619	0.169159	FALSE	AL355512.1
ENSG00000273474	rs7901792	0.021385	0.00972872	2.19813	-0.0130128	0.0184405	-0.705665	0.0447133	0.0148443	3.01215	0.00268211	0.026819	TRUE	AL157392.4
ENSG00000274209	rs4570521	0.199518	0.0159039	12.5452	-0.0411042	0.0366388	-1.12188	0.0146178	0.0250935	0.582535	0.562147	0.797139	FALSE	ANTXRL
ENSG00000276805	rs2749652	-0.110086	0.02097	-5.24969	0.0995572	0.0491682	2.02483	-0.0238314	0.0312743	-0.76201	0.446178	0.721615	FALSE	AL133216.2
ENSG00000277879	rs4752055	0.739813	0.0379964	19.4706	0.0378134	0.0391067	0.966928	-0.0808268	0.0528696	-1.5288	0.129173	0.374818	FALSE	AL391988.1
ENSG00000277879	rs181440	-0.111822	0.0221736	-5.043	0.05863	0.0494855	1.18479	-0.037305	0.0325708	-1.14535	0.252789	0.546977	FALSE	AL391988.1
ENSG00000278831	rs61872090	0.0440382	0.0101033	4.3588	0.0415387	0.0214203	1.93922	-0.0186923	0.0156972	-1.1908	0.234585	0.524317	FALSE	AL513190.1
ENSG00000279058	rs10761576	0.185084	0.0161835	11.4365	-0.00466305	0.0363113	-0.128419	0.0150578	0.0244361	0.616212	0.537805	0.781325	FALSE	AGAP14P
ENSG00000279058	rs4935162	-0.185951	0.0164586	-11.2981	-0.100223	0.0366819	-2.73222	0.124809	0.0253534	4.92277	1.02885e-06	3.90991e-05	TRUE	AGAP14P
ENSG00000279088	rs7909544	0.0510143	0.0160951	3.16955	0.00384271	0.0360062	0.106724	-0.00231466	0.024092	-0.0960761	0.92349	0.972519	FALSE	AC022400.8
ENSG00000279982	rs35300098	0.0478908	0.012388	3.8659	-0.00618471	0.0172109	-0.359349	0.0432795	0.0192898	2.24365	0.0255821	0.136991	FALSE	AL162274.3
ENSG00000280355	rs11003030	-0.112709	0.020372	-5.53254	0.00912292	0.0359668	0.253649	0.0173088	0.0304253	0.568896	0.569661	0.801893	FALSE	AL132656.4
ENSG00000280401	rs2231955	-0.135809	0.015425	-8.80447	0.00707875	0.029806	0.237494	0.0473718	0.0245928	1.92624	0.0545759	0.222896	FALSE	AC022532.1
ENSG00000282863	rs2248789	-0.0960848	0.0119704	-8.02687	-0.090598	0.0276132	-3.28096	0.0411843	0.0182118	2.26141	0.0242373	0.132249	FALSE	AC012560.2
ENSG00000282996	rs1148175	0.065752	0.00919391	7.1517	0.0401121	0.0211873	1.89322	-0.0342648	0.014959	-2.29058	0.0222007	0.124707	FALSE	MPP7-DT
ENSG00000283930	rs1740752	0.124539	0.0148852	8.36663	0.015883	0.0320652	0.495334	-0.010198	0.0228648	-0.446013	0.655932	0.851641	FALSE	AL117339.5
ENSG00000285737	rs2808289	-0.0700131	0.0189589	-3.69289	0.0605095	0.0446969	1.35377	-0.0370106	0.0296732	-1.24727	0.214469	0.499515	FALSE	LINC02680
ENSG00000285884	rs2504025	0.184441	0.0180799	10.2014	-0.00538601	0.0312476	-0.172365	-0.00994106	0.0244121	-0.407219	0.683954	0.866755	FALSE	AL022345.4
ENSG00000285884	rs668169	-0.0958979	0.0175617	-5.46063	-0.0376549	0.033092	-1.13788	0.0308698	0.023356	1.32171	0.186712	0.462775	FALSE	AL022345.4
ENSG00000285994	rs11257655	0.0702522	0.0150507	4.66771	0.0106518	0.0230393	0.462333	-0.0215441	0.0236907	-0.90939	0.364027	0.654925	FALSE	AL731559.1
ENSG00000286116	rs4934434	0.0936328	0.0144416	6.48353	0.027692	0.0329583	0.840214	-0.0227642	0.0228903	-0.994493	0.320224	0.614327	FALSE	AL157394.3
ENSG00000287043	rs4880494	0.34007	0.0230985	14.7226	-0.0206376	0.0397331	-0.519407	0.0656692	0.0320836	2.04682	0.0424445	0.190787	FALSE	AL392083.2
ENSG00000287043	rs4880778	0.285837	0.0364676	7.83812	0.034774	0.0369939	0.939991	-0.0297837	0.0360963	-0.825119	0.413318	0.696061	FALSE	AL392083.2
ENSG00000287043	rs7074332	-0.183684	0.0379855	-4.83564	0.0381928	0.0364489	1.04784	-0.0458872	0.0400169	-1.1467	0.256145	0.549243	FALSE	AL392083.2
ENSG00000287043	rs1500964	0.0725113	0.02125	3.41231	-0.00154021	0.0433177	-0.035556	0.0263015	0.0299423	0.878405	0.379843	0.667326	FALSE	AL392083.2
ENSG00000287261	rs11189621	0.0235783	0.00918613	2.56673	0.00107884	0.0192237	0.0561204	0.0162329	0.0144777	1.12123	0.262639	0.556771	FALSE	AL139243.1
ENSG00000287277	rs7897364	0.0720042	0.0107636	6.68963	0.0267707	0.0229814	1.16489	-0.0529075	0.0162569	-3.25445	0.00125306	0.0150401	TRUE	AL392086.3
ENSG00000005801	rs2269732	-0.129297	0.0138931	-9.30658	-0.0368564	0.0241233	-1.52783	-0.00720462	0.0223326	-0.322606	0.747345	0.895749	FALSE	ZNF195
ENSG00000006534	rs3133269	-0.0399296	0.0158828	-2.51401	0.0332463	0.0258931	1.28398	-0.0357371	0.0232097	-1.53975	0.126651	0.371209	FALSE	ALDH3B1
ENSG00000014138	rs1858783	-0.114326	0.023957	-4.77215	-0.00872797	0.0335396	-0.260229	-0.0299645	0.037566	-0.797649	0.425209	0.704639	FALSE	POLA2
ENSG00000014216	rs3825072	0.101661	0.00987588	10.2939	0.0645976	0.0175618	3.67831	-0.023753	0.0146125	-1.62552	0.105255	0.33303	FALSE	CAPN1
ENSG00000014216	rs677740	-0.0981395	0.0153355	-6.39951	0.0416166	0.0159177	2.61448	0.0433015	0.0222871	1.9429	0.0524008	0.217495	FALSE	CAPN1
ENSG00000014216	rs11227126	-0.0495159	0.0105615	-4.68834	0.0455164	0.0167575	2.71618	0.0115303	0.0159155	0.724472	0.469088	0.736358	FALSE	CAPN1
ENSG00000020922	rs1014666	0.152989	0.0115292	13.2697	-0.000529116	0.0255031	-0.0207471	0.0177424	0.0173065	1.02518	0.305537	0.600463	FALSE	MRE11
ENSG00000021762	rs1466045	-0.150211	0.0248207	-6.05186	-0.0639128	0.0466547	-1.36991	0.045028	0.0359652	1.25199	0.211577	0.495362	FALSE	OSBPL5
ENSG00000021762	rs12362578	0.128949	0.0332487	3.87831	-0.0283204	0.0408145	-0.693881	-0.00886655	0.0497726	-0.178141	0.858628	0.942882	FALSE	OSBPL5
ENSG00000021762	rs4237786	-0.135276	0.0319338	-4.23615	-0.0439138	0.0422339	-1.03978	0.0340765	0.0448639	0.759553	0.447685	0.72273	FALSE	OSBPL5
ENSG00000023171	rs2714059	0.0805714	0.0216258	3.72571	0.0164052	0.0406003	0.404066	-0.0028636	0.0302624	-0.0946256	0.924661	0.972519	FALSE	GRAMD1B
ENSG00000023191	rs61876342	-0.135113	0.0160615	-8.4122	0.0182197	0.0167539	1.08749	0.00803435	0.0219779	0.365565	0.715386	0.881009	FALSE	RNH1
ENSG00000023191	rs4963198	0.0261324	0.0100142	2.60953	-0.000558467	0.0191645	-0.0291407	0.02805	0.0142221	1.97229	0.0491462	0.209502	FALSE	RNH1
ENSG00000025434	rs12575456	-0.0932086	0.021142	-4.4087	0.0402333	0.0400635	1.00424	-0.00183619	0.0313384	-0.0585925	0.953317	0.981573	FALSE	NR1H3
ENSG00000026508	rs3794088	0.0967427	0.0161149	6.0033	0.0193539	0.0276402	0.700208	0.0158385	0.0248419	0.637573	0.523961	0.771768	FALSE	CD44
ENSG00000030066	rs7950696	0.0390975	0.00954911	4.09436	0.0324057	0.0215354	1.50476	-0.00993449	0.0141886	-0.700176	0.484342	0.745881	FALSE	NUP160
ENSG00000042429	rs685865	0.0572568	0.0138498	4.13412	0.0218844	0.0234472	0.933347	-0.0232528	0.0207498	-1.12063	0.262727	0.556867	FALSE	MED17
ENSG00000051009	rs11602274	0.279813	0.0260525	10.7404	-0.0197084	0.0295955	-0.665924	0.061413	0.0254041	2.41744	0.0160821	0.0995736	FALSE	FAM160A2
ENSG00000051009	rs10839531	-0.116715	0.0282249	-4.13519	0.00545047	0.0287539	0.189556	0.0163082	0.0289209	0.563888	0.575528	0.805434	FALSE	FAM160A2
ENSG00000053918	rs2011750	0.0815958	0.0232753	3.50568	0.00584005	0.0323742	0.180392	0.00587716	0.0327171	0.179636	0.857624	0.942179	FALSE	KCNQ1
ENSG00000053918	rs11564691	-0.0645711	0.0194708	-3.3163	0.0188253	0.0333154	0.565063	-0.0239709	0.0296055	-0.809678	0.421056	0.700996	FALSE	KCNQ1
ENSG00000054965	rs501953	0.0475514	0.0116701	4.07462	0.0218024	0.0236498	0.921884	-0.0152441	0.0179932	-0.847217	0.397015	0.681085	FALSE	FAM168A
ENSG00000054967	rs7107905	0.0506	0.016145	3.1341	0.0157664	0.019705	0.800123	0.0161028	0.0234624	0.686326	0.497205	0.755647	FALSE	RELT
ENSG00000062282	rs7107742	-0.188579	0.0274697	-6.86498	-0.0374247	0.0274204	-1.36485	-0.157792	0.0430474	-3.66555	0.000261657	0.00420456	TRUE	DGAT2
ENSG00000064201	rs1501466	0.105349	0.0205597	5.12403	0.0611006	0.0280465	2.17854	-0.037208	0.0323902	-1.14874	0.2509	0.544794	FALSE	TSPAN32
ENSG00000064201	rs7482782	-0.0591079	0.0177693	-3.3264	0.0572276	0.0305183	1.87519	-0.00952892	0.0261107	-0.364943	0.715315	0.881009	FALSE	TSPAN32
ENSG00000070047	rs2246614	0.0476711	0.010831	4.40137	0.011061	0.022885	0.483331	0.0279455	0.0164732	1.69642	0.0901408	0.30294	FALSE	PHRF1
ENSG00000070081	rs10766384	0.0882752	0.0205959	4.28606	0.00316627	0.0356682	0.0887699	-0.0467537	0.0307743	-1.51925	0.133882	0.38249	FALSE	NUCB2
ENSG00000072952	rs728528	-0.204389	0.0265687	-7.69284	-0.00936421	0.0447053	-0.209465	0.0245365	0.0357586	0.686169	0.492675	0.75206	FALSE	MRVI1
ENSG00000072952	rs10840448	-0.0953502	0.0240024	-3.97253	0.0324028	0.0466839	0.69409	-0.0329037	0.0327997	-1.00317	0.318309	0.612376	FALSE	MRVI1
ENSG00000073921	rs1214669	0.0457474	0.00785403	5.82471	0.0193626	0.0187316	1.03369	-0.0233126	0.0130004	-1.79323	0.073562	0.266729	FALSE	PICALM
ENSG00000073921	rs4944575	0.037751	0.0094008	4.01572	-0.00163266	0.0157513	-0.103652	7.59786e-05	0.0158113	0.00480533	0.996195	0.99846	FALSE	PICALM
ENSG00000074266	rs10898459	0.0601224	0.0114273	5.2613	0.0175596	0.0247022	0.710851	0.0279784	0.0168505	1.66039	0.0973014	0.318256	FALSE	EED
ENSG00000075239	rs75085583	0.170969	0.0142037	12.0369	0.0438563	0.0210184	2.08657	-0.0176815	0.0223404	-0.791458	0.428961	0.707871	FALSE	ACAT1
ENSG00000076043	rs10891615	0.0384781	0.0143213	2.68678	0.00780838	0.0281578	0.277308	0.0177254	0.0220946	0.802249	0.423063	0.702266	FALSE	REXO2
ENSG00000077458	rs35238211	-0.151924	0.0117183	-12.9647	0.0212062	0.0236958	0.894933	-0.00915315	0.0176287	-0.519218	0.60494	0.822691	FALSE	FAM76B
ENSG00000077458	rs1940207	-0.0681467	0.0121155	-5.62474	-0.004485	0.0222883	-0.201227	0.0296909	0.0174674	1.69979	0.0906502	0.303733	FALSE	FAM76B
ENSG00000077616	rs11018889	0.0449207	0.0197729	2.27184	-0.0152988	0.0219637	-0.696548	0.0857716	0.0303852	2.82281	0.00486646	0.0420711	TRUE	NAALAD2
ENSG00000078124	rs948973	0.0735795	0.0171085	4.30076	0.00588063	0.0316152	0.186007	0.0258321	0.0254537	1.01487	0.310909	0.605329	FALSE	ACER3
ENSG00000080854	rs558709	0.137792	0.0221916	6.20919	0.0970616	0.0506374	1.9168	0.0117749	0.0344058	0.342235	0.732201	0.888927	FALSE	IGSF9B
ENSG00000085063	rs831603	0.0664393	0.0239334	2.77601	-0.0785984	0.0505711	-1.55422	0.0376494	0.0348491	1.08035	0.280917	0.576195	FALSE	CD59
ENSG00000085733	rs17160866	0.114687	0.0233318	4.91548	-0.0116767	0.0389488	-0.299797	0.014177	0.0360676	0.393069	0.695869	0.871941	FALSE	CTTN
ENSG00000085741	rs9988819	-0.138603	0.0275161	-5.03716	0.0859269	0.0398887	2.15416	-0.0834815	0.0414965	-2.01177	0.0450567	0.197795	FALSE	WNT11
ENSG00000085741	rs7125695	0.113675	0.0221599	5.12975	0.0466964	0.0432362	1.08003	0.0106715	0.032899	0.32437	0.745677	0.895248	FALSE	WNT11
ENSG00000087365	rs503156	-0.108673	0.00836083	-12.9979	0.021791	0.0148665	1.46578	0.0154349	0.0124954	1.23524	0.217192	0.502875	FALSE	SF3B2
ENSG00000087884	rs1893901	-0.171156	0.023108	-7.4068	-0.0233595	0.0271287	-0.861064	-0.053177	0.0338045	-1.57307	0.118193	0.35642	FALSE	AAMDC
ENSG00000089597	rs2516634	0.0331621	0.00967479	3.42768	-0.0311023	0.0190441	-1.63317	0.0115569	0.0143103	0.807592	0.421251	0.701114	FALSE	GANAB
ENSG00000095139	rs11552421	-0.0379421	0.00947568	-4.00415	-0.0080485	0.0131999	-0.609742	0.00723793	0.0150138	0.482086	0.630033	0.837668	FALSE	ARCN1
ENSG00000099834	rs12360820	0.073926	0.0165984	4.45381	0.0271292	0.0260164	1.04277	-0.0349606	0.0255216	-1.36985	0.170987	0.440172	FALSE	CDHR5
ENSG00000109854	rs12360593	-0.130212	0.0111276	-11.7017	0.0309341	0.0233318	1.32583	-0.0207545	0.0151171	-1.37292	0.17014	0.439258	FALSE	HTATIP2
ENSG00000109854	rs11600842	-0.0606971	0.0113378	-5.35352	-0.00997461	0.0226346	-0.44068	0.0243887	0.0159697	1.52718	0.127359	0.371674	FALSE	HTATIP2
ENSG00000109861	rs570929	-0.145325	0.0207061	-7.0185	-0.0200696	0.036124	-0.555576	0.00257841	0.0269668	0.0956142	0.923851	0.972519	FALSE	CTSC
ENSG00000109861	rs7930237	0.108349	0.0231577	4.67877	-0.0207244	0.0325558	-0.63658	0.00591463	0.0304182	0.194444	0.845842	0.937457	FALSE	CTSC
ENSG00000109861	rs2155257	-0.117777	0.0253533	-4.64543	-0.0258069	0.0322147	-0.80109	0.0207513	0.0341784	0.607146	0.544176	0.785736	FALSE	CTSC
ENSG00000109920	rs11604825	0.0362554	0.00988747	3.6668	-0.0439177	0.0190008	-2.31136	0.0462222	0.0150214	3.07709	0.00219557	0.0231321	TRUE	FNBP4
ENSG00000109927	rs11218128	0.0425805	0.0139647	3.04915	0.0330183	0.0206007	1.60277	0.0147266	0.0215613	0.683008	0.495607	0.754421	FALSE	TECTA
ENSG00000109943	rs7113019	-0.0838572	0.0217071	-3.86313	-0.0421392	0.0491974	-0.856534	0.0246477	0.0325732	0.756685	0.450646	0.723924	FALSE	CRTAM
ENSG00000109944	rs61910295	0.23698	0.0197308	12.0107	0.0210309	0.0242782	0.866249	-0.0358565	0.0324106	-1.10632	0.269328	0.562683	FALSE	JHY
ENSG00000109956	rs78751202	-0.308327	0.0544573	-5.66182	-0.105386	0.0618651	-1.70348	0.126066	0.0816038	1.54486	0.12328	0.365078	FALSE	B3GAT1
ENSG00000110002	rs2512282	0.15017	0.0280017	5.36287	-0.141283	0.0651024	-2.17017	0.0658982	0.0422971	1.55799	0.119727	0.358489	FALSE	VWA5A
ENSG00000110002	rs7931178	-0.23215	0.0430379	-5.39407	-0.0608932	0.0526237	-1.15714	-0.0617308	0.066799	-0.924128	0.355806	0.647598	FALSE	VWA5A
ENSG00000110042	rs58384229	-0.0852337	0.041911	-2.03368	0.050089	0.0479752	1.04406	-0.131368	0.0582431	-2.25552	0.0243535	0.13266	FALSE	DTX4
ENSG00000110057	rs11603466	-0.0452127	0.0209891	-2.1541	0.00915459	0.0277851	0.329479	-0.0531194	0.030148	-1.76196	0.0788286	0.278981	FALSE	UNC93B1
ENSG00000110060	rs566020	0.0520692	0.0135581	3.84045	-0.0312217	0.0294246	-1.06108	0.0258632	0.0209674	1.23349	0.219766	0.506301	FALSE	PUS3
ENSG00000110063	rs79152678	-0.114707	0.0175578	-6.53308	0.0279368	0.0206243	1.35455	-0.00203862	0.0259051	-0.0786956	0.937285	0.975973	FALSE	DCPS
ENSG00000110063	rs594318	-0.0518743	0.0144047	-3.6012	0.0416416	0.0209043	1.99201	-0.0373612	0.0207425	-1.80119	0.0731231	0.265956	FALSE	DCPS
ENSG00000110074	rs587891	-0.26292	0.0144637	-18.1779	-0.00801775	0.0233445	-0.343454	0.0340327	0.022472	1.51445	0.130643	0.376641	FALSE	FOXRED1
ENSG00000110077	rs583791	-0.149281	0.0167411	-8.91701	0.0398037	0.0360445	1.10429	0.0065243	0.0250745	0.260197	0.794716	0.916991	FALSE	MS4A6A
ENSG00000110079	rs12279983	0.187684	0.051145	3.66965	-0.0545746	0.0647335	-0.843066	0.216387	0.0740284	2.92303	0.0035957	0.0333309	TRUE	MS4A4A
ENSG00000110080	rs4347404	0.077631	0.0208095	3.73056	-0.03109	0.0377491	-0.823594	0.0070049	0.0323072	0.216822	0.82992	0.930277	FALSE	ST3GAL4
ENSG00000110107	rs482584	0.0354171	0.0100611	3.52022	0.0083679	0.0194079	0.431158	0.0163753	0.0150413	1.08869	0.276627	0.571448	FALSE	PRPF19
ENSG00000110108	rs4939478	-0.0277742	0.0098863	-2.80936	0.0132096	0.0208627	0.633171	-0.0206183	0.0152888	-1.34859	0.179326	0.452646	FALSE	TMEM109
ENSG00000110171	rs11605777	0.0523947	0.012859	4.07456	-0.0330307	0.0303868	-1.08701	0.0227985	0.0193547	1.17793	0.239334	0.53072	FALSE	TRIM3
ENSG00000110172	rs12803230	0.0755998	0.0157694	4.79409	0.0261741	0.0310042	0.844212	-0.00668436	0.0239751	-0.278804	0.780842	0.911544	FALSE	CHORDC1
ENSG00000110200	rs10898815	-0.0658759	0.0157572	-4.18069	0.0778979	0.0354361	2.19826	-0.0217747	0.0230776	-0.943543	0.345548	0.638522	FALSE	ANAPC15
ENSG00000110203	rs555306	1.80393	0.0757942	23.8003	-0.000866955	0.0562057	-0.0154247	-0.096671	0.0748059	-1.29229	0.197983	0.477689	FALSE	FOLR3
ENSG00000110203	rs10898815	-0.137361	0.0407362	-3.37195	0.0694321	0.072204	0.961609	-0.0920295	0.0492208	-1.86973	0.061869	0.240841	FALSE	FOLR3
ENSG00000110203	rs651646	-0.201184	0.0385852	-5.21401	-0.00673582	0.0674193	-0.0999094	-0.0167542	0.0464895	-0.360388	0.721055	0.883274	FALSE	FOLR3
ENSG00000110218	rs4753126	-0.127891	0.014226	-8.98995	-0.0280632	0.0357544	-0.784888	-0.010214	0.022962	-0.444824	0.656798	0.852359	FALSE	PANX1
ENSG00000110237	rs7105681	0.741031	0.0500186	14.8151	0.0485981	0.0588024	0.826465	-0.25977	0.0719038	-3.61275	0.000323149	0.00503328	TRUE	ARHGEF17
ENSG00000110274	rs61903732	-0.0557845	0.014414	-3.87016	0.00134046	0.024673	0.0543289	-0.00420344	0.0217524	-0.19324	0.847114	0.937555	FALSE	CEP164
ENSG00000110318	rs1299588	0.0811275	0.018588	4.3645	0.0228705	0.0287748	0.794809	-0.0375191	0.0293182	-1.27972	0.203005	0.483557	FALSE	CEP126
ENSG00000110344	rs60545357	-0.0541729	0.0111149	-4.8739	-0.00246436	0.0158729	-0.155256	-0.00286042	0.0170138	-0.168124	0.866713	0.946715	FALSE	UBE4A
ENSG00000110344	rs1945765	0.0296131	0.00889098	3.33069	-0.0185883	0.0171224	-1.08561	0.0250159	0.013447	1.86034	0.0632168	0.244108	FALSE	UBE4A
ENSG00000110367	rs553188	0.0262596	0.0118535	2.21536	0.00668846	0.0154699	0.432354	0.0419818	0.0182611	2.29898	0.0222455	0.124851	FALSE	DDX6
ENSG00000110395	rs12275373	-0.0936553	0.0145729	-6.42667	-0.00937572	0.0271513	-0.345314	0.0299192	0.0214571	1.39437	0.163566	0.428646	FALSE	CBL
ENSG00000110435	rs2915193	-0.0652981	0.0132309	-4.93529	0.00234704	0.0259335	0.0905023	0.00937028	0.0196397	0.47711	0.633323	0.839529	FALSE	PDHX
ENSG00000110436	rs4756213	-0.0665499	0.0238145	-2.79452	0.169342	0.0539943	3.1363	-0.0976038	0.0386389	-2.52605	0.011764	0.0798761	FALSE	SLC1A2
ENSG00000110442	rs10836529	-0.0399645	0.0104538	-3.82294	0.011025	0.0200366	0.550242	-0.0096212	0.0157769	-0.609828	0.542127	0.784438	FALSE	COMMD9
ENSG00000110446	rs7925540	-0.0893293	0.0183653	-4.86404	0.0176393	0.0310189	0.568663	0.00457577	0.0278786	0.164132	0.869629	0.947398	FALSE	SLC15A3
ENSG00000110455	rs10838235	-0.202079	0.0362436	-5.57559	0.0217028	0.0729625	0.297451	-0.0140855	0.0470742	-0.29922	0.764891	0.903823	FALSE	ACCS
ENSG00000110514	rs4647759	0.159842	0.0193236	8.27185	0.00897552	0.0204415	0.439084	0.0757123	0.0258901	2.92438	0.00364224	0.033666	TRUE	MADD
ENSG00000110514	rs7101470	-0.101105	0.0172395	-5.8647	0.0294653	0.0198076	1.48758	-0.000928636	0.0279612	-0.0332116	0.973859	0.989858	FALSE	MADD
ENSG00000110514	rs35879051	-0.0564333	0.0139804	-4.03661	0.0333874	0.0223323	1.49503	-0.00651219	0.0181508	-0.358783	0.720861	0.88312	FALSE	MADD
ENSG00000110583	rs4980503	0.0527947	0.0144009	3.66606	-0.0453163	0.0306144	-1.48023	0.0210121	0.0214999	0.977313	0.328744	0.62139	FALSE	NAA40
ENSG00000110619	rs399565	0.0392407	0.00787532	4.98274	-0.00881789	0.0169397	-0.520547	0.00983178	0.0122618	0.801822	0.422914	0.702183	FALSE	CARS1
ENSG00000110628	rs367035	-0.489395	0.0208384	-23.4852	0.0286417	0.0398142	0.719383	-0.0871038	0.0269051	-3.23744	0.00125056	0.0150401	TRUE	SLC22A18
ENSG00000110628	rs1129782	-0.162126	0.0254944	-6.35927	-0.0659511	0.034065	-1.93604	0.0334312	0.0342527	0.976015	0.329354	0.621829	FALSE	SLC22A18
ENSG00000110628	rs450244	0.189613	0.0374106	5.06842	-0.0512152	0.0325813	-1.57192	-0.00597192	0.047645	-0.125342	0.900488	0.963079	FALSE	SLC22A18
ENSG00000110651	rs1501467	-0.0653036	0.0162585	-4.01657	-0.03264	0.03394	-0.961698	-0.0132981	0.0237545	-0.559812	0.576555	0.806344	FALSE	CD81
ENSG00000110660	rs4466794	0.0581198	0.0140256	4.14382	0.0224268	0.0313278	0.715877	0.0026397	0.0222017	0.118896	0.905359	0.965416	FALSE	SLC35F2
ENSG00000110665	rs2234290	-0.294197	0.0167074	-17.6088	0.0437761	0.035862	1.22068	0.0101296	0.0230925	0.438653	0.660968	0.854363	FALSE	C11orf21
ENSG00000110665	rs16928084	0.383359	0.0284344	13.4822	0.0465501	0.0285184	1.63228	0.0508195	0.0403919	1.25816	0.208883	0.49172	FALSE	C11orf21
ENSG00000110693	rs11023776	-0.128624	0.0271407	-4.73917	0.0339049	0.0613084	0.553022	0.0274941	0.0409215	0.671874	0.503656	0.759734	FALSE	SOX6
ENSG00000110711	rs35787427	-0.0378404	0.00812596	-4.65673	0.0261944	0.0172516	1.51837	0.00486261	0.0121934	0.398791	0.690061	0.870063	FALSE	AIP
ENSG00000110713	rs61877596	-0.0730707	0.0170635	-4.28228	-0.0178942	0.0179172	-0.998717	-0.10552	0.026006	-4.05754	6.6416e-05	0.0013749	TRUE	NUP98
ENSG00000110717	rs4646813	0.0869251	0.0126549	6.86888	-0.0307774	0.0215307	-1.42946	0.0394702	0.0194103	2.03347	0.0422985	0.190328	FALSE	NDUFS8
ENSG00000110719	rs4147778	-0.136455	0.0130391	-10.4651	-0.00729952	0.0190563	-0.383049	-0.00778569	0.0169945	-0.458131	0.647371	0.846485	FALSE	TCIRG1
ENSG00000110719	rs6591331	0.0648504	0.0118184	5.48724	0.00254387	0.0208617	0.12194	-0.0181477	0.0155631	-1.16608	0.243786	0.535916	FALSE	TCIRG1
ENSG00000110719	rs1824714	-0.0661381	0.0167873	-3.93976	-0.0126813	0.0178147	-0.711844	0.0120252	0.0258933	0.464413	0.642393	0.843442	FALSE	TCIRG1
ENSG00000110723	rs2640738	-0.0706072	0.0112412	-6.28109	-0.00314255	0.0269691	-0.116524	0.032597	0.017108	1.90536	0.0574503	0.230481	FALSE	EXPH5
ENSG00000110756	rs10741741	0.0480759	0.0129643	3.70834	-0.0254616	0.0245236	-1.03825	0.0160944	0.0202167	0.796091	0.426095	0.705312	FALSE	HPS5
ENSG00000110768	rs11024608	-0.0473941	0.00891902	-5.31382	-0.00302696	0.0187442	-0.161488	0.00557638	0.0138004	0.404075	0.686776	0.868913	FALSE	GTF2H1
ENSG00000118181	rs10892316	0.163855	0.0177709	9.22041	-0.0071711	0.017832	-0.402148	0.0542456	0.0208525	2.60139	0.00953616	0.0691158	FALSE	RPS25
ENSG00000118181	rs3887652	-0.185769	0.0153545	-12.0987	0.0253917	0.0186367	1.36246	-0.0374006	0.0174056	-2.14878	0.0319626	0.15876	FALSE	RPS25
ENSG00000118363	rs1866562	-0.0419279	0.010268	-4.08334	0.0246994	0.0172056	1.43555	-0.0246722	0.0158787	-1.55379	0.120525	0.359916	FALSE	SPCS2
ENSG00000118369	rs533623	-0.0653703	0.0196351	-3.32926	0.0523666	0.0279397	1.87427	0.0024878	0.0302309	0.0822932	0.93442	0.975696	FALSE	USP35
ENSG00000120451	rs73028880	0.293725	0.0173505	16.9289	0.016363	0.022084	0.740943	0.0125259	0.0233019	0.53755	0.591306	0.815011	FALSE	SNX19
ENSG00000120451	rs7110591	0.0764227	0.0140468	5.44058	0.0103854	0.0247865	0.418993	0.013593	0.0182747	0.743815	0.457456	0.728206	FALSE	SNX19
ENSG00000121236	rs4255566	-0.211393	0.0270637	-7.81093	0.187573	0.0562326	3.33567	-0.146819	0.0362038	-4.05534	5.6927e-05	0.00121937	TRUE	TRIM6
ENSG00000121236	rs6578666	-0.114196	0.0275945	-4.13834	0.075446	0.0515886	1.46245	-0.0476567	0.0366443	-1.30052	0.193652	0.472428	FALSE	TRIM6
ENSG00000121653	rs11038689	0.254765	0.0138068	18.4521	0.034664	0.0244418	1.41823	-0.0696246	0.0227967	-3.05415	0.00232301	0.0240255	TRUE	MAPK8IP1
ENSG00000121671	rs7108730	0.0650778	0.0138223	4.70817	-0.0394021	0.0234019	-1.68371	0.000762858	0.0205478	0.037126	0.970385	0.98854	FALSE	CRY2
ENSG00000121690	rs752744	0.167222	0.0111308	15.0234	0.0284354	0.023204	1.22545	-0.0432733	0.017901	-2.41737	0.015871	0.0986438	FALSE	DEPDC7
ENSG00000121691	rs11032695	0.505867	0.0267078	18.9408	-0.0298478	0.0483765	-0.616989	0.146554	0.0367611	3.98667	7.8988e-05	0.00158453	TRUE	CAT
ENSG00000121691	rs2284369	-0.143827	0.0319867	-4.49646	0.0715531	0.0464543	1.54029	-0.00285448	0.043987	-0.0648936	0.94842	0.979777	FALSE	CAT
ENSG00000123892	rs302666	0.156261	0.025981	6.01443	-0.0229305	0.0448347	-0.511445	0.0407902	0.0366345	1.11344	0.265826	0.559595	FALSE	RAB38
ENSG00000123892	rs4753393	-0.0860264	0.0280371	-3.06831	0.0343777	0.0413703	0.830976	-0.0990573	0.041249	-2.40145	0.0165852	0.102017	FALSE	RAB38
ENSG00000123901	rs2508781	0.0350386	0.0100513	3.486	-0.0246132	0.0213114	-1.15493	0.00288016	0.0157881	0.182426	0.855336	0.941182	FALSE	GPR83
ENSG00000124920	rs520987	-0.135164	0.0215619	-6.26866	-0.0907012	0.0482096	-1.88139	0.0561616	0.0320042	1.75482	0.0797104	0.280737	FALSE	MYRF
ENSG00000126432	rs578386	-0.0460782	0.0138335	-3.33093	-0.00759425	0.0258778	-0.293465	-0.0261671	0.0207289	-1.26235	0.207046	0.489171	FALSE	PRDX5
ENSG00000129083	rs2575859	-0.110589	0.00791692	-13.9687	0.0316588	0.0164675	1.9225	-0.00289677	0.0121671	-0.238081	0.811867	0.923622	FALSE	COPB1
ENSG00000130413	rs10840047	0.0579557	0.0170871	3.39178	0.00109399	0.0361665	0.0302486	0.0148862	0.0250378	0.594548	0.55424	0.793142	FALSE	STK33
ENSG00000130595	rs3781956	-0.329529	0.0436988	-7.54091	-0.21428	0.0849626	-2.52205	0.122124	0.0622798	1.96089	0.0505296	0.212901	FALSE	TNNT3
ENSG00000130598	rs2089910	0.07809	0.0259079	3.01414	-0.0261666	0.0387227	-0.675742	0.0638624	0.0382329	1.67036	0.0972852	0.318256	FALSE	TNNI2
ENSG00000131626	rs2282481	-0.13471	0.0115867	-11.6262	0.0190368	0.021622	0.880437	0.00879665	0.016437	0.535173	0.593224	0.816237	FALSE	PPFIA1
ENSG00000131626	rs557071	0.0480202	0.011533	4.16372	0.000909573	0.0211882	0.0429282	0.0397015	0.0161944	2.45156	0.0150799	0.0951413	FALSE	PPFIA1
ENSG00000132256	rs1498555	0.0576205	0.0179836	3.20405	-0.0444646	0.0327019	-1.35969	0.0559109	0.0243728	2.29399	0.0234621	0.129491	FALSE	TRIM5
ENSG00000132256	rs10769173	-0.167221	0.0240155	-6.96304	0.00734531	0.0296152	0.248025	-0.0439951	0.0338827	-1.29845	0.194398	0.473445	FALSE	TRIM5
ENSG00000132256	rs10838525	-0.0701697	0.0179005	-3.91999	0.00665604	0.0331235	0.200946	-0.0162523	0.0239931	-0.677372	0.498234	0.75647	FALSE	TRIM5
ENSG00000132259	rs4628655	0.126279	0.0274074	4.60748	-0.111182	0.0544064	-2.04355	0.0508972	0.0373208	1.36378	0.172908	0.442852	FALSE	CNGA4
ENSG00000132275	rs10769699	-0.0579254	0.0108241	-5.3515	0.0228609	0.0223083	1.02477	0.0124711	0.0161036	0.774426	0.438877	0.716299	FALSE	RRP8
ENSG00000132286	rs61876825	-0.0726615	0.0135915	-5.34611	0.000182079	0.0255002	0.00714032	-0.0318362	0.0193882	-1.64204	0.100868	0.325324	FALSE	TIMM10B
ENSG00000132286	rs72895989	0.0456304	0.0146463	3.11549	-0.0488075	0.0238326	-2.04793	0.0769411	0.0228578	3.36607	0.000795744	0.0105548	TRUE	TIMM10B
ENSG00000132740	rs478647	0.484726	0.0203681	23.7983	0.0247161	0.0275433	0.897353	-0.0237984	0.0224516	-1.05999	0.289722	0.58328	FALSE	IGHMBP2
ENSG00000132740	rs10792006	0.165586	0.0186887	8.86024	0.0218107	0.0304049	0.717342	-0.0125608	0.0207314	-0.605882	0.544827	0.786262	FALSE	IGHMBP2
ENSG00000132749	rs4930603	-0.360377	0.0679215	-5.3058	0.0178069	0.0330664	0.538519	0.00546166	0.0236807	0.230638	0.817606	0.926127	FALSE	TESMIN
ENSG00000132749	rs7110940	0.305541	0.0675995	4.51987	0.0160486	0.0331911	0.483521	0.00772939	0.0234744	0.329269	0.741972	0.893857	FALSE	TESMIN
ENSG00000133318	rs517700	0.045062	0.0128066	3.51867	0.00898137	0.0165	0.544326	-0.00435596	0.0190376	-0.228808	0.819023	0.926164	FALSE	RTN3
ENSG00000133789	rs737617	-0.0902497	0.0175181	-5.15181	0.0277882	0.0281266	0.987969	0.00133734	0.0258332	0.0517682	0.958993	0.983196	FALSE	SWAP70
ENSG00000133794	rs12786955	0.237909	0.0162021	14.6838	0.0415939	0.0339049	1.22678	-0.0345456	0.0226505	-1.52516	0.127852	0.372573	FALSE	ARNTL
ENSG00000133800	rs181088161	0.134154	0.037732	3.55544	-0.0646909	0.0487224	-1.32774	0.0636276	0.0577308	1.10214	0.273215	0.566522	FALSE	LYVE1
ENSG00000133805	rs1993819	-0.122596	0.0214431	-5.71728	-0.0598439	0.0378372	-1.58161	0.00990296	0.0248693	0.398201	0.691257	0.870384	FALSE	AMPD3
ENSG00000133805	rs10437597	-0.0882999	0.0208237	-4.24035	-0.0593385	0.0352013	-1.68569	0.0121323	0.0261113	0.464638	0.64226	0.843373	FALSE	AMPD3
ENSG00000133812	rs10770105	0.10418	0.015553	6.69841	-0.0148376	0.0259294	-0.572232	-0.00583126	0.0183835	-0.317201	0.751103	0.897597	FALSE	SBF2
ENSG00000133812	rs7947588	0.0617152	0.0163278	3.77977	-0.0232252	0.0274064	-0.847437	0.00418587	0.0183164	0.228531	0.819266	0.926164	FALSE	SBF2
ENSG00000133818	rs2915400	-0.153046	0.021234	-7.2076	0.0123366	0.0362797	0.340041	0.0534485	0.031491	1.69726	0.0903207	0.303164	FALSE	RRAS2
ENSG00000133895	rs1143937	0.0733603	0.0181311	4.0461	0.00401094	0.020224	0.198325	-0.0044899	0.0277426	-0.161841	0.871437	0.94835	FALSE	MEN1
ENSG00000134333	rs6486424	0.124479	0.0134499	9.25503	-0.0287111	0.0284601	-1.00882	0.00615413	0.0195775	0.314348	0.753711	0.898946	FALSE	LDHA
ENSG00000134571	rs2856661	-0.307333	0.0263804	-11.65	-0.119138	0.0467183	-2.55014	0.0400162	0.0390179	1.02559	0.306258	0.601334	FALSE	MYBPC3
ENSG00000134574	rs2242261	-0.137208	0.0214403	-6.39955	0.00672461	0.0277107	0.242672	0.0300475	0.0318483	0.943457	0.345948	0.638932	FALSE	DDB2
ENSG00000134575	rs2306353	-0.163303	0.0232478	-7.02447	-0.0210886	0.0256747	-0.821377	0.029232	0.0299015	0.977609	0.328494	0.62139	FALSE	ACP2
ENSG00000134575	rs61896050	-0.0735895	0.0169686	-4.33679	-0.0151772	0.0284676	-0.533141	0.0025993	0.0222319	0.116917	0.906982	0.965737	FALSE	ACP2
ENSG00000134627	rs591584	0.139256	0.022456	6.20127	-0.0940777	0.0481446	-1.95407	-0.0310271	0.0336572	-0.921855	0.357334	0.649102	FALSE	PIWIL4
ENSG00000134780	rs11230774	0.0945407	0.0196782	4.80433	0.0167778	0.0416345	0.402979	0.0162391	0.0297533	0.54579	0.585307	0.811917	FALSE	DAGLA
ENSG00000134809	rs4938870	-0.232222	0.0279186	-8.31782	0.067439	0.0574048	1.1748	-0.029969	0.0433085	-0.69199	0.489012	0.74951	FALSE	TIMM10
ENSG00000134824	rs968567	1.3598	0.0422141	32.212	0.108703	0.0596395	1.82267	-0.146267	0.0612982	-2.38616	0.0172813	0.104697	FALSE	FADS2
ENSG00000134825	rs174538	0.0498335	0.0121913	4.08762	0.0293163	0.0223389	1.31234	-0.00624828	0.0179642	-0.347819	0.728011	0.886849	FALSE	TMEM258
ENSG00000134955	rs4936967	-0.20461	0.0198376	-10.3143	0.0692434	0.0402289	1.72124	-0.00244327	0.0279369	-0.0874569	0.931197	0.974827	FALSE	SLC37A2
ENSG00000135362	rs330255	-0.197148	0.0345246	-5.71036	-0.0148488	0.0562426	-0.264013	-0.0764824	0.0552066	-1.38539	0.166596	0.433518	FALSE	PRR5L
ENSG00000135378	rs197707	0.265569	0.0317572	8.36249	0.0760795	0.0752245	1.01137	0.00923714	0.0483774	0.190939	0.848577	0.937962	FALSE	PRRG4
ENSG00000137474	rs12805873	-0.498224	0.0465066	-10.713	-0.128928	0.0647913	-1.9899	0.0413204	0.0420606	0.982403	0.326148	0.619911	FALSE	MYO7A
ENSG00000137474	rs2276285	-0.422363	0.0480963	-8.78161	-0.0710214	0.0627679	-1.13149	-0.019928	0.0421778	-0.472476	0.636928	0.841208	FALSE	MYO7A
ENSG00000137486	rs73004237	-0.108005	0.0235388	-4.58838	0.00771839	0.031958	0.241517	0.0624532	0.0369977	1.68803	0.0933149	0.30991	FALSE	ARRB1
ENSG00000137500	rs6592107	0.0464169	0.0122447	3.79076	-0.00316262	0.021655	-0.146046	0.0163436	0.0185091	0.883003	0.378058	0.666536	FALSE	CCDC90B
ENSG00000137502	rs11233391	-0.0659993	0.0194408	-3.39488	0.018477	0.0394026	0.468928	-0.0181041	0.0297154	-0.609248	0.542519	0.784917	FALSE	RAB30
ENSG00000137509	rs10898017	0.0399595	0.0166881	2.39449	-0.036741	0.0312156	-1.17701	0.042904	0.0249099	1.72237	0.0853926	0.292582	FALSE	PRCP
ENSG00000137513	rs4275650	-0.131198	0.0146606	-8.94903	0.00179778	0.0248265	0.0724137	0.0133442	0.0240019	0.555964	0.578465	0.807485	FALSE	NARS2
ENSG00000137656	rs4938303	0.0610613	0.0107812	5.66368	0.0562785	0.0195671	2.87617	0.000104131	0.0167648	0.00621127	0.995046	0.998282	FALSE	BUD13
ENSG00000137656	rs623908	0.0306916	0.0102474	2.99505	0.0357264	0.0217101	1.64561	0.0252499	0.0155176	1.62718	0.105042	0.332752	FALSE	BUD13
ENSG00000137672	rs7934116	0.122111	0.0180179	6.77721	0.11447	0.0415373	2.75584	-0.0796845	0.0277078	-2.87589	0.00416255	0.0373822	TRUE	TRPC6
ENSG00000137675	rs61893906	-0.0748012	0.0233004	-3.21029	0.0552969	0.0425556	1.2994	-0.16339	0.0343532	-4.7562	2.45583e-06	8.28777e-05	TRUE	MMP27
ENSG00000137675	rs7925438	-0.153796	0.0328913	-4.6759	-5.41794e-05	0.0382788	-0.00141539	-0.21451	0.0463429	-4.62875	4.9395e-06	0.000149909	TRUE	MMP27
ENSG00000137675	rs7952516	-0.00726724	0.02536	-0.286564	-0.151473	0.0413126	-3.6665	0.202937	0.0355667	5.70583	1.72317e-08	1.10547e-06	TRUE	MMP27
ENSG00000137700	rs4936467	-0.0457338	0.0125047	-3.65733	-0.0326126	0.0284816	-1.14504	-0.0140858	0.0192729	-0.73086	0.465458	0.733804	FALSE	SLC37A4
ENSG00000137710	rs2724409	0.0626238	0.0205216	3.05161	0.0212399	0.0366786	0.57908	0.0208067	0.0276291	0.753071	0.45183	0.72448	FALSE	RDX
ENSG00000137713	rs4936675	0.0734787	0.0128118	5.73524	0.00247739	0.024014	0.103164	0.0553839	0.0188998	2.93039	0.00347169	0.0323667	TRUE	PPP2R1B
ENSG00000137713	rs1529330	-0.0536747	0.0129246	-4.15292	0.0705338	0.024623	2.86456	-0.0506506	0.0190883	-2.65349	0.00810218	0.0610798	FALSE	PPP2R1B
[truncated: 10,961 more rows]
