# Supplementary material for: eQTLs identify regulatory networks and drivers of variation in the individual response to sepsis
Source: Cell Genom. 2024 Jun 18;4(7):100587. doi: 10.1016/j.xgen.2024.100587 (PMC11293594; doi:10.1016/j.xgen.2024.100587)
Supplement: Table S12. Cell proportion eQTL interactions, related to Figure 2 — Cell proportion interaction summary statistics for the 12,760 independent signals tested, with gene and variant IDs, t statistics, effect sizes and standard errors from the linear mixed models for the genotype, cell proportion, and interaction terms. Nominal interaction p values were calculated using a likelihood ratio test and corrected for multiple testing using the Benjamini-Hochberg method (FDR). Signals with an adjusted p < 0.5 were deemed to have a significant interaction [file mmc11.xlsx]

## Sheet: Sheet1
Table S12: Cell proportion eQTL interactions, related to Figure 2.
Gene	SNP	Genotype_beta_neutrophil	Genotype_SE_neutrophil	Genotype_t_neutrophil	beta_neutrophil	SE_neutrophil	t_neutrophil	Interaction_beta_neutrophil	Interaction_SE_neutrophil	Interaction_t_neutrophil	Interaction_pval_neutrophil	Genotype_beta_monocytes	Genotype_SE_monocytes	Genotype_t_monocytes	beta_monocytes	SE_monocytes	t_monocytes	Interaction_beta_monocytes	Interaction_SE_monocytes	Interaction_t_monocytes	Interaction_pval_monocytes	Genotype_beta_lymphocytes	Genotype_SE_lymphocytes	Genotype_t_lymphocytes	beta_lymphocytes	SE_lymphocytes	t_lymphocytes	Interaction_beta_lymphocytes	Interaction_SE_lymphocytes	Interaction_t_lymphocytes	Interaction_pval_lymphocytes	FDR_neutrophil	FDR_lymphocyte	FDR_monocyte	Significant_neutrophil_interaction	Significant_lymphocyte_interaction	Significant_monocyte_interaction	Symbol
ENSG00000000457	rs10753794	0.0498688	0.00708497	7.03866	-0.0091673	0.0304071	-0.301485	-0.000977021	0.00706916	-0.138209	0.890139	0.0500332	0.00708024	7.0666	-0.0143302	0.0178174	-0.804282	0.00598828	0.0070647	0.847635	0.397506	0.0499111	0.00708503	7.04459	0.0197105	0.0224027	0.879827	-0.00546332	0.0069362	-0.787653	0.431178	0.964544	0.739096	0.753218	FALSE	FALSE	FALSE	SCYL3
ENSG00000000460	rs10919255	-0.0707703	0.0136982	-5.16639	-0.0644094	0.0499097	-1.29052	-0.0232984	0.0133839	-1.74077	0.0820206	-0.0714837	0.0136617	-5.23242	-0.0504179	0.0310939	-1.62147	0.0243037	0.0132558	1.83344	0.0671066	-0.071215	0.0137134	-5.19309	-0.0570465	0.0358109	-1.59299	0.0175306	0.013382	1.31002	0.190423	0.328185	0.513917	0.359027	FALSE	FALSE	FALSE	C1orf112
ENSG00000000971	rs12406047	0.170014	0.0379019	4.48564	0.128859	0.104045	1.23849	0.0504807	0.0332408	1.51864	0.129498	0.166859	0.0379518	4.39661	0.113762	0.0619865	1.83527	-0.0591116	0.0334295	-1.76825	0.0775843	0.171833	0.0379491	4.52799	0.067002	0.0751915	0.891085	-0.032628	0.033874	-0.963218	0.33575	0.415354	0.662511	0.382569	FALSE	FALSE	FALSE	CFH
ENSG00000001460	rs6696136	0.461222	0.0871395	5.29292	0.0432841	0.0502671	0.861082	-0.0147432	0.0174115	-0.846751	0.397358	0.458525	0.0869698	5.27223	0.00920896	0.0300632	0.30632	0.0185215	0.0175303	1.05654	0.291721	0.461829	0.0872407	5.29374	0.00795675	0.0358038	0.222232	0.0124148	0.017523	0.708489	0.479539	0.708269	0.769988	0.672025	FALSE	FALSE	FALSE	STPG1
ENSG00000001460	rs6676449	-0.373305	0.0880905	-4.23774	0.0432835	0.050266	0.861089	-0.015181	0.0174537	-0.869792	0.384671	-0.37451	0.0879368	-4.25885	0.00939491	0.0300729	0.312404	0.0179897	0.0175522	1.02493	0.306356	-0.373535	0.0881326	-4.23833	0.00764608	0.0357981	0.213589	0.0140915	0.0176277	0.799398	0.425113	0.697338	0.734574	0.684231	FALSE	FALSE	FALSE	STPG1
ENSG00000001461	rs2235559	0.0781076	0.0124467	6.27537	0.0363245	0.0417431	0.870193	0.000986158	0.0119537	0.0824984	0.934331	0.0785682	0.0124729	6.29911	0.00532243	0.024038	0.221418	-0.0067884	0.0123801	-0.548331	0.585003	0.0779298	0.0124364	6.26628	0.0355938	0.0300363	1.18503	0.0036965	0.0120087	0.307818	0.75823	0.978375	0.910156	0.855327	FALSE	FALSE	FALSE	NIPAL3
ENSG00000004455	rs10914641	-0.0407401	0.00776104	-5.24931	0.000155388	0.0292424	0.00531381	-0.00397135	0.00762604	-0.520762	0.602591	-0.0406376	0.00775755	-5.23846	-0.00964963	0.0169142	-0.570504	-0.00154389	0.00748988	-0.20613	0.836772	-0.0410338	0.00776173	-5.28669	-0.00146681	0.0206958	-0.0708748	0.00773281	0.00779517	0.992	0.321479	0.838319	0.653183	0.958218	FALSE	FALSE	FALSE	AK2
ENSG00000004487	rs856508	-0.0325974	0.0075996	-4.28935	-0.0865619	0.0342125	-2.53013	-0.00281036	0.0076839	-0.365746	0.715081	-0.0326113	0.0076009	-4.29045	-0.0508625	0.0203671	-2.49728	0.00230472	0.00771668	0.298668	0.765263	-0.0326183	0.00759268	-4.29603	-0.0589502	0.0242341	-2.43253	0.00515598	0.00764109	0.67477	0.501127	0.891995	0.78485	0.931752	FALSE	FALSE	FALSE	KDM1A
ENSG00000006555	rs35294567	-0.124357	0.0234692	-5.29873	0.0766335	0.0732809	1.04575	-0.015527	0.0209297	-0.741863	0.458257	-0.124404	0.0234868	-5.29676	0.0587799	0.0426948	1.37675	0.0158399	0.021387	0.740636	0.460027	-0.124164	0.0234609	-5.29239	-0.0065308	0.0527754	-0.123747	0.0136426	0.0211647	0.644591	0.519361	0.752283	0.796628	0.79014	FALSE	FALSE	FALSE	TTC22
ENSG00000007341	rs35147679	0.117586	0.0206773	5.6867	-0.00890417	0.0674889	-0.131935	0.0300736	0.0201385	1.49334	0.136054	0.119495	0.020618	5.79564	0.0287411	0.0405941	0.708011	-0.0307063	0.0207324	-1.48108	0.1399	0.117584	0.0207351	5.67079	-0.00250987	0.0490681	-0.0511508	-0.0228704	0.0196167	-1.16586	0.24391	0.424772	0.576244	0.493486	FALSE	FALSE	FALSE	ST7L
ENSG00000008128	rs10907195	0.0765695	0.0175994	4.3507	-0.0363363	0.0528623	-0.687375	0.0132106	0.0120643	1.09501	0.273898	0.0770814	0.0175927	4.38144	-0.0103363	0.0321357	-0.321646	-0.0163896	0.012639	-1.29674	0.195109	0.0767735	0.0176068	4.36046	0.012714	0.036875	0.344785	-0.00545143	0.0127369	-0.428004	0.668954	0.598961	0.871538	0.573378	FALSE	FALSE	FALSE	CDK11A
ENSG00000008130	rs4648726	0.0747686	0.0157381	4.75079	-0.00691237	0.0306669	-0.225402	0.0146587	0.0145221	1.0094	0.313368	0.0733331	0.0157119	4.66737	-0.000740976	0.0179936	-0.0411799	-0.0162711	0.0141189	-1.15243	0.24943	0.0750559	0.0158122	4.74671	-0.0344887	0.0218745	-1.57666	-0.0104082	0.0144841	-0.718596	0.473498	0.635501	0.765564	0.631368	FALSE	FALSE	FALSE	NADK
ENSG00000009790	rs11119339	-0.225057	0.0113984	-19.7447	-0.00430659	0.0454971	-0.0946562	-0.0336461	0.0103796	-3.24155	0.00127376	-0.226	0.0114742	-19.6964	-0.0371267	0.0271234	-1.36881	0.0187153	0.0106881	1.75104	0.0803345	-0.224925	0.0113577	-19.8038	-0.097397	0.033258	-2.92853	0.0390877	0.0102248	3.82282	0.000149217	0.0209448	0.00434704	0.385364	TRUE	TRUE	FALSE	TRAF3IP3
ENSG00000009790	rs1160411	0.1271	0.01169	10.8725	-0.0828128	0.0454384	-1.82253	0.0379179	0.0106248	3.5688	0.000378503	0.128414	0.0117346	10.9432	-0.00112928	0.0266777	-0.0423305	-0.0329096	0.0108063	-3.0454	0.00241101	0.127105	0.0116968	10.8666	-0.0246573	0.0324412	-0.760059	-0.0347381	0.0106931	-3.24864	0.00121069	0.00819983	0.0215459	0.0504337	TRUE	TRUE	FALSE	TRAF3IP3
ENSG00000010072	rs2749700	0.0628056	0.0089584	7.01081	-0.0238049	0.0352434	-0.675443	-2.87572e-06	0.00865962	-0.000332083	0.999735	0.0626305	0.00895239	6.99596	-0.0128299	0.0210822	-0.608566	0.00744446	0.00880548	0.845434	0.398145	0.0631352	0.00896067	7.04581	0.0161946	0.0253803	0.638078	-0.00624604	0.00858491	-0.72756	0.466987	0.999949	0.761085	0.753423	FALSE	FALSE	FALSE	SPRTN
ENSG00000010165	rs35930163	-0.11526	0.00982584	-11.7302	-0.0707778	0.0351933	-2.01112	-0.0213145	0.0108262	-1.96878	0.0505331	-0.115536	0.00979373	-11.7969	-0.0673034	0.0201873	-3.33394	0.0257808	0.0107709	2.39358	0.0169209	-0.115552	0.00983074	-11.7542	-0.0343711	0.0248011	-1.38587	0.0154391	0.0103645	1.48962	0.139289	0.252963	0.435356	0.171944	FALSE	FALSE	FALSE	EEF1AKNMT
ENSG00000010803	rs7533657	-0.0618636	0.0115467	-5.35768	-0.0690222	0.048203	-1.43191	0.00908475	0.0118999	0.76343	0.446341	-0.0612959	0.0115332	-5.31474	-0.0533239	0.0279587	-1.90724	-0.00268619	0.0115428	-0.232716	0.816028	-0.0619194	0.0115534	-5.35939	-0.0672236	0.0332609	-2.0211	-0.00863961	0.0117821	-0.733282	0.465005	0.743223	0.760019	0.949527	FALSE	FALSE	FALSE	SCMH1
ENSG00000011007	rs2492600	-0.1139	0.00631997	-18.0223	0.0199087	0.0278639	0.714499	0.0148587	0.00622909	2.38536	0.0173231	-0.112853	0.00625235	-18.0497	0.0260445	0.0175092	1.48747	-0.028229	0.00642085	-4.39645	1.25025e-05	-0.114262	0.00633497	-18.0367	0.03877	0.0205026	1.89098	-0.00414348	0.00616125	-0.672507	0.502647	0.127623	0.785905	0.00107068	FALSE	FALSE	TRUE	ELOA
ENSG00000011009	rs2229581	-0.0306149	0.00521694	-5.86836	0.00906515	0.0222217	0.407941	0.00525492	0.00482143	1.08991	0.279758	-0.0303388	0.00520863	-5.82471	0.00213771	0.0140998	0.151613	-0.00654127	0.00491377	-1.33121	0.184866	-0.0305569	0.00521829	-5.85574	0.020804	0.0163791	1.27016	-0.00270378	0.00486832	-0.555382	0.581248	0.603314	0.831722	0.559604	FALSE	FALSE	FALSE	LYPLA2
ENSG00000011021	rs17037432	0.372633	0.0260641	14.2968	0.0367472	0.0495991	0.740883	0.0381283	0.0221372	1.72236	0.0853959	0.372828	0.0261993	14.2305	0.0198004	0.0299168	0.661852	-0.0242457	0.0213143	-1.13753	0.256237	0.375317	0.0259519	14.462	0.066466	0.0353699	1.87917	-0.0349353	0.0215725	-1.61944	0.1057	0.335381	0.378645	0.638635	FALSE	FALSE	FALSE	CLCN6
ENSG00000011021	rs198361	-0.130151	0.0171729	-7.57887	0.0355543	0.0498284	0.713534	-0.0111696	0.0155569	-0.717985	0.472839	-0.129919	0.017174	-7.56486	0.00949446	0.0297029	0.319648	0.00285187	0.0166201	0.171591	0.863855	-0.130317	0.0171765	-7.58698	0.0564258	0.0354181	1.59314	0.0133752	0.0150875	0.886507	0.375531	0.761668	0.698001	0.966573	FALSE	FALSE	FALSE	CLCN6
ENSG00000020633	rs12745723	0.0720315	0.0159902	4.50472	-0.065253	0.0658495	-0.990942	0.0150121	0.0153197	0.979925	0.327375	0.0721153	0.0160004	4.50709	-0.000101321	0.0392244	-0.00258311	-0.0109045	0.015196	-0.717591	0.47309	0.0720777	0.0159794	4.51065	0.0151329	0.0469593	0.322255	-0.0168436	0.0153	-1.10089	0.271649	0.649053	0.604709	0.795864	FALSE	FALSE	FALSE	RUNX3
ENSG00000020633	rs2236850	-0.0711545	0.0160507	-4.4331	-0.0733122	0.0674604	-1.08674	0.0169612	0.0160603	1.05609	0.291391	-0.0713122	0.0160644	-4.43915	0.00203187	0.0385884	0.0526551	-0.0180478	0.0156475	-1.1534	0.249065	-0.0709537	0.0160575	-4.41872	0.0120392	0.0477137	0.252322	-0.00939792	0.0159524	-0.589122	0.556473	0.615894	0.818512	0.630944	FALSE	FALSE	FALSE	RUNX3
ENSG00000023572	rs9887974	-0.0443703	0.00917508	-4.83595	-0.0162633	0.0386781	-0.420479	0.0198541	0.00924093	2.1485	0.0319176	-0.0448009	0.00920199	-4.86861	-0.00632112	0.022927	-0.275707	-0.000423664	0.00911978	-0.0464555	0.962947	-0.044364	0.00916492	-4.84064	0.0268789	0.0273651	0.982233	-0.0246723	0.00923216	-2.67242	0.00766667	0.189653	0.0779383	0.991244	FALSE	FALSE	FALSE	GLRX2
ENSG00000031698	rs17014495	-0.0450082	0.00669691	-6.72075	0.015211	0.0263012	0.578338	0.00625668	0.00653737	0.957063	0.338779	-0.0451141	0.00668801	-6.74551	0.00556132	0.0165365	0.336306	-0.00993562	0.00661415	-1.50218	0.133328	-0.0450266	0.00670236	-6.71802	0.0179229	0.0189353	0.946535	-0.00167612	0.00656695	-0.255236	0.798632	0.659399	0.927506	0.481535	FALSE	FALSE	FALSE	SARS1
ENSG00000033122	rs1145931	0.109963	0.00969246	11.3452	0.00960336	0.0408766	0.234935	-0.0214334	0.0095022	-2.25562	0.0244279	0.110824	0.0097126	11.4104	-0.0147592	0.0244577	-0.60346	0.00739306	0.00993906	0.743839	0.457143	0.109944	0.00968161	11.3559	-0.0111579	0.0298597	-0.373677	0.0237026	0.00926105	2.55939	0.0107032	0.159274	0.0983247	0.788428	FALSE	FALSE	FALSE	LRRC7
ENSG00000035687	rs1832014	-0.238694	0.0174925	-13.6455	0.0732499	0.0481601	1.52097	-0.0123689	0.0115761	-1.06849	0.286288	-0.238542	0.017499	-13.6317	0.027442	0.0284381	0.964971	0.00340261	0.0117857	0.288706	0.773721	-0.238589	0.0174687	-13.6581	0.0218057	0.0347578	0.62736	0.0179528	0.0115724	1.55135	0.121187	0.610874	0.406719	0.934624	FALSE	FALSE	FALSE	ADSS2
ENSG00000035687	rs3101476	0.215719	0.021231	10.1606	0.0680547	0.0490385	1.38778	-0.00472214	0.0136172	-0.346779	0.73122	0.212974	0.0212141	10.0393	0.031446	0.027665	1.13667	-0.0162551	0.0138422	-1.17432	0.241392	0.218447	0.0211041	10.3509	0.0219016	0.0344989	0.634849	0.0241338	0.0135344	1.78315	0.0775477	0.900436	0.321794	0.624056	FALSE	FALSE	FALSE	ADSS2
ENSG00000037637	rs9919126	-0.0534896	0.00702875	-7.61012	-0.0182801	0.0267819	-0.682555	0.00639664	0.00711794	0.898665	0.369199	-0.0538063	0.00702374	-7.66063	9.03076e-05	0.0153725	0.0058746	-0.00615304	0.00715309	-0.860193	0.390967	-0.0534988	0.00704223	-7.59685	0.00805798	0.0184458	0.436847	-0.00380869	0.00697765	-0.545842	0.58522	0.684834	0.832485	0.749397	FALSE	FALSE	FALSE	FBXO42
ENSG00000040487	rs214336	-0.0812882	0.0120915	-6.72278	0.0249976	0.038316	0.652406	-0.00130829	0.00934407	-0.140013	0.888733	-0.0810745	0.0120711	-6.71644	0.00607226	0.02239	0.271205	0.00807343	0.00973847	0.829024	0.407382	-0.0816663	0.0120831	-6.75871	0.0112904	0.0277896	0.406281	-0.0033372	0.00926663	-0.360131	0.718986	0.963881	0.894648	0.759544	FALSE	FALSE	FALSE	SLC66A1
ENSG00000040487	rs859218	-0.0687192	0.0116939	-5.8765	0.032452	0.0385289	0.842278	-0.0115975	0.00940652	-1.23293	0.218736	-0.0684948	0.0116911	-5.85871	0.00450744	0.0228138	0.197575	0.00787777	0.00954352	0.825458	0.40983	-0.06877	0.0116906	-5.8825	0.00362761	0.0274156	0.132319	0.0104395	0.00936049	1.11527	0.265319	0.540241	0.598881	0.760423	FALSE	FALSE	FALSE	SLC66A1
ENSG00000043514	rs3117086	0.112113	0.0128416	8.73045	0.118084	0.0430311	2.74417	-0.0112019	0.012119	-0.924324	0.356007	0.11318	0.0128609	8.80036	0.0737032	0.0264233	2.78933	0.00653409	0.0126818	0.515235	0.606418	0.111647	0.0128864	8.66394	0.0631289	0.0308722	2.04484	0.00987021	0.011549	0.854635	0.394033	0.672287	0.711221	0.865155	FALSE	FALSE	FALSE	TRIT1
ENSG00000049089	rs2235701	0.279783	0.0616891	4.53537	0.31976	0.154012	2.0762	-0.0439399	0.0571648	-0.768652	0.442186	0.278824	0.0616919	4.51963	0.136767	0.0903432	1.51386	0.0781101	0.0585843	1.33329	0.182947	0.279868	0.0617092	4.53527	0.140594	0.109312	1.28618	0.0104946	0.0570949	0.18381	0.854205	0.740166	0.950584	0.557537	FALSE	FALSE	FALSE	COL9A2
ENSG00000049239	rs2310925	-0.230673	0.0131936	-17.4837	0.0171711	0.0526871	0.325907	-0.0226607	0.0121827	-1.86007	0.0631546	-0.231638	0.0131775	-17.5783	-0.035543	0.032114	-1.10678	0.0241541	0.0126847	1.9042	0.0572238	-0.230667	0.0131989	-17.4762	0.011785	0.0377354	0.312307	0.0205812	0.0121016	1.7007	0.0892847	0.286706	0.346061	0.330995	FALSE	FALSE	FALSE	H6PD
ENSG00000049245	rs172933	-0.0701716	0.0101727	-6.89802	0.0241363	0.0357456	0.675223	-0.00965341	0.00881736	-1.09482	0.273775	-0.0705136	0.0101625	-6.93859	-0.012196	0.0209703	-0.581582	0.0148389	0.00924272	1.60547	0.108814	-0.0704251	0.010174	-6.92205	0.0351339	0.0260347	1.3495	0.00522327	0.00879019	0.594216	0.552464	0.598795	0.817326	0.443737	FALSE	FALSE	FALSE	VAMP3
ENSG00000049245	rs495122	-0.0368485	0.00856025	-4.3046	0.0540081	0.0366213	1.47477	-0.0279027	0.00812894	-3.43251	0.000644295	-0.0371311	0.00860377	-4.31568	-0.0242441	0.0216961	-1.11744	0.022808	0.00858644	2.65628	0.00809844	-0.036873	0.00858678	-4.29416	0.0173292	0.0262321	0.660609	0.0230509	0.00794522	2.90122	0.00386672	0.0125707	0.0490083	0.113401	TRUE	TRUE	FALSE	VAMP3
ENSG00000049246	rs228654	0.344714	0.0349825	9.85389	-0.0809634	0.0768112	-1.05406	0.0446454	0.0291609	1.531	0.13017	0.342185	0.0350255	9.76961	-0.0325072	0.0452391	-0.718564	-0.0384221	0.0300535	-1.27846	0.205314	0.345984	0.0349942	9.88689	-0.0439946	0.0549977	-0.799935	-0.0227332	0.0295049	-0.770489	0.442602	0.416284	0.74605	0.586372	FALSE	FALSE	FALSE	PER3
ENSG00000049246	rs2071987	0.138283	0.0287096	4.81662	-0.0656506	0.0767842	-0.855001	-0.0146865	0.0223738	-0.656414	0.513817	0.136908	0.0287293	4.76543	-0.0453739	0.0457678	-0.991394	0.0174817	0.023924	0.730718	0.469514	0.13765	0.0287234	4.79228	-0.0486737	0.0560944	-0.86771	-0.00017872	0.0224502	-0.00796071	0.993653	0.787638	0.999777	0.793825	FALSE	FALSE	FALSE	PER3
ENSG00000050628	rs10889906	0.107657	0.0194747	5.52807	-0.024222	0.0662435	-0.365651	-0.0242443	0.0170516	-1.42182	0.155559	0.107254	0.0195064	5.49841	-0.0364034	0.0398099	-0.914431	0.00622534	0.0183445	0.339356	0.734434	0.1084	0.0194561	5.5715	-0.103444	0.0466293	-2.21844	0.0337109	0.0168668	1.99866	0.0459782	0.455283	0.240739	0.920115	FALSE	FALSE	FALSE	PTGER3
ENSG00000053372	rs1063984	-0.0895411	0.0105563	-8.48221	-0.0792099	0.0400478	-1.97789	0.00442877	0.0104026	0.425735	0.67044	-0.089481	0.0105537	-8.4786	-0.038918	0.0240302	-1.61955	-0.00391193	0.0104148	-0.375614	0.707316	-0.0889975	0.0105355	-8.44741	-0.0680838	0.0290142	-2.34657	0.00285221	0.0102566	0.278086	0.781167	0.870099	0.921399	0.908898	FALSE	FALSE	FALSE	MRTO4
ENSG00000054267	rs72756065	0.0402261	0.00980538	4.10245	-0.00634584	0.0255891	-0.24799	0.00857781	0.0097327	0.88134	0.379051	0.0405345	0.00978501	4.14251	-0.00236879	0.0153659	-0.154159	-0.0079675	0.0100668	-0.79146	0.428925	0.0408102	0.00979717	4.16551	-0.00650011	0.0181837	-0.35747	-0.00326016	0.00919842	-0.354426	0.723787	0.691845	0.896044	0.77125	FALSE	FALSE	FALSE	ARID4B
ENSG00000054267	rs2273741	-0.0297161	0.00690632	-4.30274	0.0035385	0.0261746	0.135188	-0.0105648	0.00661733	-1.59654	0.110755	-0.0293632	0.0069077	-4.2508	-0.0131006	0.0156089	-0.839304	0.0105885	0.00650796	1.627	0.10432	-0.0296809	0.00690634	-4.29763	-0.0118012	0.0187118	-0.63068	0.00701822	0.0066584	1.05404	0.292164	0.384657	0.625057	0.434667	FALSE	FALSE	FALSE	ARID4B
ENSG00000054277	rs587640	-0.22427	0.012604	-17.7936	0.0635704	0.0499019	1.27391	-0.0442132	0.0117103	-3.77558	0.000176363	-0.222054	0.0126673	-17.5298	-0.016374	0.0291908	-0.560931	0.0349904	0.0123095	2.84255	0.00461357	-0.225428	0.0126454	-17.8268	0.0139505	0.0348365	0.400456	0.0421055	0.0115145	3.65674	0.000275103	0.00458327	0.00696491	0.0790891	TRUE	TRUE	FALSE	OPN3
ENSG00000054277	rs12118651	-0.0682745	0.01278	-5.3423	0.0194867	0.0490145	0.397571	0.00188093	0.0119875	0.156908	0.875369	-0.0681612	0.0127802	-5.33337	-0.000791353	0.0299232	-0.0264462	0.00377332	0.0122835	0.307187	0.758762	-0.0681063	0.0127824	-5.32811	0.039016	0.0358787	1.08744	-0.00752133	0.0118431	-0.63508	0.525764	0.95828	0.800854	0.928921	FALSE	FALSE	FALSE	OPN3
ENSG00000054282	rs3943093	0.199979	0.00960204	20.8267	-0.0272745	0.0364752	-0.747755	0.0022564	0.00902189	0.250103	0.802947	0.199698	0.00960824	20.784	-0.00656269	0.0229877	-0.285487	-0.00799492	0.0091286	-0.87581	0.382545	0.20002	0.00959425	20.848	-0.0110899	0.0261742	-0.423697	0.00386089	0.00919688	0.419804	0.675008	0.934562	0.874042	0.745166	FALSE	FALSE	FALSE	SDCCAG8
ENSG00000054392	rs17016068	-0.0705327	0.0133787	-5.27201	-0.0705699	0.0446264	-1.58135	0.0256412	0.0135685	1.88976	0.0590658	-0.0699569	0.013353	-5.23905	-0.0191019	0.0266912	-0.71566	-0.0313799	0.0138142	-2.27157	0.0233295	-0.070293	0.0134016	-5.24513	-0.0466863	0.0319058	-1.46325	-0.0167999	0.0132103	-1.27173	0.203694	0.276453	0.529707	0.204971	FALSE	FALSE	FALSE	HHAT
ENSG00000054523	rs4846204	0.160442	0.0153802	10.4317	0.0143044	0.0402655	0.355252	-0.0061481	0.015134	-0.406243	0.684761	0.160038	0.0153112	10.4523	0.00765353	0.0235817	0.324554	0.0103598	0.0150739	0.687267	0.492086	0.160419	0.0154469	10.3852	-0.0108503	0.0285566	-0.379959	0.00390475	0.013928	0.280353	0.77933	0.877176	0.92036	0.804993	FALSE	FALSE	FALSE	KIF1B
ENSG00000054523	rs11121533	0.0647299	0.0106986	6.05033	-0.00138138	0.0415812	-0.0332214	0.0121356	0.00987332	1.22913	0.219275	0.0650534	0.0107033	6.07791	0.00805514	0.0234907	0.342908	0.00699861	0.0100155	0.698778	0.484756	0.0646602	0.0106843	6.05188	0.00657263	0.0296957	0.221332	-0.0186153	0.00970762	-1.9176	0.0554436	0.540831	0.268167	0.802227	FALSE	FALSE	FALSE	KIF1B
ENSG00000057252	rs56303406	0.221469	0.013841	16.001	-0.0331595	0.0570183	-0.581559	0.048436	0.0124465	3.89153	0.00010902	0.221547	0.0139456	15.8865	0.0346341	0.0351944	0.984079	-0.0380648	0.0131115	-2.90317	0.00379186	0.222782	0.0138347	16.1032	0.0322344	0.0409737	0.78671	-0.0475919	0.0124607	-3.81938	0.000147333	0.00312605	0.00430199	0.0694177	TRUE	TRUE	FALSE	SOAT1
ENSG00000057468	rs1417405	0.0617256	0.011372	5.42788	0.0972663	0.0400893	2.42624	0.00841496	0.0114103	0.73749	0.460924	0.0623142	0.0113452	5.49256	0.0546935	0.0240491	2.27424	-0.00319056	0.0114963	-0.27753	0.781625	0.0617306	0.0113807	5.42417	0.0556733	0.0288646	1.92878	-0.00717916	0.0110526	-0.649548	0.516564	0.754343	0.794723	0.937822	FALSE	FALSE	FALSE	MSH4
ENSG00000058453	rs9435732	0.250577	0.0149164	16.7987	-0.0625168	0.051426	-1.21567	0.0135573	0.0145932	0.92901	0.353107	0.249897	0.0149406	16.726	-0.0415047	0.0307837	-1.34827	0.00691369	0.014522	0.476083	0.634039	0.250624	0.0148986	16.822	-0.0315399	0.0367477	-0.858284	-0.0200827	0.014381	-1.39648	0.163077	0.670528	0.474001	0.87902	FALSE	FALSE	FALSE	CROCC
ENSG00000058453	rs3754511	0.119068	0.0170404	6.98737	-0.0588454	0.0511453	-1.15055	0.0130079	0.0162606	0.799965	0.42395	0.117111	0.01707	6.86061	-0.0229258	0.0311763	-0.73536	-0.0294234	0.0166623	-1.76587	0.0779913	0.119868	0.0170027	7.04993	-0.0407293	0.036152	-1.12661	-0.00698635	0.0156296	-0.446995	0.655336	0.726999	0.863692	0.382631	FALSE	FALSE	FALSE	CROCC
ENSG00000058799	rs12120300	-0.0512072	0.011865	-4.31582	-0.0122222	0.0326848	-0.373942	0.00523118	0.0109038	0.479759	0.631427	-0.0520524	0.0118504	-4.39245	-0.00971688	0.0203965	-0.476399	-0.00967817	0.0102749	-0.941922	0.346419	-0.0516937	0.0119007	-4.34376	0.000215185	0.0234175	0.00918906	0.00148303	0.0107953	0.137378	0.890733	0.851692	0.963889	0.718764	FALSE	FALSE	FALSE	YIPF1
ENSG00000059588	rs271776	-0.0681099	0.0114623	-5.94206	-0.0960784	0.0502501	-1.91201	-0.00457354	0.0114646	-0.398928	0.689967	-0.0680823	0.0114603	-5.94069	-0.0405641	0.0300269	-1.35092	0.00459162	0.0115106	0.398902	0.68998	-0.0680875	0.0114622	-5.94021	-0.0753162	0.0359747	-2.09359	0.00407795	0.0111912	0.36439	0.715618	0.87987	0.893647	0.902646	FALSE	FALSE	FALSE	TARBP1
ENSG00000064886	rs3885903	-0.14249	0.0247572	-5.75549	-0.00612586	0.0824829	-0.0742682	0.0111268	0.021591	0.515343	0.606417	-0.142819	0.0247163	-5.77833	0.034722	0.0517546	0.670896	-0.014967	0.0230515	-0.649286	0.516815	-0.142657	0.0247772	-5.75757	-0.0332735	0.0596031	-0.558251	-0.00751562	0.0208916	-0.359743	0.719069	0.8401	0.894648	0.821091	FALSE	FALSE	FALSE	CHI3L2
ENSG00000064886	rs68029231	0.130235	0.0264842	4.91745	-0.00613256	0.0822813	-0.0745316	0.0171679	0.0230034	0.746322	0.458805	0.131358	0.026433	4.9695	0.0229783	0.0504636	0.455343	-0.000655227	0.0233449	-0.0280673	0.977765	0.128877	0.0265463	4.85482	-0.0212942	0.0600263	-0.354747	-0.0240622	0.0230692	-1.04304	0.300284	0.752529	0.633536	0.994192	FALSE	FALSE	FALSE	CHI3L2
ENSG00000065135	rs7355157	-0.0450849	0.00812071	-5.55185	0.0363691	0.0241942	1.50322	0.00225085	0.00780704	0.28831	0.773116	-0.0452053	0.0081191	-5.56777	0.0264371	0.0146562	1.80382	0.000344769	0.00759741	0.0453798	0.96381	-0.0451069	0.00812368	-5.55253	0.0126439	0.0174476	0.724681	-0.00157121	0.00784421	-0.200302	0.84125	0.919381	0.946341	0.991297	FALSE	FALSE	FALSE	GNAI3
ENSG00000065526	rs1739817	0.0917564	0.0172405	5.32215	-0.0120516	0.0395697	-0.304566	-0.0177779	0.0152472	-1.16598	0.244193	0.0927066	0.0172893	5.36207	-0.032325	0.0237248	-1.3625	0.0157559	0.015532	1.01441	0.311899	0.0911772	0.017253	5.28471	-0.033767	0.0285124	-1.18429	0.00831265	0.0149583	0.555722	0.578512	0.567863	0.830984	0.689268	FALSE	FALSE	FALSE	SPEN
ENSG00000065600	rs351417	-0.103342	0.00980521	-10.5395	0.0214528	0.0424692	0.505138	-0.00825119	0.0099862	-0.826259	0.409538	-0.103711	0.00979629	-10.5868	0.0191122	0.024637	0.775751	0.00776064	0.0101176	0.767043	0.444374	-0.10307	0.00981217	-10.5043	-0.0121563	0.0315293	-0.385555	0.00990749	0.00992586	0.998149	0.318626	0.716045	0.650528	0.779303	FALSE	FALSE	FALSE	PACC1
ENSG00000066027	rs61260530	0.445967	0.0164302	27.1431	0.0207817	0.0477915	0.43484	0.00348747	0.0146988	0.237263	0.81259	0.445434	0.0164607	27.0604	0.0240648	0.0275757	0.872683	0.00110068	0.0141786	0.0776299	0.938185	0.445655	0.0163919	27.1876	0.00120053	0.0336483	0.0356788	-0.000973819	0.0153246	-0.0635463	0.94949	0.937813	0.985008	0.986499	FALSE	FALSE	FALSE	PPP2R5A
ENSG00000066027	rs1565737	0.090833	0.0118531	7.66324	0.0150998	0.0480303	0.314381	0.00931675	0.0106518	0.874662	0.386953	0.0917038	0.0118377	7.74678	0.0396359	0.0287971	1.37639	-0.0166662	0.0106112	-1.57062	0.117818	0.091109	0.0118669	7.6776	0.00149385	0.033876	0.0440975	-0.00108188	0.0107089	-0.101026	0.920294	0.699043	0.975571	0.458203	FALSE	FALSE	FALSE	PPP2R5A
ENSG00000066056	rs4141739	0.0600856	0.00962118	6.24514	0.031811	0.0390729	0.814146	0.00970719	0.00975417	0.995184	0.320064	0.0598387	0.00962512	6.21693	0.0251616	0.0234538	1.07281	-0.00338486	0.0096183	-0.351919	0.725154	0.0605082	0.00962542	6.28629	0.0230418	0.0285489	0.8071	-0.0129364	0.0100364	-1.28894	0.198057	0.641876	0.522043	0.916779	FALSE	FALSE	FALSE	TIE1
ENSG00000066185	rs4660635	-0.0757043	0.00854268	-8.86189	-0.0602338	0.0379564	-1.58692	0.0137936	0.00870475	1.5846	0.113437	-0.0751354	0.00855041	-8.78735	-0.00746707	0.0222584	-0.335473	-0.00578659	0.00842857	-0.686544	0.492433	-0.0757957	0.00853482	-8.88077	-0.0295018	0.0281963	-1.0463	-0.0156402	0.00891165	-1.75503	0.0798467	0.390045	0.327497	0.804993	FALSE	FALSE	FALSE	ZMYND12
ENSG00000066294	rs3755898	-0.180265	0.02072	-8.70005	-0.0156682	0.0781241	-0.200555	-0.0751811	0.0194467	-3.866	0.000118921	-0.181453	0.0208279	-8.71199	-0.10943	0.0482871	-2.26623	0.0527782	0.0195602	2.69824	0.00710028	-0.182809	0.0207238	-8.82123	-0.0605396	0.0552585	-1.09557	0.0681785	0.0193562	3.5223	0.000450643	0.00334237	0.0101236	0.103424	TRUE	TRUE	FALSE	CD84
ENSG00000067208	rs6693371	0.101832	0.0245591	4.14642	0.0339356	0.0443402	0.765346	-0.0110966	0.0170865	-0.649437	0.516153	0.102842	0.024553	4.18859	0.0173961	0.0260311	0.668281	0.0196707	0.0187797	1.04745	0.296681	0.101127	0.0245366	4.12147	0.0435817	0.0313322	1.39095	0.00501714	0.0164739	0.30455	0.760716	0.788756	0.911003	0.677324	FALSE	FALSE	FALSE	EVI5
ENSG00000067208	rs3131815	0.0803909	0.0188617	4.26213	0.0276524	0.0445123	0.621232	0.00688264	0.0131729	0.522485	0.601364	0.0795595	0.0188457	4.22163	0.0208636	0.0263303	0.792379	0.00155862	0.0137361	0.113469	0.909794	0.080404	0.0188312	4.26972	0.0475476	0.0316626	1.50169	-0.00942201	0.0125696	-0.749588	0.453623	0.8378	0.753774	0.977035	FALSE	FALSE	FALSE	EVI5
ENSG00000067334	rs2747050	0.1384	0.00908989	15.2257	0.0463298	0.0362233	1.279	0.0587925	0.00872247	6.74036	2.99959e-11	0.138429	0.00920485	15.0387	0.0742997	0.0216568	3.43078	-0.0478058	0.00915012	-5.22461	2.22891e-07	0.140991	0.00909717	15.4983	0.0583633	0.0255217	2.28681	-0.0595052	0.00886794	-6.71015	3.59384e-11	6.17335e-09	8.18882e-09	3.84337e-05	TRUE	TRUE	TRUE	DNTTIP2
ENSG00000067533	rs6658835	0.0642294	0.0112621	5.70316	-0.0409554	0.0411435	-0.995428	-0.00789583	0.011404	-0.692374	0.488778	0.0646075	0.0112181	5.75923	-0.0364452	0.0242658	-1.50191	0.0127602	0.0107974	1.18179	0.237675	0.0646283	0.0112908	5.72397	-0.00556418	0.0294707	-0.188804	0.00197796	0.0115745	0.170889	0.864412	0.772808	0.954136	0.619972	FALSE	FALSE	FALSE	RRP15
ENSG00000067606	rs262641	-0.200251	0.0147545	-13.5722	0.0605982	0.0531659	1.13979	-0.0324569	0.0134081	-2.4207	0.0157798	-0.201123	0.0147882	-13.6002	0.0171448	0.031932	0.536915	0.0267483	0.0138078	1.93719	0.0529976	-0.200065	0.0147709	-13.5445	0.0231831	0.0381038	0.608421	0.0290515	0.0132771	2.18809	0.0290647	0.119425	0.185637	0.317426	FALSE	FALSE	FALSE	PRKCZ
ENSG00000069424	rs12128295	-0.0878818	0.00974476	-9.01837	0.0404078	0.0393309	1.02738	0.00376979	0.00869511	0.433552	0.666774	-0.087471	0.00975994	-8.96225	0.0364839	0.0228763	1.59484	-0.00699228	0.00894742	-0.781486	0.437078	-0.087897	0.00974664	-9.01818	0.0194866	0.0283376	0.687657	-0.000836525	0.00901359	-0.0928071	0.926347	0.868485	0.976969	0.775997	FALSE	FALSE	FALSE	KCNAB2
ENSG00000070759	rs2356553	-0.0891525	0.0107705	-8.27745	0.0760503	0.0458079	1.6602	-0.0100386	0.0105291	-0.953406	0.342853	-0.0890457	0.0107655	-8.27136	0.0269838	0.0293931	0.91803	0.00622199	0.0106945	0.581794	0.561566	-0.089233	0.0107728	-8.28321	0.0328829	0.0333394	0.986308	0.00827826	0.0105828	0.782238	0.436704	0.66285	0.742188	0.843953	FALSE	FALSE	FALSE	TESK2
ENSG00000070831	rs3117048	0.0511272	0.00585055	8.73888	-0.00184176	0.0222777	-0.0826726	0.00894676	0.00538827	1.66042	0.0972964	0.0507307	0.00584874	8.67378	-0.0011746	0.0126603	-0.0927779	-0.00586054	0.00531471	-1.1027	0.27057	0.0512383	0.00585595	8.74979	0.00337246	0.0158574	0.212674	-0.00815945	0.00537766	-1.51728	0.129605	0.358977	0.421332	0.651062	FALSE	FALSE	FALSE	CDC42
ENSG00000070831	rs1534949	0.041014	0.00548827	7.47303	0.0144987	0.0218899	0.662346	-0.00836814	0.00521038	-1.60605	0.109135	0.0410258	0.00550722	7.44946	-0.00553748	0.0129829	-0.42652	0.00362717	0.00515545	0.70356	0.481788	0.0407899	0.00548251	7.44001	-0.0102709	0.015799	-0.650099	0.00899528	0.00512584	1.75489	0.0804269	0.381892	0.328111	0.800174	FALSE	FALSE	FALSE	CDC42
ENSG00000072694	rs9427398	0.535569	0.0453833	11.801	0.015594	0.105918	0.147226	-0.00890863	0.0380235	-0.234293	0.814834	0.532933	0.0452432	11.7793	-0.0328747	0.0609011	-0.539805	-0.0110985	0.0355708	-0.312011	0.755089	0.538225	0.0452346	11.8985	0.0119535	0.0764542	0.156348	0.0331637	0.0378296	0.876659	0.380923	0.937813	0.70218	0.92786	FALSE	FALSE	FALSE	FCGR2B
ENSG00000072694	rs1954172	0.492214	0.0558286	8.81652	0.0137867	0.105904	0.130182	0.044437	0.0418231	1.0625	0.288372	0.496111	0.0556706	8.91154	-0.0205706	0.0607513	-0.338603	-0.0703761	0.0436786	-1.61123	0.107433	0.494118	0.0560023	8.82319	0.0248142	0.0774078	0.320564	-0.0153506	0.0401773	-0.382072	0.702454	0.61292	0.887732	0.441069	FALSE	FALSE	FALSE	FCGR2B
ENSG00000072694	rs511278	0.159728	0.0354613	4.5043	0.0156767	0.105881	0.14806	0.0080071	0.0274069	0.292156	0.770296	0.157965	0.0352528	4.48092	-0.0754767	0.0637901	-1.1832	0.0497629	0.027462	1.81207	0.0704399	0.166318	0.035505	4.68435	0.0512208	0.077523	0.660718	-0.0528719	0.027421	-1.92816	0.0542163	0.918096	0.264248	0.365916	FALSE	FALSE	FALSE	FCGR2B
ENSG00000075151	rs10799680	0.0692533	0.0086462	8.00969	-0.0420572	0.0361714	-1.16272	0.0116479	0.00835447	1.39422	0.163719	0.0687777	0.00864092	7.95954	-0.0391069	0.0224622	-1.74101	-0.00673174	0.00858683	-0.783961	0.433173	0.0693276	0.00865344	8.01156	-0.0089486	0.0263777	-0.339248	-0.0107305	0.00823524	-1.303	0.193329	0.468084	0.515923	0.773502	FALSE	FALSE	FALSE	EIF4G3
ENSG00000076864	rs10493008	0.458296	0.0312815	14.6507	0.133793	0.121723	1.09915	-0.0623648	0.0301066	-2.07147	0.0389202	0.456809	0.0314031	14.5466	0.0274105	0.0715311	0.383197	0.0209515	0.0300023	0.698331	0.485037	0.458018	0.0311351	14.7106	-0.0135273	0.0887508	-0.152419	0.0833427	0.0301345	2.7657	0.00607964	0.216351	0.066761	0.802227	FALSE	FALSE	FALSE	RAP1GAP
ENSG00000077549	rs999974	-0.0475757	0.00618027	-7.698	-0.0264534	0.0216378	-1.22256	-0.00411934	0.00572225	-0.719881	0.471687	-0.0473665	0.00616964	-7.67736	-0.0234802	0.0133411	-1.75999	0.0059091	0.00585527	1.00919	0.313455	-0.0474676	0.00618739	-7.67167	-0.0144889	0.0154821	-0.935851	0.000795068	0.00557045	0.14273	0.886657	0.76119	0.962544	0.689601	FALSE	FALSE	FALSE	CAPZB
ENSG00000077549	rs28609762	0.0236031	0.00559176	4.22105	-0.0240898	0.0219122	-1.09938	-0.00477281	0.0050169	-0.951346	0.342112	0.0236634	0.00558403	4.2377	-0.0239198	0.0133932	-1.78596	0.00532453	0.00499826	1.06528	0.288875	0.0235772	0.00560313	4.20785	-0.0167164	0.0156782	-1.06621	0.00396843	0.0051942	0.764012	0.445156	0.66232	0.747562	0.66946	FALSE	FALSE	FALSE	CAPZB
ENSG00000077585	rs7543562	0.309983	0.0301314	10.2877	-0.278394	0.117854	-2.36219	0.0776433	0.027415	2.83215	0.00481478	0.308333	0.0301812	10.216	-0.120609	0.0702367	-1.71718	-0.0265786	0.0280184	-0.948612	0.343014	0.311508	0.030086	10.3539	-0.0383082	0.0866667	-0.442017	-0.0968636	0.028074	-3.45029	0.000601664	0.0546589	0.0127741	0.716507	FALSE	TRUE	FALSE	GPR137B
ENSG00000077585	rs12049174	0.161762	0.035775	4.52163	-0.223968	0.116722	-1.91882	0.023411	0.0339175	0.690235	0.490111	0.160236	0.035718	4.48616	-0.139018	0.0688588	-2.01889	-0.00126461	0.0329415	-0.0383897	0.969381	0.162861	0.0358386	4.54431	-0.116669	0.0848349	-1.37525	-0.0280191	0.0330914	-0.846719	0.397261	0.77397	0.712858	0.992144	FALSE	FALSE	FALSE	GPR137B
ENSG00000078618	rs2077725	-0.067479	0.00659176	-10.2369	0.00911597	0.0265306	0.343602	-0.0111854	0.00577607	-1.93651	0.0530773	-0.0674778	0.00660188	-10.221	-0.0196523	0.0153036	-1.28416	0.00946151	0.00605833	1.56174	0.118869	-0.067623	0.00659478	-10.254	-0.00481294	0.0187632	-0.25651	0.00879811	0.00580124	1.51659	0.129768	0.259696	0.421332	0.459488	FALSE	FALSE	FALSE	NRDC
ENSG00000079277	rs12093643	0.276898	0.013376	20.701	-0.0545127	0.0500309	-1.08958	0.0284869	0.0128624	2.21475	0.0271416	0.275797	0.0133667	20.6331	-0.00760621	0.0301561	-0.252228	-0.0336642	0.012865	-2.61673	0.00923344	0.276433	0.0133925	20.6409	-0.0104708	0.0355221	-0.294767	-0.0176036	0.0128848	-1.36623	0.172196	0.169934	0.489129	0.123113	FALSE	FALSE	FALSE	MKNK1
ENSG00000079335	rs7517704	-0.109156	0.0115428	-9.45665	-0.0215285	0.042996	-0.500709	0.000609119	0.0103175	0.0590377	0.953039	-0.109337	0.0115478	-9.46822	-0.0280177	0.0274199	-1.0218	0.00571714	0.010704	0.534112	0.593712	-0.109095	0.0115326	-9.45974	-0.0074947	0.0314185	-0.238544	-0.00593313	0.0101742	-0.583157	0.561213	0.985317	0.820003	0.858931	FALSE	FALSE	FALSE	CDC14A
ENSG00000079739	rs3850637	-0.076334	0.0173165	-4.40816	0.0535126	0.0471578	1.13476	0.0257582	0.0167534	1.53749	0.126243	-0.0749787	0.017339	-4.32428	0.045255	0.0278975	1.62219	-0.0108798	0.0169583	-0.641559	0.521941	-0.076633	0.01728	-4.43477	0.0467046	0.0339633	1.37515	-0.0315928	0.0164223	-1.92377	0.0562568	0.410357	0.269965	0.822828	FALSE	FALSE	FALSE	PGM1
ENSG00000080947	rs6675923	0.108856	0.0197827	5.50258	-0.0414768	0.0537254	-0.772015	0.0275605	0.0184427	1.49438	0.135389	0.108675	0.0198098	5.4859	-0.0186399	0.0315597	-0.590624	-0.00931623	0.019921	-0.46766	0.640148	0.109409	0.0197647	5.53555	-0.0170347	0.0379924	-0.448372	-0.036857	0.0189847	-1.9414	0.0524839	0.424414	0.259495	0.881644	FALSE	FALSE	FALSE	CROCCP3
ENSG00000081026	rs4839297	0.100611	0.0167836	5.9946	0.0326466	0.0487777	0.669292	0.00493329	0.0163316	0.30207	0.762724	0.100508	0.0167821	5.98898	0.0251373	0.0288694	0.870724	-0.00901565	0.0165463	-0.544875	0.585954	0.100604	0.0167899	5.99195	0.0113916	0.0348018	0.327328	0.00421362	0.0159853	0.263593	0.792224	0.915374	0.925178	0.855563	FALSE	FALSE	FALSE	MAGI3
ENSG00000081721	rs2055539	0.077742	0.014236	5.46095	-0.00977837	0.037775	-0.258858	0.0265315	0.0145236	1.82678	0.0686636	0.0783541	0.0142235	5.50878	0.023794	0.0222425	1.06976	-0.0377295	0.0145697	-2.58958	0.00975759	0.0784665	0.0142733	5.49744	0.0150275	0.0269731	0.55713	-0.00727271	0.0142827	-0.509197	0.613428	0.298721	0.844465	0.125762	FALSE	FALSE	FALSE	DUSP12
ENSG00000081985	rs4655698	0.204145	0.0233617	8.73846	0.0356627	0.0684694	0.520856	-0.0276878	0.0218229	-1.26875	0.210347	0.203975	0.0234886	8.68403	0.0202519	0.039655	0.510702	0.0164728	0.0213736	0.770708	0.447647	0.205432	0.0233273	8.8065	-0.0138549	0.048092	-0.288092	0.0339535	0.0225483	1.50581	0.13484	0.531345	0.429389	0.781072	FALSE	FALSE	FALSE	IL12RB2
ENSG00000083444	rs74976972	0.299669	0.0139631	21.4615	0.0140177	0.0507578	0.276168	-0.00237228	0.0122076	-0.194327	0.84623	0.300155	0.0139643	21.4945	0.00176196	0.0321268	0.0548438	-0.00540777	0.0125282	-0.431649	0.666506	0.299781	0.0139611	21.4726	0.0476008	0.0375726	1.2669	0.000757211	0.0120655	0.0627584	0.950015	0.949628	0.985356	0.893981	FALSE	FALSE	FALSE	PLOD1
ENSG00000083444	rs74761498	-0.10898	0.0219865	-4.9567	0.0134465	0.0506361	0.265551	0.00322582	0.0197514	0.163321	0.870423	-0.108832	0.0219684	-4.95402	-0.00416491	0.0298697	-0.139436	0.0025386	0.0213807	0.118733	0.905936	-0.109345	0.0219916	-4.97215	0.0502378	0.0362775	1.38482	-0.00894448	0.0190352	-0.469891	0.638459	0.957367	0.856074	0.975752	FALSE	FALSE	FALSE	PLOD1
ENSG00000084072	rs230280	-0.0750696	0.010476	-7.16589	-0.0356666	0.0379713	-0.939304	0.022073	0.00841845	2.62198	0.00923466	-0.0748896	0.0105219	-7.11747	0.0120771	0.0221684	0.544791	-0.0162014	0.00873616	-1.85452	0.0661219	-0.073847	0.0104734	-7.05089	0.00450887	0.026564	0.169736	-0.0246165	0.00859453	-2.8642	0.00430313	0.0842275	0.0531025	0.356267	FALSE	FALSE	FALSE	PPIE
ENSG00000084072	rs2991272	0.159037	0.0128966	12.3317	-0.000249962	0.0369451	-0.00676578	-0.0277875	0.00932055	-2.98132	0.00340682	0.157664	0.0129518	12.1731	-0.0110018	0.0222416	-0.494649	0.0189473	0.0092145	2.05625	0.0453892	0.160615	0.0129884	12.366	-0.0271785	0.0266539	-1.01968	0.0309338	0.00989011	3.12775	0.00184744	0.0428332	0.0295208	0.294799	TRUE	TRUE	FALSE	PPIE
ENSG00000084072	rs61779834	0.0803576	0.011398	7.05017	-0.00675133	0.0371355	-0.181803	-0.00876982	0.0104369	-0.840271	0.401174	0.0808202	0.0114079	7.08455	0.00375084	0.0228403	0.164221	-0.0024903	0.0109235	-0.227976	0.819721	0.0796461	0.0114382	6.96318	-0.014177	0.0266141	-0.53269	0.0099534	0.00989592	1.00581	0.315676	0.71176	0.64806	0.951315	FALSE	FALSE	FALSE	PPIE
ENSG00000084623	rs2281385	-0.0523217	0.0115078	-4.54663	0.00565223	0.0250124	0.225977	0.00550039	0.011023	0.498994	0.618441	-0.0527177	0.0115183	-4.57685	-0.00211424	0.0146381	-0.144434	0.000961549	0.0113825	0.0844763	0.932734	-0.0521298	0.0115106	-4.52886	0.01546	0.0177727	0.869873	-0.00878267	0.0115262	-0.761976	0.446951	0.845618	0.749127	0.98461	FALSE	FALSE	FALSE	EIF3I
ENSG00000085465	rs1264902	-0.0995408	0.0117935	-8.44034	0.0198454	0.049728	0.399078	-0.016064	0.0112695	-1.42544	0.154313	-0.100057	0.0118219	-8.46368	0.00918702	0.0306457	0.299782	0.00656517	0.0115284	0.569479	0.569632	-0.0999788	0.0117639	-8.49878	0.0214101	0.0351951	0.608326	0.0184498	0.0111031	1.66167	0.0969016	0.453903	0.361454	0.848897	FALSE	FALSE	FALSE	OVGP1
ENSG00000085491	rs663045	-0.165921	0.0119958	-13.8315	0.0618874	0.0418085	1.48026	-0.00398542	0.00984032	-0.405009	0.685696	-0.165915	0.0119915	-13.8361	0.053641	0.0267981	2.00167	-0.00632386	0.0098326	-0.643152	0.52042	-0.166431	0.0119902	-13.8806	-0.0187773	0.0310576	-0.604595	0.0105931	0.00982195	1.07851	0.281757	0.877596	0.614893	0.822228	FALSE	FALSE	FALSE	SLC25A24
ENSG00000085491	rs61799377	0.131715	0.0135924	9.69039	0.0439352	0.0422861	1.039	0.0227463	0.0107731	2.11141	0.0358686	0.133043	0.0135865	9.79228	0.0467069	0.0246743	1.89293	-0.000683519	0.0111929	-0.0610672	0.951349	0.132235	0.0135756	9.74061	0.0135421	0.0303547	0.44613	-0.030986	0.0106458	-2.91063	0.00393574	0.205055	0.0495755	0.987851	FALSE	TRUE	FALSE	SLC25A24
ENSG00000085832	rs148586390	-0.0552653	0.00983311	-5.62033	0.0420394	0.0267355	1.57242	-0.00561034	0.00990532	-0.566397	0.571647	-0.0549027	0.00983229	-5.58392	0.0301971	0.0152734	1.9771	0.0100823	0.0103746	0.971826	0.331282	-0.0556763	0.00981482	-5.67268	0.0211873	0.0186201	1.13788	-0.000245281	0.00961524	-0.0255096	0.979668	0.823138	0.99614	0.705703	FALSE	FALSE	FALSE	EPS15
ENSG00000086015	rs11211239	-0.0936147	0.0165458	-5.65792	0.0438326	0.0629283	0.696549	-0.019903	0.0158089	-1.25897	0.208761	-0.0947364	0.0165455	-5.72581	0.00660712	0.0366139	0.180454	0.027133	0.0165	1.64443	0.100382	-0.0931548	0.0165477	-5.62949	0.00701279	0.0449078	0.15616	0.00541158	0.015095	0.358501	0.720404	0.529054	0.895352	0.427671	FALSE	FALSE	FALSE	MAST2
ENSG00000086619	rs1749600	0.0785314	0.0122656	6.40259	-0.0117749	0.048929	-0.240653	0.00474965	0.0118729	0.400043	0.690637	0.0784847	0.0122733	6.39473	-0.00162465	0.0291244	-0.055783	-0.00359631	0.0120032	-0.299612	0.764678	0.0786611	0.0122615	6.4153	0.0170748	0.0359525	0.474927	-0.00618642	0.0117842	-0.524978	0.60212	0.880285	0.839862	0.931572	FALSE	FALSE	FALSE	ERO1B
ENSG00000090432	rs12724366	0.174626	0.0117718	14.8343	0.00120518	0.0334445	0.0360351	0.0135715	0.0115212	1.17796	0.240741	0.175449	0.0117802	14.8936	0.00139758	0.0193879	0.0720853	-0.0150039	0.0115306	-1.30123	0.194584	0.174522	0.0117923	14.7997	0.0180162	0.0240592	0.748829	-0.00856621	0.0118147	-0.725049	0.469643	0.563746	0.762326	0.572911	FALSE	FALSE	FALSE	MUL1
ENSG00000090621	rs17513135	-0.0583339	0.0133279	-4.37681	0.0559222	0.0482117	1.15993	0.0106802	0.0126861	0.841878	0.400268	-0.0576398	0.0133606	-4.31418	0.0214271	0.0278239	0.770095	-0.00192437	0.0125272	-0.153616	0.878013	-0.0577962	0.0132923	-4.34809	0.0449784	0.033885	1.32739	-0.00956598	0.0128912	-0.742056	0.45836	0.71057	0.756132	0.969436	FALSE	FALSE	FALSE	PABPC4
ENSG00000094975	rs10912075	0.0667153	0.00981657	6.7962	-0.0177284	0.0355167	-0.499157	0.0305477	0.0101938	2.99668	0.00281867	0.0664669	0.00985175	6.74672	-0.0062298	0.0200733	-0.310353	-0.0206638	0.0105877	-1.95168	0.0513669	0.0672658	0.00983068	6.84244	0.0479016	0.0249979	1.91622	-0.0282714	0.0100233	-2.82058	0.00490748	0.0373885	0.0577137	0.312711	TRUE	FALSE	FALSE	SUCO
ENSG00000097046	rs13447526	-0.227634	0.0134369	-16.9409	-0.00155	0.0556746	-0.0278403	-0.0049718	0.0135497	-0.366931	0.713932	-0.227569	0.0134378	-16.935	0.0055236	0.0323106	0.170953	0.00716288	0.0132539	0.540435	0.58897	-0.227626	0.0134453	-16.9297	-0.055647	0.0414581	-1.34225	0.00204052	0.0135345	0.150765	0.880485	0.891367	0.960584	0.856537	FALSE	FALSE	FALSE	CDC7
ENSG00000116133	rs11206460	-0.234552	0.0401189	-5.84641	0.0201824	0.127351	0.158479	-0.050915	0.0365712	-1.39222	0.164557	-0.234496	0.0402334	-5.82838	-0.0217079	0.0732925	-0.296181	0.0259054	0.0360846	0.717905	0.472892	-0.232761	0.0400878	-5.80627	-0.100413	0.0895425	-1.1214	0.0519784	0.0365636	1.42159	0.156102	0.469637	0.463554	0.795787	FALSE	FALSE	FALSE	DHCR24
ENSG00000116151	rs61762095	-0.120926	0.015067	-8.02586	-0.0774778	0.0521476	-1.48574	-0.000598707	0.0145636	-0.0411098	0.967229	-0.120903	0.0150692	-8.02319	-0.0213064	0.0304	-0.700867	-0.00406351	0.0141237	-0.287709	0.77457	-0.121014	0.0150589	-8.036	-0.0729896	0.0377403	-1.934	0.0109241	0.0150492	0.725895	0.46798	0.990132	0.761662	0.934946	FALSE	FALSE	FALSE	MORN1
ENSG00000116157	rs12089784	0.301952	0.0150601	20.0499	0.0634664	0.0634777	0.999823	0.0013455	0.014197	0.0947734	0.9245	0.301612	0.0150662	20.019	0.0207576	0.0376854	0.550814	0.00770216	0.0145172	0.530555	0.595761	0.302037	0.0150471	20.0728	0.0931599	0.0463915	2.00812	-0.0124354	0.0142373	-0.873443	0.382627	0.97401	0.702415	0.859652	FALSE	FALSE	FALSE	GPX7
ENSG00000116161	rs6425310	0.145518	0.0112338	12.9536	-0.05447	0.0417468	-1.30477	0.0175879	0.0108073	1.62742	0.104881	0.14479	0.0112588	12.8601	-0.00798178	0.0262958	-0.303538	-0.00542643	0.0109241	-0.49674	0.620453	0.145696	0.0112403	12.962	-0.037839	0.0305642	-1.23802	-0.0198753	0.0107421	-1.85023	0.0647408	0.373121	0.290468	0.872876	FALSE	FALSE	FALSE	CACYBP
ENSG00000116171	rs481440	-0.108055	0.008946	-12.0786	-0.00215972	0.0373835	-0.0577721	-0.0143789	0.00945216	-1.52122	0.128476	-0.107702	0.00894474	-12.0408	-0.0212803	0.0218978	-0.971802	0.0117923	0.0090225	1.30698	0.1916	-0.10817	0.00896332	-12.0681	-0.00799028	0.0270486	-0.295404	0.0118932	0.00951732	1.24964	0.211661	0.413874	0.540266	0.567902	FALSE	FALSE	FALSE	SCP2
ENSG00000116171	rs17107624	0.118946	0.0171345	6.94192	-0.0140585	0.0367952	-0.382074	0.010104	0.0155014	0.651815	0.514583	0.117563	0.0171614	6.85043	-0.0101343	0.0216065	-0.469041	-0.0156967	0.0158696	-0.989109	0.322815	0.119158	0.0172063	6.92525	0.000482907	0.0262644	0.0183864	-0.0049645	0.0155861	-0.318521	0.750104	0.788215	0.907428	0.697396	FALSE	FALSE	FALSE	SCP2
ENSG00000116198	rs6424058	0.222526	0.00781915	28.4591	0.0208981	0.0331363	0.630672	0.0164834	0.00733922	2.24594	0.0251481	0.223303	0.00782518	28.5364	0.0266267	0.0197617	1.34739	-0.00360038	0.00774108	-0.465101	0.642295	0.222733	0.00780891	28.5229	0.0595588	0.0236576	2.51753	-0.0170819	0.00711062	-2.40231	0.0165841	0.162147	0.131484	0.882358	FALSE	FALSE	FALSE	CEP104
ENSG00000116199	rs4322196	-0.0519004	0.00894093	-5.80481	0.0423095	0.037581	1.12582	-0.000470615	0.00927004	-0.0507673	0.959657	-0.0521677	0.00894832	-5.82989	0.0165081	0.0219956	0.750517	0.00390259	0.00908041	0.429781	0.668082	-0.0518469	0.00892838	-5.80698	0.0477263	0.0272839	1.74925	-0.00279695	0.00919316	-0.304243	0.761745	0.987422	0.911389	0.894501	FALSE	FALSE	FALSE	FAM20B
ENSG00000116213	rs10909989	-0.0452291	0.0092407	-4.89455	0.0128119	0.0306146	0.41849	-0.000712239	0.00851824	-0.0836134	0.933405	-0.0453752	0.00923538	-4.91319	0.0108729	0.0174097	0.624534	0.00528887	0.00895266	0.59076	0.555011	-0.0452892	0.00924824	-4.89706	-0.00803833	0.0216199	-0.371802	-0.000737891	0.00851721	-0.0866353	0.930962	0.978014	0.978515	0.841735	FALSE	FALSE	FALSE	WRAP73
ENSG00000116213	rs3765703	-0.0473801	0.00784691	-6.03806	0.032554	0.030567	1.06501	-0.0206198	0.00738895	-2.79063	0.00542285	-0.0465127	0.00783776	-5.93443	-0.0052109	0.0184318	-0.282712	0.0190644	0.00726649	2.6236	0.00884686	-0.0476498	0.00787961	-6.04722	-0.0203988	0.022111	-0.922564	0.013366	0.00741686	1.8021	0.0728739	0.0591921	0.310855	0.120498	FALSE	FALSE	FALSE	WRAP73
ENSG00000116213	rs10910003	0.0537604	0.0105567	5.09253	0.0135665	0.0299005	0.453721	-0.00559902	0.00903333	-0.619819	0.53978	0.0535166	0.0105551	5.07021	0.00783621	0.0177075	0.442535	0.00911557	0.008933	1.02044	0.30992	0.0538194	0.0105555	5.09871	-0.00926379	0.0213528	-0.433844	0.00254891	0.00934256	0.272828	0.787196	0.80569	0.923012	0.688232	FALSE	FALSE	FALSE	WRAP73
ENSG00000116260	rs3767184	0.253672	0.0168575	15.048	0.0157951	0.0428199	0.368873	0.0416861	0.0138534	3.0091	0.00280928	0.255162	0.0168426	15.1498	0.0405861	0.0257111	1.57854	-0.030773	0.0138455	-2.2226	0.0266038	0.254337	0.016883	15.0647	0.0481246	0.0308579	1.55956	-0.0311048	0.0137144	-2.26804	0.0241257	0.03734	0.165289	0.218531	TRUE	FALSE	FALSE	QSOX1
ENSG00000116260	rs3753812	0.0691469	0.0135157	5.11606	-0.00192341	0.0446342	-0.0430928	0.0215768	0.0105698	2.04135	0.0439727	0.0706383	0.0134659	5.24574	0.040371	0.0257717	1.56649	-0.0217992	0.0106571	-2.0455	0.0419786	0.0697993	0.0135271	5.15995	0.0453028	0.0318192	1.42376	-0.0108783	0.0107933	-1.00788	0.318203	0.233533	0.650371	0.280738	FALSE	FALSE	FALSE	QSOX1
ENSG00000116260	rs4604657	0.0834864	0.0195313	4.27449	0.016824	0.0440433	0.381987	0.0104766	0.0142552	0.73493	0.462586	0.0838179	0.0195379	4.29002	0.0298361	0.0253269	1.17804	-0.00558464	0.0146539	-0.381103	0.703575	0.083811	0.0195094	4.29593	0.0395306	0.0309572	1.27694	-0.00888226	0.0142966	-0.621285	0.534638	0.755193	0.806934	0.908023	FALSE	FALSE	FALSE	QSOX1
ENSG00000116266	rs10494099	-0.053964	0.00817924	-6.59768	0.0441461	0.0288792	1.52865	-0.0119611	0.00707172	-1.6914	0.0941403	-0.0542722	0.00817391	-6.63968	0.0231731	0.0170641	1.358	0.00842287	0.00727729	1.15742	0.249823	-0.0543259	0.00816898	-6.65027	0.0166122	0.0205782	0.807272	0.010467	0.00720449	1.45284	0.149628	0.352991	0.452785	0.631618	FALSE	FALSE	FALSE	STXBP3
ENSG00000116266	rs1124426	0.0415742	0.0092247	4.50683	0.0346913	0.0287169	1.20805	0.00131552	0.00820256	0.160379	0.87305	0.0412136	0.0092322	4.46411	0.0263793	0.0168144	1.56885	0.00452978	0.00855601	0.529427	0.597533	0.0415666	0.00922082	4.50791	0.0230666	0.0203088	1.1358	-0.0022707	0.00832584	-0.272729	0.785467	0.957597	0.922723	0.86022	FALSE	FALSE	FALSE	STXBP3
ENSG00000116273	rs7521134	-0.189404	0.0134203	-14.1132	-0.0479316	0.0520366	-0.921113	-0.0231803	0.012714	-1.82321	0.0695328	-0.188956	0.0134526	-14.0461	-0.0379501	0.0316955	-1.19734	0.0164359	0.0125166	1.31313	0.190649	-0.189849	0.0134404	-14.1253	-0.0551896	0.0377111	-1.46348	0.0220934	0.0133192	1.65876	0.0978315	0.301372	0.362781	0.566399	FALSE	FALSE	FALSE	PHF13
ENSG00000116285	rs754804	0.185956	0.0179558	10.3563	0.0994521	0.0429012	2.31817	0.030832	0.0204853	1.50508	0.133222	0.184708	0.018064	10.2252	0.0580122	0.0250465	2.31618	-0.0164682	0.0209185	-0.787253	0.431222	0.188398	0.0180423	10.442	0.0888529	0.0305343	2.90994	-0.0282622	0.01997	-1.41523	0.15889	0.419836	0.467368	0.772591	FALSE	FALSE	FALSE	ERRFI1
ENSG00000116288	rs225119	-0.0599267	0.00686979	-8.72322	-0.0301916	0.0271902	-1.11039	-0.00133666	0.00629111	-0.212468	0.831994	-0.059831	0.00687213	-8.70633	-0.0326589	0.0163489	-1.99763	0.00275829	0.00638828	0.431774	0.666562	-0.0599639	0.0068701	-8.72823	-0.0106787	0.0195859	-0.545223	0.00023527	0.00622982	0.0377652	0.969885	0.944059	0.99223	0.893981	FALSE	FALSE	FALSE	PARK7
ENSG00000116288	rs17523802	0.0495974	0.00957097	5.18207	-0.0307348	0.027128	-1.13295	-0.00109924	0.00848328	-0.129578	0.896904	0.0489248	0.00956295	5.11607	-0.0284533	0.0155872	-1.82543	-0.00772903	0.00818937	-0.943787	0.345477	0.0499286	0.00955898	5.22322	-0.0121756	0.0190072	-0.640576	0.00633137	0.00885466	0.715033	0.474741	0.966677	0.766252	0.717495	FALSE	FALSE	FALSE	PARK7
ENSG00000116299	rs17014495	-1.16837	0.0374762	-31.1764	-0.063082	0.138051	-0.456946	-0.00708621	0.0340824	-0.207914	0.835318	-1.16844	0.0374944	-31.1629	0.0179195	0.0864804	0.207209	-0.0408391	0.0352091	-1.1599	0.247715	-1.16887	0.0375027	-31.1676	0.000294705	0.0992314	0.00296987	0.0175401	0.0343039	0.511316	0.609924	0.945007	0.842886	0.629823	FALSE	FALSE	FALSE	KIAA1324
ENSG00000116396	rs814319	-0.150276	0.0203705	-7.37717	-0.0312024	0.0815468	-0.382632	-0.00864143	0.0189992	-0.45483	0.650547	-0.150923	0.0204043	-7.39664	0.011938	0.0493365	0.241972	-0.00826564	0.0192018	-0.430462	0.667264	-0.150318	0.020344	-7.3888	-0.0210165	0.0582581	-0.360749	0.0188952	0.0191687	0.985735	0.325819	0.861187	0.656164	0.894352	FALSE	FALSE	FALSE	KCNC4
ENSG00000116396	rs628594	0.0921614	0.0202032	4.56172	-0.0509752	0.0831486	-0.613062	0.0127599	0.0190451	0.669984	0.503058	0.0909734	0.0202238	4.49833	0.0224886	0.0489978	0.458971	-0.0229931	0.0190841	-1.20483	0.228557	0.0927188	0.0201898	4.59235	-0.00427025	0.0585164	-0.0729753	-0.00804741	0.0193839	-0.415159	0.678136	0.781584	0.874977	0.608722	FALSE	FALSE	FALSE	KCNC4
ENSG00000116406	rs10911633	-0.045649	0.00680169	-6.71142	0.0260643	0.0301965	0.863157	0.00483706	0.00675656	0.715905	0.474383	-0.0460431	0.00678993	-6.78109	0.00679505	0.0168756	0.402656	0.00401223	0.00697393	0.575319	0.565143	-0.0453101	0.0068089	-6.65455	0.0244419	0.0210122	1.16322	-0.00814679	0.00662204	-1.23025	0.21953	0.762742	0.548876	0.845815	FALSE	FALSE	FALSE	EDEM3
ENSG00000116473	rs1047401	-0.0674147	0.0112245	-6.00605	-0.0198204	0.0265989	-0.74516	-0.0083586	0.0080914	-1.03302	0.30258	-0.0671178	0.0112445	-5.96894	-0.0144755	0.0158887	-0.911054	-0.000106684	0.00850483	-0.0125439	0.989994	-0.0678888	0.0111983	-6.0624	0.0113304	0.0190446	0.594939	0.0164585	0.00809569	2.03299	0.0425747	0.626077	0.23127	0.997215	FALSE	FALSE	FALSE	RAP1A
ENSG00000116473	rs2477429	-0.0383941	0.00880097	-4.36249	-0.0193443	0.0266456	-0.725985	-0.00563438	0.00650873	-0.865664	0.386973	-0.0388116	0.00877936	-4.42078	-0.0175767	0.0161521	-1.0882	0.00488241	0.00666265	0.732803	0.463756	-0.0382432	0.00880344	-4.34412	0.0123244	0.0193935	0.635493	0.00648607	0.00649258	0.998998	0.318185	0.699043	0.650371	0.791637	FALSE	FALSE	FALSE	RAP1A
ENSG00000116473	rs1440173	-0.0294863	0.00672554	-4.38423	-0.0236963	0.0267858	-0.88466	0.00549976	0.0064256	0.855915	0.393864	-0.0292787	0.0067169	-4.35896	-0.00716364	0.016454	-0.435374	-0.00928156	0.00661321	-1.40349	0.160951	-0.0296641	0.00672669	-4.40991	0.0183755	0.0194012	0.947132	-0.00255822	0.00647999	-0.394788	0.694044	0.70568	0.882951	0.526869	FALSE	FALSE	FALSE	RAP1A
ENSG00000116489	rs9429486	-0.0333695	0.00648201	-5.14803	0.00119046	0.0272052	0.0437584	0.00420628	0.00631709	0.665857	0.507052	-0.0334718	0.00649165	-5.15614	0.00544289	0.0163839	0.33221	0.000445648	0.00643889	0.069212	0.945244	-0.0334347	0.00648192	-5.15815	0.00702938	0.0194267	0.361841	-0.00601724	0.00620755	-0.969342	0.332617	0.78369	0.660463	0.987461	FALSE	FALSE	FALSE	CAPZA1
ENSG00000116497	rs699002	-0.299485	0.0133129	-22.4958	-0.00500597	0.0393636	-0.127172	-0.0236267	0.0100347	-2.3545	0.0188975	-0.301015	0.013357	-22.5362	-0.00040482	0.0235046	-0.017223	0.00808725	0.0101712	0.795116	0.426746	-0.29806	0.0133019	-22.4074	-0.0298014	0.0286895	-1.03876	0.0290476	0.0101799	2.85343	0.0045093	0.134111	0.0546945	0.769723	FALSE	FALSE	FALSE	S100PBP
ENSG00000116497	rs8040	0.147241	0.0151414	9.7244	-0.0206263	0.0400063	-0.515576	0.00666727	0.0125739	0.530249	0.596278	0.146709	0.0151236	9.70069	0.00372842	0.0228754	0.162988	0.00354524	0.0130189	0.272316	0.78574	0.147607	0.0151382	9.75059	-0.00222222	0.0286557	-0.0775489	-0.0113629	0.0122855	-0.9249	0.35521	0.835466	0.679022	0.939208	FALSE	FALSE	FALSE	S100PBP
ENSG00000116574	rs4418565	0.111551	0.0213045	5.23601	-0.0394023	0.0845519	-0.466013	0.0097095	0.020723	0.468537	0.63969	0.112793	0.0212526	5.30725	0.000528549	0.0481496	0.0109772	-0.0360135	0.0202147	-1.78155	0.0751547	0.112419	0.0212873	5.28107	-0.0286157	0.0589634	-0.485312	0.0168574	0.0209263	0.805563	0.421351	0.855863	0.731148	0.376866	FALSE	FALSE	FALSE	RHOU
ENSG00000116641	rs4495740	-0.177509	0.0130364	-13.6164	-0.0657403	0.0525784	-1.25033	0.00934991	0.0125146	0.747121	0.458678	-0.178015	0.0130039	-13.6894	-0.0136704	0.0310432	-0.440365	-0.022353	0.0123881	-1.8044	0.072607	-0.17736	0.0130659	-13.5743	-0.0297984	0.0381816	-0.780438	0.00341473	0.0124849	0.273508	0.785864	0.752529	0.922723	0.37029	FALSE	FALSE	FALSE	DOCK7
ENSG00000116652	rs111163436	-0.0480177	0.0115213	-4.16772	-0.0401026	0.0408326	-0.982121	-0.0178542	0.0111013	-1.60829	0.108901	-0.0492243	0.011533	-4.26812	-0.0377445	0.0239839	-1.57374	0.0189695	0.0114291	1.65975	0.0988149	-0.04748	0.0115575	-4.10814	-0.04827	0.0291804	-1.65419	0.0133694	0.0111497	1.19909	0.230786	0.381753	0.562204	0.424395	FALSE	FALSE	FALSE	DLEU2L
ENSG00000116670	rs1128065	0.0687322	0.0118858	5.78272	-0.0227273	0.0456967	-0.497351	0.0113091	0.0114178	0.990477	0.32241	0.0683341	0.0118987	5.74299	0.00893689	0.0275834	0.323995	-0.0090551	0.0113834	-0.795463	0.426725	0.0692771	0.0118904	5.82629	-0.0163389	0.0329548	-0.495796	-0.0129893	0.0113789	-1.14153	0.25397	0.644719	0.58666	0.769723	FALSE	FALSE	FALSE	MAD2L2
ENSG00000116678	rs9436302	0.300226	0.0231345	12.9774	-0.047992	0.0679301	-0.706491	0.0407433	0.019393	2.10092	0.0359104	0.299651	0.0231264	12.9571	-0.0186408	0.0409002	-0.455764	-0.0399062	0.0194222	-2.05467	0.040184	0.300769	0.0231785	12.9762	0.0097436	0.0494025	0.197229	-0.0281391	0.0197334	-1.42596	0.154341	0.20511	0.460616	0.273465	FALSE	FALSE	FALSE	LEPR
ENSG00000116678	rs1046011	0.167032	0.0209209	7.98398	-0.0362874	0.0681806	-0.532225	0.006024	0.0177526	0.33933	0.736412	0.166777	0.0208604	7.99488	-0.0520472	0.0416877	-1.2485	0.0173309	0.0176492	0.981969	0.328913	0.165854	0.020921	7.92763	0.00527938	0.0486712	0.10847	-0.0276517	0.017959	-1.53972	0.124714	0.902862	0.412852	0.70371	FALSE	FALSE	FALSE	LEPR
ENSG00000116678	rs3790435	0.0796871	0.0189506	4.20498	0.0141581	0.0722129	0.19606	-0.0314167	0.016632	-1.88893	0.0593391	0.080392	0.0189404	4.24446	-0.0629463	0.0412076	-1.52754	0.0344246	0.0169131	2.03539	0.0421919	0.0797066	0.0189667	4.20244	-0.0235512	0.0501847	-0.469289	0.0203431	0.0164316	1.23805	0.21599	0.276885	0.544887	0.281347	FALSE	FALSE	FALSE	LEPR
ENSG00000116679	rs4651272	0.0682369	0.0159256	4.28473	-0.031657	0.0523835	-0.604332	-0.00390043	0.0146407	-0.266409	0.790002	0.0682989	0.0159403	4.28466	-0.00645994	0.0310401	-0.208116	-0.000969326	0.0149309	-0.0649209	0.948239	0.0682669	0.0159234	4.28721	-0.0310193	0.0381292	-0.813531	0.00603219	0.0148996	0.404855	0.685726	0.928835	0.878685	0.987461	FALSE	FALSE	FALSE	IVNS1ABP
ENSG00000116685	rs4845892	0.19446	0.00820044	23.7133	-0.00133187	0.0305852	-0.0435463	0.0146582	0.00743708	1.97095	0.0490029	0.194592	0.00821641	23.6834	-0.00494567	0.0189941	-0.260379	-0.015066	0.00761143	-1.97939	0.0485853	0.194273	0.00819525	23.7056	0.0378744	0.022317	1.69711	-0.013815	0.00749069	-1.84429	0.0654823	0.249271	0.292459	0.303896	FALSE	FALSE	FALSE	KIAA2013
ENSG00000116688	rs2295281	0.286891	0.0180603	15.8852	0.061865	0.0445115	1.38986	-0.0112935	0.0104998	-1.0756	0.282295	0.286582	0.0179975	15.9234	0.00106109	0.0289533	0.0366482	0.0184348	0.0108985	1.6915	0.0913383	0.288189	0.0180742	15.9448	0.0445718	0.0328387	1.3573	0.00178125	0.0103231	0.172549	0.863171	0.605902	0.954077	0.408134	FALSE	FALSE	FALSE	MFN2
ENSG00000116688	rs4845892	0.226363	0.0186508	12.1369	0.0657531	0.0443983	1.48098	-0.0246635	0.0109115	-2.26032	0.0242282	0.225543	0.0185987	12.1268	-0.00094218	0.0277293	-0.0339778	0.0271967	0.0112076	2.42663	0.0159168	0.225471	0.0187128	12.049	0.0349281	0.0325749	1.07224	0.0151994	0.0110482	1.37574	0.169161	0.158865	0.483216	0.166066	FALSE	FALSE	FALSE	MFN2
ENSG00000116691	rs2295281	0.114427	0.0163665	6.99152	0.0671813	0.0436475	1.53918	0.0259075	0.0102136	2.53655	0.0117013	0.112613	0.0164132	6.86116	0.0682971	0.0283118	2.41232	-0.0166952	0.0105795	-1.57806	0.115454	0.114164	0.0163809	6.96934	0.0447534	0.032018	1.39776	-0.0235992	0.010025	-2.35403	0.0192242	0.098426	0.1432	0.455675	FALSE	FALSE	FALSE	MIIP
ENSG00000116691	rs4845892	0.110461	0.0170458	6.48023	0.0709454	0.0436404	1.62568	0.0210518	0.0106149	1.98323	0.0484566	0.111396	0.0170603	6.52958	0.0645898	0.0270738	2.38569	-0.018461	0.0108476	-1.70186	0.0894115	0.110862	0.0170693	6.49484	0.0367857	0.0318705	1.15422	-0.0166175	0.0106889	-1.55466	0.121654	0.247719	0.407537	0.40348	FALSE	FALSE	FALSE	MIIP
ENSG00000116698	rs2702182	-0.0587168	0.00705929	-8.31766	-0.0040367	0.0277334	-0.145554	-0.00940984	0.00628099	-1.49814	0.134367	-0.0589112	0.00706791	-8.33502	-0.019633	0.0168208	-1.16719	0.00700986	0.00645327	1.08625	0.278139	-0.0587822	0.00705763	-8.32888	-0.00622733	0.0202725	-0.307181	0.00684079	0.00633398	1.08001	0.281083	0.42209	0.614479	0.659475	FALSE	FALSE	FALSE	SMG7
ENSG00000116698	rs946172	0.0313546	0.00676993	4.63145	-0.0195614	0.0286927	-0.681754	0.00776166	0.00680016	1.14139	0.255859	0.031318	0.00676744	4.62775	-0.00966423	0.0172347	-0.560743	-0.00496104	0.00671563	-0.73873	0.46113	0.0313439	0.0067695	4.63015	0.00529125	0.0202703	0.261035	-0.00618504	0.0065835	-0.939477	0.349478	0.579887	0.673201	0.790909	FALSE	FALSE	FALSE	SMG7
ENSG00000116701	rs6662844	0.0596477	0.00835646	7.13792	0.0226601	0.0317501	0.713702	0.0081396	0.00718822	1.13235	0.258214	0.059652	0.00834141	7.15131	0.0134288	0.0197281	0.680694	-0.0130299	0.00731367	-1.78158	0.0751119	0.0598231	0.00835598	7.15932	0.011259	0.0233975	0.481207	0.000124475	0.00730289	0.0170447	0.986429	0.582507	0.998173	0.376866	FALSE	FALSE	FALSE	NCF2
ENSG00000116701	rs1952234	0.0379761	0.00896251	4.23721	0.0321443	0.0316554	1.01544	-0.002925	0.00791771	-0.369425	0.711827	0.0378365	0.00894771	4.22863	-0.00434697	0.0190518	-0.228165	0.00641939	0.00803289	0.799137	0.424555	0.0378227	0.00896963	4.21675	0.0114573	0.0233072	0.491577	-6.74596e-05	0.00790193	-0.00853711	0.993192	0.890239	0.999777	0.768913	FALSE	FALSE	FALSE	NCF2
ENSG00000116704	rs2755259	0.111567	0.0117394	9.50362	-0.0901762	0.0461302	-1.95482	-0.0158106	0.0108085	-1.46279	0.144387	0.111884	0.0117672	9.5081	-0.0540834	0.0286527	-1.88755	-0.000528423	0.0108393	-0.0487506	0.961157	0.111143	0.0117119	9.4897	-0.114357	0.0339724	-3.36617	0.0241425	0.0107548	2.24482	0.0252618	0.438042	0.170011	0.990659	FALSE	FALSE	FALSE	SLC35D1
ENSG00000116711	rs10911977	-0.115649	0.0140274	-8.24449	0.114391	0.0572547	1.99794	-0.0281266	0.0135084	-2.08215	0.038324	-0.115173	0.014071	-8.18512	0.0236387	0.0349123	0.677089	0.0160123	0.013183	1.21462	0.225828	-0.116024	0.0139976	-8.28885	0.0303813	0.0416623	0.729229	0.039356	0.0137378	2.8648	0.00433948	0.214668	0.0534476	0.606391	FALSE	FALSE	FALSE	PLA2G4A
ENSG00000116729	rs59129922	0.446859	0.0426486	10.4777	0.257001	0.119263	2.15491	-0.030413	0.0407728	-0.745912	0.455801	0.444378	0.0426821	10.4113	0.0942751	0.0726306	1.29801	0.0247598	0.0435726	0.568241	0.569947	0.44792	0.0427439	10.4791	0.275246	0.0856389	3.21403	0.0266431	0.0370001	0.720083	0.47159	0.749798	0.763835	0.848901	FALSE	FALSE	FALSE	WLS
ENSG00000116729	rs2494197	0.161875	0.0336288	4.81357	0.250862	0.119151	2.10541	0.0480533	0.0304449	1.57837	0.114829	0.163103	0.0336793	4.84284	0.156145	0.0744801	2.09646	-0.0546728	0.0302396	-1.80799	0.0720645	0.161859	0.0336274	4.81329	0.315735	0.0879203	3.59114	-0.0330225	0.029785	-1.1087	0.267907	0.391454	0.601624	0.369121	FALSE	FALSE	FALSE	WLS
ENSG00000116741	rs7531013	-0.168966	0.0233695	-7.23018	-0.0690109	0.0900857	-0.766057	-0.0186221	0.0216335	-0.860799	0.390441	-0.169347	0.0233192	-7.26214	-0.0826482	0.0595679	-1.38746	0.0338065	0.0223754	1.51088	0.132811	-0.169164	0.0234025	-7.22846	-0.0777418	0.0652104	-1.19217	-0.000664576	0.0225017	-0.0295345	0.976455	0.702755	0.995116	0.480211	FALSE	FALSE	FALSE	RGS2
ENSG00000116754	rs11209558	0.0325006	0.00657595	4.94234	0.0140403	0.0257693	0.544846	0.00501256	0.00618033	0.811051	0.417968	0.0329832	0.0065683	5.02157	0.0254799	0.0169654	1.50188	-0.00808066	0.00636233	-1.27008	0.204415	0.032508	0.00658512	4.93659	0.0169382	0.0193278	0.876364	-0.00324128	0.00627509	-0.516531	0.606415	0.722922	0.841868	0.585618	FALSE	FALSE	FALSE	SRSF11
ENSG00000116761	rs35901050	-0.0811268	0.0101373	-8.00282	0.0353102	0.0401702	0.879016	-0.00244778	0.00969404	-0.252504	0.800656	-0.0809698	0.0101377	-7.98701	0.0368983	0.0244073	1.51178	0.00705001	0.0100358	0.702486	0.48252	-0.081183	0.0101337	-8.01117	-0.0173112	0.0285575	-0.606186	0.00180082	0.00926367	0.194396	0.845867	0.933257	0.947585	0.800748	FALSE	FALSE	FALSE	CTH
ENSG00000116761	rs17323505	0.0506866	0.0117999	4.29551	0.0463	0.039734	1.16525	-0.0217376	0.0109585	-1.98363	0.0476127	0.0487518	0.0118191	4.12482	0.0462231	0.023231	1.98971	-0.00838948	0.0106763	-0.785802	0.432076	0.0525679	0.0117324	4.48056	-0.033305	0.0279393	-1.19205	0.0438002	0.0115203	3.80202	0.000153821	0.244975	0.00442388	0.773502	FALSE	TRUE	FALSE	CTH
ENSG00000116786	rs10492987	-0.0593474	0.00837778	-7.0839	-0.0328203	0.0329212	-0.996933	0.0034322	0.00766102	0.448008	0.654174	-0.0592738	0.00838784	-7.06663	-0.0382135	0.0187624	-2.03671	-0.00278273	0.00796839	-0.349221	0.726937	-0.059427	0.00837653	-7.09446	-0.00621216	0.0235148	-0.264181	0.000646233	0.00780338	0.0828145	0.933999	0.863212	0.979665	0.91744	FALSE	FALSE	FALSE	PLEKHM2
ENSG00000116791	rs3806160	0.561765	0.0143681	39.0981	-0.0999692	0.0522375	-1.91374	0.0153684	0.0139572	1.10111	0.272917	0.561944	0.014358	39.138	-0.0427945	0.0311866	-1.37221	-0.0128923	0.0139878	-0.921681	0.357261	0.56215	0.0143455	39.1865	-0.054936	0.0380782	-1.44272	-0.0216383	0.0139455	-1.55164	0.123382	0.598007	0.410951	0.727188	FALSE	FALSE	FALSE	CRYZ
ENSG00000116793	rs75290614	0.0973531	0.0205891	4.72838	-0.0487279	0.0514908	-0.946341	0.00706175	0.0221671	0.318569	0.750062	0.0970358	0.0205159	4.72979	0.0063421	0.0309611	0.204841	-0.0244723	0.021371	-1.14512	0.252548	0.0984935	0.0205626	4.78992	-0.0449478	0.0368933	-1.21832	0.0077392	0.0211798	0.365405	0.714827	0.909598	0.893604	0.634729	FALSE	FALSE	FALSE	PHTF1
ENSG00000116852	rs11583328	0.0573552	0.0135155	4.24366	-0.0282667	0.0509059	-0.555273	0.0173105	0.0123613	1.40038	0.169333	0.0578204	0.0134727	4.29167	0.0252034	0.0290072	0.868868	-0.0157237	0.0126751	-1.24052	0.217316	0.0581215	0.0134829	4.31076	-0.0674408	0.036945	-1.82544	-0.0128331	0.0123074	-1.04272	0.305508	0.477396	0.639166	0.597915	FALSE	FALSE	FALSE	KIF21B
ENSG00000116857	rs1010502	0.469284	0.0149194	31.4546	-0.0646147	0.0566416	-1.14076	0.0678008	0.0132946	5.09986	4.19396e-07	0.466843	0.0150954	30.9262	0.0558793	0.03419	1.63438	-0.037146	0.0133174	-2.78928	0.00541572	0.470542	0.0148382	31.7116	0.000592323	0.0396833	0.0149262	-0.0813421	0.0137465	-5.91731	4.76946e-09	3.22379e-05	6.99521e-07	0.0871433	TRUE	TRUE	FALSE	TMEM9
ENSG00000116871	rs795047	0.177022	0.00887537	19.9453	0.0390699	0.0314562	1.24204	-0.00112736	0.0080388	-0.14024	0.888556	0.176888	0.00886026	19.9642	0.0158127	0.0193221	0.818372	0.00678412	0.0083693	0.810596	0.417691	0.177568	0.00888753	19.9795	0.0165391	0.0226722	0.729487	-0.00494065	0.00789215	-0.626021	0.531812	0.963867	0.804782	0.765504	FALSE	FALSE	FALSE	MAP7D1
ENSG00000116874	rs2645303	-0.0922935	0.0102069	-9.04227	-0.00493435	0.0435692	-0.113253	0.0183508	0.0101637	1.80552	0.0712724	-0.0926885	0.0102278	-9.06239	0.0114079	0.0270949	0.421034	0.00117317	0.0100617	0.116598	0.907179	-0.0922485	0.0101765	-9.06488	-0.0105651	0.0307899	-0.343133	-0.0288002	0.0101528	-2.83667	0.00465808	0.306001	0.0559605	0.976277	FALSE	FALSE	FALSE	WARS2
ENSG00000116874	rs7553527	-0.0417886	0.00980114	-4.26364	0.0212907	0.043858	0.485447	-0.0120825	0.0100837	-1.19823	0.231031	-0.0427118	0.00980534	-4.35598	-0.00341386	0.0265061	-0.128796	0.0178231	0.0105343	1.69191	0.0909443	-0.0416096	0.00981244	-4.24049	-0.0333325	0.0315046	-1.05802	0.00727498	0.00996714	0.729897	0.465525	0.552983	0.760576	0.407032	FALSE	FALSE	FALSE	WARS2
ENSG00000116898	rs3806288	0.0870682	0.0196259	4.4364	-0.100116	0.0459109	-2.18066	0.00222356	0.0170283	0.130581	0.896326	0.087483	0.0197012	4.44049	-0.0508025	0.0270344	-1.87918	-0.00463216	0.017429	-0.265773	0.79103	0.0869573	0.0196198	4.43211	-0.0871364	0.0326972	-2.66495	0.0024881	0.0176561	0.14092	0.888055	0.966677	0.963421	0.941386	FALSE	FALSE	FALSE	MRPS15
ENSG00000116903	rs1435166	0.0668391	0.00795263	8.40465	0.0218213	0.0319348	0.683306	0.00093481	0.0078139	0.119634	0.904853	0.0667501	0.00794897	8.39733	0.00741554	0.019094	0.388371	0.00163365	0.00792354	0.206177	0.836666	0.0669114	0.00795309	8.41326	0.0169007	0.0230137	0.734378	-0.00217519	0.00773508	-0.281211	0.779027	0.968781	0.92032	0.958218	FALSE	FALSE	FALSE	EXOC8
ENSG00000116906	rs3767761	-0.069707	0.00648006	-10.7572	0.0121378	0.026969	0.450064	-0.0296904	0.00657651	-4.51461	7.31819e-06	-0.0712063	0.00652239	-10.9172	-0.00120397	0.0169596	-0.0709907	0.0173833	0.00665731	2.61116	0.00932344	-0.0693654	0.00651487	-10.6472	-0.0187111	0.0198012	-0.944946	0.0284122	0.0064712	4.39056	1.27256e-05	0.00036351	0.000575812	0.124053	TRUE	TRUE	FALSE	GNPAT
ENSG00000116918	rs1765782	0.0386426	0.00822514	4.69811	0.035955	0.0325267	1.1054	0.00940691	0.00783239	1.20103	0.229977	0.0389697	0.00819597	4.75474	0.0455018	0.0194582	2.33844	-0.0184137	0.00824287	-2.2339	0.025781	0.0388086	0.00823163	4.71458	0.0296534	0.0229213	1.29371	-0.00124089	0.00757749	-0.163761	0.869956	0.551364	0.955622	0.21501	FALSE	FALSE	FALSE	TSNAX
ENSG00000116922	rs3762352	0.270028	0.013627	19.8157	-0.0250472	0.0486175	-0.515189	0.0810347	0.0137039	5.91324	5.70252e-09	0.269643	0.0137805	19.567	0.0302659	0.0280976	1.07717	-0.0599564	0.0133261	-4.49919	8.50816e-06	0.270563	0.0137122	19.7315	0.0348315	0.0345023	1.00954	-0.0759722	0.0142531	-5.33021	1.35781e-07	7.5796e-07	1.25063e-05	0.000769958	TRUE	TRUE	TRUE	C1orf109
ENSG00000116962	rs6429466	0.109017	0.0234057	4.65772	0.0418184	0.0905167	0.461996	0.00111672	0.021362	0.052276	0.958448	0.109003	0.0234063	4.657	0.00825931	0.0536037	0.154081	-0.000491553	0.0213275	-0.0230478	0.981702	0.109099	0.0234072	4.66092	-0.000160166	0.0642044	-0.00249462	-0.00526536	0.0221504	-0.23771	0.812515	0.987129	0.932876	0.994563	FALSE	FALSE	FALSE	NID1
ENSG00000116983	rs9662128	0.180978	0.0238245	7.59628	0.112775	0.0651506	1.73099	-0.0438714	0.0154602	-2.8377	0.00465429	0.18236	0.023928	7.62118	0.000379299	0.0378	0.0100343	0.0223104	0.0160045	1.39401	0.163995	0.17835	0.0237701	7.50314	0.013068	0.0458977	0.284719	0.0545012	0.015244	3.57525	0.000369877	0.0534072	0.0087078	0.531921	FALSE	TRUE	FALSE	HPCAL4
ENSG00000116983	rs6663003	0.112724	0.0285615	3.94669	0.104909	0.0646234	1.62339	-0.0487531	0.0179455	-2.71672	0.00673198	0.1121	0.0286787	3.90883	0.00971569	0.036799	0.26402	0.03289	0.0187945	1.74998	0.0804574	0.116262	0.0285278	4.07541	0.0165437	0.0462554	0.357659	0.0536434	0.0177889	3.01555	0.00265266	0.0681747	0.0377347	0.385391	FALSE	TRUE	FALSE	HPCAL4
ENSG00000116985	rs230280	0.149589	0.016947	8.82683	0.0690136	0.0676629	1.01996	-0.00857929	0.0149993	-0.57198	0.568152	0.148995	0.0169914	8.76887	0.0461917	0.0395863	1.16686	0.000920326	0.015585	0.0590519	0.952913	0.149244	0.0168977	8.83219	0.0238224	0.0473884	0.502706	0.0120991	0.0154095	0.785169	0.434274	0.821021	0.741018	0.988155	FALSE	FALSE	FALSE	BMP8B
ENSG00000116990	rs7523024	-0.0793674	0.0173695	-4.56935	0.244112	0.0688767	3.54419	-0.0306726	0.0162311	-1.88974	0.0590821	-0.0786166	0.0173899	-4.52081	0.178403	0.0425202	4.19572	0.0114078	0.0159091	0.71706	0.473528	-0.0796703	0.0173814	-4.58366	0.0759086	0.0502354	1.51106	0.0397539	0.0165482	2.40231	0.0166926	0.276453	0.13205	0.795905	FALSE	FALSE	FALSE	MYCL
ENSG00000116991	rs10752794	0.095084	0.0166031	5.72689	-0.0430521	0.0645748	-0.666702	-0.0107084	0.0155536	-0.688482	0.491773	0.0949955	0.0165771	5.73052	-0.054773	0.0401936	-1.36273	0.0159073	0.0157882	1.00754	0.314009	0.0951213	0.0166139	5.7254	0.0518749	0.0466653	1.11164	0.00847892	0.0151227	0.560676	0.576266	0.775289	0.829552	0.690058	FALSE	FALSE	FALSE	SIPA1L2
ENSG00000117009	rs3765806	-0.0781656	0.0165075	-4.73517	0.0118994	0.0626144	0.190043	0.00787618	0.0152428	0.516716	0.605649	-0.0781513	0.0165054	-4.73491	0.00933529	0.0382378	0.244138	0.00332435	0.0156859	0.211932	0.832199	-0.0779753	0.0165136	-4.72187	0.0255309	0.0458466	0.556877	-0.00632402	0.0150925	-0.419017	0.675277	0.839644	0.874154	0.95652	FALSE	FALSE	FALSE	KMO
ENSG00000117016	rs28570583	0.0858593	0.0183373	4.68222	-0.051437	0.058885	-0.873515	-0.0105739	0.0175918	-0.601069	0.547904	0.085672	0.0183485	4.66916	-0.0041011	0.0345209	-0.1188	0.00621779	0.0178213	0.348897	0.727343	0.0859259	0.0183434	4.68429	-0.0673136	0.0421127	-1.59842	0.00531732	0.0178931	0.297172	0.766357	0.808331	0.913131	0.91744	FALSE	FALSE	FALSE	RIMS3
ENSG00000117054	rs1146646	0.0502693	0.00942004	5.33642	0.058795	0.035939	1.63597	-0.0142635	0.00914553	-1.55962	0.119539	0.0495988	0.0094143	5.26846	0.0155269	0.0219633	0.706948	0.00571736	0.00916964	0.62351	0.53344	0.0505091	0.00941171	5.36662	0.034251	0.0260697	1.31382	0.0170164	0.00883458	1.92612	0.054459	0.399401	0.265127	0.829984	FALSE	FALSE	FALSE	ACADM
ENSG00000117090	rs6664175	-0.0867982	0.0157474	-5.51189	0.142374	0.0627862	2.2676	0.015723	0.0150002	1.04818	0.294785	-0.0865282	0.0157672	-5.48786	0.112821	0.0371183	3.03949	-0.00146842	0.0155425	-0.0944776	0.924765	-0.0868861	0.0157505	-5.51639	0.108822	0.0449423	2.42137	-0.0156993	0.0151908	-1.03347	0.30157	0.619272	0.634779	0.982025	FALSE	FALSE	FALSE	SLAMF1
ENSG00000117090	rs10489637	0.089112	0.0180592	4.93444	0.151727	0.0620473	2.44535	0.00773233	0.0169539	0.456079	0.648519	0.0885748	0.018081	4.89877	0.108249	0.0378661	2.85873	0.00539324	0.017221	0.313177	0.754273	0.0893766	0.018058	4.94941	0.10379	0.044004	2.35866	-0.0199742	0.017148	-1.16481	0.245098	0.859852	0.577816	0.927763	FALSE	FALSE	FALSE	SLAMF1
ENSG00000117115	rs2076607	-0.646296	0.0135151	-47.8204	-0.0323268	0.047016	-0.687571	0.00928635	0.0123292	0.7532	0.452693	-0.64662	0.0134552	-48.0572	-0.0208762	0.0280596	-0.743993	-0.0208521	0.0124164	-1.6794	0.0934764	-0.645349	0.0134918	-47.8326	0.028318	0.0338866	0.835669	-0.000407762	0.0121264	-0.0336259	0.973262	0.748137	0.993506	0.412964	FALSE	FALSE	FALSE	PADI2
ENSG00000117153	rs78337724	-0.0538728	0.0100298	-5.37126	0.0098168	0.030755	0.319193	-0.00107727	0.0088677	-0.121483	0.903752	-0.0542606	0.0100359	-5.40662	0.00951543	0.0177825	0.535099	-0.00700466	0.00937226	-0.747382	0.457876	-0.0535374	0.0100069	-5.35004	0.00626451	0.0221091	0.283345	0.00892956	0.00898072	0.994303	0.321473	0.968253	0.653183	0.78885	FALSE	FALSE	FALSE	KLHL12
ENSG00000117153	rs10800887	0.036989	0.00824761	4.48482	0.00386534	0.0304245	0.127047	0.0112961	0.00759872	1.48658	0.140157	0.0370249	0.00828216	4.47044	0.00766003	0.0188569	0.40622	6.17452e-05	0.00781613	0.0078997	0.993709	0.0369997	0.00821714	4.50274	0.0217562	0.0219856	0.989563	-0.0155379	0.00749533	-2.07301	0.0410613	0.431537	0.226863	0.998247	FALSE	FALSE	FALSE	KLHL12
ENSG00000117174	rs12061951	0.0624431	0.0106583	5.85862	-0.0867249	0.0424399	-2.04348	-0.012025	0.0103505	-1.16177	0.245962	0.0617255	0.0106794	5.77987	-0.0579732	0.0244923	-2.36699	0.0133352	0.0104853	1.27181	0.204068	0.0629901	0.0106657	5.90584	-0.0669885	0.0307714	-2.17697	0.00967266	0.0104933	0.921796	0.357192	0.569803	0.68091	0.585585	FALSE	FALSE	FALSE	ZNHIT6
ENSG00000117222	rs61822566	-0.0317091	0.00631207	-5.02357	-0.00302518	0.0273158	-0.110748	0.00445099	0.00614658	0.72414	0.469157	-0.0316045	0.00631323	-5.00608	-0.00204014	0.0168202	-0.121291	-0.00352803	0.0062679	-0.562872	0.573874	-0.031682	0.00631217	-5.0192	0.00905506	0.019646	0.460911	-0.00226565	0.00620681	-0.365027	0.715106	0.759607	0.893604	0.850868	FALSE	FALSE	FALSE	RBBP5
ENSG00000117226	rs12121223	-0.514929	0.0218817	-23.5324	-0.0224341	0.0676311	-0.331713	-0.0458075	0.0167354	-2.73716	0.00659156	-0.515108	0.0218633	-23.5604	-0.0428419	0.0405743	-1.05589	0.0435784	0.0159487	2.73242	0.00683746	-0.514342	0.0219611	-23.4206	-0.0603836	0.0481792	-1.25331	0.0410481	0.017251	2.37946	0.0176185	0.0669757	0.135838	0.100979	FALSE	FALSE	FALSE	GBP3
ENSG00000117226	rs12029714	0.121878	0.0206832	5.8926	-0.0806561	0.0693598	-1.16286	0.0314688	0.016145	1.94913	0.0516161	0.120634	0.0207071	5.82572	0.00111223	0.0413325	0.0269094	-0.0179757	0.0160653	-1.11892	0.265487	0.123624	0.0207289	5.96386	-0.010826	0.0500204	-0.216432	-0.0339436	0.0159086	-2.13366	0.0331799	0.256074	0.200557	0.647715	FALSE	FALSE	FALSE	GBP3
ENSG00000117242	rs36110575	-0.0797965	0.0111697	-7.144	0.0108048	0.0418808	0.25799	0.0156007	0.0121856	1.28025	0.201563	-0.0778969	0.01119	-6.96129	0.0152233	0.0246211	0.618302	0.00248686	0.0112667	0.220727	0.825361	-0.0794684	0.0111235	-7.14417	0.0215661	0.0294891	0.731325	-0.0207768	0.0119873	-1.73324	0.0839923	0.520618	0.335969	0.954613	FALSE	FALSE	FALSE	PINK1-AS
ENSG00000117280	rs823074	0.112133	0.0166702	6.72652	0.0377079	0.0527805	0.714428	0.0375272	0.0124437	3.01577	0.0026385	0.112709	0.0167084	6.74563	0.0714242	0.0314549	2.27068	-0.0260601	0.0123505	-2.11004	0.0355756	0.113691	0.0166781	6.8168	0.0563084	0.0374025	1.50547	-0.0357703	0.0122379	-2.9229	0.00357051	0.0356268	0.0467081	0.257923	TRUE	TRUE	FALSE	RAB29
ENSG00000117280	rs947211	-0.149081	0.0187758	-7.94006	0.0926519	0.0520186	1.78113	-0.0345552	0.0145022	-2.38276	0.0174444	-0.14927	0.0188607	-7.91432	0.0429729	0.0301892	1.42345	0.0270204	0.0147114	1.83669	0.0665786	-0.147021	0.0187235	-7.85224	0.0150186	0.0370708	0.405132	0.0351303	0.0144114	2.43768	0.0151174	0.128114	0.12437	0.357552	FALSE	FALSE	FALSE	RAB29
ENSG00000117280	rs140020090	-0.12705	0.0220971	-5.74965	0.0760936	0.0516574	1.47304	-0.0145942	0.0175329	-0.832393	0.405373	-0.126627	0.0220667	-5.73837	0.0362736	0.0309228	1.17304	0.0334797	0.0183363	1.82587	0.0681567	-0.127211	0.0221168	-5.75175	0.0322053	0.0368498	0.873961	-0.00408742	0.0179018	-0.228324	0.819538	0.713996	0.936279	0.36125	FALSE	FALSE	FALSE	RAB29
ENSG00000117281	rs10752825	-0.12435	0.025659	-4.84627	-0.0736898	0.10973	-0.671558	0.0459715	0.0223753	2.05457	0.0414942	-0.123238	0.0257045	-4.79439	0.0168677	0.0619437	0.272306	-0.0359189	0.0224988	-1.59648	0.111965	-0.12316	0.0257029	-4.79168	0.0825626	0.0811951	1.01684	-0.0355922	0.0226745	-1.5697	0.118245	0.225681	0.400746	0.449269	FALSE	FALSE	FALSE	CD160
ENSG00000117298	rs213007	0.0748125	0.012708	5.88704	-0.00246794	0.0464838	-0.0530924	0.00542964	0.0111281	0.487923	0.625767	0.0746386	0.0126988	5.87761	0.00672556	0.0272412	0.246889	-0.0056063	0.0116704	-0.480385	0.632354	0.0750681	0.0127226	5.90039	-0.0430695	0.033377	-1.29039	-0.00652208	0.0108955	-0.598601	0.549576	0.84935	0.815717	0.878023	FALSE	FALSE	FALSE	ECE1
ENSG00000117305	rs12123991	-0.0602076	0.00706528	-8.52161	0.0165626	0.0311537	0.531642	-0.0172049	0.0067997	-2.53025	0.0117394	-0.0608241	0.00706703	-8.60673	-0.00977673	0.0196315	-0.498014	0.0195512	0.00693361	2.81976	0.00493043	-0.0602135	0.0070949	-8.48687	-0.0205205	0.0229572	-0.893857	0.009789	0.00682545	1.43419	0.152888	0.098614	0.458699	0.0826705	FALSE	FALSE	FALSE	HMGCL
ENSG00000117308	rs1980476	-0.0471777	0.0101012	-4.67051	-0.0599061	0.0435213	-1.37648	-0.00517188	0.0098249	-0.526405	0.598691	-0.0466411	0.0101032	-4.61649	-0.0432451	0.0276612	-1.56338	-0.0083212	0.0102157	-0.814548	0.415606	-0.0471401	0.0100877	-4.67301	-0.0680522	0.031891	-2.1339	0.0136441	0.00966768	1.41131	0.158414	0.836359	0.466593	0.764009	FALSE	FALSE	FALSE	GALE
ENSG00000117322	rs12139795	0.156135	0.0286931	5.44155	-0.186525	0.0882945	-2.11254	0.0266272	0.026111	1.01977	0.308042	0.155148	0.0286982	5.4062	-0.0984765	0.0526341	-1.87096	-0.00634726	0.0262713	-0.241604	0.809146	0.157941	0.0287206	5.49923	-0.066185	0.063284	-1.04584	-0.0420508	0.026179	-1.60628	0.108535	0.63091	0.384147	0.948496	FALSE	FALSE	FALSE	CR2
ENSG00000117385	rs12127894	-0.0332903	0.00770553	-4.32031	-0.00290226	0.032861	-0.0883192	-0.00378874	0.00707017	-0.535877	0.592117	-0.0334664	0.00770194	-4.34518	-0.00943376	0.0198086	-0.476246	0.00127519	0.0071079	0.179405	0.857622	-0.0330851	0.00771516	-4.28832	0.00444842	0.023616	0.188365	0.00508119	0.00716412	0.709256	0.478325	0.834067	0.768984	0.963521	FALSE	FALSE	FALSE	P3H1
ENSG00000117395	rs2025591	0.0586586	0.0100794	5.81966	-0.0575297	0.0384405	-1.49659	0.00991477	0.00983846	1.00776	0.314271	0.05776	0.0100973	5.72035	-0.0393362	0.0228116	-1.72439	0.00112988	0.010023	0.112729	0.910459	0.0589925	0.0100703	5.85808	-0.0301057	0.0273173	-1.10208	-0.0151111	0.00993299	-1.52131	0.12854	0.636827	0.419587	0.977329	FALSE	FALSE	FALSE	EBNA1BP2
ENSG00000117448	rs666720	-0.0478454	0.0077198	-6.19775	-0.0190396	0.0327512	-0.58134	0.00180782	0.00742334	0.243532	0.80771	-0.0478524	0.00771968	-6.19875	-0.0159933	0.0209968	-0.761703	-0.00171549	0.00758394	-0.226201	0.821149	-0.0478831	0.00772261	-6.20037	-0.014548	0.02378	-0.611774	0.000782816	0.00744717	0.105116	0.916351	0.936439	0.974174	0.952273	FALSE	FALSE	FALSE	AKR1A1
ENSG00000117450	rs11579255	-0.0615798	0.0114595	-5.37367	0.00787859	0.0418045	0.188463	-0.00714189	0.0105089	-0.679606	0.496821	-0.0618154	0.0114546	-5.39654	0.000586827	0.0255754	0.022945	0.0049537	0.0109504	0.452377	0.65103	-0.0615704	0.011454	-5.37546	-0.049413	0.0304327	-1.62368	0.00908763	0.0105313	0.86292	0.388302	0.778022	0.706386	0.886586	FALSE	FALSE	FALSE	PRDX1
ENSG00000117450	rs3121730	-0.0492017	0.0118356	-4.15711	-0.000844897	0.0418458	-0.0201907	0.00859865	0.0106162	0.809955	0.418384	-0.04898	0.0118278	-4.1411	0.00805869	0.025229	0.319421	-0.00596797	0.010917	-0.54667	0.584782	-0.049096	0.0118395	-4.1468	-0.0391745	0.0303022	-1.29279	-0.00535676	0.0107367	-0.498922	0.619082	0.723091	0.847202	0.855254	FALSE	FALSE	FALSE	PRDX1
ENSG00000117461	rs12760175	0.120566	0.0128134	9.40941	-0.0281732	0.0545004	-0.516937	-0.006499	0.0122028	-0.532585	0.594418	0.120521	0.0128081	9.4098	0.000439019	0.0357266	0.0122883	0.00635844	0.0123603	0.514423	0.607433	0.120388	0.0128119	9.39656	-0.0600604	0.0404527	-1.48471	0.00319185	0.0121135	0.263495	0.792188	0.834835	0.925178	0.865435	FALSE	FALSE	FALSE	PIK3R3
ENSG00000117475	rs1814014	0.0710203	0.00882382	8.0487	0.0174346	0.0375803	0.46393	0.00895122	0.00857815	1.04349	0.297566	0.0709776	0.00882107	8.04636	0.00961365	0.0221039	0.43493	-0.00862412	0.00865476	-0.996461	0.319448	0.0709015	0.00882597	8.03328	0.0221624	0.0271808	0.815367	-0.0072019	0.0085246	-0.844838	0.399769	0.621432	0.713959	0.695828	FALSE	FALSE	FALSE	BLZF1
ENSG00000117479	rs6427194	0.225518	0.0246061	9.16514	0.04509	0.0484145	0.931333	0.0340012	0.0263261	1.29154	0.197518	0.218632	0.0241401	9.0568	0.0608832	0.0279437	2.17878	-0.00115635	0.0250374	-0.0461848	0.963252	0.226528	0.024609	9.20509	0.0198491	0.034377	0.577396	-0.0381107	0.026223	-1.45333	0.146629	0.515298	0.446745	0.991297	FALSE	FALSE	FALSE	SLC19A2
ENSG00000117479	rs9332641	0.150899	0.0237198	6.36175	0.0552242	0.0480863	1.14844	0.0134231	0.0212655	0.631215	0.529485	0.149726	0.0237833	6.29544	0.0615123	0.0283358	2.17083	-0.00306957	0.0221232	-0.138749	0.889837	0.151385	0.0237085	6.38526	0.0184707	0.0345735	0.534245	-0.0172244	0.0205769	-0.837075	0.404091	0.798892	0.717524	0.971834	FALSE	FALSE	FALSE	SLC19A2
ENSG00000117480	rs12137934	0.292641	0.0234135	12.4988	0.0737905	0.0748345	0.986049	0.0606163	0.0189041	3.20652	0.00144219	0.294179	0.0234055	12.5688	0.0738558	0.0445874	1.65643	-0.0386168	0.0196033	-1.96991	0.0491785	0.293619	0.0234138	12.5404	0.125595	0.052684	2.38393	-0.0640612	0.0185956	-3.44496	0.000642393	0.022917	0.013504	0.305808	TRUE	TRUE	FALSE	FAAH
ENSG00000117480	rs4660346	-0.120332	0.0237659	-5.06321	0.12432	0.0739942	1.68013	-0.00241192	0.0197471	-0.12214	0.903039	-0.120169	0.0237632	-5.05694	0.0456361	0.0449964	1.01422	0.0138268	0.0202892	0.681485	0.495791	-0.120328	0.0237675	-5.06271	0.091158	0.0546722	1.66735	2.52968e-05	0.0198191	0.00127638	0.998984	0.968157	0.999777	0.807646	FALSE	FALSE	FALSE	FAAH
ENSG00000117481	rs41293273	0.405153	0.00925972	43.7543	-0.0114507	0.0357676	-0.320143	0.0665852	0.00879386	7.57179	9.8738e-14	0.407058	0.00931668	43.6913	0.051928	0.0210729	2.4642	-0.0597019	0.0090899	-6.56793	8.99132e-11	0.407124	0.00930404	43.7578	0.0605952	0.0253959	2.38602	-0.0588298	0.0088737	-6.62967	6.0311e-11	3.40513e-11	1.32684e-08	4.24923e-08	TRUE	TRUE	TRUE	NSUN4
ENSG00000117500	rs7418101	-0.0787031	0.00886198	-8.88099	0.0498551	0.0325886	1.52983	-0.0106006	0.00761078	-1.39284	0.163936	-0.0787639	0.00885759	-8.89225	0.010456	0.0197216	0.530179	0.0143594	0.00765387	1.8761	0.061061	-0.0789322	0.00886749	-8.9013	0.0180552	0.0236773	0.76255	0.00512448	0.00757281	0.676694	0.498668	0.468388	0.783305	0.342553	FALSE	FALSE	FALSE	TMED5
ENSG00000117500	rs2493645	-0.0566505	0.0113873	-4.97488	0.0447106	0.0323072	1.38392	-0.0127761	0.0106339	-1.20144	0.229827	-0.0568145	0.0113935	-4.98655	0.0149844	0.0195071	0.768153	0.0131044	0.0101207	1.29481	0.196476	-0.0568852	0.0113877	-4.99531	0.0190787	0.0231064	0.825689	0.0109051	0.010608	1.02801	0.30417	0.551306	0.637623	0.575635	FALSE	FALSE	FALSE	TMED5
ENSG00000117505	rs11576494	0.179738	0.0192709	9.32693	0.02356	0.0271875	0.866576	-0.00642302	0.00638598	-1.0058	0.314977	0.17995	0.0192117	9.36669	0.00782385	0.0163427	0.478736	0.0123508	0.00640461	1.92842	0.0544006	0.180024	0.0192978	9.3287	0.043683	0.0198656	2.19892	-0.000727443	0.00633952	-0.114747	0.908665	0.637548	0.971177	0.322262	FALSE	FALSE	FALSE	DR1
ENSG00000117505	rs6658257	-0.0917973	0.0191471	-4.79433	0.0245654	0.0272462	0.901605	-0.00720398	0.00628731	-1.1458	0.252641	-0.0905096	0.019062	-4.74816	0.00520007	0.0164183	0.316724	0.014813	0.00635555	2.33072	0.020253	-0.0912493	0.019201	-4.75231	0.0436197	0.0198232	2.20044	-0.000657228	0.00620206	-0.105969	0.915642	0.575909	0.973959	0.191135	FALSE	FALSE	FALSE	DR1
ENSG00000117528	rs10399785	0.190636	0.00865554	22.0247	0.0240423	0.0367807	0.653665	0.0547738	0.00858924	6.37703	2.99227e-10	0.189464	0.00877356	21.5949	0.0812174	0.0236777	3.43013	-0.0437171	0.00872124	-5.01271	6.64139e-07	0.192198	0.00869523	22.1039	0.0723068	0.0275227	2.62717	-0.0452451	0.00841884	-5.37427	1.02582e-07	5.45448e-08	1.00688e-05	0.000100886	TRUE	TRUE	TRUE	ABCD3
ENSG00000117533	rs10913507	0.0898979	0.00994207	9.04217	0.0282636	0.0356146	0.793595	0.000957974	0.00911443	0.105105	0.916419	0.0903438	0.00995673	9.07364	0.0173139	0.0210933	0.820825	0.00567685	0.00910733	0.623328	0.533285	0.0898885	0.00992444	9.05729	0.0302683	0.0253424	1.19437	-0.00745822	0.00943113	-0.790809	0.430017	0.971583	0.738495	0.829959	FALSE	FALSE	FALSE	VAMP4
ENSG00000117586	rs10912558	-0.209811	0.0212557	-9.87083	-0.0152889	0.0672898	-0.22721	0.0547974	0.0208389	2.62957	0.00870587	-0.205992	0.0213183	-9.66271	0.0111404	0.0392396	0.283908	-0.0460611	0.021248	-2.16778	0.0305588	-0.211749	0.0213521	-9.91698	-0.00716952	0.0482102	-0.148714	-0.0392639	0.0206447	-1.90188	0.0574948	0.0812633	0.273132	0.235458	FALSE	FALSE	FALSE	TNFSF4
ENSG00000117592	rs12027862	-0.0497	0.0104017	-4.77809	-0.024467	0.0352076	-0.694936	0.00113704	0.00978971	0.116146	0.907639	-0.0497513	0.0104003	-4.78367	-0.0110246	0.0220126	-0.500833	-0.00431731	0.00983709	-0.438881	0.661196	-0.0498411	0.0104042	-4.79048	-0.0393172	0.0256875	-1.5306	0.00268693	0.00968663	0.277386	0.781636	0.969972	0.921696	0.891527	FALSE	FALSE	FALSE	PRDX6
ENSG00000117595	rs596731	0.233037	0.0120085	19.406	0.0265338	0.0410877	0.645783	-0.0364915	0.00960954	-3.79742	0.000163331	0.232787	0.0121226	19.2028	-0.0121785	0.02549	-0.477776	0.0245287	0.00985483	2.489	0.0129907	0.232814	0.0119862	19.4236	-0.0339685	0.0294151	-1.1548	0.0366597	0.00975667	3.7574	0.000199427	0.00434189	0.00548033	0.147151	TRUE	TRUE	FALSE	IRF6
ENSG00000117595	rs649275	0.0740065	0.0117287	6.30987	-0.0257816	0.0415889	-0.619917	0.0265353	0.00914224	2.90249	0.00385083	0.0744755	0.0117976	6.31277	0.0243322	0.0242833	1.00201	-0.0218665	0.00938457	-2.33004	0.0200248	0.074714	0.0117293	6.36984	0.0133281	0.0301168	0.442547	-0.024043	0.00929168	-2.58759	0.0100329	0.0470206	0.0939941	0.19005	TRUE	FALSE	FALSE	IRF6
ENSG00000117597	rs592164	0.118303	0.0103895	11.3869	-0.0187578	0.0438339	-0.42793	-0.00247077	0.00969907	-0.254743	0.799458	0.117379	0.0103256	11.3678	0.0132807	0.0266073	0.499137	-0.0227706	0.00996231	-2.28567	0.0227615	0.119039	0.010394	11.4527	-0.0230575	0.0325361	-0.708676	0.0166721	0.0097312	1.71326	0.0878428	0.932913	0.343062	0.202695	FALSE	FALSE	FALSE	UTP25
ENSG00000117601	rs10912717	0.303349	0.0166573	18.2112	0.0339853	0.0505434	0.672398	0.0834342	0.0171025	4.87847	1.27445e-06	0.307506	0.0168006	18.3033	0.0407026	0.0285684	1.42474	-0.0488165	0.0181265	-2.6931	0.00720558	0.304037	0.0165607	18.359	0.025383	0.0358879	0.707286	-0.0902406	0.0162463	-5.55453	3.72443e-08	8.51415e-05	4.20563e-06	0.104481	TRUE	TRUE	FALSE	SERPINC1
ENSG00000117682	rs12024530	-0.0590812	0.00961358	-6.1456	0.0421475	0.0324385	1.2993	-0.00691341	0.00957105	-0.722325	0.470436	-0.0591638	0.00960335	-6.16074	0.00291352	0.019343	0.150624	0.0099218	0.00949939	1.04447	0.297816	-0.0591239	0.00962324	-6.14386	0.0406292	0.0233476	1.74019	0.00589925	0.00958969	0.615166	0.538663	0.760325	0.809581	0.678104	FALSE	FALSE	FALSE	DHDDS
ENSG00000117682	rs4659441	0.0413217	0.00990821	4.17045	0.0410584	0.0334004	1.22928	0.000301649	0.0101618	0.0296847	0.976319	0.0412706	0.00993917	4.15231	0.00793349	0.0190065	0.41741	-0.000746519	0.0104487	-0.071446	0.943044	0.0413343	0.00989942	4.17543	0.0428909	0.0234363	1.8301	-1.90978e-05	0.00979133	-0.00195048	0.998444	0.992951	0.999777	0.987461	FALSE	FALSE	FALSE	DHDDS
ENSG00000117691	rs80090172	0.0781459	0.0159832	4.88926	-0.0356887	0.047823	-0.746267	0.0303328	0.0158863	1.90937	0.0571924	0.0785878	0.016049	4.89675	0.0147451	0.0284761	0.517806	-0.0240266	0.0154587	-1.55424	0.121191	0.0772365	0.0159879	4.83093	-0.0259197	0.0340684	-0.760815	-0.0255886	0.016609	-1.54064	0.124211	0.271797	0.412035	0.463269	FALSE	FALSE	FALSE	NENF
ENSG00000117697	rs1284853	0.109456	0.0107689	10.1641	0.0312356	0.0322552	0.96839	-0.0040614	0.0101471	-0.400252	0.688997	0.10863	0.0106755	10.1757	0.0187817	0.01849	1.01578	-0.00685776	0.0100563	-0.681934	0.495476	0.111203	0.0108275	10.2704	0.0464758	0.0231088	2.01117	0.0131059	0.0107981	1.21372	0.225293	0.879488	0.557012	0.807545	FALSE	FALSE	FALSE	NSL1
ENSG00000117724	rs1509869	-0.0872288	0.0194368	-4.48782	0.178359	0.08181	2.18017	-0.00602546	0.0191802	-0.31415	0.753415	-0.0881988	0.0194582	-4.53273	0.0756514	0.0481185	1.57219	0.0208196	0.0190328	1.09388	0.274492	-0.0871024	0.019432	-4.48242	0.0604377	0.0577303	1.0469	0.00233294	0.0189881	0.122863	0.902244	0.910721	0.968465	0.655657	FALSE	FALSE	FALSE	CENPF
ENSG00000117748	rs11247711	0.231447	0.0142727	16.2161	-0.0674849	0.0501347	-1.34607	0.0708691	0.0111351	6.36447	3.41024e-10	0.23087	0.0144992	15.9229	0.0502851	0.0297075	1.69267	-0.0460167	0.0118917	-3.86966	0.000126049	0.229591	0.0142112	16.1556	0.0506113	0.0360895	1.40238	-0.0751703	0.011342	-6.62763	6.21111e-11	6.08168e-08	1.34328e-08	0.00667378	TRUE	TRUE	TRUE	RPA2
ENSG00000117791	rs7556561	-0.212485	0.0186716	-11.3801	-0.0236083	0.0621978	-0.379569	-0.00782199	0.0179801	-0.435036	0.663723	-0.212044	0.0186771	-11.3532	-0.0324406	0.0375299	-0.864394	0.00164998	0.0177176	0.0931263	0.925871	-0.21335	0.0186553	-11.4364	-0.0221293	0.0449938	-0.491829	0.020748	0.017843	1.16281	0.245119	0.867575	0.577816	0.982627	FALSE	FALSE	FALSE	2002-03-01
ENSG00000117791	rs2254494	-0.067783	0.0160087	-4.23414	-0.0239019	0.0640742	-0.373035	-0.000690052	0.0154989	-0.0445227	0.964572	-0.0677852	0.0160105	-4.23379	-0.0311767	0.036995	-0.842727	-0.000905479	0.0154826	-0.0584838	0.953401	-0.0678114	0.0160063	-4.23653	-0.0137285	0.0457931	-0.299793	0.0026087	0.0153116	0.170374	0.865001	0.989634	0.954298	0.988575	FALSE	FALSE	FALSE	2002-03-01
ENSG00000117862	rs11205977	-0.101873	0.0168657	-6.04028	0.0626188	0.0426691	1.46754	0.0135022	0.0152146	0.887446	0.375003	-0.100686	0.0168704	-5.96822	0.039726	0.0250386	1.58659	0.00766414	0.0153448	0.499463	0.618136	-0.102135	0.0168223	-6.07143	0.059788	0.0299649	1.99526	-0.0294631	0.0150508	-1.95757	0.050555	0.687982	0.254035	0.871442	FALSE	FALSE	FALSE	TXNDC12
ENSG00000117862	rs11205902	0.0986904	0.0139913	7.05369	0.0832574	0.0436341	1.90808	-0.0122438	0.00959324	-1.2763	0.20368	0.0987543	0.013965	7.07157	0.0367545	0.0250099	1.4696	0.0116713	0.00995231	1.17273	0.241113	0.0986928	0.0140061	7.04644	0.048591	0.0306642	1.58462	0.0085084	0.00952844	0.892948	0.37644	0.522718	0.698876	0.623677	FALSE	FALSE	FALSE	TXNDC12
ENSG00000117862	rs10888743	0.0661332	0.0151831	4.3557	0.0616273	0.0424295	1.45246	0.0150142	0.0108551	1.38315	0.167578	0.0648352	0.0151377	4.28303	0.0649168	0.0273444	2.37404	-0.0201723	0.0105337	-1.91502	0.0564872	0.0670362	0.01518	4.41608	0.0587383	0.0311283	1.88697	-0.00508559	0.0105587	-0.481648	0.633576	0.47486	0.854988	0.328543	FALSE	FALSE	FALSE	TXNDC12
ENSG00000118197	rs10919993	-0.0478617	0.0078234	-6.11776	0.0712513	0.0316829	2.24889	0.0188953	0.00721414	2.6192	0.00899619	-0.0476119	0.00784795	-6.06679	0.0612068	0.0192824	3.17423	-0.0135509	0.00741317	-1.82795	0.067982	-0.0482748	0.00781428	-6.17777	0.0870078	0.022464	3.87322	-0.0190845	0.0072468	-2.6335	0.00859807	0.0826653	0.0837187	0.360686	FALSE	FALSE	FALSE	DDX59
ENSG00000118200	rs58397787	-0.085723	0.0171277	-5.00494	-0.0944395	0.0574211	-1.64468	-0.000238892	0.0165793	-0.014409	0.988506	-0.0860131	0.0170969	-5.03092	-0.0204925	0.0338009	-0.60627	-0.0199186	0.0164079	-1.21396	0.225766	-0.0861175	0.0171333	-5.02633	-0.0731937	0.0415627	-1.76104	0.010086	0.0170044	0.593139	0.553261	0.997339	0.817684	0.606352	FALSE	FALSE	FALSE	CAMSAP2
ENSG00000118454	rs10889868	-0.190464	0.017977	-10.5949	0.0479199	0.0435143	1.10125	-0.0129935	0.0124781	-1.04131	0.29821	-0.189941	0.0179522	-10.5804	0.0256336	0.0258022	0.993468	0.0195678	0.0133214	1.4689	0.143098	-0.190823	0.0179903	-10.607	0.0126352	0.0309317	0.408488	0.00689828	0.0118274	0.583245	0.559789	0.622164	0.819517	0.498608	FALSE	FALSE	FALSE	ANKRD13C
ENSG00000118454	rs60602940	0.123779	0.0240553	5.1456	0.0422049	0.0432886	0.974967	0.0105417	0.0167255	0.630276	0.528926	0.12464	0.0240987	5.17205	0.0314723	0.0256361	1.22765	0.00848864	0.017931	0.473405	0.636092	0.125082	0.0240709	5.19642	0.0183009	0.03082	0.593799	-0.0185384	0.0159618	-1.16142	0.246142	0.79871	0.578409	0.880243	FALSE	FALSE	FALSE	ANKRD13C
ENSG00000118473	rs1445578	-0.0666317	0.0121655	-5.4771	0.0105947	0.0394161	0.268792	0.00963013	0.0112036	0.859553	0.390591	-0.0670196	0.0121538	-5.5143	0.00562208	0.0239041	0.235193	-0.0107362	0.0115648	-0.92835	0.354765	-0.0664192	0.0121892	-5.44903	0.023266	0.027949	0.832444	-0.00816555	0.0114094	-0.715685	0.474325	0.702755	0.766054	0.725166	FALSE	FALSE	FALSE	SGIP1
ENSG00000118655	rs11552449	-0.115542	0.0137423	-8.40781	0.0246394	0.0457626	0.538418	-0.0160451	0.0132644	-1.20964	0.226698	-0.115909	0.0138238	-8.38475	0.0216305	0.0271346	0.797154	0.0104616	0.0134315	0.778883	0.436376	-0.114478	0.0137244	-8.34117	-0.00654537	0.0329493	-0.19865	0.0177163	0.0133158	1.33048	0.184207	0.548546	0.505263	0.775766	FALSE	FALSE	FALSE	DCLRE1B
ENSG00000118873	rs2004080	-0.0379706	0.00761477	-4.98644	0.0052154	0.0279065	0.186888	0.00517986	0.00659415	0.785524	0.432531	-0.0380976	0.00762584	-4.99585	0.00127533	0.0165544	0.0770385	0.00340456	0.00667019	0.510414	0.610539	-0.038065	0.00761107	-5.00126	0.032373	0.0204832	1.58047	-0.00889112	0.00657977	-1.35128	0.176866	0.732923	0.494807	0.868019	FALSE	FALSE	FALSE	RAB3GAP2
ENSG00000118873	rs2289189	-0.052682	0.0121838	-4.32394	0.0121019	0.0279547	0.432912	-0.0121482	0.0108004	-1.12479	0.261672	-0.0530203	0.0121748	-4.3549	0.00230804	0.0160643	0.143675	0.0217684	0.0113697	1.91459	0.0563236	-0.0527405	0.0121867	-4.32771	0.0228126	0.0198843	1.14727	0.00649423	0.0105805	0.613795	0.539991	0.585882	0.810241	0.328352	FALSE	FALSE	FALSE	RAB3GAP2
ENSG00000120370	rs12737862	-0.162044	0.015875	-10.2075	0.0284974	0.0472146	0.603571	-0.013833	0.0146984	-0.941124	0.346773	-0.161742	0.0159709	-10.1273	0.0144708	0.027622	0.523886	0.00390056	0.0142244	0.274217	0.784071	-0.16311	0.0158972	-10.2603	-0.00396623	0.0333968	-0.118761	0.0157705	0.0148611	1.06119	0.288879	0.665587	0.621706	0.938619	FALSE	FALSE	FALSE	GORAB
ENSG00000120942	rs17037529	0.0497509	0.0117897	4.21986	-0.0350638	0.0365176	-0.960189	-0.005803	0.0116579	-0.497774	0.618877	0.0503207	0.0117951	4.26625	-0.0273571	0.0217295	-1.25898	-0.00834019	0.0129387	-0.644592	0.519484	0.049603	0.0117899	4.20725	-0.00393923	0.0261616	-0.150573	0.0106055	0.0111024	0.955245	0.340399	0.845852	0.666318	0.822001	FALSE	FALSE	FALSE	UBIAD1
ENSG00000121310	rs481440	-0.233375	0.0144192	-16.185	0.0421903	0.0559548	0.754008	-0.0340833	0.0140903	-2.41892	0.0157705	-0.232744	0.0144082	-16.1536	-0.0306785	0.032818	-0.934809	0.0336301	0.0136884	2.45683	0.0142192	-0.233709	0.0144645	-16.1574	-0.0135111	0.0404859	-0.333723	0.0267554	0.01426	1.87625	0.0608992	0.119425	0.280849	0.155778	FALSE	FALSE	FALSE	ECHDC2
ENSG00000121454	rs7543366	0.203477	0.0324661	6.26735	0.089437	0.124587	0.717866	0.0545529	0.029751	1.83365	0.0669856	0.201838	0.032405	6.22861	0.0870185	0.0775529	1.12205	-0.0724161	0.0296352	-2.44359	0.0147334	0.204453	0.0325232	6.28637	0.108804	0.0918923	1.18404	-0.0187467	0.0305837	-0.612964	0.539952	0.295042	0.810241	0.159455	FALSE	FALSE	FALSE	LHX4
ENSG00000121481	rs72739648	0.0675606	0.0159529	4.23502	0.056916	0.0424087	1.34208	0.0329973	0.0139265	2.3694	0.018461	0.0672319	0.0159636	4.21157	0.0659251	0.0253298	2.60267	-0.0184016	0.0148542	-1.23881	0.21621	0.066878	0.0159524	4.19235	0.0386648	0.030385	1.2725	-0.0312658	0.0132899	-2.3526	0.0193717	0.132338	0.143878	0.596635	FALSE	FALSE	FALSE	RNF2
ENSG00000121766	rs12121460	-0.0724654	0.012657	-5.72533	0.0225731	0.0410636	0.549711	-0.0152539	0.0122236	-1.2479	0.213235	-0.0718281	0.0126453	-5.68024	0.00553725	0.024509	0.225927	0.0103892	0.0128487	0.808586	0.419518	-0.0723733	0.0126618	-5.7159	0.0441093	0.0291753	1.51187	0.00927729	0.011711	0.792189	0.428641	0.533715	0.73772	0.765896	FALSE	FALSE	FALSE	ZCCHC17
ENSG00000121900	rs8040	0.282725	0.0287023	9.85026	0.0301488	0.0963868	0.31279	0.016617	0.0294942	0.563399	0.573397	0.281672	0.028727	9.80513	0.00150343	0.0547423	0.0274638	0.0198158	0.0303674	0.652536	0.514381	0.283036	0.02868	9.86877	0.000644045	0.0688126	0.00935941	-0.0335037	0.028883	-1.15998	0.246338	0.823841	0.578552	0.821091	FALSE	FALSE	FALSE	TMEM54
ENSG00000121933	rs2252198	0.41742	0.0260202	16.0421	-0.070637	0.0968747	-0.729158	0.0834324	0.0232898	3.58236	0.000369015	0.417827	0.0262284	15.9303	-0.0254142	0.0582067	-0.43662	-0.053552	0.0237401	-2.25576	0.0243231	0.418229	0.0260471	16.0566	0.225607	0.0733617	3.07527	-0.0784686	0.0229952	-3.41239	0.000685905	0.00805389	0.014185	0.208651	TRUE	TRUE	FALSE	TMIGD3
ENSG00000122188	rs11240463	-0.153118	0.0154754	-9.89428	0.0996885	0.0621796	1.60323	0.0235558	0.0146608	1.60672	0.109831	-0.153738	0.0154741	-9.93518	0.0851815	0.0375144	2.27063	-0.0112128	0.014522	-0.772124	0.44293	-0.152848	0.0154471	-9.89493	0.146972	0.0444392	3.30727	-0.030115	0.0146169	-2.06029	0.0398141	0.382801	0.222435	0.778574	FALSE	FALSE	FALSE	LAX1
ENSG00000122218	rs10908774	0.0900773	0.00588861	15.2969	0.0539865	0.0240384	2.24585	0.0104253	0.00598966	1.74055	0.0824828	0.090221	0.00590442	15.2802	0.0367754	0.0153002	2.40358	-0.00860476	0.00585737	-1.46905	0.142083	0.0899158	0.00589283	15.2585	0.0410295	0.0177463	2.312	-0.00773399	0.00611776	-1.26419	0.207435	0.329688	0.535263	0.496978	FALSE	FALSE	FALSE	COPA
ENSG00000122223	rs955370	0.146649	0.0214377	6.84073	-0.00599009	0.0694901	-0.0862007	0.0389156	0.0209862	1.85434	0.0644621	0.147387	0.0214392	6.87463	0.0454204	0.0410757	1.10577	-0.00818432	0.0213976	-0.382487	0.702131	0.14701	0.0214447	6.85529	0.0469602	0.0499797	0.939586	-0.0454883	0.0206926	-2.19828	0.0288389	0.289224	0.184592	0.907904	FALSE	FALSE	FALSE	CD244
ENSG00000122224	rs509749	-0.0573982	0.0127658	-4.49623	0.0764737	0.0511565	1.4949	0.038326	0.012418	3.08634	0.00208812	-0.056837	0.0128131	-4.43583	0.0551059	0.0316982	1.73846	-0.025747	0.0122064	-2.10931	0.0351843	-0.0572916	0.0127833	-4.48174	0.170498	0.0374812	4.54889	-0.0348162	0.0126767	-2.74648	0.00613994	0.0298704	0.0671342	0.256105	TRUE	FALSE	FALSE	LY9
ENSG00000122417	rs1323033	0.0828085	0.0136477	6.06758	0.00634583	0.0510777	0.124239	0.0172758	0.0130211	1.32675	0.185008	0.0823956	0.0136642	6.03003	0.0269564	0.0295554	0.912064	-0.0104508	0.0135431	-0.771671	0.440563	0.0829675	0.0136438	6.08098	0.0227106	0.0366016	0.62048	-0.0165214	0.0124834	-1.32347	0.186701	0.498329	0.508172	0.777951	FALSE	FALSE	FALSE	ODF2L
ENSG00000122420	rs12749699	-0.595617	0.0430722	-13.8283	-0.0659747	0.112606	-0.585888	0.00858389	0.0325165	0.263986	0.792192	-0.595986	0.0430567	-13.8419	-0.0305788	0.0654468	-0.467231	-0.0152727	0.0338724	-0.450888	0.652754	-0.595611	0.0431284	-13.8102	-0.0538429	0.0798341	-0.674435	-0.00323897	0.0338648	-0.0956442	0.92386	0.929703	0.976466	0.888062	FALSE	FALSE	FALSE	PTGFR
ENSG00000122420	rs674345	-0.355441	0.0371636	-9.56421	-0.0717902	0.11124	-0.645365	0.0219004	0.0271751	0.805902	0.420824	-0.355245	0.0371553	-9.56108	-0.0151445	0.069946	-0.216517	-0.0197248	0.0270518	-0.729151	0.466038	-0.355441	0.0371628	-9.56443	-0.049764	0.0803083	-0.619663	-0.00940464	0.0278763	-0.33737	0.735919	0.725048	0.901905	0.79218	FALSE	FALSE	FALSE	PTGFR
ENSG00000122420	rs12717769	-0.190411	0.0383633	-4.96335	-0.0526275	0.112966	-0.465872	-0.00928576	0.0284852	-0.325985	0.744587	-0.190779	0.0383681	-4.97233	-0.0477325	0.0662211	-0.720805	0.0308347	0.0291359	1.05831	0.29093	-0.190264	0.0383562	-4.96045	-0.0476053	0.0818263	-0.581786	-0.00987485	0.0293289	-0.336694	0.736357	0.907339	0.901905	0.671475	FALSE	FALSE	FALSE	PTGFR
ENSG00000122420	rs2184229	-0.270476	0.0624824	-4.32884	-0.0609793	0.110405	-0.552321	0.0482472	0.0540067	0.893356	0.371797	-0.272061	0.0625	-4.35297	-0.0264039	0.0657631	-0.401501	-0.0417065	0.0544518	-0.765933	0.443834	-0.269761	0.0625066	-4.31572	-0.0503589	0.0789133	-0.638154	-0.0454862	0.0531947	-0.855089	0.392621	0.686455	0.710118	0.779303	FALSE	FALSE	FALSE	PTGFR
ENSG00000122432	rs312395	-0.0981257	0.0140293	-6.99434	0.0837143	0.0533949	1.56783	-0.00382308	0.0151406	-0.252505	0.800655	-0.0979327	0.0140037	-6.99334	0.0278633	0.0329217	0.846349	0.0238125	0.0146368	1.62689	0.104043	-0.0976526	0.0140227	-6.9639	0.0630002	0.0383715	1.64185	-0.0149981	0.0147084	-1.01969	0.308029	0.933257	0.642207	0.433881	FALSE	FALSE	FALSE	SPATA1
ENSG00000122481	rs10747468	0.194751	0.021924	8.88303	0.0277549	0.0476417	0.582576	0.0139487	0.018983	0.734798	0.463277	0.195035	0.0219237	8.8961	0.0205457	0.0277123	0.741395	-0.0114532	0.0184038	-0.622329	0.534137	0.194104	0.0219383	8.84773	0.0122019	0.0340619	0.358225	-0.0217452	0.0217555	-0.999525	0.318084	0.755193	0.650371	0.830223	FALSE	FALSE	FALSE	RWDD3
ENSG00000122481	rs1591571	0.0600091	0.0125419	4.78468	0.0289246	0.047784	0.605321	0.0014373	0.0114995	0.124988	0.90055	0.0600039	0.0125414	4.78448	0.0250774	0.028989	0.865065	-0.00770436	0.0111141	-0.693204	0.488336	0.0599741	0.0125443	4.781	0.00828346	0.0348138	0.237936	0.00116911	0.0116128	0.100674	0.919884	0.968006	0.975512	0.803796	FALSE	FALSE	FALSE	RWDD3
ENSG00000122483	rs4847245	-1.75382	0.22064	-7.94875	-0.02776	0.0445488	-0.623138	-0.00659109	0.0106641	-0.618062	0.537234	-1.75329	0.220663	-7.94554	-0.0121128	0.0268142	-0.45173	0.000533395	0.0108106	0.0493401	0.960867	-1.7549	0.220644	-7.95354	-0.0526311	0.0322698	-1.63097	0.00614983	0.0104726	0.58723	0.557236	0.804024	0.818557	0.99052	FALSE	FALSE	FALSE	CCDC18
ENSG00000122483	rs1055654	1.68382	0.220507	7.6361	-0.02776	0.0445488	-0.623138	-0.00659109	0.0106641	-0.618062	0.537234	1.68692	0.22055	7.6487	-0.0121128	0.0268142	-0.451729	0.000533393	0.0108106	0.04934	0.960867	1.68474	0.220475	7.64142	-0.0526311	0.0322698	-1.63097	0.00614983	0.0104726	0.58723	0.557236	0.804024	0.818557	0.99052	FALSE	FALSE	FALSE	CCDC18
ENSG00000123472	rs764803	0.0919943	0.0116476	7.89816	-0.0434009	0.0394757	-1.09943	0.0287843	0.0100244	2.87141	0.00424064	0.0905157	0.011593	7.8078	0.00572649	0.0237367	0.24125	-0.0307156	0.0100183	-3.06596	0.0022455	0.0911534	0.0116748	7.80767	-0.00658039	0.0280665	-0.234457	-0.0195265	0.0100241	-1.94796	0.0521743	0.0503354	0.258642	0.0481555	FALSE	FALSE	TRUE	ATPAF1
ENSG00000123472	rs1440488	-0.0653818	0.0124194	-5.26448	-0.0334379	0.0396358	-0.843631	0.00960636	0.0107314	0.895163	0.371943	-0.0648118	0.0124001	-5.22674	-0.00520851	0.0236261	-0.220456	-0.0176784	0.0105342	-1.67819	0.0941324	-0.0654499	0.0124341	-5.26373	-0.0119836	0.0282977	-0.423483	-0.00432377	0.0109034	-0.396552	0.692257	0.686532	0.882607	0.414325	FALSE	FALSE	FALSE	ATPAF1
ENSG00000123684	rs1539195	-0.131958	0.00859925	-15.3453	0.00810805	0.0316587	0.256108	-0.0180161	0.00828254	-2.17519	0.0304597	-0.130819	0.00855974	-15.2831	-0.00859512	0.0185375	-0.463661	0.0254099	0.00806182	3.15189	0.00182749	-0.132687	0.00863758	-15.3616	0.0018042	0.0226945	0.0794995	0.00966296	0.00841791	1.14791	0.251223	0.183074	0.583479	0.0420916	FALSE	FALSE	TRUE	LPGAT1
ENSG00000123685	rs2221593	-0.19087	0.0298567	-6.39287	0.0500025	0.0763044	0.655303	-0.0309271	0.0269029	-1.14958	0.250936	-0.189503	0.0298495	-6.34861	0.0496266	0.0454294	1.09239	0.0210337	0.0273129	0.770102	0.441719	-0.191472	0.029882	-6.40761	-0.00914415	0.0540756	-0.169099	0.0262648	0.0258626	1.01555	0.310102	0.574412	0.643372	0.778301	FALSE	FALSE	FALSE	BATF3
ENSG00000123685	rs12409787	-0.142455	0.0254736	-5.59225	0.0489139	0.0779095	0.62783	-0.00916197	0.0227665	-0.402432	0.687426	-0.142773	0.0254588	-5.60798	0.0555851	0.0444292	1.25109	0.0145092	0.02255	0.643424	0.520052	-0.142845	0.0255003	-5.60172	-0.00620408	0.0544689	-0.113901	-0.00183249	0.0226614	-0.0808637	0.935602	0.878621	0.980396	0.822201	FALSE	FALSE	FALSE	BATF3
ENSG00000125703	rs7540030	-0.0633955	0.009498	-6.67462	-0.048385	0.0409951	-1.18026	0.000987592	0.00952852	0.103646	0.917908	-0.0634259	0.00949134	-6.6825	-0.0214115	0.0243933	-0.877762	-0.00447914	0.00949019	-0.471976	0.639024	-0.0633253	0.00950227	-6.66422	-0.0167126	0.030188	-0.553617	0.00301893	0.00936464	0.322376	0.747604	0.972073	0.905905	0.881412	FALSE	FALSE	FALSE	ATG4C
ENSG00000125944	rs4648861	-0.0388223	0.00787226	-4.93153	-0.000828017	0.0264862	-0.0312622	-0.0203313	0.00795415	-2.55606	0.0108583	-0.0389308	0.00788746	-4.93578	-0.0200973	0.0154826	-1.29806	0.0212113	0.00815159	2.60211	0.00941749	-0.0386511	0.00788944	-4.89909	-0.010674	0.0188962	-0.564875	0.0140647	0.0077628	1.81181	0.0709689	0.09387	0.307179	0.124748	FALSE	FALSE	FALSE	HNRNPR
ENSG00000125945	rs638722	0.0831408	0.0124821	6.66081	0.0695828	0.042801	1.62573	-0.0269501	0.0121504	-2.21804	0.0267807	0.0822213	0.0125083	6.57332	0.0214439	0.025086	0.854817	0.0102042	0.0126387	0.807377	0.419562	0.0830668	0.0124824	6.65472	0.0593335	0.0305488	1.94225	0.0265815	0.011972	2.22031	0.0266282	0.168502	0.17605	0.765896	FALSE	FALSE	FALSE	ZNF436
ENSG00000126088	rs12144152	-0.0689077	0.0109714	-6.28068	0.0729816	0.0371819	1.96283	0.00177712	0.0101173	0.175651	0.860572	-0.0690706	0.0109781	-6.29167	0.0234955	0.0224406	1.04701	0.00553801	0.0106073	0.522094	0.602572	-0.0689326	0.0109723	-6.28243	0.0536716	0.0272359	1.97062	-0.00429247	0.00976523	-0.439566	0.660505	0.954305	0.866161	0.863243	FALSE	FALSE	FALSE	UROD
ENSG00000126091	rs7531165	0.0514255	0.0119568	4.30094	-0.0536385	0.0504557	-1.06308	0.00023502	0.0112398	0.0209096	0.983358	0.0513893	0.0119496	4.3005	-0.0338553	0.0288396	-1.17391	-0.0011117	0.0115933	-0.0958916	0.923694	0.0512623	0.0119512	4.28929	-0.0312837	0.0363398	-0.860867	-0.00344339	0.0116235	-0.296243	0.767328	0.995215	0.913453	0.98175	FALSE	FALSE	FALSE	ST3GAL3
ENSG00000126698	rs534121	-0.103425	0.00529291	-19.5404	-0.0352366	0.0206532	-1.70611	-0.0104271	0.00525826	-1.983	0.048029	-0.10338	0.00529728	-19.5158	-0.0317636	0.0119	-2.66921	0.00773043	0.00541417	1.42782	0.154554	-0.103737	0.00528946	-19.612	-0.0233401	0.0146599	-1.5921	0.010705	0.00523555	2.04468	0.0412826	0.246364	0.227328	0.515448	FALSE	FALSE	FALSE	DNAJC8
ENSG00000127124	rs783622	0.10579	0.018871	5.60597	0.0339894	0.0765659	0.443923	0.00380187	0.0191182	0.198862	0.842418	0.105757	0.0188416	5.61296	0.0397111	0.048435	0.819883	-0.00843437	0.0189216	-0.445753	0.656005	0.1061	0.0188743	5.62138	-0.0322043	0.055718	-0.577988	0.000907972	0.0189285	0.0479685	0.961745	0.948222	0.989583	0.890113	FALSE	FALSE	FALSE	HIVEP3
ENSG00000127125	rs2184573	0.0325407	0.00638771	5.09427	0.0237474	0.0258802	0.917591	0.00207469	0.0061532	0.337173	0.736111	0.0324811	0.00637751	5.09307	0.0230645	0.0152419	1.51323	-0.00509259	0.00601951	-0.846014	0.397884	0.0325683	0.00638956	5.09712	0.0401075	0.0190596	2.10433	-0.0015606	0.00628001	-0.248503	0.803754	0.902824	0.930156	0.753348	FALSE	FALSE	FALSE	PPCS
ENSG00000127463	rs6426678	0.0501238	0.0113024	4.4348	-0.0213186	0.0404145	-0.5275	0.00720767	0.0097748	0.737372	0.461046	0.0502263	0.011309	4.44127	-0.0260282	0.0236772	-1.0993	-0.00225592	0.00950431	-0.237357	0.812456	0.0501249	0.0112998	4.43592	-0.00333022	0.0293757	-0.113366	-0.00732081	0.0100028	-0.731874	0.464727	0.754343	0.759984	0.949196	FALSE	FALSE	FALSE	EMC1
ENSG00000127463	rs12567768	-0.0544183	0.0127544	-4.26662	-0.013445	0.0389746	-0.344967	0.000942006	0.0111359	0.0845921	0.9326	-0.0540906	0.012766	-4.23707	-0.024591	0.0232955	-1.05561	-0.00630884	0.0107661	-0.58599	0.558049	-0.0543451	0.0127593	-4.25926	-0.0113925	0.0280218	-0.406556	0.00211452	0.0114358	0.184903	0.853319	0.977646	0.950584	0.842698	FALSE	FALSE	FALSE	EMC1
ENSG00000127483	rs4654906	0.144373	0.00829018	17.415	-0.067672	0.0330635	-2.04673	0.0408588	0.00774326	5.27669	1.8666e-07	0.14265	0.00842412	16.9336	-0.0100412	0.0208448	-0.481713	-0.024392	0.00806856	-3.0231	0.00257841	0.144974	0.00825845	17.5546	0.0267821	0.0238412	1.12336	-0.043763	0.00759314	-5.76349	1.34116e-08	1.59851e-05	1.71132e-06	0.0528098	TRUE	TRUE	FALSE	HP1BP3
ENSG00000130695	rs6698557	0.106361	0.0148064	7.18346	-0.0457355	0.0441472	-1.03598	-0.0254957	0.0141705	-1.79921	0.0731823	0.105944	0.0148067	7.15516	-0.0299276	0.0261849	-1.14293	0.00121775	0.0137368	0.0886489	0.929474	0.107196	0.0148008	7.24256	-0.074052	0.0320536	-2.31026	0.0324749	0.0146407	2.21812	0.0271218	0.308696	0.177748	0.983601	FALSE	FALSE	FALSE	CEP85
ENSG00000130766	rs12154	-0.148422	0.0180854	-8.20674	0.0250524	0.0651662	0.384438	-0.0312559	0.0165508	-1.88848	0.0595814	-0.148115	0.0180644	-8.19929	-0.0210574	0.037779	-0.557383	0.0363624	0.01709	2.1277	0.0336767	-0.14944	0.0181018	-8.25553	0.0164294	0.0472187	0.347943	0.0340925	0.0166507	2.04751	0.0414061	0.277467	0.227439	0.250563	FALSE	FALSE	FALSE	SESN2
ENSG00000130768	rs2295367	-0.275307	0.0236258	-11.6528	0.0939225	0.0802105	1.17095	-0.0182175	0.0177811	-1.02455	0.307123	-0.273904	0.023574	-11.6189	0.0323025	0.04577	0.705757	-0.0196311	0.0180016	-1.09052	0.27771	-0.273657	0.0235895	-11.6008	-0.0220537	0.0568412	-0.387987	0.0346848	0.0179063	1.93702	0.0531894	0.630047	0.261641	0.659475	FALSE	FALSE	FALSE	SMPDL3B
ENSG00000130768	rs3766400	-0.167629	0.0247303	-6.7783	0.067154	0.0773976	0.86765	0.0182061	0.0191711	0.949664	0.343335	-0.168501	0.0247235	-6.81541	0.0256733	0.0490354	0.523567	-0.00293446	0.0197216	-0.148794	0.881932	-0.167246	0.0247251	-6.76422	0.0242956	0.0565827	0.429382	-0.0231679	0.0188214	-1.23093	0.219133	0.66348	0.548797	0.969874	FALSE	FALSE	FALSE	SMPDL3B
ENSG00000130770	rs568095	-0.154626	0.0102827	-15.0375	-0.0852932	0.037609	-2.26789	-0.0257507	0.00967255	-2.66225	0.00789911	-0.154522	0.0102844	-15.0249	-0.0695382	0.0218903	-3.17667	0.0207804	0.00998892	2.08035	0.0378686	-0.155379	0.0102948	-15.093	-0.0713415	0.0269439	-2.64778	0.025996	0.00970852	2.67764	0.00757551	0.0761273	0.0773928	0.264465	FALSE	FALSE	FALSE	ATP5IF1
ENSG00000130772	rs2795321	-0.0450776	0.010591	-4.25623	0.0283458	0.0384109	0.737961	-0.0178449	0.00990811	-1.80104	0.072021	-0.0451972	0.0106111	-4.25944	0.0121976	0.022936	0.531811	0.0133925	0.0103054	1.29956	0.194027	-0.0458571	0.0105832	-4.33302	-0.00206968	0.0277172	-0.0746714	0.0164113	0.0100147	1.63871	0.101759	0.307251	0.371693	0.572038	FALSE	FALSE	FALSE	MED18
ENSG00000130775	rs3766399	0.112678	0.0100116	11.2547	0.0340487	0.0303981	1.12009	-0.0149647	0.00760101	-1.96877	0.0493015	0.112975	0.0100405	11.252	0.0055172	0.0194609	0.283502	0.00860924	0.00790772	1.08871	0.276693	0.112721	0.0100026	11.2692	0.0135053	0.0222495	0.606994	0.0144545	0.00748093	1.93218	0.0540432	0.250134	0.263908	0.658203	FALSE	FALSE	FALSE	THEMIS2
ENSG00000130775	rs11247711	0.0840955	0.00951122	8.84172	0.0034779	0.0313329	0.110998	0.0224886	0.00693195	3.2442	0.00122385	0.0841432	0.00956783	8.79439	0.0209663	0.018046	1.16183	-0.0140382	0.0071494	-1.96355	0.0498619	0.082864	0.00949556	8.72661	0.0453006	0.0222712	2.03404	-0.025103	0.00699715	-3.5876	0.000352887	0.0203602	0.00841521	0.307625	TRUE	TRUE	FALSE	THEMIS2
ENSG00000131236	rs3122434	0.0692957	0.00933184	7.42572	0.0473567	0.0300298	1.57699	-0.0167688	0.00956594	-1.75297	0.0815216	0.0674141	0.00929021	7.25646	0.00414878	0.0175976	0.235758	0.0169713	0.00908764	1.86751	0.062135	0.0702242	0.00942244	7.45287	0.0188866	0.0212272	0.889738	0.0143078	0.0094757	1.50994	0.134458	0.327098	0.42892	0.346977	FALSE	FALSE	FALSE	CAP1
ENSG00000131238	rs6600313	-0.899851	0.0236677	-38.0202	0.0645412	0.0443933	1.45385	-0.0467456	0.0163264	-2.86319	0.0044661	-0.902004	0.0236857	-38.0822	0.0137478	0.0268027	0.512926	0.0222337	0.0159887	1.39059	0.165539	-0.899572	0.0236928	-37.9682	0.0412871	0.0317353	1.30098	0.0512644	0.0163254	3.14017	0.00191715	0.0520712	0.0303065	0.534341	FALSE	TRUE	FALSE	PPT1
ENSG00000131238	rs6600314	0.245515	0.0167111	14.6917	0.0637135	0.0448873	1.41941	-0.0118034	0.0116018	-1.01738	0.310462	0.245378	0.0167045	14.6893	0.0249495	0.0274487	0.908951	-0.00370299	0.0114158	-0.324375	0.746715	0.246892	0.0167323	14.7554	0.0423745	0.0322188	1.31521	0.0191728	0.0116944	1.63949	0.102211	0.632726	0.372526	0.92407	FALSE	FALSE	FALSE	PPT1
ENSG00000131238	rs7513553	-0.0943382	0.0164406	-5.73812	0.056205	0.0447054	1.25723	0.0103288	0.0124595	0.828989	0.407374	-0.0936408	0.0164273	-5.70033	0.0267401	0.0266187	1.00456	-0.0119325	0.0134923	-0.88439	0.37776	-0.094478	0.0164608	-5.73957	0.0565257	0.0326418	1.7317	-0.00839288	0.0117911	-0.711798	0.476718	0.714638	0.767657	0.741187	FALSE	FALSE	FALSE	PPT1
ENSG00000131686	rs4609454	0.0741745	0.013536	5.47978	-0.0388687	0.0458776	-0.847228	-0.0305441	0.0116112	-2.63057	0.00871286	0.0739073	0.0135579	5.45123	-0.0606784	0.027801	-2.1826	0.0196913	0.0117808	1.67147	0.0949443	0.073803	0.0135523	5.4458	-0.0419279	0.0328195	-1.27753	0.0299541	0.0117471	2.54991	0.0111215	0.081269	0.100717	0.415893	FALSE	FALSE	FALSE	CA6
ENSG00000131686	rs3765966	-0.0558026	0.0134226	-4.15737	-0.0640811	0.0452353	-1.41662	0.0261057	0.0116381	2.24313	0.0251354	-0.0549267	0.0134689	-4.07805	-0.0373099	0.0288756	-1.29209	-0.0102939	0.0117035	-0.879557	0.381116	-0.0568981	0.0134097	-4.24307	0.00279266	0.0339697	0.0822103	-0.0286552	0.0115189	-2.48768	0.0130624	0.162147	0.112165	0.743926	FALSE	FALSE	FALSE	CA6
ENSG00000131697	rs11121600	-0.073002	0.0138935	-5.25441	0.0176906	0.0437652	0.404215	0.00786056	0.012958	0.606619	0.545195	-0.0726905	0.0138783	-5.23771	0.0115602	0.0259281	0.445858	-0.00550137	0.0130835	-0.420481	0.677554	-0.0728646	0.0139126	-5.23732	0.0134229	0.0312248	0.429879	-0.00411962	0.0124743	-0.330249	0.741221	0.807291	0.904021	0.899367	FALSE	FALSE	FALSE	NPHP4
ENSG00000131697	rs2047810	-0.0509308	0.0116107	-4.38656	0.0180628	0.0437316	0.413039	0.0059622	0.0103585	0.575583	0.565801	-0.0510584	0.0115978	-4.40243	0.0158874	0.0264933	0.599675	-0.00847718	0.00994478	-0.852425	0.396511	-0.0505937	0.0116111	-4.35737	0.0122466	0.0316099	0.38743	-0.00016757	0.0105831	-0.0158337	0.987368	0.819016	0.998717	0.752775	FALSE	FALSE	FALSE	NPHP4
ENSG00000131778	rs1932978	-0.0552201	0.00888563	-6.21454	0.0119432	0.0391279	0.305235	-0.0146572	0.00882325	-1.6612	0.0972492	-0.0556491	0.00887884	-6.2676	-0.00908149	0.0222461	-0.408229	0.0107737	0.00874187	1.23243	0.218062	-0.0550816	0.00888145	-6.20187	-0.0162442	0.0269003	-0.603869	0.0176456	0.00879101	2.00723	0.0452481	0.358977	0.238877	0.59855	FALSE	FALSE	FALSE	CHD1L
ENSG00000131788	rs6670984	-0.0599244	0.0127997	-4.68172	0.0558177	0.0509011	1.09659	-0.00896842	0.0115711	-0.77507	0.439569	-0.0599698	0.0127629	-4.69877	0.0423996	0.0302077	1.4036	0.0162557	0.0113961	1.42643	0.155583	-0.0604271	0.0128136	-4.71588	0.00695157	0.0374379	0.185683	2.2551e-05	0.0117884	0.00191298	0.998475	0.739008	0.999777	0.517482	FALSE	FALSE	FALSE	PIAS3
ENSG00000131791	rs1837984	-0.113545	0.0107187	-10.5931	-0.00935567	0.0448284	-0.208699	-0.0296266	0.0105385	-2.81126	0.00505009	-0.114882	0.0107126	-10.724	-0.0537875	0.0254662	-2.11211	0.0196965	0.0105489	1.86716	0.0622901	-0.114037	0.0107089	-10.6489	-0.0525421	0.0307577	-1.70826	0.0305762	0.0104023	2.93935	0.00341638	0.0563324	0.0454094	0.347377	FALSE	TRUE	FALSE	PRKAB2
ENSG00000131791	rs612971	-0.0514902	0.00979935	-5.25445	-0.0458565	0.0447774	-1.0241	-0.00305327	0.00947084	-0.322386	0.747168	-0.0514687	0.00980257	-5.25054	-0.0439422	0.0258104	-1.7025	0.00209632	0.00962649	0.217766	0.827706	-0.0515528	0.00979262	-5.26446	-0.0440845	0.032356	-1.36248	0.00761497	0.0094352	0.807081	0.419882	0.90848	0.730708	0.955714	FALSE	FALSE	FALSE	PRKAB2
ENSG00000132196	rs2805025	0.0840753	0.0121048	6.94562	0.036871	0.0443142	0.832035	0.00713762	0.0119006	0.599771	0.549254	0.0846126	0.0120139	7.04288	0.0287081	0.0264759	1.08431	-0.0105613	0.0120633	-0.875494	0.382936	0.0844774	0.0121445	6.95604	0.0491177	0.0322952	1.5209	-0.00317426	0.0117436	-0.270297	0.786937	0.808781	0.923012	0.745166	FALSE	FALSE	FALSE	HSD17B7
ENSG00000132485	rs66461782	0.04556	0.00850172	5.35892	-0.0268059	0.0313914	-0.853923	0.0161234	0.00828568	1.94594	0.0520793	0.0454323	0.0084957	5.34768	-0.000742859	0.0186896	-0.0397472	-0.0160272	0.00860119	-1.86337	0.0633642	0.0460435	0.00851981	5.40428	-0.0143565	0.0229427	-0.625753	-0.0153347	0.00823517	-1.8621	0.0629019	0.256774	0.285751	0.35071	FALSE	FALSE	FALSE	ZRANB2
ENSG00000132681	rs2369476	0.251386	0.0326612	7.69676	0.23112	0.109412	2.11238	-0.0249536	0.0257172	-0.970305	0.332066	0.250813	0.0326409	7.68402	0.142723	0.0652581	2.18706	0.0238909	0.0257817	0.926662	0.354258	0.25143	0.0326764	7.69455	0.11072	0.0778722	1.42182	0.023328	0.0271382	0.859597	0.39028	0.653098	0.708087	0.725166	FALSE	FALSE	FALSE	ATP1A4
ENSG00000132681	rs6659346	0.228596	0.0400926	5.70171	0.162902	0.111523	1.46071	0.0631039	0.0335902	1.87864	0.0608236	0.23007	0.0401318	5.73287	0.16232	0.0642127	2.52784	-0.0194186	0.0333932	-0.581513	0.561119	0.229254	0.0400735	5.72084	0.143086	0.0774689	1.84702	-0.076578	0.0344024	-2.22595	0.0264951	0.281043	0.175624	0.843953	FALSE	FALSE	FALSE	ATP1A4
ENSG00000132681	rs881291	0.158916	0.0338271	4.69787	0.169353	0.113455	1.49269	0.0378259	0.0282842	1.33735	0.182239	0.159874	0.0338636	4.72112	0.161929	0.0641457	2.52439	-0.0178331	0.0288849	-0.617385	0.53925	0.158823	0.0338658	4.68978	0.141332	0.0796221	1.77503	-0.0304594	0.0284105	-1.07212	0.284192	0.494761	0.616925	0.833636	FALSE	FALSE	FALSE	ATP1A4
ENSG00000132694	rs61329932	-0.112297	0.022409	-5.01124	0.0414009	0.0512931	0.807144	0.0253831	0.0200673	1.2649	0.206186	-0.10936	0.0225365	-4.85255	0.0263544	0.029239	0.901344	0.00712712	0.020741	0.343625	0.731173	-0.11174	0.0223515	-4.9992	0.0058415	0.0355114	0.164496	-0.0313726	0.0200562	-1.56424	0.118203	0.526143	0.400708	0.918372	FALSE	FALSE	FALSE	ARHGEF11
ENSG00000132694	rs59668363	-0.102697	0.0241638	-4.25004	0.0548237	0.0497191	1.10267	0.0375487	0.0236875	1.58517	0.113961	-0.101825	0.0242101	-4.20589	0.0289245	0.0296516	0.975479	-0.0109408	0.0258963	-0.422485	0.673121	-0.101431	0.024138	-4.20214	0.00623322	0.03547	0.175732	-0.0384328	0.0218141	-1.76183	0.0789766	0.390652	0.325135	0.897682	FALSE	FALSE	FALSE	ARHGEF11
ENSG00000132704	rs2778009	0.141559	0.029601	4.78225	0.0115541	0.114094	0.101268	-0.0139675	0.0266608	-0.523897	0.600556	0.14065	0.0295637	4.75753	0.0062254	0.0729961	0.085284	0.000981028	0.0269235	0.0364377	0.970984	0.141402	0.0295953	4.77785	0.0529036	0.0834862	0.633681	0.0127966	0.0268784	0.476092	0.634132	0.837496	0.854994	0.992827	FALSE	FALSE	FALSE	FCRL2
ENSG00000132716	rs7512872	0.0339208	0.00589978	5.74951	-0.012319	0.0247058	-0.498627	0.00998218	0.00602069	1.65798	0.0976099	0.0338578	0.00590965	5.72924	0.00722798	0.01547	0.467225	-0.00499248	0.00598671	-0.833928	0.404974	0.0340443	0.00589446	5.77564	-0.00134871	0.018355	-0.0734793	-0.0107986	0.0060086	-1.79719	0.0727217	0.35966	0.31085	0.757855	FALSE	FALSE	FALSE	DCAF8
ENSG00000132718	rs12746592	-0.124849	0.0184826	-6.75495	0.0103286	0.0606355	0.170339	-0.0195136	0.0164719	-1.18465	0.236847	-0.12449	0.0185139	-6.72417	0.00190975	0.0360739	0.0529399	0.0134405	0.016384	0.820342	0.412414	-0.125062	0.018458	-6.77551	-0.0425736	0.0429676	-0.99083	0.0231786	0.0163429	1.41827	0.158091	0.559497	0.466306	0.761785	FALSE	FALSE	FALSE	SYT11
ENSG00000132781	rs12139364	0.0497772	0.011257	4.42188	0.0122535	0.0506514	0.241918	0.00543054	0.010889	0.498718	0.618051	0.0502141	0.011256	4.46109	0.0114077	0.0288016	0.39608	0.00946121	0.0111096	0.851629	0.394527	0.0497686	0.0112208	4.4354	-0.0110444	0.0362771	-0.304445	-0.0200519	0.0110026	-1.82246	0.0688452	0.845618	0.302086	0.751286	FALSE	FALSE	FALSE	MUTYH
ENSG00000132849	rs12021652	0.0601342	0.0135694	4.43159	0.0664805	0.0568329	1.16975	0.00491762	0.0135804	0.362112	0.717297	0.0603417	0.0135584	4.45052	0.0258517	0.0342532	0.754723	-0.000825953	0.0135991	-0.0607358	0.951628	0.060089	0.0135629	4.43038	0.0840275	0.0411141	2.04376	-0.0092434	0.013742	-0.672641	0.501579	0.892756	0.784916	0.987851	FALSE	FALSE	FALSE	PATJ
ENSG00000132879	rs1128065	0.0704526	0.0167637	4.20268	0.0203564	0.0595048	0.342097	0.00644908	0.0151107	0.426789	0.669635	0.0704082	0.0167817	4.19553	0.0750277	0.0362918	2.06734	-0.00108106	0.0151398	-0.0714054	0.943114	0.0713798	0.0167593	4.25911	0.0373407	0.0432867	0.862635	-0.0215384	0.0151197	-1.42453	0.154551	0.869639	0.460978	0.987461	FALSE	FALSE	FALSE	FBXO44
ENSG00000132881	rs717863	0.107931	0.0120268	8.97423	-0.0689472	0.0503867	-1.36836	-0.00767524	0.0124077	-0.618588	0.537305	0.10815	0.0120224	8.99573	-0.0534102	0.0291923	-1.8296	0.00515234	0.0123897	0.415855	0.678699	0.107866	0.0120474	8.95346	-0.0535945	0.035246	-1.52058	0.00553953	0.0122931	0.45062	0.652429	0.804036	0.862158	0.899367	FALSE	FALSE	FALSE	CPLANE2
ENSG00000132906	rs4233533	0.0822197	0.00898499	9.15078	0.019444	0.0340426	0.571168	0.00261627	0.0082391	0.317543	0.75091	0.0822434	0.00898456	9.15386	-0.00490387	0.0209937	-0.233588	-0.00320975	0.00854762	-0.375514	0.707293	0.0821692	0.00898359	9.14659	0.0478597	0.0245254	1.95144	-0.00149388	0.00805989	-0.185347	0.852993	0.910108	0.950584	0.908898	FALSE	FALSE	FALSE	CASP9
ENSG00000133048	rs10399931	-0.930596	0.0600829	-15.4885	-0.283661	0.195578	-1.45037	0.00524983	0.0532673	0.0985564	0.921551	-0.930675	0.0600802	-15.4905	-0.151663	0.115534	-1.31271	-0.00792124	0.0536135	-0.147747	0.882622	-0.929982	0.0600997	-15.474	-0.112799	0.138601	-0.813844	0.0129358	0.052018	0.248679	0.803918	0.973265	0.930198	0.97013	FALSE	FALSE	FALSE	CHI3L1
ENSG00000133048	rs7555556	0.321863	0.0577764	5.57085	-0.286332	0.194539	-1.47185	0.0122411	0.0509191	0.240404	0.81025	0.323394	0.0577317	5.60167	-0.15825	0.117136	-1.351	0.00508986	0.051067	0.0996701	0.920679	0.322275	0.0577351	5.58195	-0.10543	0.139725	-0.754553	-0.00877335	0.0502723	-0.174517	0.861683	0.937731	0.954077	0.980623	FALSE	FALSE	FALSE	CHI3L1
ENSG00000133055	rs10399931	-0.326615	0.0345136	-9.46336	-0.229749	0.122141	-1.88102	0.0731978	0.0330348	2.21578	0.0271568	-0.328319	0.0342779	-9.57817	-0.127628	0.071916	-1.77468	-0.116141	0.0329836	-3.52119	0.000477044	-0.325891	0.0346432	-9.40706	-0.0641552	0.0866718	-0.740208	-0.0361393	0.032264	-1.12011	0.262849	0.169946	0.595995	0.0175738	FALSE	FALSE	TRUE	MYBPH
ENSG00000133059	rs7549436	0.0769367	0.0111243	6.91609	0.0486216	0.0346366	1.40376	0.0105195	0.0115251	0.912751	0.361936	0.0762252	0.0111176	6.85629	0.0202323	0.020894	0.968327	-0.00285489	0.0114326	-0.249714	0.802931	0.0772145	0.0111249	6.94072	0.0352257	0.0249857	1.40983	-0.0126612	0.0112612	-1.12432	0.26155	0.678664	0.595248	0.945933	FALSE	FALSE	FALSE	DSTYK
ENSG00000133063	rs7555556	0.389735	0.0449945	8.66184	0.263946	0.182429	1.44684	0.0505749	0.0422483	1.19709	0.231754	0.391485	0.045047	8.6906	0.273435	0.102703	2.66238	-0.0240579	0.0425458	-0.565458	0.572267	0.391369	0.0449843	8.70012	0.319988	0.131269	2.43764	-0.0372227	0.041607	-0.894627	0.37115	0.553182	0.694207	0.85037	FALSE	FALSE	FALSE	CHIT1
ENSG00000133063	rs2244385	-0.292118	0.0571805	-5.1087	0.28802	0.181199	1.58952	0.0277439	0.0525338	0.528116	0.597475	-0.289715	0.0569933	-5.08331	0.263436	0.101744	2.58921	-0.0073614	0.0525777	-0.14001	0.888706	-0.293068	0.0573153	-5.11327	0.323188	0.134826	2.39708	-0.0289214	0.0512918	-0.56386	0.573033	0.835881	0.827607	0.971629	FALSE	FALSE	FALSE	CHIT1
ENSG00000133065	rs823080	0.092443	0.0109463	8.44515	-0.030834	0.0539281	-0.571762	0.00173488	0.011252	0.154184	0.877597	0.0923866	0.0109526	8.43513	-0.0205989	0.0305829	-0.673543	-0.00219362	0.0109923	-0.19956	0.841828	0.0925252	0.0109286	8.46634	-0.0194057	0.0379868	-0.510852	-0.000794894	0.010956	-0.0725532	0.942238	0.958909	0.982732	0.959511	FALSE	FALSE	FALSE	SLC41A1
ENSG00000134201	rs11101995	-0.181164	0.0237112	-7.64046	0.189225	0.0559316	3.38316	7.00127e-05	0.0139257	0.00502759	0.995989	-0.181233	0.0237042	-7.64559	0.121715	0.03537	3.44119	-0.00616181	0.014334	-0.429873	0.667307	-0.181138	0.023707	-7.64068	0.109204	0.0398586	2.73978	0.00222119	0.0137736	0.161264	0.871888	0.999086	0.956715	0.894352	FALSE	FALSE	FALSE	GSTM5
ENSG00000134201	rs11101989	-0.152387	0.0243819	-6.25	0.188635	0.0559275	3.37285	0.00208505	0.0146917	0.14192	0.887182	-0.152343	0.0244074	-6.24167	0.117141	0.0346295	3.3827	-0.00172036	0.0149725	-0.114901	0.908554	-0.152407	0.0243673	-6.25459	0.111676	0.0397139	2.81202	-0.00469566	0.0144876	-0.324116	0.745964	0.96335	0.905317	0.976768	FALSE	FALSE	FALSE	GSTM5
ENSG00000134202	rs4970777	-0.409836	0.0168028	-24.3909	-0.0349893	0.0657116	-0.532467	0.0640923	0.0136996	4.67841	3.77548e-06	-0.406963	0.0169918	-23.9506	0.0599894	0.0381034	1.57438	-0.0361465	0.0142152	-2.5428	0.0117074	-0.410985	0.0166946	-24.6178	0.150471	0.0467016	3.22197	-0.0801507	0.0136789	-5.85943	7.30552e-09	0.000211294	1.00235e-06	0.139483	TRUE	TRUE	FALSE	GSTM3
ENSG00000134202	rs6673666	0.17083	0.0226081	7.55612	0.0703838	0.0632208	1.1133	-0.0505608	0.0177253	-2.85247	0.00446155	0.172094	0.0226595	7.59479	0.0155852	0.0376988	0.413414	0.044319	0.0196142	2.25954	0.0244438	0.168871	0.0226246	7.46405	0.0373323	0.0453935	0.822416	0.0495806	0.0170898	2.90118	0.00380735	0.0520712	0.0485332	0.20905	FALSE	TRUE	FALSE	GSTM3
ENSG00000134215	rs17020055	0.0872077	0.0154566	5.6421	0.0284904	0.0411283	0.692721	-0.0228284	0.0142695	-1.5998	0.113926	0.0881956	0.0155208	5.68243	0.00510109	0.0236564	0.215632	0.011779	0.0150816	0.781015	0.439168	0.0880658	0.0153949	5.72045	-0.00715672	0.0288085	-0.248424	0.0285761	0.0145143	1.96882	0.050271	0.390652	0.253841	0.777035	FALSE	FALSE	FALSE	VAV3
ENSG00000134222	rs1277930	0.196129	0.0186596	10.5109	-0.060492	0.0601486	-1.00571	-0.0107519	0.017585	-0.611423	0.541522	0.196395	0.0186904	10.5078	-0.0451962	0.0347566	-1.30036	-0.00763375	0.0185469	-0.411592	0.681108	0.197543	0.0187045	10.5613	0.00192925	0.0429182	0.0449516	0.0196717	0.0170027	1.15697	0.247829	0.806253	0.579611	0.900264	FALSE	FALSE	FALSE	PSRC1
ENSG00000134242	rs17464525	0.109748	0.0163747	6.70227	0.064329	0.0493449	1.30366	0.0347342	0.0172095	2.01831	0.044109	0.112116	0.0163527	6.85609	0.0573225	0.0301006	1.90436	-0.00997298	0.0170247	-0.585796	0.558897	0.110001	0.016343	6.73076	0.0447621	0.0356656	1.25505	-0.0380651	0.0166221	-2.29004	0.0223796	0.233824	0.158559	0.842971	FALSE	FALSE	FALSE	PTPN22
ENSG00000134245	rs3128353	0.0355628	0.00835052	4.25875	0.0259812	0.0333803	0.77834	-0.00183783	0.00791791	-0.232111	0.816563	0.0353701	0.00834334	4.23932	0.0268541	0.0199937	1.34313	0.0070418	0.00816231	0.862721	0.388682	0.035351	0.00835204	4.23262	0.0173166	0.0234908	0.737168	-0.00377244	0.00792442	-0.476052	0.635363	0.938849	0.855374	0.748211	FALSE	FALSE	FALSE	WNT2B
ENSG00000134247	rs8254	-0.133501	0.0222232	-6.0073	0.10898	0.0715862	1.52235	0.0130162	0.0217658	0.598015	0.549896	-0.13272	0.0222169	-5.97381	0.10614	0.0435051	2.43971	-0.0279701	0.0217977	-1.28317	0.19966	-0.134091	0.0222357	-6.03044	0.0394008	0.0536226	0.734779	0.00497019	0.0219503	0.226429	0.820902	0.809211	0.93681	0.579936	FALSE	FALSE	FALSE	PTGFRN
ENSG00000134248	rs7526738	0.0658425	0.00886477	7.42743	-0.00609426	0.0347343	-0.175454	1.62726e-05	0.00834267	0.00195053	0.998444	0.0655869	0.00887113	7.3933	0.0020878	0.0210763	0.0990591	0.00401496	0.00840044	0.477946	0.634027	0.0661738	0.00886678	7.46311	0.000767849	0.0256857	0.0298941	-0.00530913	0.00843987	-0.629054	0.529451	0.999855	0.803401	0.87902	FALSE	FALSE	FALSE	LAMTOR5
ENSG00000134250	rs9662220	-0.0578522	0.0139841	-4.137	0.0559064	0.0496633	1.12571	-0.00552947	0.011699	-0.472643	0.63669	-0.0581663	0.0139806	-4.1605	0.0200336	0.0304148	0.65868	0.0119928	0.0113398	1.05758	0.290654	-0.0574825	0.0139736	-4.11365	0.00692778	0.0355316	0.194975	-0.00567714	0.0122979	-0.461635	0.644397	0.854644	0.857089	0.671359	FALSE	FALSE	FALSE	NOTCH2
ENSG00000134255	rs9970286	0.121606	0.0116219	10.4635	-0.0392414	0.0363367	-1.07994	0.0107253	0.00933542	1.14888	0.251431	0.122124	0.011629	10.5017	-0.018504	0.0224071	-0.825808	-0.00428771	0.00915634	-0.468278	0.640415	0.121625	0.0116122	10.474	-0.0120578	0.0262657	-0.459073	-0.0142357	0.00933879	-1.52436	0.127727	0.574751	0.41779	0.881644	FALSE	FALSE	FALSE	CEPT1
ENSG00000134255	rs1774779	0.0551392	0.0110924	4.9709	-0.0399638	0.0362909	-1.10121	0.0115684	0.00849758	1.36138	0.173651	0.0551616	0.011105	4.96725	-0.0258158	0.022358	-1.15465	0.00398094	0.0083028	0.479469	0.631631	0.054403	0.0110794	4.91027	-0.00221382	0.0266765	-0.0829877	-0.0210695	0.00868167	-2.4269	0.0154515	0.483958	0.125852	0.878023	FALSE	FALSE	FALSE	CEPT1
ENSG00000134256	rs3818446	-0.301557	0.0328521	-9.17921	0.132449	0.0916754	1.44476	-0.0649417	0.0228798	-2.83839	0.00463722	-0.298641	0.0329048	-9.0759	0.0102521	0.05703	0.179766	0.0438308	0.0237932	1.84216	0.0658878	-0.302729	0.0329387	-9.19067	0.00186602	0.0695717	0.0268215	0.0603338	0.0225453	2.67611	0.00758338	0.0534072	0.0774111	0.355522	FALSE	FALSE	FALSE	CD101
ENSG00000134256	rs2806872	0.143339	0.031128	4.60484	0.07869	0.098703	0.79724	0.0240466	0.0224944	1.069	0.285751	0.145068	0.0311537	4.65654	0.0411709	0.0551712	0.74624	0.0084223	0.0228823	0.36807	0.713456	0.141589	0.031101	4.55255	0.101856	0.0673537	1.51226	-0.0476223	0.0225539	-2.11149	0.0349854	0.610217	0.206673	0.911909	FALSE	FALSE	FALSE	CD101
ENSG00000134262	rs17464525	0.239931	0.0113828	21.0783	0.0432471	0.0324628	1.33221	0.0428901	0.0113333	3.78442	0.000164751	0.242659	0.0114088	21.2694	0.0466788	0.0198996	2.34571	-0.0307162	0.01124	-2.73276	0.00646431	0.240986	0.0113736	21.1882	0.0332886	0.0236338	1.40852	-0.0372343	0.0109601	-3.39725	0.000713741	0.00436147	0.0145717	0.0979627	TRUE	TRUE	FALSE	AP4B1
ENSG00000134262	rs1217402	0.0685646	0.00909838	7.53591	0.0494287	0.0339774	1.45475	-0.00682408	0.0080994	-0.842542	0.399696	0.0685531	0.00908717	7.54395	0.0253266	0.0196377	1.28969	0.0116501	0.00844347	1.37978	0.168292	0.0687325	0.00911066	7.54419	0.0163863	0.0233396	0.702081	0.00339	0.00836803	0.405113	0.685524	0.710126	0.878682	0.537985	FALSE	FALSE	FALSE	AP4B1
ENSG00000134369	rs6687117	0.441413	0.019474	22.6668	-0.0493531	0.0746658	-0.660987	0.00175963	0.0181368	0.0970199	0.922847	0.441019	0.019487	22.6314	-0.0585181	0.0465167	-1.258	0.00929854	0.0184887	0.502932	0.615228	0.441492	0.0194701	22.6754	-0.0432477	0.0535412	-0.807745	-0.00539391	0.0183865	-0.293363	0.769793	0.973574	0.91507	0.870033	FALSE	FALSE	FALSE	NAV1
ENSG00000134668	rs12749138	0.172918	0.0346309	4.99318	-0.0326623	0.117562	-0.27783	-0.0375047	0.0312358	-1.2007	0.230083	0.171149	0.0346201	4.94362	-0.0569737	0.0708781	-0.803826	-0.0245988	0.0319474	-0.769978	0.441401	0.174485	0.0345589	5.04891	-0.0984188	0.0849076	-1.15913	0.0702676	0.0312913	2.2456	0.0249549	0.551364	0.169015	0.778301	FALSE	FALSE	FALSE	SPOCD1
ENSG00000134697	rs2273014	0.0538274	0.0078769	6.83358	-0.0194415	0.0347967	-0.558716	0.00779432	0.00801788	0.972118	0.331652	0.0542523	0.00789527	6.87149	-0.0199289	0.0209673	-0.950477	0.00140443	0.00793633	0.176963	0.859539	0.05386	0.00785512	6.85668	0.0192465	0.0248158	0.775574	-0.012512	0.00775063	-1.61432	0.107527	0.652976	0.382612	0.96411	FALSE	FALSE	FALSE	GNL2
ENSG00000135747	rs1779964	0.0366127	0.00653442	5.60305	0.0229744	0.0285517	0.80466	-0.000330442	0.00676185	-0.0488685	0.961083	0.036657	0.00653247	5.6115	0.00824291	0.0176193	0.467834	0.00438277	0.00653106	0.671066	0.502238	0.036597	0.00652905	5.60526	0.023914	0.0212479	1.12548	-0.0033172	0.00670057	-0.495062	0.621774	0.98787	0.848656	0.812868	FALSE	FALSE	FALSE	ZNF670-ZNF695
ENSG00000135775	rs3888630	0.0450605	0.00796262	5.659	0.00747988	0.0315723	0.236913	-0.00706945	0.00789329	-0.895628	0.370852	0.0448748	0.00796016	5.63742	-0.0153295	0.0187026	-0.819646	0.00977528	0.00816158	1.19772	0.231687	0.0452731	0.00796903	5.68114	-0.0025764	0.0232768	-0.110685	0.00312482	0.00795752	0.392687	0.694629	0.68564	0.883099	0.611663	FALSE	FALSE	FALSE	COG2
ENSG00000135775	rs3736983	-0.0468731	0.00920675	-5.09116	0.0138426	0.0313335	0.441784	-0.0179689	0.00912093	-1.97008	0.0493615	-0.0470949	0.00920985	-5.11354	-0.0142795	0.0180881	-0.789445	0.0216487	0.00943976	2.29335	0.0224156	-0.0464223	0.00921558	-5.03737	-0.00132154	0.0220126	-0.0600359	0.00806308	0.00920501	0.875944	0.381179	0.250339	0.70218	0.201141	FALSE	FALSE	FALSE	COG2
ENSG00000135778	rs743198	0.281876	0.0216764	13.0038	-0.0463225	0.0450119	-1.02912	0.00137665	0.0129538	0.106273	0.916045	0.281966	0.0216784	13.0068	-0.0182144	0.0267562	-0.680754	-0.00431519	0.0129628	-0.332892	0.739966	0.28183	0.0216804	12.9993	-0.00807966	0.0320919	-0.251766	0.000163182	0.0132602	0.0123062	0.990256	0.97139	0.999777	0.921595	FALSE	FALSE	FALSE	NTPCR
ENSG00000135778	rs72759989	0.108089	0.022328	4.84094	-0.0435896	0.0449927	-0.968815	-0.00700037	0.0136245	-0.513809	0.608243	0.108133	0.0223626	4.83543	-0.019945	0.0268437	-0.743004	-0.000435663	0.0135509	-0.0321501	0.974358	0.108323	0.0223316	4.85068	-0.010099	0.0321411	-0.314207	0.00731274	0.0137697	0.531075	0.596482	0.840773	0.837672	0.993563	FALSE	FALSE	FALSE	NTPCR
ENSG00000135821	rs61805075	-0.0835318	0.0147539	-5.66169	-0.110781	0.0576737	-1.92083	0.00570279	0.0129054	0.441893	0.6588	-0.0824635	0.0147608	-5.58667	-0.0871624	0.0338128	-2.57779	0.0100501	0.0136895	0.734147	0.462964	-0.0837776	0.0147196	-5.69156	-0.053192	0.0409568	-1.29874	-0.0147435	0.0126324	-1.16712	0.243878	0.865201	0.576244	0.791562	FALSE	FALSE	FALSE	GLUL
ENSG00000135823	rs2331902	-0.124247	0.0121828	-10.1986	0.0137273	0.0300621	0.456632	-0.0139729	0.0103126	-1.35494	0.175836	-0.125311	0.0121337	-10.3275	0.00348772	0.0176592	0.197502	0.0197848	0.0107427	1.84171	0.0660229	-0.124695	0.0122271	-10.1982	0.0111239	0.0213497	0.521031	0.00645508	0.0106968	0.603458	0.546254	0.485852	0.814439	0.355916	FALSE	FALSE	FALSE	STX6
ENSG00000135823	rs2331992	-0.0494629	0.00840839	-5.88257	0.00711734	0.0309363	0.230064	0.00258081	0.00767568	0.336231	0.737261	-0.0493312	0.00841804	-5.86018	0.0108521	0.017975	0.603732	-0.00371235	0.00800009	-0.464038	0.642967	-0.0495046	0.00840213	-5.89192	0.0140064	0.021791	0.642764	-0.00332248	0.00759518	-0.437446	0.662042	0.90295	0.867673	0.883033	FALSE	FALSE	FALSE	STX6
ENSG00000135828	rs3738579	0.0894305	0.010008	8.93589	0.0414642	0.0382191	1.08491	-0.0172178	0.00985053	-1.74791	0.0807917	0.089246	0.0100237	8.90351	-0.00626919	0.0241018	-0.260113	0.010623	0.010165	1.04506	0.296168	0.0895734	0.010011	8.94747	0.0244242	0.0281467	0.867747	0.014833	0.00933699	1.58862	0.112475	0.325719	0.390857	0.67665	FALSE	FALSE	FALSE	RNASEL
ENSG00000135828	rs1048254	0.0551685	0.0102388	5.38818	0.0365235	0.0384145	0.950774	0.00212682	0.00970719	0.219097	0.826968	0.0551574	0.0102413	5.38579	0.00403061	0.0229676	0.175491	-0.0014514	0.00958254	-0.151463	0.879851	0.0551588	0.0102432	5.38491	0.0350261	0.028052	1.24861	0.00191301	0.00983498	0.194511	0.845921	0.942073	0.947585	0.969436	FALSE	FALSE	FALSE	RNASEL
ENSG00000135845	rs9425316	0.050829	0.0112931	4.50089	0.0618207	0.04435	1.39393	-0.0340823	0.00998653	-3.41283	0.000700176	0.0507244	0.0112167	4.52223	-0.059343	0.0257335	-2.30606	0.0470879	0.00994399	4.73531	2.65808e-06	0.049955	0.0113663	4.39502	0.0144201	0.0306023	0.47121	0.018513	0.00992463	1.86536	0.0633874	0.0134148	0.286613	0.000300152	TRUE	FALSE	TRUE	PIGC
ENSG00000135845	rs61806089	0.0661588	0.0144291	4.58509	0.0537162	0.0428426	1.2538	-0.0539882	0.0127513	-4.23394	2.63307e-05	0.067525	0.014446	4.67429	-0.0345171	0.0246479	-1.40041	0.055112	0.0128017	4.30506	1.90177e-05	0.0650621	0.0145409	4.47443	0.0156356	0.0300004	0.521181	0.0374849	0.0125128	2.99573	0.00282698	0.00102746	0.0396399	0.0015262	TRUE	TRUE	TRUE	PIGC
ENSG00000135862	rs10797823	0.456956	0.0270818	16.8732	-0.0541488	0.0968477	-0.559113	0.0338149	0.0229538	1.47318	0.141039	0.457102	0.0271221	16.8535	-0.0560429	0.0574399	-0.975677	-0.0149136	0.0231605	-0.643922	0.52013	0.456014	0.0270481	16.8594	0.0405136	0.0725497	0.558425	-0.0458389	0.0230481	-1.98884	0.0469918	0.432308	0.243548	0.822201	FALSE	FALSE	FALSE	LAMC1
ENSG00000135862	rs12049523	0.216828	0.0382154	5.67384	-0.00873916	0.0956562	-0.0913601	-0.0479233	0.0309684	-1.54749	0.122018	0.214638	0.0382372	5.61333	-0.0712072	0.0558397	-1.27521	0.0308538	0.0325924	0.946659	0.344013	0.216711	0.0380984	5.68819	-0.0284467	0.067768	-0.419766	0.0687812	0.0317677	2.16513	0.0306168	0.403033	0.191505	0.716808	FALSE	FALSE	FALSE	LAMC1
ENSG00000136634	rs1518111	-0.309845	0.0314674	-9.84653	-0.0124855	0.104598	-0.119366	-0.0301097	0.0308395	-0.976336	0.329049	-0.310904	0.0314764	-9.87736	-0.000939421	0.0629282	-0.0149285	-0.00681044	0.0297373	-0.22902	0.81886	-0.309895	0.0314109	-9.86584	-0.0821258	0.0756733	-1.08527	0.0511969	0.031785	1.61073	0.107564	0.650753	0.382614	0.951288	FALSE	FALSE	FALSE	IL10
ENSG00000136634	rs11583398	-0.216398	0.0372632	-5.80728	0.00593939	0.105128	0.0564967	-0.0613364	0.0331836	-1.8484	0.0658317	-0.215745	0.0373086	-5.78271	-0.0316381	0.0622627	-0.508139	0.0609102	0.0324412	1.87756	0.0626758	-0.217138	0.0372481	-5.82951	-0.0624566	0.0743862	-0.839626	0.0447057	0.0359944	1.24202	0.215025	0.292789	0.543669	0.348577	FALSE	FALSE	FALSE	IL10
ENSG00000137936	rs884869	-0.0641555	0.0149007	-4.30553	0.0497431	0.0479958	1.0364	0.00128235	0.0140147	0.0915005	0.927168	-0.0647036	0.0148929	-4.34461	0.0454664	0.028665	1.58613	0.00821833	0.0144138	0.570171	0.569014	-0.063854	0.0149062	-4.28372	0.0211256	0.034716	0.608524	-0.00598424	0.0138602	-0.431758	0.666145	0.975403	0.869667	0.8486	FALSE	FALSE	FALSE	BCAR3
ENSG00000137944	rs2765527	0.212005	0.00954027	22.2221	0.00934612	0.0377104	0.247839	0.0406876	0.00940437	4.32645	1.76946e-05	0.210896	0.00958985	21.9916	0.0605373	0.0232806	2.60034	-0.0291887	0.00915296	-3.18899	0.00152724	0.210552	0.00956912	22.0033	0.0636506	0.0277952	2.28999	-0.0374049	0.00938834	-3.98419	7.34972e-05	0.00074271	0.00249937	0.0376496	TRUE	TRUE	TRUE	KYAT3
ENSG00000137944	rs6428494	-0.0469638	0.00887257	-5.29315	0.0341314	0.0382008	0.893473	0.00626579	0.00880304	0.711775	0.476845	-0.0471712	0.00887382	-5.31577	0.0332274	0.0231548	1.43501	-0.000348698	0.00873272	-0.03993	0.968152	-0.0467702	0.00887913	-5.26743	0.0349524	0.0276779	1.26283	-0.00720425	0.00867383	-0.830572	0.406508	0.764351	0.719486	0.992047	FALSE	FALSE	FALSE	KYAT3
ENSG00000137947	rs4655888	0.038528	0.00668834	5.76047	0.0140357	0.0271574	0.516828	-0.00200127	0.00647986	-0.308846	0.758048	0.0385989	0.00666686	5.78966	-0.0096925	0.0153749	-0.630412	0.00753379	0.00625589	1.20427	0.228694	0.0390531	0.00668411	5.84267	0.0276802	0.0189444	1.46112	-0.0048895	0.00650338	-0.751841	0.453846	0.912809	0.753774	0.608832	FALSE	FALSE	FALSE	GTF2B
ENSG00000137955	rs7513363	-0.0504934	0.00911035	-5.54242	-0.0192733	0.0362277	-0.532003	-0.00998434	0.00905742	-1.10234	0.270965	-0.0507869	0.00912133	-5.56793	0.00136033	0.0221269	0.0614784	-0.00148188	0.00896964	-0.165211	0.86884	-0.0501953	0.00909193	-5.52087	-0.0506087	0.0263747	-1.91883	0.0173645	0.00886943	1.95779	0.0507344	0.595917	0.25457	0.968245	FALSE	FALSE	FALSE	RABGGTB
ENSG00000137962	rs6541374	-0.098944	0.0214368	-4.61562	-0.0348783	0.0773549	-0.450886	-0.0228676	0.0192024	-1.19087	0.235938	-0.0978916	0.0214202	-4.57005	-0.0416637	0.047906	-0.869697	0.0133811	0.0199827	0.669636	0.504748	-0.100332	0.0214653	-4.67416	-0.0264017	0.0559276	-0.47207	0.0282667	0.0189806	1.48924	0.137644	0.558241	0.432869	0.814645	FALSE	FALSE	FALSE	ARHGAP29
ENSG00000137968	rs2347218	0.156035	0.0113926	13.6962	-0.0176564	0.0441256	-0.400138	-0.0434864	0.0114955	-3.78292	0.000166291	0.155716	0.0114477	13.6024	-0.0617913	0.027954	-2.21046	0.0321302	0.0109208	2.94211	0.00340584	0.156148	0.0113917	13.7072	-0.0726378	0.0330184	-2.19992	0.0418447	0.011584	3.61228	0.000320966	0.00437233	0.00784583	0.0644785	TRUE	TRUE	FALSE	SLC44A5
ENSG00000137968	rs5745532	0.0649188	0.0125542	5.17109	-0.0335324	0.0449146	-0.746581	-0.015126	0.0113867	-1.32839	0.185853	0.0649229	0.0125911	5.15626	-0.0286713	0.0264507	-1.08395	0.000712187	0.0115267	0.061786	0.951007	0.0653916	0.0125458	5.21221	-0.0478795	0.0322712	-1.48366	0.0223633	0.0113762	1.9658	0.0497723	0.49989	0.252993	0.987851	FALSE	FALSE	FALSE	SLC44A5
ENSG00000137996	rs6667554	0.0346868	0.00824225	4.20841	-0.0332608	0.0310544	-1.07105	0.0120007	0.00866617	1.38478	0.167065	0.0343272	0.0082574	4.15714	0.000953635	0.0197346	0.0483229	-0.0135874	0.00870455	-1.56096	0.118831	0.0350693	0.00824549	4.25316	-0.0191176	0.0227171	-0.84155	-0.00804883	0.0084285	-0.954953	0.342263	0.473827	0.667507	0.459479	FALSE	FALSE	FALSE	RTCA
ENSG00000142224	rs72756948	0.124999	0.0195726	6.38643	-0.0542532	0.0713137	-0.760768	0.0301179	0.0183777	1.63883	0.101596	0.122903	0.0195924	6.27299	-0.0195521	0.0395641	-0.494189	-0.0450909	0.0182526	-2.47038	0.0138099	0.125838	0.0195755	6.42832	0.0305965	0.050299	0.608293	-0.0187477	0.0184422	-1.01657	0.309588	0.367332	0.643145	0.152653	FALSE	FALSE	FALSE	IL19
ENSG00000142224	rs1518110	-0.178183	0.0208766	-8.53502	-0.0121461	0.0686654	-0.176888	-0.0350865	0.019999	-1.75441	0.0800174	-0.1783	0.0208939	-8.53357	-0.0494882	0.0405153	-1.22147	0.0362871	0.0191313	1.89674	0.0581554	-0.178621	0.0208725	-8.5577	0.00516067	0.0493373	0.1046	0.030456	0.0206642	1.47385	0.142225	0.324134	0.439744	0.333962	FALSE	FALSE	FALSE	IL19
ENSG00000142224	rs3024495	-0.110522	0.0232383	-4.75602	-0.0191621	0.0691992	-0.276911	-0.00589663	0.0201558	-0.292552	0.770777	-0.11075	0.0232262	-4.76831	-0.0356943	0.0403603	-0.88439	0.0110621	0.0206962	0.534498	0.593333	-0.110906	0.0232245	-4.7754	0.0184969	0.048789	0.37912	-0.00554731	0.0208721	-0.265777	0.791407	0.918096	0.925072	0.858873	FALSE	FALSE	FALSE	IL19
ENSG00000142583	rs12742380	-0.282553	0.0382867	-7.37991	-0.0508158	0.0963057	-0.527651	0.0558759	0.0325804	1.71502	0.0878877	-0.279576	0.038284	-7.30267	0.0105802	0.0572889	0.184682	-0.00265325	0.0323755	-0.0819525	0.934688	-0.281332	0.0382764	-7.35	0.0480053	0.0681161	0.704757	-0.0911833	0.03354	-2.71864	0.00725938	0.340658	0.0750038	0.985637	FALSE	FALSE	FALSE	SLC2A5
ENSG00000142583	rs2505972	-0.133069	0.0289857	-4.59085	-0.0300574	0.0959927	-0.313122	0.0123587	0.0273085	0.452557	0.651	-0.13315	0.0289725	-4.59574	0.0212286	0.0626144	0.339038	-0.0108411	0.0259812	-0.417265	0.67678	-0.132781	0.0290077	-4.57745	0.0463989	0.0705876	0.657324	-0.0163833	0.0276966	-0.591528	0.555923	0.861324	0.818269	0.899367	FALSE	FALSE	FALSE	SLC2A5
ENSG00000142599	rs301805	-0.166457	0.0104193	-15.9758	-0.0163342	0.0419828	-0.38907	0.00367248	0.0100831	0.36422	0.715954	-0.16682	0.0104057	-16.0315	-0.014023	0.0263559	-0.532065	-0.0135418	0.0100231	-1.35106	0.176935	-0.166695	0.0104225	-15.9938	0.0137845	0.0299089	0.460882	0.00393872	0.0101273	0.388921	0.697952	0.892371	0.885145	0.549752	FALSE	FALSE	FALSE	RERE
ENSG00000142606	rs745367	-0.243771	0.021514	-11.3308	0.189502	0.0748377	2.53217	0.0127492	0.0178824	0.712946	0.475947	-0.243482	0.02149	-11.33	0.159	0.0447339	3.55435	-0.0141467	0.0183345	-0.771591	0.44179	-0.243701	0.0215248	-11.3219	0.110886	0.054679	2.02795	-0.00921661	0.0183246	-0.502963	0.615273	0.763526	0.845463	0.778301	FALSE	FALSE	FALSE	MMEL1
ENSG00000142632	rs221063	0.396585	0.0164272	24.1419	0.0142322	0.0584934	0.243312	0.0495155	0.0153185	3.2324	0.00127308	0.391208	0.0164038	23.8487	0.0349255	0.0337798	1.03392	-0.0200362	0.015123	-1.32488	0.185544	0.398485	0.0164354	24.2456	0.108898	0.0412635	2.63909	-0.060757	0.0157694	-3.85285	0.00012665	0.0209448	0.00382047	0.560366	TRUE	TRUE	FALSE	ARHGEF19
ENSG00000142632	rs6656611	-0.0678128	0.0144763	-4.68439	0.0699795	0.0591148	1.18379	-0.0154712	0.0141247	-1.09533	0.273567	-0.0675042	0.0144887	-4.6591	0.0179185	0.0349535	0.512639	0.0153564	0.0143384	1.071	0.284603	-0.0684181	0.0144832	-4.72395	0.0680584	0.0419198	1.62354	0.0134164	0.0141447	0.948513	0.343003	0.598648	0.667667	0.664674	FALSE	FALSE	FALSE	ARHGEF19
ENSG00000142634	rs2092323	-0.048602	0.00886278	-5.48384	0.0271702	0.0317414	0.855985	-0.00856182	0.00842876	-1.01579	0.310128	-0.048934	0.00886106	-5.52236	0.0165027	0.0189165	0.872397	0.00342502	0.00809222	0.423248	0.672199	-0.0487666	0.0088556	-5.50687	5.59171e-05	0.0226056	0.00247359	0.00799036	0.00863348	0.925508	0.354897	0.632625	0.678933	0.897109	FALSE	FALSE	FALSE	EFHD2
ENSG00000142655	rs597438	-0.136213	0.0105597	-12.8993	0.10907	0.0442813	2.46312	-0.010941	0.0103774	-1.05431	0.292035	-0.135731	0.0105666	-12.8453	0.0317418	0.0246094	1.28983	-0.00402012	0.0104278	-0.385519	0.700162	-0.135943	0.0105501	-12.8854	0.058226	0.03086	1.88678	0.0106664	0.0102273	1.04293	0.297176	0.616398	0.630209	0.906781	FALSE	FALSE	FALSE	PEX14
ENSG00000142669	rs11247880	-0.0631789	0.0126208	-5.00593	0.0374483	0.0377718	0.991437	-0.0298921	0.0112884	-2.64804	0.00845727	-0.0645662	0.0126018	-5.12358	0.0069903	0.0220218	0.317426	0.0359012	0.0116825	3.07308	0.00220755	-0.0633436	0.0126817	-4.99488	0.024651	0.0268247	0.918967	0.0208887	0.0115086	1.81505	0.0702881	0.0798186	0.306237	0.0477539	FALSE	FALSE	TRUE	SH3BGRL3
ENSG00000142675	rs10902741	0.101189	0.0230777	4.38473	0.0360887	0.0606045	0.595479	0.0343476	0.0224961	1.52682	0.127357	0.101688	0.0230726	4.40728	0.0355955	0.0338552	1.0514	-0.038272	0.0233886	-1.63635	0.102734	0.100978	0.0230604	4.37883	0.0567224	0.0418293	1.35604	-0.0363344	0.022497	-1.61507	0.106707	0.412167	0.380968	0.431747	FALSE	FALSE	FALSE	CNKSR1
ENSG00000142676	rs3820033	-0.0506176	0.00975851	-5.18702	-0.0285215	0.0301143	-0.947107	-0.00319138	0.00908595	-0.351243	0.727364	-0.0505859	0.00973168	-5.19807	-0.0292522	0.0174812	-1.67335	0.00657951	0.00922933	0.712892	0.479828	-0.0507947	0.00975951	-5.20464	7.34795e-06	0.0214653	0.000342318	0.00586469	0.00908247	0.645716	0.518789	0.897618	0.796307	0.799176	FALSE	FALSE	FALSE	RPL11
ENSG00000142684	rs12145714	0.178222	0.0133636	13.3364	-0.023221	0.0482945	-0.480822	-0.0159888	0.0120394	-1.32804	0.184405	0.177972	0.0133416	13.3396	-0.0402401	0.0277334	-1.45096	0.0186269	0.012425	1.49914	0.134993	0.178532	0.0133786	13.3446	-0.0323592	0.0339181	-0.954039	0.00867592	0.0122977	0.705489	0.481253	0.497717	0.770787	0.484467	FALSE	FALSE	FALSE	ZNF593
ENSG00000142684	rs2232648	-0.0725713	0.0126774	-5.72444	-0.0393889	0.0484728	-0.812598	0.00204065	0.0117427	0.17378	0.862543	-0.0729069	0.0126983	-5.74149	-0.036676	0.0282279	-1.29928	0.00543812	0.0119598	0.454701	0.650489	-0.0728353	0.0126704	-5.74847	-0.0252707	0.0338602	-0.746326	-0.00723824	0.0116194	-0.622946	0.534846	0.955087	0.806934	0.886493	FALSE	FALSE	FALSE	ZNF593
ENSG00000142694	rs522468	-0.182913	0.0227572	-8.03758	0.0107233	0.0739619	0.144984	-0.0150587	0.019693	-0.764672	0.444834	-0.184523	0.0226819	-8.13523	0.0171429	0.0446085	0.384297	0.0340274	0.0198051	1.71811	0.086076	-0.180355	0.0227462	-7.92901	-0.00358257	0.0535077	-0.0669543	-0.00722324	0.0202747	-0.356269	0.72221	0.742166	0.895917	0.396238	FALSE	FALSE	FALSE	EVA1B
ENSG00000142694	rs491603	0.24176	0.0359106	6.73225	0.00925828	0.0739383	0.125216	-0.0139931	0.0236364	-0.592012	0.554421	0.240028	0.0358062	6.70355	0.0354521	0.043678	0.81167	0.00727553	0.0245234	0.296677	0.766744	0.241961	0.0357555	6.76709	-0.0160499	0.053444	-0.300313	0.0193835	0.0233192	0.831226	0.406674	0.812013	0.719486	0.932042	FALSE	FALSE	FALSE	EVA1B
ENSG00000142694	rs614235	-0.188479	0.0457281	-4.12173	-0.00978318	0.0740061	-0.132194	0.056756	0.0306606	1.85111	0.064652	-0.18801	0.0456497	-4.11854	0.0431665	0.0430546	1.0026	-0.0627176	0.0320911	-1.95436	0.0509602	-0.190563	0.0457717	-4.16333	0.000807365	0.0528873	0.0152657	-0.0342429	0.0310586	-1.10253	0.271578	0.289663	0.604709	0.311358	FALSE	FALSE	FALSE	EVA1B
ENSG00000142733	rs1138294	0.10387	0.0217508	4.77547	-0.0403858	0.0825542	-0.489203	0.01789	0.0197692	0.904943	0.36602	0.10492	0.0217549	4.82284	0.0106507	0.0476874	0.223344	-0.0233916	0.0202246	-1.15659	0.247904	0.103723	0.0217874	4.76066	-0.0490697	0.0605598	-0.810267	-0.00683291	0.0201231	-0.339556	0.734455	0.682289	0.901174	0.630005	FALSE	FALSE	FALSE	MAP3K6
ENSG00000142733	rs113957970	-0.191897	0.040296	-4.76217	-0.0192037	0.0803188	-0.239094	-0.0412652	0.0351249	-1.17481	0.240405	-0.181485	0.0400784	-4.52825	-0.0102615	0.0473398	-0.216764	0.0632871	0.0386211	1.63866	0.101576	-0.196705	0.041254	-4.76815	-0.0596564	0.0571665	-1.04355	0.0365449	0.0348179	1.0496	0.29409	0.563746	0.627419	0.429888	FALSE	FALSE	FALSE	MAP3K6
ENSG00000142751	rs3929859	-0.0427347	0.00920982	-4.64012	0.0452907	0.026245	1.72569	0.00628866	0.0084	0.74865	0.454723	-0.0424249	0.00920879	-4.607	0.0186623	0.0150782	1.23769	-0.0141667	0.00879621	-1.61054	0.108178	-0.0429793	0.00920355	-4.66987	0.0376494	0.0186314	2.02075	0.00324589	0.00863992	0.375685	0.707259	0.749798	0.890618	0.442492	FALSE	FALSE	FALSE	GPN2
ENSG00000142794	rs6687836	0.558668	0.0193253	28.9087	0.0333016	0.063746	0.522411	0.0304198	0.0160697	1.89299	0.058635	0.558524	0.0193835	28.8144	0.018468	0.0407398	0.453316	-0.00235071	0.0160187	-0.146748	0.883554	0.557302	0.019243	28.9612	0.0741802	0.0464834	1.59584	-0.0448659	0.0165858	-2.70508	0.0070543	0.275572	0.0736001	0.97013	FALSE	FALSE	FALSE	NBPF3
ENSG00000142794	rs12738545	0.403465	0.0233615	17.2705	0.0530707	0.0631452	0.840454	-0.0010417	0.0183642	-0.0567248	0.955001	0.403552	0.0233133	17.31	0.0121166	0.0381176	0.317875	0.00695341	0.0190627	0.364765	0.715884	0.402908	0.023372	17.239	0.0401884	0.0451202	0.890695	-0.00603683	0.0185342	-0.325712	0.745575	0.985634	0.905103	0.912694	FALSE	FALSE	FALSE	NBPF3
ENSG00000142798	rs6675669	-0.133204	0.0256722	-5.18864	0.0961585	0.0640024	1.50242	0.00398653	0.0246149	0.161956	0.871387	-0.134138	0.0256015	-5.23946	0.0470052	0.0374135	1.25637	0.00624953	0.025248	0.247525	0.804522	-0.132408	0.0256499	-5.16212	0.0407656	0.045381	0.898296	-0.0117185	0.0245059	-0.478192	0.632658	0.957367	0.854709	0.946322	FALSE	FALSE	FALSE	HSPG2
ENSG00000142798	rs68065177	0.088395	0.0186368	4.74305	0.0722851	0.0654312	1.10475	0.0286234	0.0174261	1.64256	0.100795	0.0874927	0.0186216	4.69844	0.0568894	0.0373466	1.52328	-0.0299388	0.0173038	-1.73019	0.0839139	0.0891086	0.0186732	4.77201	0.0506815	0.0462739	1.09525	-0.0208925	0.0176886	-1.18113	0.237992	0.366213	0.56911	0.393318	FALSE	FALSE	FALSE	HSPG2
ENSG00000142856	rs2474469	-0.105523	0.0150771	-6.99895	-0.00325139	0.0562804	-0.0577712	-0.0722108	0.0142753	-5.05844	5.29529e-07	-0.106611	0.0150545	-7.08164	-0.0568366	0.03383	-1.68006	0.0748248	0.0140672	5.3191	1.35533e-07	-0.10685	0.0151872	-7.03556	-0.0555087	0.0403626	-1.37525	0.0551603	0.0144796	3.80951	0.000150371	3.88321e-05	0.00436077	2.50639e-05	TRUE	TRUE	TRUE	ITGB3BP
ENSG00000142864	rs72678564	0.0305948	0.00725351	4.21793	0.0170371	0.0197818	0.861252	-0.00719027	0.00698778	-1.02898	0.307722	0.031222	0.00732042	4.26505	0.00610949	0.0113448	0.538529	-0.00535166	0.0069961	-0.764949	0.447877	0.031801	0.00724983	4.38645	0.00516356	0.0138204	0.373617	0.0154111	0.00696909	2.21135	0.0277866	0.630871	0.179863	0.781178	FALSE	FALSE	FALSE	SERBP1
ENSG00000142867	rs11161581	0.0571572	0.00997769	5.7285	0.0910812	0.0303482	3.00121	-0.0121206	0.0102769	-1.17941	0.239495	0.0562339	0.00994957	5.6519	0.0608831	0.0178155	3.41743	0.0111787	0.0103471	1.08037	0.280438	0.0572124	0.00998622	5.72913	0.0448217	0.0216619	2.06915	0.0116497	0.0103154	1.12935	0.260114	0.562526	0.593111	0.660583	FALSE	FALSE	FALSE	BCL10
ENSG00000142867	rs817417	0.0465065	0.0100206	4.64108	0.0928567	0.0322571	2.87864	-0.00346436	0.0102764	-0.337117	0.736141	0.0468335	0.010009	4.67915	0.0622001	0.0176704	3.52002	0.00972452	0.00923985	1.05245	0.292757	0.0457779	0.0100179	4.5696	0.0502824	0.0215722	2.33089	-0.00718543	0.0101655	-0.706845	0.480989	0.902824	0.770736	0.673171	FALSE	FALSE	FALSE	BCL10
ENSG00000142867	rs6668948	0.0359241	0.00822795	4.3661	0.0905013	0.0304991	2.96734	-0.0034261	0.0082496	-0.415305	0.677984	0.0360104	0.00821944	4.38113	0.0621602	0.0182275	3.41024	0.00301446	0.00836919	0.360185	0.719018	0.0360134	0.00823161	4.37501	0.0475929	0.0219054	2.17266	0.00155314	0.00801635	0.193746	0.846376	0.872957	0.947676	0.914509	FALSE	FALSE	FALSE	BCL10
ENSG00000142892	rs1377733	-0.0530374	0.0114283	-4.64087	0.0193135	0.0431918	0.447158	0.00658132	0.0114724	0.573666	0.567347	-0.0531317	0.0114235	-4.6511	0.0331418	0.025842	1.28248	-0.00795113	0.0113874	-0.698241	0.488371	-0.0529497	0.0114289	-4.63297	0.0165924	0.0312525	0.530915	-0.00610895	0.0111656	-0.547122	0.58433	0.820483	0.832079	0.803796	FALSE	FALSE	FALSE	PIGK
ENSG00000142892	rs1253224	0.0679324	0.0157159	4.32251	0.0151182	0.0435606	0.347062	0.0130656	0.0159121	0.821111	0.412038	0.0678734	0.0157525	4.30874	0.0300642	0.0254079	1.18326	-0.00606574	0.0169989	-0.356831	0.721336	0.0686825	0.0157091	4.37213	0.0119834	0.0305255	0.39257	-0.0164832	0.015538	-1.06083	0.289057	0.718063	0.621774	0.915346	FALSE	FALSE	FALSE	PIGK
ENSG00000142937	rs11809931	-0.089427	0.0106797	-8.37352	-0.0137284	0.0330534	-0.415341	0.00616818	0.010047	0.613935	0.539532	-0.0895237	0.0106755	-8.3859	-0.0171141	0.019946	-0.858025	-0.0106223	0.0104016	-1.02123	0.307651	-0.0894668	0.0106851	-8.37308	0.0133418	0.023848	0.559452	-0.00261125	0.00979641	-0.266552	0.789873	0.805667	0.924367	0.685579	FALSE	FALSE	FALSE	RPS8
ENSG00000142961	rs764803	0.251659	0.013628	18.4663	0.027147	0.0508348	0.534024	0.0473464	0.012971	3.65016	0.000277803	0.249306	0.0136097	18.3183	0.0586534	0.0306901	1.91115	-0.0407526	0.0130976	-3.11146	0.00194251	0.251363	0.013699	18.349	0.0746333	0.0361347	2.06542	-0.0385977	0.0129803	-2.97357	0.00303767	0.00651611	0.0419094	0.0438699	TRUE	TRUE	TRUE	MOB3C
ENSG00000143033	rs2785610	0.0520554	0.00908306	5.73104	-0.049741	0.0309099	-1.60923	0.0227784	0.00857891	2.65516	0.00833187	0.0514703	0.00911004	5.64984	-0.00511471	0.0179761	-0.284528	-0.0139882	0.008872	-1.57667	0.118293	0.0523917	0.00908118	5.76927	-0.0222374	0.0220816	-1.00706	-0.0197218	0.00845872	-2.33154	0.0201916	0.0791381	0.147478	0.458788	FALSE	FALSE	FALSE	MTF2
ENSG00000143036	rs3860341	0.140706	0.0125738	11.1905	-0.0459006	0.0526272	-0.872185	0.0294521	0.01155	2.54998	0.0109341	0.140459	0.0126052	11.1429	0.02005	0.0305905	0.65543	-0.0275078	0.011768	-2.33752	0.0198163	0.14076	0.0125837	11.1859	0.0132476	0.0379857	0.348753	-0.0219841	0.0115847	-1.89769	0.0581043	0.0942709	0.274597	0.18952	FALSE	FALSE	FALSE	SLC44A3
ENSG00000143036	rs1265168	0.0768751	0.0167297	4.59513	-0.0271779	0.052387	-0.518791	0.0175808	0.0161408	1.08922	0.277126	0.0778411	0.0167269	4.65364	0.00707965	0.0300694	0.235444	-0.0139913	0.0158331	-0.883676	0.378947	0.0746398	0.0167452	4.45738	0.00671591	0.0370224	0.181401	-0.0391265	0.017871	-2.18938	0.0288161	0.601895	0.184592	0.742189	FALSE	FALSE	FALSE	SLC44A3
ENSG00000143067	rs12144094	-0.227351	0.0253894	-8.95457	-0.067115	0.0687951	-0.975578	0.0195532	0.0228843	0.854439	0.393485	-0.227207	0.0254208	-8.93782	0.0266714	0.0409977	0.650558	-0.016335	0.0238523	-0.684841	0.493729	-0.22755	0.0253949	-8.96043	-0.0598133	0.0490844	-1.21858	-0.0169992	0.0233184	-0.729005	0.466273	0.705376	0.760893	0.805546	FALSE	FALSE	FALSE	ZNF697
ENSG00000143093	rs3754444	0.0500801	0.00870852	5.7507	0.0318219	0.0280854	1.13304	-0.0105194	0.00858033	-1.22599	0.221497	0.0501769	0.00871221	5.75938	-0.00436426	0.0163813	-0.266417	0.00696517	0.00912732	0.763113	0.450539	0.0497678	0.00872111	5.70659	0.0438905	0.0201047	2.1831	0.0100104	0.00837789	1.19486	0.232352	0.542996	0.563118	0.783119	FALSE	FALSE	FALSE	STRIP1
ENSG00000143110	rs1419291	0.0575772	0.0135076	4.26256	0.0460069	0.0506249	0.90878	-0.00146733	0.0127783	-0.11483	0.908582	0.0574073	0.0135115	4.24877	0.0316994	0.0302972	1.04628	0.00307401	0.0128164	0.239849	0.810507	0.0574409	0.0135213	4.24817	0.05466	0.036723	1.48844	-0.00172775	0.0131371	-0.131517	0.895378	0.969972	0.965682	0.948665	FALSE	FALSE	FALSE	C1orf162
ENSG00000143126	rs579947	0.100465	0.0129748	7.74305	-0.0262792	0.0541161	-0.485607	-0.051314	0.0126438	-4.05844	5.58521e-05	0.0984011	0.0129854	7.57783	-0.0657342	0.034142	-1.92532	0.0458762	0.0128036	3.58306	0.000376979	0.1006	0.0130192	7.72702	-0.0596417	0.039261	-1.51911	0.0483906	0.0130345	3.71251	0.000221187	0.00185586	0.00589216	0.0152223	TRUE	TRUE	TRUE	CELSR2
ENSG00000143147	rs11809243	-0.0507495	0.00981453	-5.17086	0.0342541	0.0321593	1.06514	0.0159673	0.0105614	1.51186	0.131372	-0.0513659	0.00979753	-5.24274	0.0296406	0.0191604	1.54698	-0.0089946	0.0099246	-0.906294	0.364902	-0.0508335	0.00982224	-5.17535	0.0102704	0.0228895	0.448694	-0.0136889	0.0102978	-1.3293	0.185142	0.417813	0.506212	0.732445	FALSE	FALSE	FALSE	GPR161
ENSG00000143147	rs11558511	0.04239	0.00838575	5.05501	0.0341953	0.0321648	1.06313	0.0115112	0.00769981	1.495	0.135646	0.0426014	0.00839251	5.07613	0.0319771	0.0193363	1.65373	-0.00983477	0.00808865	-1.21587	0.224306	0.0426941	0.00837914	5.09529	0.0118482	0.0229425	0.516431	-0.0118684	0.00786661	-1.50871	0.132092	0.424501	0.424025	0.604593	FALSE	FALSE	FALSE	GPR161
ENSG00000143149	rs4147592	-0.0485166	0.00981364	-4.94379	0.000778859	0.0421046	0.0184982	-0.00319341	0.0101364	-0.315044	0.752936	-0.0485731	0.00981119	-4.95078	0.0090648	0.0253419	0.357701	0.00225685	0.00986405	0.228796	0.81921	-0.0485917	0.00980198	-4.95733	-0.0156246	0.0311873	-0.500993	0.00565343	0.0101399	0.557543	0.577307	0.910721	0.830115	0.951315	FALSE	FALSE	FALSE	ALDH9A1
ENSG00000143153	rs12568473	0.191879	0.0246461	7.78534	-0.106652	0.0701702	-1.5199	-0.0276295	0.0222679	-1.24078	0.215107	0.191519	0.0247371	7.74218	-0.0870824	0.0408341	-2.13259	0.00595264	0.0233753	0.254655	0.799162	0.189852	0.0246494	7.70209	-0.107568	0.05097	-2.11043	0.0279845	0.022256	1.25739	0.208966	0.535982	0.53743	0.944649	FALSE	FALSE	FALSE	ATP1B1
ENSG00000143153	rs12039443	0.100628	0.018249	5.51414	-0.142626	0.0720756	-1.97884	0.0271161	0.0168292	1.61125	0.110369	0.101727	0.0182982	5.55938	-0.0646952	0.0421957	-1.53322	-0.0278619	0.0168817	-1.65042	0.101356	0.0990123	0.0182012	5.43988	-0.0791755	0.0514543	-1.53875	-0.0218532	0.0167238	-1.30671	0.194812	0.38405	0.517984	0.429814	FALSE	FALSE	FALSE	ATP1B1
ENSG00000143155	rs2072776	0.0854886	0.00663469	12.8851	0.037042	0.0255724	1.44852	-0.00668721	0.00632316	-1.05757	0.291613	0.0856319	0.00663006	12.9157	0.00891083	0.0155962	0.571344	0.00656677	0.00631194	1.04037	0.298504	0.0854054	0.00663855	12.8651	0.0258405	0.0183737	1.40639	0.00438886	0.00644694	0.680766	0.497257	0.616057	0.781982	0.678104	FALSE	FALSE	FALSE	TIPRL
ENSG00000143156	rs10919095	-0.153869	0.0182721	-8.42097	0.0537123	0.0485298	1.10679	0.0140727	0.0112822	1.24733	0.21251	-0.153533	0.018275	-8.40127	0.0456487	0.030172	1.51295	-0.0149185	0.0110104	-1.35494	0.175705	-0.154454	0.0182833	-8.44778	0.053536	0.0358002	1.49541	-0.01502	0.0113553	-1.32274	0.186159	0.53326	0.507344	0.547899	FALSE	FALSE	FALSE	NME7
ENSG00000143156	rs1949426	-0.0935807	0.0182158	-5.13733	0.0751228	0.0487081	1.54231	-0.0122768	0.0114807	-1.06934	0.285638	-0.0934558	0.0182185	-5.12972	0.0249917	0.0300061	0.832888	0.00428349	0.0115247	0.371678	0.71023	-0.0937237	0.0182183	-5.14447	0.0248284	0.0353218	0.702918	0.0148118	0.0112312	1.31881	0.188288	0.610203	0.510677	0.910441	FALSE	FALSE	FALSE	NME7
ENSG00000143164	rs11582396	0.0491206	0.00786375	6.24646	-0.0149514	0.0321116	-0.465606	-0.00493603	0.00768605	-0.642206	0.521126	0.0490662	0.00786507	6.23849	0.00205701	0.0188785	0.10896	-0.000702162	0.00807974	-0.0869041	0.930753	0.0489941	0.00786759	6.22734	-0.0022461	0.0229096	-0.0980422	0.00563477	0.00755508	0.745826	0.457196	0.792032	0.755285	0.984369	FALSE	FALSE	FALSE	DCAF6
ENSG00000143178	rs2280990	0.0850293	0.0140212	6.06434	-0.0563232	0.0534929	-1.05291	-0.0165445	0.0136339	-1.21348	0.225633	0.0849097	0.0140241	6.05455	-0.0402348	0.0309806	-1.29871	0.0137117	0.0136146	1.00713	0.315127	0.0852035	0.0140365	6.07014	-0.041813	0.0380302	-1.09947	0.0116913	0.0138895	0.841738	0.400111	0.547728	0.714236	0.691017	FALSE	FALSE	FALSE	TBX19
ENSG00000143183	rs4233408	0.0989039	0.00939699	10.5251	-0.044298	0.0268694	-1.64864	0.0157287	0.00911822	1.72497	0.0852028	0.0983476	0.00939387	10.4693	-0.0305021	0.0156668	-1.94693	-0.00956205	0.00883427	-1.08238	0.279482	0.0991682	0.00940256	10.5469	0.000269306	0.0189449	0.0142152	-0.0167761	0.00950963	-1.76412	0.078349	0.335035	0.324111	0.660391	FALSE	FALSE	FALSE	TMCO1
ENSG00000143184	rs1040508	0.204705	0.0119199	17.1734	-0.0507228	0.0464937	-1.09096	-0.0711302	0.0113759	-6.25268	1.00965e-09	0.20543	0.0121946	16.8459	-0.0735937	0.0281429	-2.615	0.0426344	0.0113427	3.75874	0.000192935	0.204612	0.0119772	17.0835	-0.144562	0.0336835	-4.29177	0.0661401	0.0113959	5.80386	1.29758e-08	1.63077e-07	1.67243e-06	0.00931125	TRUE	TRUE	TRUE	XCL1
ENSG00000143185	rs11580138	-0.269442	0.024098	-11.1811	-0.0813334	0.0639565	-1.2717	0.0886471	0.0214235	4.13784	3.9413e-05	-0.268419	0.0243351	-11.0301	-0.0200181	0.0375671	-0.532862	-0.0572377	0.0210364	-2.72089	0.00664656	-0.272295	0.02406	-11.3173	0.0113557	0.0455761	0.249159	-0.0923186	0.0225243	-4.09863	4.76108e-05	0.00139697	0.00176603	0.0994256	TRUE	TRUE	FALSE	XCL2
ENSG00000143195	rs2837	0.154722	0.00982343	15.7503	0.0258662	0.0391746	0.660279	-0.0268728	0.00956604	-2.80919	0.00507741	0.154441	0.0098639	15.6572	1.35057e-05	0.0242498	0.000556944	0.0172023	0.00965312	1.78204	0.0751765	0.154491	0.00980675	15.7535	-0.00999564	0.0286581	-0.34879	0.030611	0.00978349	3.12884	0.00181665	0.0563862	0.0291812	0.376866	FALSE	TRUE	FALSE	ILDR2
ENSG00000143198	rs4147592	-0.286862	0.0102179	-28.0745	0.0456963	0.0419561	1.08915	-0.0376209	0.0102066	-3.68592	0.000242223	-0.286537	0.0101959	-28.1031	-0.0501614	0.0252019	-1.99038	0.0504742	0.00985579	5.12127	4.11105e-07	-0.288299	0.0102517	-28.1221	-0.0349353	0.0314265	-1.11165	0.0231495	0.0103037	2.24672	0.0249047	0.00579881	0.168854	6.47617e-05	TRUE	FALSE	TRUE	MGST3
ENSG00000143207	rs2502841	0.0420678	0.00874454	4.81075	-0.0133706	0.0261093	-0.512101	0.0114846	0.00845998	1.35753	0.176664	0.04215	0.00875353	4.81521	-0.00372176	0.0153711	-0.242127	-0.0105003	0.00870112	-1.20678	0.228084	0.0418222	0.00873517	4.7878	0.00687463	0.0185324	0.370953	-0.0104361	0.00858311	-1.21589	0.22611	0.486967	0.557628	0.608497	FALSE	FALSE	FALSE	COP1
ENSG00000143224	rs7517289	-0.0653156	0.0108582	-6.01533	0.0338491	0.0468236	0.722907	0.00992056	0.0109201	0.908467	0.364726	-0.0655179	0.010846	-6.04074	0.016644	0.027933	0.595854	-0.00700071	0.01133	-0.617892	0.536711	-0.0654563	0.0108613	-6.02655	0.0290846	0.0331683	0.876879	-0.0042311	0.0106281	-0.398107	0.69173	0.681591	0.882557	0.83143	FALSE	FALSE	FALSE	PPOX
ENSG00000143228	rs10917725	-0.066496	0.0134872	-4.9303	0.0503119	0.0586693	0.857551	0.00621122	0.0129119	0.481046	0.630717	-0.0666338	0.0134935	-4.93822	0.0407548	0.0365502	1.11504	-0.00483542	0.0130024	-0.371888	0.710186	-0.0664631	0.013486	-4.92829	-0.0438408	0.042963	-1.02043	-0.0028273	0.0126674	-0.223195	0.823396	0.851121	0.93783	0.910441	FALSE	FALSE	FALSE	NUF2
ENSG00000143248	rs6695491	-0.0538678	0.0079661	-6.76213	0.0462011	0.0279757	1.65147	0.0196133	0.00856274	2.29053	0.0222058	-0.0529974	0.00798151	-6.64003	0.0339682	0.0162991	2.08405	-0.00367335	0.00832493	-0.441246	0.659054	-0.0547168	0.00797095	-6.86452	0.0406855	0.0197774	2.05718	-0.0226617	0.00826806	-2.74088	0.00624675	0.149913	0.0679195	0.891025	FALSE	FALSE	FALSE	RGS5
ENSG00000143252	rs57270150	-0.440229	0.0194154	-22.6742	0.0242915	0.0290106	0.837331	-0.0450573	0.0136545	-3.29982	0.00106216	-0.444824	0.0192999	-23.048	0.0154825	0.0170118	0.910107	0.0379448	0.0155686	2.43726	0.0150074	-0.442961	0.0193951	-22.8388	-0.00383185	0.0207402	-0.184755	0.0360486	0.0131994	2.73107	0.00676613	0.0183897	0.0717075	0.160515	TRUE	FALSE	FALSE	SDHC
ENSG00000143297	rs12039997	0.55993	0.0361498	15.4891	0.0348473	0.0983236	0.354415	-0.050228	0.029014	-1.73117	0.0853798	0.558898	0.0363046	15.3947	0.00940957	0.0584949	0.160861	0.0224698	0.0303434	0.740516	0.46071	0.556756	0.0360794	15.4314	-0.00382053	0.0699141	-0.0546461	0.0646546	0.0307193	2.10469	0.0363122	0.335381	0.210923	0.790896	FALSE	FALSE	FALSE	FCRL5
ENSG00000143303	rs11264542	0.0506657	0.0100391	5.04684	0.0156336	0.0344906	0.453272	0.00935891	0.00964695	0.970142	0.332144	0.0508088	0.0100726	5.04426	0.0162475	0.0199068	0.816178	-0.00114963	0.0095991	-0.119765	0.904701	0.049534	0.0100607	4.92353	0.0303554	0.0244213	1.24299	-0.0149475	0.00983703	-1.51952	0.128912	0.65313	0.420371	0.975413	FALSE	FALSE	FALSE	RRNAD1
ENSG00000143314	rs11264542	-0.0469048	0.0105215	-4.45801	-0.0343518	0.0375177	-0.915614	0.00311927	0.0103566	0.301186	0.763487	-0.0469971	0.0105611	-4.45004	-0.0264438	0.0215365	-1.22786	0.000807175	0.0102588	0.0786813	0.937341	-0.0472797	0.0105439	-4.48407	-0.00813857	0.0265532	-0.3065	-0.00537772	0.0105904	-0.50779	0.612118	0.915402	0.843661	0.986499	FALSE	FALSE	FALSE	MRPL24
ENSG00000143315	rs6669066	0.0816142	0.0128238	6.3643	-0.0459209	0.046619	-0.985025	-0.0043589	0.0109963	-0.396397	0.692212	0.0814014	0.0128217	6.3487	-0.0472412	0.0284254	-1.66193	-0.00479261	0.0113765	-0.421273	0.674749	0.0812903	0.0128189	6.34146	-0.022148	0.0333359	-0.66439	0.010616	0.0110803	0.958093	0.338158	0.880814	0.664153	0.898643	FALSE	FALSE	FALSE	PIGM
ENSG00000143318	rs2369476	0.154086	0.0214739	7.17551	0.145689	0.0740314	1.96793	-0.0172926	0.0173265	-0.998047	0.31841	0.15398	0.0214335	7.1841	0.0835881	0.0441562	1.89301	0.0323096	0.0173846	1.85852	0.0633806	0.153692	0.0214904	7.15167	0.0818625	0.0527547	1.55176	0.00648468	0.0182365	0.355587	0.722209	0.639729	0.895917	0.35071	FALSE	FALSE	FALSE	CASQ1
ENSG00000143318	rs6659346	0.13352	0.0263331	5.07042	0.108956	0.0756138	1.44096	0.0321229	0.0228415	1.40634	0.16026	0.134135	0.0263637	5.08787	0.107585	0.0434992	2.47326	-0.0157268	0.0225849	-0.696344	0.487019	0.13411	0.0263523	5.0891	0.0934959	0.0526547	1.77564	-0.0292858	0.0233673	-1.25328	0.21033	0.463174	0.538918	0.803617	FALSE	FALSE	FALSE	CASQ1
ENSG00000143318	rs881291	0.101076	0.0222828	4.53606	0.115295	0.076776	1.5017	0.0167143	0.0191306	0.873694	0.383133	0.101395	0.0223066	4.5455	0.102905	0.0434152	2.37026	0.000512314	0.019486	0.0262914	0.979126	0.100924	0.0222941	4.52694	0.0962435	0.0538579	1.78699	-0.0169803	0.019148	-0.886792	0.375441	0.695813	0.697934	0.994192	FALSE	FALSE	FALSE	CASQ1
ENSG00000143319	rs11264543	-0.0571189	0.0072	-7.93318	0.0280378	0.0249483	1.12384	0.00393131	0.00697506	0.563624	0.573239	-0.0570815	0.00724112	-7.88297	0.010133	0.0145188	0.697921	-0.00103086	0.00700482	-0.147165	0.883035	-0.0573471	0.00721466	-7.94869	0.0344024	0.0179275	1.91897	-0.00256088	0.00705569	-0.362952	0.717515	0.823841	0.894191	0.97013	FALSE	FALSE	FALSE	ISG20L2
ENSG00000143322	rs45628232	0.160507	0.0207369	7.74019	0.026445	0.0544024	0.486101	0.0348896	0.0182424	1.91256	0.0565346	0.164078	0.0207703	7.89966	0.0104202	0.0323142	0.322466	-0.00942135	0.0188209	-0.50058	0.616753	0.160402	0.0206386	7.77197	0.0286542	0.0388179	0.738168	-0.046531	0.0183678	-2.53329	0.0115878	0.269877	0.103286	0.870935	FALSE	FALSE	FALSE	ABL2
ENSG00000143322	rs11581507	0.1084	0.0142458	7.60929	0.0357213	0.055852	0.63957	-0.000420168	0.0125338	-0.0335227	0.973268	0.10839	0.0142459	7.60847	0.00368225	0.0347505	0.105962	0.00367993	0.0131904	0.278986	0.780297	0.108396	0.0142466	7.6086	0.0164476	0.0402923	0.408206	0.000177932	0.0125619	0.0141644	0.988709	0.991766	0.999281	0.937551	FALSE	FALSE	FALSE	ABL2
ENSG00000143322	rs7531676	-0.112027	0.0179456	-6.24259	0.0413648	0.0537696	0.769298	-0.0556524	0.0156729	-3.55087	0.00044028	-0.10935	0.0180391	-6.06183	-0.0147654	0.0331104	-0.445944	0.0353168	0.0155693	2.26837	0.0243994	-0.115465	0.0179567	-6.43018	-0.00214364	0.0386997	-0.0553916	0.0545812	0.0161254	3.38479	0.000784571	0.00925532	0.0156669	0.208871	TRUE	TRUE	FALSE	ABL2
ENSG00000143344	rs2254972	0.137315	0.0210436	6.52526	0.0338073	0.0836575	0.404116	0.0138054	0.0199505	0.691984	0.489416	0.138314	0.0210119	6.58266	-0.00396268	0.0517669	-0.0765485	0.0167971	0.0197032	0.852506	0.394594	0.136686	0.0210043	6.50752	0.0298796	0.0629774	0.474449	-0.0340066	0.0199146	-1.70762	0.0879986	0.773273	0.343212	0.751286	FALSE	FALSE	FALSE	RGL1
ENSG00000143353	rs4846540	-0.118661	0.01296	-9.15597	0.00183807	0.0496451	0.0370242	-0.00346722	0.0117367	-0.295416	0.767878	-0.11853	0.0129571	-9.14788	0.00956173	0.0310615	0.307833	-0.00077097	0.0119932	-0.0642839	0.9488	-0.118802	0.0129584	-9.16793	-0.00853676	0.0367702	-0.232165	0.00549329	0.0115612	0.47515	0.636203	0.916998	0.85573	0.987461	FALSE	FALSE	FALSE	LYPLAL1
ENSG00000143369	rs34629240	0.177437	0.0228035	7.7811	0.0681254	0.0552541	1.23295	-0.0175872	0.0243338	-0.722748	0.4701	0.178261	0.0228175	7.81249	0.0240777	0.0324191	0.7427	0.0201622	0.0234219	0.860828	0.390543	0.177392	0.0228206	7.77336	0.0243769	0.0392268	0.621435	0.0110843	0.0235355	0.470963	0.638713	0.760176	0.856074	0.748923	FALSE	FALSE	FALSE	ECM1
ENSG00000143376	rs1970568	-0.0492759	0.00959945	-5.1332	-0.0131191	0.0329513	-0.398136	0.00544664	0.00860495	0.632965	0.52703	-0.0490759	0.00960187	-5.11107	-0.0174304	0.0193564	-0.900498	-0.00349846	0.00885716	-0.394986	0.694315	-0.0494574	0.0095729	-5.1664	0.00275733	0.0235162	0.117252	-0.00993887	0.00855767	-1.1614	0.245759	0.797105	0.578404	0.904285	FALSE	FALSE	FALSE	SNX27
ENSG00000143382	rs3087960	-0.464228	0.0463836	-10.0085	0.0109527	0.0847769	0.129195	0.0344632	0.0210158	1.63987	0.101466	-0.463203	0.0462413	-10.0171	0.0873096	0.0534944	1.63213	-0.0497165	0.0215061	-2.31175	0.0210097	-0.462209	0.0464257	-9.95588	-0.0457006	0.0616703	-0.741047	-0.0117361	0.0212659	-0.551874	0.581808	0.366979	0.831722	0.194218	FALSE	FALSE	FALSE	ADAMTSL4
ENSG00000143382	rs11204671	0.367201	0.0483895	7.58843	0.0163142	0.0844374	0.193211	0.0350756	0.0214138	1.63799	0.101804	0.370132	0.0482117	7.67723	0.0858017	0.0531328	1.61485	-0.05162	0.0219738	-2.34916	0.0190449	0.368708	0.0484676	7.60732	-0.0448676	0.0614255	-0.730439	-0.0140177	0.0212479	-0.659723	0.510152	0.367578	0.790819	0.184566	FALSE	FALSE	FALSE	ADAMTSL4
ENSG00000143382	rs1694379	0.0974582	0.0241218	4.04025	-0.0165173	0.086254	-0.191496	0.043394	0.0193199	2.24608	0.025102	0.100077	0.0240788	4.15622	0.0645929	0.0508377	1.27057	-0.0416093	0.0204534	-2.03434	0.042202	0.0970479	0.0241823	4.01319	-0.0226536	0.0621376	-0.364572	-0.0364364	0.0196691	-1.85247	0.0649814	0.162147	0.291139	0.281347	FALSE	FALSE	FALSE	ADAMTSL4
ENSG00000143384	rs12410006	-0.0559045	0.00972196	-5.75033	0.02813	0.0341335	0.824118	-0.00666685	0.00931576	-0.715653	0.47435	-0.0556421	0.00971726	-5.72611	0.019682	0.0199837	0.984905	0.00967266	0.00917634	1.05409	0.292256	-0.0560794	0.00972176	-5.76845	-0.00386387	0.0247987	-0.155809	0.00208937	0.00971589	0.215047	0.829952	0.762742	0.941196	0.672492	FALSE	FALSE	FALSE	MCL1
ENSG00000143387	rs11204737	0.301375	0.0221121	13.6294	-0.0112437	0.0582535	-0.193014	-0.00183326	0.0134675	-0.136125	0.892059	0.300788	0.0221218	13.5969	0.0171328	0.0353502	0.484659	-0.0127517	0.0136353	-0.935195	0.350215	0.30131	0.0221064	13.63	-0.00765021	0.0414975	-0.184353	0.00395392	0.0134837	0.293238	0.769847	0.965023	0.91507	0.721926	FALSE	FALSE	FALSE	CTSK
ENSG00000143387	rs12409208	-0.126991	0.0223132	-5.6913	-0.0136684	0.0578488	-0.236277	0.00138429	0.013227	0.104656	0.916684	-0.125839	0.0223315	-5.63502	0.0132216	0.0341348	0.387335	-0.0121147	0.0137317	-0.88224	0.37778	-0.12721	0.0223005	-5.70435	-0.00697339	0.0409033	-0.170485	0.00442674	0.0135314	0.327146	0.743674	0.971583	0.904839	0.741187	FALSE	FALSE	FALSE	CTSK
ENSG00000143401	rs11585955	0.07467	0.0136217	5.48168	0.105921	0.0423855	2.499	-0.00715622	0.0127882	-0.559598	0.576212	0.0743662	0.0136136	5.46263	0.0509584	0.0251033	2.02995	0.00773785	0.0135603	0.570626	0.568588	0.0746481	0.0136095	5.48499	0.0537157	0.0301139	1.78375	0.0116053	0.0128585	0.902535	0.367284	0.825256	0.689728	0.848163	FALSE	FALSE	FALSE	ANP32E
ENSG00000143409	rs539118	0.0696382	0.0135284	5.14756	0.0221223	0.0388169	0.569916	0.000730202	0.0125102	0.0583686	0.953587	0.0695695	0.0135418	5.13739	-0.00020925	0.0234092	-0.00893881	0.000663664	0.0126162	0.0526041	0.958181	0.069519	0.0135222	5.14109	0.0347152	0.0276587	1.25513	0.00285415	0.0124048	0.230084	0.818249	0.985341	0.935645	0.990312	FALSE	FALSE	FALSE	MINDY1
ENSG00000143412	rs4971041	-0.0525739	0.0104802	-5.01649	0.0466518	0.0438799	1.06317	-0.0293309	0.011002	-2.66596	0.00782495	-0.0540804	0.0105086	-5.14632	-0.0201204	0.0276567	-0.727506	0.0159932	0.0108558	1.47323	0.140979	-0.0521364	0.0104752	-4.97711	-0.012656	0.0317234	-0.398949	0.0300782	0.0107808	2.78997	0.00542806	0.075756	0.0617305	0.494607	FALSE	FALSE	FALSE	ANXA9
ENSG00000143418	rs4970987	0.0427303	0.0062021	6.88965	0.0313195	0.0239504	1.30768	-0.0040865	0.00588425	-0.69448	0.488828	0.0425436	0.00619144	6.87136	0.004557	0.0147087	0.309817	0.00824818	0.00612882	1.3458	0.178973	0.0425788	0.00620856	6.85809	0.0157853	0.0171693	0.919391	0.000826974	0.00605791	0.136511	0.891594	0.772808	0.964035	0.552018	FALSE	FALSE	FALSE	CERS2
ENSG00000143434	rs41305062	0.0797652	0.0171981	4.63803	-0.0848554	0.0620472	-1.36759	0.0186949	0.0163791	1.14139	0.254548	0.0795967	0.0172143	4.62388	-0.0223943	0.0379264	-0.590466	-0.00883748	0.0165609	-0.533634	0.594805	0.0799747	0.017207	4.64781	-0.0522908	0.0440465	-1.18717	-0.0212036	0.0160514	-1.32098	0.186763	0.578434	0.508231	0.859266	FALSE	FALSE	FALSE	SEMA6C
ENSG00000143436	rs3748612	0.0443251	0.00837014	5.29562	-0.0285068	0.0322803	-0.883101	0.00499658	0.00835615	0.597953	0.551025	0.0443745	0.00836884	5.30235	-0.0226614	0.0189295	-1.19715	-0.00120862	0.0082354	-0.146759	0.884	0.0443959	0.00836424	5.30782	-0.0279541	0.0227397	-1.22931	-0.00438316	0.00841736	-0.520729	0.602591	0.809765	0.840243	0.97013	FALSE	FALSE	FALSE	MRPL9
ENSG00000143442	rs2479385	0.128905	0.010241	12.5871	-0.0326803	0.0320284	-1.02036	-0.000289863	0.0104869	-0.0276405	0.977994	0.128991	0.0102238	12.6167	-0.0119565	0.0188324	-0.63489	0.00339835	0.0100746	0.33732	0.735926	0.12877	0.0102386	12.5768	-0.0319662	0.0228169	-1.40099	-0.00236093	0.0107275	-0.220082	0.826436	0.993646	0.939139	0.920656	FALSE	FALSE	FALSE	POGZ
ENSG00000143452	rs10888398	0.134758	0.0245838	5.48158	-0.0889517	0.0943714	-0.942571	0.0362764	0.0230508	1.57376	0.115819	0.135602	0.0246052	5.51112	-0.0263337	0.0582999	-0.451693	-0.0187249	0.0240032	-0.780101	0.43548	0.134857	0.024604	5.48109	-0.0153133	0.0677744	-0.225945	-0.0319723	0.0235985	-1.35485	0.175841	0.393673	0.493779	0.77507	FALSE	FALSE	FALSE	HORMAD1
ENSG00000143457	rs72702556	0.167404	0.0223664	7.48461	-0.112434	0.0871597	-1.28998	0.00655354	0.02136	0.306814	0.759034	0.167248	0.0223689	7.4768	-0.0716319	0.0551838	-1.29806	0.00836419	0.0216794	0.385812	0.69967	0.167269	0.0223659	7.47872	-0.0711864	0.0628155	-1.13326	-0.0158947	0.0215344	-0.738108	0.460725	0.913189	0.757491	0.906781	FALSE	FALSE	FALSE	GOLPH3L
ENSG00000143458	rs7554936	0.0897323	0.00991591	9.04932	0.0400565	0.038089	1.05166	0.0173047	0.00919871	1.88121	0.0612534	0.0897139	0.00993113	9.0336	0.0629359	0.0231012	2.72435	-0.0196212	0.00953354	-2.05812	0.0399017	0.0898634	0.0099337	9.04631	0.0369151	0.0270105	1.3667	-0.0109883	0.0089635	-1.2259	0.223287	0.282124	0.553769	0.272271	FALSE	FALSE	FALSE	GABPB2
ENSG00000143498	rs2936033	-0.111394	0.011957	-9.31624	-0.0850672	0.0463103	-1.8369	0.00186122	0.0125942	0.147784	0.882539	-0.111914	0.0119477	-9.36703	-0.0220845	0.0273157	-0.80849	-0.0106404	0.0132397	-0.803675	0.422193	-0.111105	0.0119354	-9.30879	-0.0488362	0.033253	-1.46862	0.00619303	0.0120207	0.515195	0.606507	0.961181	0.841868	0.767682	FALSE	FALSE	FALSE	TAF1A
ENSG00000143514	rs28370088	-0.0458481	0.0104081	-4.40504	0.0228584	0.0257302	0.888388	-0.00344808	0.010389	-0.331896	0.739976	-0.0459421	0.0104007	-4.41722	0.010551	0.0147364	0.715981	0.0060827	0.0115666	0.525885	0.599061	-0.0458636	0.0104142	-4.40393	0.014044	0.0181203	0.775043	0.00197059	0.00996263	0.197798	0.843238	0.904378	0.946908	0.861113	FALSE	FALSE	FALSE	TP53BP2
ENSG00000143515	rs1194587	-0.0645875	0.0128982	-5.00749	0.173146	0.0504201	3.43406	0.0130023	0.0116143	1.11951	0.263943	-0.0644472	0.0129118	-4.99134	0.0756166	0.0316879	2.38629	-0.00749436	0.0119471	-0.627296	0.530718	-0.0647901	0.0128944	-5.02468	0.175477	0.0372479	4.71106	-0.013992	0.0118996	-1.17583	0.24054	0.588231	0.572736	0.82849	FALSE	FALSE	FALSE	ATP8B2
ENSG00000143537	rs7366138	-0.135226	0.0186286	-7.25908	0.121394	0.0700966	1.7318	-0.0174047	0.0169231	-1.02846	0.304197	-0.138143	0.0186857	-7.39301	0.0940964	0.042257	2.22676	-0.012667	0.0166293	-0.761726	0.446309	-0.135244	0.0185012	-7.30999	0.027245	0.0497857	0.547245	0.039833	0.0174646	2.28079	0.0230897	0.627778	0.161085	0.780706	FALSE	FALSE	FALSE	ADAM15
ENSG00000143537	rs10908453	0.0799861	0.0181563	4.40543	0.0981677	0.0688454	1.42592	0.0124188	0.0170972	0.726365	0.468522	0.0803008	0.0181563	4.42275	0.0952923	0.0414032	2.30157	-0.0176547	0.0168253	-1.04929	0.295257	0.0792222	0.0181439	4.36633	0.0536538	0.052172	1.0284	0.000108226	0.0179503	0.00602922	0.995191	0.759192	0.999777	0.675382	FALSE	FALSE	FALSE	ADAM15
ENSG00000143546	rs1560832	-0.127815	0.0142324	-8.98054	-0.0773161	0.0509767	-1.51669	-0.0118458	0.0137689	-0.86033	0.390572	-0.128088	0.0142121	-9.01257	-0.0452705	0.0296898	-1.52478	0.0187854	0.0142465	1.3186	0.187742	-0.128067	0.0142372	-8.99519	-0.0565723	0.0364867	-1.55049	0.00715168	0.0137026	0.521923	0.602883	0.702755	0.840318	0.563137	FALSE	FALSE	FALSE	S100A8
ENSG00000143546	rs3806232	0.105566	0.0195899	5.38879	-0.0854795	0.050106	-1.70597	-0.0036673	0.0197419	-0.185763	0.852775	0.105442	0.0195863	5.38347	-0.0359495	0.0298348	-1.20495	-0.00694644	0.0204409	-0.33983	0.73436	0.105038	0.0196094	5.35651	-0.0544963	0.0357557	-1.52413	0.0110179	0.0190157	0.579409	0.562427	0.951755	0.821023	0.920113	FALSE	FALSE	FALSE	S100A8
ENSG00000143549	rs4521985	0.0493521	0.00549314	8.98431	0.0386791	0.0207012	1.86845	0.00592075	0.00496901	1.19154	0.233862	0.0491393	0.00549684	8.93956	0.0232333	0.0129436	1.79496	-0.00261341	0.00487617	-0.535955	0.592628	0.049679	0.00549541	9.04009	0.0213582	0.0150903	1.41536	-0.00761892	0.00514264	-1.48152	0.138731	0.556012	0.434942	0.858556	FALSE	FALSE	FALSE	TPM3
ENSG00000143552	rs11264996	0.261522	0.0345773	7.56341	-0.0709682	0.0924892	-0.767313	-0.00817905	0.0229542	-0.356321	0.723932	0.26109	0.0345706	7.55238	-0.0578801	0.0576816	-1.00344	-0.00421829	0.0236075	-0.178685	0.859079	0.261121	0.0345804	7.55114	-0.0408304	0.0675495	-0.604452	0.0132215	0.0239243	0.552637	0.583065	0.896383	0.831722	0.963933	FALSE	FALSE	FALSE	NUP210L
ENSG00000143553	rs55772653	0.075914	0.00849359	8.9378	0.0299686	0.0348731	0.859362	0.0121136	0.00808021	1.49917	0.134135	0.0759093	0.00845244	8.98076	0.0240224	0.0222718	1.0786	-0.0167005	0.00775025	-2.15484	0.0318146	0.076224	0.00850521	8.96204	0.0674126	0.0267242	2.52253	-0.0079678	0.00834255	-0.95508	0.340999	0.421774	0.666677	0.240637	FALSE	FALSE	FALSE	SNAPIN
ENSG00000143575	rs1044013	-0.0276252	0.00679848	-4.06344	0.00112405	0.0290847	0.0386475	0.0148851	0.00642058	2.31835	0.0206399	-0.0283208	0.00683009	-4.14648	5.73676e-05	0.0183386	0.00312825	-0.00809098	0.00635951	-1.27227	0.204263	-0.0269309	0.00679642	-3.96251	0.027923	0.0215718	1.29442	-0.015155	0.00648364	-2.33742	0.0197889	0.142129	0.145286	0.585585	FALSE	FALSE	FALSE	HAX1
ENSG00000143578	rs11264736	0.0710542	0.0104166	6.82122	0.00407535	0.0458162	0.0889501	-0.0275241	0.0106895	-2.57487	0.010181	0.0719786	0.0104528	6.88607	-0.0307334	0.0295616	-1.03964	0.0182235	0.0106247	1.7152	0.0865933	0.0701393	0.0104346	6.72182	-0.0160882	0.0337135	-0.477204	0.024401	0.010735	2.27302	0.0232437	0.0897783	0.161787	0.397314	FALSE	FALSE	FALSE	CREB3L4
ENSG00000143595	rs11802893	0.242853	0.045593	5.32654	0.164115	0.111705	1.46918	-0.00199123	0.0465336	-0.0427912	0.965868	0.244785	0.0456655	5.36039	0.084463	0.0670672	1.25938	0.0343296	0.0487878	0.70365	0.481884	0.242949	0.0456124	5.32639	0.141226	0.0798358	1.76896	-0.00363656	0.0434847	-0.0836283	0.933357	0.989955	0.979617	0.800214	FALSE	FALSE	FALSE	AQP10
ENSG00000143603	rs4845679	0.0915662	0.0134647	6.80048	-0.0463752	0.0545488	-0.85016	0.00215348	0.0127313	0.169149	0.866306	0.0915802	0.0134655	6.80109	-0.0388594	0.0332264	-1.16954	-0.00328199	0.0127138	-0.258143	0.796503	0.0916016	0.0134612	6.80488	-0.0208701	0.0413442	-0.504788	-0.00401012	0.0132027	-0.303736	0.762496	0.956134	0.911479	0.94375	FALSE	FALSE	FALSE	KCNN3
ENSG00000143612	rs4845605	-0.0284192	0.00631286	-4.5018	-0.0187063	0.0268586	-0.696474	-0.00318268	0.00590494	-0.538986	0.59029	-0.0283899	0.00630891	-4.49996	-0.0141926	0.015101	-0.939846	-0.00193221	0.00587412	-0.328936	0.742822	-0.0286077	0.00630732	-4.53564	-0.0104056	0.0187404	-0.555252	0.00696516	0.00592175	1.1762	0.239761	0.832276	0.57211	0.922383	FALSE	FALSE	FALSE	C1orf43
ENSG00000143621	rs9660002	0.0268251	0.00662144	4.05124	-0.00789222	0.0264907	-0.297924	-0.00318122	0.00623154	-0.510503	0.609729	0.026742	0.00662016	4.03947	-0.00669424	0.0168017	-0.398427	0.00159306	0.00609389	0.261419	0.793779	0.026748	0.00662017	4.04038	-3.35281e-05	0.0198931	-0.00168541	0.00174619	0.00636896	0.274172	0.783962	0.841551	0.922223	0.942446	FALSE	FALSE	FALSE	ILF2
ENSG00000143643	rs11122174	-0.142192	0.00870543	-16.3337	0.0577018	0.0361597	1.59575	-0.0451283	0.00805975	-5.59922	3.29834e-08	-0.142311	0.00884294	-16.0932	0.00199209	0.022344	0.0891557	0.0268002	0.00849222	3.15586	0.00172891	-0.143321	0.00871702	-16.4415	-0.0355617	0.0262367	-1.35542	0.0482749	0.00819541	5.89048	5.74387e-09	3.47825e-06	8.23503e-07	0.0406277	TRUE	TRUE	TRUE	TTC13
ENSG00000143653	rs7550467	-0.13302	0.0164642	-8.07937	-0.0352779	0.0637849	-0.553077	-0.0125265	0.0148133	-0.84562	0.397906	-0.13285	0.0164722	-8.06511	-0.0295118	0.0375773	-0.785361	-0.00468494	0.0150758	-0.310758	0.755995	-0.133401	0.016453	-8.10802	-0.0787116	0.0456353	-1.7248	0.0194912	0.0148967	1.30843	0.191105	0.70882	0.514431	0.928351	FALSE	FALSE	FALSE	SCCPDH
ENSG00000143674	rs963982	0.158261	0.0164681	9.61012	0.0255985	0.0621104	0.412145	-0.0197904	0.0164325	-1.20435	0.228841	0.157862	0.016445	9.59943	0.00342643	0.0352334	0.0972493	0.0221942	0.0158317	1.40188	0.162282	0.158125	0.01649	9.58918	0.000568572	0.0444813	0.0127823	0.00965523	0.0163577	0.590254	0.555093	0.549978	0.818269	0.528555	FALSE	FALSE	FALSE	MAP3K21
ENSG00000143674	rs1294295	0.0981438	0.0159353	6.15888	0.0204176	0.0620264	0.329177	0.00210592	0.0157945	0.133333	0.894007	0.0993511	0.0159028	6.2474	0.0317122	0.0360327	0.880093	-0.0235288	0.016031	-1.4677	0.144101	0.0982531	0.0159325	6.16685	-0.00323293	0.0450999	-0.0716838	0.0115805	0.0154028	0.751844	0.45223	0.966111	0.753087	0.498999	FALSE	FALSE	FALSE	MAP3K21
ENSG00000143702	rs10926978	0.0999208	0.00896598	11.1444	0.0306276	0.0347702	0.880859	0.0201402	0.00849524	2.37076	0.0179698	0.0995689	0.00894386	11.1327	0.046772	0.0217229	2.15312	-0.0280094	0.00859875	-3.25738	0.00117079	0.100387	0.00897886	11.1804	0.0212133	0.0249452	0.850395	-0.0148172	0.00867276	-1.70848	0.0878673	0.130207	0.343062	0.0322662	FALSE	FALSE	TRUE	CEP170
ENSG00000143742	rs61837995	0.0560435	0.00958664	5.846	0.024678	0.0271855	0.907763	0.0150317	0.00949935	1.58239	0.114094	0.0555296	0.00955854	5.80942	0.0313434	0.0165362	1.89544	-0.016019	0.00912618	-1.75528	0.0816946	0.0560523	0.00961409	5.83022	0.0230379	0.0194147	1.18662	-0.00963265	0.00947544	-1.01659	0.309695	0.390726	0.643145	0.387882	FALSE	FALSE	FALSE	SRP9
ENSG00000143753	rs1060386	0.0987935	0.017725	5.57368	0.0454624	0.0448502	1.01365	-0.0421882	0.0154614	-2.72861	0.00659259	0.0969891	0.0177336	5.46922	0.0132816	0.0265306	0.500615	0.034932	0.0155127	2.25184	0.0249063	0.0993258	0.0177567	5.5937	0.0293846	0.0319713	0.919095	0.0465202	0.0161115	2.8874	0.00397795	0.0669757	0.0500086	0.211326	FALSE	FALSE	FALSE	DEGS1
ENSG00000143756	rs7511895	0.0550525	0.00738658	7.45305	-0.0163239	0.0307826	-0.530297	0.00253498	0.00688594	0.368138	0.713262	0.0554714	0.00739657	7.49962	-0.01182	0.0179169	-0.659713	0.00471016	0.00697652	0.675144	0.499695	0.0549884	0.0073756	7.45546	0.0067824	0.0226841	0.298993	-0.00672013	0.00694688	-0.96736	0.334309	0.891054	0.661567	0.810886	FALSE	FALSE	FALSE	FBXO28
ENSG00000143768	rs360057	-0.0376295	0.00752596	-4.99997	-0.00083676	0.0318868	-0.0262416	-0.00575615	0.00732859	-0.785437	0.432382	-0.0376155	0.00752898	-4.99609	-0.0113257	0.0191215	-0.592304	0.00450813	0.00738844	0.610159	0.541805	-0.0376653	0.00752915	-5.00259	-0.000184525	0.0225781	-0.00817272	0.00350807	0.00766211	0.457846	0.647178	0.732923	0.858555	0.834723	FALSE	FALSE	FALSE	LEFTY2
ENSG00000143771	rs7517754	-0.167276	0.010734	-15.5837	0.00538065	0.0344981	0.155969	0.00437839	0.0100511	0.435611	0.664095	-0.167191	0.0107478	-15.5559	0.00461707	0.0210001	0.21986	-0.00341527	0.00964059	-0.35426	0.724458	-0.167363	0.0107346	-15.591	0.00837106	0.024699	0.338923	-0.00349719	0.0105676	-0.330936	0.740866	0.8676	0.904021	0.916435	FALSE	FALSE	FALSE	CNIH4
ENSG00000143772	rs11581975	0.0946729	0.0123641	7.6571	0.020173	0.0383912	0.525459	0.00662654	0.00930211	0.71237	0.476539	0.0949193	0.0123595	7.67986	0.0177934	0.0237264	0.749941	-0.00104364	0.00906371	-0.115145	0.90837	0.0942533	0.0123607	7.62524	-0.00139474	0.0278899	-0.0500086	-0.0107831	0.00908105	-1.18743	0.235261	0.764188	0.566118	0.976725	FALSE	FALSE	FALSE	ITPKB
ENSG00000143772	rs35213802	-0.0562589	0.0136965	-4.10754	0.0200737	0.0384153	0.522545	0.00588051	0.0100974	0.582377	0.56041	-0.0564554	0.0137076	-4.11856	0.0194756	0.023108	0.84281	-0.00419204	0.00980174	-0.427683	0.668962	-0.0562755	0.0136567	-4.12073	-0.00652607	0.0273587	-0.238537	-0.00752194	0.0102686	-0.732519	0.463969	0.81556	0.759493	0.894799	FALSE	FALSE	FALSE	ITPKB
ENSG00000143776	rs74140145	-0.0923748	0.0219095	-4.2162	-0.0473083	0.0662242	-0.714366	0.023809	0.0207974	1.14481	0.253053	-0.0918313	0.0219903	-4.176	-0.0219311	0.0383928	-0.571229	-0.0137135	0.0211881	-0.647226	0.517605	-0.0909032	0.0218328	-4.16361	-0.0479039	0.0468308	-1.02292	-0.0271932	0.0218006	-1.24736	0.213104	0.576395	0.541703	0.821387	FALSE	FALSE	FALSE	CDC42BPA
ENSG00000143786	rs150873275	0.160915	0.0187037	8.60338	0.02602	0.0628769	0.413824	0.00385131	0.0181358	0.21236	0.831832	0.161088	0.0187298	8.60064	0.0291749	0.0381513	0.764714	-0.00456375	0.0173864	-0.26249	0.792952	0.160836	0.0186967	8.6024	-0.0328842	0.0450862	-0.729363	-0.00312324	0.0190485	-0.163962	0.869762	0.944059	0.955622	0.942179	FALSE	FALSE	FALSE	CNIH3
ENSG00000143799	rs6675427	0.0741952	0.0105585	7.02706	0.0364125	0.0310821	1.1715	-0.0143557	0.010173	-1.41115	0.158776	0.0741432	0.0105734	7.01221	0.0013315	0.0183061	0.0727355	0.0101924	0.0103488	0.984888	0.324856	0.0741408	0.0105583	7.02202	0.0203827	0.0220077	0.92616	0.0159884	0.0101744	1.57144	0.116467	0.460765	0.397144	0.699016	FALSE	FALSE	FALSE	PARP1
ENSG00000143801	rs4233225	0.119365	0.0175344	6.80747	0.0293824	0.063354	0.463781	0.00934637	0.0158501	0.589674	0.555968	0.119675	0.0175091	6.83503	0.0348504	0.0373864	0.932167	-0.0157634	0.0155181	-1.01581	0.310451	0.119722	0.0175473	6.82283	0.0528763	0.0455282	1.16139	-0.00119614	0.0166599	-0.0717978	0.942797	0.812273	0.982893	0.688369	FALSE	FALSE	FALSE	PSEN2
ENSG00000143847	rs2270543	-0.461596	0.0213974	-21.5725	0.114654	0.0857255	1.33746	0.0559405	0.0193774	2.8869	0.00398592	-0.462985	0.0214133	-21.6214	0.165934	0.0545686	3.04084	-0.0488118	0.0196718	-2.4813	0.0132856	-0.460346	0.0214669	-21.4445	0.137215	0.0617881	2.22073	-0.04377	0.0201447	-2.17278	0.0300905	0.0480972	0.189889	0.149083	TRUE	FALSE	FALSE	PPFIA4
ENSG00000143847	rs7555556	0.364858	0.0235799	15.4733	0.121602	0.0855373	1.42162	0.0604072	0.0222014	2.72087	0.006649	0.364179	0.0235354	15.4737	0.152018	0.051528	2.9502	-0.0675342	0.0222234	-3.03888	0.00246598	0.366987	0.0236586	15.5118	0.128839	0.0616679	2.08925	-0.0356159	0.0220653	-1.61411	0.106817	0.0674414	0.381092	0.0512475	FALSE	FALSE	FALSE	PPFIA4
ENSG00000143850	rs12047622	0.188511	0.0180735	10.4303	-0.0444448	0.0686465	-0.647444	0.0258554	0.0183055	1.41244	0.15812	0.186136	0.0179249	10.3842	-0.000254773	0.0398508	-0.00639317	-0.0687238	0.0184661	-3.72161	0.000213259	0.18876	0.0181058	10.4254	0.0060429	0.0494045	0.122315	0.000760141	0.0181347	0.0419163	0.966568	0.460011	0.991431	0.00973775	FALSE	FALSE	TRUE	PLEKHA6
ENSG00000143851	rs12737056	-0.17828	0.0184014	-9.68838	0.0641594	0.0527126	1.21715	0.0208124	0.0176354	1.18015	0.243509	-0.176514	0.0183713	-9.60814	0.0189077	0.031445	0.601294	-0.012658	0.0173605	-0.729127	0.468544	-0.179374	0.0184448	-9.7249	0.0428472	0.0380412	1.12633	-0.0243658	0.0174204	-1.3987	0.166247	0.566806	0.478351	0.793597	FALSE	FALSE	FALSE	PTPN7
ENSG00000149527	rs12731309	0.384403	0.0230625	16.6679	0.171755	0.0670677	2.56092	0.0167504	0.0192997	0.867908	0.385555	0.384886	0.0230267	16.7148	0.097676	0.0390706	2.49999	-0.0296297	0.0200473	-1.47799	0.139972	0.384493	0.0230755	16.6624	0.122016	0.0478625	2.5493	-0.00818673	0.0194361	-0.421212	0.673825	0.697997	0.873591	0.493486	FALSE	FALSE	FALSE	PLCH2
ENSG00000149527	rs4648845	-0.0732796	0.017874	-4.0998	0.175948	0.0670063	2.62584	0.00863307	0.0159694	0.540601	0.589079	-0.0731054	0.0178716	-4.09058	0.0968038	0.0422641	2.29045	-0.00760448	0.015884	-0.478752	0.632652	-0.0733205	0.0178895	-4.09853	0.123494	0.0503903	2.45074	-0.0045965	0.0157807	-0.291274	0.770852	0.831975	0.915344	0.878225	FALSE	FALSE	FALSE	PLCH2
ENSG00000150337	rs3738319	-0.134582	0.0362787	-3.70968	-0.0259394	0.0999474	-0.259531	0.0605281	0.0315265	1.91991	0.0551765	-0.137292	0.0362318	-3.78928	-0.0409692	0.0591813	-0.692267	-0.0629587	0.0323008	-1.94914	0.052045	-0.132439	0.0363603	-3.64241	0.071061	0.0715756	0.99281	-0.0577729	0.0315972	-1.82842	0.0687323	0.26605	0.301824	0.315185	FALSE	FALSE	FALSE	FCGR1A
ENSG00000150681	rs10754003	-0.0727338	0.0114028	-6.37856	0.0624205	0.0466393	1.33837	-0.0131704	0.0102838	-1.28069	0.200527	-0.0727561	0.0114157	-6.37333	0.0121915	0.028614	0.426067	0.00841769	0.0103832	0.810701	0.418126	-0.0726708	0.011397	-6.37628	0.05096	0.0333785	1.52673	0.0140968	0.0104231	1.35246	0.176546	0.519222	0.494381	0.765713	FALSE	FALSE	FALSE	RGS18
ENSG00000152061	rs4916359	0.0759211	0.0171849	4.41789	0.00771312	0.0589857	0.130763	-0.0076897	0.0156943	-0.489968	0.624832	0.0762939	0.0171699	4.44347	-0.022698	0.0342736	-0.662258	0.0188626	0.0158337	1.19129	0.234214	0.0758379	0.0171885	4.41214	0.00869109	0.0419366	0.207244	0.00460258	0.0153342	0.300151	0.764427	0.849169	0.912279	0.615059	FALSE	FALSE	FALSE	RABGAP1L
ENSG00000152078	rs34203531	0.3034	0.0404746	7.49605	0.126409	0.0895483	1.41163	0.0701069	0.0367209	1.90918	0.0566271	0.30453	0.0405057	7.51821	0.0941733	0.0521247	1.80669	-0.0560417	0.0361438	-1.55052	0.121484	0.301225	0.0404831	7.44075	0.130395	0.0634624	2.05467	-0.0680726	0.0421424	-1.6153	0.106535	0.270217	0.380567	0.463437	FALSE	FALSE	FALSE	TLCD4
ENSG00000152078	rs4245670	-0.119097	0.0242636	-4.90846	0.143891	0.0905627	1.58885	-0.00676043	0.023629	-0.286107	0.774828	-0.119397	0.0242779	-4.91794	0.0807101	0.0550808	1.4653	0.010796	0.0236117	0.45723	0.647528	-0.118984	0.0242639	-4.90372	0.12348	0.0648097	1.90527	0.000429879	0.0240624	0.0178652	0.985766	0.920302	0.998173	0.885356	FALSE	FALSE	FALSE	TLCD4
ENSG00000152104	rs7550560	0.0397394	0.00878501	4.52355	0.00475601	0.032982	0.1442	0.0118419	0.00864204	1.37027	0.172448	0.0399511	0.00880898	4.53527	0.0125801	0.0199948	0.629169	-0.00658926	0.00884716	-0.744789	0.457886	0.0396593	0.00878351	4.51519	0.010588	0.0233845	0.452777	-0.012837	0.00875014	-1.46706	0.143898	0.482552	0.442788	0.78885	FALSE	FALSE	FALSE	PTPN14
ENSG00000152760	rs512691	0.463851	0.0308549	15.0333	-0.101607	0.093676	-1.08466	0.112987	0.024559	4.60061	4.91872e-06	0.463848	0.0308011	15.0594	0.0102436	0.0559282	0.183157	-0.119926	0.0245743	-4.88013	1.28312e-06	0.464461	0.0310185	14.9737	0.0798026	0.0666279	1.19773	-0.08789	0.0259347	-3.38889	0.000737255	0.000263709	0.0149323	0.000160842	TRUE	TRUE	TRUE	TCTEX1D1
ENSG00000152760	rs2274987	-0.233692	0.0272779	-8.56708	-0.0102245	0.0931232	-0.109795	-0.0514762	0.0233968	-2.20014	0.0282576	-0.234436	0.0272593	-8.60022	-0.111954	0.0565994	-1.97801	0.0693947	0.0236572	2.93334	0.00354727	-0.234484	0.0273084	-8.58652	0.0330492	0.0692945	0.476938	0.0164077	0.0233396	0.702999	0.482241	0.174103	0.771117	0.0664658	FALSE	FALSE	FALSE	TCTEX1D1
ENSG00000152760	rs12738832	0.134283	0.0275849	4.868	-0.0496067	0.0957673	-0.517992	0.0305119	0.0248935	1.2257	0.220632	0.133054	0.0276189	4.81749	-0.0653086	0.0546542	-1.19494	-0.0041851	0.026566	-0.157536	0.874825	0.135524	0.0274903	4.92988	0.0830772	0.0677243	1.2267	-0.062826	0.0248665	-2.52653	0.0116974	0.541852	0.103941	0.968805	FALSE	FALSE	FALSE	TCTEX1D1
ENSG00000152760	rs2839920	-0.157487	0.0345746	-4.555	-0.019826	0.0941531	-0.210572	-0.00685967	0.0328719	-0.208679	0.834726	-0.158024	0.0344364	-4.58886	-0.081284	0.0552014	-1.4725	0.0549668	0.0323015	1.70168	0.0891845	-0.161034	0.0346435	-4.6483	0.0518115	0.0665741	0.778254	-0.0326058	0.0331173	-0.984553	0.324996	0.944917	0.655645	0.403202	FALSE	FALSE	FALSE	TCTEX1D1
ENSG00000152904	rs7541180	0.126829	0.0117351	10.8077	-0.00726006	0.0319024	-0.227571	0.0334938	0.0119859	2.79443	0.00540299	0.128403	0.0117597	10.9189	-0.000399709	0.0191608	-0.0208607	-0.0244594	0.0124624	-1.96265	0.0499625	0.127859	0.0117409	10.89	0.0357616	0.0227843	1.56958	-0.0250991	0.0113329	-2.21472	0.0274988	0.0590258	0.179206	0.307662	FALSE	FALSE	FALSE	GGPS1
ENSG00000153207	rs61852576	-0.194327	0.016238	-11.9674	-0.0150613	0.0380601	-0.395723	0.0284611	0.0146207	1.94663	0.0518598	-0.192092	0.0162411	-11.8275	-0.0101375	0.0223012	-0.454569	-0.0175076	0.0149413	-1.17176	0.241571	-0.195229	0.0162753	-11.9954	-0.0237594	0.0271302	-0.875755	-0.0281445	0.0152508	-1.84545	0.065294	0.256475	0.292027	0.624056	FALSE	FALSE	FALSE	AHCTF1
ENSG00000153207	rs2818890	-0.0490001	0.00984758	-4.97585	0.00687436	0.0389565	0.176462	-0.0150922	0.0087821	-1.71852	0.0861464	-0.0491045	0.00986215	-4.97908	-0.0151711	0.0236038	-0.64274	0.0021058	0.0088543	0.237828	0.812408	-0.049413	0.00980527	-5.03944	-0.0519821	0.0284885	-1.82467	0.0243798	0.00890441	2.73795	0.00630702	0.33667	0.0683172	0.949196	FALSE	FALSE	FALSE	AHCTF1
ENSG00000154027	rs2647497	0.180938	0.0252836	7.15635	-0.0361813	0.0748951	-0.483093	-0.0109065	0.0207596	-0.525372	0.599999	0.180859	0.0252742	7.15586	-0.0339251	0.0432874	-0.783719	0.0124443	0.0202617	0.61418	0.540707	0.181132	0.0252934	7.16121	0.0189774	0.0530743	0.357563	0.00636586	0.0217051	0.293288	0.769359	0.837269	0.914999	0.834253	FALSE	FALSE	FALSE	AK5
ENSG00000154027	rs12731521	-0.219423	0.0426878	-5.14018	-0.0535417	0.0731676	-0.731768	0.0584766	0.0349442	1.67343	0.0960768	-0.219605	0.0426588	-5.14795	-0.0104013	0.0431643	-0.240969	-0.0711521	0.0370312	-1.92141	0.0559845	-0.217057	0.0426428	-5.09013	0.0195255	0.0524394	0.372345	-0.0375428	0.0344997	-1.08821	0.278363	0.356521	0.611797	0.328338	FALSE	FALSE	FALSE	AK5
ENSG00000154222	rs9633423	-0.0608627	0.00749059	-8.12523	0.0144868	0.028379	0.510478	-0.00156964	0.00728801	-0.215373	0.829479	-0.0609221	0.00748524	-8.13897	0.00736708	0.017191	0.428543	0.000457598	0.00719009	0.0636428	0.949255	-0.0608641	0.00749267	-8.12315	0.0114048	0.020659	0.552051	0.00131002	0.00699917	0.187168	0.85154	0.943413	0.950138	0.987571	FALSE	FALSE	FALSE	CC2D1B
ENSG00000154305	rs74145508	-0.0683992	0.0105519	-6.48215	0.00830262	0.0266282	0.311797	-0.00709248	0.010368	-0.684073	0.493994	-0.0687521	0.0105785	-6.49923	-0.0178162	0.0151885	-1.17301	0.00738782	0.0106537	0.693452	0.488208	-0.0680789	0.0105565	-6.44898	0.0199919	0.0186161	1.0739	0.00456006	0.00981841	0.46444	0.642458	0.77658	0.856591	0.803796	FALSE	FALSE	FALSE	MIA3
ENSG00000154370	rs12060613	0.0566512	0.0134465	4.21309	-0.0199193	0.0339555	-0.586628	0.0112761	0.0121509	0.928003	0.353606	0.0567154	0.0134338	4.22183	-0.0142713	0.0194252	-0.734678	-0.0126618	0.0121931	-1.03844	0.299357	0.0569138	0.0134493	4.23174	0.0257315	0.023804	1.08098	-0.00840391	0.0125481	-0.669734	0.503087	0.670528	0.786208	0.67897	FALSE	FALSE	FALSE	TRIM11
ENSG00000154429	rs435201	0.145645	0.0132491	10.9928	-0.00155792	0.0516668	-0.0301531	-0.0173083	0.0116538	-1.4852	0.138352	0.145624	0.0132835	10.9628	-0.00910384	0.0307915	-0.295661	6.35056e-05	0.0118572	0.00535587	0.995728	0.14637	0.0132003	11.0884	-0.0384192	0.0379359	-1.01274	0.0271183	0.0118981	2.27922	0.0236681	0.427897	0.163334	0.998671	FALSE	FALSE	FALSE	CCSAP
ENSG00000155363	rs12126971	0.0891081	0.0157559	5.65555	0.00111477	0.0517506	0.0215411	0.0205948	0.0151924	1.3556	0.175553	0.090622	0.0157059	5.76992	-0.0030282	0.0310844	-0.0974186	-0.0140766	0.0156529	-0.899298	0.368655	0.0885523	0.0157783	5.61229	0.00231761	0.0375491	0.061722	-0.0219943	0.0148735	-1.47876	0.139547	0.485491	0.435987	0.73512	FALSE	FALSE	FALSE	MOV10
ENSG00000155366	rs10857983	0.0976472	0.0230001	4.24551	-0.00835911	0.0850085	-0.0983326	-0.00490523	0.0224599	-0.218399	0.827162	0.0978818	0.0230071	4.25441	-1.11298e-05	0.0505172	-0.000220316	0.00817253	0.0225366	0.362634	0.716892	0.097725	0.0230175	4.24567	-0.0593557	0.0618744	-0.959293	-0.00146403	0.0225863	-0.0648195	0.948376	0.942073	0.984636	0.91311	FALSE	FALSE	FALSE	RHOC
ENSG00000155380	rs3889656	-0.0712823	0.0161428	-4.41574	0.0228683	0.0623226	0.366933	-0.0058679	0.0154723	-0.379252	0.704838	-0.0723251	0.016133	-4.48307	0.0133353	0.0368868	0.36152	-0.0115237	0.0160405	-0.718412	0.473448	-0.0711363	0.0161262	-4.41122	-0.0267531	0.0448528	-0.596465	0.0135979	0.0151789	0.89584	0.370636	0.887161	0.693729	0.795905	FALSE	FALSE	FALSE	SLC16A1
ENSG00000156171	rs9970286	0.134494	0.0106631	12.6131	-0.021884	0.0390663	-0.560178	-0.00531369	0.00994888	-0.534099	0.593416	0.134333	0.0106551	12.6073	-0.0064423	0.024022	-0.268183	0.00362129	0.00978753	0.36999	0.711465	0.134264	0.0106536	12.6027	-0.0181171	0.0282905	-0.640394	0.00298679	0.00997284	0.299492	0.764655	0.834636	0.91236	0.911201	FALSE	FALSE	FALSE	DRAM2
ENSG00000156171	rs694180	-0.0613424	0.0107572	-5.70246	-0.0309291	0.0395907	-0.781221	0.00711219	0.00967262	0.735291	0.462848	-0.0609954	0.010752	-5.67292	0.00110064	0.0229034	0.0480557	-0.0107854	0.00976265	-1.10476	0.270137	-0.0613696	0.0107661	-5.70025	-0.012603	0.0288482	-0.436872	-0.00392819	0.00975526	-0.402674	0.687333	0.755193	0.879618	0.651038	FALSE	FALSE	FALSE	DRAM2
ENSG00000156869	rs1856404	0.138515	0.0182925	7.57221	0.065511	0.0671678	0.975334	-0.0309384	0.0178986	-1.72854	0.0850769	0.139203	0.0182312	7.63542	-0.00692402	0.0401217	-0.172575	0.0532527	0.0185819	2.86583	0.00429692	0.138344	0.0183578	7.53593	0.0234313	0.0483519	0.4846	0.015119	0.0180104	0.83946	0.402103	0.334849	0.71596	0.0753858	FALSE	FALSE	FALSE	FRRS1
ENSG00000157181	rs8824	-0.0699707	0.0105309	-6.64431	-0.0330471	0.0419017	-0.788682	-0.0125335	0.00980843	-1.27783	0.201759	-0.0703865	0.0105529	-6.66989	-0.0293942	0.0258806	-1.13577	0.00717318	0.00998109	0.718677	0.472651	-0.0703838	0.0105019	-6.70199	0.000878623	0.0302622	0.0290337	0.013363	0.0097822	1.36605	0.17276	0.520618	0.490187	0.795787	FALSE	FALSE	FALSE	ODR4
ENSG00000157181	rs3933210	-0.0646539	0.0156212	-4.13885	-0.039556	0.0417948	-0.946434	0.000289033	0.014277	0.0202446	0.983849	-0.0646361	0.0155923	-4.14539	-0.0227118	0.0243219	-0.933801	-0.00101613	0.0147907	-0.0687008	0.945315	-0.0645269	0.0156415	-4.12537	0.0101277	0.0302252	0.335075	0.00126577	0.0143997	0.0879026	0.930002	0.995366	0.978117	0.987461	FALSE	FALSE	FALSE	ODR4
ENSG00000157184	rs737464	0.0514507	0.00862821	5.96308	0.0233179	0.0384631	0.606241	-0.00404417	0.0084418	-0.479065	0.631981	0.0516468	0.00862944	5.98495	0.00331126	0.021832	0.15167	-0.00339713	0.00852893	-0.398306	0.690546	0.0513926	0.00861651	5.96443	0.0251284	0.0281957	0.891215	0.00882643	0.00849659	1.03882	0.299725	0.851949	0.633089	0.902646	FALSE	FALSE	FALSE	CPT2
ENSG00000157191	rs821000	0.0864357	0.00805549	10.73	0.0407272	0.0277902	1.46552	-0.019545	0.0075801	-2.57846	0.0102433	0.08562	0.00801705	10.6797	0.0155627	0.0162591	0.957167	0.0271902	0.00752212	3.61471	0.000323099	0.0859429	0.00807404	10.6444	0.0232487	0.0203179	1.14425	0.00758721	0.00780742	0.971794	0.331615	0.0902029	0.659618	0.0133422	FALSE	FALSE	TRUE	NECAP2
ENSG00000157193	rs12403742	-0.0664125	0.015583	-4.26185	0.0114963	0.0610799	0.188218	-0.0185407	0.0148232	-1.25079	0.211229	-0.0675595	0.0156227	-4.32445	0.00884519	0.0351343	0.251754	0.0209784	0.0147376	1.42346	0.154929	-0.0657567	0.0155915	-4.21747	-0.0729779	0.0439615	-1.66004	0.00728204	0.0155779	0.467458	0.64032	0.532665	0.856074	0.516295	FALSE	FALSE	FALSE	LRP8
ENSG00000157216	rs61776542	0.0869849	0.0189375	4.59326	0.00855907	0.052098	0.164288	0.0131224	0.0178692	0.73436	0.463006	0.0871473	0.0189476	4.59938	-0.00214354	0.0310691	-0.0689925	0.011081	0.019411	0.570864	0.568389	0.0886327	0.0189759	4.67081	0.0244197	0.0371173	0.657906	-0.0259199	0.0177261	-1.46224	0.144706	0.755193	0.443539	0.848064	FALSE	FALSE	FALSE	SSBP3
ENSG00000157870	rs10910090	0.107989	0.0129503	8.33872	-0.00584092	0.0508115	-0.114953	0.00718538	0.0115123	0.624149	0.532597	0.108026	0.0129522	8.34038	0.0311068	0.0327358	0.950239	0.00110601	0.0118121	0.0936339	0.925453	0.107904	0.0129528	8.33055	-0.0200465	0.0367123	-0.546043	-0.00540095	0.0117885	-0.458155	0.6469	0.801104	0.858555	0.982509	FALSE	FALSE	FALSE	PRXL2B
ENSG00000157873	rs10797433	-0.0356237	0.00839637	-4.24275	0.0163508	0.033218	0.492227	-0.00581611	0.00755638	-0.769695	0.441606	-0.0357203	0.00839518	-4.25486	0.00367651	0.0214371	0.171502	0.00939968	0.00767187	1.22521	0.220976	-0.0356403	0.00839986	-4.24296	0.00714878	0.0239818	0.298092	0.00132688	0.00771741	0.171933	0.86356	0.739969	0.954077	0.601245	FALSE	FALSE	FALSE	TNFRSF14
ENSG00000157881	rs2494625	0.0467198	0.00938577	4.97772	-0.0085109	0.0341982	-0.24887	-0.00494407	0.00964478	-0.512617	0.610122	0.0462822	0.00934593	4.95212	-0.00394747	0.02085	-0.189327	0.0026082	0.00958375	0.272148	0.787707	0.0469592	0.009418	4.98611	-0.0118366	0.0246248	-0.480679	0.00582128	0.00958082	0.607597	0.54384	0.841793	0.812481	0.939886	FALSE	FALSE	FALSE	PANK4
ENSG00000157916	rs2840532	-0.0184683	0.0044134	-4.18459	-0.0151768	0.0178666	-0.849452	-0.000287702	0.0041318	-0.0696311	0.94454	-0.0184764	0.00441064	-4.18905	-0.0114563	0.0108576	-1.05514	-0.000941819	0.00424558	-0.221835	0.825396	-0.018435	0.00441239	-4.17802	0.00335078	0.0131342	0.255119	0.00161927	0.00408487	0.396406	0.691866	0.982403	0.882557	0.954613	FALSE	FALSE	FALSE	RER1
ENSG00000157933	rs7547453	0.0685428	0.0122336	5.60284	0.0361236	0.0493884	0.731419	0.0218384	0.0119578	1.8263	0.0701895	0.0692216	0.0122271	5.66134	0.0251229	0.0306917	0.818557	-0.00642367	0.012154	-0.528523	0.601296	0.0682597	0.0122139	5.58868	0.0384711	0.0356478	1.0792	-0.024385	0.0119057	-2.04818	0.0411915	0.3029	0.227239	0.862978	FALSE	FALSE	FALSE	SKI
ENSG00000157978	rs3924486	0.122141	0.0124078	9.84386	0.116187	0.0550816	2.10937	-0.023454	0.0124275	-1.88728	0.0594809	0.122219	0.0124369	9.82716	0.0211875	0.0331526	0.63909	0.0193893	0.0120252	1.6124	0.107259	0.121522	0.0123943	9.80466	0.0581134	0.0410156	1.41686	0.0227027	0.0121518	1.86826	0.0621824	0.27715	0.284288	0.440702	FALSE	FALSE	FALSE	LDLRAP1
ENSG00000158055	rs12732299	-0.0308335	0.00715827	-4.3074	0.0411418	0.0297764	1.38169	-0.00787469	0.00693795	-1.13502	0.258093	-0.0305711	0.0071622	-4.2684	0.0121302	0.0173775	0.698041	0.00429672	0.0068622	0.626143	0.533156	-0.0307873	0.00716319	-4.29798	0.00898204	0.0208219	0.431374	0.00682846	0.00696316	0.980656	0.327768	0.582412	0.657402	0.829959	FALSE	FALSE	FALSE	GRHL3
ENSG00000158062	rs7517584	0.170584	0.0229463	7.43405	0.0714259	0.060697	1.17676	0.0305424	0.0190089	1.60674	0.108688	0.178638	0.0230228	7.75916	0.0713578	0.0354957	2.01032	-0.0482493	0.0203536	-2.37056	0.0185948	0.169154	0.0231705	7.30041	0.00488666	0.0436722	0.111894	-0.015225	0.0185733	-0.819728	0.4125	0.3814	0.726	0.182235	FALSE	FALSE	FALSE	UBXN11
ENSG00000158062	rs12118976	-0.113027	0.0177999	-6.34991	0.103915	0.0620393	1.67499	-0.0320551	0.015654	-2.04773	0.040951	-0.112609	0.0178364	-6.31342	0.0576272	0.0359271	1.60401	0.0194978	0.0163319	1.19385	0.232944	-0.113015	0.0177579	-6.36419	-0.0196902	0.0435794	-0.451823	0.0407128	0.0160372	2.53865	0.0113942	0.223976	0.102146	0.613238	FALSE	FALSE	FALSE	UBXN11
ENSG00000158109	rs10909990	0.0773311	0.00951344	8.12862	0.0108823	0.0307406	0.354005	0.0100934	0.00863076	1.16947	0.242475	0.0779433	0.0095152	8.19145	0.00125554	0.017574	0.0714431	-0.00416337	0.00910474	-0.457275	0.647495	0.0767038	0.00952601	8.05204	0.0283725	0.0218411	1.29904	-0.0132703	0.0085517	-1.55178	0.12101	0.565525	0.40634	0.885356	FALSE	FALSE	FALSE	TPRG1L
ENSG00000158109	rs3765703	-0.0430551	0.00796717	-5.40407	0.0144253	0.0309564	0.465986	0.00422562	0.00747003	0.565676	0.571653	-0.0432808	0.00796524	-5.43371	0.00688659	0.0186624	0.369009	-0.00707896	0.00738134	-0.959035	0.337698	-0.0431604	0.00797412	-5.41256	0.0196488	0.0223583	0.878813	0.00146607	0.00750368	0.19538	0.845098	0.823138	0.947413	0.711479	FALSE	FALSE	FALSE	TPRG1L
ENSG00000158156	rs3813803	-0.0924408	0.0139978	-6.60396	0.0248253	0.0433381	0.572829	0.014989	0.0101582	1.47556	0.14039	-0.0925992	0.014015	-6.60717	0.0330049	0.0253245	1.30328	-0.00954961	0.0106357	-0.897879	0.369422	-0.092213	0.0140048	-6.58438	0.0257786	0.0316809	0.813695	-0.0150213	0.0105379	-1.42545	0.154281	0.431657	0.460616	0.73512	FALSE	FALSE	FALSE	XKR8
ENSG00000158156	rs6679432	0.0544818	0.0126743	4.2986	-0.0103	0.0435275	-0.236632	0.0405808	0.00964935	4.20555	2.88299e-05	0.0551986	0.0127588	4.32632	0.0417135	0.0251924	1.6558	-0.0278783	0.00999109	-2.79031	0.00540324	0.0532435	0.012698	4.19306	0.0430125	0.0311329	1.38158	-0.0360348	0.00978612	-3.68224	0.000245277	0.00109812	0.00633549	0.0871041	TRUE	TRUE	FALSE	XKR8
ENSG00000158161	rs7541892	0.0947881	0.016913	5.60446	-0.0184903	0.0511996	-0.361141	0.00814713	0.0120565	0.675744	0.49928	0.0959647	0.0168416	5.69806	-0.00592236	0.0300747	-0.196922	-0.0300743	0.0131918	-2.27978	0.0230603	0.0946464	0.016914	5.59575	-0.00429232	0.0371651	-0.115493	0.0044204	0.012335	0.358363	0.720162	0.779495	0.895291	0.203841	FALSE	FALSE	FALSE	EYA3
ENSG00000158161	rs33981147	-0.0795912	0.0158158	-5.0324	-0.00631372	0.0511006	-0.123555	-0.00736578	0.0123725	-0.595335	0.554773	-0.0795631	0.0158112	-5.03207	-0.0210703	0.0320941	-0.656518	0.00372046	0.0127102	0.292715	0.770513	-0.0794886	0.0158146	-5.02627	-0.00709191	0.0367181	-0.193145	0.00978854	0.0128163	0.763759	0.448231	0.81208	0.75018	0.933396	FALSE	FALSE	FALSE	EYA3
ENSG00000158477	rs35150375	-0.09497	0.0203889	-4.65794	-0.175754	0.04859	-3.61707	-0.0119544	0.0197198	-0.606213	0.544464	-0.0968021	0.0203384	-4.75957	-0.0746047	0.0286579	-2.60329	-0.0159737	0.0190324	-0.839288	0.401431	-0.0941233	0.0203818	-4.618	-0.117569	0.034524	-3.40541	0.0220429	0.0200117	1.1015	0.270888	0.806988	0.604638	0.756165	FALSE	FALSE	FALSE	CD1A
ENSG00000158477	rs34959155	-0.0535842	0.0124432	-4.3063	-0.162515	0.0495916	-3.27706	-0.0169972	0.0118548	-1.43379	0.153242	-0.054179	0.0124785	-4.34178	-0.0839814	0.0298889	-2.80979	0.00607922	0.0120333	0.505199	0.614586	-0.05265	0.0124521	-4.2282	-0.135592	0.0361975	-3.74588	0.0214273	0.0116072	1.84604	0.0656063	0.452214	0.292538	0.86946	FALSE	FALSE	FALSE	CD1A
ENSG00000158488	rs12131763	-0.0391069	0.00876411	-4.46216	-0.0205131	0.0365279	-0.561573	0.0109979	0.00870522	1.26336	0.20701	-0.0384795	0.00875526	-4.39502	0.015573	0.0218632	0.712293	-0.0122269	0.00880679	-1.38835	0.165292	-0.0391338	0.00877598	-4.4592	-0.00291774	0.0266886	-0.109325	-0.00583442	0.00861586	-0.677172	0.498811	0.526934	0.783305	0.534227	FALSE	FALSE	FALSE	CD1E
ENSG00000158615	rs2271419	-0.0616322	0.0125526	-4.90993	0.00574593	0.0277877	0.20678	0.00749974	0.0122605	0.611701	0.540884	-0.06195	0.0125414	-4.93965	-0.000942876	0.0162515	-0.0580178	0.00113455	0.0127311	0.0891163	0.929136	-0.0609301	0.012587	-4.84072	0.0171272	0.0196434	0.871907	-0.0112767	0.012427	-0.907433	0.3643	0.806253	0.686526	0.983601	FALSE	FALSE	FALSE	PPP1R15B
ENSG00000158711	rs3795550	0.065651	0.00867272	7.56983	0.0376041	0.0327599	1.14787	0.0156402	0.00846571	1.84748	0.0667713	0.0659001	0.00868345	7.58917	0.0328491	0.0200031	1.6422	-0.00887034	0.00832617	-1.06536	0.291337	0.0660278	0.00865797	7.62625	0.0516193	0.0237006	2.17797	-0.0130177	0.00848797	-1.53366	0.126367	0.294502	0.415577	0.671506	FALSE	FALSE	FALSE	ELK4
ENSG00000158716	rs2592900	-0.119638	0.0141335	-8.46484	-0.0825985	0.0499605	-1.65327	-0.0144496	0.0127965	-1.12919	0.260134	-0.11954	0.0141435	-8.4519	-0.0777046	0.0296376	-2.62182	0.018221	0.0137644	1.32377	0.185835	-0.119726	0.0141413	-8.46645	-0.0143934	0.0353274	-0.407428	0.0109061	0.0124154	0.878433	0.381035	0.584282	0.70218	0.560926	FALSE	FALSE	FALSE	DUSP23
ENSG00000158716	rs3116654	0.0916115	0.017482	5.24032	-0.0933697	0.0496149	-1.88189	0.00761796	0.0176236	0.432258	0.665587	0.0881754	0.0176174	5.00503	-0.0698398	0.0286586	-2.43696	0.0219687	0.019028	1.15455	0.248873	0.091063	0.0174048	5.23206	0.00345342	0.0355903	0.0970328	-0.0293943	0.0166724	-1.76305	0.0783928	0.868393	0.324139	0.63084	FALSE	FALSE	FALSE	DUSP23
ENSG00000158747	rs10917516	-0.155631	0.022539	-6.90496	0.138603	0.0798156	1.73655	-0.0169084	0.0176982	-0.955371	0.34083	-0.155796	0.0225341	-6.91378	0.0384774	0.0487562	0.78918	0.0272754	0.0179942	1.51579	0.129871	-0.155626	0.0225494	-6.90155	0.0212377	0.0591673	0.358943	0.0138379	0.0181568	0.762132	0.447348	0.660768	0.749439	0.476329	FALSE	FALSE	FALSE	NBL1
ENSG00000158747	rs12127277	0.312479	0.037271	8.38397	0.137097	0.0793184	1.72844	-0.0550412	0.0321015	-1.7146	0.0874522	0.311867	0.0372946	8.36226	0.0493008	0.0470597	1.04762	0.0479719	0.0312726	1.53399	0.126244	0.314111	0.0372973	8.42182	0.0235147	0.0567394	0.414434	0.0518936	0.0320679	1.61824	0.106461	0.339693	0.38041	0.47019	FALSE	FALSE	FALSE	NBL1
ENSG00000158747	rs12083293	0.107796	0.0212278	5.07805	0.154571	0.0802351	1.92648	-0.0319812	0.0172358	-1.85551	0.0638253	0.108836	0.0212655	5.11794	0.0365027	0.0502761	0.726045	0.0223495	0.0175269	1.27516	0.20248	0.106634	0.0212591	5.01594	0.0173712	0.0575792	0.301693	0.0260097	0.0179028	1.45283	0.146624	0.287778	0.446745	0.583875	FALSE	FALSE	FALSE	NBL1
ENSG00000158748	rs7543480	-0.204351	0.0137211	-14.8932	0.0610471	0.0495168	1.23286	0.0485	0.0110216	4.40045	1.34185e-05	-0.203737	0.0138971	-14.6604	0.0663205	0.0305336	2.17205	-0.026056	0.0113154	-2.3027	0.0215797	-0.204478	0.0136588	-14.9704	0.0592302	0.0367109	1.61342	-0.0569179	0.0112766	-5.04744	6.27306e-07	0.000588383	4.52227e-05	0.196959	TRUE	TRUE	FALSE	HTR6
ENSG00000158764	rs2265239	0.0808346	0.0118549	6.81864	0.0569998	0.0410405	1.38887	-0.00511997	0.0108913	-0.470097	0.639403	0.0808948	0.0118485	6.82741	0.0236393	0.0241472	0.978965	0.00751189	0.0115	0.65321	0.515895	0.0807608	0.0118607	6.80909	0.0331653	0.0292898	1.13231	0.00262164	0.0113338	0.231312	0.817152	0.855757	0.935125	0.821091	FALSE	FALSE	FALSE	ITLN2
ENSG00000158773	rs12728349	-0.103011	0.00623956	-16.5093	0.0126895	0.0246897	0.513958	-0.00365343	0.00596765	-0.612206	0.540497	-0.102924	0.00624376	-16.4842	0.00380201	0.0147714	0.257391	0.00125606	0.00596901	0.210431	0.833345	-0.102896	0.00623617	-16.4999	0.0083089	0.0178599	0.465228	0.00242433	0.00606029	0.400035	0.68927	0.806185	0.880918	0.956852	FALSE	FALSE	FALSE	USF1
ENSG00000158793	rs77188370	-0.101698	0.0120698	-8.42584	-0.0118537	0.0283529	-0.418075	-0.000621073	0.0122535	-0.0506852	0.959589	-0.101787	0.0120662	-8.4357	-0.00158162	0.0166487	-0.0949994	-0.00307708	0.0127808	-0.240758	0.810188	-0.101709	0.0120657	-8.42957	-0.00732342	0.0202044	-0.362467	0.00207794	0.0121024	0.171696	0.863687	0.987422	0.954077	0.948665	FALSE	FALSE	FALSE	NIT1
ENSG00000158825	rs72650813	0.312528	0.0212178	14.7295	0.013826	0.0551906	0.250514	0.00178451	0.018461	0.0966637	0.922997	0.313667	0.0212164	14.7842	0.00775639	0.0316072	0.245399	0.019606	0.0207468	0.94501	0.344857	0.312426	0.0212125	14.7284	0.0351247	0.0383852	0.915059	-0.00391789	0.0173168	-0.226248	0.821011	0.973574	0.93681	0.716907	FALSE	FALSE	FALSE	CDA
ENSG00000158825	rs1253910	-0.0844162	0.0167367	-5.04377	0.0158517	0.0545126	0.29079	-0.00250906	0.0146723	-0.171006	0.864256	-0.0841123	0.0167304	-5.02751	0.00478489	0.0322554	0.148344	0.0117111	0.0150364	0.778846	0.436156	-0.0846696	0.0167349	-5.05947	0.0371839	0.0386832	0.961242	-0.00724629	0.0147026	-0.492858	0.622525	0.955708	0.848656	0.775551	FALSE	FALSE	FALSE	CDA
ENSG00000158828	rs476790	-0.124146	0.0126624	-9.80426	-0.0354749	0.03503	-1.0127	0.00663147	0.00871575	0.760861	0.4472	-0.122945	0.0126679	-9.70521	0.00778993	0.0210872	0.369416	-0.020937	0.00866904	-2.41515	0.0163526	-0.124348	0.0126569	-9.82446	-0.0249326	0.0262041	-0.951476	0.00244767	0.00844914	0.289694	0.772102	0.743779	0.916297	0.168809	FALSE	FALSE	FALSE	PINK1
ENSG00000158828	rs650616	-0.0560327	0.0119644	-4.68327	-0.0168213	0.0363361	-0.462937	-0.0101341	0.00847701	-1.19548	0.232107	-0.0556277	0.0119607	-4.65086	-0.0206946	0.020972	-0.986772	0.0161381	0.00852765	1.89245	0.0588921	-0.0565191	0.0119613	-4.72516	-0.0245293	0.0246882	-0.993564	0.00510771	0.00809338	0.631098	0.528029	0.553182	0.80277	0.335325	FALSE	FALSE	FALSE	PINK1
ENSG00000158864	rs7517289	-0.0452501	0.00672476	-6.72888	0.0242395	0.0256925	0.943445	0.00928313	0.00618221	1.50159	0.133479	-0.0454329	0.00672899	-6.75182	0.0143262	0.0156918	0.912974	-0.00888066	0.00649502	-1.3673	0.171828	-0.0451511	0.00673108	-6.70786	0.024287	0.0183302	1.32497	-0.00589532	0.00600819	-0.981213	0.326733	0.420335	0.65719	0.543782	FALSE	FALSE	FALSE	NDUFS2
ENSG00000158864	rs6686001	0.0496563	0.00872353	5.69222	0.0249289	0.0260232	0.95795	0.00622646	0.00789695	0.788465	0.430517	0.0491964	0.00871868	5.64264	0.00923918	0.0152358	0.606414	-0.00389721	0.00779376	-0.500042	0.617132	0.0500534	0.00874097	5.7263	0.0224221	0.0181381	1.23619	-0.0076305	0.00790695	-0.965038	0.334821	0.731658	0.662066	0.871125	FALSE	FALSE	FALSE	NDUFS2
ENSG00000158869	rs4233366	0.194071	0.0132842	14.6092	0.0176745	0.0460603	0.383725	-0.0369256	0.0122013	-3.02636	0.00257808	0.193045	0.0133044	14.5098	-0.0298264	0.0276791	-1.07758	0.0268929	0.0120491	2.23194	0.0258794	0.194875	0.0132997	14.6525	-0.0150982	0.0330805	-0.456408	0.035639	0.0123954	2.87517	0.00420589	0.0349895	0.0522581	0.215549	TRUE	FALSE	FALSE	FCER1G
ENSG00000158882	rs4656292	0.233748	0.0179867	12.9956	-0.0337359	0.0669161	-0.504152	0.0370947	0.0162733	2.27947	0.0229736	0.233223	0.018072	12.9052	0.0815701	0.0418376	1.94968	-0.026299	0.0164322	-1.60046	0.109777	0.235424	0.0179845	13.0904	-0.0506756	0.0492981	-1.02794	-0.0295155	0.01581	-1.86689	0.06289	0.152935	0.285751	0.444731	FALSE	FALSE	FALSE	TOMM40L
ENSG00000158882	rs11576415	0.277097	0.0312799	8.85861	-0.00426318	0.0660321	-0.0645622	-0.00963414	0.0279074	-0.345219	0.729944	0.278014	0.031385	8.85819	0.0530655	0.0395415	1.34202	0.00890545	0.0271708	0.327758	0.743223	0.27773	0.0313577	8.85684	-0.0793814	0.0467805	-1.69689	-0.00694329	0.0275707	-0.251836	0.801204	0.899217	0.929228	0.922702	FALSE	FALSE	FALSE	TOMM40L
ENSG00000158887	rs1891019	0.0714658	0.0173018	4.13054	-0.0151427	0.0640986	-0.236241	0.0200875	0.0177085	1.13434	0.256999	0.0723801	0.017296	4.18479	-0.0147017	0.0383512	-0.383343	-0.00684959	0.0174322	-0.392927	0.694629	0.071268	0.0172929	4.12123	-0.00236378	0.0461527	-0.0512165	-0.0253159	0.0178392	-1.41912	0.156191	0.581129	0.463595	0.904285	FALSE	FALSE	FALSE	MPZ
ENSG00000158966	rs4600081	-0.163593	0.0205426	-7.96359	-0.0143405	0.0615836	-0.232862	0.000877543	0.0198074	0.0443038	0.964682	-0.163483	0.0205509	-7.95504	-0.0103218	0.0358885	-0.287608	-0.0167851	0.0207245	-0.809915	0.418943	-0.163737	0.0205369	-7.97285	-0.00146102	0.0439848	-0.0332166	0.0121206	0.0197386	0.614057	0.539239	0.989634	0.809874	0.76572	FALSE	FALSE	FALSE	CACHD1
ENSG00000159176	rs4915233	0.0641582	0.014228	4.50929	0.00466665	0.0428333	0.108949	0.00848053	0.0131843	0.643229	0.520525	0.0642867	0.0142317	4.51715	0.00546116	0.0250431	0.21807	-0.0152399	0.0135952	-1.12098	0.262628	0.0641545	0.0142412	4.50486	-0.0243607	0.0303251	-0.803319	0.00277447	0.0130419	0.212735	0.832535	0.792032	0.942597	0.645807	FALSE	FALSE	FALSE	CSRP1
ENSG00000159189	rs17433222	0.22574	0.0492154	4.58678	-0.0877817	0.169	-0.519417	-0.0168392	0.0468897	-0.359125	0.719516	0.2254	0.0491963	4.58165	-0.0498969	0.103286	-0.483096	0.013218	0.0461272	0.286555	0.774471	0.225438	0.0491926	4.58276	-0.173955	0.120746	-1.44067	0.0170643	0.047676	0.357922	0.720422	0.8944	0.895352	0.934934	FALSE	FALSE	FALSE	C1QC
ENSG00000159189	rs12130508	0.213527	0.0500199	4.26884	-0.0931753	0.170091	-0.547797	-0.00486683	0.0455118	-0.106936	0.914875	0.215445	0.0500283	4.30646	-0.0231564	0.100286	-0.230902	-0.0368418	0.0467303	-0.788393	0.430575	0.213295	0.0499829	4.26737	-0.178672	0.120751	-1.47967	0.0258259	0.043855	0.588894	0.556185	0.971065	0.818269	0.772076	FALSE	FALSE	FALSE	C1QC
ENSG00000159214	rs7161	0.326827	0.0234736	13.9232	0.0239153	0.0709679	0.336987	0.0596268	0.0189109	3.15304	0.00170531	0.32746	0.0235501	13.9048	0.0479635	0.0426808	1.12377	-0.0466108	0.0189444	-2.4604	0.0142227	0.328254	0.0235018	13.9672	0.0514339	0.0507205	1.01406	-0.0588264	0.0188645	-3.11836	0.00189651	0.0260285	0.0300615	0.155778	TRUE	TRUE	FALSE	CCDC24
ENSG00000159339	rs2501789	0.18688	0.0227259	8.22323	0.048133	0.0663721	0.725199	0.0295346	0.0167146	1.76699	0.0775233	0.186478	0.0227397	8.20056	0.0614951	0.0408997	1.50356	-0.0254851	0.0169179	-1.50641	0.132237	0.187317	0.0227351	8.23908	0.10549	0.0484677	2.1765	-0.0321522	0.0168214	-1.91139	0.0562524	0.317864	0.269965	0.479316	FALSE	FALSE	FALSE	PADI4
ENSG00000159339	rs2301888	0.131531	0.0218137	6.02973	0.0703204	0.0667627	1.05329	-0.00331293	0.0161637	-0.204961	0.83765	0.131444	0.0218077	6.02744	0.0416761	0.0396492	1.05112	-0.002515	0.0166945	-0.150648	0.880261	0.131676	0.0218493	6.02654	0.0782244	0.048507	1.61264	0.00324989	0.0159661	0.20355	0.839007	0.945533	0.945284	0.969436	FALSE	FALSE	FALSE	PADI4
ENSG00000159339	rs80012763	-0.231957	0.0390891	-5.93406	0.0674743	0.065292	1.03342	-0.0567748	0.0296561	-1.91444	0.0569795	-0.220968	0.0386985	-5.70999	0.0255009	0.0389502	0.654705	0.0571192	0.0274836	2.0783	0.0388142	-0.237565	0.0398436	-5.96243	0.0724159	0.0468948	1.54422	0.0546772	0.0320783	1.70449	0.0900727	0.271166	0.347507	0.267395	FALSE	FALSE	FALSE	PADI4
ENSG00000159348	rs1539355	0.147839	0.0118687	12.4563	0.0114108	0.0419956	0.271715	0.021489	0.0109779	1.95747	0.0510624	0.148743	0.0119184	12.4801	0.00478397	0.0257403	0.185855	-0.0149828	0.0110974	-1.35012	0.177445	0.147317	0.0118849	12.3953	0.0489356	0.030134	1.62394	-0.0171581	0.0109498	-1.56697	0.118477	0.254919	0.401265	0.550229	FALSE	FALSE	FALSE	CYB5R1
ENSG00000159352	rs3811406	-0.0601982	0.00987082	-6.0986	-0.0382925	0.032103	-1.1928	-0.00341606	0.00841283	-0.406054	0.686149	-0.0607504	0.00985453	-6.16472	-0.0343046	0.0192325	-1.78367	0.0139428	0.00914949	1.52388	0.128535	-0.0605615	0.00989007	-6.12347	-0.0339622	0.0229669	-1.47875	-0.00793059	0.00818827	-0.96853	0.336405	0.877808	0.663062	0.474437	FALSE	FALSE	FALSE	PSMD4
ENSG00000159388	rs12730855	-0.174116	0.0291715	-5.96871	-0.0314869	0.122114	-0.257849	-0.0503445	0.0280475	-1.79497	0.0729507	-0.171587	0.0292249	-5.87127	-0.0697791	0.0689182	-1.01249	0.0439534	0.0280449	1.56725	0.117397	-0.175398	0.0292253	-6.00158	-0.0832233	0.084655	-0.983088	0.0350431	0.0283133	1.23769	0.216051	0.308372	0.544932	0.458187	FALSE	FALSE	FALSE	BTG2
ENSG00000159445	rs1060870	-0.155602	0.0133445	-11.6604	0.118306	0.0480972	2.45973	0.0274284	0.0119754	2.29039	0.0222168	-0.157096	0.0133506	-11.7669	0.0797997	0.0297789	2.67975	-0.02215	0.0124245	-1.78276	0.074934	-0.154929	0.0133842	-11.5755	0.1068	0.0346993	3.07787	-0.0225945	0.0118126	-1.91275	0.0561231	0.149913	0.269582	0.376866	FALSE	FALSE	FALSE	THEM4
ENSG00000159445	rs115502990	-0.0996317	0.0196085	-5.08105	0.134087	0.0480246	2.79205	-0.0162885	0.0168376	-0.967388	0.333789	-0.0998141	0.0195916	-5.09473	0.0546421	0.0283536	1.92717	0.0219086	0.0165106	1.32694	0.18486	-0.100176	0.0196345	-5.10201	0.091385	0.0350283	2.60889	0.00278079	0.0179463	0.154951	0.876929	0.654704	0.958857	0.559604	FALSE	FALSE	FALSE	THEM4
ENSG00000159445	rs6587627	-0.224017	0.0227023	-9.86755	0.1173	0.0479076	2.44848	0.0523037	0.0178871	2.92411	0.00354189	-0.222325	0.0227591	-9.76864	0.0632644	0.0279167	2.26618	-0.033118	0.0190387	-1.73951	0.082253	-0.223486	0.0226795	-9.85409	0.0992734	0.0338434	2.93332	-0.0603128	0.0188673	-3.19668	0.00144169	0.0440497	0.0246265	0.389134	TRUE	TRUE	FALSE	THEM4
ENSG00000159588	rs6661910	0.0933959	0.0135001	6.91814	0.0177087	0.0544879	0.325003	-0.000831116	0.0124188	-0.0669241	0.946684	0.0937357	0.013502	6.94237	0.0014805	0.035795	0.0413605	0.00757322	0.0125504	0.603425	0.5463	0.0932815	0.0134942	6.91269	-0.00556372	0.04052	-0.137308	-0.00418736	0.0123679	-0.338567	0.735472	0.983048	0.901674	0.837369	FALSE	FALSE	FALSE	CCDC17
ENSG00000159596	rs28433203	-0.0452119	0.00897539	-5.03732	-0.0213011	0.0330055	-0.64538	-0.00777433	0.00870257	-0.893337	0.374604	-0.0451367	0.00898731	-5.02227	-0.0229846	0.0191125	-1.2026	0.00504085	0.00910515	0.553626	0.58262	-0.0454433	0.00898212	-5.05931	-0.00904855	0.0232209	-0.389673	0.00652296	0.00873806	0.7465	0.456809	0.687774	0.755066	0.853549	FALSE	FALSE	FALSE	TMEM69
ENSG00000159658	rs7516616	-0.0845181	0.00844884	-10.0035	0.00034069	0.0278037	0.0122534	0.00754921	0.00812713	0.928889	0.353075	-0.0829507	0.00847001	-9.79346	-0.00807979	0.0169039	-0.477983	0.00809243	0.00825263	0.980587	0.326961	-0.084642	0.00840734	-10.0676	0.0418232	0.0201389	2.07673	-0.0162033	0.00786947	-2.05901	0.0397683	0.670528	0.222435	0.701389	FALSE	FALSE	FALSE	EFCAB14
ENSG00000159658	rs9804165	0.0388111	0.00768893	5.04766	-0.0040342	0.0279289	-0.144445	0.0124205	0.0072339	1.71699	0.0863088	0.0381056	0.00767884	4.96241	0.00503328	0.0168074	0.299468	-0.0128948	0.0072534	-1.77776	0.0757493	0.0388096	0.00770803	5.03495	0.0352326	0.0197776	1.78144	-0.00922222	0.00726252	-1.26984	0.204396	0.336995	0.530208	0.378154	FALSE	FALSE	FALSE	EFCAB14
ENSG00000160049	rs648324	-0.0421668	0.00777094	-5.42621	0.0413205	0.0324746	1.2724	-0.0125739	0.00761927	-1.65028	0.100904	-0.0422716	0.00777296	-5.43828	-0.0042362	0.0180495	-0.234699	0.0101961	0.00765915	1.33123	0.184733	-0.0418154	0.00776367	-5.38604	0.0187135	0.0226332	0.826817	0.00900737	0.00750999	1.19938	0.231658	0.366401	0.562667	0.559604	FALSE	FALSE	FALSE	DFFA
ENSG00000160075	rs7366635	0.0817986	0.00552192	14.8134	0.00320765	0.0213096	0.150526	0.00352902	0.00517668	0.681715	0.495897	0.0820475	0.00551683	14.8722	-0.00389345	0.0128018	-0.304133	-0.00640839	0.00522662	-1.2261	0.220774	0.0819461	0.00552599	14.8292	0.0134792	0.0156766	0.859828	5.75373e-05	0.00528393	0.0108891	0.991315	0.777352	0.999777	0.601087	FALSE	FALSE	FALSE	SSU72
ENSG00000160094	rs10914677	-0.0920693	0.014747	-6.24326	0.0730687	0.0552915	1.32152	-0.010178	0.0134703	-0.755588	0.450292	-0.0917503	0.0147551	-6.21819	0.0350362	0.0328709	1.06587	-0.000239217	0.0132195	-0.0180957	0.985564	-0.0926167	0.0147561	-6.27651	0.0199334	0.0401425	0.496567	0.0144752	0.0136463	1.06074	0.289324	0.74678	0.622139	0.996103	FALSE	FALSE	FALSE	ZNF362
ENSG00000160679	rs6427640	-0.032545	0.0058631	-5.55082	-0.0508301	0.0250134	-2.03211	0.00985622	0.00573889	1.71744	0.0868657	-0.0325435	0.00586705	-5.54682	-0.0257892	0.0143501	-1.79715	-0.00535873	0.00558775	-0.959015	0.338718	-0.0323957	0.00585198	-5.53585	0.0105142	0.017685	0.59453	-0.0127641	0.00581038	-2.19677	0.0283439	0.338341	0.182292	0.712881	FALSE	FALSE	FALSE	CHTOP
ENSG00000160710	rs9427104	-0.0606945	0.00864191	-7.02327	0.0556705	0.035314	1.57644	-0.00778309	0.00836118	-0.93086	0.357952	-0.060562	0.00863661	-7.01225	0.00854574	0.0223265	0.382763	0.014622	0.00857365	1.70546	0.0889562	-0.0606038	0.00866927	-6.99065	0.0245736	0.0257181	0.9555	-0.00125727	0.00824989	-0.152399	0.880567	0.674195	0.960591	0.402766	FALSE	FALSE	FALSE	ADAR
ENSG00000160712	rs7553796	0.0438326	0.00883059	4.96372	0.00347742	0.0330548	0.105202	0.00295606	0.00797626	0.370607	0.711098	0.0439459	0.00883263	4.97541	-0.0134224	0.0194598	-0.68975	-0.00406592	0.00792782	-0.512868	0.608713	0.0438929	0.00883643	4.96727	-0.00405171	0.0239676	-0.169049	0.000409525	0.00806817	0.0507581	0.959531	0.890037	0.989373	0.866582	FALSE	FALSE	FALSE	IL6R
ENSG00000160752	rs61813286	-0.0423654	0.00927554	-4.56743	-0.0170738	0.032737	-0.521546	0.0165431	0.00855273	1.93425	0.0535863	-0.0415351	0.00926291	-4.48402	0.00666661	0.0194441	0.34286	-0.0128504	0.00869799	-1.4774	0.139936	-0.0423826	0.00929041	-4.56197	0.009197	0.0234005	0.393026	-0.0136251	0.00848552	-1.60569	0.10925	0.261377	0.385625	0.493486	FALSE	FALSE	FALSE	FDPS
ENSG00000160766	rs28445596	0.0815646	0.0150516	5.41902	0.00192773	0.0607653	0.0317242	-0.026256	0.0149885	-1.75174	0.0801849	0.0812477	0.0150519	5.39783	-0.043778	0.0370767	-1.18074	0.0251741	0.0147075	1.71165	0.0872455	0.080998	0.0150525	5.38104	-0.0734452	0.0452902	-1.62166	0.02291	0.0151135	1.51586	0.129833	0.324709	0.421437	0.39883	FALSE	FALSE	FALSE	GBAP1
ENSG00000160767	rs741756	0.0558838	0.0138782	4.02674	0.0157506	0.0456146	0.345296	0.0419956	0.0124306	3.37841	0.00078693	0.0569217	0.0138896	4.09816	0.0393143	0.0268046	1.4667	-0.0334751	0.0133891	-2.50017	0.0126834	0.0558446	0.0138888	4.02084	0.0612759	0.0323462	1.89438	-0.0412355	0.0122845	-3.35671	0.00086061	0.0147232	0.016787	0.145408	TRUE	TRUE	FALSE	FAM189B
ENSG00000160781	rs949464	0.991324	0.0207303	47.82	0.0314662	0.0608762	0.516889	0.0298567	0.014615	2.04288	0.0413971	0.99244	0.0207768	47.7667	0.0527388	0.0391428	1.34734	-0.010743	0.0151908	-0.707205	0.480096	0.992152	0.0206757	47.9864	0.0603222	0.0440918	1.3681	-0.0383939	0.0146388	-2.62275	0.00887109	0.225353	0.0854948	0.799427	FALSE	FALSE	FALSE	PAQR6
ENSG00000160781	rs2248273	-0.117386	0.022453	-5.22807	0.0421187	0.0609471	0.691071	0.0165686	0.0162418	1.02012	0.307918	-0.117739	0.0224538	-5.2436	0.0479934	0.0361511	1.32758	-0.0148539	0.016986	-0.874476	0.382093	-0.116884	0.0224598	-5.20413	0.0367843	0.0432587	0.850333	-0.0150721	0.0162319	-0.928548	0.353579	0.630898	0.677021	0.744694	FALSE	FALSE	FALSE	PAQR6
ENSG00000160856	rs945635	0.366102	0.0299679	12.2165	0.190742	0.0944302	2.01992	-0.0250034	0.0229204	-1.09088	0.275554	0.365523	0.0299822	12.1913	0.115516	0.0553316	2.0877	0.0106605	0.0227513	0.468567	0.639443	0.366387	0.0299735	12.2237	0.0838596	0.0680992	1.23143	0.027479	0.0235277	1.16794	0.243167	0.600681	0.57598	0.881644	FALSE	FALSE	FALSE	FCRL3
ENSG00000162366	rs2248907	-0.623936	0.0412994	-15.1076	-0.020044	0.118767	-0.168767	-0.00578736	0.036799	-0.15727	0.875034	-0.623579	0.0412731	-15.1086	0.00216474	0.0711093	0.0304425	0.0171485	0.0374841	0.457488	0.647405	-0.624207	0.0412917	-15.117	0.019432	0.0846119	0.22966	0.000256562	0.0349131	0.00734858	0.994138	0.958095	0.999777	0.885356	FALSE	FALSE	FALSE	PDZK1IP1
ENSG00000162367	rs977747	-0.0759469	0.0151587	-5.01011	0.030612	0.0612148	0.500076	-0.0112994	0.014345	-0.787692	0.431476	-0.0759621	0.0151377	-5.01806	0.00524448	0.0367127	0.142852	0.0132877	0.0144203	0.92146	0.357341	-0.0767259	0.0151356	-5.06922	0.0129076	0.0439873	0.293439	0.00409224	0.0140644	0.290964	0.771338	0.732327	0.91573	0.727188	FALSE	FALSE	FALSE	TAL1
ENSG00000162368	rs67221389	-0.0639155	0.00939412	-6.80378	-0.00607717	0.0351108	-0.173086	0.00310368	0.00888495	0.349319	0.727255	-0.0639059	0.00938598	-6.80865	0.000798568	0.0201525	0.0396262	-0.00607861	0.00917443	-0.66256	0.508992	-0.0637837	0.00939607	-6.78834	0.0149584	0.0256154	0.58396	0.00221731	0.00893446	0.248175	0.804009	0.897618	0.930198	0.817948	FALSE	FALSE	FALSE	CMPK1
ENSG00000162378	rs6670871	0.0895645	0.0111097	8.06183	-0.0179623	0.0461955	-0.388832	0.0110831	0.0110198	1.00575	0.316646	0.0891462	0.0111272	8.01154	-0.00176632	0.0269081	-0.0656427	0.000658524	0.0107743	0.06112	0.951368	0.0901448	0.0110963	8.12388	0.0360577	0.0333971	1.07966	-0.0194321	0.0110505	-1.75849	0.0797535	0.638746	0.327431	0.987851	FALSE	FALSE	FALSE	ZYG11B
ENSG00000162384	rs1679913	0.0603963	0.00925144	6.52831	-0.0421532	0.0345873	-1.21875	-0.00486394	0.00795095	-0.611743	0.542599	0.0603745	0.00923619	6.53674	-0.0291714	0.019283	-1.5128	0.00714334	0.00797703	0.89549	0.374782	0.0602473	0.00925976	6.50635	-0.0215447	0.0249291	-0.864237	0.00148072	0.00815327	0.18161	0.856198	0.80638	0.951163	0.738776	FALSE	FALSE	FALSE	CZIB
ENSG00000162384	rs12737375	-0.0607317	0.00938513	-6.47106	-0.0507173	0.0332681	-1.5245	0.00403139	0.0083798	0.481085	0.630508	-0.0600889	0.00937495	-6.40952	-0.0136104	0.0206854	-0.657969	-0.0153576	0.00876324	-1.7525	0.0799831	-0.0606735	0.00938807	-6.46283	-0.0215152	0.0234315	-0.918218	0.00481421	0.00833366	0.577682	0.563583	0.851121	0.822185	0.384798	FALSE	FALSE	FALSE	CZIB
ENSG00000162396	rs1180963	0.142195	0.0103748	13.7057	0.0479491	0.0453443	1.05745	0.0196206	0.0109422	1.79311	0.0740661	0.141725	0.0103463	13.6982	0.0553883	0.0266095	2.08153	-0.0266274	0.0111237	-2.39377	0.0169201	0.14321	0.0103561	13.8285	0.0608129	0.0313395	1.94046	-0.0128289	0.0106982	-1.19917	0.232751	0.310576	0.563614	0.171944	FALSE	FALSE	FALSE	PARS2
ENSG00000162398	rs602067	0.0467955	0.00956924	4.8902	0.0717371	0.0324899	2.20798	-0.0364813	0.00945893	-3.85681	0.000123475	0.0491577	0.00963552	5.10172	0.0314274	0.0188364	1.66844	0.012824	0.00908505	1.41155	0.158341	0.0471255	0.00948696	4.9674	0.0185467	0.0225608	0.822077	0.0491058	0.00976117	5.03073	5.98326e-07	0.00344003	4.41308e-05	0.52277	TRUE	TRUE	FALSE	LEXM
ENSG00000162407	rs4128921	0.16148	0.0215446	7.49514	-0.0966724	0.0835964	-1.15642	0.0202639	0.0196766	1.02985	0.303617	0.162389	0.0215515	7.5349	-0.0375818	0.0518738	-0.724485	-0.00497688	0.0200831	-0.247815	0.805477	0.161604	0.0214924	7.51913	-0.0628875	0.0626965	-1.00305	-0.0289599	0.0196229	-1.47582	0.140288	0.626887	0.437053	0.946921	FALSE	FALSE	FALSE	PLPP3
ENSG00000162415	rs7531019	-0.0542007	0.0135541	-3.99883	0.00099888	0.0434488	0.0229898	0.041763	0.0131347	3.17959	0.0015951	-0.0553869	0.0136434	-4.05962	0.0262081	0.0262667	0.997772	-0.027232	0.0136409	-1.99635	0.0462326	-0.0529844	0.013557	-3.90826	0.0232115	0.0313776	0.739749	-0.0410983	0.0127553	-3.22204	0.0013993	0.024791	0.0241305	0.297493	TRUE	TRUE	FALSE	ZSWIM5
ENSG00000162434	rs529715	-0.0579973	0.00937791	-6.18445	-0.0038751	0.0232217	-0.166874	-0.000780087	0.00946009	-0.0824608	0.934363	-0.0582448	0.00937077	-6.21558	-0.00521274	0.0138463	-0.376473	0.0113552	0.00918966	1.23565	0.216813	-0.0580618	0.0093837	-6.18752	-0.00378792	0.0166171	-0.227953	-0.00792797	0.00902422	-0.878522	0.381599	0.978375	0.702222	0.597393	FALSE	FALSE	FALSE	JAK1
ENSG00000162437	rs12021530	0.275031	0.0461921	5.95406	-0.0977041	0.11065	-0.883004	0.0583344	0.0321156	1.81639	0.0707495	0.276617	0.0463335	5.97013	-0.0877277	0.0646027	-1.35796	-0.0178945	0.0340819	-0.525043	0.602289	0.272017	0.0462233	5.88484	0.0208123	0.0831187	0.250393	-0.0726472	0.033787	-2.15015	0.0320343	0.304576	0.196613	0.863215	FALSE	FALSE	FALSE	RAVER2
ENSG00000162437	rs1926306	0.260777	0.0462136	5.64286	-0.0620975	0.110574	-0.561591	0.0778083	0.0325512	2.39033	0.0178626	0.259444	0.0464393	5.58673	-0.0691744	0.0671822	-1.02965	-0.0399482	0.0349028	-1.14455	0.256315	0.263282	0.0461801	5.70121	0.00800867	0.0808894	0.0990077	-0.0862634	0.0315571	-2.73356	0.0066715	0.129799	0.0709403	0.638661	FALSE	FALSE	FALSE	RAVER2
ENSG00000162438	rs6658816	-0.167826	0.0201896	-8.31249	-0.0530593	0.0854537	-0.620913	-0.0104458	0.0201048	-0.519565	0.603995	-0.167789	0.020184	-8.31299	-0.00858321	0.0512492	-0.16748	-0.00297255	0.0201631	-0.147426	0.882876	-0.167685	0.0201935	-8.30394	-0.0520266	0.0619008	-0.840483	0.0265742	0.0198353	1.33974	0.181791	0.838809	0.501343	0.97013	FALSE	FALSE	FALSE	CTRC
ENSG00000162461	rs11577746	-0.263021	0.0165045	-15.9363	-0.0576022	0.0605402	-0.951469	0.0111577	0.0157583	0.708055	0.48344	-0.262063	0.0165673	-15.818	-0.0383405	0.03392	-1.13032	-0.01148	0.0162748	-0.705387	0.482398	-0.263332	0.0165487	-15.9125	-0.00539809	0.0429689	-0.125628	-0.00543112	0.0158539	-0.342572	0.734732	0.770124	0.901174	0.80065	FALSE	FALSE	FALSE	SLC25A34
ENSG00000162510	rs35351292	-0.0984379	0.0143824	-6.84431	-0.00859147	0.0529649	-0.162211	0.0155315	0.0144683	1.07348	0.283226	-0.099272	0.0143726	-6.90704	-0.00239678	0.0305559	-0.078439	-0.0136877	0.0140601	-0.973514	0.330464	-0.0979746	0.0144266	-6.79124	-0.0017749	0.0368091	-0.0482192	-0.0135969	0.0151351	-0.898369	0.369115	0.607082	0.692023	0.704902	FALSE	FALSE	FALSE	MATN1
ENSG00000162511	rs74765249	0.0689883	0.00859798	8.02378	-0.0408611	0.0305305	-1.33837	0.0100279	0.00806993	1.24262	0.218306	0.0686746	0.00857266	8.01089	-0.0491938	0.0177561	-2.77053	0.00507372	0.00768831	0.659926	0.510854	0.0704702	0.00861483	8.1801	-0.00998792	0.0211835	-0.471496	-0.0235638	0.00864405	-2.72601	0.00708087	0.539756	0.0738169	0.81973	FALSE	FALSE	FALSE	LAPTM5
ENSG00000162511	rs4949294	-0.0616571	0.00774217	-7.96379	-0.0410846	0.0307079	-1.33792	0.00804382	0.00722248	1.11372	0.266423	-0.0610816	0.00770451	-7.92802	-0.0348048	0.0186279	-1.86843	-0.0132535	0.00730647	-1.81394	0.0710101	-0.0614734	0.00776685	-7.91484	-0.0124341	0.0223175	-0.557146	-0.00423155	0.00733151	-0.577173	0.56414	0.591312	0.822185	0.366986	FALSE	FALSE	FALSE	LAPTM5
ENSG00000162512	rs7516039	-0.139913	0.0275811	-5.07276	0.0416212	0.0956985	0.434919	0.0190152	0.0266328	0.713978	0.475385	-0.139611	0.0274849	-5.07954	0.0671417	0.0580447	1.15672	-0.0479761	0.0268136	-1.78924	0.0739876	-0.140968	0.0276039	-5.10681	-0.0405147	0.0684378	-0.591993	0.00115712	0.0261517	0.0442463	0.964792	0.763252	0.990552	0.374933	FALSE	FALSE	FALSE	SDC3
ENSG00000162517	rs6663012	0.0374248	0.00829749	4.51038	0.0319958	0.0330481	0.968158	0.0136075	0.00822207	1.65499	0.0985914	0.0377787	0.00832022	4.54059	0.00942233	0.0202293	0.465776	0.00412782	0.00837807	0.492693	0.622285	0.0374133	0.00826406	4.52724	0.0542998	0.0238921	2.27271	-0.0211631	0.00808773	-2.61669	0.00917	0.36171	0.0876474	0.873815	FALSE	FALSE	FALSE	PEF1
ENSG00000162543	rs7542968	0.164011	0.0311927	5.25799	0.0598814	0.0911265	0.657124	-0.0371355	0.0304073	-1.22127	0.227441	0.16574	0.0311875	5.31432	0.0152882	0.0548526	0.278715	0.0595594	0.0288888	2.06168	0.0416017	0.162074	0.0311234	5.20746	0.0307168	0.0654296	0.469463	0.0152187	0.0303776	0.500985	0.619342	0.54886	0.847289	0.279244	FALSE	FALSE	FALSE	UBXN10
ENSG00000162543	rs17411112	0.162065	0.0334708	4.84198	0.075123	0.0944277	0.795561	-0.018255	0.0309433	-0.589951	0.555397	0.161249	0.0333554	4.83428	0.0389406	0.0532996	0.730599	0.0581112	0.0321903	1.80524	0.0716918	0.163428	0.0334628	4.88388	0.0405631	0.0661524	0.613177	-0.0122969	0.0296949	-0.414107	0.678873	0.812205	0.875485	0.369121	FALSE	FALSE	FALSE	UBXN10
ENSG00000162585	rs260513	-0.0477279	0.0100164	-4.76497	0.0101515	0.0396974	0.255723	-0.00299294	0.0095919	-0.312028	0.755035	-0.0477525	0.0100185	-4.76643	0.0256582	0.0249956	1.02651	0.000827617	0.00983784	0.0841259	0.932957	-0.047795	0.0100149	-4.77238	0.0110638	0.0290598	0.380723	0.00392442	0.00943615	0.415892	0.677524	0.911537	0.87449	0.98461	FALSE	FALSE	FALSE	FAAP20
ENSG00000162598	rs72669684	0.197457	0.0140533	14.0506	0.0292297	0.0370551	0.788819	-0.031555	0.0103392	-3.05197	0.00237481	0.197504	0.0141254	13.9822	-0.00767205	0.0225472	-0.340266	0.0268919	0.0104442	2.57482	0.010191	0.196174	0.014032	13.9805	-0.014401	0.0262644	-0.54831	0.0293375	0.0105069	2.79222	0.00552107	0.0329734	0.062289	0.128116	TRUE	FALSE	FALSE	C1orf87
ENSG00000162600	rs59924197	0.362606	0.0138126	26.2517	-0.0125821	0.0423459	-0.297127	0.0424356	0.013503	3.14268	0.00173255	0.366562	0.0138138	26.5359	0.000383251	0.0242509	0.0158036	-0.0264842	0.014203	-1.86469	0.0625087	0.363234	0.0136877	26.5373	0.0219253	0.0295451	0.742095	-0.0490021	0.0133017	-3.6839	0.00024448	0.0262661	0.00632771	0.34815	TRUE	TRUE	FALSE	OMA1
ENSG00000162601	rs232857	0.0706323	0.0148992	4.74068	0.0187232	0.0375142	0.499097	0.011333	0.0156687	0.723294	0.47057	0.0711986	0.01492	4.77201	0.0077428	0.0220622	0.350954	-0.00598002	0.0162971	-0.366938	0.714755	0.0704751	0.0148999	4.7299	0.0249096	0.0266813	0.933597	-0.0112826	0.0150031	-0.75202	0.452265	0.760445	0.753087	0.912498	FALSE	FALSE	FALSE	MYSM1
ENSG00000162604	rs11207794	-0.0610483	0.0104165	-5.86075	-0.0217585	0.0369346	-0.589108	-0.0179578	0.00970093	-1.85114	0.0645749	-0.0606288	0.0103848	-5.83825	-0.0173439	0.0217149	-0.79871	0.0276458	0.00989567	2.79373	0.00532534	-0.0609133	0.0104375	-5.83598	0.0109538	0.026333	0.415973	0.0051581	0.0100959	0.510909	0.609821	0.289509	0.842886	0.0865067	FALSE	FALSE	FALSE	TM2D1
ENSG00000162604	rs12031230	0.0466912	0.0109783	4.25305	-0.0228407	0.0373401	-0.611693	-0.012412	0.0105505	-1.17644	0.239985	0.046924	0.0109729	4.27635	-0.00799779	0.0215953	-0.370349	0.00934811	0.0107598	0.868801	0.385077	0.04681	0.0109834	4.26188	0.0080383	0.0264836	0.30352	0.010492	0.0109292	0.959999	0.33838	0.563243	0.66447	0.746064	FALSE	FALSE	FALSE	TM2D1
ENSG00000162616	rs1166698	0.103249	0.0172315	5.99187	-0.0221016	0.0576897	-0.383111	0.00584605	0.0172059	0.33977	0.734287	0.103974	0.0172479	6.02823	0.00457407	0.0335896	0.136175	-0.0177753	0.0163578	-1.08665	0.278288	0.103112	0.0172221	5.98719	-0.00893613	0.0405632	-0.220301	0.00627738	0.0178182	0.352301	0.72484	0.902198	0.896738	0.659475	FALSE	FALSE	FALSE	DNAJB4
ENSG00000162620	rs560808	-0.116935	0.00757505	-15.4368	-0.0667148	0.0327523	-2.03695	0.0195017	0.00739786	2.63613	0.00860203	-0.117115	0.0076103	-15.389	-0.00193897	0.0196967	-0.0984411	-0.00933398	0.00729558	-1.2794	0.201141	-0.117014	0.00756319	-15.4716	-0.0136453	0.0236251	-0.577577	-0.0233564	0.00748607	-3.11999	0.00188027	0.0805296	0.0299156	0.58159	FALSE	TRUE	FALSE	LRRIQ3
ENSG00000162623	rs1465483	0.076204	0.010116	7.53299	0.0172682	0.0398364	0.433478	-0.00824148	0.0105844	-0.778641	0.436586	0.0767557	0.0101083	7.59332	0.00223642	0.0236824	0.0944336	0.0159418	0.0105317	1.51369	0.130379	0.0755503	0.0101025	7.47839	0.000251862	0.0290022	0.00868423	-0.00134886	0.0105846	-0.127436	0.898711	0.736299	0.967155	0.476898	FALSE	FALSE	FALSE	TYW3
ENSG00000162650	rs12049330	0.0830416	0.0138805	5.98261	0.00423516	0.0443498	0.0954944	0.0241155	0.0144143	1.67302	0.0961421	0.0817242	0.0138609	5.89602	0.0200895	0.0264909	0.758357	-0.0178668	0.0135147	-1.32203	0.187601	0.0832222	0.0139184	5.9793	0.0333446	0.0320471	1.04049	-0.0211784	0.0143906	-1.47168	0.143168	0.35662	0.441582	0.563032	FALSE	FALSE	FALSE	ATXN7L2
ENSG00000162654	rs75074497	-0.156721	0.0299285	-5.23651	-0.01341	0.10885	-0.123197	-0.0382079	0.0274687	-1.39096	0.164984	-0.156709	0.0299374	-5.23457	0.0179835	0.0659106	0.272847	-0.000286415	0.0279628	-0.0102427	0.991839	-0.157175	0.029885	-5.25935	-0.00986947	0.0767411	-0.128607	0.0623573	0.027361	2.27905	0.0230245	0.470329	0.160894	0.997737	FALSE	FALSE	FALSE	GBP4
ENSG00000162664	rs2703990	-0.0439036	0.00823856	-5.32904	-0.0268076	0.0359349	-0.746004	-0.00872055	0.00830542	-1.04998	0.293919	-0.0439081	0.00824008	-5.3286	-0.0315737	0.0220748	-1.43031	0.00824029	0.00833153	0.989049	0.322865	-0.0439527	0.00824039	-5.33381	-0.0249463	0.026384	-0.945508	0.00631765	0.00837903	0.753984	0.450939	0.618591	0.752267	0.697396	FALSE	FALSE	FALSE	ZNF326
ENSG00000162676	rs3103173	0.206395	0.0315286	6.54628	-0.0292759	0.0899212	-0.325573	0.0587887	0.0262227	2.2419	0.0253282	0.204884	0.0314905	6.50624	0.0695659	0.0530697	1.31084	-0.0713738	0.0275412	-2.59153	0.00974796	0.206118	0.0315568	6.53164	0.0533633	0.0641741	0.83154	-0.0433852	0.0252047	-1.72131	0.085746	0.162811	0.339183	0.125762	FALSE	FALSE	FALSE	GFI1
ENSG00000162688	rs6669386	-0.0684306	0.0116947	-5.85143	0.0170597	0.0525199	0.324823	0.0138247	0.0114697	1.20532	0.230147	-0.0686965	0.0117246	-5.85917	-0.0170622	0.0308208	-0.553595	0.00872382	0.0119953	0.727273	0.467335	-0.0684422	0.0116599	-5.8699	0.0681426	0.0381801	1.78477	-0.0221935	0.0111365	-1.99286	0.04779	0.551384	0.246219	0.793056	FALSE	FALSE	FALSE	AGL
ENSG00000162702	rs2790114	0.125198	0.0114226	10.9606	0.023432	0.0436007	0.537423	-0.000892793	0.0113188	-0.0788769	0.937152	0.126035	0.0114125	11.0436	0.0119595	0.0264049	0.452927	0.014696	0.0111599	1.31685	0.189067	0.125439	0.0114294	10.9752	0.0173887	0.0310495	0.560031	-0.00566412	0.0109927	-0.515262	0.606425	0.979526	0.841868	0.564845	FALSE	FALSE	FALSE	ZNF281
ENSG00000162704	rs1174657	0.19743	0.00730352	27.0322	-0.023569	0.0271117	-0.869331	0.011423	0.00671004	1.70238	0.0892051	0.198121	0.00730219	27.1317	-0.00433579	0.0163973	-0.264422	-0.00412975	0.00672071	-0.614481	0.540719	0.1971	0.00728388	27.0598	0.00563556	0.0201573	0.279579	-0.0160904	0.00670449	-2.39994	0.0165868	0.343573	0.131484	0.834253	FALSE	FALSE	FALSE	ARPC5
ENSG00000162711	rs10925027	0.138169	0.0259524	5.32395	0.104817	0.0998934	1.04929	-0.0325467	0.0233519	-1.39375	0.165066	0.137953	0.0259715	5.31171	0.0289019	0.0618829	0.467041	0.0338754	0.0240671	1.40754	0.159707	0.136962	0.0259528	5.27733	0.0159757	0.0733887	0.217686	0.022358	0.022918	0.975564	0.331206	0.470352	0.659618	0.525358	FALSE	FALSE	FALSE	NLRP3
ENSG00000162714	rs11578583	0.144016	0.0172775	8.33548	-0.0566917	0.0680292	-0.833344	0.0253702	0.0161439	1.5715	0.116915	0.143497	0.0172851	8.30177	-0.0128105	0.0413187	-0.310041	-0.0307381	0.0169212	-1.81654	0.0696982	0.145624	0.0172616	8.43628	-0.00623567	0.0486482	-0.128179	-0.0133864	0.0160549	-0.833784	0.405622	0.395608	0.718984	0.364786	FALSE	FALSE	FALSE	ZNF496
ENSG00000162722	rs7530535	-0.165369	0.02121	-7.79674	0.0689142	0.0780496	0.882954	-0.0153148	0.0207123	-0.739407	0.462794	-0.164361	0.0212558	-7.73254	0.039361	0.0474667	0.829234	0.0111763	0.0209914	0.53242	0.597645	-0.166098	0.0212601	-7.81268	0.0647358	0.0564627	1.14652	0.0143986	0.0198869	0.724028	0.470827	0.755193	0.763276	0.860231	FALSE	FALSE	FALSE	TRIM58
ENSG00000162729	rs2295621	-0.0728975	0.0126211	-5.77582	0.0838449	0.0414935	2.02068	0.00557437	0.0125252	0.445051	0.656324	-0.0729083	0.0126182	-5.77801	0.0369353	0.0234039	1.57817	0.005155	0.0125952	0.409282	0.682889	-0.0728173	0.0126039	-5.77738	0.0720665	0.0288066	2.50174	-0.0131433	0.0121097	-1.08536	0.278843	0.86399	0.612294	0.901176	FALSE	FALSE	FALSE	IGSF8
ENSG00000162729	rs6427504	0.0456918	0.0101444	4.50413	0.0863634	0.0400883	2.15433	0.00636581	0.00914162	0.696354	0.486628	0.0458185	0.0101276	4.52414	0.0475865	0.0240232	1.98086	-0.013572	0.00924535	-1.46798	0.142383	0.0461315	0.0101603	4.54036	0.0657743	0.0287384	2.28873	0.00187474	0.00949891	0.197364	0.843843	0.77135	0.947337	0.497621	FALSE	FALSE	FALSE	IGSF8
ENSG00000162736	rs2038780	0.16431	0.00697152	23.5688	0.0612923	0.0277878	2.20573	0.0235411	0.00710708	3.31235	0.000969837	0.164307	0.00701134	23.4345	0.0531906	0.0176926	3.00637	-0.0173527	0.00690979	-2.51131	0.0121972	0.163907	0.00697967	23.4835	0.0773892	0.0204304	3.78795	-0.020957	0.00728463	-2.87688	0.00413846	0.0173321	0.05167	0.142583	TRUE	FALSE	FALSE	NCSTN
ENSG00000162746	rs7520519	0.255196	0.0295448	8.63758	-0.164537	0.0812419	-2.02527	0.111478	0.0299037	3.7279	0.000205558	0.25756	0.02969	8.67498	-0.03484	0.0487793	-0.714237	-0.0692734	0.0299457	-2.3133	0.0209174	0.25752	0.0294809	8.73515	-0.054626	0.0578438	-0.944372	-0.122533	0.0290051	-4.22454	2.66121e-05	0.00517341	0.001078	0.193772	TRUE	TRUE	FALSE	FCRLB
ENSG00000162757	rs1044516	0.0980283	0.0151956	6.4511	-0.0301194	0.0508375	-0.592464	0.0126508	0.0130527	0.969216	0.33258	0.0971307	0.015137	6.41679	-0.019348	0.0290195	-0.666724	-0.0252838	0.0135333	-1.86826	0.0628827	0.0984732	0.0152059	6.476	-0.0194758	0.0357654	-0.544544	-0.00438126	0.0132633	-0.330329	0.74167	0.653294	0.904077	0.349111	FALSE	FALSE	FALSE	C1orf74
ENSG00000162757	rs11119344	-0.0716112	0.0147326	-4.86072	-0.0121938	0.051287	-0.237756	-0.00896974	0.0139519	-0.642905	0.520756	-0.0715753	0.0147386	-4.85633	-0.027877	0.0293204	-0.950773	0.00870779	0.0139587	0.623824	0.533108	-0.0719431	0.014713	-4.88977	-0.0257726	0.0361024	-0.713875	0.0084128	0.0139502	0.60306	0.546858	0.792032	0.814454	0.829959	FALSE	FALSE	FALSE	C1orf74
ENSG00000162769	rs1890932	0.561787	0.0191505	29.3355	-0.084829	0.0620989	-1.36603	0.0774395	0.0184286	4.20213	2.99717e-05	0.559129	0.0191544	29.1906	-0.0126435	0.0368936	-0.3427	-0.0755481	0.0192404	-3.92654	9.57201e-05	0.562531	0.0192304	29.2522	0.0526033	0.0455646	1.15448	-0.0675594	0.0178429	-3.78635	0.000164919	0.00112814	0.0046868	0.00535697	TRUE	TRUE	TRUE	FLVCR1
ENSG00000162775	rs4839343	0.0477691	0.00990549	4.82248	-0.00419233	0.0422503	-0.0992261	0.00947233	0.00981365	0.96522	0.334631	0.0470677	0.00990398	4.7524	0.0038384	0.0256429	0.149687	-0.000947893	0.00993276	-0.095431	0.923976	0.0481322	0.00990737	4.85822	0.0214568	0.0312024	0.687666	-0.0130437	0.00985068	-1.32414	0.185694	0.655495	0.506775	0.98175	FALSE	FALSE	FALSE	RBM15
ENSG00000162777	rs68029231	0.0869276	0.0124155	7.00156	0.00232189	0.0424996	0.0546333	0.0213975	0.011592	1.84588	0.0655156	0.0879022	0.0124524	7.05905	-0.00501115	0.0255517	-0.196118	0.00071236	0.0118245	0.0602444	0.952007	0.0847725	0.0123571	6.86023	0.0355189	0.0308237	1.15232	-0.0365462	0.011479	-3.18375	0.00157925	0.292123	0.0264452	0.987851	FALSE	TRUE	FALSE	DENND2D
ENSG00000162779	rs6665833	0.034586	0.00693872	4.9845	0.0479426	0.0305531	1.56916	0.000770416	0.00682507	0.11288	0.910126	0.0346403	0.00694166	4.9902	0.021572	0.0198217	1.0883	0.00181054	0.0070015	0.258593	0.795953	0.0345946	0.00694197	4.9834	0.043897	0.0223014	1.96835	-0.000278496	0.00683747	-0.0407308	0.96751	0.970173	0.991491	0.943374	FALSE	FALSE	FALSE	AXDND1
ENSG00000162783	rs2332058	0.221081	0.0164882	13.4085	-0.00473585	0.0662939	-0.0714373	0.0464074	0.0153926	3.01491	0.00266752	0.221966	0.0166056	13.3669	0.0676707	0.0413641	1.63598	-0.0359274	0.0159025	-2.25922	0.0243345	0.218996	0.01645	13.3128	-0.0312097	0.0484586	-0.644047	-0.0404969	0.0151586	-2.67155	0.00768979	0.0359425	0.0779383	0.208651	TRUE	FALSE	FALSE	IER5
ENSG00000162813	rs6541127	0.0700385	0.0132678	5.27883	-0.000344808	0.0484492	-0.00711691	0.0480656	0.0114746	4.18887	3.19139e-05	0.0715847	0.0133043	5.38055	0.0427454	0.0287786	1.48532	-0.0482371	0.0121242	-3.97857	7.72215e-05	0.0678929	0.0132948	5.10672	0.0424397	0.0358499	1.18382	-0.043208	0.0115432	-3.74315	0.000203986	0.00118723	0.00554981	0.00456179	TRUE	TRUE	TRUE	BPNT1
ENSG00000162817	rs415273	0.236794	0.0352595	6.71576	-0.0490559	0.0691353	-0.709564	-0.0257123	0.0323515	-0.794777	0.427056	0.238408	0.0353222	6.74952	-0.0326383	0.0413356	-0.789594	0.0294933	0.0334249	0.882376	0.377854	0.235463	0.0352933	6.67161	-0.0121628	0.0490485	-0.247975	0.018894	0.0305908	0.617638	0.536913	0.7296	0.808475	0.741187	FALSE	FALSE	FALSE	C1orf115
ENSG00000162817	rs61830868	-0.0749992	0.0195979	-3.8269	-0.0459006	0.0693253	-0.662104	-0.012868	0.0190175	-0.676639	0.498839	-0.0752529	0.0196013	-3.83918	-0.036695	0.0413416	-0.887605	0.026149	0.0195057	1.34058	0.181255	-0.0749882	0.0195993	-3.82606	-0.00779535	0.0500537	-0.15574	-0.00419843	0.0185123	-0.226791	0.820626	0.779483	0.93681	0.554752	FALSE	FALSE	FALSE	C1orf115
ENSG00000162836	rs2153463	-0.179423	0.016622	-10.7943	-0.0201933	0.0655072	-0.308261	-0.033424	0.017136	-1.95052	0.0517636	-0.18032	0.0166071	-10.858	-0.0307144	0.0392032	-0.783467	0.0297039	0.0166027	1.7891	0.0739386	-0.179651	0.0166372	-10.7981	-0.0334857	0.0468084	-0.715379	0.0201222	0.0171893	1.17062	0.242561	0.256475	0.5754	0.374909	FALSE	FALSE	FALSE	ACP6
ENSG00000162849	rs7523473	0.0529691	0.0117038	4.52581	-0.0609102	0.0338897	-1.79731	0.00235537	0.0118517	0.198737	0.843206	0.052553	0.0116864	4.49692	-0.0395716	0.0198615	-1.99238	-0.00939914	0.0120654	-0.779017	0.436703	0.0532587	0.0116954	4.5538	-0.0434399	0.0240653	-1.80508	0.00196182	0.0116032	0.169076	0.866147	0.948415	0.954803	0.775766	FALSE	FALSE	FALSE	KIF26B
ENSG00000162877	rs1772143	-0.0869102	0.00568052	-15.2997	0.0248596	0.0278352	0.893099	0.0266608	0.0057961	4.59978	4.87594e-06	-0.0860933	0.00573991	-14.9991	0.036678	0.0158963	2.30733	-0.0121313	0.00572081	-2.12056	0.0342122	-0.0863546	0.00565439	-15.2721	0.0590144	0.0194645	3.0319	-0.0289261	0.00559458	-5.17038	2.92316e-07	0.00026282	2.40642e-05	0.252917	TRUE	TRUE	FALSE	PM20D1
ENSG00000162885	rs834144	-0.402221	0.0164669	-24.426	0.0547747	0.0435255	1.25845	-0.0251632	0.0103017	-2.44264	0.0151298	-0.401321	0.0164947	-24.3303	-0.0161315	0.0269446	-0.598693	0.0252856	0.0104698	2.4151	0.0160158	-0.402704	0.016476	-24.4419	0.0211629	0.0321296	0.658675	0.0248109	0.010257	2.41893	0.0160447	0.116229	0.129026	0.166418	FALSE	FALSE	FALSE	B3GALNT2
ENSG00000162885	rs2270538	0.114466	0.0167516	6.83311	0.0116494	0.0442101	0.263501	0.0286844	0.0109831	2.6117	0.00955952	0.111747	0.0167645	6.6657	0.0285422	0.0269503	1.05907	-0.0223492	0.0107764	-2.0739	0.0386362	0.115633	0.0167912	6.88649	0.0622244	0.0311647	1.99663	-0.0289209	0.0110247	-2.62329	0.00924017	0.0861437	0.088252	0.267063	FALSE	FALSE	FALSE	B3GALNT2
ENSG00000162889	rs4074956	0.0411479	0.00884294	4.65319	0.002111	0.034625	0.0609674	0.00167946	0.00811844	0.20687	0.836904	0.0410862	0.00882389	4.65624	-0.0185194	0.0218056	-0.849296	0.00742768	0.00842367	0.881764	0.380713	0.0411083	0.00884226	4.64906	0.0107777	0.024869	0.433377	-0.0045741	0.00834083	-0.548399	0.583895	0.94531	0.831722	0.743707	FALSE	FALSE	FALSE	MAPKAPK2
ENSG00000162910	rs849749	-0.0794781	0.00915976	-8.67687	-0.0137842	0.0357546	-0.385523	-0.00887202	0.00876427	-1.01229	0.311586	-0.0795619	0.00915203	-8.69337	-0.0246588	0.0212	-1.16315	0.0109036	0.00863494	1.26273	0.207201	-0.0795434	0.00916396	-8.68002	-0.0201745	0.0255674	-0.789072	0.00709749	0.00889761	0.797685	0.425143	0.633413	0.734574	0.587923	FALSE	FALSE	FALSE	MRPL55
ENSG00000162913	rs10916278	0.0375079	0.00843675	4.44578	0.0116189	0.0339283	0.342453	0.00448396	0.00843049	0.531874	0.594846	0.0374482	0.00843846	4.4378	0.0147006	0.0196429	0.748395	0.000359052	0.00846144	0.0424339	0.966153	0.0376233	0.00844283	4.45624	0.014782	0.0244521	0.60453	-0.00447233	0.0084697	-0.528039	0.597504	0.834835	0.837672	0.991662	FALSE	FALSE	FALSE	OBSCN-AS1
ENSG00000162946	rs751229	-0.24404	0.0168852	-14.4528	0.0121019	0.0668921	0.180917	0.00721322	0.0158141	0.456126	0.648394	-0.244746	0.0167833	-14.5828	0.0449909	0.0398851	1.12801	-0.041504	0.0157515	-2.63492	0.00862095	-0.243968	0.016854	-14.4754	-0.0251068	0.047917	-0.523964	0.018345	0.0157549	1.1644	0.245053	0.859852	0.577816	0.11875	FALSE	FALSE	FALSE	DISC1
ENSG00000163041	rs6678547	0.233588	0.00983209	23.7577	-0.0227516	0.035558	-0.639845	-0.00255959	0.00975948	-0.262267	0.793645	0.23318	0.00985145	23.6696	-0.0397314	0.0208319	-1.90724	0.00915349	0.00972062	0.941657	0.349143	0.233603	0.00982724	23.771	0.0032467	0.0256194	0.126728	-0.00538067	0.00997797	-0.539255	0.589747	0.930505	0.835002	0.721216	FALSE	FALSE	FALSE	H3-3A
ENSG00000163050	rs6426584	0.440042	0.0181647	24.2251	-0.00894944	0.0606564	-0.147543	0.0179695	0.0152261	1.18018	0.238496	0.440897	0.0181792	24.2529	0.0131057	0.0363022	0.361016	-0.0164614	0.0148919	-1.10539	0.269564	0.44014	0.0181649	24.2302	0.0180325	0.0436053	0.413538	-0.0151306	0.0159811	-0.946779	0.34537	0.561063	0.669764	0.650281	FALSE	FALSE	FALSE	COQ8A
ENSG00000163050	rs12079122	0.424352	0.0241084	17.6019	-0.0023971	0.0603262	-0.0397356	0.01248	0.0168871	0.739027	0.460011	0.424841	0.0241065	17.6235	0.00410511	0.0354073	0.11594	-0.00506754	0.0164525	-0.308012	0.758097	0.423841	0.0241131	17.5772	0.0126262	0.0426328	0.296163	-0.018306	0.0187403	-0.976825	0.32887	0.75369	0.657953	0.928698	FALSE	FALSE	FALSE	COQ8A
ENSG00000163125	rs4970946	0.0735449	0.0112241	6.55241	0.0158761	0.0397041	0.399861	-0.00752305	0.0112552	-0.668406	0.504082	0.0734519	0.0112226	6.54498	-0.00590365	0.0239493	-0.246505	0.00181889	0.0114901	0.1583	0.874241	0.0734236	0.0112244	6.54143	-0.00350506	0.0282583	-0.124037	0.00601715	0.0108171	0.556265	0.578272	0.782058	0.830941	0.968805	FALSE	FALSE	FALSE	RPRD2
ENSG00000163131	rs10888384	0.0591212	0.0113256	5.22016	0.0394149	0.0426658	0.923806	0.0108877	0.0109384	0.995359	0.319717	0.0594419	0.0113344	5.24436	0.0280716	0.0276293	1.01601	-0.00250247	0.0107156	-0.233535	0.815532	0.0588446	0.0113245	5.1962	0.0677154	0.0312019	2.17023	-0.0122473	0.0108359	-1.13025	0.258914	0.641519	0.591424	0.949527	FALSE	FALSE	FALSE	CTSS
ENSG00000163141	rs7540258	0.213227	0.0247983	8.59844	0.0954529	0.0582565	1.63849	-0.00544094	0.0267946	-0.203061	0.839129	0.213451	0.0247948	8.60872	0.0506542	0.0344858	1.46884	0.0232518	0.0258635	0.899021	0.369174	0.213482	0.0248018	8.60752	0.0406982	0.041186	0.988156	-0.0106401	0.0249456	-0.426531	0.670303	0.946524	0.872406	0.73512	FALSE	FALSE	FALSE	BNIPL
ENSG00000163218	rs3006445	0.0338757	0.00718747	4.71316	0.00579327	0.030846	0.187813	-0.0074783	0.00702804	-1.06407	0.287468	0.0340961	0.00716834	4.75648	-0.00725036	0.0185441	-0.39098	0.0108992	0.00691399	1.5764	0.115212	0.0340862	0.0071994	4.73458	-0.00690152	0.0226306	-0.304964	0.00351972	0.00706648	0.498087	0.61845	0.611961	0.847033	0.455002	FALSE	FALSE	FALSE	PGLYRP4
ENSG00000163220	rs1560832	-0.104207	0.0137563	-7.57524	-0.0763804	0.0498939	-1.53086	-0.016217	0.0134159	-1.20878	0.226953	-0.10451	0.0137332	-7.60998	-0.0544534	0.0289699	-1.87965	0.0310099	0.0138643	2.23667	0.025665	-0.104708	0.0137608	-7.60913	-0.0541037	0.0357124	-1.51498	0.00611569	0.0133453	0.458267	0.647203	0.548583	0.858555	0.214538	FALSE	FALSE	FALSE	S100A9
ENSG00000163220	rs3006475	0.12044	0.0191907	6.27593	-0.0870362	0.0490522	-1.77436	-0.0113206	0.0192952	-0.586709	0.55846	0.120243	0.0191963	6.26387	-0.0411321	0.0291558	-1.41077	-0.00402719	0.0200624	-0.200733	0.841124	0.119432	0.0192083	6.21776	-0.0540042	0.0349445	-1.54542	0.0205447	0.0185398	1.10814	0.268938	0.813833	0.602435	0.959231	FALSE	FALSE	FALSE	S100A9
ENSG00000163221	rs724781	-0.331677	0.0222953	-14.8765	-0.122715	0.080031	-1.53335	-0.031032	0.0217907	-1.4241	0.154677	-0.333167	0.0222574	-14.9688	-0.0751534	0.0463969	-1.61979	0.0491325	0.0226694	2.16735	0.0305021	-0.332439	0.0223244	-14.8913	-0.0582104	0.05718	-1.01802	0.0111647	0.0216152	0.516522	0.605625	0.454447	0.841623	0.23517	FALSE	FALSE	FALSE	S100A12
ENSG00000163221	rs3795391	0.40259	0.0306744	13.1246	-0.144179	0.0785809	-1.83479	-0.015635	0.0310356	-0.503777	0.614455	0.403167	0.0306708	13.145	-0.0663994	0.0466948	-1.42199	0.0321683	0.032347	0.994475	0.320205	0.402556	0.0307144	13.1064	-0.0524742	0.0560893	-0.935548	0.00344687	0.0298484	0.115479	0.908086	0.844633	0.970857	0.696051	FALSE	FALSE	FALSE	S100A12
ENSG00000163354	rs12023499	-0.0637468	0.015197	-4.19469	0.0102952	0.0511028	0.201461	-0.000417777	0.0141705	-0.0294821	0.976493	-0.0636959	0.0152026	-4.18979	0.0159224	0.0301728	0.527706	-0.00171768	0.0138917	-0.123648	0.901595	-0.0636579	0.0152047	-4.18673	0.0489167	0.0371927	1.31522	0.0031637	0.0145874	0.21688	0.82846	0.992991	0.940745	0.974285	FALSE	FALSE	FALSE	DCST2
ENSG00000163362	rs6427863	-0.0924575	0.0193194	-4.78574	0.00188364	0.0497934	0.0378292	-0.0154461	0.0190498	-0.810827	0.417725	-0.0914921	0.0193655	-4.72449	0.00977827	0.0290577	0.336513	0.0205408	0.0176799	1.16182	0.246192	-0.092743	0.0193213	-4.80005	0.0200993	0.0352597	0.570037	0.00505919	0.0190898	0.265021	0.792097	0.722734	0.925178	0.629036	FALSE	FALSE	FALSE	INAVA
ENSG00000163362	rs296534	0.0546095	0.0128328	4.25546	-0.00370562	0.0499467	-0.0741913	0.00474528	0.0120118	0.395051	0.693057	0.0547591	0.0128306	4.26785	0.0207531	0.0303442	0.683923	-0.00811793	0.012375	-0.655996	0.512325	0.0545878	0.0128292	4.25497	0.025215	0.0361187	0.698117	-0.00666349	0.011849	-0.562368	0.57436	0.880818	0.828237	0.820187	FALSE	FALSE	FALSE	INAVA
ENSG00000163374	rs2666826	-0.056396	0.00701425	-8.0402	0.0181	0.0265281	0.682296	-0.00937434	0.00674985	-1.38882	0.165159	-0.0563389	0.0070338	-8.00974	-0.00312642	0.0154605	-0.20222	0.00681128	0.00652139	1.04445	0.296456	-0.0565616	0.00700857	-8.07034	-0.00255265	0.0187066	-0.136457	0.0111348	0.00674201	1.65155	0.0991492	0.470514	0.365788	0.676948	FALSE	FALSE	FALSE	YY1AP1
ENSG00000163382	rs879461	-0.0733656	0.0103269	-7.10434	-0.00435455	0.037095	-0.117389	-0.0201298	0.00973122	-2.06858	0.0389782	-0.0734707	0.0103403	-7.10529	-0.0211023	0.022453	-0.939844	0.00926541	0.00994503	0.931663	0.351674	-0.0735064	0.0103331	-7.11365	-0.0235161	0.0269215	-0.873505	0.0186188	0.00975911	1.90783	0.0569671	0.216351	0.271785	0.722765	FALSE	FALSE	FALSE	NAXE
ENSG00000163393	rs1857234	0.255283	0.0153679	16.6114	-0.0263143	0.0532129	-0.494509	-0.0160868	0.014412	-1.11621	0.264654	0.254368	0.0153653	16.5547	-0.0312452	0.031377	-0.995798	0.0105919	0.0147657	0.717328	0.473636	0.255673	0.0153888	16.6143	-0.00671077	0.0381113	-0.176083	0.0164631	0.0145673	1.13014	0.258619	0.588948	0.590865	0.795905	FALSE	FALSE	FALSE	SLC22A15
ENSG00000163435	rs11586632	-0.274231	0.0167035	-16.4176	0.00285696	0.0676539	0.042229	-0.00732568	0.0164249	-0.44601	0.655923	-0.274263	0.0167138	-16.4094	0.00453485	0.0418814	0.108278	0.00120003	0.0161721	0.0742041	0.940883	-0.274014	0.0166907	-16.4172	0.00104866	0.0496537	0.0211195	0.0140295	0.0164082	0.855028	0.393592	0.863968	0.710943	0.987039	FALSE	FALSE	FALSE	ELF3
ENSG00000163468	rs11264467	-0.422318	0.0638807	-6.61105	-0.0179775	0.0296574	-0.606173	-0.0139495	0.00740076	-1.88488	0.0598242	-0.417247	0.063918	-6.52784	-0.0140344	0.0175725	-0.79866	-0.00253988	0.00737079	-0.344587	0.730643	-0.42607	0.0636608	-6.69282	-0.036058	0.021048	-1.71313	0.0235744	0.00748008	3.15162	0.00168328	0.278069	0.027643	0.918254	FALSE	TRUE	FALSE	CCT3
ENSG00000163468	rs12134983	0.346189	0.0643289	5.38154	-0.0246725	0.0297076	-0.830512	-0.00411584	0.00745807	-0.551864	0.581587	0.344225	0.0642356	5.35879	-0.012563	0.0175711	-0.714985	-0.00490459	0.00737013	-0.665469	0.506303	0.348356	0.0643476	5.41365	-0.0270765	0.0212014	-1.27711	0.00866733	0.0076025	1.14006	0.255279	0.828428	0.587003	0.815504	FALSE	FALSE	FALSE	CCT3
ENSG00000163472	rs949464	0.332969	0.00969333	34.3503	-0.0384858	0.0389098	-0.989103	0.0538602	0.00928964	5.79788	1.04604e-08	0.333569	0.00984381	33.8862	0.0352623	0.0253736	1.38973	-0.0342598	0.00969305	-3.53447	0.000447971	0.334607	0.00967829	34.5729	0.0338246	0.0282177	1.1987	-0.0593809	0.00928232	-6.3972	2.67836e-10	1.29587e-06	5.10088e-08	0.0169617	TRUE	TRUE	TRUE	TMEM79
ENSG00000163531	rs2278796	-0.554244	0.096839	-5.72335	0.116509	0.0491749	2.36927	-0.0313081	0.0122106	-2.56401	0.0105472	-0.55567	0.096736	-5.7442	0.0439543	0.0290769	1.51165	0.0262483	0.0125271	2.09533	0.0364319	-0.559336	0.0969517	-5.76922	0.013786	0.0353458	0.390031	0.0264723	0.0122065	2.1687	0.0305509	0.0919274	0.191374	0.260939	FALSE	FALSE	FALSE	NFASC
ENSG00000163531	rs58066240	0.456757	0.097298	4.69442	0.114224	0.0492172	2.3208	-0.0281164	0.0122247	-2.29996	0.0218502	0.457185	0.0971638	4.7053	0.0458024	0.0291069	1.57359	0.0228263	0.0125332	1.82126	0.0688562	0.455591	0.0973954	4.67774	0.0150193	0.0353664	0.424676	0.0244298	0.0122191	1.99932	0.0463246	0.147959	0.241858	0.36261	FALSE	FALSE	FALSE	NFASC
ENSG00000163534	rs61691958	-0.399923	0.042916	-9.31875	-0.10704	0.112283	-0.953308	-0.0114424	0.0354071	-0.323167	0.747091	-0.399905	0.0429677	-9.30711	-0.0150935	0.0652457	-0.231333	0.00746416	0.0349056	0.213838	0.830825	-0.400383	0.0428874	-9.33569	-0.0195854	0.0793856	-0.246712	0.00974517	0.0387105	0.251745	0.801729	0.90848	0.92933	0.956285	FALSE	FALSE	FALSE	FCRL1
ENSG00000163534	rs10908596	-0.171866	0.0337794	-5.0879	-0.123928	0.113702	-1.08993	0.0147946	0.0301599	0.490541	0.625102	-0.171771	0.0337702	-5.08647	-0.00573289	0.0661944	-0.0866069	-0.0184084	0.0294683	-0.624685	0.533359	-0.172222	0.033786	-5.09743	-0.0143192	0.0804113	-0.178074	-0.00733453	0.030622	-0.239518	0.810989	0.849175	0.932246	0.829959	FALSE	FALSE	FALSE	FCRL1
ENSG00000163545	rs13374813	-0.115081	0.0112467	-10.2324	-0.000563202	0.0448021	-0.0125709	-0.0206179	0.010854	-1.89957	0.0579052	-0.115183	0.0112556	-10.2334	-0.0351761	0.0267925	-1.31291	0.018976	0.0104665	1.81302	0.0705117	-0.11521	0.0112503	-10.2406	-0.0158616	0.0317646	-0.499348	0.0157895	0.0109083	1.44748	0.148077	0.273062	0.449551	0.365916	FALSE	FALSE	FALSE	NUAK2
ENSG00000163545	rs1539695	-0.099346	0.0117203	-8.47641	-0.0210538	0.0445082	-0.473032	0.00793628	0.0111193	0.713737	0.475645	-0.10031	0.0117581	-8.53114	-0.0228295	0.0265789	-0.85893	0.00366466	0.0118741	0.308626	0.757927	-0.0994259	0.0116991	-8.49857	0.001829	0.0326008	0.0561028	-0.0108045	0.0104705	-1.0319	0.302381	0.763479	0.635857	0.928578	FALSE	FALSE	FALSE	NUAK2
ENSG00000163568	rs2793845	-0.211677	0.0402754	-5.25573	0.0775921	0.108181	0.717243	0.0400998	0.0356585	1.12455	0.261369	-0.211845	0.0402875	-5.25832	0.03756	0.0640517	0.586401	-0.0167576	0.0361858	-0.463099	0.643691	-0.211756	0.0402596	-5.25977	0.0483553	0.0767146	0.630327	-0.0298394	0.0342702	-0.870709	0.384027	0.585649	0.703141	0.883359	FALSE	FALSE	FALSE	AIM2
ENSG00000164002	rs4660419	0.151304	0.0183891	8.22789	-0.0836123	0.0527322	-1.5856	-0.00325974	0.0167382	-0.194749	0.845801	0.150378	0.0184252	8.16153	-0.0320289	0.0314328	-1.01896	-0.0121351	0.0166993	-0.726686	0.468113	0.151003	0.0183641	8.22273	-0.0106689	0.0375493	-0.284131	0.0164357	0.0161476	1.01784	0.309365	0.949628	0.643145	0.793597	FALSE	FALSE	FALSE	EXO5
ENSG00000164008	rs10493114	0.118136	0.0119343	9.89885	0.00612909	0.0423389	0.144763	-0.00888517	0.0116783	-0.76083	0.446864	0.118072	0.0119359	9.89213	-0.00324713	0.0249651	-0.130067	-0.00100797	0.0112876	-0.0892993	0.928899	0.118057	0.0119329	9.89345	0.00944338	0.0296215	0.318801	0.00928744	0.0116682	0.795963	0.42615	0.743511	0.735348	0.983588	FALSE	FALSE	FALSE	C1orf50
ENSG00000164008	rs12024615	0.0642298	0.0116158	5.5295	-0.00112174	0.0416774	-0.0269147	0.00189299	0.0107946	0.175365	0.860822	0.0641713	0.0116127	5.52595	0.000925566	0.0245918	0.0376372	-0.00958854	0.0102537	-0.935131	0.34993	0.0641711	0.0116171	5.52385	0.00884016	0.0302952	0.291801	0.00573906	0.0111371	0.515309	0.606553	0.954391	0.841868	0.721575	FALSE	FALSE	FALSE	C1orf50
ENSG00000164010	rs6674019	0.14081	0.0150599	9.35002	0.0515708	0.0468314	1.1012	0.0178344	0.0111196	1.60387	0.10937	0.142081	0.0150704	9.42782	0.0363616	0.0283151	1.28418	-0.00208393	0.0109834	-0.189735	0.849646	0.140745	0.0150338	9.36193	0.0689529	0.033117	2.0821	-0.0228513	0.0111018	-2.05834	0.0399284	0.38217	0.222583	0.961081	FALSE	FALSE	FALSE	ERMAP
ENSG00000164010	rs6675994	0.174411	0.0193118	9.03134	0.0675642	0.0455682	1.48271	0.0104798	0.0142035	0.737834	0.460793	0.17564	0.0192597	9.11954	0.0373003	0.0267047	1.39677	-0.0138664	0.0146354	-0.947459	0.344187	0.174189	0.0193755	8.99018	0.0579313	0.0333323	1.73799	-0.00851229	0.0141992	-0.599492	0.548918	0.754294	0.815453	0.716808	FALSE	FALSE	FALSE	ERMAP
ENSG00000164010	rs10890218	0.143652	0.0171169	8.39242	0.0766286	0.0458679	1.67064	-0.0136279	0.0136129	-1.0011	0.31693	0.143643	0.0171175	8.39156	0.0295809	0.0272487	1.08559	0.0100575	0.0126121	0.797449	0.425323	0.143791	0.0171233	8.39739	0.0472912	0.0330773	1.42972	0.0106727	0.0138143	0.772585	0.439858	0.638967	0.74391	0.769267	FALSE	FALSE	FALSE	ERMAP
ENSG00000168159	rs12084511	0.157832	0.0154606	10.2087	-0.0209497	0.0407143	-0.514554	0.00914307	0.0144729	0.631736	0.528786	0.158131	0.0154419	10.2404	-0.011783	0.023284	-0.506054	-0.00749809	0.0144786	-0.517873	0.60571	0.158086	0.0154629	10.2236	0.00422961	0.0285387	0.148206	-0.00659424	0.0148788	-0.443196	0.658231	0.798687	0.865344	0.864816	FALSE	FALSE	FALSE	RNF187
ENSG00000168275	rs2752	0.275742	0.010808	25.5129	-0.00329602	0.0439387	-0.075014	0.0384029	0.00994566	3.86128	0.000125693	0.27535	0.0108191	25.4503	0.0559633	0.026431	2.11734	-0.0399271	0.00966627	-4.13056	4.00065e-05	0.275912	0.0108479	25.4346	0.0565176	0.0319921	1.76661	-0.0308252	0.0100946	-3.05365	0.00240434	0.00348822	0.0352637	0.00271916	TRUE	TRUE	TRUE	COA6
ENSG00000168275	rs594657	0.0631221	0.0113655	5.55381	0.0445693	0.044596	0.999403	-0.0181308	0.0106827	-1.6972	0.090018	0.0618896	0.011333	5.46102	0.0156151	0.0258318	0.604491	0.0119962	0.0107076	1.12035	0.263221	0.0630343	0.0113616	5.54802	0.0183149	0.0318951	0.574223	0.0187993	0.0106929	1.75812	0.0790161	0.34483	0.325135	0.645903	FALSE	FALSE	FALSE	COA6
ENSG00000168528	rs4949377	-1.19137	0.10841	-10.9895	-0.0474462	0.0886298	-0.53533	-0.0567304	0.0315343	-1.79901	0.0726949	-1.1926	0.108491	-10.9926	-0.0298282	0.0543787	-0.548527	0.0456431	0.0299525	1.52385	0.128335	-1.18983	0.108482	-10.968	-0.0209855	0.0637508	-0.32918	0.0546387	0.0321179	1.70119	0.0894474	0.308372	0.346178	0.474379	FALSE	FALSE	FALSE	SERINC2
ENSG00000168528	rs4949370	-0.073598	0.0342989	-2.14578	-0.0351989	0.0897137	-0.392347	-0.0268182	0.0227995	-1.17626	0.240565	-0.0726063	0.0342152	-2.12205	-0.0595729	0.0572964	-1.03973	0.0513337	0.0230428	2.22775	0.0262594	-0.0743157	0.0343487	-2.16356	-0.0105925	0.0641548	-0.165109	0.00590647	0.0227637	0.259468	0.795503	0.563746	0.926122	0.217014	FALSE	FALSE	FALSE	SERINC2
ENSG00000168528	rs10914330	0.523993	0.101369	5.16915	-0.0486631	0.0885965	-0.549266	-0.0678981	0.0321795	-2.10998	0.0354525	0.528402	0.101727	5.1943	-0.0320714	0.0547607	-0.585664	0.0491318	0.0319092	1.53974	0.124449	0.517748	0.101412	5.10541	-0.0210082	0.0636429	-0.330094	0.061472	0.0314479	1.95473	0.0512221	0.203304	0.25581	0.467701	FALSE	FALSE	FALSE	SERINC2
ENSG00000168653	rs3768324	-0.108531	0.009807	-11.0667	-0.004762	0.0321634	-0.148057	-0.00662913	0.00790261	-0.838853	0.402578	-0.108583	0.00981971	-11.0577	-0.0128683	0.0187216	-0.687349	-0.00687533	0.00803152	-0.856045	0.392313	-0.108697	0.00978657	-11.1067	-0.014152	0.0229136	-0.617626	0.0133552	0.00800993	1.66733	0.0964386	0.711938	0.360867	0.749905	FALSE	FALSE	FALSE	NDUFS5
ENSG00000168653	rs78058161	0.0939777	0.00915403	10.2663	-0.0191897	0.0321978	-0.595993	0.0119021	0.00745293	1.59697	0.110857	0.0935354	0.00918198	10.1868	-0.0187993	0.0196619	-0.956128	0.00324181	0.00776345	0.417573	0.676396	0.0940249	0.00912775	10.301	0.00198331	0.022624	0.0876643	-0.0181004	0.007267	-2.49077	0.0129954	0.384908	0.11173	0.899047	FALSE	FALSE	FALSE	NDUFS5
ENSG00000168679	rs6694203	0.133745	0.0215095	6.21793	-0.0918573	0.0544103	-1.68823	-0.0233292	0.0227285	-1.02643	0.304846	0.132628	0.0214742	6.17615	-0.0525477	0.0317348	-1.65584	0.0187215	0.022669	0.825864	0.408979	0.133437	0.0215281	6.19826	-0.0845082	0.0383427	-2.20402	0.0155805	0.0219541	0.709685	0.477967	0.628133	0.768893	0.760337	FALSE	FALSE	FALSE	SLC16A4
ENSG00000168765	rs604337	0.644541	0.0378154	17.0444	0.18543	0.078952	2.34864	-0.00468373	0.0280995	-0.166684	0.867621	0.643692	0.0377196	17.0652	0.0848088	0.0465173	1.82317	-0.0185499	0.0287613	-0.644959	0.519015	0.644967	0.0377787	17.0722	0.126211	0.0562313	2.2445	0.0119475	0.0287274	0.41589	0.677507	0.956414	0.87449	0.821811	FALSE	FALSE	FALSE	GSTM4
ENSG00000168765	rs686163	0.479494	0.0238344	20.1178	0.209239	0.0806563	2.59421	-0.0247275	0.0187959	-1.31557	0.188621	0.479566	0.02384	20.116	0.0672577	0.048048	1.3998	0.0165349	0.0190858	0.866346	0.386416	0.479698	0.0238419	20.1199	0.103337	0.0597691	1.72894	0.0223414	0.0186455	1.19822	0.231195	0.502675	0.562343	0.746846	FALSE	FALSE	FALSE	GSTM4
ENSG00000168765	rs655315	-0.135776	0.0218267	-6.22065	0.185601	0.0794237	2.33684	-0.00242268	0.017541	-0.138115	0.890757	-0.135824	0.0218362	-6.22011	0.0803815	0.0495408	1.62253	-0.000621263	0.0182438	-0.0340534	0.972844	-0.135855	0.0218228	-6.22534	0.124747	0.0584645	2.13372	0.00412425	0.0177434	0.232438	0.817505	0.964771	0.935297	0.993106	FALSE	FALSE	FALSE	GSTM4
ENSG00000169174	rs472495	-0.316487	0.0419926	-7.53674	0.0500949	0.150825	0.332138	-0.0478813	0.0365946	-1.30842	0.192313	-0.315337	0.042055	-7.49821	-0.0852993	0.0984887	-0.866082	0.0256457	0.0379499	0.67578	0.500943	-0.318782	0.0419799	-7.59369	0.0468703	0.109528	0.42793	0.0645242	0.0362659	1.7792	0.0760409	0.507218	0.318857	0.811612	FALSE	FALSE	FALSE	PCSK9
ENSG00000169174	rs11206510	-0.272517	0.0562296	-4.84651	0.0373784	0.151657	0.246467	-0.000565027	0.0498374	-0.0113374	0.990954	-0.272134	0.0561968	-4.84252	-0.0416628	0.0902532	-0.461621	-0.0357139	0.0511189	-0.698644	0.484961	-0.2732	0.0562356	-4.85814	0.0848554	0.107381	0.790225	0.0223646	0.0518445	0.431378	0.666258	0.997899	0.869667	0.802227	FALSE	FALSE	FALSE	PCSK9
ENSG00000169224	rs10925076	-0.134802	0.0267637	-5.03676	-0.0715218	0.0910865	-0.785207	-0.0589023	0.0263118	-2.23862	0.0255296	-0.134543	0.0267756	-5.02485	-0.0968556	0.0549008	-1.76419	0.0573612	0.0262896	2.1819	0.0295679	-0.13575	0.0268036	-5.06461	-0.0572727	0.0657062	-0.871649	0.0430294	0.0265842	1.61861	0.106156	0.16378	0.379657	0.232034	FALSE	FALSE	FALSE	GCSAML
ENSG00000169231	rs370545	-0.214164	0.0129297	-16.5637	-0.0289343	0.0493111	-0.586769	0.00691941	0.0123177	0.561747	0.57499	-0.213289	0.0129264	-16.5003	-0.0109485	0.0302552	-0.361871	0.0105623	0.012129	0.870832	0.383967	-0.214311	0.0129213	-16.5858	-0.0381353	0.0370105	-1.03039	-0.0200415	0.0124042	-1.6157	0.107467	0.824303	0.382556	0.745715	FALSE	FALSE	FALSE	THBS3
ENSG00000169241	rs11264331	0.0560467	0.00956725	5.85818	-0.0376877	0.0389963	-0.966443	0.00466865	0.00945074	0.493998	0.622438	0.0565585	0.00959714	5.89327	-0.0302525	0.0238509	-1.2684	0.000823416	0.00933674	0.0881909	0.929904	0.055837	0.00952496	5.86217	-0.0101722	0.02802	-0.363033	-0.0121508	0.00952519	-1.27565	0.203677	0.847415	0.529707	0.983878	FALSE	FALSE	FALSE	SLC50A1
ENSG00000169442	rs1071849	-0.442716	0.0234347	-18.8914	0.106524	0.0725095	1.4691	-0.091989	0.0201722	-4.5602	5.86457e-06	-0.446781	0.0237209	-18.8349	0.052088	0.0435668	1.19559	0.0359842	0.0205117	1.75433	0.0797824	-0.439785	0.0232781	-18.8926	-0.0296864	0.0518688	-0.572336	0.11464	0.0202332	5.66592	2.01683e-08	0.000301742	2.548e-06	0.384595	TRUE	TRUE	FALSE	CD52
ENSG00000169442	rs12145714	-0.101882	0.0227091	-4.48639	0.0808824	0.0745669	1.0847	-0.0192232	0.0190501	-1.00909	0.317642	-0.100799	0.0227503	-4.43068	0.0763681	0.0430552	1.77373	-0.0199958	0.0198573	-1.00698	0.314149	-0.103106	0.022483	-4.58595	0.00374562	0.0523219	0.0715879	0.0578791	0.0194563	2.97482	0.0034754	0.639559	0.0458595	0.690058	FALSE	TRUE	FALSE	CD52
ENSG00000169504	rs11249178	0.143267	0.0162949	8.79215	-0.00442351	0.0578908	-0.0764113	0.0185633	0.0149179	1.24437	0.214285	0.143173	0.0163128	8.77669	0.00881956	0.0353202	0.249703	-0.00918532	0.0157814	-0.582035	0.561302	0.144085	0.0162917	8.84405	-0.00115114	0.0418741	-0.0274906	-0.0204713	0.014845	-1.379	0.168568	0.535035	0.48238	0.843953	FALSE	FALSE	FALSE	CLIC4
ENSG00000169598	rs7528951	0.0645119	0.00883476	7.30205	-0.0379417	0.0401323	-0.945415	-0.00133731	0.00880268	-0.151921	0.879271	0.064475	0.00883272	7.29957	-0.0210233	0.0245927	-0.854859	0.000405472	0.00905995	0.0447543	0.964413	0.0645838	0.00882866	7.31525	-0.0355639	0.0292972	-1.2139	0.00449946	0.0084478	0.53262	0.594443	0.959587	0.836671	0.991297	FALSE	FALSE	FALSE	DFFB
ENSG00000169641	rs1208930	-0.105955	0.0133456	-7.9393	-0.0194244	0.0531462	-0.365489	-0.00562434	0.0134586	-0.417901	0.676675	-0.106166	0.0133785	-7.93555	-0.0597543	0.031792	-1.87954	0.00148713	0.0134659	0.110437	0.912156	-0.106221	0.0133247	-7.97175	-0.00657806	0.0386602	-0.17015	0.00368069	0.0131232	0.280471	0.779558	0.872622	0.92036	0.977748	FALSE	FALSE	FALSE	LUZP1
ENSG00000169885	rs60147457	0.0347165	0.00643413	5.39568	0.00932697	0.0254239	0.366858	0.00118159	0.00624502	0.189204	0.850107	0.0347443	0.00643458	5.39962	0.00412098	0.0146843	0.280638	-0.000162016	0.00638852	-0.0253605	0.979842	0.034742	0.00643304	5.40056	-0.00109451	0.0180241	-0.0607249	-0.000582199	0.00636241	-0.0915061	0.927104	0.950718	0.976969	0.994192	FALSE	FALSE	FALSE	CALML6
ENSG00000169914	rs6681186	-0.108408	0.0118307	-9.1633	-0.067064	0.0481819	-1.39189	-0.00511435	0.0114929	-0.445	0.656488	-0.108501	0.0118358	-9.1672	-0.0345628	0.0277677	-1.24471	0.0071488	0.0119091	0.600281	0.549105	-0.108362	0.0118323	-9.15814	-0.0400538	0.0343287	-1.16677	0.000556988	0.0117859	0.047259	0.962311	0.86399	0.989583	0.839211	FALSE	FALSE	FALSE	OTUD3
ENSG00000169972	rs34734423	-0.178446	0.0144658	-12.3357	1.13794e-05	0.041134	0.000276642	-0.00556175	0.0142146	-0.391272	0.69562	-0.178821	0.0144578	-12.3685	0.00536513	0.0241483	0.222174	-0.00273211	0.0146564	-0.18641	0.852234	-0.178506	0.0144543	-12.3496	-0.00494128	0.0297064	-0.166338	0.00696745	0.0138758	0.50213	0.615615	0.882844	0.845469	0.961404	FALSE	FALSE	FALSE	PUSL1
ENSG00000169991	rs6670473	-0.0698737	0.0165085	-4.23259	0.0590252	0.0519296	1.13664	-0.017573	0.0163271	-1.07631	0.282135	-0.0703053	0.0165702	-4.24288	0.0273324	0.0303611	0.900243	-0.00018545	0.0163726	-0.0113269	0.990963	-0.0676361	0.0165595	-4.08442	0.0197358	0.036787	0.536488	0.0290423	0.0163095	1.7807	0.075474	0.605824	0.317523	0.997368	FALSE	FALSE	FALSE	IFFO2
ENSG00000170128	rs10920091	0.143142	0.0228196	6.27277	0.141074	0.0831514	1.69659	-0.0211407	0.0221315	-0.95523	0.340201	0.141708	0.0227659	6.22456	0.11203	0.0493676	2.2693	0.00772823	0.0221967	0.34817	0.728337	0.142795	0.0228152	6.25876	0.055062	0.0598818	0.919511	0.016675	0.0220636	0.755769	0.450006	0.660726	0.751383	0.91762	FALSE	FALSE	FALSE	GPR25
ENSG00000170128	rs6660197	0.150184	0.031977	4.69664	0.140804	0.0824912	1.7069	-0.0358004	0.0301276	-1.18829	0.235257	0.146387	0.0318794	4.59191	0.116559	0.0477116	2.44298	9.60226e-05	0.0316502	0.00303387	0.997582	0.15228	0.0319559	4.76531	0.050517	0.0587248	0.860233	0.055298	0.0310909	1.77859	0.0756644	0.557952	0.317905	0.99932	FALSE	FALSE	FALSE	GPR25
ENSG00000171357	rs12137934	-0.0829814	0.00769961	-10.7773	0.0138877	0.0306245	0.453483	-0.002269	0.00747973	-0.303353	0.762096	-0.0831947	0.00769318	-10.8141	0.0162948	0.0178662	0.912046	-0.0012467	0.00760635	-0.163902	0.870022	-0.082796	0.00768982	-10.767	-0.00147883	0.0216283	-0.0683749	0.00601977	0.00745115	0.807897	0.419532	0.915294	0.73043	0.968736	FALSE	FALSE	FALSE	LURAP1
ENSG00000171488	rs541122	-0.142681	0.0170798	-8.35379	0.0305725	0.0704004	0.434267	-0.0394345	0.0160533	-2.45648	0.0144359	-0.142429	0.0170164	-8.37008	-0.0460496	0.0445916	-1.0327	0.0451612	0.0162096	2.78607	0.00582533	-0.143144	0.0171648	-8.33939	0.0551583	0.0515822	1.06933	0.0263294	0.0160262	1.6429	0.100684	0.112524	0.368858	0.0913196	FALSE	FALSE	FALSE	LRRC8C
ENSG00000171492	rs2475846	0.114209	0.00922376	12.382	-0.0581031	0.039743	-1.46197	-7.17934e-05	0.00869078	-0.00826088	0.993424	0.114215	0.00922015	12.3875	-0.0434608	0.0235803	-1.8431	0.00291958	0.0089502	0.326202	0.744643	0.114208	0.00922003	12.3869	-0.0394204	0.0281547	-1.40014	0.00271159	0.00873128	0.310561	0.756581	0.998485	0.9095	0.923046	FALSE	FALSE	FALSE	LRRC8D
ENSG00000171517	rs6686337	0.0966176	0.0073467	13.1512	0.0280024	0.0275284	1.01722	-0.0284421	0.00727139	-3.91151	9.91651e-05	0.096353	0.00736119	13.0893	0.00617151	0.0165524	0.372847	0.022453	0.0074796	3.00189	0.0028005	0.0960018	0.00737136	13.0236	-0.0133229	0.0198171	-0.672295	0.0249604	0.0072437	3.44581	0.000596509	0.00290217	0.0126858	0.0557478	TRUE	TRUE	FALSE	LPAR3
ENSG00000171603	rs11806520	0.0780465	0.0182691	4.27206	-0.00377209	0.0413003	-0.0913333	0.0272629	0.0167963	1.62315	0.104859	0.0775245	0.0183199	4.23172	-0.00349147	0.0240957	-0.1449	-0.0185424	0.0167001	-1.11032	0.267042	0.0795678	0.0182586	4.35782	0.0168656	0.0293492	0.574652	-0.0334999	0.0180353	-1.85746	0.0636042	0.373121	0.287288	0.648907	FALSE	FALSE	FALSE	CLSTN1
ENSG00000171621	rs72641831	-0.212521	0.0193612	-10.9766	-0.0941403	0.0674878	-1.39492	-0.0345701	0.0175758	-1.96692	0.0494729	-0.212588	0.0193905	-10.9635	-0.0643364	0.0381827	-1.68496	0.0253207	0.0177183	1.42906	0.153249	-0.21207	0.0193453	-10.9624	-0.168913	0.0475324	-3.55365	0.0424205	0.0182755	2.32117	0.0204873	0.250605	0.149041	0.512985	FALSE	FALSE	FALSE	SPSB1
ENSG00000171729	rs2143580	-0.226845	0.0259176	-8.75254	0.114513	0.0660418	1.73395	-0.0258241	0.0165553	-1.55987	0.121331	-0.226618	0.0259812	-8.72238	0.0399974	0.0382735	1.04504	0.0142645	0.0167495	0.851637	0.396894	-0.226441	0.0259474	-8.7269	0.0216862	0.048036	0.451458	0.0243469	0.0168044	1.44884	0.148801	0.401907	0.450998	0.752843	FALSE	FALSE	FALSE	TMEM51
ENSG00000171729	rs12040275	0.111109	0.0170844	6.50357	0.0933207	0.064974	1.43628	-0.0025063	0.0161904	-0.154802	0.877024	0.10962	0.0170847	6.41624	0.0201244	0.039971	0.503475	0.0306577	0.0166066	1.84612	0.0654815	0.11022	0.0170844	6.45149	0.0573578	0.0481176	1.19204	-0.0171187	0.0157284	-1.0884	0.276627	0.958723	0.609842	0.355096	FALSE	FALSE	FALSE	TMEM51
ENSG00000171729	rs2206761	0.318595	0.0240363	13.2548	0.125494	0.0664562	1.88837	-0.0315941	0.0156128	-2.0236	0.0455595	0.321851	0.0241533	13.3254	0.0181769	0.0401105	0.45317	0.0323645	0.0159771	2.02568	0.0449664	0.315581	0.0241084	13.0901	0.0186316	0.0482854	0.385865	0.0248964	0.0158575	1.57001	0.119058	0.238156	0.402112	0.293026	FALSE	FALSE	FALSE	TMEM51
ENSG00000171735	rs11586867	-0.0421912	0.00950537	-4.43867	-0.0442419	0.0393431	-1.12452	-0.000574137	0.00873864	-0.0657009	0.947668	-0.0426635	0.00950129	-4.49029	-0.0129696	0.0236673	-0.547998	-0.00563829	0.00863169	-0.653208	0.513682	-0.0421398	0.00949261	-4.43922	-0.0195358	0.0288089	-0.678116	0.00170038	0.00901711	0.188572	0.8508	0.98348	0.949882	0.821091	FALSE	FALSE	FALSE	CAMTA1
ENSG00000171793	rs10789262	-0.0702188	0.0120515	-5.82655	-0.107575	0.0496145	-2.16821	0.000320641	0.0123097	0.0260478	0.979353	-0.0705435	0.0120277	-5.86508	-0.035317	0.0287573	-1.22811	-0.0105889	0.0119375	-0.887032	0.375934	-0.0698471	0.0120501	-5.79637	-0.118653	0.0343537	-3.45386	0.00372065	0.0122042	0.304867	0.762623	0.994276	0.911479	0.740036	FALSE	FALSE	FALSE	CTPS1
ENSG00000171793	rs11209604	0.0742049	0.0181883	4.07981	-0.0910442	0.0482785	-1.88581	-0.0427051	0.0186382	-2.29127	0.0221857	0.0761559	0.0181538	4.19503	-0.0461771	0.0278159	-1.6601	0.0315467	0.0185917	1.69682	0.0907573	0.0742423	0.0182366	4.07106	-0.125806	0.0341486	-3.68408	0.0393321	0.0186932	2.10408	0.0357095	0.149862	0.208631	0.406481	FALSE	FALSE	FALSE	CTPS1
ENSG00000171943	rs6683357	0.214747	0.0140606	15.2729	0.0043117	0.0579571	0.0743947	0.0139137	0.0135048	1.03027	0.303229	0.21508	0.014057	15.3006	0.0135799	0.0357013	0.380376	-0.00777414	0.0131661	-0.590468	0.554931	0.214776	0.0140665	15.2686	0.053133	0.0419479	1.26664	-0.0110207	0.0135924	-0.810796	0.417815	0.626768	0.728977	0.841735	FALSE	FALSE	FALSE	SRGAP2C
ENSG00000172260	rs11209948	-0.300631	0.0169717	-17.7137	-0.0792798	0.0681869	-1.16268	0.0146162	0.016039	0.911292	0.362423	-0.301142	0.0169023	-17.8166	0.00545845	0.0411798	0.132552	-0.0367165	0.0163227	-2.24941	0.0248155	-0.301038	0.0169989	-17.7093	-0.0642073	0.049711	-1.29161	-0.00269499	0.0156277	-0.17245	0.863094	0.678879	0.954077	0.211009	FALSE	FALSE	FALSE	NEGR1
ENSG00000173171	rs370545	-0.0598517	0.0146443	-4.08702	-0.0277524	0.0542791	-0.511291	0.00306264	0.0135961	0.225259	0.821814	-0.0594793	0.0146429	-4.06198	-0.0111918	0.0335832	-0.333257	0.00503478	0.0134624	0.373989	0.708672	-0.0599487	0.0146292	-4.09788	-0.0371452	0.0410109	-0.905741	-0.00996699	0.0137626	-0.724209	0.469089	0.940395	0.762066	0.909508	FALSE	FALSE	FALSE	MTX1
ENSG00000173212	rs1775511	0.187449	0.0211354	8.86894	-0.0146534	0.0759003	-0.193061	0.00491517	0.0188475	0.260786	0.794283	0.187981	0.0211669	8.8809	-0.0261718	0.0449322	-0.582474	-0.00794174	0.0190596	-0.41668	0.676939	0.187787	0.0211556	8.8765	-0.0441582	0.0543607	-0.812318	0.00672576	0.0192388	0.349593	0.726762	0.930846	0.897289	0.899367	FALSE	FALSE	FALSE	MAB21L3
ENSG00000173369	rs9434	0.335457	0.0512254	6.54864	-0.0447838	0.181362	-0.246931	0.0114174	0.0463121	0.246532	0.805304	0.335609	0.0512252	6.55163	0.0312821	0.109735	0.28507	9.01815e-05	0.0467415	0.00192937	0.998461	0.335838	0.0512251	6.55612	-0.108192	0.128693	-0.840699	-0.0158257	0.0470439	-0.336402	0.736609	0.935834	0.901905	0.999719	FALSE	FALSE	FALSE	C1QB
ENSG00000173372	rs291993	0.221778	0.0496899	4.46324	-0.147907	0.182006	-0.81265	0.0122825	0.0410705	0.29906	0.764929	0.221782	0.0496973	4.46265	-0.0670441	0.111423	-0.601706	0.00356988	0.0442851	0.0806112	0.935752	0.221816	0.0496857	4.46439	-0.161524	0.130915	-1.23381	-0.0156242	0.0416934	-0.37474	0.707932	0.915647	0.890938	0.985722	FALSE	FALSE	FALSE	C1QA
ENSG00000173372	rs12130508	0.324254	0.0555531	5.83683	-0.122628	0.178955	-0.685244	-0.0163117	0.0484713	-0.336522	0.737118	0.326377	0.0555675	5.87352	-0.0401691	0.105635	-0.380263	-0.0509206	0.0497995	-1.02251	0.306713	0.324278	0.0554901	5.8439	-0.193907	0.12701	-1.52671	0.0414661	0.04677	0.886597	0.37686	0.90295	0.699248	0.684684	FALSE	FALSE	FALSE	C1QA
ENSG00000173409	rs11122186	-0.0937725	0.0185286	-5.06095	0.0261912	0.0420136	0.623399	-0.00740016	0.015177	-0.487591	0.626034	-0.0933628	0.0185979	-5.02007	0.0240617	0.0246668	0.975467	0.00876293	0.0159647	0.548895	0.583225	-0.0944977	0.0184184	-5.13062	0.0115973	0.0300567	0.385849	0.00504976	0.0149222	0.338406	0.735161	0.84935	0.901466	0.853924	FALSE	FALSE	FALSE	ARV1
ENSG00000173409	rs11122172	-0.0520709	0.0110541	-4.71055	0.0292734	0.0425125	0.688583	-0.0063068	0.00962206	-0.655452	0.513294	-0.0520285	0.0110541	-4.70674	0.0170499	0.0261554	0.651867	0.00965165	0.0100272	0.962545	0.335912	-0.0521821	0.0110554	-4.72007	0.00666209	0.0310247	0.214735	0.00694273	0.00974718	0.712281	0.478209	0.787499	0.768968	0.710113	FALSE	FALSE	FALSE	ARV1
ENSG00000173660	rs41292543	-0.109305	0.0113789	-9.6059	-0.0242979	0.0290188	-0.837315	0.00246255	0.0116376	0.211603	0.832446	-0.109797	0.0114226	-9.61223	-0.0190494	0.0169827	-1.12169	0.00581187	0.0118598	0.490047	0.624147	-0.109845	0.0113985	-9.63676	0.00481471	0.0206554	0.233097	-0.00960037	0.0112767	-0.851342	0.395123	0.944059	0.711713	0.87486	FALSE	FALSE	FALSE	UQCRH
ENSG00000173726	rs7554276	0.0291651	0.00690071	4.2264	-0.033059	0.0269204	-1.22803	0.0108465	0.00656027	1.65335	0.0989779	0.0287037	0.00690223	4.15861	-0.010036	0.015702	-0.639152	-0.00905294	0.00655448	-1.38118	0.168919	0.0289102	0.00689657	4.19196	-0.00523285	0.0195463	-0.267716	-0.00617897	0.00656632	-0.941009	0.346856	0.362606	0.671299	0.538986	FALSE	FALSE	FALSE	TOMM20
ENSG00000174175	rs72712029	-0.137331	0.0193815	-7.08568	0.0582646	0.0670637	0.868794	-0.0107359	0.0174629	-0.614782	0.54055	-0.136115	0.019294	-7.0548	0.00562378	0.0396961	0.141671	0.0315734	0.0174764	1.80663	0.0739535	-0.138326	0.0193909	-7.13352	0.0146348	0.0476406	0.307192	-0.00607493	0.0180533	-0.3365	0.73665	0.806185	0.901905	0.374909	FALSE	FALSE	FALSE	SELP
ENSG00000174514	rs3747968	0.0378337	0.00910847	4.15368	0.022051	0.0299571	0.736087	-0.00154819	0.0102442	-0.151128	0.879876	0.0380859	0.00912689	4.17293	0.0292727	0.0178161	1.64305	-0.0035291	0.00983137	-0.358963	0.719634	0.0379544	0.00910442	4.16879	-0.00241608	0.0215066	-0.112341	0.00718113	0.00992497	0.723541	0.46942	0.960001	0.762254	0.914667	FALSE	FALSE	FALSE	MFSD4A
ENSG00000174529	rs11240352	-0.0668947	0.0108617	-6.15875	-0.0817141	0.0457609	-1.78568	0.0154744	0.0102585	1.50845	0.131776	-0.0662803	0.0108544	-6.10634	-0.0288995	0.0279275	-1.03481	-0.0154847	0.0104275	-1.48499	0.137885	-0.0670094	0.0108758	-6.16135	-0.0223699	0.0326102	-0.685979	-0.012855	0.0104368	-1.2317	0.218997	0.41792	0.548702	0.490086	FALSE	FALSE	FALSE	TMEM81
ENSG00000174574	rs7538228	-0.0924578	0.00924687	-9.99882	0.0146089	0.0256055	0.570538	-0.000831006	0.008211	-0.101206	0.919389	-0.0922479	0.00924702	-9.97596	0.0155937	0.0154598	1.00867	-0.00137356	0.00819909	-0.167525	0.86697	-0.0925067	0.00923706	-10.0147	0.00749646	0.0184219	0.406932	0.00160049	0.0082216	0.194669	0.845656	0.972251	0.947539	0.96778	FALSE	FALSE	FALSE	AKIRIN1
ENSG00000174574	rs3768324	-0.0387488	0.0070635	-5.48577	0.0119427	0.0259803	0.459682	0.00387643	0.00641186	0.604572	0.545695	-0.0387952	0.00706959	-5.48761	0.0162731	0.015182	1.07187	-0.00309676	0.00652357	-0.474704	0.636613	-0.0387019	0.00706037	-5.48157	0.0125898	0.0185816	0.67754	-0.00731644	0.00651212	-1.12351	0.261585	0.807291	0.595248	0.880243	FALSE	FALSE	FALSE	AKIRIN1
ENSG00000174606	rs10864037	0.0742966	0.00663008	11.206	0.034721	0.0283612	1.22424	-0.020588	0.00628208	-3.27725	0.00120809	0.0746574	0.00667631	11.1824	0.00590558	0.0168705	0.350054	0.0177182	0.00646174	2.74201	0.00639061	0.0735381	0.00665233	11.0545	0.00196204	0.0201839	0.097208	0.0163613	0.00641622	2.55	0.0113933	0.020177	0.102146	0.0975409	TRUE	FALSE	FALSE	ANGEL2
ENSG00000175130	rs909001	-0.123956	0.0301977	-4.1048	0.0338139	0.0943478	0.358396	-0.0366056	0.0266427	-1.37395	0.169829	-0.125664	0.0302324	-4.15659	-0.00381638	0.0536354	-0.0711543	0.0510268	0.0269086	1.8963	0.058386	-0.123021	0.0302353	-4.06878	-0.0371719	0.0669925	-0.554867	0.0104434	0.0269187	0.387961	0.698365	0.477948	0.885183	0.33411	FALSE	FALSE	FALSE	MARCKSL1
ENSG00000175984	rs222500	0.0933878	0.0206575	4.52077	-0.0280557	0.0795564	-0.352652	-0.0214817	0.0193426	-1.11059	0.266996	0.0925066	0.0206252	4.48512	-0.0532397	0.0500748	-1.0632	0.0253168	0.0190691	1.32763	0.184631	0.0930767	0.0206868	4.49933	-0.0218458	0.0586568	-0.372434	0.00932793	0.0199345	0.46793	0.640585	0.591973	0.856074	0.559594	FALSE	FALSE	FALSE	DENND2C
ENSG00000176022	rs3766186	-0.18271	0.0166985	-10.9417	-0.0288749	0.0412646	-0.699749	-0.0248671	0.0172429	-1.44217	0.149588	-0.18204	0.0167036	-10.8983	-0.0252647	0.024014	-1.05208	0.0300887	0.0164718	1.82668	0.0682015	-0.184065	0.0166818	-11.0338	-4.17028e-06	0.029499	-0.00014137	0.00931888	0.0168864	0.551857	0.581084	0.446281	0.831722	0.36125	FALSE	FALSE	FALSE	B3GALT6
ENSG00000176083	rs11247931	-0.256157	0.0490358	-5.22387	0.0881847	0.126593	0.696598	0.0204268	0.0397255	0.514199	0.607663	-0.25405	0.0490018	-5.18449	0.0862359	0.0764569	1.1279	-0.014248	0.0405882	-0.351039	0.726267	-0.258625	0.0492326	-5.25313	0.122884	0.0928327	1.32372	-0.0294571	0.0398944	-0.738377	0.460659	0.84061	0.757491	0.91744	FALSE	FALSE	FALSE	ZNF683
ENSG00000176092	rs3795686	0.155791	0.0225628	6.90474	0.108861	0.0753369	1.44499	0.00386117	0.0201018	0.192081	0.847941	0.155787	0.022538	6.91221	0.0704424	0.0457718	1.53899	-0.0245342	0.0200885	-1.22131	0.222241	0.155596	0.0225731	6.893	0.0278418	0.05449	0.510952	0.00981634	0.0196752	0.49892	0.618384	0.950061	0.847033	0.602463	FALSE	FALSE	FALSE	CRYBG2
ENSG00000176092	rs10794531	-0.105109	0.0228274	-4.6045	0.108537	0.0760764	1.42669	0.00323881	0.0206153	0.157107	0.875164	-0.105222	0.0228453	-4.60585	0.0520766	0.0442932	1.17572	0.00183183	0.0211564	0.0865848	0.931183	-0.105116	0.0228306	-4.60417	0.0393139	0.0550685	0.71391	-0.00675523	0.0203333	-0.332226	0.740063	0.958138	0.903656	0.984402	FALSE	FALSE	FALSE	CRYBG2
ENSG00000176393	rs4950807	-0.62762	0.0145537	-43.1244	0.0131114	0.0381125	0.344018	-0.0422264	0.00929567	-4.54259	6.75863e-06	-0.626816	0.0145323	-43.1325	-0.0693324	0.0237813	-2.91542	0.0417375	0.00915008	4.56144	6.36205e-06	-0.6271	0.0146772	-42.7262	-0.0251277	0.0282126	-0.890656	0.0348825	0.00941506	3.70497	0.000225065	0.00034087	0.00597055	0.000619693	TRUE	TRUE	TRUE	RNPEP
ENSG00000176393	rs16849483	-0.163223	0.0182437	-8.94678	-0.0140918	0.0390684	-0.360697	0.00506818	0.0109943	0.460981	0.644884	-0.162197	0.0182175	-8.90339	-0.0163164	0.0228574	-0.713837	-0.0251183	0.0114525	-2.19327	0.028642	-0.163033	0.0182417	-8.93738	0.00323652	0.0275785	0.117357	0.00562328	0.010822	0.519617	0.603364	0.857778	0.840586	0.227554	FALSE	FALSE	FALSE	RNPEP
ENSG00000176393	rs4950756	-0.0600983	0.0135493	-4.43555	-0.0372496	0.0395619	-0.94155	0.0218374	0.00882129	2.47553	0.0136639	-0.0598972	0.013586	-4.40874	-0.0173818	0.0234389	-0.741581	-0.0136232	0.00913563	-1.49122	0.138097	-0.0602589	0.0135735	-4.43946	0.026074	0.0283005	0.921325	-0.021728	0.00877176	-2.47704	0.0134295	0.10836	0.114164	0.490432	FALSE	FALSE	FALSE	RNPEP
ENSG00000177000	rs3818762	0.204436	0.0133166	15.3519	0.0222104	0.0397824	0.558297	0.00984912	0.0103343	0.953055	0.340893	0.204168	0.0133567	15.2857	0.00174803	0.0250278	0.0698435	-0.00310851	0.0103109	-0.301478	0.763202	0.205152	0.0133241	15.3971	0.0140018	0.0291646	0.480097	-0.0105971	0.0102524	-1.03362	0.302749	0.660768	0.636316	0.931036	FALSE	FALSE	FALSE	MTHFR
ENSG00000177000	rs3753582	0.221121	0.019813	11.1604	0.0241705	0.039775	0.607682	0.0135549	0.01563	0.867238	0.38617	0.220478	0.0198597	11.1018	0.00347936	0.023915	0.145489	-0.0121347	0.0152341	-0.796547	0.426745	0.221964	0.01981	11.2046	0.00905003	0.0285192	0.317331	-0.0107919	0.0162085	-0.665815	0.505596	0.698445	0.787332	0.769723	FALSE	FALSE	FALSE	MTHFR
ENSG00000177000	rs4075034	0.11118	0.01049	10.5987	-0.00443763	0.0403797	-0.109898	0.0338072	0.0101264	3.33853	0.000889305	0.111032	0.0104756	10.5991	0.019428	0.0237958	0.816447	-0.0361203	0.0103222	-3.49928	0.000493891	0.11153	0.0105212	10.6005	0.0293769	0.0295658	0.993612	-0.025977	0.0102341	-2.53827	0.0114055	0.0162805	0.102146	0.0177262	TRUE	FALSE	TRUE	MTHFR
ENSG00000177272	rs2640480	-0.102382	0.0169893	-6.02625	-0.0306334	0.0616073	-0.497237	0.0166299	0.0160525	1.03597	0.300383	-0.102379	0.0169533	-6.03892	-0.011882	0.0356872	-0.332948	-0.0276521	0.0165157	-1.67429	0.0946662	-0.101316	0.0169808	-5.96653	0.0106861	0.0432505	0.247074	-0.0053043	0.0163011	-0.325396	0.745259	0.624514	0.905076	0.415243	FALSE	FALSE	FALSE	KCNA3
ENSG00000177301	rs12086457	-0.0725192	0.0146816	-4.93948	-0.0253207	0.0580336	-0.436312	0.0061979	0.014144	0.4382	0.661398	-0.0729703	0.0146587	-4.97794	-0.00608705	0.0351378	-0.173234	-0.0179111	0.0142627	-1.2558	0.209415	-0.0718752	0.0146833	-4.89504	-0.0684202	0.0428112	-1.59819	0.00440288	0.0143507	0.306806	0.759115	0.866853	0.910539	0.590136	FALSE	FALSE	FALSE	KCNA2
ENSG00000177614	rs714214	0.0568863	0.0102968	5.52463	0.00435094	0.0347219	0.125308	-0.00563267	0.00972153	-0.579402	0.562359	0.0564951	0.0102686	5.50173	0.00508153	0.0198561	0.255918	0.0122683	0.0100849	1.2165	0.224833	0.0567988	0.0103118	5.50812	-0.0181539	0.0247625	-0.73312	0.00265494	0.010028	0.264753	0.791549	0.817158	0.925072	0.605007	FALSE	FALSE	FALSE	PGBD5
ENSG00000177628	rs2009578	0.152502	0.0145557	10.4771	0.0170265	0.0500419	0.340245	-0.0113192	0.0131135	-0.863168	0.388181	0.152707	0.0145583	10.4893	-0.0163873	0.0293739	-0.557886	-0.0102456	0.01414	-0.724583	0.46885	0.15251	0.0145178	10.505	0.00639199	0.0353118	0.181016	0.0248504	0.0129526	1.91856	0.0554284	0.700753	0.268167	0.793597	FALSE	FALSE	FALSE	GBA
ENSG00000177868	rs2816599	0.310115	0.00999199	31.0364	-0.0129289	0.0379569	-0.340619	-0.00981255	0.00996542	-0.98466	0.325458	0.310297	0.0099858	31.0739	-0.00937284	0.0224127	-0.418194	0.00877619	0.00943602	0.930073	0.352513	0.310083	0.0100013	31.0041	-0.00724824	0.0265745	-0.272752	0.00810384	0.0103425	0.783544	0.43561	0.647768	0.742041	0.723811	FALSE	FALSE	FALSE	SVBP
ENSG00000178028	rs12419	0.0296544	0.00724625	4.09238	0.0376846	0.0265889	1.4173	-0.00169258	0.00661078	-0.256034	0.798087	0.029623	0.0072383	4.09254	0.0174714	0.0156391	1.11716	-0.0070833	0.00681714	-1.03904	0.29909	0.0295854	0.00724428	4.08397	0.0173638	0.0186847	0.929303	0.0079765	0.00664264	1.2008	0.23055	0.932222	0.561889	0.67897	FALSE	FALSE	FALSE	DMAP1
ENSG00000178028	rs4660766	-0.0332502	0.00784201	-4.24001	0.0439511	0.0263748	1.66641	-0.0114689	0.00715988	-1.60183	0.109796	-0.0329136	0.00784216	-4.197	0.0069726	0.0156334	0.446008	0.0121814	0.00718671	1.69499	0.0907405	-0.0334665	0.00784908	-4.26376	0.0171424	0.0187294	0.915266	0.00848993	0.00727831	1.16647	0.243729	0.382786	0.576244	0.406481	FALSE	FALSE	FALSE	DMAP1
ENSG00000178096	rs77644650	0.107345	0.0213093	5.0375	-0.0527444	0.0563795	-0.935524	-0.0334831	0.0208049	-1.60939	0.108216	0.107066	0.0214121	5.00027	-0.0182989	0.0335013	-0.546213	-0.000531845	0.0203362	-0.0261526	0.979146	0.106101	0.0213085	4.97925	-0.026513	0.0403524	-0.657037	0.037679	0.0205605	1.8326	0.0673294	0.38025	0.298284	0.994192	FALSE	FALSE	FALSE	BOLA1
ENSG00000179051	rs12077703	0.116873	0.0091934	12.7127	-0.0117183	0.0385827	-0.30372	0.014371	0.00873522	1.64518	0.100431	0.116528	0.009203	12.662	0.0145921	0.0217398	0.671218	-0.0107757	0.00892031	-1.208	0.22731	0.117348	0.00920017	12.755	-0.00661495	0.0267651	-0.247148	-0.0130232	0.00873314	-1.49124	0.136532	0.365577	0.43176	0.607607	FALSE	FALSE	FALSE	RCC2
ENSG00000179163	rs35385477	-0.230349	0.0155809	-14.784	-0.138369	0.0658006	-2.10286	-0.0200224	0.014531	-1.37791	0.17041	-0.231002	0.0155712	-14.8352	-0.118788	0.0417245	-2.84696	0.01988	0.0150154	1.32397	0.189819	-0.230348	0.0156211	-14.746	-0.0986042	0.0484004	-2.03726	0.0123536	0.014506	0.851622	0.394818	0.47916	0.711464	0.565857	FALSE	FALSE	FALSE	FUCA1
ENSG00000179163	rs2502973	-0.144416	0.0214688	-6.72678	-0.149128	0.0657541	-2.26797	0.0229367	0.0216483	1.05952	0.290747	-0.143947	0.0214394	-6.71411	-0.0827278	0.0395986	-2.08916	-0.030334	0.0209735	-1.4463	0.150529	-0.144739	0.021503	-6.7311	-0.0858829	0.0468659	-1.83253	-0.008478	0.0221768	-0.382292	0.702281	0.615101	0.887732	0.509754	FALSE	FALSE	FALSE	FUCA1
ENSG00000179403	rs3813208	0.214482	0.020887	10.2687	0.0265986	0.0360237	0.738364	0.0100905	0.0131468	0.767524	0.445081	0.214919	0.0208756	10.2952	0.0291649	0.0211158	1.38119	-0.00928534	0.0133086	-0.697697	0.490031	0.214751	0.0209181	10.2663	0.0069363	0.0260378	0.266394	-0.00193107	0.0130824	-0.147608	0.882677	0.742237	0.960754	0.803961	FALSE	FALSE	FALSE	VWA1
ENSG00000179743	rs4661346	-0.0667496	0.0114867	-5.81101	0.0144067	0.04251	0.338901	-0.0014345	0.0107771	-0.133106	0.894236	-0.0667367	0.0114822	-5.81221	0.0188187	0.024682	0.762443	0.00180591	0.0107742	0.167615	0.867007	-0.0665706	0.0114751	-5.80129	-0.00514239	0.0302176	-0.170178	0.00532157	0.0111944	0.475376	0.634765	0.966169	0.854994	0.96778	FALSE	FALSE	FALSE	AL450998.2
ENSG00000179743	rs848302	0.0662025	0.0142099	4.6589	0.012927	0.041761	0.309547	0.011648	0.0130391	0.893308	0.372532	0.0662669	0.0142254	4.65835	0.0212704	0.0253	0.840726	-0.00323327	0.0132734	-0.24359	0.807587	0.0670215	0.014213	4.71551	0.0065649	0.030115	0.217995	-0.0202521	0.0131191	-1.54371	0.124288	0.686887	0.412035	0.948005	FALSE	FALSE	FALSE	AL450998.2
ENSG00000179862	rs35873233	0.597772	0.0284933	20.9794	0.0674634	0.0699223	0.964834	0.0498841	0.0258368	1.93074	0.0547097	0.599624	0.0284867	21.0492	0.0557963	0.0410424	1.35948	-0.052591	0.0255595	-2.05759	0.0411715	0.597178	0.0285517	20.9157	0.0836901	0.050199	1.66717	-0.0478261	0.0277447	-1.72379	0.0851874	0.264901	0.338168	0.278148	FALSE	FALSE	FALSE	CITED4
ENSG00000179902	rs507482	0.191551	0.0141901	13.4989	-0.0299015	0.0335475	-0.89132	0.0173344	0.0107628	1.61058	0.107592	0.192383	0.0141978	13.5502	-0.00522801	0.0194735	-0.268467	-0.00854241	0.0106013	-0.805787	0.420495	0.191708	0.0141738	13.5254	-0.0172853	0.0240241	-0.719499	-0.0204089	0.0110522	-1.8466	0.0651335	0.379038	0.291411	0.766298	FALSE	FALSE	FALSE	C1orf194
ENSG00000179902	rs682288	-0.0834163	0.008315	-10.032	-0.0196328	0.0335983	-0.584339	-0.00520764	0.00841997	-0.618487	0.537865	-0.083278	0.00831956	-10.0099	-0.00865058	0.0212229	-0.407605	0.00145205	0.0084144	0.172568	0.863188	-0.0835274	0.00832478	-10.0336	-0.0284736	0.02425	-1.17417	0.00473938	0.00841711	0.563065	0.574722	0.804497	0.828545	0.96625	FALSE	FALSE	FALSE	C1orf194
ENSG00000180198	rs12131711	-0.0906766	0.0118936	-7.62399	-0.0390999	0.045124	-0.866498	-0.00675702	0.0110779	-0.609954	0.542758	-0.0903438	0.011901	-7.59126	-0.0267579	0.027478	-0.973794	0.00855231	0.0114254	0.748536	0.454957	-0.0907202	0.0119185	-7.61171	-0.0582515	0.0323914	-1.79836	-4.24636e-06	0.0112428	-0.000377696	0.999699	0.80638	0.999777	0.786833	FALSE	FALSE	FALSE	RCC1
ENSG00000181218	rs1925722	-0.0997383	0.024046	-4.14781	-0.0411898	0.0744115	-0.553541	-0.00272266	0.0220346	-0.123563	0.901689	-0.0997734	0.0240442	-4.14959	-0.0532558	0.0435425	-1.22308	0.00151697	0.0230597	0.0657843	0.947554	-0.0997756	0.0240428	-4.14991	-0.0503465	0.0531442	-0.947355	-0.00181952	0.021838	-0.0833189	0.93363	0.968157	0.979617	0.987461	FALSE	FALSE	FALSE	H2AW
ENSG00000181754	rs529773	-0.103398	0.0137735	-7.50699	0.158892	0.0550764	2.88494	0.0200728	0.0132798	1.51152	0.131128	-0.103399	0.0138063	-7.48928	0.102741	0.0357441	2.87435	-0.00684695	0.0134325	-0.50973	0.611609	-0.102834	0.0137656	-7.47037	0.179882	0.0399606	4.50147	-0.0224653	0.0128814	-1.74402	0.0815613	0.417463	0.331018	0.868288	FALSE	FALSE	FALSE	AMIGO1
ENSG00000181873	rs72757824	0.104811	0.0148969	7.03577	0.127692	0.0583661	2.18778	0.0203406	0.0141059	1.44199	0.152206	0.104831	0.0148888	7.04092	0.0864711	0.0352182	2.4553	-0.0197116	0.0139111	-1.41697	0.160787	0.10514	0.0149328	7.04087	0.0855517	0.0422011	2.02724	-0.0161688	0.0143031	-1.13044	0.259041	0.450511	0.591424	0.526745	FALSE	FALSE	FALSE	IBA57
ENSG00000182118	rs4378192	-0.404128	0.0315243	-12.8196	0.167662	0.112389	1.49179	-0.239734	0.0279833	-8.56701	1.22367e-16	-0.407028	0.0315273	-12.9104	-0.106881	0.0691005	-1.54675	0.240306	0.0285833	8.40722	4.71753e-16	-0.410586	0.0323179	-12.7046	-0.176874	0.083716	-2.11279	0.194969	0.0282636	6.89822	1.18912e-11	6.78873e-14	3.03463e-09	7.4178e-13	TRUE	TRUE	TRUE	FAM89A
ENSG00000182118	rs1321130	0.187079	0.0352968	5.30018	0.02602	0.115887	0.22453	0.110127	0.0284093	3.87643	0.000115822	0.188926	0.0355612	5.31271	0.125548	0.0696003	1.80384	-0.076453	0.0289783	-2.63828	0.00847467	0.186462	0.0352824	5.28483	0.0434685	0.0827866	0.525067	-0.116924	0.0292078	-4.00316	6.88188e-05	0.00327312	0.00235423	0.117796	TRUE	TRUE	FALSE	FAM89A
ENSG00000182134	rs3748612	0.120434	0.0126924	9.48872	-0.0290973	0.0500345	-0.581545	-0.0113593	0.012912	-0.879746	0.379146	0.120313	0.0127022	9.47182	-0.0131674	0.0292727	-0.449819	0.00236594	0.0126992	0.186306	0.85229	0.120273	0.0126935	9.47519	-0.0393197	0.035214	-1.11659	0.00618309	0.0130489	0.47384	0.635967	0.69192	0.855656	0.961404	FALSE	FALSE	FALSE	TDRKH
ENSG00000182183	rs546662	0.14645	0.0224642	6.51925	0.0598941	0.0674925	0.887419	0.0344782	0.020773	1.65976	0.0979647	0.147151	0.022508	6.53773	0.0291418	0.0399673	0.729143	-0.0254621	0.0212028	-1.20089	0.230896	0.145072	0.0224627	6.45836	0.12982	0.0479772	2.70587	-0.0387378	0.020459	-1.89343	0.0589125	0.360423	0.276741	0.610745	FALSE	FALSE	FALSE	SHISAL2A
ENSG00000182749	rs10449775	-0.0863426	0.0187522	-4.6044	-0.00289901	0.0731868	-0.0396112	-0.034022	0.0174327	-1.95162	0.0514163	-0.0884198	0.0187664	-4.7116	-0.0947607	0.046891	-2.02087	0.0430405	0.0177202	2.4289	0.015406	-0.0854934	0.0187674	-4.55542	-0.0204853	0.0547609	-0.374086	0.0187425	0.0177631	1.05513	0.291758	0.255778	0.624531	0.16368	FALSE	FALSE	FALSE	PAQR7
ENSG00000182827	rs2306120	0.0508257	0.00770674	6.59497	0.0562792	0.0317813	1.77083	-0.000464232	0.00778098	-0.0596625	0.952516	0.0507372	0.00770767	6.5827	0.0211666	0.0193492	1.09393	0.0057847	0.00746629	0.774776	0.438949	0.0508094	0.00770507	6.59428	0.0554808	0.0237019	2.34077	-0.0023844	0.0077961	-0.305845	0.759836	0.985175	0.910774	0.776891	FALSE	FALSE	FALSE	ACBD3
ENSG00000183347	rs9428021	0.140067	0.0280045	5.00159	0.171522	0.104364	1.64351	0.0157669	0.025906	0.608619	0.542847	0.14057	0.0279189	5.03494	0.0756714	0.0652534	1.15965	-0.0186187	0.026026	-0.715388	0.474517	0.140782	0.0279989	5.02813	0.106836	0.0756504	1.41223	-0.00899663	0.0264963	-0.339543	0.734347	0.80638	0.901167	0.796684	FALSE	FALSE	FALSE	GBP6
ENSG00000183386	rs35655346	0.494405	0.0318865	15.5051	0.0236533	0.0733165	0.32262	0.0405099	0.02435	1.66365	0.0968089	0.497304	0.0319385	15.5707	0.0137257	0.0437114	0.314007	0.00146805	0.0254639	0.0576522	0.954098	0.491912	0.0319096	15.4158	0.0399225	0.0524287	0.761463	-0.0500886	0.0229709	-2.18052	0.0294872	0.358156	0.187472	0.988714	FALSE	FALSE	FALSE	FHL3
ENSG00000183386	rs111501991	0.449899	0.0315388	14.2649	0.0381504	0.0726868	0.52486	-0.0212959	0.0267114	-0.797257	0.428781	0.451852	0.0316303	14.2854	0.0116706	0.0448344	0.260304	0.00528106	0.0269655	0.195845	0.845349	0.450886	0.0314253	14.3479	0.0220513	0.0524361	0.420537	0.0196808	0.0268782	0.732223	0.466417	0.730863	0.760962	0.960562	FALSE	FALSE	FALSE	FHL3
ENSG00000183386	rs4072980	0.2454	0.0240322	10.2113	0.0342084	0.0728534	0.469551	0.0190777	0.0179087	1.06527	0.287105	0.244513	0.02411	10.1415	0.03255	0.0461658	0.705067	-0.0198736	0.0182886	-1.08666	0.277943	0.246946	0.0239716	10.3016	0.0384163	0.0555916	0.691045	-0.0115714	0.0181106	-0.638932	0.522942	0.611518	0.799226	0.659475	FALSE	FALSE	FALSE	FHL3
ENSG00000183431	rs28545785	0.336345	0.0219248	15.3409	0.0454108	0.0529222	0.858067	0.0791058	0.017466	4.52913	6.84062e-06	0.340882	0.0220716	15.4443	0.0574196	0.0318538	1.8026	-0.0431372	0.0184125	-2.34282	0.0193715	0.333729	0.0219708	15.1897	0.0344567	0.0376115	0.916121	-0.0744022	0.0164046	-4.53544	6.65994e-06	0.000343647	0.00033457	0.186237	TRUE	TRUE	FALSE	SF3A3
ENSG00000183431	rs4072980	0.196072	0.0164894	11.8908	0.0655538	0.0532	1.23221	0.0291583	0.0125685	2.31995	0.0205739	0.197394	0.0165839	11.9027	0.0551255	0.0337731	1.63223	-0.0129245	0.0129775	-0.995915	0.319441	0.197809	0.0164292	12.0401	0.0521525	0.0404957	1.28785	-0.0328597	0.012651	-2.5974	0.00955339	0.141827	0.0903642	0.695828	FALSE	FALSE	FALSE	SF3A3
ENSG00000183431	rs111501991	0.150937	0.0219127	6.88812	0.0716184	0.0533008	1.34366	0.00869853	0.0192423	0.452052	0.651308	0.151599	0.0219886	6.89444	0.0473722	0.032508	1.45725	-0.0110131	0.0193695	-0.568579	0.570132	0.150628	0.0218364	6.89805	0.0158284	0.0380328	0.416177	-0.00906036	0.0193783	-0.467552	0.640129	0.861324	0.856074	0.848901	FALSE	FALSE	FALSE	SF3A3
ENSG00000183520	rs4072980	0.0455888	0.00743901	6.12835	-0.0379263	0.0311066	-1.21923	0.00390364	0.00706402	0.552609	0.583721	0.0453117	0.00743861	6.09142	-0.0071838	0.0191106	-0.375907	-0.00631918	0.00723209	-0.873769	0.388981	0.0458423	0.00743061	6.16938	-0.0204916	0.0233589	-0.877248	-0.00140268	0.00712253	-0.196936	0.844197	0.829578	0.947374	0.748211	FALSE	FALSE	FALSE	UTP11
ENSG00000183598	rs11205310	1.15124	0.0639891	17.9913	-0.0486983	0.0533367	-0.913036	0.0427608	0.0188402	2.26966	0.0236908	1.15549	0.0639413	18.071	-0.0186279	0.0318672	-0.584547	-0.0458177	0.0187632	-2.44189	0.0153172	1.1563	0.0639789	18.0731	-0.0368378	0.0384299	-0.95857	-0.0264947	0.0188507	-1.4055	0.160275	0.15584	0.46893	0.163145	FALSE	FALSE	FALSE	H3C13
ENSG00000183598	rs12023231	-1.11996	0.0661898	-16.9205	-0.0452812	0.0534079	-0.847838	0.0274197	0.0194398	1.4105	0.160906	-1.12038	0.0662441	-16.9129	-0.0233654	0.0319519	-0.731269	-0.0320707	0.019331	-1.65903	0.100852	-1.12026	0.0661524	-16.9345	-0.0408539	0.0384621	-1.06219	-0.0131548	0.0192908	-0.681922	0.496179	0.464725	0.781096	0.428387	FALSE	FALSE	FALSE	H3C13
ENSG00000183682	rs2275767	0.0851515	0.0176513	4.8241	0.00287006	0.0628599	0.0456581	-0.0156965	0.0149565	-1.04948	0.294597	0.0850104	0.0176582	4.81421	-0.0116632	0.0371405	-0.31403	0.0025639	0.0145676	0.176	0.860299	0.0850723	0.0176604	4.81712	-0.0306646	0.0445209	-0.68877	0.0192718	0.0154289	1.24907	0.213312	0.618979	0.54188	0.964248	FALSE	FALSE	FALSE	BMP8A
ENSG00000183726	rs1293259	0.188301	0.00946594	19.8924	-0.0140222	0.0253852	-0.552378	-0.0158082	0.00813037	-1.94435	0.0522364	0.190081	0.00948535	20.0394	-0.0236653	0.0148223	-1.5966	0.0223758	0.00842185	2.65688	0.00809666	0.186949	0.00944681	19.7897	0.00630783	0.0182249	0.346111	0.0101845	0.00782515	1.30151	0.19334	0.257151	0.515923	0.113401	FALSE	FALSE	FALSE	TMEM50A
ENSG00000183726	rs3093614	0.149027	0.007208	20.6752	-0.0297942	0.0258308	-1.15344	0.010345	0.00582553	1.7758	0.0761145	0.149124	0.00722986	20.6261	-0.0129659	0.0153874	-0.842632	-0.00768468	0.00614045	-1.25148	0.210983	0.148479	0.00720206	20.6162	0.0198507	0.018667	1.06341	-0.0101895	0.0058949	-1.72853	0.0842872	0.314311	0.336432	0.592202	FALSE	FALSE	FALSE	TMEM50A
ENSG00000183780	rs594657	0.131612	0.00730076	18.0272	0.0216639	0.0298005	0.726965	-0.0324099	0.00707972	-4.57785	5.39094e-06	0.129551	0.00733641	17.6587	-0.00703236	0.0172584	-0.407475	0.0198928	0.00714364	2.78469	0.0054672	0.131881	0.00728094	18.1131	-0.0379193	0.0210794	-1.79888	0.0349949	0.00695951	5.02835	6.03233e-07	0.00028425	4.42371e-05	0.0871735	TRUE	TRUE	FALSE	SLC35F3
ENSG00000183814	rs10915936	0.0538449	0.011503	4.68096	0.0211174	0.04889	0.431938	0.00318621	0.0117209	0.27184	0.787095	0.0540147	0.0114823	4.70418	0.0195319	0.0280665	0.695914	0.00772095	0.011818	0.653322	0.516404	0.054226	0.0115157	4.70889	-0.00657532	0.0346907	-0.189542	-0.00971688	0.0116165	-0.836475	0.404412	0.927619	0.717681	0.821091	FALSE	FALSE	FALSE	LIN9
ENSG00000184005	rs1251490	-0.180964	0.0156814	-11.5401	-0.0126923	0.0648327	-0.195769	0.00936628	0.0140517	0.66656	0.506449	-0.180878	0.0156915	-11.5272	0.0127199	0.0373879	0.340213	-0.00327124	0.014156	-0.231085	0.818394	-0.181092	0.0156859	-11.5449	0.00192977	0.0456604	0.0422634	-0.012084	0.0141424	-0.854447	0.393203	0.783402	0.71056	0.95098	FALSE	FALSE	FALSE	ST6GALNAC3
ENSG00000184005	rs1344929	-0.0885085	0.0155379	-5.6963	-0.000903197	0.0608513	-0.0148427	0.00899102	0.013796	0.651712	0.514765	-0.0887033	0.0155444	-5.70644	0.0114147	0.0392304	0.290965	-0.00114834	0.0143012	-0.0802968	0.936006	-0.0884634	0.0155424	-5.69176	-0.00192031	0.0441751	-0.0434704	-0.0126447	0.0139093	-0.90908	0.364432	0.788275	0.686576	0.985839	FALSE	FALSE	FALSE	ST6GALNAC3
ENSG00000184292	rs12068597	1.46492	0.0383029	38.2457	-0.0229684	0.115002	-0.199721	0.0841192	0.0367997	2.28587	0.0231888	1.46883	0.0382069	38.444	0.0343824	0.0659364	0.521447	-0.0712529	0.0389127	-1.83109	0.0679293	1.47108	0.0380573	38.6543	0.115309	0.0805934	1.43075	-0.0659791	0.03637	-1.81411	0.0710478	0.153709	0.307416	0.360556	FALSE	FALSE	FALSE	TACSTD2
ENSG00000184313	rs746503	-0.0332331	0.00738234	-4.5017	0.0566224	0.0303917	1.86309	0.00360587	0.00711565	0.506753	0.613272	-0.0334081	0.00737107	-4.53232	0.0222589	0.0180936	1.23021	-0.000986854	0.0070511	-0.139957	0.889164	-0.0331117	0.00738244	-4.4852	0.0491661	0.0217247	2.26314	-0.00496681	0.00728817	-0.681489	0.495703	0.843886	0.7805	0.971717	FALSE	FALSE	FALSE	MROH7
ENSG00000184389	rs10429859	0.3575	0.018437	19.3903	-0.0541694	0.0667258	-0.811821	0.0173188	0.0165962	1.04354	0.297458	0.356884	0.0184516	19.3417	-0.00672715	0.0392263	-0.171496	-0.0149902	0.0169746	-0.883101	0.377791	0.357833	0.0184602	19.384	-0.00331143	0.0475954	-0.0695746	-0.012426	0.0165516	-0.750744	0.453102	0.621432	0.753497	0.741187	FALSE	FALSE	FALSE	A3GALT2
ENSG00000184677	rs55691792	0.214057	0.0134537	15.9106	0.0338716	0.0450371	0.752081	0.0319674	0.0103243	3.09631	0.00203376	0.214894	0.0134512	15.9759	0.0439248	0.0275662	1.59343	-0.0355962	0.0103409	-3.44227	0.000605825	0.213045	0.0135101	15.7693	0.105735	0.0322456	3.27905	-0.0210851	0.0102013	-2.0669	0.039044	0.0293248	0.220151	0.0204506	TRUE	FALSE	TRUE	ZBTB40
ENSG00000184677	rs881646	0.108147	0.0136811	7.90485	0.0616417	0.0452629	1.36186	-0.00485293	0.0103848	-0.467309	0.640512	0.107055	0.0137067	7.81044	0.00106849	0.0269881	0.039591	0.0129828	0.0104628	1.24086	0.215143	0.108566	0.013667	7.94366	0.0946163	0.0328531	2.87998	-0.00344987	0.0104533	-0.330027	0.74145	0.855863	0.904021	0.595156	FALSE	FALSE	FALSE	ZBTB40
ENSG00000185155	rs10799347	-0.0452511	0.0107607	-4.2052	0.0371426	0.0436855	0.850229	0.0062052	0.0112466	0.55174	0.581445	-0.0456337	0.0107585	-4.24166	0.0121205	0.0257866	0.470032	0.000706005	0.0106644	0.0662019	0.947359	-0.0453156	0.0107474	-4.21644	0.0447313	0.0314629	1.42171	-0.0068141	0.0113804	-0.598759	0.549454	0.82841	0.815717	0.987461	FALSE	FALSE	FALSE	MIXL1
ENSG00000185278	rs10912824	-0.0481894	0.00940059	-5.12621	-0.0310898	0.038735	-0.802628	0.0112202	0.0089761	1.25001	0.211525	-0.047858	0.00940576	-5.08816	-0.00903776	0.0236777	-0.3817	-0.00641243	0.00896895	-0.714959	0.474704	-0.0484925	0.0094082	-5.15428	-0.0262439	0.0277918	-0.944306	-0.0113379	0.00930141	-1.21894	0.223079	0.532978	0.553468	0.796684	FALSE	FALSE	FALSE	ZBTB37
ENSG00000185420	rs6673291	-0.0643625	0.0126181	-5.10081	-0.0465701	0.0538303	-0.865129	-0.00792736	0.0127212	-0.62316	0.533228	-0.0644062	0.0126035	-5.11017	-0.0258643	0.0301893	-0.856737	0.0118112	0.0126264	0.935436	0.350462	-0.064304	0.0126221	-5.09454	-0.0357755	0.0385912	-0.927038	0.00483129	0.0130115	0.37131	0.71058	0.801601	0.892245	0.721961	FALSE	FALSE	FALSE	SMYD3
ENSG00000185436	rs59960858	0.098876	0.0229838	4.30199	0.0576041	0.0636934	0.904397	-0.00612784	0.0211643	-0.289536	0.772343	0.0995045	0.0229806	4.32993	0.0672722	0.0387157	1.73759	-0.00298554	0.0213818	-0.13963	0.889167	0.0986578	0.023024	4.28499	0.0439752	0.0459839	0.956318	0.00676651	0.0207964	0.325369	0.744969	0.919062	0.905076	0.971717	FALSE	FALSE	FALSE	IFNLR1
ENSG00000185495	rs4653899	0.0990239	0.0192158	5.15326	-0.12905	0.054981	-2.34717	-0.0203897	0.018224	-1.11884	0.263398	0.0980186	0.0192023	5.10451	-0.0828154	0.032891	-2.51787	0.0149287	0.0200137	0.745921	0.455794	0.0983316	0.019142	5.13697	-0.0725605	0.0392141	-1.85037	0.0202973	0.0174925	1.16034	0.246152	0.587884	0.578409	0.787573	FALSE	FALSE	FALSE	AC138393.1
ENSG00000185495	rs7528514	-0.0730187	0.0150538	-4.85052	-0.123222	0.0567883	-2.16985	-0.00808532	0.0138949	-0.581893	0.560789	-0.0724478	0.0150214	-4.82297	-0.0870872	0.0324329	-2.68515	0.0270409	0.0140662	1.9224	0.0548496	-0.0734036	0.0150546	-4.87583	-0.057523	0.0412141	-1.39571	-0.0099974	0.0142922	-0.6995	0.484378	0.815833	0.772583	0.323719	FALSE	FALSE	FALSE	AC138393.1
ENSG00000185499	rs11264341	0.208981	0.0205019	10.1933	-0.0914565	0.080244	-1.13973	0.028074	0.018341	1.53067	0.127494	0.209649	0.0205728	10.1906	-0.033543	0.048096	-0.697418	-0.00509766	0.0181957	-0.280158	0.780138	0.209575	0.020482	10.2321	-0.0815282	0.0567389	-1.4369	-0.0367927	0.0183978	-1.99984	0.046087	0.412167	0.240932	0.937551	FALSE	FALSE	FALSE	MUC1
ENSG00000185499	rs822478	0.122838	0.0228778	5.36929	-0.0671379	0.0793817	-0.845761	0.0063806	0.0192666	0.331174	0.740734	0.122049	0.0228822	5.33377	-0.0474079	0.0470105	-1.00845	0.015644	0.0193372	0.809006	0.418661	0.123053	0.0228394	5.38774	-0.0972106	0.0560766	-1.73353	-0.0218176	0.0197537	-1.10448	0.270446	0.904908	0.604041	0.76572	FALSE	FALSE	FALSE	MUC1
ENSG00000186063	rs2936033	-0.046408	0.0109277	-4.24683	-0.00195425	0.0405862	-0.0481508	-0.013492	0.0111368	-1.21148	0.22605	-0.0458079	0.0108891	-4.20677	-0.00763798	0.0240062	-0.318167	0.0244498	0.0117278	2.08478	0.0378618	-0.0471229	0.0109252	-4.31324	-0.00480614	0.0290997	-0.165161	0.00366423	0.0106381	0.344445	0.73055	0.5479	0.898803	0.264465	FALSE	FALSE	FALSE	AIDA
ENSG00000186207	rs16834090	-0.0761735	0.0118346	-6.43651	-0.0399963	0.0468103	-0.854434	0.00915699	0.0110602	0.827921	0.408067	-0.0762214	0.0118421	-6.43648	-0.00683653	0.0258461	-0.26451	-0.00380533	0.0108071	-0.352113	0.724785	-0.076239	0.0118375	-6.44048	-0.0361869	0.0320167	-1.13025	-0.00711746	0.0110704	-0.642928	0.520527	0.715239	0.797626	0.916576	FALSE	FALSE	FALSE	LCE5A
ENSG00000186283	rs2152320	-0.107762	0.0091316	-11.801	0.0872138	0.0386697	2.25535	-0.029713	0.00848286	-3.50271	0.000483624	-0.108379	0.00919251	-11.79	0.0165036	0.0238545	0.691842	0.0136813	0.00889488	1.53811	0.124566	-0.108335	0.00910059	-11.9041	0.000527	0.0286407	0.0184004	0.032963	0.00849512	3.88022	0.000112895	0.00996937	0.0035177	0.467762	TRUE	TRUE	FALSE	TOR3A
ENSG00000186283	rs61823786	0.0519809	0.0108233	4.80267	0.06494	0.0392473	1.65463	-0.00168242	0.00975705	-0.172432	0.86312	0.0522827	0.010833	4.82623	0.0312151	0.0228943	1.36345	-0.00282638	0.00951698	-0.296983	0.766497	0.0520589	0.0108061	4.81755	0.032082	0.02849	1.12608	0.00645809	0.0096669	0.668062	0.504229	0.955362	0.78674	0.932042	FALSE	FALSE	FALSE	TOR3A
ENSG00000186283	rs2636278	0.0496984	0.0112278	4.42638	0.0661729	0.0390729	1.69357	-0.00350239	0.00995455	-0.351838	0.725153	0.0493312	0.0112335	4.39142	0.0254668	0.0230942	1.10274	0.00697993	0.00959548	0.727418	0.467443	0.0497498	0.011223	4.43284	0.0353152	0.0281414	1.25492	0.00337465	0.0100765	0.334903	0.737775	0.896603	0.902503	0.793056	FALSE	FALSE	FALSE	TOR3A
ENSG00000186301	rs761421	-0.0863044	0.0130509	-6.61292	-0.100997	0.0572416	-1.76441	-0.00503435	0.0126886	-0.396762	0.692914	-0.0858482	0.0130548	-6.57597	-0.0825838	0.035591	-2.32036	0.0109879	0.0131466	0.835796	0.404359	-0.0863042	0.0130679	-6.60428	-0.0870622	0.0407702	-2.13544	4.78638e-06	0.0123287	0.00038823	0.999691	0.880818	0.999777	0.757855	FALSE	FALSE	FALSE	MST1P2
ENSG00000186301	rs157252	-0.101131	0.0135537	-7.46155	-0.123058	0.0567528	-2.16832	0.0284974	0.0133138	2.14044	0.0326273	-0.100352	0.0135804	-7.38946	-0.0491943	0.0347661	-1.41501	-0.0258337	0.013367	-1.93265	0.0535989	-0.101224	0.0135683	-7.46027	-0.0680094	0.0412778	-1.6476	-0.0219931	0.0133642	-1.64567	0.100419	0.192298	0.368203	0.319889	FALSE	FALSE	FALSE	MST1P2
ENSG00000186301	rs2670495	0.0690316	0.0137676	5.01406	-0.103861	0.0566299	-1.83403	-0.00277923	0.0132672	-0.209481	0.834122	0.0690973	0.013773	5.01689	-0.0735235	0.0346356	-2.12278	0.00275904	0.0130772	0.210981	0.832983	0.0690256	0.0137755	5.01073	-0.0872303	0.0399497	-2.1835	0.000519336	0.013799	0.0376358	0.970025	0.944596	0.992265	0.956852	FALSE	FALSE	FALSE	MST1P2
ENSG00000186364	rs17354594	0.108471	0.0117197	9.25544	-0.0634222	0.0506915	-1.25114	0.00663945	0.0118023	0.562557	0.574699	0.108107	0.0117098	9.23219	-0.039628	0.031962	-1.23985	-0.00300715	0.0118374	-0.254037	0.799483	0.108683	0.0117264	9.26822	-0.0667928	0.0355652	-1.87804	-0.00800878	0.0115904	-0.690983	0.491094	0.824228	0.778324	0.944782	FALSE	FALSE	FALSE	NUDT17
ENSG00000186409	rs139704890	-0.0754166	0.0119345	-6.3192	0.0417916	0.0495637	0.84319	-0.0208965	0.0116443	-1.79456	0.0730132	-0.0763098	0.0119217	-6.40093	0.00942748	0.0292409	0.322407	0.0125276	0.011389	1.09998	0.272854	-0.0752358	0.0119546	-6.29344	0.00343112	0.0365712	0.0938203	0.0205423	0.0118927	1.7273	0.08451	0.308372	0.336668	0.653873	FALSE	FALSE	FALSE	CCDC30
ENSG00000186715	rs761422	0.126076	0.0121295	10.3941	0.0234003	0.0475529	0.49209	-0.0123028	0.0109748	-1.12101	0.263946	0.126412	0.0121676	10.3893	0.00921289	0.0306858	0.300233	0.00841086	0.0112209	0.749573	0.454031	0.125417	0.0121369	10.3335	-0.0164081	0.0352188	-0.465892	0.011442	0.011001	1.04009	0.299784	0.588231	0.633089	0.786724	FALSE	FALSE	FALSE	MST1L
ENSG00000186827	rs78107697	-0.207531	0.0366108	-5.66857	-0.0897647	0.0824531	-1.08868	-0.0355783	0.0325324	-1.09363	0.275726	-0.207059	0.0367092	-5.64053	-0.0783666	0.0490692	-1.59706	0.0229767	0.0315543	0.728161	0.467562	-0.208416	0.0365878	-5.69631	-0.117209	0.0591714	-1.98085	0.0410364	0.0313882	1.30738	0.191916	0.600681	0.515439	0.79311	FALSE	FALSE	FALSE	TNFRSF4
ENSG00000186891	rs6697886	-0.269715	0.0331708	-8.13111	-0.0412555	0.088908	-0.464025	0.00787275	0.0317945	0.247613	0.804448	-0.26777	0.0332282	-8.0585	-0.0442411	0.0537906	-0.822469	0.0201935	0.0310438	0.650483	0.515497	-0.269597	0.033124	-8.13902	-0.0367671	0.0640458	-0.574075	-0.0223655	0.0302581	-0.739157	0.460014	0.935196	0.757393	0.821091	FALSE	FALSE	FALSE	TNFRSF18
ENSG00000187010	rs644592	0.813528	0.0294217	27.6506	0.00192521	0.0742552	0.0259269	-0.021674	0.0239689	-0.904253	0.366455	0.820093	0.0294404	27.856	-0.0220415	0.0436093	-0.505431	0.0597726	0.0249276	2.39784	0.0167459	0.810991	0.0293678	27.615	0.0122362	0.0533439	0.229383	-0.0079019	0.0228447	-0.345896	0.72949	0.682501	0.898658	0.170942	FALSE	FALSE	FALSE	RHD
ENSG00000187010	rs614997	0.729033	0.021452	33.9844	-0.0131662	0.0754644	-0.174469	0.00803827	0.0171844	0.467766	0.64083	0.730408	0.0214261	34.0897	0.0140633	0.0453392	0.31018	-0.0278524	0.0180962	-1.53913	0.124609	0.728809	0.0214609	33.9599	0.0027319	0.0548143	0.0498391	0.00656482	0.0174413	0.376396	0.706911	0.855863	0.890531	0.467789	FALSE	FALSE	FALSE	RHD
ENSG00000187173	rs1781419	-0.0459529	0.0106119	-4.3303	0.0221856	0.0424093	0.52313	-0.00864126	0.0109208	-0.791265	0.429513	-0.0459884	0.0106236	-4.32889	0.0253263	0.0247574	1.02298	0.00664236	0.0107317	0.618947	0.536038	-0.0460706	0.0106127	-4.34109	0.00548462	0.029802	0.184035	0.00651604	0.0110433	0.590044	0.556174	0.731223	0.818269	0.831081	FALSE	FALSE	FALSE	LCE2A
ENSG00000187513	rs9425913	-0.0819694	0.0140957	-5.81523	-0.0436946	0.0547457	-0.798137	-5.93762e-05	0.0136915	-0.00433673	0.99654	-0.081416	0.0141452	-5.75573	-0.0286591	0.031538	-0.908715	-0.00615462	0.0138564	-0.444172	0.657394	-0.0819811	0.0140896	-5.81855	-0.067455	0.0383228	-1.76018	0.00507485	0.0142892	0.355152	0.722601	0.999142	0.896014	0.890483	FALSE	FALSE	FALSE	GJA4
ENSG00000187583	rs28731045	-0.0803094	0.0186661	-4.30241	-0.0203827	0.0594963	-0.342587	-0.0504943	0.0185939	-2.71564	0.00681644	-0.0784735	0.0186525	-4.20714	-0.0576864	0.03549	-1.62543	0.0493114	0.0180693	2.72902	0.00650288	-0.0798327	0.0187103	-4.26678	-0.0785705	0.0430129	-1.82667	0.0368752	0.0182722	2.0181	0.0444098	0.068763	0.236106	0.0983136	FALSE	FALSE	FALSE	PLEKHN1
ENSG00000187608	rs3128117	0.164911	0.0358312	4.60243	0.0756843	0.130269	0.580984	0.0355331	0.0326584	1.08802	0.277734	0.162594	0.0358311	4.5378	0.149745	0.0841479	1.77955	-0.0595511	0.0336067	-1.772	0.0773254	0.165231	0.0358627	4.60732	0.0884325	0.0939649	0.941123	-0.0120159	0.0327133	-0.367308	0.713674	0.602243	0.893604	0.382107	FALSE	FALSE	FALSE	ISG15
ENSG00000187800	rs6677442	0.158375	0.0221244	7.15838	0.0178086	0.0583006	0.305461	0.010941	0.0219415	0.498645	0.618255	0.155818	0.0221191	7.04449	-0.00900082	0.0344232	-0.261476	0.0306243	0.022193	1.37991	0.168532	0.160091	0.0221081	7.2413	-0.00709114	0.0417507	-0.169845	-0.0310058	0.0218496	-1.41906	0.156355	0.845618	0.463867	0.538102	FALSE	FALSE	FALSE	PEAR1
ENSG00000187815	rs72941505	-0.102568	0.0144211	-7.11233	-0.042527	0.0439776	-0.967015	0.0126082	0.0145205	0.8683	0.38534	-0.101659	0.0144364	-7.04182	-0.00693704	0.025445	-0.272629	-0.0190445	0.0145274	-1.31094	0.190112	-0.103882	0.0143945	-7.21681	-0.0218472	0.0311056	-0.702357	0.00190009	0.0147149	0.129127	0.897258	0.697834	0.966161	0.565857	FALSE	FALSE	FALSE	ZFP69
ENSG00000187862	rs7538961	0.151812	0.0158902	9.55378	-0.0351603	0.0543449	-0.646983	-0.0172403	0.0143513	-1.20131	0.230337	0.152001	0.0159195	9.54811	-0.0154165	0.0330601	-0.466317	-0.00494671	0.0146955	-0.336614	0.736438	0.151529	0.0158706	9.54774	-0.0293417	0.0395283	-0.742297	0.0254438	0.0143671	1.77098	0.0771074	0.551736	0.320592	0.920998	FALSE	FALSE	FALSE	TTC24
ENSG00000187980	rs55981420	0.0930415	0.0161765	5.75163	0.0318148	0.0489357	0.650135	0.00666339	0.0157555	0.422923	0.672719	0.0926804	0.0161592	5.73547	0.0264569	0.0276003	0.958573	0.00064812	0.016335	0.0396767	0.968359	0.0933681	0.0161709	5.77383	0.0467427	0.0342957	1.36293	-0.0139892	0.0151099	-0.925833	0.355191	0.87094	0.679022	0.992047	FALSE	FALSE	FALSE	PLA2G2C
ENSG00000187980	rs2005393	-0.0663778	0.0118442	-5.60424	0.048831	0.048251	1.01202	-0.0143273	0.0117079	-1.22372	0.225702	-0.0674924	0.0118501	-5.69552	0.0120063	0.0295348	0.406515	0.0161528	0.0117609	1.37343	0.175311	-0.0660566	0.0118722	-5.56395	0.0309058	0.0349402	0.884534	0.0120263	0.0117041	1.02753	0.305957	0.547728	0.639792	0.547528	FALSE	FALSE	FALSE	PLA2G2C
ENSG00000188157	rs3128117	0.151321	0.02484	6.09184	0.104966	0.0944008	1.11192	-0.0101734	0.0233774	-0.43518	0.663451	0.151424	0.024851	6.09327	0.0804011	0.0610783	1.31636	0.00013186	0.0239498	0.00550569	0.995607	0.150941	0.0248652	6.07038	0.0691899	0.067575	1.0239	0.00990227	0.0234439	0.422382	0.672764	0.867575	0.873591	0.998671	FALSE	FALSE	FALSE	AGRN
ENSG00000188290	rs3128117	0.379305	0.0436187	8.69593	-0.139551	0.135912	-1.02678	0.0213981	0.0341801	0.62604	0.53219	0.378612	0.0436095	8.68187	-0.00847788	0.0877959	-0.0965635	-0.0355623	0.035113	-1.0128	0.311889	0.379461	0.0436273	8.69779	-0.0377675	0.0979781	-0.385469	-0.00877175	0.0342151	-0.256371	0.797877	0.800963	0.926928	0.689268	FALSE	FALSE	FALSE	HES4
ENSG00000188290	rs7526076	-0.292907	0.0494778	-5.91996	-0.123703	0.134573	-0.919225	-0.00620644	0.0366415	-0.169383	0.865513	-0.292733	0.0494935	-5.91458	-0.0468667	0.0856444	-0.547225	-0.00173927	0.036896	-0.0471398	0.962458	-0.293026	0.0494777	-5.9224	-0.0516047	0.0974178	-0.529725	0.0208776	0.0366654	0.56941	0.569229	0.956134	0.825383	0.991244	FALSE	FALSE	FALSE	HES4
ENSG00000188295	rs2270616	0.150678	0.0128371	11.7377	0.0253005	0.0517916	0.488505	0.0274038	0.0118863	2.30549	0.0213807	0.150334	0.012858	11.6918	0.0472825	0.0294914	1.60326	-0.0198903	0.0117235	-1.69662	0.0901544	0.150264	0.0128422	11.7008	0.0881007	0.0373263	2.36028	-0.0261888	0.0123107	-2.12733	0.0336467	0.145831	0.201858	0.405488	FALSE	FALSE	FALSE	ZNF669
ENSG00000188404	rs2223286	-0.191761	0.0115523	-16.5994	-0.0163757	0.048289	-0.339118	0.0139674	0.0109785	1.27225	0.203522	-0.191094	0.0115566	-16.5355	-0.021141	0.0275744	-0.766689	-0.0045644	0.0110541	-0.412914	0.679688	-0.191492	0.0115323	-16.6049	0.00816929	0.0346903	0.235492	-0.0154093	0.0109385	-1.40871	0.159191	0.522549	0.467734	0.899888	FALSE	FALSE	FALSE	SELL
ENSG00000188404	rs3917775	-0.129713	0.0107759	-12.0373	-0.0237405	0.0486616	-0.487868	0.018498	0.0102642	1.80218	0.0742736	-0.129069	0.0108055	-11.9447	-0.0123649	0.0280983	-0.440058	-0.0132008	0.0104782	-1.25984	0.211565	-0.129814	0.0107802	-12.0419	0.0128941	0.0348666	0.369812	-0.0190571	0.0102307	-1.86274	0.0643348	0.310664	0.289257	0.59292	FALSE	FALSE	FALSE	SELL
ENSG00000188529	rs519202	-0.0310265	0.00727613	-4.26414	-0.0338363	0.0293661	-1.15223	-0.00809626	0.00671625	-1.20547	0.228764	-0.0311061	0.00728186	-4.27173	-0.0280258	0.0188036	-1.49045	0.00630558	0.00699825	0.901023	0.368411	-0.0309161	0.00727435	-4.25002	-0.0210448	0.0216359	-0.972681	0.00707359	0.00663661	1.06584	0.287013	0.549978	0.62009	0.73512	FALSE	FALSE	FALSE	SRSF10
ENSG00000188585	rs12065736	0.0551779	0.0126556	4.35995	0.000429327	0.0335541	0.0127951	0.00330569	0.0121054	0.273076	0.78523	0.0557179	0.0125985	4.42258	-0.00343515	0.0193727	-0.177319	-0.00935908	0.011992	-0.780443	0.435504	0.0548105	0.0126421	4.33554	0.00765046	0.0235956	0.324233	-0.000800746	0.012786	-0.062627	0.95007	0.926428	0.985356	0.77507	FALSE	FALSE	FALSE	CLEC20A
ENSG00000188610	rs6683357	0.0800728	0.0117325	6.82487	0.0570744	0.0492902	1.15793	0.00260558	0.0114673	0.227219	0.820502	0.0803612	0.0117086	6.86345	0.0354763	0.0303952	1.16717	0.0124458	0.0111347	1.11775	0.264424	0.079574	0.0117297	6.78397	0.024793	0.0356389	0.695672	-0.0163295	0.0114959	-1.42046	0.156105	0.939737	0.463554	0.647237	FALSE	FALSE	FALSE	FAM72B
ENSG00000188641	rs1356918	-0.0849486	0.0144435	-5.88143	0.0724729	0.0509273	1.42307	-0.027622	0.0138463	-1.9949	0.0463256	-0.0844726	0.0144327	-5.85286	0.00168687	0.0296533	0.0568864	0.0334636	0.0140787	2.37689	0.0177413	-0.0843216	0.0144601	-5.83131	0.0276748	0.0359172	0.770517	0.017163	0.0137646	1.24689	0.212848	0.240486	0.541597	0.177274	FALSE	FALSE	FALSE	DPYD
ENSG00000188761	rs17464525	0.167031	0.0262143	6.37175	-0.016782	0.078694	-0.213256	-0.0212078	0.0274701	-0.772029	0.44172	0.164983	0.0261204	6.31625	0.0476998	0.0479335	0.995124	-0.00747027	0.0271192	-0.275461	0.783828	0.167137	0.0261752	6.3853	-0.0160904	0.056921	-0.282679	0.0271457	0.0265514	1.02238	0.307768	0.739969	0.642107	0.938619	FALSE	FALSE	FALSE	BCL2L15
ENSG00000188976	rs2272757	-0.0703417	0.00732299	-9.6056	-0.0160368	0.0286947	-0.558877	0.0086906	0.00721595	1.20436	0.228848	-0.0707583	0.00730897	-9.68102	0.00159367	0.0176621	0.0902309	-0.0158779	0.00728099	-2.18073	0.0294824	-0.070025	0.00732748	-9.55649	-0.00504521	0.0206389	-0.244451	-0.00191349	0.0073034	-0.262	0.793415	0.549978	0.925535	0.231637	FALSE	FALSE	FALSE	NOC2L
ENSG00000189171	rs7345	0.150077	0.0112475	13.3432	-0.0215422	0.0508381	-0.423741	0.0074495	0.0115115	0.647138	0.517849	0.149855	0.0112477	13.3232	0.00843237	0.0288886	0.291892	-0.0127332	0.0111651	-1.14044	0.254293	0.150178	0.01125	13.3491	-0.0340292	0.0358202	-0.950001	-0.00309597	0.0116132	-0.266591	0.790081	0.790155	0.924367	0.63689	FALSE	FALSE	FALSE	S100A13
ENSG00000189337	rs6691090	-0.227308	0.0527503	-4.30914	0.0270791	0.12484	0.21691	0.0388803	0.0314264	1.23718	0.216238	-0.225449	0.0527275	-4.27573	0.054267	0.0750977	0.72262	-0.0234785	0.0318367	-0.737467	0.461417	-0.22804	0.0527946	-4.31938	0.0288921	0.0924539	0.312503	-0.0502278	0.0330405	-1.52019	0.129641	0.536851	0.421332	0.790929	FALSE	FALSE	FALSE	KAZN
ENSG00000189339	rs28635343	0.162481	0.0265889	6.11084	0.0106591	0.0567881	0.1877	0.00487567	0.0201795	0.241615	0.809083	0.162479	0.026574	6.11419	-0.00608415	0.0345054	-0.176325	-0.0109171	0.0206049	-0.529828	0.596843	0.162546	0.0265949	6.11191	0.0274598	0.0410158	0.669493	-0.00673253	0.0196123	-0.343281	0.731635	0.937173	0.899447	0.860049	FALSE	FALSE	FALSE	SLC35E2B
ENSG00000189339	rs7796	-0.0965613	0.0196994	-4.90175	0.0199631	0.0577101	0.345921	-0.01041	0.0131258	-0.7931	0.427985	-0.0968549	0.0196931	-4.91821	0.00138318	0.0354419	0.0390268	-0.0137457	0.0136172	-1.00943	0.31332	-0.0954942	0.0196921	-4.84936	-0.0200099	0.0461052	-0.434005	0.0285223	0.0139625	2.04278	0.0417682	0.730385	0.228564	0.689546	FALSE	FALSE	FALSE	SLC35E2B
ENSG00000196187	rs56108141	0.109762	0.0166907	6.57625	0.026524	0.0405225	0.654548	0.0218684	0.0165436	1.32187	0.186963	0.108612	0.0166979	6.50451	0.0124409	0.0245525	0.506706	-0.0134138	0.0159156	-0.842804	0.399454	0.108624	0.0166397	6.52802	0.0572555	0.0289805	1.97566	-0.0167692	0.0159597	-1.05072	0.294308	0.500872	0.627541	0.75446	FALSE	FALSE	FALSE	TMEM63A
ENSG00000196189	rs2248273	0.0912689	0.0153422	5.94889	0.0385334	0.0462459	0.833228	0.0101563	0.0124893	0.813198	0.416203	0.0911182	0.0153522	5.93519	0.000699901	0.027324	0.0256149	-0.00954231	0.0131145	-0.727615	0.466942	0.0915814	0.0153348	5.97212	0.0444901	0.032669	1.36184	-0.00929731	0.0125716	-0.739551	0.459648	0.721615	0.757259	0.793049	FALSE	FALSE	FALSE	SEMA4A
ENSG00000196189	rs11264435	0.0807163	0.0156132	5.16975	0.0484478	0.0458177	1.0574	-0.00594312	0.0118622	-0.501012	0.616987	0.0809168	0.0156066	5.18479	-0.00405373	0.0275123	-0.147342	0.000915799	0.01211	0.0756234	0.939847	0.0806069	0.015611	5.16346	0.0404143	0.0324462	1.24558	0.00852457	0.0127388	0.669183	0.503651	0.84532	0.786288	0.986939	FALSE	FALSE	FALSE	SEMA4A
ENSG00000196242	rs12045700	-0.0744064	0.0108755	-6.84168	0.0167862	0.0313391	0.535631	-0.0185281	0.0103074	-1.79756	0.0725353	-0.074025	0.0108649	-6.81323	-5.67896e-05	0.0185455	-0.00306218	0.0215594	0.00992166	2.17296	0.03003	-0.0746284	0.0108966	-6.84876	-0.0035456	0.0225237	-0.157416	0.0135085	0.0108526	1.24472	0.21372	0.308311	0.542096	0.233933	FALSE	FALSE	FALSE	OR2C3
ENSG00000196242	rs12141850	0.05574	0.0086913	6.41332	0.0159994	0.0326535	0.489975	-0.00265856	0.00825524	-0.322046	0.747451	0.0558327	0.00869223	6.42329	0.00666876	0.018519	0.360104	0.00173766	0.00811695	0.214078	0.83049	0.0557963	0.008696	6.41632	0.00105273	0.0225993	0.0465824	-0.000203224	0.00849636	-0.0239189	0.980921	0.908591	0.996541	0.956217	FALSE	FALSE	FALSE	OR2C3
ENSG00000196352	rs10864181	-0.2887	0.0119709	-24.1167	0.0236494	0.0454727	0.520079	-0.00481153	0.0113184	-0.425107	0.671686	-0.289875	0.011947	-24.2633	0.0296114	0.0267978	1.10499	-0.0156746	0.0116263	-1.3482	0.180716	-0.289112	0.0119537	-24.1861	0.00272356	0.0326222	0.0834879	0.0172683	0.0110661	1.56047	0.119039	0.870919	0.402112	0.554137	FALSE	FALSE	FALSE	CD55
ENSG00000196369	rs6670984	0.0771818	0.0176972	4.36125	-0.00359706	0.0661541	-0.0543739	-0.00105009	0.0150005	-0.0700035	0.944216	0.0774244	0.017683	4.37847	-0.0217832	0.0393045	-0.554218	0.00738445	0.0147933	0.499175	0.617864	0.0768721	0.0176866	4.34635	0.0817976	0.048558	1.68453	-0.00540763	0.0153119	-0.353166	0.724374	0.982164	0.89651	0.871436	FALSE	FALSE	FALSE	SRGAP2B
ENSG00000196369	rs1298954	-0.0661365	0.018115	-3.65091	0.000143603	0.0662901	0.00216629	-0.00817349	0.0158219	-0.516594	0.605769	-0.0667092	0.0180858	-3.68848	-0.0265675	0.0400503	-0.663354	0.0129143	0.0164442	0.785338	0.432576	-0.0660815	0.0181389	-3.64308	0.0724979	0.0478185	1.5161	0.00653851	0.0157836	0.41426	0.680581	0.839678	0.876574	0.773502	FALSE	FALSE	FALSE	SRGAP2B
ENSG00000196418	rs28830522	-0.0736847	0.0139272	-5.29073	0.0249949	0.0484357	0.516043	0.0166289	0.0138957	1.19669	0.231859	-0.0734077	0.0139318	-5.26908	0.0280047	0.0289875	0.966096	-0.00914092	0.0137718	-0.663741	0.507227	-0.0738051	0.0139262	-5.29974	0.0183295	0.0346022	0.529719	-0.0146252	0.0139757	-1.04647	0.29552	0.553182	0.628578	0.816469	FALSE	FALSE	FALSE	ZNF124
ENSG00000196505	rs12142301	0.0488832	0.00779917	6.26774	0.05295	0.0322098	1.64391	0.00576921	0.00742983	0.776494	0.43763	0.0483663	0.00781165	6.19155	0.033628	0.0203273	1.65433	-0.00910119	0.00720324	-1.26348	0.206638	0.0493585	0.00778683	6.33871	0.0679152	0.0230465	2.94687	-0.000179239	0.0075798	-0.0236469	0.981139	0.737274	0.996603	0.587294	FALSE	FALSE	FALSE	GDAP2
ENSG00000196890	rs190251	-0.0385367	0.00889764	-4.33112	-0.0243642	0.0372542	-0.653999	-2.86098e-05	0.00869597	-0.00329001	0.99737	-0.038667	0.00891468	-4.33745	-0.0167336	0.0227818	-0.734519	0.00207153	0.00868363	0.238555	0.815208	-0.0386063	0.00890674	-4.33451	-0.0267728	0.0263221	-1.01712	-0.00147234	0.00883485	-0.166652	0.867656	0.999468	0.954889	0.949527	FALSE	FALSE	FALSE	H2BU1
ENSG00000197147	rs77985109	-0.339773	0.0324906	-10.4576	0.00993802	0.0610801	0.162705	0.0108645	0.0288166	0.377022	0.706176	-0.343721	0.0325384	-10.5636	0.0276863	0.0356224	0.777216	-0.0468572	0.0302275	-1.55015	0.121386	-0.340993	0.0325397	-10.4793	-0.00899067	0.0433033	-0.207621	0.0152694	0.0277772	0.549711	0.582553	0.888007	0.831722	0.463437	FALSE	FALSE	FALSE	LRRC8B
ENSG00000197147	rs12118131	-0.498582	0.0154179	-32.3379	0.0600296	0.0631426	0.950698	-0.0382955	0.0137286	-2.78946	0.00548807	-0.499272	0.0154593	-32.2958	0.0160981	0.0367676	0.437833	0.00765567	0.014028	0.545741	0.587333	-0.498673	0.0153444	-32.4988	-0.0698605	0.0460898	-1.51575	0.0515719	0.0140216	3.67805	0.0002505	0.0595474	0.00644431	0.85601	FALSE	TRUE	FALSE	LRRC8B
ENSG00000197323	rs3827735	0.0652962	0.0107609	6.06789	-0.00323881	0.0296919	-0.10908	0.00341173	0.0108477	0.314512	0.753162	0.0652931	0.010767	6.06416	-0.006922	0.0170938	-0.404942	-0.00272322	0.0113279	-0.2404	0.810094	0.0653668	0.0107529	6.07898	0.00744222	0.0210252	0.353966	-0.00741129	0.0104798	-0.707196	0.479846	0.910721	0.770008	0.948665	FALSE	FALSE	FALSE	TRIM33
ENSG00000197403	rs2564856	-0.173711	0.0192078	-9.04375	0.0188334	0.0781888	0.240871	-0.0466498	0.0188531	-2.47438	0.0137748	-0.175018	0.0192749	-9.08009	-0.0163966	0.0491288	-0.333747	0.024333	0.0195854	1.2424	0.216709	-0.173162	0.0192188	-9.01002	-0.0800554	0.05767	-1.38816	0.054479	0.0182807	2.98014	0.00296127	0.108798	0.0411162	0.597237	FALSE	TRUE	FALSE	OR6N1
ENSG00000197403	rs1864346	0.117625	0.0212953	5.52351	0.00328393	0.0796975	0.0412049	-0.0062219	0.0186887	-0.332923	0.739238	0.119157	0.0212556	5.60594	-0.00722032	0.0462444	-0.156134	0.0295893	0.0190125	1.55631	0.119912	0.116787	0.0212733	5.48984	-0.0240214	0.0575345	-0.417513	-0.00667085	0.0191964	-0.347506	0.728274	0.904261	0.898136	0.460579	FALSE	FALSE	FALSE	OR6N1
ENSG00000197429	rs61784821	-0.123838	0.0116804	-10.6022	-0.00119884	0.0462099	-0.0259432	0.00600207	0.0115344	0.520363	0.605011	-0.12318	0.0116924	-10.535	0.0240411	0.0263412	0.912683	-0.012125	0.0118952	-1.01932	0.309451	-0.123921	0.0116929	-10.598	-0.00869896	0.0328225	-0.265031	-0.00237324	0.0111748	-0.212375	0.832518	0.839043	0.942597	0.687668	FALSE	FALSE	FALSE	IPP
ENSG00000197520	rs28765200	-0.103663	0.0178858	-5.79583	-0.0888374	0.0656677	-1.35283	-0.00899208	0.0156929	-0.573003	0.566704	-0.103454	0.017936	-5.76798	-0.0647228	0.0382625	-1.69155	-0.00105007	0.0160717	-0.0653367	0.94794	-0.102711	0.0179018	-5.73747	-0.00339563	0.0477402	-0.0711273	0.0160078	0.0157661	1.01533	0.310315	0.819764	0.643421	0.987461	FALSE	FALSE	FALSE	FAM177B
ENSG00000197568	rs111723337	-0.0800354	0.0123333	-6.48937	-0.0348315	0.0429528	-0.810925	0.0256331	0.0117434	2.18278	0.0292876	-0.0805226	0.0123275	-6.53195	-0.0190143	0.0254631	-0.746741	-0.027001	0.012003	-2.24952	0.024702	-0.0800916	0.0123541	-6.48302	-0.0121303	0.0304711	-0.398093	-0.0178592	0.011603	-1.53918	0.124032	0.178523	0.41172	0.210694	FALSE	FALSE	FALSE	HHLA3
ENSG00000197622	rs12039522	0.0288967	0.00709947	4.07026	0.00309818	0.0265736	0.116589	0.00166167	0.00681097	0.243969	0.80726	0.028911	0.00709336	4.07578	0.0190505	0.0170683	1.11613	-0.00522986	0.00702189	-0.744793	0.456802	0.028765	0.00709974	4.05155	-0.00686304	0.0188932	-0.363255	0.00335121	0.00681847	0.491489	0.623132	0.936439	0.848897	0.788102	FALSE	FALSE	FALSE	CDC42SE1
ENSG00000197747	rs3007690	0.144475	0.0288994	4.99925	0.114964	0.0653097	1.76029	0.00636541	0.0239622	0.265644	0.790559	0.144111	0.0288704	4.99165	0.0902217	0.038157	2.36448	-0.0186419	0.025623	-0.727544	0.467272	0.144963	0.028878	5.01984	0.0398448	0.0466551	0.854029	0.00656574	0.0251908	0.26064	0.794393	0.929107	0.925852	0.793056	FALSE	FALSE	FALSE	S100A10
ENSG00000197780	rs28522171	0.0713239	0.0151721	4.70098	0.066753	0.0461023	1.44793	-0.0134348	0.0140711	-0.954778	0.339991	0.070763	0.0151975	4.65624	0.0245595	0.0267347	0.91864	0.0149684	0.0141596	1.05712	0.290694	0.0718299	0.0151741	4.73372	0.0576017	0.032466	1.77421	0.00395544	0.0139379	0.283791	0.776616	0.660519	0.918493	0.671359	FALSE	FALSE	FALSE	TAF13
ENSG00000197780	rs12025134	-0.0528904	0.0118707	-4.45553	0.0688473	0.0456058	1.50962	-0.0171417	0.0104991	-1.63269	0.103347	-0.052843	0.0118586	-4.45609	0.0118687	0.0281292	0.421934	0.0193679	0.0109562	1.76775	0.078182	-0.0534231	0.0118593	-4.50476	0.045405	0.033209	1.36725	0.0163416	0.0103621	1.57705	0.1152	0.370247	0.394724	0.382663	FALSE	FALSE	FALSE	TAF13
ENSG00000197852	rs2477429	0.0748042	0.0127819	5.85237	0.0944475	0.0464792	2.03204	0.000174859	0.0117703	0.014856	0.988147	0.0745694	0.0127608	5.84363	0.0536305	0.0280632	1.91106	-0.0143376	0.0120881	-1.18609	0.235788	0.0750265	0.0127726	5.874	0.0756251	0.0337065	2.24363	0.00543235	0.0116885	0.464762	0.642362	0.997213	0.856591	0.617286	FALSE	FALSE	FALSE	INKA2
ENSG00000197959	rs61807784	0.0873999	0.0171514	5.0958	-0.0993568	0.0651391	-1.5253	0.00563468	0.0156415	0.360239	0.71975	0.0874319	0.0171532	5.09713	-0.0536024	0.0391711	-1.36842	-0.00355659	0.0166386	-0.213755	0.831628	0.087352	0.0171438	5.09525	-0.066611	0.0469216	-1.41962	-0.000440476	0.0155871	-0.028259	0.977492	0.894429	0.995356	0.956285	FALSE	FALSE	FALSE	DNM3
ENSG00000197959	rs60302909	-0.0820414	0.0191737	-4.27886	-0.08612	0.0673823	-1.27808	-0.00991192	0.0186908	-0.53031	0.597645	-0.0822124	0.019173	-4.28792	-0.0582081	0.0379718	-1.53293	0.00741652	0.0181359	0.408942	0.68342	-0.0822655	0.019131	-4.30011	-0.0712791	0.0464447	-1.53471	0.0110991	0.0183895	0.603559	0.547755	0.835957	0.814858	0.90143	FALSE	FALSE	FALSE	DNM3
ENSG00000197982	rs61776676	0.121315	0.0163287	7.42953	0.00529428	0.0461712	0.114666	0.0267916	0.0161573	1.65818	0.0978377	0.119618	0.0164644	7.26523	0.0262014	0.0279031	0.939016	-0.00988427	0.0161085	-0.613606	0.540076	0.119992	0.0162491	7.38454	-0.0018913	0.0330628	-0.0572033	-0.0276348	0.0159276	-1.73502	0.0830947	0.360187	0.334292	0.834004	FALSE	FALSE	FALSE	C1orf122
ENSG00000197989	rs1342086	-0.080498	0.0115422	-6.97423	-0.0457795	0.0406974	-1.12488	0.00501683	0.0107876	0.465055	0.641968	-0.0803251	0.0115455	-6.95726	-0.0227035	0.0242627	-0.935736	-0.00179802	0.0111564	-0.161165	0.872072	-0.0802175	0.0115284	-6.95828	-0.0389461	0.0293434	-1.32725	-0.00522203	0.0110688	-0.471778	0.637734	0.856494	0.856074	0.968736	FALSE	FALSE	FALSE	SNHG12
ENSG00000198160	rs17497828	0.039359	0.00647693	6.07681	0.0221102	0.0227272	0.972852	0.00627934	0.0062868	0.998814	0.318094	0.0394743	0.00647764	6.09393	0.0111926	0.0137082	0.816489	-0.00588885	0.00618446	-0.952203	0.341229	0.0393085	0.00648235	6.06393	0.00858985	0.0168575	0.509556	-0.00379244	0.00618521	-0.613147	0.539835	0.639559	0.810197	0.715191	FALSE	FALSE	FALSE	MIER1
ENSG00000198162	rs1146300	-0.0739775	0.0135287	-5.46817	0.0426047	0.0567936	0.750167	-0.0207064	0.0132172	-1.56663	0.118565	-0.0745945	0.0135221	-5.51648	0.0328298	0.0344065	0.954176	-0.00250438	0.0131122	-0.190996	0.848634	-0.0740887	0.0135061	-5.48557	-0.013487	0.0418569	-0.322216	0.0316592	0.0132057	2.39739	0.0169373	0.397583	0.133022	0.961081	FALSE	FALSE	FALSE	MAN1A2
ENSG00000198198	rs11210850	0.0477659	0.00846787	5.64084	-0.0204254	0.0321439	-0.635436	0.00508753	0.00847284	0.600451	0.54826	0.0476188	0.00846838	5.62313	-0.0214182	0.0194185	-1.10298	0.00219997	0.00832861	0.264147	0.791679	0.0480973	0.00846476	5.68206	0.00823534	0.02342	0.351637	-0.0113397	0.00865236	-1.31059	0.190248	0.808491	0.513716	0.941394	FALSE	FALSE	FALSE	SZT2
ENSG00000198468	rs963328	0.617439	0.0143982	42.8832	0.0235552	0.0584902	0.40272	-0.0223117	0.0134004	-1.66501	0.096501	0.617372	0.014384	42.9208	-0.0281735	0.0358367	-0.786163	0.0259495	0.0133807	1.93933	0.0530121	0.617634	0.0144145	42.848	0.0201667	0.0414216	0.486864	0.018191	0.0135751	1.34003	0.180598	0.357536	0.500419	0.317426	FALSE	FALSE	FALSE	FLVCR1-DT
ENSG00000198468	rs10746440	-0.0695122	0.0149874	-4.63804	-0.00643033	0.0582389	-0.110413	0.00707512	0.0134875	0.524567	0.600404	-0.0695163	0.0150066	-4.63238	0.00197922	0.0347771	0.0569116	-0.00527097	0.0140447	-0.375299	0.707732	-0.0692756	0.0149711	-4.62728	0.0411437	0.0421592	0.975911	-0.00965727	0.0135319	-0.713668	0.475769	0.837496	0.766807	0.9089	FALSE	FALSE	FALSE	FLVCR1-DT
ENSG00000198483	rs6670984	-0.284304	0.036796	-7.72648	-0.011005	0.0717427	-0.153395	0.0285094	0.0145211	1.96331	0.0520478	-0.284704	0.0367334	-7.75057	0.0296655	0.0398747	0.743969	-0.0388429	0.0143099	-2.71441	0.00712201	-0.282873	0.0367703	-7.69298	-0.00788612	0.0530473	-0.148662	-0.0101491	0.0147907	-0.686181	0.494285	0.256718	0.779807	0.103622	FALSE	FALSE	FALSE	ANKRD35
ENSG00000198483	rs1819347	-0.120517	0.0364343	-3.3078	-0.0115704	0.071898	-0.160928	0.0267019	0.0145724	1.83236	0.0684605	-0.122384	0.0364398	-3.35853	0.0315323	0.0402581	0.783255	-0.0340176	0.0145197	-2.34286	0.0200585	-0.119019	0.0364254	-3.26747	-0.0062538	0.05321	-0.11753	-0.0113446	0.0146851	-0.772527	0.440176	0.298655	0.743926	0.19005	FALSE	FALSE	FALSE	ANKRD35
ENSG00000198492	rs9426392	-0.0345898	0.00789558	-4.38091	0.00210616	0.0275272	0.076512	-0.00906929	0.00743787	-1.21934	0.22352	-0.0343798	0.0078992	-4.35231	-0.0148168	0.0164101	-0.90291	0.0109558	0.00773624	1.41616	0.157208	-0.035065	0.0078955	-4.44114	0.013371	0.0198347	0.674119	0.00726214	0.00755761	0.960903	0.337208	0.545441	0.663702	0.520222	FALSE	FALSE	FALSE	YTHDF2
ENSG00000198625	rs4252718	0.112102	0.00835812	13.4123	0.0017247	0.0352492	0.0489286	0.00282735	0.0082638	0.342137	0.732453	0.112167	0.00835909	13.4185	0.00513364	0.0198291	0.258895	-0.000315179	0.00846751	-0.0372221	0.970308	0.112107	0.00835759	13.4138	-0.00474579	0.0245786	-0.193086	-0.00258521	0.00819956	-0.315286	0.75303	0.901176	0.908335	0.992519	FALSE	FALSE	FALSE	MDM4
ENSG00000198626	rs790899	-0.115812	0.0125975	-9.19321	-0.0134544	0.0494444	-0.272112	-0.0265523	0.011931	-2.22548	0.0263493	-0.113369	0.0126466	-8.96441	-0.0364887	0.0299339	-1.21898	0.0297059	0.0121178	2.45142	0.0144098	-0.117183	0.0126148	-9.28936	-0.01216	0.0368666	-0.329838	0.0178191	0.011976	1.48789	0.137428	0.166857	0.432826	0.157153	FALSE	FALSE	FALSE	RYR2
ENSG00000198715	rs949464	0.784809	0.0147058	53.3674	-0.105314	0.0544954	-1.93252	0.0569498	0.0130845	4.35247	1.62839e-05	0.784817	0.014781	53.0964	0.0145468	0.0350911	0.414543	-0.0442854	0.0136633	-3.24119	0.0013178	0.786657	0.0146643	53.6442	0.0105508	0.0394044	0.267757	-0.0621855	0.0130972	-4.74799	2.59862e-06	0.000694923	0.000155673	0.0347116	TRUE	TRUE	TRUE	GLMP
ENSG00000198734	rs1894702	-0.289163	0.0215355	-13.4272	-0.0593589	0.0762966	-0.778002	-0.00798102	0.0193061	-0.413394	0.680221	-0.293253	0.0216165	-13.5661	-0.0764896	0.045761	-1.6715	0.0387433	0.0200305	1.93421	0.0545266	-0.287159	0.0214507	-13.3869	-0.00611776	0.0550633	-0.111104	-0.026854	0.0192974	-1.39159	0.164612	0.87408	0.476077	0.322751	FALSE	FALSE	FALSE	F5
ENSG00000198771	rs12405196	0.142453	0.0193252	7.37137	0.0171801	0.0457672	0.37538	0.0143898	0.0133218	1.08017	0.280868	0.142757	0.0193488	7.37807	0.0145809	0.0269879	0.540277	-0.0047145	0.0134572	-0.350332	0.726236	0.142089	0.0193384	7.34751	0.0291841	0.0328263	0.889046	-0.0156584	0.0131469	-1.19103	0.233921	0.604618	0.564988	0.91744	FALSE	FALSE	FALSE	RCSD1
ENSG00000198771	rs4657688	-0.0714841	0.0169366	-4.22069	0.0201412	0.0463655	0.4344	0.00547351	0.0119403	0.458405	0.647228	-0.0717089	0.0169381	-4.23359	0.0136953	0.0278993	0.490882	-0.00110774	0.0114851	-0.0964504	0.92317	-0.0715379	0.0169531	-4.21974	0.0232679	0.0329068	0.707084	-0.00265582	0.0120169	-0.221007	0.825217	0.859275	0.9389	0.981506	FALSE	FALSE	FALSE	RCSD1
ENSG00000198793	rs2300092	0.126464	0.00912417	13.8604	-0.0421072	0.0339835	-1.23905	0.0423123	0.00907698	4.6615	3.6937e-06	0.127328	0.00916744	13.8892	-0.00909063	0.0204835	-0.443802	-0.0278952	0.0090966	-3.06655	0.0022303	0.127133	0.00912528	13.932	0.0215511	0.0241997	0.890553	-0.0432535	0.00907556	-4.76594	2.27789e-06	0.000208547	0.000138409	0.0479909	TRUE	TRUE	TRUE	MTOR
ENSG00000198860	rs6700096	-0.0539157	0.00964464	-5.59022	-0.0215721	0.0378771	-0.569528	-0.00471686	0.00895954	-0.526462	0.600697	-0.0539872	0.00963374	-5.60396	-0.0267989	0.0241593	-1.10926	0.00775771	0.00921472	0.841882	0.400185	-0.0545433	0.00966261	-5.64478	-0.0352693	0.0274045	-1.28699	-0.00452056	0.00892728	-0.506376	0.616949	0.837509	0.84594	0.754487	FALSE	FALSE	FALSE	TSEN15
ENSG00000198890	rs17496332	-0.233907	0.0118798	-19.6895	-0.0789448	0.0508049	-1.55388	0.0013837	0.0113775	0.121618	0.903203	-0.234686	0.011848	-19.8081	-0.0347889	0.0293001	-1.18733	-0.0241155	0.0115196	-2.09343	0.0365597	-0.233164	0.011857	-19.6646	-0.0385845	0.0361758	-1.06658	0.0208051	0.0114986	1.80936	0.0706838	0.968157	0.306986	0.261317	FALSE	FALSE	FALSE	PRMT6
ENSG00000198892	rs10920269	-0.143506	0.0220954	-6.49484	0.0666407	0.0705303	0.944852	0.0158374	0.0201538	0.78583	0.43206	-0.14596	0.0220945	-6.60616	0.0363903	0.0432412	0.841566	-0.036538	0.0210305	-1.73738	0.0826243	-0.142034	0.0220462	-6.44259	0.0780722	0.0503245	1.55138	0.000139339	0.0199311	0.00699102	0.994422	0.73268	0.999777	0.389899	FALSE	FALSE	FALSE	SHISA4
ENSG00000198892	rs41304257	0.119735	0.020159	5.93951	0.0640471	0.071032	0.901666	0.0103687	0.018968	0.546642	0.584824	0.11722	0.0201434	5.81925	0.00178724	0.0422636	0.0422878	0.0211289	0.0188582	1.12041	0.262738	0.120409	0.0201144	5.98618	0.0957186	0.0511161	1.87257	-0.028557	0.0188152	-1.51776	0.129561	0.830195	0.421332	0.645807	FALSE	FALSE	FALSE	SHISA4
ENSG00000198912	rs4075974	-0.126472	0.00991976	-12.7495	0.00914539	0.0354283	0.258138	0.000660833	0.00966197	0.0683952	0.945501	-0.126542	0.00990973	-12.7695	0.0127959	0.0215072	0.594959	-0.00957972	0.00985967	-0.971607	0.331393	-0.126734	0.00993444	-12.7571	0.0109406	0.025301	0.43242	0.00378689	0.00951013	0.398196	0.690747	0.982779	0.881834	0.705759	FALSE	FALSE	FALSE	C1orf174
ENSG00000198912	rs9286791	0.0388457	0.00862361	4.50457	0.00184671	0.0367812	0.0502079	0.00572405	0.00813336	0.703774	0.482063	0.0393526	0.00862204	4.56419	-0.00215556	0.0219625	-0.0981473	0.00956784	0.0084222	1.13603	0.256169	0.0386663	0.00860673	4.49257	0.0243928	0.0260775	0.935396	-0.0123406	0.00779865	-1.58241	0.114041	0.768602	0.393251	0.638635	FALSE	FALSE	FALSE	C1orf174
ENSG00000198929	rs60441301	-0.1863	0.0277726	-6.70808	0.0697955	0.0778481	0.89656	-0.00485542	0.0270881	-0.179246	0.858216	-0.186773	0.0278053	-6.71718	0.0159445	0.0456324	0.349412	0.00776545	0.0275273	0.2821	0.778661	-0.186846	0.0278366	-6.71224	0.057333	0.0561486	1.02109	-0.00701421	0.0267767	-0.261951	0.793716	0.953611	0.925591	0.936713	FALSE	FALSE	FALSE	NOS1AP
ENSG00000198929	rs7524328	0.155437	0.0331103	4.6945	0.0682079	0.0776145	0.878803	0.00126172	0.0292236	0.0431746	0.965645	0.155275	0.0331192	4.68836	0.0178464	0.0458508	0.389229	-0.00321219	0.0301356	-0.106591	0.91526	0.155399	0.0330483	4.70217	0.0551994	0.055349	0.997297	-0.00403908	0.029477	-0.137025	0.891066	0.989955	0.963889	0.978566	FALSE	FALSE	FALSE	NOS1AP
ENSG00000198929	rs16857031	0.126155	0.0289329	4.36025	0.0698421	0.0775384	0.900743	-0.011397	0.0280319	-0.406571	0.684494	0.126345	0.0289025	4.3714	0.0100385	0.0463689	0.216492	0.0217942	0.028613	0.76169	0.446408	0.125571	0.0289092	4.34364	0.054193	0.0552638	0.980624	0.00184114	0.0284642	0.0646827	0.948471	0.877143	0.984636	0.780706	FALSE	FALSE	FALSE	NOS1AP
ENSG00000198952	rs949464	0.631484	0.0099083	63.7328	0.0190371	0.0379126	0.502131	0.0560666	0.00909375	6.1654	1.23472e-09	0.632471	0.0100426	62.9787	0.0670896	0.0248183	2.70323	-0.0275004	0.00957719	-2.87145	0.00423641	0.633199	0.00984874	64.2924	0.0992969	0.0272679	3.64153	-0.0661712	0.00904015	-7.3197	7.79203e-13	1.96938e-07	2.42503e-10	0.0745882	TRUE	TRUE	FALSE	SMG5
ENSG00000201544	rs11119888	0.0492166	0.00773319	6.36433	-0.0167253	0.0258761	-0.64636	0.0132317	0.00778016	1.7007	0.0911142	0.0484258	0.00777749	6.22641	-0.00276297	0.0151796	-0.182019	-0.0023174	0.00744617	-0.31122	0.756475	0.0492905	0.00770069	6.40079	0.00187937	0.018333	0.102513	-0.0215662	0.00817232	-2.63893	0.00860807	0.34705	0.0837187	0.928391	FALSE	FALSE	FALSE	SNORA16B
ENSG00000203288	rs17568246	-0.0470614	0.0104601	-4.49913	-0.00774542	0.0344913	-0.224562	0.00350258	0.00978195	0.358066	0.720304	-0.0468784	0.0104569	-4.483	-0.00493977	0.0197904	-0.249604	0.00666156	0.0101574	0.655831	0.511988	-0.0472423	0.0104476	-4.52185	0.00195337	0.0244464	0.079904	-0.0141051	0.0100391	-1.40501	0.160271	0.894771	0.46893	0.820021	FALSE	FALSE	FALSE	TDRKH-AS1
ENSG00000203666	rs1196365	0.207849	0.0236464	8.78989	0.0778706	0.096942	0.803271	-0.00266263	0.0239136	-0.111344	0.911363	0.207886	0.0236059	8.80652	-0.018616	0.0546913	-0.340383	0.0195059	0.0239281	0.815186	0.415156	0.207512	0.0236522	8.77348	0.0538337	0.0664535	0.810097	-0.00402829	0.0231881	-0.173722	0.862097	0.970377	0.954077	0.763935	FALSE	FALSE	FALSE	EFCAB2
ENSG00000203667	rs10927331	0.0728228	0.0141872	5.133	-0.0489133	0.0387988	-1.26069	0.00338806	0.0149484	0.226651	0.821159	0.0736297	0.0142003	5.18508	-0.0369028	0.023181	-1.59194	-0.00929959	0.0139686	-0.66575	0.505854	0.0721716	0.0141448	5.10236	-0.0131146	0.0276519	-0.474276	0.0033516	0.0146142	0.229338	0.81922	0.939899	0.936171	0.815192	FALSE	FALSE	FALSE	COX20
ENSG00000203668	rs594163	0.0729419	0.0126229	5.77853	-0.124895	0.0521442	-2.39519	0.0124498	0.0122803	1.01381	0.31127	0.0733151	0.0126433	5.79872	-0.0728897	0.0318207	-2.29064	-0.0106084	0.0124122	-0.854672	0.392955	0.0727589	0.0126288	5.76134	-0.043119	0.0385283	-1.11915	-0.0088814	0.0123878	-0.716949	0.473867	0.63326	0.765824	0.75039	FALSE	FALSE	FALSE	CHML
ENSG00000203697	rs4653520	-0.0450129	0.00932095	-4.82922	0.055295	0.0320833	1.72348	0.0159858	0.00933936	1.71166	0.0872497	-0.0450364	0.00933035	-4.82687	0.0334284	0.0189742	1.76178	-0.0137763	0.00968696	-1.42215	0.155245	-0.045285	0.00932519	-4.8562	0.0334003	0.0232772	1.43489	-0.0118194	0.00908003	-1.3017	0.193256	0.339319	0.515923	0.516942	FALSE	FALSE	FALSE	CAPN8
ENSG00000203697	rs73124884	-0.0416493	0.0102014	-4.08272	0.0578031	0.0324666	1.78039	-0.00189316	0.0102551	-0.184606	0.853539	-0.0414682	0.0102578	-4.04261	0.0283397	0.0187436	1.51197	-0.000414303	0.0103755	-0.0399307	0.968148	-0.0415857	0.0101757	-4.08677	0.0253277	0.0230694	1.09789	0.00596656	0.01009	0.591336	0.554338	0.951941	0.818269	0.992047	FALSE	FALSE	FALSE	CAPN8
ENSG00000203705	rs11120005	0.0759944	0.0112089	6.77983	0.0318578	0.0441609	0.721402	0.0103273	0.0107054	0.964675	0.335103	0.0762647	0.0112081	6.80445	0.0349558	0.0262925	1.3295	-0.00811224	0.0110083	-0.736924	0.461319	0.0758466	0.0112106	6.76561	0.080424	0.032766	2.45449	-0.0109968	0.0107788	-1.02022	0.307964	0.655916	0.642207	0.790909	FALSE	FALSE	FALSE	TATDN3
ENSG00000203710	rs10863451	0.0734879	0.0167185	4.39559	-0.0766188	0.0628248	-1.21956	-0.00487899	0.0138029	-0.353475	0.724112	0.0732697	0.0167144	4.38362	-0.0543389	0.0372321	-1.45946	-0.00430648	0.0136873	-0.314633	0.753105	0.0741304	0.01672	4.43363	-0.0536745	0.0453387	-1.18386	0.0130586	0.0141067	0.925703	0.355209	0.896383	0.679022	0.927649	FALSE	FALSE	FALSE	CR1
ENSG00000203710	rs6661489	-0.0950874	0.0217	-4.38191	-0.0733148	0.0622588	-1.17758	-0.0134194	0.019465	-0.689416	0.490626	-0.094651	0.0217	-4.36179	-0.0598635	0.0360274	-1.66161	0.00802189	0.0191664	0.41854	0.675806	-0.0954091	0.0217127	-4.39415	-0.044145	0.0435113	-1.01456	0.0133975	0.0192504	0.695961	0.486519	0.774418	0.774256	0.898643	FALSE	FALSE	FALSE	CR1
ENSG00000203721	rs12141206	0.0970523	0.0155799	6.22932	0.0414501	0.0591833	0.700368	-0.00209287	0.0156476	-0.13375	0.893929	0.0970851	0.015577	6.2326	0.0568991	0.035192	1.61682	0.00296326	0.0150226	0.197254	0.843655	0.096987	0.0155705	6.2289	0.0310833	0.0427848	0.726504	0.00116001	0.015839	0.0732374	0.941823	0.966111	0.982397	0.960096	FALSE	FALSE	FALSE	LINC00862
ENSG00000203739	rs61826764	-0.0848411	0.0145354	-5.83686	0.0595038	0.0479234	1.24164	0.000963341	0.0139482	0.0690657	0.945049	-0.0847436	0.0145163	-5.83784	0.0553672	0.027698	1.99896	-0.00411202	0.0147003	-0.279723	0.779819	-0.0846679	0.014576	-5.80874	0.00450555	0.0339491	0.132715	0.00124386	0.0135389	0.0918732	0.926906	0.98255	0.976969	0.937466	FALSE	FALSE	FALSE	AL645568.1
ENSG00000203747	rs1340976	0.213752	0.0345694	6.18328	-0.0326834	0.101296	-0.322652	0.012897	0.030834	0.418272	0.676038	0.213426	0.0345599	6.17553	-0.00219723	0.0620718	-0.0353982	0.0061308	0.0319656	0.191794	0.847998	0.214633	0.034582	6.2065	-0.0249254	0.0732195	-0.34042	-0.0240386	0.0306319	-0.784756	0.432738	0.872354	0.74008	0.961046	FALSE	FALSE	FALSE	FCGR3A
ENSG00000203747	rs4656336	0.136918	0.0296995	4.61012	-0.0183209	0.101776	-0.180013	-0.0295341	0.0266361	-1.1088	0.267707	0.137483	0.0296802	4.63215	-0.019839	0.0623906	-0.31798	0.0287067	0.0264877	1.08377	0.278708	0.137646	0.029706	4.63361	-0.0464923	0.0738575	-0.629486	0.0192764	0.0264389	0.729091	0.466022	0.592736	0.76082	0.6598	FALSE	FALSE	FALSE	FCGR3A
ENSG00000203757	rs2435282	0.166402	0.0131891	12.6166	0.0765269	0.0605069	1.26476	-0.0267778	0.013119	-2.04115	0.0439396	0.165673	0.0131711	12.5785	0.0155245	0.0353821	0.438768	0.00781517	0.0137109	0.569997	0.572768	0.166729	0.0131684	12.6613	0.00291886	0.0447567	0.0652163	0.0347576	0.0126625	2.74493	0.00658043	0.233533	0.0703755	0.850421	FALSE	FALSE	FALSE	OR6K3
ENSG00000203757	rs857869	-0.0804968	0.0132937	-6.05524	0.0628114	0.0612576	1.02536	-0.00236989	0.0127586	-0.185748	0.853672	-0.0804016	0.0132807	-6.05403	0.0189935	0.0349666	0.543191	0.00416594	0.0127188	0.327542	0.7444	-0.0803915	0.0133087	-6.04053	0.0397743	0.0458659	0.867186	8.27719e-06	0.012755	0.000648934	0.999485	0.952006	0.999777	0.923046	FALSE	FALSE	FALSE	OR6K3
ENSG00000203761	rs12024187	-0.0847243	0.0136749	-6.19561	0.0121818	0.0487203	0.250036	0.00982804	0.0126602	0.776293	0.437997	-0.0852763	0.0136921	-6.22814	0.00696203	0.0289362	0.2406	0.0053459	0.0129069	0.414189	0.678755	-0.0847267	0.013649	-6.20752	0.0162479	0.0346336	0.469138	-0.0191475	0.0125218	-1.52913	0.126879	0.737509	0.416206	0.899367	FALSE	FALSE	FALSE	MSTO2P
ENSG00000203782	rs11205251	0.117057	0.0107791	10.8596	-0.0144559	0.0465631	-0.310458	0.00705916	0.0107741	0.655196	0.517874	0.117046	0.0107824	10.8553	-5.81914e-06	0.0265451	-0.000219217	-0.00766702	0.0107706	-0.711847	0.479392	0.117052	0.010784	10.8543	0.0339167	0.0336828	1.00694	-0.00607188	0.0110871	-0.547652	0.587992	0.790155	0.834104	0.798987	FALSE	FALSE	FALSE	LOR
ENSG00000203804	rs11204701	-0.142073	0.0312427	-4.54738	0.118566	0.103894	1.14123	-0.0251194	0.0303762	-0.826943	0.410374	-0.141785	0.0312646	-4.53501	0.0460236	0.0604407	0.761467	0.0152304	0.0297187	0.512487	0.609919	-0.141948	0.0312808	-4.53786	0.0611751	0.0752153	0.813333	0.00755011	0.0309891	0.243637	0.807924	0.71682	0.931199	0.867614	FALSE	FALSE	FALSE	ADAMTSL4-AS1
ENSG00000203814	rs11205310	1.38497	0.106251	13.0349	-0.119344	0.0985776	-1.21067	0.0449235	0.0341837	1.31418	0.18952	1.39151	0.106161	13.1076	-0.0804103	0.0583505	-1.37806	-0.0256842	0.0337063	-0.762	0.447286	1.3847	0.106112	13.0494	-0.0967179	0.0701692	-1.37835	-0.0566287	0.0339855	-1.66626	0.0960407	0.504123	0.359906	0.780798	FALSE	FALSE	FALSE	H2BC18
ENSG00000203814	rs12023231	-1.31009	0.109551	-11.9587	-0.116354	0.0985455	-1.18071	0.0371997	0.0353598	1.05203	0.293314	-1.31093	0.109643	-11.9563	-0.0848984	0.0584169	-1.45332	-0.0119164	0.0347409	-0.343008	0.732026	-1.30921	0.109457	-11.9609	-0.0971512	0.0701637	-1.38464	-0.0569041	0.0348854	-1.63117	0.103212	0.617979	0.374142	0.918687	FALSE	FALSE	FALSE	H2BC18
ENSG00000203965	rs3009573	-0.123435	0.0178164	-6.92816	-0.0728435	0.0619304	-1.17622	-0.0240801	0.0155173	-1.55182	0.121095	-0.123525	0.0178056	-6.93742	-0.0540424	0.0371742	-1.45376	0.030591	0.0152325	2.00827	0.0449873	-0.12365	0.0178256	-6.93663	-0.0541573	0.0440811	-1.22858	0.0146424	0.0156444	0.935954	0.349436	0.401718	0.673201	0.293026	FALSE	FALSE	FALSE	EFCAB7
ENSG00000203965	rs217489	-0.0735041	0.0171364	-4.28937	-0.10155	0.0625944	-1.62235	0.0209842	0.0148093	1.41696	0.15763	-0.0733089	0.0171121	-4.28403	-0.0193592	0.0371971	-0.52045	-0.0214077	0.0144164	-1.48496	0.137833	-0.0738607	0.0171507	-4.30658	-0.0363879	0.0446946	-0.814144	-0.0183391	0.0147751	-1.24121	0.217279	0.459145	0.546733	0.490086	FALSE	FALSE	FALSE	EFCAB7
ENSG00000204060	rs35201793	0.0758326	0.0134091	5.65533	-0.0492297	0.0330915	-1.48769	0.0123224	0.0130694	0.942845	0.346536	0.0762291	0.0134022	5.68782	-0.0190755	0.0195106	-0.977703	-0.0111941	0.0134721	-0.830912	0.406315	0.0756811	0.0133921	5.65118	-0.0260447	0.0237595	-1.09618	-0.0186109	0.0127293	-1.46206	0.144335	0.665483	0.442973	0.758995	FALSE	FALSE	FALSE	FOXO6
ENSG00000204060	rs7543690	0.0513697	0.0111122	4.62283	-0.0489001	0.0333134	-1.46788	-0.000924492	0.0109426	-0.0844855	0.932671	0.050976	0.0111121	4.58742	-0.0243273	0.0194505	-1.25073	0.0107677	0.0107674	1.00003	0.317448	0.0510402	0.0111101	4.59405	-0.0267354	0.023894	-1.11892	-0.0120603	0.011259	-1.07117	0.284293	0.977646	0.616935	0.694315	FALSE	FALSE	FALSE	FOXO6
ENSG00000204084	rs12739026	-0.122318	0.0191009	-6.40376	-0.00957965	0.0377467	-0.253788	-0.03016	0.0122526	-2.46152	0.0140673	-0.124082	0.0191469	-6.48054	-0.031546	0.0229031	-1.37737	0.00664474	0.0128421	0.517419	0.60556	-0.121149	0.0190876	-6.34699	-0.0132137	0.0271041	-0.487517	0.029898	0.0113721	2.62906	0.0087062	0.110122	0.0843388	0.864769	FALSE	FALSE	FALSE	INPP5B
ENSG00000204084	rs12751325	-0.128605	0.0128667	-9.99521	-0.0229121	0.0391414	-0.585367	0.00726367	0.00956206	0.759635	0.454541	-0.128818	0.012888	-9.99516	-0.0274867	0.0225239	-1.22034	-0.00316343	0.0101076	-0.312976	0.755217	-0.128634	0.012864	-9.99951	-0.000381933	0.027045	-0.0141222	-0.00727602	0.00941909	-0.772476	0.447205	0.749744	0.749355	0.92786	FALSE	FALSE	FALSE	INPP5B
ENSG00000204084	rs7555461	0.550028	0.0546374	10.0669	-0.0162029	0.0380608	-0.425711	0.00186245	0.00910303	0.204596	0.838934	0.548777	0.054624	10.0464	-0.0152748	0.0239712	-0.637214	-0.0139406	0.0094079	-1.48179	0.139948	0.55074	0.0545546	10.0952	-0.00721932	0.0284573	-0.25369	0.00468313	0.00912207	0.513384	0.610812	0.946524	0.843268	0.493486	FALSE	FALSE	FALSE	INPP5B
ENSG00000204084	rs10890238	-0.358102	0.052892	-6.77045	-0.0161227	0.0380672	-0.423533	0.00166917	0.0090827	0.183774	0.855093	-0.360028	0.0529045	-6.80525	-0.0154548	0.0239941	-0.644109	-0.0136004	0.00936263	-1.45263	0.147889	-0.358112	0.0528211	-6.77971	-0.00752137	0.0284595	-0.264283	0.00497142	0.00911649	0.545322	0.58866	0.95272	0.834556	0.505237	FALSE	FALSE	FALSE	INPP5B
ENSG00000204084	rs11264103	0.148314	0.0133647	11.0974	0.00348577	0.0391016	0.0891466	-0.0168091	0.00915345	-1.83636	0.0680224	0.148233	0.0133636	11.0923	-0.0339899	0.0226406	-1.50129	0.0109621	0.00922694	1.18805	0.236711	0.148336	0.0133607	11.1024	-0.0142792	0.0280931	-0.508281	0.0135268	0.00931429	1.45226	0.14794	0.297662	0.44935	0.619069	FALSE	FALSE	FALSE	INPP5B
ENSG00000204138	rs4908398	-0.104447	0.0110097	-9.48675	0.0454238	0.0400035	1.13549	-0.000544152	0.0105464	-0.0515962	0.958851	-0.104467	0.0110096	-9.48873	0.00966817	0.023599	0.409685	-0.00108279	0.0111246	-0.0973328	0.922466	-0.104536	0.0110111	-9.49371	0.0425581	0.0287564	1.47995	0.00324963	0.0105866	0.306958	0.758898	0.987142	0.91045	0.98126	FALSE	FALSE	FALSE	PHACTR4
ENSG00000204160	rs17162315	0.189659	0.0114893	16.5075	0.0370507	0.0310862	1.19187	0.00825012	0.0101569	0.812266	0.417487	0.189702	0.0114901	16.51	0.0364996	0.0179595	2.03233	-0.00437819	0.0106411	-0.41144	0.681436	0.189619	0.0114877	16.5063	0.00786988	0.022073	0.356539	-0.00745793	0.0104597	-0.713015	0.476258	0.722421	0.76711	0.900264	FALSE	FALSE	FALSE	ZDHHC18
ENSG00000204859	rs1043681	0.0650029	0.00914255	7.10993	-0.0220589	0.0355712	-0.620132	0.0030071	0.00866089	0.347204	0.728505	0.0653426	0.0091315	7.15573	-0.0215738	0.0202447	-1.06565	0.000829336	0.00850709	0.0974876	0.922346	0.0647803	0.00913821	7.08895	-0.00777038	0.0249886	-0.310957	-0.00583155	0.00880457	-0.662332	0.507817	0.898192	0.788869	0.98126	FALSE	FALSE	FALSE	ZBTB48
ENSG00000204859	rs9787374	0.0460051	0.0101379	4.53793	-0.016696	0.0347738	-0.48013	-0.00325624	0.00997231	-0.326528	0.745024	0.045937	0.0101331	4.53335	-0.0215408	0.0201116	-1.07106	0.00113334	0.00939094	0.120684	0.904273	0.0460298	0.0101389	4.53994	-0.0136536	0.0251954	-0.541908	0.00331037	0.0102114	0.324185	0.746317	0.907543	0.905573	0.975413	FALSE	FALSE	FALSE	ZBTB48
ENSG00000205090	rs7366884	0.155161	0.0158213	9.80707	-0.0514441	0.0597345	-0.861213	0.0125581	0.0149696	0.83891	0.402703	0.154941	0.0158663	9.76542	-0.0324295	0.0352543	-0.919874	0.00443152	0.0152356	0.290866	0.771311	0.154416	0.0158018	9.77207	-0.0441213	0.043737	-1.00879	-0.0222505	0.0150393	-1.47949	0.140535	0.711938	0.437265	0.933577	FALSE	FALSE	FALSE	TMEM240
ENSG00000207721	rs2300176	0.0737042	0.0124844	5.90372	-0.0196897	0.0451088	-0.436493	-0.0276545	0.0119515	-2.31389	0.021014	0.0716247	0.0124559	5.75025	-0.0423255	0.0266294	-1.58943	0.0153252	0.0123156	1.24437	0.213788	0.0734845	0.0124854	5.88563	-0.0410205	0.032833	-1.24937	0.0263506	0.0118578	2.22223	0.0267131	0.144006	0.176277	0.593733	FALSE	FALSE	FALSE	MIR186
ENSG00000213057	rs6425489	-0.0657352	0.00987934	-6.65381	-0.0641156	0.0421579	-1.52084	0.0121065	0.00967954	1.25073	0.211688	-0.0652167	0.00989591	-6.59026	-0.056641	0.0276813	-2.04618	0.00717397	0.0102454	0.700217	0.484098	-0.0659303	0.00984774	-6.69497	0.00935419	0.0310237	0.301518	-0.0234791	0.00941679	-2.49332	0.012856	0.532978	0.111064	0.801803	FALSE	FALSE	FALSE	C1orf220
ENSG00000213064	rs10918855	-0.0541826	0.0100809	-5.37476	-0.00204165	0.0400608	-0.0509637	-0.0154271	0.00997899	-1.54596	0.122416	-0.053688	0.0100819	-5.32518	-0.0208165	0.0236246	-0.881137	0.0115701	0.00983006	1.17701	0.239395	-0.0542777	0.0100948	-5.3768	-0.00133996	0.0283032	-0.0473431	0.0123774	0.0101236	1.22263	0.221762	0.403834	0.550884	0.621249	FALSE	FALSE	FALSE	SFT2D2
ENSG00000213366	rs655315	-0.324705	0.0369611	-8.78505	0.0361757	0.12185	0.296887	-0.0453286	0.0268626	-1.68742	0.0918772	-0.324281	0.0370242	-8.75861	-0.0167935	0.0767524	-0.2188	0.0263346	0.0282849	0.931051	0.35211	-0.325854	0.0369841	-8.81065	-0.0614595	0.0901436	-0.681795	0.0467	0.0275606	1.69444	0.0904662	0.348293	0.348535	0.723265	FALSE	FALSE	FALSE	GSTM2
ENSG00000213625	rs10889549	0.117528	0.0113828	10.3251	-0.0438698	0.0440352	-0.996243	-0.0170413	0.0102463	-1.66316	0.0966332	0.118049	0.011377	10.3761	-0.0640282	0.0252381	-2.53697	0.00749087	0.0105936	0.707111	0.481196	0.117243	0.0114056	10.2795	-0.0306183	0.0304105	-1.00683	0.0174324	0.0100097	1.74155	0.0828555	0.3577	0.334133	0.800008	FALSE	FALSE	FALSE	LEPROT
ENSG00000213625	rs17127601	0.0774183	0.0176646	4.38269	-0.0686104	0.0413123	-1.66077	0.013422	0.0145857	0.920216	0.357603	0.0778263	0.0177062	4.39542	-0.0563028	0.0245422	-2.29412	-0.00865385	0.0154963	-0.558446	0.576653	0.0781608	0.0176115	4.43806	-0.0105967	0.0301143	-0.351882	-0.0118116	0.0138338	-0.85382	0.393372	0.674006	0.710766	0.850868	FALSE	FALSE	FALSE	LEPROT
ENSG00000214837	rs4408135	-0.104069	0.0183251	-5.67901	-0.0350327	0.0484891	-0.722486	0.00438121	0.0167214	0.262012	0.793437	-0.104164	0.0182974	-5.69285	-0.0166329	0.0282266	-0.589262	-0.00493915	0.0177436	-0.278362	0.780814	-0.104037	0.0183256	-5.67713	-0.0272076	0.0353743	-0.769135	-0.00455102	0.0160064	-0.284325	0.776184	0.930453	0.918248	0.937556	FALSE	FALSE	FALSE	LINC01347
ENSG00000214837	rs4488015	-0.0500031	0.0121558	-4.11353	-0.0360656	0.0485695	-0.742556	0.00524495	0.0111114	0.472034	0.637118	-0.0501004	0.0121665	-4.11791	-0.0158612	0.030623	-0.517951	-0.00171781	0.0112458	-0.152752	0.878645	-0.0499564	0.0121706	-4.10467	-0.028726	0.0351483	-0.81728	-0.00113945	0.0111164	-0.102502	0.918364	0.854941	0.974902	0.969436	FALSE	FALSE	FALSE	LINC01347
ENSG00000215014	rs7366635	0.210611	0.0098096	21.4699	-0.0595889	0.0409834	-1.45398	-0.0294585	0.00981554	-3.00121	0.00276338	0.208766	0.00980745	21.2865	-0.0530661	0.0242545	-2.18789	0.0299248	0.00983724	3.04199	0.0024186	0.210695	0.00985595	21.3775	-0.0620336	0.0298382	-2.079	0.0179282	0.00995711	1.80054	0.0720593	0.0369222	0.309993	0.0504845	TRUE	FALSE	FALSE	AL645728.1
ENSG00000215717	rs180029	0.12909	0.0130615	9.88329	0.0257974	0.030612	0.842722	0.00497128	0.00996815	0.498716	0.618159	0.129269	0.0130491	9.90636	0.0198839	0.0177671	1.11914	-0.00817747	0.00968089	-0.844702	0.398966	0.129195	0.0130643	9.88914	0.00669287	0.0219877	0.304392	-0.00177532	0.0103126	-0.17215	0.863322	0.845618	0.954077	0.754304	FALSE	FALSE	FALSE	TMEM167B
ENSG00000215790	rs28635343	-0.389967	0.0525135	-7.42602	-0.0345685	0.0694582	-0.497688	-0.00330477	0.0270985	-0.121954	0.902945	-0.389949	0.0525134	-7.4257	-0.044253	0.0426957	-1.03647	0.0136891	0.028085	0.487416	0.626086	-0.389833	0.052517	-7.42299	-0.00997121	0.0503595	-0.198001	-0.00881691	0.0268829	-0.327975	0.743037	0.968157	0.904517	0.875779	FALSE	FALSE	FALSE	SLC35E2A
ENSG00000215817	rs11118367	-0.0353847	0.00672513	-5.26156	-0.012171	0.0307643	-0.395621	0.0136313	0.00673499	2.02395	0.0436585	-0.0358759	0.00674132	-5.32179	0.0153732	0.0181862	0.845322	-0.00815354	0.00693565	-1.1756	0.240954	-0.0349554	0.00673747	-5.18821	0.01922	0.021971	0.874788	-0.013256	0.00662278	-2.00157	0.0459093	0.232603	0.240576	0.623392	FALSE	FALSE	FALSE	ZC3H11B
ENSG00000215845	rs2250304	-0.198824	0.0152183	-13.0647	0.0531038	0.0515863	1.02942	-0.0103219	0.0137228	-0.752174	0.452588	-0.199012	0.0152322	-13.0652	0.0168129	0.0302983	0.554912	0.00177257	0.0144415	0.122741	0.902335	-0.198752	0.0152054	-13.0711	0.0517999	0.0368188	1.40689	0.0203108	0.0143428	1.41609	0.157077	0.748061	0.464957	0.974507	FALSE	FALSE	FALSE	TSTD1
ENSG00000215845	rs6680969	0.0694198	0.0126022	5.50854	0.0776303	0.0534503	1.45238	-0.0225727	0.0120101	-1.87948	0.0608779	0.0697421	0.0126099	5.53076	0.00927622	0.0306416	0.302733	0.0126649	0.0118625	1.06764	0.286292	0.0685198	0.0126002	5.43799	0.0332215	0.0379701	0.87494	0.0292938	0.0124047	2.36151	0.0186012	0.281043	0.140279	0.666864	FALSE	FALSE	FALSE	TSTD1
ENSG00000215908	rs3738815	-0.116015	0.0218237	-5.31601	-0.033183	0.055005	-0.603273	-0.0467031	0.0183752	-2.54163	0.0112212	-0.115523	0.0218334	-5.2911	-0.022128	0.0328454	-0.673702	0.0379258	0.0185405	2.04557	0.0410615	-0.115705	0.0218576	-5.29356	-0.0377949	0.0401523	-0.941287	0.0380533	0.0179091	2.12481	0.0340231	0.0959665	0.203342	0.277783	FALSE	FALSE	FALSE	CROCCP2
ENSG00000215908	rs41307763	0.138681	0.0261709	5.29905	-0.045542	0.0551291	-0.826098	0.00179211	0.0206118	0.086946	0.930862	0.1386	0.0261704	5.29607	-0.0105727	0.0328142	-0.322199	0.00159085	0.0228332	0.0696725	0.944549	0.138868	0.0261859	5.30315	-0.0184534	0.0393858	-0.468529	-0.0043418	0.0207095	-0.209652	0.834188	0.976898	0.943716	0.987461	FALSE	FALSE	FALSE	CROCCP2
ENSG00000215910	rs17037425	0.0869687	0.0158616	5.48298	-0.0175989	0.0460379	-0.38227	0.0221733	0.0156337	1.4183	0.157031	0.0860537	0.0158787	5.41943	0.00494552	0.0275715	0.179371	-0.021773	0.0156948	-1.38727	0.166506	0.0875981	0.0158834	5.51505	-0.0135399	0.0329551	-0.410859	-0.0117845	0.0159768	-0.737605	0.461047	0.458202	0.757691	0.534776	FALSE	FALSE	FALSE	C1orf167
ENSG00000215912	rs897628	0.0493206	0.00986915	4.99745	0.0607495	0.0407653	1.49023	-0.0142453	0.00977336	-1.45757	0.145223	0.0491882	0.00988051	4.97831	0.0287468	0.0234391	1.22644	0.00410378	0.009666	0.424558	0.671176	0.0493737	0.00986004	5.00746	-0.0111273	0.0288782	-0.385318	0.0189935	0.00996136	1.90672	0.0568336	0.438487	0.271507	0.896025	FALSE	FALSE	FALSE	TTC34
ENSG00000215914	rs7796	-0.0713825	0.0120684	-5.91481	0.0470138	0.0501475	0.93751	-0.0131948	0.0109358	-1.20657	0.229832	-0.0719129	0.0120908	-5.94773	0.0103516	0.02971	0.348422	0.00318418	0.0110628	0.287828	0.774068	-0.0709711	0.0120681	-5.88089	0.000479211	0.038314	0.0125075	0.0166219	0.0115652	1.43724	0.152808	0.551306	0.458567	0.934624	FALSE	FALSE	FALSE	MMP23A
ENSG00000217801	rs7526076	0.0402619	0.00926606	4.34509	0.0134174	0.0335908	0.399437	-0.00799884	0.0090995	-0.879041	0.379507	0.0402963	0.00926915	4.34735	-0.00340036	0.0210671	-0.161406	0.00599226	0.00895948	0.668818	0.503671	0.0404141	0.00926735	4.36091	-0.000632835	0.0240595	-0.0263029	0.00460255	0.00917942	0.501399	0.616165	0.69248	0.84594	0.813778	FALSE	FALSE	FALSE	AL390719.1
ENSG00000218510	rs3117048	0.133361	0.0112753	11.8277	-0.10865	0.0438985	-2.47504	0.0373381	0.010515	3.55095	0.000423333	0.13177	0.0112642	11.6981	-0.0221881	0.0247418	-0.896785	-0.0383951	0.0102297	-3.75328	0.00019041	0.133194	0.0113289	11.7569	-0.0262124	0.0312132	-0.839784	-0.0286598	0.0105133	-2.72606	0.00669816	0.00896227	0.0710805	0.00930893	TRUE	FALSE	TRUE	LINC00339
ENSG00000218510	rs2473321	0.0899087	0.0126201	7.12424	-0.089454	0.0427425	-2.09286	0.0379759	0.0115862	3.27768	0.00110649	0.089231	0.0125809	7.09255	-0.0257804	0.0247012	-1.04369	-0.0409166	0.0118627	-3.44917	0.000588988	0.0900281	0.0126662	7.10772	-0.0344061	0.0310514	-1.10804	-0.0242969	0.0116223	-2.09054	0.0372733	0.0189768	0.213756	0.0201488	TRUE	FALSE	TRUE	LINC00339
ENSG00000219481	rs6698317	0.114988	0.0196327	5.85697	0.0201593	0.0639102	0.315433	-0.0269115	0.0174849	-1.53913	0.124054	0.114655	0.0195936	5.85167	-0.0336247	0.0383448	-0.876905	0.0415429	0.0181842	2.28456	0.0225542	0.115538	0.0196589	5.87712	0.00859441	0.0456709	0.188181	0.0125921	0.0174785	0.720435	0.471328	0.406715	0.763701	0.201757	FALSE	FALSE	FALSE	NBPF1
ENSG00000221571	rs11118607	-0.0821911	0.0131085	-6.27005	0.0477953	0.0410219	1.16512	-0.0177586	0.0138429	-1.28287	0.199768	-0.0818092	0.0130968	-6.24648	0.00969351	0.0246642	0.39302	0.0163925	0.0135905	1.20618	0.227957	-0.0824778	0.0131387	-6.27748	0.0201461	0.0291597	0.690887	0.0152568	0.0138756	1.09954	0.271715	0.517678	0.604709	0.608497	FALSE	FALSE	FALSE	RNU6ATAC35P
ENSG00000221571	rs72470578	0.124527	0.0191888	6.4896	0.0410829	0.0406335	1.01106	0.0799707	0.0190314	4.20204	3.08322e-05	0.123549	0.019496	6.33714	0.021654	0.023875	0.906971	-0.0489954	0.0202647	-2.41777	0.0158792	0.124629	0.0190936	6.52728	0.0390763	0.0287467	1.35933	-0.0876842	0.0185617	-4.72393	2.93759e-06	0.00115372	0.000171158	0.165945	TRUE	TRUE	FALSE	RNU6ATAC35P
ENSG00000221643	rs12090350	-0.0863219	0.0196145	-4.40092	0.0596596	0.062891	0.948618	-0.014244	0.0171717	-0.829507	0.407456	-0.087235	0.0195947	-4.45196	0.0224706	0.0362738	0.619471	0.00779409	0.0183084	0.425711	0.670554	-0.0853159	0.0196437	-4.34316	-0.000561322	0.045061	-0.0124569	0.019619	0.0174458	1.12457	0.261819	0.714638	0.595615	0.89557	FALSE	FALSE	FALSE	SNORA77
ENSG00000222009	rs12404244	-0.119756	0.0298477	-4.01223	0.00425368	0.10044	0.0423507	-0.00222362	0.0292685	-0.0759731	0.93946	-0.119795	0.0298767	-4.00964	-0.0393703	0.0557546	-0.706137	0.000446412	0.0295707	0.0150965	0.987958	-0.119749	0.0298371	-4.01343	0.0159783	0.0689737	0.231658	0.00473932	0.029123	0.162734	0.870729	0.980543	0.955988	0.996729	FALSE	FALSE	FALSE	BTBD19
ENSG00000222112	rs11554674	-0.116239	0.0160196	-7.25604	-0.0114619	0.0576656	-0.198764	-0.0111445	0.0144202	-0.772836	0.440055	-0.115668	0.0160029	-7.22793	-0.0228396	0.0342587	-0.666683	0.0223193	0.0147589	1.51226	0.130872	-0.116178	0.0160356	-7.24501	-0.0203025	0.0413876	-0.490544	0.00179713	0.0142715	0.125924	0.899903	0.739412	0.96757	0.477466	FALSE	FALSE	FALSE	RN7SKP16
ENSG00000223396	rs3753979	0.125778	0.0127428	9.87053	-0.0700446	0.0499873	-1.40125	0.00248931	0.0126525	0.196744	0.844785	0.125991	0.0127141	9.90954	-0.0215461	0.0307578	-0.700508	-0.0143057	0.012899	-1.10905	0.268923	0.125061	0.0127772	9.78783	-0.0747888	0.0358232	-2.08772	0.00843659	0.0126258	0.6682	0.506131	0.949142	0.787877	0.649514	FALSE	FALSE	FALSE	RPS10P7
ENSG00000223519	rs6685364	0.11871	0.0203325	5.8384	0.0357645	0.0742351	0.481773	-0.0443673	0.0188429	-2.35459	0.0187618	0.120579	0.0203813	5.91615	-0.0241248	0.0466572	-0.517065	0.0409877	0.0188532	2.17405	0.0301658	0.117182	0.0203398	5.76122	-0.0161373	0.0540409	-0.298613	0.0402633	0.0182644	2.20447	0.0277199	0.133668	0.17982	0.234276	FALSE	FALSE	FALSE	KIF28P
ENSG00000223653	rs11161574	0.12053	0.00974699	12.3658	0.056419	0.0353085	1.59788	-0.0145164	0.010086	-1.43925	0.150635	0.121064	0.00973298	12.4386	0.0208581	0.0206673	1.00923	0.0157863	0.00979719	1.61131	0.107568	0.120273	0.00976237	12.32	0.0365154	0.0252479	1.44627	0.0101905	0.0101787	1.00116	0.318993	0.447813	0.650528	0.441202	FALSE	FALSE	FALSE	AL078459.1
ENSG00000223745	rs505531	-0.481882	0.0180904	-26.6374	-0.0842904	0.0445031	-1.89403	0.0422472	0.0143372	2.94669	0.00329635	-0.482303	0.0181613	-26.5566	-0.0225251	0.0270156	-0.833781	-0.029929	0.0134182	-2.23048	0.0259878	-0.481944	0.0180968	-26.6314	-0.0622419	0.0319354	-1.94899	-0.0384164	0.0145028	-2.64889	0.00825476	0.0420694	0.0811484	0.21611	TRUE	FALSE	FALSE	CCDC18-AS1
ENSG00000223745	rs531514	0.122123	0.0142464	8.57218	-0.101892	0.0449205	-2.26828	0.0280569	0.010708	2.62019	0.00898904	0.12251	0.0143138	8.55893	-0.0278943	0.0269613	-1.0346	-0.0169971	0.0106296	-1.59903	0.110146	0.122742	0.0142443	8.61694	-0.0536083	0.0327563	-1.63658	-0.0258139	0.010795	-2.39128	0.0171848	0.0826653	0.134337	0.445615	FALSE	FALSE	FALSE	CCDC18-AS1
ENSG00000223776	rs577193	-0.0576119	0.011872	-4.85275	-0.00669168	0.0383026	-0.174705	-0.00761446	0.0114254	-0.666453	0.505629	-0.0586317	0.0118248	-4.95838	-0.00468031	0.0227464	-0.20576	0.000541691	0.0110058	0.0492185	0.96084	-0.0563377	0.0118436	-4.75682	-0.00672852	0.027388	-0.245674	0.0180674	0.0116773	1.54723	0.122272	0.782989	0.40832	0.99052	FALSE	FALSE	FALSE	LGALS8-AS1
ENSG00000224081	rs6686047	0.046058	0.00730382	6.30602	0.0250727	0.0317612	0.789413	0.00816705	0.00689822	1.18394	0.23763	0.0458676	0.00730147	6.28197	0.0348107	0.0185086	1.88079	-0.00879699	0.00696074	-1.2638	0.207045	0.0460567	0.00730487	6.30493	0.0241548	0.022889	1.0553	-0.00353693	0.00687387	-0.514546	0.608182	0.560058	0.842506	0.587742	FALSE	FALSE	FALSE	SLC44A3-AS1
ENSG00000224129	rs9438626	0.0469758	0.0112502	4.17554	0.0597873	0.039698	1.50605	0.0156051	0.0115678	1.34902	0.177773	0.0466649	0.0112609	4.14396	0.0409007	0.0235809	1.73448	-0.00709226	0.0115444	-0.614347	0.539885	0.0471986	0.0112364	4.2005	0.023087	0.028442	0.811722	-0.0181201	0.0115821	-1.56449	0.11803	0.488183	0.400443	0.833847	FALSE	FALSE	FALSE	DPPA2P2
ENSG00000224183	rs1293259	0.849435	0.0279446	30.3971	-0.0905855	0.0732764	-1.23622	0.0394987	0.0234015	1.68787	0.09172	0.849447	0.0281476	30.1783	-0.0190477	0.0430582	-0.442371	-0.0280775	0.0244223	-1.14966	0.252475	0.852184	0.0277981	30.6563	-0.060602	0.0526062	-1.15199	-0.0385571	0.022449	-1.71754	0.0865605	0.348007	0.340553	0.63467	FALSE	FALSE	FALSE	SDHDP6
ENSG00000224183	rs614997	0.82027	0.0201895	40.6286	-0.159992	0.073254	-2.18408	0.0893472	0.0164673	5.42574	7.61419e-08	0.821629	0.0202967	40.4808	0.0247702	0.0442612	0.559635	-0.0682093	0.0175063	-3.89626	0.000106642	0.816071	0.0202313	40.3371	0.00162366	0.0531009	0.0305768	-0.086592	0.0167319	-5.17528	2.89785e-07	7.25053e-06	2.40107e-05	0.00587931	TRUE	TRUE	TRUE	SDHDP6
ENSG00000224358	rs2251768	0.0637107	0.00897726	7.0969	-0.015784	0.0265666	-0.59413	-0.0134895	0.00910215	-1.48201	0.13863	0.0643359	0.00897608	7.16749	-0.000767374	0.0154239	-0.0497524	0.00986734	0.00865078	1.14063	0.254407	0.063609	0.00898994	7.07558	-0.028363	0.0187947	-1.5091	0.0109149	0.00945923	1.15389	0.248737	0.428517	0.581086	0.63689	FALSE	FALSE	FALSE	TMCO1-AS1
ENSG00000224536	rs12128588	0.0609069	0.0122348	4.97816	-0.0251366	0.047461	-0.529626	-0.00459638	0.0122293	-0.37585	0.707165	0.0611817	0.0122247	5.00478	0.00808943	0.0291574	0.27744	-0.00346763	0.0124721	-0.278032	0.780994	0.0605027	0.0122586	4.93553	-0.0322157	0.0342344	-0.941034	0.00827803	0.0121891	0.679135	0.497841	0.888472	0.782651	0.937556	FALSE	FALSE	FALSE	AC096677.1
ENSG00000224616	rs6577165	-0.158998	0.0186238	-8.53735	0.00188311	0.0555314	0.0339108	0.00047351	0.0188323	0.0251435	0.979941	-0.159216	0.0186067	-8.55691	0.00743424	0.0328257	0.226476	-0.00583055	0.0185498	-0.314318	0.753319	-0.159183	0.0186067	-8.55511	-0.0104013	0.0401627	-0.258978	-0.00626403	0.019189	-0.326439	0.744441	0.994319	0.905076	0.927654	FALSE	FALSE	FALSE	RTCA-AS1
ENSG00000224800	rs6658066	-0.0343233	0.00653735	-5.25035	-8.68197e-05	0.0265462	-0.00327052	-0.0226056	0.00647364	-3.49194	0.000506391	-0.0349524	0.0065675	-5.32203	-0.0207345	0.0163095	-1.27131	0.0152425	0.00669306	2.27735	0.0230842	-0.0342753	0.00653991	-5.24094	-0.0218895	0.0189677	-1.15404	0.0226991	0.00668839	3.39381	0.000724571	0.0103883	0.0146988	0.203841	TRUE	TRUE	FALSE	RPS27AP6
ENSG00000224805	rs760440	-0.0921798	0.0166545	-5.53482	-0.105925	0.0664745	-1.59347	0.00445211	0.0149764	0.297276	0.766279	-0.092067	0.0166238	-5.53827	-0.0807849	0.0397628	-2.03167	-0.00473438	0.0151083	-0.313363	0.75411	-0.0916074	0.0166572	-5.49955	-0.0378943	0.0487741	-0.776935	0.00202444	0.0152386	0.132849	0.894397	0.916072	0.965443	0.927763	FALSE	FALSE	FALSE	LINC00853
ENSG00000224805	rs12083555	0.0819324	0.0170963	4.79241	-0.0986074	0.0664654	-1.48359	-0.00759802	0.0159959	-0.474997	0.635863	0.0810168	0.0170603	4.74886	-0.0814446	0.0409914	-1.98687	-0.00275237	0.0160986	-0.17097	0.864572	0.0823389	0.0170735	4.8226	-0.0449387	0.0479757	-0.936698	0.0138762	0.0157146	0.88301	0.377993	0.853975	0.70028	0.966759	FALSE	FALSE	FALSE	LINC00853
ENSG00000225171	rs6691431	0.0949355	0.00781923	12.1413	-0.00731586	0.030294	-0.241495	-0.00377282	0.0078903	-0.47816	0.632577	0.0950564	0.00781888	12.1573	-0.0215623	0.0186036	-1.15904	0.00772452	0.0077221	1.00031	0.317562	0.0949394	0.00782073	12.1395	-0.00603104	0.0218665	-0.275812	0.000838591	0.00800834	0.104715	0.916616	0.852203	0.974324	0.694374	FALSE	FALSE	FALSE	DUTP6
ENSG00000225217	rs11810143	-0.36781	0.0675018	-5.44889	-0.209478	0.122864	-1.70496	-0.0475187	0.047529	-0.999784	0.318054	-0.370373	0.0673832	-5.49652	-0.148349	0.0740734	-2.00273	0.0333103	0.0441144	0.755089	0.450277	-0.370149	0.0672714	-5.50233	-0.164469	0.0881277	-1.86625	0.0497008	0.0475323	1.04562	0.29759	0.639559	0.630878	0.782877	FALSE	FALSE	FALSE	HSPA7
ENSG00000225217	rs10919543	-0.236386	0.0469255	-5.03747	-0.164061	0.125863	-1.30349	-0.045812	0.0291532	-1.57142	0.116747	-0.237237	0.0468223	-5.06676	-0.171273	0.0744204	-2.30143	0.0651301	0.0323202	2.01515	0.0441664	-0.23631	0.0469742	-5.03062	-0.168848	0.0898836	-1.87852	0.0200309	0.0286719	0.698624	0.486144	0.395462	0.77394	0.289135	FALSE	FALSE	FALSE	HSPA7
ENSG00000225217	rs4657090	0.204549	0.0450762	4.53784	-0.21151	0.125504	-1.68529	0.00337983	0.0324039	0.104303	0.917046	0.20555	0.0450891	4.55876	-0.128925	0.0743744	-1.73346	-0.0177534	0.0335275	-0.529518	0.596506	0.204218	0.0450445	4.53369	-0.158146	0.0898602	-1.75991	0.00432224	0.0323271	0.133703	0.893796	0.971644	0.965203	0.859943	FALSE	FALSE	FALSE	HSPA7
ENSG00000225265	rs2936033	0.0455987	0.0082033	5.55858	-0.0424504	0.0251344	-1.68894	0.00120271	0.00675916	0.177938	0.858773	0.0456411	0.00819803	5.56733	-0.0135334	0.0149335	-0.906249	-0.000777117	0.00711692	-0.109193	0.91305	0.045691	0.00819834	5.5732	-0.0345773	0.0180472	-1.91593	0.000346537	0.00646937	0.0535657	0.957281	0.953611	0.988501	0.977852	FALSE	FALSE	FALSE	TAF1A-AS1
ENSG00000225265	rs1134898	0.0571884	0.00726236	7.87463	-0.0333555	0.025698	-1.29798	-0.00802749	0.005741	-1.39828	0.162283	0.0577441	0.00725291	7.96151	-0.0182926	0.0155827	-1.17391	0.00443243	0.0057904	0.76548	0.444068	0.0572977	0.0072683	7.88324	-0.0412344	0.0186566	-2.21018	0.00645335	0.0057079	1.1306	0.258411	0.466185	0.590707	0.779303	FALSE	FALSE	FALSE	TAF1A-AS1
ENSG00000225401	rs3127456	0.0501852	0.00778726	6.44453	0.0232757	0.0281353	0.827278	-0.00408601	0.00762158	-0.536111	0.594135	0.0501258	0.00779615	6.42956	0.00808207	0.0169996	0.475428	-0.00334159	0.00757237	-0.441287	0.660278	0.0505799	0.00778177	6.49979	-0.00312644	0.0203288	-0.153794	0.0100334	0.00755489	1.32807	0.18585	0.834835	0.50679	0.891309	FALSE	FALSE	FALSE	TGIF2P1
ENSG00000225447	rs10430105	-5.21533	1.07976	-4.83008	0.0410686	0.0582257	0.705335	-0.0165725	0.0144126	-1.14986	0.250403	-5.29121	1.08548	-4.87452	0.031453	0.033167	0.94832	0.0185397	0.0149299	1.24179	0.214646	-5.13354	1.0773	-4.76518	-0.0056553	0.0410353	-0.137816	0.00722393	0.0138821	0.520376	0.602975	0.574086	0.840318	0.594633	FALSE	FALSE	FALSE	RPS15AP10
ENSG00000225447	rs11211168	5.42143	1.0779	5.02964	0.0410686	0.0582257	0.705335	-0.0165725	0.0144126	-1.14986	0.250403	5.49155	1.08312	5.07012	0.031453	0.033167	0.94832	0.0185397	0.0149299	1.24179	0.214646	5.33977	1.07538	4.96548	-0.0056553	0.0410353	-0.137816	0.00722393	0.0138821	0.520376	0.602975	0.574086	0.840318	0.594633	FALSE	FALSE	FALSE	RPS15AP10
ENSG00000225721	rs6697153	-0.0838199	0.0152003	-5.51436	-0.127101	0.0493291	-2.57659	-0.0219073	0.0147636	-1.48387	0.138478	-0.0832865	0.0152226	-5.47123	-0.0780574	0.0296352	-2.63394	0.00753738	0.0153062	0.492439	0.622688	-0.0843352	0.0152062	-5.54611	-0.0706402	0.0355342	-1.98795	0.0234119	0.0143492	1.63158	0.103305	0.42815	0.374163	0.873982	FALSE	FALSE	FALSE	AL592166.1
ENSG00000225880	rs3131972	0.0999226	0.0159217	6.27587	0.0885725	0.0498452	1.77695	-0.0120914	0.016487	-0.733388	0.46355	0.100442	0.0159677	6.29031	0.0482435	0.0296772	1.62561	0.00361761	0.0166439	0.217353	0.827981	0.0986575	0.0159937	6.16851	0.0373237	0.0360052	1.03662	0.0155671	0.0164574	0.945904	0.34439	0.755242	0.669154	0.955714	FALSE	FALSE	FALSE	LINC00115
ENSG00000225891	rs2494399	-0.0807769	0.0134592	-6.00161	0.0604267	0.0481144	1.2559	-0.0414424	0.0144647	-2.86508	0.00426505	-0.0789006	0.013488	-5.84971	-0.008144	0.0272737	-0.298602	0.0442228	0.0148265	2.98269	0.00293424	-0.0824178	0.0134898	-6.10962	0.0230881	0.0337775	0.683535	0.0269667	0.0139915	1.92736	0.0542099	0.0505312	0.264248	0.0578684	FALSE	FALSE	FALSE	DHDDS-AS1
ENSG00000225891	rs12726439	0.056499	0.0124793	4.52741	0.0278528	0.0471026	0.591321	-0.00223725	0.0124385	-0.179865	0.85726	0.0564612	0.012477	4.52523	0.00617337	0.0282538	0.218497	-0.00489218	0.0124372	-0.393351	0.694074	0.0564218	0.0124785	4.52153	0.0360162	0.0337745	1.06637	-0.00366112	0.01271	-0.288052	0.773313	0.953377	0.916959	0.904285	FALSE	FALSE	FALSE	DHDDS-AS1
ENSG00000225986	rs12139100	0.0803694	0.0157898	5.08995	0.0212842	0.0499945	0.425731	0.00915462	0.0162521	0.563288	0.57886	0.0802609	0.0158083	5.07714	0.0130102	0.0300794	0.432529	-0.00767585	0.0155044	-0.495074	0.627124	0.080729	0.0157849	5.11433	0.0233838	0.0357712	0.653703	-0.0085713	0.0161665	-0.530191	0.598026	0.826943	0.837916	0.876751	FALSE	FALSE	FALSE	UBXN10-AS1
ENSG00000226029	rs4661747	-0.140662	0.016162	-8.70326	-0.0250778	0.0605982	-0.413837	0.00330352	0.014017	0.23568	0.814374	-0.141124	0.0161787	-8.72287	-0.0296197	0.0363051	-0.815857	0.00972949	0.013991	0.69541	0.488485	-0.140709	0.01615	-8.71263	-0.00512433	0.0440811	-0.116248	-0.00804479	0.0140775	-0.571462	0.568341	0.937813	0.824938	0.803796	FALSE	FALSE	FALSE	LINC01772
ENSG00000226029	rs4291495	-0.111028	0.0151984	-7.30525	-0.0303828	0.0606617	-0.500857	0.0114477	0.0136567	0.838249	0.402097	-0.109925	0.0151821	-7.24046	-0.0389283	0.0372969	-1.04374	0.0178042	0.0139283	1.27827	0.201405	-0.111688	0.0151477	-7.37325	0.0234185	0.0452697	0.517311	-0.0290673	0.0136024	-2.13693	0.0329024	0.711938	0.199446	0.581965	FALSE	FALSE	FALSE	LINC01772
ENSG00000226029	rs821171	0.0806811	0.0158971	5.07521	-0.0162244	0.0607075	-0.267255	-0.0115254	0.0144064	-0.800019	0.423814	0.0807329	0.0159077	5.07509	-0.0243309	0.0378585	-0.642679	0.000117973	0.0146497	0.00805293	0.993581	0.0807687	0.015904	5.07853	-0.0244251	0.0440044	-0.555061	0.0132636	0.0144146	0.920151	0.358298	0.726999	0.681557	0.998247	FALSE	FALSE	FALSE	LINC01772
ENSG00000226029	rs10803416	-0.08013	0.0185762	-4.31358	-0.0281808	0.0606189	-0.464885	0.00965168	0.0161305	0.598348	0.549654	-0.0796175	0.0185877	-4.28333	-0.0217746	0.0360316	-0.604319	-0.00677377	0.0168328	-0.402416	0.687508	-0.0801679	0.0185956	-4.31113	-0.0110985	0.0424186	-0.261643	-0.00517959	0.0165307	-0.313331	0.754104	0.809042	0.90889	0.902354	FALSE	FALSE	FALSE	LINC01772
ENSG00000226067	rs6683357	-0.0577625	0.0128401	-4.49859	-0.0753011	0.0487774	-1.54377	0.0140811	0.0113466	1.241	0.215359	-0.0574403	0.0128397	-4.47366	-0.0403863	0.0296912	-1.36021	-0.0130169	0.0111858	-1.1637	0.244904	-0.0575153	0.0128609	-4.47212	-0.00405132	0.0351983	-0.1151	-0.00724344	0.01153	-0.628225	0.529974	0.535982	0.803692	0.628261	FALSE	FALSE	FALSE	LINC00623
ENSG00000226167	rs17464525	0.0371331	0.00725432	5.11876	0.0195642	0.0233649	0.837333	-0.00123268	0.00798386	-0.154396	0.877345	0.0366183	0.00722982	5.0649	0.0232231	0.0140624	1.65144	-0.0115361	0.00789919	-1.46041	0.144459	0.0375492	0.00723632	5.189	0.0121601	0.0168086	0.723444	0.0082658	0.00765941	1.07917	0.281123	0.958817	0.614479	0.498999	FALSE	FALSE	FALSE	AP4B1-AS1
ENSG00000226251	rs10863961	0.133543	0.0105694	12.6349	0.0289127	0.0339799	0.850877	-0.0183029	0.0095694	-1.91265	0.0561769	0.132936	0.0106179	12.52	0.0126476	0.0203964	0.620087	0.0126632	0.00965807	1.31115	0.19006	0.134595	0.0105696	12.7342	0.0159834	0.0241441	0.662	0.0185025	0.00937766	1.97304	0.0488756	0.268471	0.249975	0.565857	FALSE	FALSE	FALSE	LINC02608
ENSG00000226251	rs351418	0.0454463	0.00907226	5.00937	0.01456	0.0341021	0.426952	0.0107482	0.00843302	1.27453	0.202883	0.0459117	0.00907616	5.05849	0.028809	0.0206872	1.3926	-0.0116575	0.00822418	-1.41746	0.156641	0.0453446	0.00908297	4.99227	0.0257634	0.0240931	1.06933	-0.00782921	0.00856608	-0.913978	0.361188	0.522059	0.683592	0.518747	FALSE	FALSE	FALSE	LINC02608
ENSG00000226252	rs12144626	-0.0418288	0.00685705	-6.10011	0.0353256	0.0301424	1.17196	0.0116612	0.00692785	1.68324	0.0926125	-0.0408805	0.00684819	-5.96954	0.0309259	0.0178244	1.73503	-0.00478686	0.00696431	-0.687343	0.49193	-0.0418062	0.00683644	-6.1152	0.0393423	0.0212972	1.8473	-0.0134398	0.00673164	-1.99652	0.0461433	0.349687	0.241109	0.804993	FALSE	FALSE	FALSE	AL135960.1
ENSG00000226419	rs112562704	0.0788436	0.0175501	4.49249	-0.0119747	0.0474464	-0.252384	0.0188174	0.0170752	1.10203	0.276994	0.078559	0.017564	4.47273	0.0227789	0.0269206	0.846151	-0.0183585	0.0165817	-1.10715	0.273946	0.0797635	0.0175036	4.55698	-0.0388782	0.0328797	-1.18244	-0.00611473	0.0176095	-0.34724	0.729874	0.60182	0.898703	0.655088	FALSE	FALSE	FALSE	SLC16A1-AS1
ENSG00000226766	rs7552982	0.0465943	0.00915375	5.09019	0.00831236	0.0272442	0.305105	0.00201574	0.00935519	0.215467	0.829405	0.046927	0.00919566	5.10317	0.00833369	0.0164033	0.50805	0.00018744	0.00883386	0.0212184	0.983071	0.0467173	0.00908182	5.14404	-0.00509639	0.0192798	-0.264339	-0.00215542	0.00955139	-0.225665	0.821465	0.943413	0.936887	0.995197	FALSE	FALSE	FALSE	FABP7P1
ENSG00000226822	rs1618973	0.956162	0.0560615	17.0556	-0.0111415	0.0754199	-0.147726	0.0424426	0.0186654	2.27387	0.0232704	0.958766	0.0560234	17.1137	0.0498221	0.0455291	1.09429	-0.0395447	0.019065	-2.0742	0.0385636	0.952821	0.0561456	16.9705	-0.0107997	0.0554281	-0.194842	-0.0395593	0.0184673	-2.14212	0.0331778	0.154089	0.200557	0.26685	FALSE	FALSE	FALSE	LINC02785
ENSG00000226822	rs1781080	-0.524504	0.0504808	-10.3902	-0.00977912	0.0756285	-0.129305	0.0344253	0.0182859	1.88261	0.0601912	-0.521865	0.0503617	-10.3623	0.046342	0.0454883	1.01877	-0.0341548	0.0186226	-1.83405	0.067155	-0.523561	0.0505443	-10.3584	-0.0154241	0.0560088	-0.275387	-0.0295579	0.0179547	-1.64625	0.101313	0.279007	0.370524	0.359072	FALSE	FALSE	FALSE	LINC02785
ENSG00000226822	rs1781064	0.137901	0.0248604	5.547	0.00761834	0.0770567	0.0988667	0.00145868	0.0204402	0.0713632	0.943157	0.137812	0.024974	5.51821	0.0241344	0.0441285	0.546912	-0.00144555	0.0208332	-0.0693868	0.944715	0.138042	0.0248135	5.56316	-0.0447228	0.0539918	-0.828326	0.00336171	0.0201591	0.166759	0.867646	0.982064	0.954889	0.987461	FALSE	FALSE	FALSE	LINC02785
ENSG00000226891	rs11208538	-0.0965682	0.0212463	-4.54518	0.0280947	0.0684376	0.410515	-0.00233525	0.0192034	-0.121606	0.903219	-0.0973437	0.0212624	-4.57821	-0.00363366	0.0397493	-0.0914145	0.0134271	0.019161	0.700749	0.484092	-0.0962984	0.0212285	-4.53627	0.0087256	0.0483807	0.180353	-0.00414003	0.0201918	-0.205035	0.837574	0.968157	0.944577	0.801803	FALSE	FALSE	FALSE	LINC01359
ENSG00000227001	rs7547671	0.103343	0.00725553	14.2434	0.0296398	0.0248282	1.1938	-0.0056754	0.0067432	-0.841648	0.400115	0.103366	0.0072551	14.2473	0.00381341	0.0148004	0.257656	0.00439408	0.00684765	0.641691	0.521622	0.103295	0.00725901	14.2299	0.00925575	0.0177738	0.520753	0.00396754	0.00690991	0.574181	0.566299	0.71057	0.823004	0.822579	FALSE	FALSE	FALSE	NBPF2P
ENSG00000227001	rs58431050	-0.0589738	0.00774458	-7.61485	0.0227557	0.0244954	0.92898	0.0237839	0.00727302	3.27016	0.00111794	-0.0571565	0.00777881	-7.34772	0.0133283	0.0148358	0.898388	-0.0133234	0.00762221	-1.74797	0.0808912	-0.059533	0.00775341	-7.6783	0.0175484	0.0175121	1.00207	-0.0232549	0.00735445	-3.16202	0.00161989	0.0190963	0.026939	0.386188	TRUE	TRUE	FALSE	NBPF2P
ENSG00000227050	rs3813803	-0.074533	0.0091014	-8.18918	0.0634654	0.0367373	1.72755	-0.00144581	0.00862815	-0.167569	0.867091	-0.0743295	0.00907512	-8.19047	0.0489601	0.0211159	2.31864	-0.0132032	0.00865258	-1.52593	0.127499	-0.0749192	0.00909956	-8.23327	0.0232925	0.0266525	0.873934	0.0129579	0.00900693	1.43866	0.150898	0.956414	0.455149	0.473207	FALSE	FALSE	FALSE	AL512288.1
ENSG00000227082	rs6683357	0.0222461	0.00717324	3.10126	0.00244173	0.0310827	0.0785561	0.00217551	0.00719494	0.302366	0.763035	0.0221793	0.00717465	3.09134	-0.0026594	0.0192327	-0.138275	-0.00676734	0.00696598	-0.971484	0.332743	0.0223735	0.00716971	3.12056	0.00622678	0.0225015	0.276727	0.00287646	0.00717897	0.400678	0.688776	0.915374	0.88064	0.706808	FALSE	FALSE	FALSE	LINC02798
ENSG00000227242	rs1969869	0.24134	0.0148405	16.2623	0.0327448	0.0467132	0.700975	-0.0445948	0.0116447	-3.82963	0.000159511	0.245521	0.0150891	16.2714	0.00165632	0.0287558	0.0575995	0.00643356	0.0125825	0.511308	0.610016	0.240057	0.0146928	16.3385	-0.0207583	0.0339818	-0.610866	0.0538934	0.0112552	4.78833	2.82306e-06	0.00425809	0.00016677	0.867614	TRUE	TRUE	FALSE	NBPF13P
ENSG00000227242	rs3011808	-0.635962	0.0717908	-8.85853	0.0245555	0.0478733	0.512927	-0.0016793	0.0128946	-0.130233	0.896747	-0.636601	0.0717888	-8.86769	0.00470271	0.0276904	0.169832	0.00518074	0.0127346	0.406822	0.684164	-0.636132	0.0717973	-8.86011	0.0189352	0.0343246	0.551651	-0.0013765	0.0131112	-0.104986	0.917223	0.966677	0.974421	0.901693	FALSE	FALSE	FALSE	NBPF13P
ENSG00000227242	rs556976	0.695235	0.0705605	9.85303	0.0330225	0.047844	0.690211	-0.0118921	0.0128004	-0.929045	0.354123	0.701365	0.0703631	9.9678	-0.000443048	0.0277908	-0.0159423	0.0187282	0.012634	1.48236	0.138969	0.694422	0.0707798	9.81102	0.013373	0.0343681	0.389109	0.00833207	0.0130356	0.639176	0.527759	0.670745	0.802551	0.49175	FALSE	FALSE	FALSE	NBPF13P
ENSG00000227533	rs2297976	0.169114	0.0123265	13.7196	0.00763808	0.0386457	0.197644	0.00198873	0.0124818	0.15933	0.87347	0.169144	0.0123087	13.7418	0.0109634	0.0229454	0.477801	-0.00502459	0.0123039	-0.408373	0.68377	0.169076	0.0123306	13.7118	-0.00573221	0.0274177	-0.209069	-0.00265193	0.0126808	-0.209129	0.834379	0.957597	0.943716	0.901612	FALSE	FALSE	FALSE	SLC2A1-AS1
ENSG00000227533	rs9439066	0.0508022	0.0120323	4.22214	0.00508451	0.0391764	0.129785	0.00446558	0.0111044	0.402145	0.688779	0.0500256	0.0120734	4.14344	0.01041	0.0224207	0.464303	-0.0102361	0.0116052	-0.882032	0.377949	0.0509724	0.012034	4.2357	-0.00616605	0.0277959	-0.221833	-0.000604529	0.0113731	-0.0531545	0.957857	0.87941	0.988889	0.741258	FALSE	FALSE	FALSE	SLC2A1-AS1
ENSG00000227671	rs10924955	-0.28602	0.0185942	-15.3822	0.000494444	0.0519002	0.00952682	-0.00923661	0.0123167	-0.749926	0.453608	-0.286137	0.018587	-15.3945	0.00270656	0.0323247	0.0837305	0.00660126	0.012616	0.523243	0.603234	-0.285928	0.0186126	-15.3621	-0.0209106	0.0374009	-0.559093	0.0118413	0.0125721	0.941868	0.347304	0.749008	0.671594	0.863293	FALSE	FALSE	FALSE	AL390728.4
ENSG00000227671	rs6680707	0.115379	0.0218363	5.28381	-0.0162565	0.0517003	-0.314437	0.0172694	0.0138389	1.24789	0.213596	0.115711	0.0218241	5.30201	0.0089011	0.0306119	0.290773	0.000367336	0.0142322	0.0258103	0.97972	0.115146	0.0217635	5.29079	-0.00180485	0.0368226	-0.0490146	-0.0269469	0.0143089	-1.88323	0.0600456	0.534303	0.278814	0.994192	FALSE	FALSE	FALSE	AL390728.4
ENSG00000227740	rs74561013	0.139489	0.0134765	10.3505	-0.048658	0.0605989	-0.802952	0.00244621	0.0136063	0.179785	0.857333	0.139369	0.0134634	10.3517	-0.0317658	0.0368013	-0.86317	-0.0015054	0.013197	-0.114071	0.909187	0.13933	0.0135077	10.3148	-0.0178164	0.04575	-0.389428	0.000620262	0.0140224	0.0442338	0.96472	0.953377	0.990552	0.977035	FALSE	FALSE	FALSE	LINC02803
ENSG00000227811	rs564807	-0.178047	0.0200415	-8.88391	-0.0647443	0.0658575	-0.983098	0.0221424	0.0201117	1.10097	0.271274	-0.176963	0.0200345	-8.8329	-0.0444207	0.0391507	-1.13461	-0.0186963	0.0199113	-0.93898	0.347897	-0.178674	0.020071	-8.90211	-0.0259522	0.046783	-0.554735	-0.0231787	0.0199518	-1.16174	0.246148	0.596036	0.578409	0.720644	FALSE	FALSE	FALSE	INKA2-AS1
ENSG00000227953	rs3795465	0.0400295	0.00851666	4.70013	-0.00850888	0.0365883	-0.232557	-0.000324329	0.00894244	-0.0362685	0.971103	0.0406111	0.00851238	4.77083	-0.0159235	0.0224575	-0.709049	0.0106641	0.00867142	1.2298	0.219684	0.0402541	0.00850789	4.73138	0.000952547	0.0263371	0.0361675	-0.0069187	0.00867557	-0.797493	0.427132	0.991451	0.736279	0.59992	FALSE	FALSE	FALSE	LINC01341
ENSG00000228106	rs17476063	0.0814077	0.0112429	7.2408	-0.00829575	0.0411564	-0.201567	0.00430968	0.0107843	0.399625	0.689448	0.0815098	0.0112415	7.25081	0.000656282	0.0238899	0.0274711	-0.000468549	0.0108755	-0.0430829	0.965635	0.0813938	0.01124	7.24144	-0.00597969	0.0287849	-0.207737	-0.00677022	0.0111213	-0.608764	0.542727	0.879701	0.811865	0.991652	FALSE	FALSE	FALSE	AL392172.1
ENSG00000228106	rs61837492	-0.0692608	0.0151404	-4.57456	-0.0117179	0.041035	-0.285558	0.0126175	0.0143294	0.880527	0.378689	-0.0683957	0.0151166	-4.52454	0.000427128	0.0234249	0.018234	-0.00273423	0.0142291	-0.192158	0.84762	-0.0697695	0.0151615	-4.60175	-0.0033069	0.0289109	-0.114382	-0.0155069	0.0146495	-1.05853	0.289984	0.691283	0.622928	0.961046	FALSE	FALSE	FALSE	AL392172.1
ENSG00000228140	rs733887	-0.343914	0.0172603	-19.9252	0.0593451	0.0629824	0.942249	-0.0271405	0.0143888	-1.88623	0.0597522	-0.343908	0.0173206	-19.8555	0.0102439	0.0374986	0.273182	0.0133218	0.0140403	0.948829	0.342843	-0.343299	0.0172297	-19.9248	-0.0569947	0.0462589	-1.23208	0.0332864	0.0145714	2.28437	0.0227208	0.277856	0.159988	0.716507	FALSE	FALSE	FALSE	AL031283.1
ENSG00000228140	rs11589508	-0.135145	0.0190496	-7.09435	0.034537	0.0606702	0.569258	-0.0303159	0.0166579	-1.81991	0.0692112	-0.135039	0.0190901	-7.07376	0.0147713	0.0365768	0.403845	0.0130973	0.01678	0.780532	0.435488	-0.136221	0.0190276	-7.15913	-0.0318391	0.0434489	-0.732794	0.0347566	0.0162375	2.14051	0.0325868	0.300386	0.198403	0.77507	FALSE	FALSE	FALSE	AL031283.1
ENSG00000228382	rs12568026	-0.199632	0.027606	-7.23147	-0.0406971	0.0679759	-0.598698	-0.00154247	0.0216842	-0.0711333	0.943309	-0.19727	0.0277958	-7.09709	-0.0352564	0.0401008	-0.879194	-0.0128093	0.0214833	-0.596246	0.551784	-0.199151	0.0275515	-7.2283	-0.0263879	0.0485295	-0.54375	0.0223404	0.0226621	0.985802	0.324374	0.982064	0.654936	0.840452	FALSE	FALSE	FALSE	ITPKB-IT1
ENSG00000228382	rs2298169	0.088096	0.019766	4.45695	-0.0421101	0.0692226	-0.608329	0.00138402	0.0160107	0.0864435	0.931124	0.0877727	0.019705	4.45433	-0.0326275	0.0416102	-0.784122	-0.00769396	0.0156061	-0.493009	0.622034	0.0897875	0.0197869	4.53773	-0.0268756	0.0490025	-0.548455	0.0124804	0.0167555	0.744856	0.456517	0.976907	0.755066	0.873654	FALSE	FALSE	FALSE	ITPKB-IT1
ENSG00000228594	rs9439465	-0.072119	0.0148241	-4.86498	-0.0936598	0.0577135	-1.62284	0.00326193	0.0140722	0.2318	0.817111	-0.0718183	0.0147937	-4.85465	-0.053179	0.0345286	-1.54014	0.00176597	0.0143374	0.123172	0.901972	-0.0720743	0.0148262	-4.86128	-0.0652351	0.0425281	-1.53393	-0.0026195	0.0141678	-0.184891	0.854119	0.939225	0.950584	0.974361	FALSE	FALSE	FALSE	FNDC10
ENSG00000229191	rs6656481	-0.128369	0.0232207	-5.5282	0.0263241	0.0637703	0.412796	0.0158002	0.0245363	0.643954	0.520065	-0.129422	0.0231894	-5.58109	0.0278398	0.0378966	0.734624	-0.0064249	0.0227793	-0.282051	0.778132	-0.128909	0.0231998	-5.55648	-0.0303047	0.045237	-0.669909	-0.0117919	0.0249566	-0.472496	0.636694	0.79183	0.855902	0.936551	FALSE	FALSE	FALSE	AL358473.1
ENSG00000229739	rs80305966	0.167075	0.0142998	11.6837	-0.0753596	0.0394072	-1.91233	0.0110277	0.0132847	0.830103	0.408778	0.167946	0.0142814	11.7598	-0.0399647	0.022801	-1.75276	-0.00296981	0.0138494	-0.214435	0.831058	0.166267	0.0143078	11.6208	-0.0301956	0.0283029	-1.06687	-0.0173107	0.0133638	-1.29534	0.196589	0.71525	0.519993	0.956285	FALSE	FALSE	FALSE	AL096803.2
ENSG00000229739	rs10911855	0.0848784	0.0095648	8.87403	-0.0660246	0.039427	-1.6746	-0.0126028	0.00913831	-1.37911	0.170771	0.0849089	0.0095707	8.87175	-0.0518609	0.0242494	-2.13865	0.0124821	0.00919733	1.35715	0.177181	0.0842975	0.00956316	8.81482	-0.044824	0.0286184	-1.56626	0.008909	0.00914904	0.973764	0.332259	0.479435	0.659967	0.549945	FALSE	FALSE	FALSE	AL096803.2
ENSG00000229808	rs10800106	-0.0883018	0.020657	-4.27467	-0.0549739	0.0654568	-0.83985	-0.00287427	0.0188417	-0.152548	0.879038	-0.0882501	0.0206563	-4.27231	-0.0436154	0.039831	-1.09501	-0.000700059	0.0183195	-0.0382139	0.969517	-0.0886734	0.0206818	-4.28751	0.00581151	0.0472723	0.122937	0.00865677	0.0185088	0.467711	0.641756	0.959549	0.856591	0.992144	FALSE	FALSE	FALSE	AL391825.1
ENSG00000229832	rs11119892	0.163466	0.0116078	14.0824	-0.0155115	0.0350455	-0.442611	0.00294351	0.00868209	0.339032	0.73516	0.163461	0.0116111	14.078	0.00641603	0.0219767	0.291947	-0.00306086	0.00866887	-0.353086	0.724046	0.163539	0.0116081	14.0884	-0.000811994	0.0253016	-0.0320926	-0.0036177	0.00883818	-0.409327	0.684012	0.9024	0.87798	0.916435	FALSE	FALSE	FALSE	AL360091.1
ENSG00000229832	rs7531219	-0.0924358	0.0136682	-6.76284	-0.0120167	0.0348163	-0.345145	-0.00523127	0.00982082	-0.532672	0.59432	-0.0933138	0.0137112	-6.80565	-0.00227934	0.0210517	-0.108274	0.00898656	0.0098586	0.911545	0.362272	-0.0920608	0.0136591	-6.73986	-0.00455602	0.0250121	-0.182152	0.00298883	0.00963766	0.310119	0.756478	0.834835	0.9095	0.73056	FALSE	FALSE	FALSE	AL360091.1
ENSG00000230092	rs3131972	0.0585314	0.0129531	4.51872	0.0214508	0.0412174	0.52043	-0.00346417	0.013606	-0.254607	0.799118	0.0595189	0.0129752	4.58714	-0.0095685	0.0244374	-0.391551	0.01296	0.0137092	0.945348	0.344697	0.059174	0.0130238	4.54352	0.0431635	0.0297527	1.45074	-0.00539588	0.0135567	-0.398022	0.690832	0.932828	0.881855	0.716808	FALSE	FALSE	FALSE	AL669831.4
ENSG00000230092	rs2341354	0.042373	0.00988209	4.28785	0.0164153	0.041663	0.394003	0.00631919	0.00959977	0.658264	0.510483	0.0426826	0.00988466	4.31806	-0.00806516	0.0266861	-0.302223	0.00297938	0.00968365	0.307671	0.758387	0.0425004	0.00987724	4.30286	0.0456658	0.0297635	1.53429	-0.00786922	0.00965499	-0.815042	0.415226	0.785687	0.727821	0.928841	FALSE	FALSE	FALSE	AL669831.4
ENSG00000230489	rs1936009	0.0775356	0.00652467	11.8834	-0.0344847	0.0271299	-1.2711	0.018724	0.00645946	2.8987	0.00383767	0.0772231	0.00654268	11.803	0.000297209	0.0172005	0.0172791	-0.0123758	0.00652058	-1.89796	0.0579798	0.0775464	0.00652187	11.8902	-0.00215892	0.019798	-0.109048	-0.0190042	0.00631567	-3.00906	0.00269381	0.0469048	0.0381075	0.333403	TRUE	TRUE	FALSE	VAV3-AS1
ENSG00000231050	rs6688470	-0.065635	0.0057109	-11.4929	-0.0292701	0.0265433	-1.10273	0.000742848	0.00564443	0.131607	0.895296	-0.0655863	0.00571277	-11.4807	-0.0097919	0.0160205	-0.611212	-0.00106536	0.00560625	-0.19003	0.849287	-0.0655896	0.00571399	-11.4788	-0.0216949	0.0187757	-1.15547	0.000859159	0.00589753	0.145681	0.884174	0.966498	0.960754	0.961081	FALSE	FALSE	FALSE	AL109917.1
ENSG00000231064	rs28445596	-0.0681758	0.0100193	-6.80441	0.052443	0.0431064	1.2166	-0.0149285	0.0104633	-1.42675	0.154369	-0.0686225	0.0100173	-6.85039	0.0110548	0.0260388	0.42455	0.00881412	0.0102269	0.861857	0.389507	-0.0685256	0.0100097	-6.84593	-0.0146539	0.0319378	-0.458827	0.0112073	0.0104415	1.07334	0.283424	0.453963	0.616518	0.748511	FALSE	FALSE	FALSE	AC234582.1
ENSG00000231346	rs112492463	-0.236996	0.0171598	-13.8111	-0.110054	0.0555434	-1.9814	-0.0635743	0.0165559	-3.83998	0.000169775	-0.236993	0.0173351	-13.6712	-0.097348	0.032818	-2.96629	0.0517464	0.0177883	2.90902	0.00391738	-0.238128	0.0171473	-13.8872	-0.0548452	0.0397157	-1.38095	0.0644177	0.0164558	3.9146	0.00013076	0.00443919	0.00391665	0.0711036	TRUE	TRUE	FALSE	LINC01160
ENSG00000231365	rs10923767	-0.21787	0.011448	-19.0313	-0.0544989	0.0457083	-1.19232	0.0189984	0.0107859	1.76141	0.0787772	-0.217051	0.0113759	-19.0798	0.00991377	0.027821	0.356341	-0.0281683	0.0103446	-2.723	0.00698896	-0.218664	0.0114734	-19.0584	-0.0408103	0.0327937	-1.24446	-0.0094833	0.0109758	-0.864017	0.387813	0.320842	0.706251	0.102462	FALSE	FALSE	FALSE	WARS2-AS1
ENSG00000231551	rs6701830	0.0804059	0.0197026	4.08097	-0.0460909	0.0662563	-0.695645	-0.0053483	0.0192785	-0.277423	0.781619	0.080535	0.0196954	4.08902	-0.0390521	0.039433	-0.990339	0.0149644	0.0189498	0.789685	0.429857	0.080128	0.0196927	4.06891	-0.00701172	0.0476884	-0.147032	-0.00902913	0.0196159	-0.460297	0.645759	0.924067	0.857606	0.771663	FALSE	FALSE	FALSE	AC245100.4
ENSG00000232093	rs11264300	-0.0653891	0.0114483	-5.7117	-0.0105078	0.0423962	-0.247848	0.0115787	0.00984405	1.17622	0.239826	-0.0649079	0.0114618	-5.66298	0.00841938	0.0252078	0.333999	-0.0110624	0.0099498	-1.11182	0.266566	-0.0656652	0.0114504	-5.73475	0.00891788	0.031969	0.278954	-0.00850149	0.0101119	-0.84074	0.400604	0.563051	0.714724	0.648712	FALSE	FALSE	FALSE	DCST1-AS1
ENSG00000232093	rs12023499	-0.0749513	0.0137747	-5.44122	-0.00231102	0.0421337	-0.0548495	-0.00990799	0.0116072	-0.853606	0.393428	-0.0754405	0.0137602	-5.48252	-0.00596156	0.0247807	-0.240573	0.0163466	0.0113746	1.43711	0.150942	-0.0750309	0.0137887	-5.44146	-0.00345242	0.0306986	-0.112462	0.0047625	0.0119393	0.398892	0.690233	0.705374	0.881442	0.510473	FALSE	FALSE	FALSE	DCST1-AS1
ENSG00000232208	rs12034719	-0.096251	0.0157267	-6.12022	-0.118573	0.0541018	-2.19166	0.0319607	0.0135716	2.35496	0.0188719	-0.0958542	0.0157519	-6.08525	-0.0526134	0.0319318	-1.64768	-0.0289922	0.0140837	-2.05857	0.0398649	-0.0963137	0.0157393	-6.11932	-0.0331952	0.0390213	-0.850696	-0.030266	0.0140867	-2.14855	0.0321106	0.134078	0.196891	0.272165	FALSE	FALSE	FALSE	AL139415.1
ENSG00000232450	rs55912359	-0.0833068	0.0138909	-5.9972	-0.0635277	0.0580851	-1.0937	-0.00721907	0.0142772	-0.505636	0.613218	-0.0833011	0.0138944	-5.99529	-0.0258741	0.0350758	-0.737662	0.00126666	0.0141892	0.0892693	0.928935	-0.083177	0.0138793	-5.99289	-0.0568751	0.0408	-1.394	0.0168317	0.014295	1.17745	0.239213	0.843886	0.571389	0.983588	FALSE	FALSE	FALSE	AL133517.1
ENSG00000232586	rs944231	0.196544	0.0226724	8.66887	0.0248906	0.0710389	0.350379	-0.018659	0.0207211	-0.900483	0.369911	0.196246	0.0227004	8.64504	-0.0335923	0.0436183	-0.770142	0.0164559	0.0206275	0.797763	0.425641	0.196434	0.022673	8.66375	0.0319572	0.0516458	0.618777	0.0195991	0.0209349	0.936191	0.35115	0.685247	0.675105	0.769341	FALSE	FALSE	FALSE	KIAA1614-AS1
ENSG00000232586	rs10494536	0.149145	0.0200292	7.44635	0.0316169	0.0709733	0.445475	-0.0287485	0.0187764	-1.5311	0.127413	0.148933	0.0200454	7.42978	-0.0472423	0.044475	-1.06222	0.0287787	0.0190979	1.5069	0.132456	0.148458	0.0200474	7.40532	0.0256401	0.0530047	0.483732	0.0190538	0.0187988	1.01357	0.31315	0.412167	0.646028	0.479694	FALSE	FALSE	FALSE	KIAA1614-AS1
ENSG00000232811	rs4839581	-0.156373	0.0142406	-10.9808	-0.113552	0.0500318	-2.26959	-0.00486699	0.0140074	-0.34746	0.728831	-0.156422	0.0142386	-10.9858	-0.038905	0.0291203	-1.33601	0.00272598	0.0137786	0.197841	0.843527	-0.156458	0.0142397	-10.9875	-0.102087	0.0358488	-2.8477	0.00657513	0.0143461	0.458321	0.647228	0.898192	0.858555	0.960096	FALSE	FALSE	FALSE	AL360270.1
ENSG00000232860	rs6424897	-0.0430822	0.00912226	-4.72276	-0.00503994	0.0382295	-0.131834	-0.00831255	0.0086965	-0.955849	0.34377	-0.0431298	0.00911683	-4.73078	0.00856022	0.0230449	0.371459	0.00335455	0.0088864	0.377492	0.70582	-0.0431881	0.009121	-4.73502	-0.0289559	0.0279703	-1.03524	0.0138184	0.00874215	1.58066	0.116841	0.663918	0.397926	0.908532	FALSE	FALSE	FALSE	SMG7-AS1
ENSG00000232912	rs1763838	0.0603933	0.0143859	4.19808	-0.0612287	0.0564655	-1.08436	0.00260668	0.0138277	0.188511	0.851004	0.0608094	0.0143858	4.22703	-0.0523174	0.0323733	-1.61607	0.00548353	0.0137463	0.398909	0.689987	0.0600232	0.0143675	4.17771	-0.0341115	0.0398348	-0.856325	-0.010162	0.0135926	-0.747612	0.456886	0.951275	0.755066	0.902646	FALSE	FALSE	FALSE	RERE-AS1
ENSG00000232995	rs952089	-0.0647652	0.0100802	-6.42499	-0.0342253	0.0352973	-0.969629	0.00128477	0.0108394	0.118528	0.90565	-0.0647118	0.0100759	-6.42243	-0.0291174	0.020501	-1.42029	0.000431178	0.0105383	0.0409154	0.967363	-0.0646705	0.0100866	-6.41153	-0.0143548	0.0250232	-0.573661	0.00101984	0.0104297	0.0977819	0.922106	0.969087	0.975888	0.992047	FALSE	FALSE	FALSE	AL592435.1
[truncated: 11,690 more rows]
