# Supplementary material for: eQTLs identify regulatory networks and drivers of variation in the individual response to sepsis
Source: Cell Genom. 2024 Jun 18;4(7):100587. doi: 10.1016/j.xgen.2024.100587 (PMC11293594; doi:10.1016/j.xgen.2024.100587)
Supplement: Table S13. SNP2TFBS motif enrichment in SRS interaction loci, related to Figure 3 — Transcription factor binding site enrichment results for SRS interaction eQTL. Testing was restricted to human TF motifs included in SNP2TFBS and JASPAR 2024 with at least one eQTL SNP overlap. Enrichment p values were calculated using a one-tailed Fisher’s exact test and adjusted using the Benjamini-Hochberg method (FDR) [file mmc12.xlsx]

## Sheet: Sheet1
Table S13: SNP2TFBS motif enrichment in SRS interaction loci, related to Figure 3.
Transcription factor	Enrichment pvalue	Enrichment odds ratio	n matches interactions	n matches background	Enrichment FDR
ESR1	0.0371143	1.22472	106	738	0.0662347
NFYA	0.000116893	1.84882	54	268	0.00150662
ZNF263	0.00114868	1.20734	432	3140	0.00666237
SPIB	0.00173902	1.30644	169	1126	0.00768076
TP63	0.0157489	1.25334	125	856	0.0365177
CTCF	0.114124	1.16834	82	592	0.155745
SREBF1	0.0179064	1.28543	96	642	0.0391914
SREBF2	0.0510362	1.19692	113	802	0.0822249
JUN_FOS	0.00017646	1.47183	122	735	0.00204693
TFAP2C	0.0125426	1.26423	126	857	0.0309561
NFIL3	0.865183	0.739652	11	118	0.880362
MZF1_1-4	5.13982e-08	1.41568	382	2477	5.96219e-06
ZNF354C	0.0170176	1.17664	246	1790	0.0379623
NFATC2	0.00165389	1.31447	163	1080	0.00768076
FOSL1	0.00388918	1.56364	51	289	0.0125318
JUNB	0.0925198	1.35251	28	178	0.130419
FOS	0.242715	1.16304	32	231	0.281549
FOSL2	0.0399899	1.39019	40	249	0.0702853
SOX10	0.0272003	1.14629	296	2204	0.0534785
PLAG1	0.0284317	1.23915	108	745	0.054968
EBF1	0.0707075	1.22649	71	492	0.105155
SP1	0.000238938	1.27889	307	2115	0.00239625
EGR1	0.0193005	1.19135	197	1414	0.0399797
SP2	0.000625846	1.25066	318	2229	0.00427048
E2F1	0.005317	1.3841	86	541	0.0154193
E2F6	0.000323776	1.42841	130	803	0.00288908
ELK4	0.167679	1.26506	25	168	0.200523
NR2C2	9.8039e-07	1.76408	105	547	4.14027e-05
FOXD1	0.324495	1.1146	29	217	0.361937
KLF5	0.00168574	1.30008	177	1185	0.00768076
NFYB	0.00211114	1.71111	42	221	0.00874615
RFX2	0.120992	1.2263	46	318	0.163199
TP53	0.587618	0.972495	34	286	0.625355
NFIC	0.00134636	1.26248	242	1670	0.00743701
FOXI1	7.25022e-05	1.66594	81	439	0.00140171
MAX	0.0570107	1.32582	44	285	0.0893681
ZEB1	0.106529	1.14963	109	799	0.147112
NFE2_MAF	0.00150457	1.69032	47	250	0.00768076
MAFF	0.0933168	1.28557	39	259	0.130419
MAFK	0.0268136	1.43926	40	242	0.0534785
NKX3-1	3.97518e-05	1.55351	116	669	0.000922243
IRF1	0.000599967	1.32859	186	1226	0.00427048
PRDM1	0.00094704	1.51739	79	461	0.00587173
ZBTB33	0.145334	1.65174	8	43	0.179349
PAX6	0.669827	0.900899	10	90	0.699999
GATA3	0.381628	1.07643	31	239	0.417631
USF2	0.229233	1.17023	33	237	0.270541
CEBPB	0.00174435	1.46006	84	506	0.00768076
PAX5	0.000247887	1.3195	231	1540	0.00239625
EHF	0.987883	0.678342	32	369	0.987883
HSF1	0.05005	1.36789	39	246	0.0817718
MEF2A	0.000961749	1.58676	65	365	0.00587173
TCF7L2	0.0134457	1.49736	43	252	0.0324937
SRF	0.0153158	1.47561	44	261	0.0362578
RFX5	0.340563	1.07035	57	442	0.376241
INSM1	0.0495592	1.25748	71	482	0.0817718
STAT1	0.140989	1.2726	29	194	0.176395
STAT3	0.152797	1.23048	35	241	0.184629
TAL1_GATA1	0.0582842	1.37271	35	220	0.0901463
CDX2	0.00516049	1.65686	38	205	0.0153491
NRF1	0.00474587	1.66699	38	204	0.0144874
FOXP1	0.139453	1.13444	101	748	0.176395
FOXC1	0.00405616	1.77745	32	163	0.0127166
ELK1	0.0119698	1.7053	27	142	0.0301847
RUNX2	0.0601821	1.2351	74	510	0.0918569
HNF4A	0.000364071	1.67307	63	339	0.00301658
STAT2_STAT1	0.0299307	1.29462	73	484	0.0569174
JUND	0.130131	1.33186	23	148	0.169609
HLF	0.230893	1.3047	13	85	0.270541
TFAP2A	0.135197	1.13842	99	731	0.174254
FEV	3.89339e-05	1.88292	59	289	0.000922243
JUN	0.00674308	1.61326	39	215	0.019078
RORA_2	0.124625	1.40045	18	111	0.166166
PPARG	0.0116681	1.43245	56	341	0.0300777
MYC_MAX	0.14142	1.25134	33	224	0.176395
MEF2C	0.0030994	1.43044	82	502	0.0115978
FLI1	0.076319	1.26295	52	351	0.110663
HNF4G	8.56805e-05	1.7731	64	329	0.00141985
RORA_1	0.0726494	1.47676	21	124	0.106675
ESRRA	0.025417	1.39679	48	298	0.0517258
E2F4	0.0107465	1.36427	76	483	0.0289906
CREB1	0.0833406	1.46284	20	119	0.119352
NHLH1	0.0448036	1.27757	66	442	0.0775705
FOXL1	0.32099	1.07216	67	519	0.361503
NR4A2	0.00267355	1.72249	39	204	0.0103377
TEAD1	0.0326237	1.44458	36	217	0.060069
RXR_RAR_DR5	1.07076e-06	2.20712	57	247	4.14027e-05
HNF1B	0.061452	1.57055	18	101	0.092577
ELF1	0.0110774	1.38391	69	433	0.029204
GATA2	0.771292	0.852438	18	170	0.791769
DUX4	0.622989	0.943159	14	121	0.65697
CEBPA	0.00356929	1.90588	27	130	0.0118936
YY1	0.000102661	1.74327	66	344	0.00148858
NR2F1	0.0184333	1.49253	39	229	0.0395975
FOXO3	0.0323438	1.43035	38	231	0.060069
THAP1	0.0500459	1.34616	43	275	0.0817718
AR	0.130105	1.24695	37	252	0.169609
NFKB1	0.922909	0.742691	21	224	0.930934
RELA	0.464186	1.04663	19	150	0.503229
REL	0.710176	0.89436	19	172	0.73554
POU2F2	0.000423139	1.72775	55	288	0.00327227
FOXF2	0.252561	1.19572	22	155	0.29007
ESR2	0.0192339	1.3706	60	379	0.0399797
FOXP2	0.503282	1.02247	18	145	0.540562
FOXA1	0.146937	1.23659	35	240	0.179418
USF1	0.0464011	1.36591	41	259	0.0791549
FOXH1	0.0160552	1.73862	23	119	0.0365177
SRY	0.0354251	2.24521	9	38	0.0642079
HOXA5	0.26641	1.19456	20	141	0.302976
REST	0.00219959	1.40563	98	610	0.00879837
PBX1	0.00339041	2.00479	24	111	0.0118936
TAL1_TCF3	0.00178776	1.83443	35	174	0.00768076
BATF_JUN	0.00356929	1.90588	27	130	0.0118936
SOX9	0.00897049	1.79776	25	126	0.0247756
HIF1A_ARNT	0.0035886	2.60298	14	53	0.0118936
HINFP	0.0547788	2.03425	9	41	0.0870458
