# Supplementary material for: eQTLs identify regulatory networks and drivers of variation in the individual response to sepsis
Source: Cell Genom. 2024 Jun 18;4(7):100587. doi: 10.1016/j.xgen.2024.100587 (PMC11293594; doi:10.1016/j.xgen.2024.100587)
Supplement: Table S14. DoRothEA inferred TF activity differences by SRS, related to Figure 3 — Effect size and significance of inferred transcription factor differences between SRS1 and non-SRS1, estimated using a linear mixed model. p values were calculated using a likelihood ratio test and adjusted for multiple testing using the Benjamini-Hochberg method [file mmc13.xlsx]

## Sheet: Sheet1
Table S14: DoRothEA inferred TF activity differences by SRS, related to Figure 3.
transcription_factor	beta	srs.pvalue	FDR
AHR	0.0530629	1.42051e-31	4.929e-31
AR	0.0252941	1.08045e-07	1.69114e-07
ARID2	0.0396165	3.33026e-11	5.92046e-11
ARID3A	0.0332029	1.84834e-05	2.547e-05
ARNT	0.146636	5.02824e-95	1.31649e-93
ARNTL	-0.0553328	7.64082e-29	2.41819e-28
ASCL1	-0.142856	8.04774e-69	9.65729e-68
ATF1	0.0111538	0.00146117	0.00181387
ATF2	0.00665427	0.24763	0.26512
ATF3	-0.0312448	3.03685e-11	5.43238e-11
ATF4	-0.0465239	5.85943e-20	1.31837e-19
ATF6	0.0327114	1.06973e-11	1.9623e-11
ATF7	0.0191143	3.43615e-09	5.6228e-09
BACH1	0.02628	2.18713e-14	4.34409e-14
BACH2	0.00800529	0.0275749	0.0320225
BATF	0.141873	4.08992e-109	3.92633e-107
BCL11A	-0.0377698	2.76081e-12	5.16308e-12
BCL6	0.0371877	3.11537e-29	1.00812e-28
BHLHE22	0.00360066	0.220795	0.239056
BHLHE40	0.0611809	5.09422e-30	1.72604e-29
CDX2	-0.00987519	0.338619	0.359861
CEBPA	0.0933947	1.29597e-32	4.6079e-32
CEBPB	0.146519	3.056e-71	4.00058e-70
CEBPD	0.0219213	0.000274131	0.000360501
CEBPE	0.00474802	0.892684	0.895794
CEBPG	0.101885	4.95961e-76	1.02026e-74
CLOCK	-0.0391294	3.3045e-10	5.66485e-10
CREB1	-0.0286723	2.67648e-06	3.85413e-06
CREB3	0.0750243	3.73262e-43	1.85344e-42
CREB3L1	0.0736812	6.87231e-45	3.59859e-44
CREM	0.0572154	6.82063e-21	1.62342e-20
CTCF	-0.0154576	0.000278075	0.000362378
CTCFL	-0.0308919	4.14047e-14	8.11194e-14
CUX1	0.00980067	0.0108288	0.0129946
DEAF1	0.0146783	0.0011866	0.00149886
DUX4	0.00572239	0.145608	0.161289
E2F1	-0.0350226	0.00142097	0.00177161
E2F2	-0.0247292	0.0156734	0.0184997
E2F3	0.0155824	0.0213011	0.0249378
E2F4	-0.0912699	3.64604e-06	5.14736e-06
E2F5	-0.0291925	1.13596e-19	2.53609e-19
E2F6	-0.0453402	1.59056e-21	3.91522e-21
E2F7	-0.0326756	1.17171e-08	1.89581e-08
EBF1	0.00531877	0.237224	0.255882
EGR1	-0.038478	1.00126e-08	1.62916e-08
EHF	-0.0623781	2.96594e-21	7.23889e-21
ELF1	0.0287786	5.92307e-21	1.42154e-20
ELF3	0.0584996	5.85587e-37	2.44419e-36
ELF5	-0.0296759	1.2319e-26	3.47831e-26
ELK1	0.0760439	1.09428e-33	4.04041e-33
ELK4	0.026558	5.9342e-05	7.94907e-05
EOMES	-0.0316747	3.31967e-06	4.70969e-06
EPAS1	0.108008	3.96837e-47	2.19787e-46
ERG	0.0784451	4.71267e-55	3.31036e-54
ESR1	-0.0807178	3.68077e-35	1.43252e-34
ESR2	0.0600483	3.14739e-59	2.51791e-58
ESRRA	0.0171177	3.37883e-05	4.61186e-05
ETS1	-0.0138303	0.0297276	0.0342462
ETS2	0.106699	2.14502e-48	1.26074e-47
ETV1	-0.0470574	6.18686e-22	1.5494e-21
ETV4	0.0277358	1.85261e-20	4.37337e-20
ETV6	0.0368916	8.34124e-25	2.20392e-24
FLI1	0.0202455	0.000613901	0.000789301
FOS	-0.0614683	1.01101e-27	2.97112e-27
FOSL1	0.0958882	1.43389e-67	1.52948e-66
FOSL2	0.0662573	2.16007e-42	1.05441e-41
FOXA1	0.159095	1.86184e-33	6.70261e-33
FOXA2	0.0808786	8.3555e-64	7.51995e-63
FOXJ2	0.0247983	3.8507e-08	6.09342e-08
FOXK1	-0.0123749	1.74687e-05	2.41875e-05
FOXK2	0.0774145	9.91416e-94	2.3794e-92
FOXL2	-0.00876577	0.214862	0.233511
FOXM1	0.0133969	0.451552	0.476362
FOXO1	-0.0443104	2.26484e-09	3.77036e-09
FOXO3	0.00674848	0.100832	0.112556
FOXO4	0.0913847	6.4569e-110	9.29793e-108
FOXP1	-0.040719	1.49693e-06	2.1884e-06
FOXP2	-0.0877803	3.62453e-57	2.74701e-56
GABPA	0.0253592	2.67112e-09	4.42117e-09
GATA1	-0.042414	2.83745e-06	4.06559e-06
GATA2	0.0712535	1.08547e-10	1.89465e-10
GATA3	-0.0106667	0.455881	0.479174
GATA4	-0.0133065	0.158851	0.175284
GATA6	0.10638	2.65552e-82	5.88299e-81
GFI1B	0.0842504	5.05012e-105	2.90887e-103
GLI1	-0.0821009	6.43118e-28	1.92936e-27
GLI2	-0.108028	1.41578e-15	2.87143e-15
GRHL2	-0.026353	7.24196e-10	1.22687e-09
HBP1	0.0754507	7.97694e-25	2.12718e-24
HES1	0.130942	1.01018e-31	3.54795e-31
HHEX	0.0643833	4.49307e-58	3.49731e-57
HIC1	-0.0246631	1.40588e-08	2.26197e-08
HIF1A	0.0453179	3.34556e-22	8.45195e-22
HINFP	0.027867	3.33084e-16	6.90132e-16
HMBOX1	0.0398254	2.80553e-20	6.41265e-20
HNF1B	0.159434	2.45918e-53	1.57388e-52
HNF4A	0.0110501	0.100588	0.112556
HNF4G	0.0439914	1.64988e-34	6.25217e-34
HOXA9	0.0708546	1.06097e-64	1.01853e-63
HOXB13	-0.039612	0.0052903	0.0064017
HSF1	-0.0335841	9.98607e-10	1.67209e-09
IKZF1	0.0958605	5.68609e-102	2.33942e-100
IRF1	-0.012325	0.244694	0.262954
IRF2	-0.0934926	1.21945e-33	4.44558e-33
IRF3	-0.0861512	5.68721e-18	1.21327e-17
IRF4	-0.0129165	0.00225495	0.00276352
IRF8	0.0363935	2.60195e-47	1.46934e-46
IRF9	-0.154692	9.98293e-28	2.964e-27
JUN	-0.0372738	8.95802e-08	1.40979e-07
JUNB	0.0370043	4.18772e-11	7.39916e-11
JUND	0.0169115	0.000708917	0.000903399
KDM5B	-0.0716819	4.47779e-42	2.14934e-41
KLF1	-0.0337545	4.20144e-06	5.90251e-06
KLF13	0.00211085	0.612459	0.629958
KLF3	0.0415049	4.03147e-21	9.75683e-21
KLF4	-0.00341759	0.569957	0.590459
KLF5	-0.0370479	3.50824e-13	6.69121e-13
KLF6	-0.0402373	3.0015e-12	5.57698e-12
KLF9	0.0022409	0.644855	0.660919
KMT2A	0.0625054	5.39713e-19	1.17756e-18
KMT2B	-0.0255788	2.61284e-20	6.06853e-20
LEF1	0.0163368	0.03193	0.0366369
LHX2	0.0704217	2.48532e-06	3.59685e-06
LYL1	-0.000589342	0.934202	0.934202
MAF	-0.0988729	5.39589e-72	7.77009e-71
MAFB	0.0758354	5.83635e-38	2.47187e-37
MAFF	0.0500868	1.60255e-29	5.30499e-29
MAFG	0.140762	1.09371e-99	3.49988e-98
MAFK	-0.00271967	0.599799	0.619148
MAX	0.0119283	4.27529e-05	5.75366e-05
MAZ	-0.0932046	6.16147e-45	3.28612e-44
MBD1	-0.0550896	5.56297e-39	2.39125e-38
MBD2	-0.0299093	0.00149396	0.00184662
MEF2A	0.0913953	3.11263e-29	1.00812e-28
MEF2B	-0.0176727	0.000275442	0.000360579
MEF2C	-0.0193398	3.10383e-06	4.42527e-06
MEIS1	0.108475	4.24009e-66	4.21085e-65
MEIS2	-0.0431884	1.36604e-11	2.49e-11
MITF	-0.00849974	0.191844	0.210081
MNT	0.1035	1.32426e-75	2.54257e-74
MXI1	-0.0353092	2.84655e-09	4.68461e-09
MYB	0.00546207	0.482968	0.503966
MYBL2	-0.0257293	0.0110052	0.0131515
MYC	-0.20814	2.27573e-44	1.17038e-43
MYCN	-0.115028	3.48987e-41	1.57044e-40
MYOD1	-0.0294041	2.2036e-10	3.80022e-10
NANOG	-0.00535142	0.677302	0.691713
NCOA1	0.0307849	2.70449e-15	5.4468e-15
NCOA2	-0.0149483	0.000854322	0.0010839
NCOA3	0.0338571	7.52419e-07	1.13454e-06
NEUROD1	-0.0215578	1.16671e-06	1.72314e-06
NFATC1	0.0188286	8.87405e-07	1.33111e-06
NFATC2	-0.176616	6.38479e-37	2.62689e-36
NFE2	0.0578837	5.75343e-26	1.60873e-25
NFE2L1	0.07773	6.87959e-73	1.0428e-71
NFE2L2	0.0947598	4.88412e-56	3.51657e-55
NFIC	-0.0261603	1.49015e-06	2.1884e-06
NFKB1	-0.0200839	2.49474e-05	3.42135e-05
NFKB2	-0.0212715	3.10835e-07	4.83895e-07
NFYA	-0.0359542	3.24814e-28	9.95174e-28
NFYB	-0.0268523	1.60377e-11	2.88678e-11
NR1H2	-0.0455272	6.71969e-11	1.18004e-10
NR1H3	-0.0425144	9.98e-17	2.08278e-16
NR2C2	0.00181259	0.728023	0.740885
NR2F1	-0.18028	1.73651e-101	6.25144e-100
NR2F2	0.0279417	0.000145171	0.000191786
NR2F6	0.0459466	4.85259e-36	1.96837e-35
NR3C1	0.0570689	2.65514e-51	1.66235e-50
NR4A1	-0.0113415	0.00949105	0.0114369
NR5A2	-0.0363423	2.26195e-12	4.25779e-12
NRF1	0.0382452	2.18795e-22	5.62617e-22
ONECUT1	-0.0576704	0.00134259	0.00168116
OTX2	0.0158607	3.43588e-05	4.66761e-05
PAX5	-0.0954903	3.37427e-54	2.20861e-53
PAX6	-0.0562013	2.67771e-13	5.1412e-13
PAX8	-0.153654	5.33141e-39	2.32643e-38
PBX2	0.00505427	0.0370454	0.0421703
PBX3	0.125733	2.62187e-67	2.69678e-66
PDX1	-0.0642785	4.84528e-25	1.30415e-24
PGR	-0.149319	1.60223e-56	1.18319e-55
PKNOX1	0.0760126	6.58496e-55	4.5154e-54
POU2F1	-0.0690545	2.98604e-59	2.45708e-58
POU2F2	-0.0348921	6.88575e-26	1.90682e-25
POU4F2	-0.0383442	1.90151e-08	3.04242e-08
POU5F1	-0.0227185	0.169324	0.186127
PPARA	-0.106361	6.6296e-16	1.3638e-15
PPARG	-0.00963833	0.0269153	0.031383
PRDM1	0.00813129	0.072194	0.0815367
PRDM14	-0.0239333	0.000305481	0.000396299
PROX1	0.018318	2.14586e-06	3.12126e-06
RARA	-0.0964545	7.80737e-68	8.9941e-67
RARG	0.00780554	0.0285187	0.0329854
RBPJ	0.00512216	0.392764	0.415868
REL	-0.0138129	0.00051646	0.000666998
RELA	-0.0524346	1.57614e-25	4.32314e-25
RELB	0.0102969	0.116833	0.129915
REST	0.00956109	0.196753	0.214639
RFX1	-0.0265998	1.67081e-10	2.89876e-10
RFX2	-0.0270933	9.18133e-06	1.2774e-05
RFX5	-0.269723	1.41198e-99	4.06651e-98
RUNX1	0.027749	5.57955e-07	8.45742e-07
RUNX2	-0.00142343	0.755643	0.766285
RUNX3	-0.284553	3.65587e-117	1.05289e-114
RXRA	0.0144702	0.000637203	0.00081562
SATB1	-0.105566	7.49764e-71	9.38835e-70
SIX2	-0.0382897	2.70946e-08	4.31119e-08
SIX5	-0.0602865	2.35032e-20	5.5032e-20
SMAD1	0.00252613	0.522913	0.543679
SMAD3	-0.0257572	4.59567e-07	7.00293e-07
SMAD4	0.0359854	2.73122e-20	6.29274e-20
SMAD5	-0.0191554	3.73966e-07	5.79044e-07
SNAI1	-0.0219861	0.0873283	0.0982443
SNAI2	-0.0271887	2.54299e-18	5.50662e-18
SNAPC4	-0.10249	1.22035e-41	5.76165e-41
SOX10	-0.00913643	0.46938	0.491569
SOX11	0.120885	6.02026e-13	1.14068e-12
SOX13	-0.0558121	6.14716e-28	1.86356e-27
SOX2	0.265185	3.84902e-18	8.27252e-18
SOX6	0.0241678	4.23626e-05	5.72791e-05
SOX9	-0.0607764	2.0181e-28	6.2496e-28
SP1	0.0479468	3.11702e-14	6.14863e-14
SP2	-0.0253517	4.31339e-07	6.60775e-07
SP3	-0.0371234	4.41825e-10	7.52933e-10
SP4	-0.0397761	6.25853e-35	2.40328e-34
SPI1	0.098064	7.21021e-36	2.88408e-35
SPIB	-0.110332	1.92538e-75	3.46568e-74
SREBF1	-0.019204	0.00199315	0.00245311
SREBF2	0.0431023	1.50309e-11	2.72257e-11
SRF	0.0440634	8.49929e-12	1.5691e-11
STAT1	0.0411466	0.00130144	0.00163674
STAT2	-0.131228	1.05903e-06	1.58031e-06
STAT3	0.0977606	1.22633e-67	1.35839e-66
STAT4	-0.198754	1.98943e-105	1.43239e-103
STAT5A	0.030428	4.26498e-07	6.56853e-07
STAT5B	0.0936412	1.53626e-62	1.34074e-61
STAT6	-0.0557569	5.02429e-19	1.10458e-18
TAL1	0.0759991	1.11759e-21	2.77472e-21
TBP	-0.000763613	0.857563	0.86356
TBX21	-0.102348	4.51803e-44	2.2828e-43
TCF12	-0.0114243	0.0135947	0.0161122
TCF3	-0.0306493	9.52232e-10	1.60376e-09
TCF4	0.0630108	2.3674e-25	6.43219e-25
TCF7	-0.0895469	1.84226e-61	1.5605e-60
TCF7L1	-0.129723	2.3096e-34	8.63849e-34
TCF7L2	-0.0136874	0.0207413	0.0243816
TEAD1	0.10401	2.75595e-22	7.02402e-22
TEAD2	0.0600182	2.45283e-50	1.50301e-49
TEAD4	0.0482018	6.80071e-18	1.44015e-17
TFAP2A	-0.0213216	7.30154e-16	1.49138e-15
TFAP2C	-0.0276474	0.000125428	0.000166466
TFAP4	-0.0716323	3.48718e-41	1.57044e-40
TFDP1	-0.0221967	0.0718334	0.0814489
TGIF2	-0.0948873	4.03353e-103	1.93609e-101
THAP1	-0.024457	1.09545e-06	1.62624e-06
THAP11	-0.00134322	0.783224	0.791468
TP53	0.0426519	1.17009e-29	3.91843e-29
TP63	-0.0567428	6.56226e-29	2.09992e-28
TP73	0.00660451	0.0334371	0.0382139
TWIST1	-0.067723	4.43951e-27	1.26592e-26
USF1	0.0094448	0.0133027	0.0158313
USF2	-0.0782578	1.59497e-64	1.48178e-63
VDR	-0.0168749	8.18357e-06	1.14411e-05
WT1	-0.0810095	1.69434e-45	9.20696e-45
XBP1	0.0739167	6.37591e-23	1.65429e-22
YY1	-0.031411	9.37458e-29	2.93465e-28
ZBED1	-0.0470055	8.84179e-49	5.30507e-48
ZBTB11	0.0668941	2.60885e-27	7.51349e-27
ZBTB33	0.0130027	0.00245574	0.00299683
ZBTB7A	-0.0694816	2.2667e-35	8.9426e-35
ZC3H8	-0.111217	6.60546e-75	1.11904e-73
ZEB1	-0.0618063	3.03054e-30	1.03904e-29
ZEB2	0.0450569	2.1692e-19	4.80562e-19
ZFX	0.0286621	3.72535e-20	8.44803e-20
ZHX1	0.0720044	2.23119e-41	1.03642e-40
ZHX2	-0.0093627	0.00318653	0.00387224
ZKSCAN1	-0.0705555	1.03906e-27	3.02273e-27
ZNF143	0.049329	1.32445e-17	2.78424e-17
ZNF197	0.0490531	4.32065e-73	6.91304e-72
ZNF217	0.107968	1.13188e-47	6.51965e-47
ZNF24	-0.0620941	4.01507e-41	1.77898e-40
ZNF263	-0.131218	1.11796e-71	1.53321e-70
ZNF274	-0.0448563	8.09026e-14	1.56375e-13
ZNF384	0.0324314	6.30816e-14	1.22753e-13
ZNF584	0.00935905	8.53543e-05	0.000113806
ZNF592	0.0034803	0.255396	0.272423
ZNF639	0.0587298	6.015e-24	1.57484e-23
ZNF644	0.0675601	9.00022e-55	6.02805e-54
ZNF740	-0.0301226	7.22403e-15	1.44481e-14
