# Supplementary material for: eQTLs identify regulatory networks and drivers of variation in the individual response to sepsis
Source: Cell Genom. 2024 Jun 18;4(7):100587. doi: 10.1016/j.xgen.2024.100587 (PMC11293594; doi:10.1016/j.xgen.2024.100587)
Supplement: Table S15. Correlation between estimated cell proportions and TF activities, related to Figure 3 — Spearman’s rank correlation results (rho and p values) for each pair of estimated cell proportions and inferred transcription factor activities [file mmc14.xlsx]

## Sheet: Sheet1
Table S15: Correlation between estimated cell proportions and TF activities, related to Figure 3.
Transcription factor	Cell Type	Correlation (rho)	P Value	FDR
ARNT	Plasmablasts	-0.24391	1.72359e-10	1.70463e-07
BATF	Plasmablasts	-0.281751	1.22873e-13	1.21522e-10
CEBPA	Plasmablasts	0.103271	0.00760209	1
CEBPB	Plasmablasts	-0.190819	6.88418e-07	0.000680846
E2F1	Plasmablasts	0.531475	6.77447e-50	6.69995e-47
E2F4	Plasmablasts	0.58624	8.17781e-63	8.08786e-60
E2F6	Plasmablasts	-0.292703	1.21122e-14	1.19789e-11
EGR1	Plasmablasts	0.0266299	0.492345	1
ELF1	Plasmablasts	-0.2219	6.93587e-09	6.85958e-06
ELK1	Plasmablasts	-0.227779	2.68044e-09	2.65095e-06
ESR2	Plasmablasts	-0.235561	7.31442e-10	7.23396e-07
FOS	Plasmablasts	-0.142482	0.000222737	0.220287
FOSL1	Plasmablasts	0.104953	0.0066687	1
HIF1A	Plasmablasts	0.0933149	0.0159209	1
HNF4G	Plasmablasts	-0.29241	1.29018e-14	1.27599e-11
JUN	Plasmablasts	0.125879	0.00112252	1
KLF5	Plasmablasts	0.408784	2.96544e-28	2.93282e-25
MAF	Plasmablasts	0.0348169	0.369304	1
MEF2A	Plasmablasts	-0.187228	1.11903e-06	0.00110672
MEF2C	Plasmablasts	0.208731	5.30773e-08	5.24935e-05
NFATC2	Plasmablasts	0.196131	3.29881e-07	0.000326252
NFE2	Plasmablasts	-0.208649	5.37321e-08	5.3141e-05
NFIC	Plasmablasts	0.164961	1.85458e-05	0.0183418
NFYA	Plasmablasts	0.00368833	0.924253	1
NFYB	Plasmablasts	0.388496	1.8673e-25	1.84676e-22
NR2F1	Plasmablasts	-0.0344278	0.374681	1
NRF1	Plasmablasts	-0.00945385	0.807459	1
PAX5	Plasmablasts	0.159649	3.44291e-05	0.0340504
POU2F2	Plasmablasts	0.228686	2.30967e-09	2.28426e-06
PPARG	Plasmablasts	0.0842108	0.029657	1
SOX9	Plasmablasts	0.129097	0.00083227	0.823115
SP1	Plasmablasts	0.36693	1.09669e-22	1.08462e-19
SP2	Plasmablasts	-0.185628	1.38519e-06	0.00136995
SPIB	Plasmablasts	0.0955969	0.0135133	1
SREBF1	Plasmablasts	0.0831797	0.0317199	1
SRF	Plasmablasts	-0.0254377	0.51193	1
TAL1	Plasmablasts	-0.140104	0.000283961	0.280837
TCF3	Plasmablasts	-0.14967	0.000104432	0.103283
TCF7L2	Plasmablasts	-0.283541	8.47181e-14	8.37862e-11
TFAP2C	Plasmablasts	-0.108074	0.00520439	1
TP63	Plasmablasts	0.270269	1.252e-12	1.23822e-09
YY1	Plasmablasts	0.0270288	0.485883	1
ZNF263	Plasmablasts	0.108541	0.00501221	1
ARNT	Naive_CD4_T_cells	-0.267072	2.34389e-12	2.31811e-09
BATF	Naive_CD4_T_cells	-0.472232	2.39028e-38	2.36399e-35
CEBPA	Naive_CD4_T_cells	-0.137989	0.000351319	0.347454
CEBPB	Naive_CD4_T_cells	-0.499996	1.7708e-43	1.75132e-40
E2F1	Naive_CD4_T_cells	0.165086	1.82745e-05	0.0180734
E2F4	Naive_CD4_T_cells	0.0536583	0.166299	1
E2F6	Naive_CD4_T_cells	0.34277	7.98373e-20	7.89591e-17
EGR1	Naive_CD4_T_cells	-0.117525	0.00236515	1
ELF1	Naive_CD4_T_cells	0.0488656	0.207523	1
ELK1	Naive_CD4_T_cells	-0.368315	7.38568e-23	7.30443e-20
ESR2	Naive_CD4_T_cells	-0.23962	3.64643e-10	3.60632e-07
FOS	Naive_CD4_T_cells	0.425476	1.04783e-30	1.03631e-27
FOSL1	Naive_CD4_T_cells	-0.401246	3.42573e-27	3.38805e-24
HIF1A	Naive_CD4_T_cells	-0.337312	3.27374e-19	3.23773e-16
HNF4G	Naive_CD4_T_cells	-0.289562	2.37815e-14	2.35199e-11
JUN	Naive_CD4_T_cells	-0.085609	0.0270442	1
KLF5	Naive_CD4_T_cells	-0.055905	0.149234	1
MAF	Naive_CD4_T_cells	0.380804	1.91697e-24	1.89588e-21
MEF2A	Naive_CD4_T_cells	0.0925328	0.0168286	1
MEF2C	Naive_CD4_T_cells	0.216449	1.63591e-08	1.61791e-05
NFATC2	Naive_CD4_T_cells	0.347421	2.34529e-20	2.31949e-17
NFE2	Naive_CD4_T_cells	-0.338821	2.22252e-19	2.19807e-16
NFIC	Naive_CD4_T_cells	0.143808	0.00019419	0.192054
NFYA	Naive_CD4_T_cells	0.188141	9.89789e-07	0.000978902
NFYB	Naive_CD4_T_cells	0.0567198	0.143387	1
NR2F1	Naive_CD4_T_cells	0.472932	1.79809e-38	1.77831e-35
NRF1	Naive_CD4_T_cells	-0.453437	3.92213e-35	3.87899e-32
PAX5	Naive_CD4_T_cells	0.232106	1.30934e-09	1.29494e-06
POU2F2	Naive_CD4_T_cells	0.289871	2.22656e-14	2.20207e-11
PPARG	Naive_CD4_T_cells	-0.0130531	0.736496	1
SOX9	Naive_CD4_T_cells	-0.069889	0.0712629	1
SP1	Naive_CD4_T_cells	-0.501262	1.00623e-43	9.95166e-41
SP2	Naive_CD4_T_cells	0.333692	8.22118e-19	8.13075e-16
SPIB	Naive_CD4_T_cells	0.58846	2.1678e-63	2.14395e-60
SREBF1	Naive_CD4_T_cells	0.0590549	0.127599	1
SRF	Naive_CD4_T_cells	-0.210558	4.03296e-08	3.9886e-05
TAL1	Naive_CD4_T_cells	0.0865089	0.0254694	1
TCF3	Naive_CD4_T_cells	-0.0747524	0.053649	1
TCF7L2	Naive_CD4_T_cells	0.345871	3.53587e-20	3.49697e-17
TFAP2C	Naive_CD4_T_cells	0.311574	1.7562e-16	1.73688e-13
TP63	Naive_CD4_T_cells	0.386819	3.11931e-25	3.085e-22
YY1	Naive_CD4_T_cells	0.363564	2.84267e-22	2.8114e-19
ZNF263	Naive_CD4_T_cells	0.374911	1.09532e-23	1.08327e-20
ARNT	Cycling_TNK	-0.440407	5.10203e-33	5.04591e-30
BATF	Cycling_TNK	-0.39718	1.24958e-26	1.23584e-23
CEBPA	Cycling_TNK	-0.378396	3.9251e-24	3.88193e-21
CEBPB	Cycling_TNK	-0.0942352	0.014908	1
E2F1	Cycling_TNK	0.124449	0.0012794	1
E2F4	Cycling_TNK	0.351752	7.36007e-21	7.27911e-18
E2F6	Cycling_TNK	-0.0724161	0.0615965	1
EGR1	Cycling_TNK	0.355115	2.95492e-21	2.92242e-18
ELF1	Cycling_TNK	-0.451194	9.20505e-35	9.10379e-32
ELK1	Cycling_TNK	0.0622087	0.108458	1
ESR2	Cycling_TNK	-0.373679	1.56953e-23	1.55226e-20
FOS	Cycling_TNK	-0.141873	0.000237104	0.234496
FOSL1	Cycling_TNK	-0.0396971	0.305971	1
HIF1A	Cycling_TNK	-0.0629144	0.104502	1
HNF4G	Cycling_TNK	-0.422158	3.30093e-30	3.26462e-27
JUN	Cycling_TNK	0.16171	2.71424e-05	0.0268438
KLF5	Cycling_TNK	0.463848	6.87514e-37	6.79951e-34
MAF	Cycling_TNK	0.416954	1.94608e-29	1.92467e-26
MEF2A	Cycling_TNK	-0.603506	2.0328e-67	2.01044e-64
MEF2C	Cycling_TNK	0.00378176	0.92234	1
NFATC2	Cycling_TNK	0.340144	1.57954e-19	1.56217e-16
NFE2	Cycling_TNK	-0.1489	0.000113452	0.112204
NFIC	Cycling_TNK	-0.002997	0.938419	1
NFYA	Cycling_TNK	0.307383	4.61871e-16	4.5679e-13
NFYB	Cycling_TNK	0.260527	8.24657e-12	8.15585e-09
NR2F1	Cycling_TNK	0.144283	0.000184826	0.182793
NRF1	Cycling_TNK	0.00823682	0.831848	1
PAX5	Cycling_TNK	0.419017	9.66676e-30	9.56042e-27
POU2F2	Cycling_TNK	0.0836616	0.0307411	1
PPARG	Cycling_TNK	-0.0749845	0.0529084	1
SOX9	Cycling_TNK	0.416427	2.32516e-29	2.29958e-26
SP1	Cycling_TNK	0.312686	1.35536e-16	1.34045e-13
SP2	Cycling_TNK	-0.291084	1.71673e-14	1.69784e-11
SPIB	Cycling_TNK	0.126933	0.00101852	1
SREBF1	Cycling_TNK	0.209175	4.96623e-08	4.9116e-05
SRF	Cycling_TNK	0.107449	0.00547177	1
TAL1	Cycling_TNK	-0.602988	2.82071e-67	2.78968e-64
TCF3	Cycling_TNK	0.125642	0.00114726	1
TCF7L2	Cycling_TNK	-0.103255	0.00761134	1
TFAP2C	Cycling_TNK	-0.198309	2.42555e-07	0.000239887
TP63	Cycling_TNK	0.0391731	0.312406	1
YY1	Cycling_TNK	0.220378	8.83293e-09	8.73577e-06
ZNF263	Cycling_TNK	0.148813	0.000114513	0.113254
ARNT	Classical_monocytes	-0.255906	1.96298e-11	1.94139e-08
BATF	Classical_monocytes	-0.393766	3.65327e-26	3.61308e-23
CEBPA	Classical_monocytes	-0.117009	0.00247285	1
CEBPB	Classical_monocytes	-0.444224	1.25265e-33	1.23887e-30
E2F1	Classical_monocytes	-0.00885582	0.819422	1
E2F4	Classical_monocytes	-0.111807	0.00383763	1
E2F6	Classical_monocytes	0.492515	4.75537e-42	4.70306e-39
EGR1	Classical_monocytes	0.0469266	0.22615	1
ELF1	Classical_monocytes	-0.188472	9.46697e-07	0.000936283
ELK1	Classical_monocytes	-0.339408	1.91034e-19	1.88932e-16
ESR2	Classical_monocytes	-0.148733	0.000115503	0.114232
FOS	Classical_monocytes	0.509403	2.51336e-45	2.48572e-42
FOSL1	Classical_monocytes	-0.420627	5.58105e-30	5.51965e-27
HIF1A	Classical_monocytes	-0.16094	2.96766e-05	0.0293502
HNF4G	Classical_monocytes	-0.100961	0.00907427	1
JUN	Classical_monocytes	-0.0545877	0.15907	1
KLF5	Classical_monocytes	-0.120682	0.00179419	1
MAF	Classical_monocytes	0.362581	3.74593e-22	3.70472e-19
MEF2A	Classical_monocytes	0.0789396	0.0415421	1
MEF2C	Classical_monocytes	-0.138022	0.000350158	0.346306
NFATC2	Classical_monocytes	0.156207	5.08725e-05	0.0503129
NFE2	Classical_monocytes	-0.345748	3.65272e-20	3.61254e-17
NFIC	Classical_monocytes	0.139863	0.000290975	0.287774
NFYA	Classical_monocytes	0.158743	3.81853e-05	0.0377652
NFYB	Classical_monocytes	0.195787	3.46185e-07	0.000342377
NR2F1	Classical_monocytes	0.606311	3.41421e-68	3.37665e-65
NRF1	Classical_monocytes	-0.272038	8.81828e-13	8.72128e-10
PAX5	Classical_monocytes	0.245461	1.30986e-10	1.29545e-07
POU2F2	Classical_monocytes	0.142785	0.000215883	0.213508
PPARG	Classical_monocytes	0.207499	6.37889e-08	6.30872e-05
SOX9	Classical_monocytes	-0.00837985	0.828973	1
SP1	Classical_monocytes	-0.360444	6.80337e-22	6.72854e-19
SP2	Classical_monocytes	0.304469	8.96716e-16	8.86852e-13
SPIB	Classical_monocytes	0.453233	4.23992e-35	4.19328e-32
SREBF1	Classical_monocytes	0.119778	0.00194318	1
SRF	Classical_monocytes	-0.240865	2.93804e-10	2.90572e-07
TAL1	Classical_monocytes	0.0120878	0.755338	1
TCF3	Classical_monocytes	0.26413	4.14325e-12	4.09767e-09
TCF7L2	Classical_monocytes	0.151972	8.13373e-05	0.0804426
TFAP2C	Classical_monocytes	0.334533	6.64385e-19	6.57077e-16
TP63	Classical_monocytes	0.254168	2.70842e-11	2.67862e-08
YY1	Classical_monocytes	0.393039	4.58337e-26	4.53295e-23
ZNF263	Classical_monocytes	0.479587	1.16077e-39	1.148e-36
ARNT	Platelets	-0.184304	1.6506e-06	0.00163244
BATF	Platelets	-0.299622	2.65864e-15	2.6294e-12
CEBPA	Platelets	0.0732646	0.0586045	1
CEBPB	Platelets	-0.0453584	0.242063	1
E2F1	Platelets	0.0515475	0.183627	1
E2F4	Platelets	-0.0734671	0.0579083	1
E2F6	Platelets	0.145506	0.00016265	0.160861
EGR1	Platelets	0.0380167	0.326916	1
ELF1	Platelets	0.0464908	0.230495	1
ELK1	Platelets	-0.0998224	0.00988979	1
ESR2	Platelets	-0.273892	6.08955e-13	6.02257e-10
FOS	Platelets	0.312665	1.36205e-16	1.34707e-13
FOSL1	Platelets	-0.298922	3.10501e-15	3.07086e-12
HIF1A	Platelets	0.193825	4.55137e-07	0.000450131
HNF4G	Platelets	0.0680112	0.0792218	1
JUN	Platelets	-0.0137307	0.723364	1
KLF5	Platelets	0.0762894	0.0489012	1
MAF	Platelets	0.0715953	0.0646098	1
MEF2A	Platelets	0.0982635	0.0111114	1
MEF2C	Platelets	0.0795803	0.0399107	1
NFATC2	Platelets	0.0571325	0.140493	1
NFE2	Platelets	0.0252483	0.515077	1
NFIC	Platelets	0.724942	9.23768e-110	9.13607e-107
NFYA	Platelets	-0.24141	2.67185e-10	2.64246e-07
NFYB	Platelets	-0.264395	3.93732e-12	3.89401e-09
NR2F1	Platelets	0.143861	0.000193123	0.190999
NRF1	Platelets	-0.259993	9.12336e-12	9.023e-09
PAX5	Platelets	-0.0861592	0.0260716	1
POU2F2	Platelets	0.040554	0.295641	1
PPARG	Platelets	0.206944	6.92688e-08	6.85068e-05
SOX9	Platelets	0.0569721	0.141612	1
SP1	Platelets	0.0941527	0.0149964	1
SP2	Platelets	-0.104119	0.00711774	1
SPIB	Platelets	0.00201528	0.958569	1
SREBF1	Platelets	-0.109079	0.00479867	1
SRF	Platelets	0.238151	4.69801e-10	4.64634e-07
TAL1	Platelets	0.320863	1.94805e-17	1.92662e-14
TCF3	Platelets	-0.184928	1.52004e-06	0.00150332
TCF7L2	Platelets	-0.0515474	0.183628	1
TFAP2C	Platelets	0.143376	0.00020308	0.200846
TP63	Platelets	0.11641	0.00260358	1
YY1	Platelets	0.142227	0.000228645	0.22613
ZNF263	Platelets	0.377067	5.81374e-24	5.74979e-21
ARNT	Degranulating_neutrophils	0.13988	0.000290473	0.287277
BATF	Degranulating_neutrophils	-0.0257348	0.50701	1
CEBPA	Degranulating_neutrophils	0.376719	6.44096e-24	6.37011e-21
CEBPB	Degranulating_neutrophils	-0.228039	2.56872e-09	2.54047e-06
E2F1	Degranulating_neutrophils	0.131904	0.000637498	0.630486
E2F4	Degranulating_neutrophils	-0.159411	3.53774e-05	0.0349882
E2F6	Degranulating_neutrophils	0.143772	0.000194913	0.192769
EGR1	Degranulating_neutrophils	-0.388251	2.01329e-25	1.99114e-22
ELF1	Degranulating_neutrophils	0.3672	1.01544e-22	1.00427e-19
ELK1	Degranulating_neutrophils	-0.369526	5.21992e-23	5.1625e-20
ESR2	Degranulating_neutrophils	0.162087	2.59802e-05	0.0256944
FOS	Degranulating_neutrophils	0.440851	4.3366e-33	4.2889e-30
FOSL1	Degranulating_neutrophils	-0.19827	2.43896e-07	0.000241213
HIF1A	Degranulating_neutrophils	0.0488023	0.208113	1
HNF4G	Degranulating_neutrophils	0.1157	0.00276646	1
JUN	Degranulating_neutrophils	-0.0347314	0.370481	1
KLF5	Degranulating_neutrophils	-0.354053	3.9468e-21	3.90339e-18
MAF	Degranulating_neutrophils	-0.234713	8.44456e-10	8.35167e-07
MEF2A	Degranulating_neutrophils	0.644862	1.12237e-79	1.11002e-76
MEF2C	Degranulating_neutrophils	0.0304316	0.432662	1
NFATC2	Degranulating_neutrophils	-0.0815265	0.0352837	1
NFE2	Degranulating_neutrophils	-0.098596	0.0108402	1
NFIC	Degranulating_neutrophils	0.165788	1.68131e-05	0.0166281
NFYA	Degranulating_neutrophils	-0.12765	0.000952914	0.942432
NFYB	Degranulating_neutrophils	0.00927354	0.811061	1
NR2F1	Degranulating_neutrophils	0.190719	6.97853e-07	0.000690176
NRF1	Degranulating_neutrophils	-0.306143	6.13164e-16	6.0642e-13
PAX5	Degranulating_neutrophils	-0.351229	8.47403e-21	8.38081e-18
POU2F2	Degranulating_neutrophils	-0.0186787	0.630133	1
PPARG	Degranulating_neutrophils	0.094508	0.0146189	1
SOX9	Degranulating_neutrophils	-0.450832	1.05547e-34	1.04386e-31
SP1	Degranulating_neutrophils	-0.45521	1.98897e-35	1.96709e-32
SP2	Degranulating_neutrophils	0.409167	2.61379e-28	2.58504e-25
SPIB	Degranulating_neutrophils	0.127895	0.000931394	0.921149
SREBF1	Degranulating_neutrophils	-0.100491	0.00940364	1
SRF	Degranulating_neutrophils	-0.278351	2.47135e-13	2.44416e-10
TAL1	Degranulating_neutrophils	0.611123	1.53428e-69	1.5174e-66
TCF3	Degranulating_neutrophils	-0.220413	8.78442e-09	8.68779e-06
TCF7L2	Degranulating_neutrophils	0.120616	0.00180468	1
TFAP2C	Degranulating_neutrophils	0.259904	9.27911e-12	9.17704e-09
TP63	Degranulating_neutrophils	0.252131	3.93675e-11	3.89345e-08
YY1	Degranulating_neutrophils	0.0493915	0.202668	1
ZNF263	Degranulating_neutrophils	0.0426932	0.270878	1
ARNT	Memory_CD4_T_cells	-0.162052	2.60876e-05	0.0258006
BATF	Memory_CD4_T_cells	-0.235852	6.96132e-10	6.88475e-07
CEBPA	Memory_CD4_T_cells	-0.150172	9.89189e-05	0.0978308
CEBPB	Memory_CD4_T_cells	-0.404568	1.17411e-27	1.16119e-24
E2F1	Memory_CD4_T_cells	0.0421692	0.276809	1
E2F4	Memory_CD4_T_cells	0.0133114	0.731482	1
E2F6	Memory_CD4_T_cells	0.404288	1.28574e-27	1.2716e-24
EGR1	Memory_CD4_T_cells	-0.0813952	0.0355807	1
ELF1	Memory_CD4_T_cells	-0.0561386	0.147539	1
ELK1	Memory_CD4_T_cells	-0.398451	8.35469e-27	8.26279e-24
ESR2	Memory_CD4_T_cells	-0.171661	8.26546e-06	0.00817454
FOS	Memory_CD4_T_cells	0.400216	4.76251e-27	4.71013e-24
FOSL1	Memory_CD4_T_cells	-0.40515	9.72357e-28	9.61661e-25
HIF1A	Memory_CD4_T_cells	-0.203457	1.15662e-07	0.00011439
HNF4G	Memory_CD4_T_cells	-0.0982224	0.0111454	1
JUN	Memory_CD4_T_cells	0.0927422	0.0165812	1
KLF5	Memory_CD4_T_cells	-0.0386503	0.318912	1
MAF	Memory_CD4_T_cells	0.310833	2.08615e-16	2.0632e-13
MEF2A	Memory_CD4_T_cells	-0.00919242	0.812683	1
MEF2C	Memory_CD4_T_cells	0.289628	2.3451e-14	2.3193e-11
NFATC2	Memory_CD4_T_cells	0.30349	1.11851e-15	1.10621e-12
NFE2	Memory_CD4_T_cells	-0.26484	3.61343e-12	3.57368e-09
NFIC	Memory_CD4_T_cells	0.0188516	0.626968	1
NFYA	Memory_CD4_T_cells	-0.0276887	0.475293	1
NFYB	Memory_CD4_T_cells	0.0369058	0.34126	1
NR2F1	Memory_CD4_T_cells	0.355276	2.82775e-21	2.79665e-18
NRF1	Memory_CD4_T_cells	-0.399203	6.57787e-27	6.50552e-24
PAX5	Memory_CD4_T_cells	0.134095	0.00051588	0.510205
POU2F2	Memory_CD4_T_cells	0.228908	2.22664e-09	2.20215e-06
PPARG	Memory_CD4_T_cells	0.0700229	0.0707213	1
SOX9	Memory_CD4_T_cells	0.0286789	0.459644	1
SP1	Memory_CD4_T_cells	-0.404295	1.28269e-27	1.26858e-24
SP2	Memory_CD4_T_cells	0.366723	1.16293e-22	1.15014e-19
SPIB	Memory_CD4_T_cells	0.504756	2.09081e-44	2.06781e-41
SREBF1	Memory_CD4_T_cells	0.0546355	0.158705	1
SRF	Memory_CD4_T_cells	-0.319009	3.03983e-17	3.00639e-14
TAL1	Memory_CD4_T_cells	0.0429356	0.268164	1
TCF3	Memory_CD4_T_cells	-0.0277741	0.473932	1
TCF7L2	Memory_CD4_T_cells	0.356318	2.12631e-21	2.10292e-18
TFAP2C	Memory_CD4_T_cells	0.273574	6.49063e-13	6.41924e-10
TP63	Memory_CD4_T_cells	0.330198	1.97603e-18	1.95429e-15
YY1	Memory_CD4_T_cells	0.293699	9.76031e-15	9.65295e-12
ZNF263	Memory_CD4_T_cells	0.239176	3.93764e-10	3.89433e-07
ARNT	IL1R2._immature_neutrophils	0.579698	3.8536e-61	3.81121e-58
BATF	IL1R2._immature_neutrophils	0.644011	2.09643e-79	2.07337e-76
CEBPA	IL1R2._immature_neutrophils	0.243905	1.72498e-10	1.706e-07
CEBPB	IL1R2._immature_neutrophils	0.664791	2.73273e-86	2.70267e-83
E2F1	IL1R2._immature_neutrophils	-0.1204	0.00183953	1
E2F4	IL1R2._immature_neutrophils	-0.0986743	0.0107772	1
E2F6	IL1R2._immature_neutrophils	-0.38291	1.01942e-24	1.0082e-21
EGR1	IL1R2._immature_neutrophils	-0.0457491	0.238027	1
ELF1	IL1R2._immature_neutrophils	0.0711108	0.0664448	1
ELK1	IL1R2._immature_neutrophils	0.540758	6.40146e-52	6.33105e-49
ESR2	IL1R2._immature_neutrophils	0.440831	4.36814e-33	4.32009e-30
FOS	IL1R2._immature_neutrophils	-0.472477	2.16373e-38	2.13992e-35
FOSL1	IL1R2._immature_neutrophils	0.65017	2.17367e-81	2.14976e-78
HIF1A	IL1R2._immature_neutrophils	0.321496	1.67233e-17	1.65394e-14
HNF4G	IL1R2._immature_neutrophils	0.17511	5.38592e-06	0.00532667
JUN	IL1R2._immature_neutrophils	-0.390764	9.28652e-26	9.18437e-23
KLF5	IL1R2._immature_neutrophils	-0.129339	0.000813495	0.804547
MAF	IL1R2._immature_neutrophils	-0.273679	6.35565e-13	6.28573e-10
MEF2A	IL1R2._immature_neutrophils	0.235526	7.35757e-10	7.27663e-07
MEF2C	IL1R2._immature_neutrophils	-0.148694	0.000115981	0.114706
NFATC2	IL1R2._immature_neutrophils	-0.361337	5.30486e-22	5.24651e-19
NFE2	IL1R2._immature_neutrophils	0.331367	1.47535e-18	1.45912e-15
NFIC	IL1R2._immature_neutrophils	-0.199921	1.92766e-07	0.000190645
NFYA	IL1R2._immature_neutrophils	-0.370701	3.72162e-23	3.68069e-20
NFYB	IL1R2._immature_neutrophils	-0.312206	1.51598e-16	1.4993e-13
NR2F1	IL1R2._immature_neutrophils	-0.709939	2.41198e-103	2.38545e-100
NRF1	IL1R2._immature_neutrophils	0.288327	3.09418e-14	3.06015e-11
PAX5	IL1R2._immature_neutrophils	-0.274758	5.11774e-13	5.06144e-10
POU2F2	IL1R2._immature_neutrophils	-0.348094	1.961e-20	1.93943e-17
PPARG	IL1R2._immature_neutrophils	-0.184792	1.5475e-06	0.00153048
SOX9	IL1R2._immature_neutrophils	-0.224635	4.47155e-09	4.42236e-06
SP1	IL1R2._immature_neutrophils	0.401182	3.49631e-27	3.45785e-24
SP2	IL1R2._immature_neutrophils	-0.509474	2.4326e-45	2.40584e-42
SPIB	IL1R2._immature_neutrophils	-0.498059	4.18294e-43	4.13693e-40
SREBF1	IL1R2._immature_neutrophils	-0.0098843	0.798876	1
SRF	IL1R2._immature_neutrophils	0.349106	1.4974e-20	1.48093e-17
TAL1	IL1R2._immature_neutrophils	0.162605	2.44593e-05	0.0241902
TCF3	IL1R2._immature_neutrophils	-0.168739	1.18036e-05	0.0116737
TCF7L2	IL1R2._immature_neutrophils	-0.0242778	0.531365	1
TFAP2C	IL1R2._immature_neutrophils	-0.128639	0.000868804	0.859247
TP63	IL1R2._immature_neutrophils	-0.345084	4.35101e-20	4.30315e-17
YY1	IL1R2._immature_neutrophils	-0.116947	0.00248597	1
ZNF263	IL1R2._immature_neutrophils	-0.566738	6.18748e-58	6.11942e-55
ARNT	B_cells	-0.42461	1.41535e-30	1.39978e-27
BATF	B_cells	-0.350461	1.04153e-20	1.03007e-17
CEBPA	B_cells	-0.397482	1.13562e-26	1.12313e-23
CEBPB	B_cells	-0.281042	1.42237e-13	1.40672e-10
E2F1	B_cells	0.0569924	0.14147	1
E2F4	B_cells	0.20888	5.19025e-08	5.13316e-05
E2F6	B_cells	0.121672	0.00164303	1
EGR1	B_cells	0.315677	6.71233e-17	6.63849e-14
ELF1	B_cells	-0.362906	3.41984e-22	3.38223e-19
ELK1	B_cells	-0.132671	0.000592192	0.585678
ESR2	B_cells	-0.427271	5.60123e-31	5.53961e-28
FOS	B_cells	0.0237488	0.540352	1
FOSL1	B_cells	-0.217171	1.46198e-08	1.4459e-05
HIF1A	B_cells	-0.295917	6.01811e-15	5.95192e-12
HNF4G	B_cells	-0.273779	6.22963e-13	6.1611e-10
JUN	B_cells	0.0185909	0.631742	1
KLF5	B_cells	0.315807	6.50975e-17	6.43814e-14
MAF	B_cells	0.442249	2.59619e-33	2.56763e-30
MEF2A	B_cells	-0.542776	2.27876e-52	2.25369e-49
MEF2C	B_cells	0.207691	6.19842e-08	6.13024e-05
NFATC2	B_cells	0.321173	1.80776e-17	1.78787e-14
NFE2	B_cells	-0.122269	0.00155773	1
NFIC	B_cells	0.0182388	0.638213	1
NFYA	B_cells	0.323213	1.10307e-17	1.09093e-14
NFYB	B_cells	0.126645	0.00104605	1
NR2F1	B_cells	0.263665	4.53148e-12	4.48163e-09
NRF1	B_cells	-0.0343095	0.376325	1
PAX5	B_cells	0.803503	6.0909e-152	6.0239e-149
POU2F2	B_cells	0.43797	1.23919e-32	1.22556e-29
PPARG	B_cells	-0.100568	0.00934885	1
SOX9	B_cells	0.43385	5.46368e-32	5.40358e-29
SP1	B_cells	0.00801024	0.836408	1
SP2	B_cells	-0.10646	0.00592091	1
SPIB	B_cells	0.49729	5.87663e-43	5.81198e-40
SREBF1	B_cells	0.131193	0.000682327	0.674821
SRF	B_cells	-0.0347987	0.369553	1
TAL1	B_cells	-0.436629	2.01252e-32	1.99038e-29
TCF3	B_cells	0.374477	1.24345e-23	1.22977e-20
TCF7L2	B_cells	-0.00130822	0.973098	1
TFAP2C	B_cells	0.124261	0.00130144	1
TP63	B_cells	0.210444	4.10332e-08	4.05819e-05
YY1	B_cells	0.213513	2.57325e-08	2.54494e-05
ZNF263	B_cells	0.346103	3.32541e-20	3.28883e-17
ARNT	Mast_cells.eosiniophils	0.216251	1.6869e-08	1.66834e-05
BATF	Mast_cells.eosiniophils	-0.0470326	0.225102	1
CEBPA	Mast_cells.eosiniophils	0.463416	8.15345e-37	8.06377e-34
CEBPB	Mast_cells.eosiniophils	-0.192555	5.4253e-07	0.000536562
E2F1	Mast_cells.eosiniophils	0.271089	1.06459e-12	1.05288e-09
E2F4	Mast_cells.eosiniophils	-0.0414283	0.285343	1
E2F6	Mast_cells.eosiniophils	0.0818868	0.0344792	1
EGR1	Mast_cells.eosiniophils	-0.468008	1.31362e-37	1.29917e-34
ELF1	Mast_cells.eosiniophils	0.309235	3.0185e-16	2.9853e-13
ELK1	Mast_cells.eosiniophils	-0.289715	2.30206e-14	2.27674e-11
ESR2	Mast_cells.eosiniophils	0.197718	2.6378e-07	0.000260878
FOS	Mast_cells.eosiniophils	0.416686	2.13049e-29	2.10706e-26
FOSL1	Mast_cells.eosiniophils	-0.09702	0.0121799	1
HIF1A	Mast_cells.eosiniophils	0.0974779	0.0117764	1
HNF4G	Mast_cells.eosiniophils	-0.0209581	0.58898	1
JUN	Mast_cells.eosiniophils	-0.130362	0.000738511	0.730387
KLF5	Mast_cells.eosiniophils	-0.36861	6.78889e-23	6.71421e-20
MAF	Mast_cells.eosiniophils	-0.217282	1.43684e-08	1.42103e-05
MEF2A	Mast_cells.eosiniophils	0.748331	1.15875e-120	1.146e-117
MEF2C	Mast_cells.eosiniophils	0.0606991	0.117316	1
NFATC2	Mast_cells.eosiniophils	-0.0418653	0.280288	1
NFE2	Mast_cells.eosiniophils	-0.228467	2.39408e-09	2.36775e-06
NFIC	Mast_cells.eosiniophils	0.219858	9.59012e-09	9.48463e-06
NFYA	Mast_cells.eosiniophils	-0.252186	3.89768e-11	3.8548e-08
NFYB	Mast_cells.eosiniophils	-0.0229654	0.553798	1
NR2F1	Mast_cells.eosiniophils	0.101138	0.00895343	1
NRF1	Mast_cells.eosiniophils	-0.405663	8.22783e-28	8.13733e-25
PAX5	Mast_cells.eosiniophils	-0.338948	2.151e-19	2.12734e-16
POU2F2	Mast_cells.eosiniophils	-0.0801155	0.0385896	1
PPARG	Mast_cells.eosiniophils	0.0979842	0.0113439	1
SOX9	Mast_cells.eosiniophils	-0.4387	9.50374e-33	9.3992e-30
SP1	Mast_cells.eosiniophils	-0.369238	5.66963e-23	5.60727e-20
SP2	Mast_cells.eosiniophils	0.316514	5.50609e-17	5.44552e-14
SPIB	Mast_cells.eosiniophils	0.116302	0.00262762	1
SREBF1	Mast_cells.eosiniophils	-0.0508689	0.189472	1
SRF	Mast_cells.eosiniophils	-0.148823	0.000114393	0.113135
TAL1	Mast_cells.eosiniophils	0.690275	1.57077e-95	1.55349e-92
TCF3	Mast_cells.eosiniophils	-0.387114	2.85057e-25	2.81922e-22
TCF7L2	Mast_cells.eosiniophils	0.190923	6.78685e-07	0.000671219
TFAP2C	Mast_cells.eosiniophils	0.292515	1.26139e-14	1.24752e-11
TP63	Mast_cells.eosiniophils	0.218221	1.2407e-08	1.22706e-05
YY1	Mast_cells.eosiniophils	0.14999	0.000100894	0.0997838
ZNF263	Mast_cells.eosiniophils	0.00276514	0.943175	1
ARNT	Mature_neutrophils	-0.208549	5.45399e-08	5.394e-05
BATF	Mature_neutrophils	-0.314468	8.92594e-17	8.82775e-14
CEBPA	Mature_neutrophils	-0.14955	0.000105795	0.104631
CEBPB	Mature_neutrophils	-0.348866	1.59666e-20	1.5791e-17
E2F1	Mature_neutrophils	-0.0691012	0.0745187	1
E2F4	Mature_neutrophils	-0.177534	3.96631e-06	0.00392268
E2F6	Mature_neutrophils	0.322179	1.41756e-17	1.40196e-14
EGR1	Mature_neutrophils	-0.395277	2.27598e-26	2.25094e-23
ELF1	Mature_neutrophils	0.29874	3.23275e-15	3.19719e-12
ELK1	Mature_neutrophils	-0.306375	5.81551e-16	5.75154e-13
ESR2	Mature_neutrophils	-0.163974	2.08352e-05	0.020606
FOS	Mature_neutrophils	0.409268	2.5285e-28	2.50069e-25
FOSL1	Mature_neutrophils	-0.51748	5.84575e-47	5.78145e-44
HIF1A	Mature_neutrophils	-0.343746	6.18367e-20	6.11565e-17
HNF4G	Mature_neutrophils	0.0100289	0.795997	1
JUN	Mature_neutrophils	0.303076	1.22789e-15	1.21438e-12
KLF5	Mature_neutrophils	-0.108823	0.00489919	1
MAF	Mature_neutrophils	-0.00803481	0.835913	1
MEF2A	Mature_neutrophils	0.150073	9.99924e-05	0.0988925
MEF2C	Mature_neutrophils	0.176471	4.53781e-06	0.0044879
NFATC2	Mature_neutrophils	0.223213	5.62138e-09	5.55954e-06
NFE2	Mature_neutrophils	-0.0869077	0.0247972	1
NFIC	Mature_neutrophils	0.0496463	0.200345	1
NFYA	Mature_neutrophils	0.0576515	0.136917	1
NFYB	Mature_neutrophils	-0.103993	0.00718768	1
NR2F1	Mature_neutrophils	0.358352	1.21499e-21	1.20163e-18
NRF1	Mature_neutrophils	-0.475001	7.71992e-39	7.635e-36
PAX5	Mature_neutrophils	-0.0683061	0.0779261	1
POU2F2	Mature_neutrophils	0.260683	8.00631e-12	7.91824e-09
PPARG	Mature_neutrophils	0.0117073	0.762805	1
SOX9	Mature_neutrophils	-0.0320712	0.40827	1
SP1	Mature_neutrophils	-0.611676	1.07076e-69	1.05898e-66
SP2	Mature_neutrophils	0.764287	8.09446e-129	8.00542e-126
SPIB	Mature_neutrophils	0.355907	2.37947e-21	2.35329e-18
SREBF1	Mature_neutrophils	-0.207412	6.46189e-08	6.39081e-05
SRF	Mature_neutrophils	-0.26652	2.60962e-12	2.58091e-09
TAL1	Mature_neutrophils	0.17238	7.56457e-06	0.00748136
TCF3	Mature_neutrophils	-0.173283	6.76433e-06	0.00668992
TCF7L2	Mature_neutrophils	0.217582	1.37118e-08	1.35609e-05
TFAP2C	Mature_neutrophils	-0.0456774	0.238763	1
TP63	Mature_neutrophils	0.236223	6.53457e-10	6.46269e-07
YY1	Mature_neutrophils	-0.0348005	0.369529	1
ZNF263	Mature_neutrophils	0.165085	1.8276e-05	0.018075
ARNT	HSPCs	0.454386	2.72812e-35	2.69811e-32
BATF	HSPCs	0.503217	4.18679e-44	4.14074e-41
CEBPA	HSPCs	0.256826	1.65411e-11	1.63591e-08
CEBPB	HSPCs	0.505157	1.74362e-44	1.72444e-41
E2F1	HSPCs	-0.087933	0.0231392	1
E2F4	HSPCs	-0.0460198	0.235258	1
E2F6	HSPCs	-0.364163	2.40115e-22	2.37473e-19
EGR1	HSPCs	0.0562339	0.146852	1
ELF1	HSPCs	-0.029964	0.43977	1
ELK1	HSPCs	0.475138	7.29773e-39	7.21745e-36
ESR2	HSPCs	0.401335	3.32975e-27	3.29312e-24
FOS	HSPCs	-0.452423	5.77208e-35	5.70859e-32
FOSL1	HSPCs	0.53437	1.60807e-50	1.59038e-47
HIF1A	HSPCs	0.38821	2.03852e-25	2.0161e-22
HNF4G	HSPCs	0.13948	0.000302478	0.29915
JUN	HSPCs	-0.30506	7.84264e-16	7.75637e-13
KLF5	HSPCs	-0.15356	6.83137e-05	0.0675622
MAF	HSPCs	-0.351724	7.41436e-21	7.3328e-18
MEF2A	HSPCs	0.101494	0.00871398	1
MEF2C	HSPCs	-0.345894	3.51483e-20	3.47617e-17
NFATC2	HSPCs	-0.407747	4.16795e-28	4.1221e-25
NFE2	HSPCs	0.243159	1.96721e-10	1.94557e-07
NFIC	HSPCs	-0.195177	3.77084e-07	0.000372936
NFYA	HSPCs	-0.135392	0.000454406	0.449407
NFYB	HSPCs	-0.0218725	0.572825	1
NR2F1	HSPCs	-0.52782	4.0837e-49	4.03878e-46
NRF1	HSPCs	0.464711	4.88673e-37	4.83297e-34
PAX5	HSPCs	-0.276897	3.32237e-13	3.28582e-10
POU2F2	HSPCs	-0.477016	3.37032e-39	3.33324e-36
PPARG	HSPCs	-0.0415465	0.283969	1
SOX9	HSPCs	-0.161581	2.75527e-05	0.0272496
SP1	HSPCs	0.442135	2.70763e-33	2.67784e-30
SP2	HSPCs	-0.44771	3.42044e-34	3.38282e-31
SPIB	HSPCs	-0.627956	1.92796e-74	1.90675e-71
SREBF1	HSPCs	0.00198869	0.959115	1
SRF	HSPCs	0.24171	2.53575e-10	2.50785e-07
TAL1	HSPCs	0.0259852	0.502886	1
TCF3	HSPCs	-0.0138491	0.721078	1
TCF7L2	HSPCs	-0.209214	4.93711e-08	4.8828e-05
TFAP2C	HSPCs	-0.189222	8.55419e-07	0.00084601
TP63	HSPCs	-0.493722	2.81148e-42	2.78055e-39
YY1	HSPCs	-0.190777	6.92414e-07	0.000684797
ZNF263	HSPCs	-0.430939	1.54009e-31	1.52315e-28
ARNT	Naive_CD8_T_cells	-0.577343	1.51014e-60	1.49353e-57
BATF	Naive_CD8_T_cells	-0.381021	1.79673e-24	1.77696e-21
CEBPA	Naive_CD8_T_cells	-0.433145	7.02966e-32	6.95233e-29
CEBPB	Naive_CD8_T_cells	-0.285434	5.70076e-14	5.63805e-11
E2F1	Naive_CD8_T_cells	-0.0715874	0.0646395	1
E2F4	Naive_CD8_T_cells	0.0719948	0.0631285	1
E2F6	Naive_CD8_T_cells	0.277205	3.12065e-13	3.08633e-10
EGR1	Naive_CD8_T_cells	0.608003	1.15433e-68	1.14163e-65
ELF1	Naive_CD8_T_cells	-0.386578	3.3576e-25	3.32067e-22
ELK1	Naive_CD8_T_cells	-0.00189441	0.961052	1
ESR2	Naive_CD8_T_cells	-0.284522	6.90257e-14	6.82664e-11
FOS	Naive_CD8_T_cells	0.0964251	0.0127225	1
FOSL1	Naive_CD8_T_cells	-0.272585	7.90855e-13	7.82155e-10
HIF1A	Naive_CD8_T_cells	-0.105903	0.00618787	1
HNF4G	Naive_CD8_T_cells	-0.310661	2.17089e-16	2.14701e-13
JUN	Naive_CD8_T_cells	0.0342944	0.376536	1
KLF5	Naive_CD8_T_cells	0.33154	1.41261e-18	1.39707e-15
MAF	Naive_CD8_T_cells	0.571138	5.2365e-59	5.1789e-56
MEF2A	Naive_CD8_T_cells	-0.610915	1.75715e-69	1.73782e-66
MEF2C	Naive_CD8_T_cells	-0.0161211	0.677707	1
NFATC2	Naive_CD8_T_cells	0.327887	3.50754e-18	3.46895e-15
NFE2	Naive_CD8_T_cells	-0.097613	0.0116596	1
NFIC	Naive_CD8_T_cells	0.0558534	0.14961	1
NFYA	Naive_CD8_T_cells	0.554057	6.21568e-55	6.14731e-52
NFYB	Naive_CD8_T_cells	0.265672	3.07637e-12	3.04253e-09
NR2F1	Naive_CD8_T_cells	0.43701	1.7541e-32	1.73481e-29
NRF1	Naive_CD8_T_cells	0.0804813	0.0377084	1
PAX5	Naive_CD8_T_cells	0.48907	2.10571e-41	2.08255e-38
POU2F2	Naive_CD8_T_cells	0.136155	0.000421539	0.416902
PPARG	Naive_CD8_T_cells	-0.0541802	0.16221	1
SOX9	Naive_CD8_T_cells	0.392377	5.63134e-26	5.5694e-23
SP1	Naive_CD8_T_cells	0.12171	0.00163743	1
SP2	Naive_CD8_T_cells	-0.190075	7.6185e-07	0.00075347
SPIB	Naive_CD8_T_cells	0.272591	7.89905e-13	7.81216e-10
SREBF1	Naive_CD8_T_cells	0.0624811	0.106917	1
SRF	Naive_CD8_T_cells	0.00192428	0.960438	1
TAL1	Naive_CD8_T_cells	-0.55298	1.10291e-54	1.09077e-51
TCF3	Naive_CD8_T_cells	0.447299	3.98913e-34	3.94525e-31
TCF7L2	Naive_CD8_T_cells	0.0663686	0.0867618	1
TFAP2C	Naive_CD8_T_cells	0.112684	0.00356775	1
TP63	Naive_CD8_T_cells	0.103459	0.00749204	1
YY1	Naive_CD8_T_cells	0.205049	9.16228e-08	9.0615e-05
ZNF263	Naive_CD8_T_cells	0.484721	1.34515e-40	1.33036e-37
ARNT	NK.cells	-0.19488	3.93011e-07	0.000388688
BATF	NK.cells	-0.253771	2.91411e-11	2.88205e-08
CEBPA	NK.cells	-0.165098	1.82478e-05	0.0180471
CEBPB	NK.cells	-0.280006	1.76067e-13	1.74131e-10
E2F1	NK.cells	-0.0352767	0.363011	1
E2F4	NK.cells	-0.102575	0.00802122	1
E2F6	NK.cells	0.320044	2.37226e-17	2.34617e-14
EGR1	NK.cells	-0.055823	0.149833	1
ELF1	NK.cells	0.123874	0.00134795	1
ELK1	NK.cells	-0.249386	6.48384e-11	6.41252e-08
ESR2	NK.cells	-0.150149	9.91652e-05	0.0980744
FOS	NK.cells	0.411658	1.14722e-28	1.1346e-25
FOSL1	NK.cells	-0.261705	6.59283e-12	6.52031e-09
HIF1A	NK.cells	-0.311205	1.91341e-16	1.89236e-13
HNF4G	NK.cells	-0.202724	1.28664e-07	0.000127249
JUN	NK.cells	-0.0376038	0.3322	1
KLF5	NK.cells	-0.069283	0.0737569	1
MAF	NK.cells	0.394312	3.08017e-26	3.04629e-23
MEF2A	NK.cells	0.141263	0.000252385	0.249609
MEF2C	NK.cells	0.190857	6.84853e-07	0.00067732
NFATC2	NK.cells	0.22459	4.50403e-09	4.45448e-06
NFE2	NK.cells	-0.146958	0.000139555	0.13802
NFIC	NK.cells	0.0612677	0.113915	1
NFYA	NK.cells	0.0181377	0.640077	1
NFYB	NK.cells	-0.149932	0.000101522	0.100405
NR2F1	NK.cells	0.402633	2.19401e-27	2.16987e-24
NRF1	NK.cells	-0.397062	1.2969e-26	1.28264e-23
PAX5	NK.cells	0.117954	0.00227879	1
POU2F2	NK.cells	0.106565	0.00587154	1
PPARG	NK.cells	-0.104282	0.00702774	1
SOX9	NK.cells	0.0774953	0.0454274	1
SP1	NK.cells	-0.400611	4.19781e-27	4.15163e-24
SP2	NK.cells	0.283324	8.86366e-14	8.76616e-11
SPIB	NK.cells	0.370499	3.94531e-23	3.90191e-20
SREBF1	NK.cells	-0.0401267	0.300763	1
SRF	NK.cells	-0.189032	8.77753e-07	0.000868098
TAL1	NK.cells	0.128003	0.000922084	0.911941
TCF3	NK.cells	-0.0403105	0.298553	1
TCF7L2	NK.cells	0.284114	7.51651e-14	7.43383e-11
TFAP2C	NK.cells	0.247129	9.72916e-11	9.62214e-08
TP63	NK.cells	0.247095	9.7879e-11	9.68023e-08
YY1	NK.cells	0.377622	4.935e-24	4.88072e-21
ZNF263	NK.cells	0.312916	1.28433e-16	1.2702e-13
ARNT	CD8_T_cells	-0.442673	2.22086e-33	2.19643e-30
BATF	CD8_T_cells	-0.451971	6.85347e-35	6.77808e-32
CEBPA	CD8_T_cells	-0.386662	3.27173e-25	3.23575e-22
CEBPB	CD8_T_cells	-0.30801	4.00096e-16	3.95695e-13
E2F1	CD8_T_cells	-0.0355136	0.359796	1
E2F4	CD8_T_cells	0.011298	0.770862	1
E2F6	CD8_T_cells	0.316381	5.68243e-17	5.61993e-14
EGR1	CD8_T_cells	0.222474	6.32774e-09	6.25813e-06
ELF1	CD8_T_cells	-0.172884	7.10796e-06	0.00702978
ELK1	CD8_T_cells	-0.214778	2.11843e-08	2.09513e-05
ESR2	CD8_T_cells	-0.366958	1.0879e-22	1.07593e-19
FOS	CD8_T_cells	0.322696	1.25077e-17	1.23701e-14
FOSL1	CD8_T_cells	-0.411699	1.13192e-28	1.11946e-25
HIF1A	CD8_T_cells	-0.389209	1.50027e-25	1.48377e-22
HNF4G	CD8_T_cells	-0.331393	1.46583e-18	1.4497e-15
JUN	CD8_T_cells	0.0790186	0.041338	1
KLF5	CD8_T_cells	0.23272	1.18148e-09	1.16849e-06
MAF	CD8_T_cells	0.530539	1.07566e-49	1.06383e-46
MEF2A	CD8_T_cells	-0.285351	5.80151e-14	5.73769e-11
MEF2C	CD8_T_cells	0.260961	7.59417e-12	7.51063e-09
NFATC2	CD8_T_cells	0.408761	2.98725e-28	2.9544e-25
NFE2	CD8_T_cells	-0.119636	0.00196747	1
NFIC	CD8_T_cells	0.116877	0.00250102	1
NFYA	CD8_T_cells	0.220529	8.62392e-09	8.52906e-06
NFYB	CD8_T_cells	-0.0233879	0.546527	1
NR2F1	CD8_T_cells	0.495168	1.4944e-42	1.47796e-39
NRF1	CD8_T_cells	-0.282616	1.02688e-13	1.01558e-10
PAX5	CD8_T_cells	0.385916	4.10666e-25	4.06149e-22
POU2F2	CD8_T_cells	0.335173	5.64849e-19	5.58636e-16
PPARG	CD8_T_cells	-0.106608	0.00585139	1
SOX9	CD8_T_cells	0.359435	9.00298e-22	8.90395e-19
SP1	CD8_T_cells	-0.223791	5.12269e-09	5.06634e-06
SP2	CD8_T_cells	0.102356	0.00815755	1
SPIB	CD8_T_cells	0.401098	3.5925e-27	3.55298e-24
SREBF1	CD8_T_cells	0.108408	0.00506624	1
SRF	CD8_T_cells	-0.0694174	0.0731977	1
TAL1	CD8_T_cells	-0.22365	5.24038e-09	5.18273e-06
TCF3	CD8_T_cells	0.165883	1.66254e-05	0.0164425
TCF7L2	CD8_T_cells	0.170095	1.00118e-05	0.00990165
TFAP2C	CD8_T_cells	0.184059	1.70469e-06	0.00168594
TP63	CD8_T_cells	0.391338	7.77447e-26	7.68895e-23
YY1	CD8_T_cells	0.35888	1.05005e-21	1.0385e-18
ZNF263	CD8_T_cells	0.429524	2.53891e-31	2.51099e-28
ARNT	S100A8.9_hi_neutrophils	0.0776531	0.0449884	1
BATF	S100A8.9_hi_neutrophils	0.391342	7.76696e-26	7.68152e-23
CEBPA	S100A8.9_hi_neutrophils	-0.189002	8.81312e-07	0.000871618
CEBPB	S100A8.9_hi_neutrophils	0.493705	2.83197e-42	2.80082e-39
E2F1	S100A8.9_hi_neutrophils	-0.323028	1.15387e-17	1.14118e-14
E2F4	S100A8.9_hi_neutrophils	-0.0882817	0.0225976	1
E2F6	S100A8.9_hi_neutrophils	-0.228824	2.25747e-09	2.23264e-06
EGR1	S100A8.9_hi_neutrophils	0.40663	6.00552e-28	5.93945e-25
ELF1	S100A8.9_hi_neutrophils	-0.116652	0.0025499	1
ELK1	S100A8.9_hi_neutrophils	0.472737	1.94663e-38	1.92521e-35
ESR2	S100A8.9_hi_neutrophils	0.171762	8.16356e-06	0.00807376
FOS	S100A8.9_hi_neutrophils	-0.526979	6.1525e-49	6.08483e-46
FOSL1	S100A8.9_hi_neutrophils	0.369118	5.86793e-23	5.80338e-20
HIF1A	S100A8.9_hi_neutrophils	0.163651	2.16416e-05	0.0214035
HNF4G	S100A8.9_hi_neutrophils	0.288966	2.70089e-14	2.67118e-11
JUN	S100A8.9_hi_neutrophils	0.0738572	0.0565868	1
KLF5	S100A8.9_hi_neutrophils	0.255283	2.20371e-11	2.17947e-08
MAF	S100A8.9_hi_neutrophils	-0.0709139	0.0672028	1
MEF2A	S100A8.9_hi_neutrophils	-0.474583	9.16324e-39	9.06245e-36
MEF2C	S100A8.9_hi_neutrophils	-0.142345	0.000225894	0.22341
NFATC2	S100A8.9_hi_neutrophils	-0.221197	7.75654e-09	7.67122e-06
NFE2	S100A8.9_hi_neutrophils	0.409886	2.06254e-28	2.03986e-25
NFIC	S100A8.9_hi_neutrophils	-0.27376	6.25264e-13	6.18386e-10
NFYA	S100A8.9_hi_neutrophils	0.0662466	0.0873442	1
NFYB	S100A8.9_hi_neutrophils	-0.0751773	0.0522995	1
NR2F1	S100A8.9_hi_neutrophils	-0.389078	1.56181e-25	1.54463e-22
NRF1	S100A8.9_hi_neutrophils	0.613597	3.05048e-70	3.01693e-67
PAX5	S100A8.9_hi_neutrophils	0.0340347	0.380162	1
POU2F2	S100A8.9_hi_neutrophils	-0.166127	1.61485e-05	0.0159708
PPARG	S100A8.9_hi_neutrophils	-0.0766832	0.0477431	1
SOX9	S100A8.9_hi_neutrophils	0.226279	3.42507e-09	3.38739e-06
SP1	S100A8.9_hi_neutrophils	0.544087	1.16113e-52	1.14836e-49
SP2	S100A8.9_hi_neutrophils	-0.462852	1.01841e-36	1.00721e-33
SPIB	S100A8.9_hi_neutrophils	-0.4488	2.27162e-34	2.24663e-31
SREBF1	S100A8.9_hi_neutrophils	-0.0676282	0.0809306	1
SRF	S100A8.9_hi_neutrophils	0.271511	9.79041e-13	9.68272e-10
TAL1	S100A8.9_hi_neutrophils	-0.476031	5.0573e-39	5.00167e-36
TCF3	S100A8.9_hi_neutrophils	0.322289	1.38039e-17	1.36521e-14
TCF7L2	S100A8.9_hi_neutrophils	-0.22349	5.37655e-09	5.31741e-06
TFAP2C	S100A8.9_hi_neutrophils	-0.310808	2.09841e-16	2.07533e-13
TP63	S100A8.9_hi_neutrophils	-0.386561	3.37445e-25	3.33733e-22
YY1	S100A8.9_hi_neutrophils	-0.388361	1.9462e-25	1.92479e-22
ZNF263	S100A8.9_hi_neutrophils	-0.22622	3.45763e-09	3.41959e-06
ARNT	Eosinophils	-0.0383474	0.322634	1
BATF	Eosinophils	0.135699	0.000445839	0.440935
CEBPA	Eosinophils	-0.0506178	0.191669	1
CEBPB	Eosinophils	-0.00310854	0.936116	1
E2F1	Eosinophils	-0.337547	3.08266e-19	3.04875e-16
E2F4	Eosinophils	-0.35994	0	0
E2F6	Eosinophils	0.160167	3.24411e-05	0.0320843
EGR1	Eosinophils	0.224275	5.22605e-09	5.16856e-06
ELF1	Eosinophils	0.253265	3.19806e-11	3.16289e-08
ELK1	Eosinophils	0.0515783	0.183365	1
ESR2	Eosinophils	0.163707	2.20584e-05	0.0218157
FOS	Eosinophils	0.0436944	0.259789	1
FOSL1	Eosinophils	-0.102179	0.0082926	1
HIF1A	Eosinophils	-0.0752413	0.0520989	1
HNF4G	Eosinophils	0.343133	0	0
JUN	Eosinophils	0.0697439	0.0718603	1
KLF5	Eosinophils	-0.0592807	0.126124	1
MAF	Eosinophils	-0.0697479	0.0718372	1
MEF2A	Eosinophils	-0.0326557	0.399679	1
MEF2C	Eosinophils	-0.011286	0.77104	1
NFATC2	Eosinophils	-0.149572	0.000105539	0.104378
NFE2	Eosinophils	0.282675	1.29755e-13	1.28328e-10
NFIC	Eosinophils	-0.0495095	0.201535	1
NFYA	Eosinophils	0.297465	5.68076e-15	5.61827e-12
NFYB	Eosinophils	-0.0776487	0.0450206	1
NR2F1	Eosinophils	0.192992	5.38003e-07	0.000532085
NRF1	Eosinophils	0.253374	3.68692e-11	3.64636e-08
PAX5	Eosinophils	0.0033798	0.930554	1
POU2F2	Eosinophils	0.0926938	0.0166381	1
PPARG	Eosinophils	-0.222411	7.0258e-09	6.94852e-06
SOX9	Eosinophils	0.0699126	0.0711742	1
SP1	Eosinophils	-0.198674	2.30297e-07	0.000227763
SP2	Eosinophils	0.173633	6.69414e-06	0.0066205
SPIB	Eosinophils	-0.0452414	0.243211	1
SREBF1	Eosinophils	-0.167454	1.41746e-05	0.0140187
SRF	Eosinophils	0.0367374	0.343378	1
TAL1	Eosinophils	0.0234916	0.544748	1
TCF3	Eosinophils	0.397486	0	0
TCF7L2	Eosinophils	-0.0309889	0.42418	1
TFAP2C	Eosinophils	0.190837	7.21554e-07	0.000713617
TP63	Eosinophils	0.0354464	0.360613	1
YY1	Eosinophils	-0.366781	0	0
ZNF263	Eosinophils	0.101049	0.00903779	1
ARNT	PADI4._immature_neutrophils	-0.463164	9.0046e-37	8.90555e-34
BATF	PADI4._immature_neutrophils	-0.576297	2.76013e-60	2.72976e-57
CEBPA	PADI4._immature_neutrophils	-0.066769	0.0848727	1
CEBPB	PADI4._immature_neutrophils	-0.392049	6.23567e-26	6.16708e-23
E2F1	PADI4._immature_neutrophils	0.372427	2.25888e-23	2.23404e-20
E2F4	PADI4._immature_neutrophils	0.470258	5.31439e-38	5.25594e-35
E2F6	PADI4._immature_neutrophils	-0.0294816	0.447172	1
EGR1	PADI4._immature_neutrophils	0.111492	0.00393872	1
ELF1	PADI4._immature_neutrophils	-0.377956	4.4702e-24	4.42103e-21
ELK1	PADI4._immature_neutrophils	-0.279523	1.94444e-13	1.92306e-10
ESR2	PADI4._immature_neutrophils	-0.540876	6.02844e-52	5.96213e-49
FOS	PADI4._immature_neutrophils	0.0277376	0.474513	1
FOSL1	PADI4._immature_neutrophils	-0.309861	2.6124e-16	2.58366e-13
HIF1A	PADI4._immature_neutrophils	-0.0446626	0.249369	1
HNF4G	PADI4._immature_neutrophils	-0.339412	1.90854e-19	1.88754e-16
JUN	PADI4._immature_neutrophils	0.461536	1.70807e-36	1.68928e-33
KLF5	PADI4._immature_neutrophils	0.220748	8.32937e-09	8.23774e-06
MAF	PADI4._immature_neutrophils	0.137314	0.000375801	0.371667
MEF2A	PADI4._immature_neutrophils	-0.410052	1.9526e-28	1.93113e-25
MEF2C	PADI4._immature_neutrophils	0.0702758	0.0697079	1
NFATC2	PADI4._immature_neutrophils	0.280356	1.63845e-13	1.62042e-10
NFE2	PADI4._immature_neutrophils	-0.440283	5.33788e-33	5.27916e-30
NFIC	PADI4._immature_neutrophils	0.202407	1.3473e-07	0.000133248
NFYA	PADI4._immature_neutrophils	0.326062	5.49993e-18	5.43943e-15
NFYB	PADI4._immature_neutrophils	0.388161	2.06947e-25	2.04671e-22
NR2F1	PADI4._immature_neutrophils	0.348359	1.82766e-20	1.80756e-17
NRF1	PADI4._immature_neutrophils	-0.163239	2.27115e-05	0.0224617
PAX5	PADI4._immature_neutrophils	0.267534	2.14215e-12	2.11859e-09
POU2F2	PADI4._immature_neutrophils	0.251848	4.14602e-11	4.10042e-08
PPARG	PADI4._immature_neutrophils	0.195397	3.65663e-07	0.000361641
SOX9	PADI4._immature_neutrophils	0.286142	4.91166e-14	4.85763e-11
SP1	PADI4._immature_neutrophils	0.0661365	0.0878724	1
SP2	PADI4._immature_neutrophils	-0.00857537	0.825046	1
SPIB	PADI4._immature_neutrophils	0.230812	1.62459e-09	1.60672e-06
SREBF1	PADI4._immature_neutrophils	0.223594	5.28791e-09	5.22974e-06
SRF	PADI4._immature_neutrophils	-0.055296	0.153723	1
TAL1	PADI4._immature_neutrophils	-0.285839	5.23596e-14	5.17836e-11
TCF3	PADI4._immature_neutrophils	-0.043869	0.257889	1
TCF7L2	PADI4._immature_neutrophils	-0.19979	1.96399e-07	0.000194238
TFAP2C	PADI4._immature_neutrophils	-0.0516272	0.182949	1
TP63	PADI4._immature_neutrophils	0.141107	0.000256436	0.253615
YY1	PADI4._immature_neutrophils	0.0355412	0.359422	1
ZNF263	PADI4._immature_neutrophils	0.303057	1.23333e-15	1.21977e-12
ARNT	Non.classical_monocytes	0.149245	0.00010932	0.108118
BATF	Non.classical_monocytes	0.257213	1.53873e-11	1.52181e-08
CEBPA	Non.classical_monocytes	-0.0260811	0.50131	1
CEBPB	Non.classical_monocytes	0.15667	4.82909e-05	0.0477597
E2F1	Non.classical_monocytes	-0.124808	0.00123827	1
E2F4	Non.classical_monocytes	-0.110531	0.00426285	1
E2F6	Non.classical_monocytes	-0.068079	0.0789225	1
EGR1	Non.classical_monocytes	0.151815	8.27438e-05	0.0818337
ELF1	Non.classical_monocytes	-0.0979522	0.0113708	1
ELK1	Non.classical_monocytes	0.286781	4.29259e-14	4.24537e-11
ESR2	Non.classical_monocytes	0.0828258	0.0324558	1
FOS	Non.classical_monocytes	-0.198098	2.49919e-07	0.00024717
FOSL1	Non.classical_monocytes	0.266603	2.56827e-12	2.54002e-09
HIF1A	Non.classical_monocytes	0.0456471	0.239075	1
HNF4G	Non.classical_monocytes	0.166768	1.49598e-05	0.0147952
JUN	Non.classical_monocytes	-0.0721407	0.0625944	1
KLF5	Non.classical_monocytes	-0.0505461	0.1923	1
MAF	Non.classical_monocytes	-0.128683	0.000865206	0.855689
MEF2A	Non.classical_monocytes	-0.0705051	0.068799	1
MEF2C	Non.classical_monocytes	-0.349737	1.26486e-20	1.25095e-17
NFATC2	Non.classical_monocytes	-0.194002	4.44078e-07	0.000439193
NFE2	Non.classical_monocytes	0.108105	0.00519154	1
NFIC	Non.classical_monocytes	-0.133465	0.000548398	0.542365
NFYA	Non.classical_monocytes	0.00747139	0.847273	1
NFYB	Non.classical_monocytes	-0.0319979	0.409344	1
NR2F1	Non.classical_monocytes	-0.177313	4.07882e-06	0.00403395
NRF1	Non.classical_monocytes	0.256636	1.71362e-11	1.69477e-08
PAX5	Non.classical_monocytes	0.0995737	0.0100763	1
POU2F2	Non.classical_monocytes	-0.109316	0.0047072	1
PPARG	Non.classical_monocytes	0.0696367	0.0722925	1
SOX9	Non.classical_monocytes	0.0640216	0.0985268	1
SP1	Non.classical_monocytes	0.155194	5.69762e-05	0.0563494
SP2	Non.classical_monocytes	-0.152695	7.51412e-05	0.0743146
SPIB	Non.classical_monocytes	-0.149791	0.000103084	0.10195
SREBF1	Non.classical_monocytes	0.0397392	0.305458	1
SRF	Non.classical_monocytes	0.182458	2.10317e-06	0.00208003
TAL1	Non.classical_monocytes	-0.0788039	0.0418948	1
TCF3	Non.classical_monocytes	0.21442	2.23864e-08	2.21401e-05
TCF7L2	Non.classical_monocytes	-0.119686	0.00195898	1
TFAP2C	Non.classical_monocytes	-0.0219887	0.570789	1
TP63	Non.classical_monocytes	-0.212703	2.91235e-08	2.88032e-05
YY1	Non.classical_monocytes	-0.119392	0.00201021	1
ZNF263	Non.classical_monocytes	-0.151735	8.34715e-05	0.0825533
ARNT	MPO._immature_neutrophils_or_progenitors	-0.053447	0.167976	1
BATF	MPO._immature_neutrophils_or_progenitors	-0.114174	0.00314866	1
CEBPA	MPO._immature_neutrophils_or_progenitors	0.325111	6.94382e-18	6.86744e-15
CEBPB	MPO._immature_neutrophils_or_progenitors	-0.0632164	0.102844	1
E2F1	MPO._immature_neutrophils_or_progenitors	0.418513	1.14773e-29	1.1351e-26
E2F4	MPO._immature_neutrophils_or_progenitors	0.484794	1.30422e-40	1.28987e-37
E2F6	MPO._immature_neutrophils_or_progenitors	-0.290782	1.83179e-14	1.81164e-11
EGR1	MPO._immature_neutrophils_or_progenitors	-0.0173314	0.655018	1
ELF1	MPO._immature_neutrophils_or_progenitors	-0.323145	1.12153e-17	1.10919e-14
ELK1	MPO._immature_neutrophils_or_progenitors	-0.0475861	0.219685	1
ESR2	MPO._immature_neutrophils_or_progenitors	-0.201251	1.59235e-07	0.000157483
FOS	MPO._immature_neutrophils_or_progenitors	-0.253047	3.3287e-11	3.29209e-08
FOSL1	MPO._immature_neutrophils_or_progenitors	0.131379	0.000670336	0.662962
HIF1A	MPO._immature_neutrophils_or_progenitors	0.269391	1.48854e-12	1.47217e-09
HNF4G	MPO._immature_neutrophils_or_progenitors	-0.06672	0.0851019	1
JUN	MPO._immature_neutrophils_or_progenitors	0.213593	2.5419e-08	2.51394e-05
KLF5	MPO._immature_neutrophils_or_progenitors	-0.00374612	0.92307	1
MAF	MPO._immature_neutrophils_or_progenitors	-0.294712	7.83041e-15	7.74427e-12
MEF2A	MPO._immature_neutrophils_or_progenitors	-0.200451	1.78648e-07	0.000176682
MEF2C	MPO._immature_neutrophils_or_progenitors	-0.148803	0.000114634	0.113373
NFATC2	MPO._immature_neutrophils_or_progenitors	-0.0739189	0.0563803	1
NFE2	MPO._immature_neutrophils_or_progenitors	-0.254848	2.38838e-11	2.36211e-08
NFIC	MPO._immature_neutrophils_or_progenitors	0.0900236	0.0200537	1
NFYA	MPO._immature_neutrophils_or_progenitors	-0.0130848	0.735882	1
NFYB	MPO._immature_neutrophils_or_progenitors	0.44494	9.60665e-34	9.50098e-31
NR2F1	MPO._immature_neutrophils_or_progenitors	-0.183007	1.95738e-06	0.00193584
NRF1	MPO._immature_neutrophils_or_progenitors	0.0702182	0.0699373	1
PAX5	MPO._immature_neutrophils_or_progenitors	-0.0172753	0.656064	1
POU2F2	MPO._immature_neutrophils_or_progenitors	-0.0510161	0.188193	1
PPARG	MPO._immature_neutrophils_or_progenitors	0.315321	7.30048e-17	7.22018e-14
SOX9	MPO._immature_neutrophils_or_progenitors	0.0474938	0.220583	1
SP1	MPO._immature_neutrophils_or_progenitors	0.405012	1.0167e-27	1.00552e-24
SP2	MPO._immature_neutrophils_or_progenitors	-0.196237	3.25032e-07	0.000321457
SPIB	MPO._immature_neutrophils_or_progenitors	-0.195243	3.73582e-07	0.000369473
SREBF1	MPO._immature_neutrophils_or_progenitors	0.138048	0.000349265	0.345423
SRF	MPO._immature_neutrophils_or_progenitors	0.0190139	0.624005	1
TAL1	MPO._immature_neutrophils_or_progenitors	-0.0854606	0.0273117	1
TCF3	MPO._immature_neutrophils_or_progenitors	-0.177695	3.88586e-06	0.00384311
TCF7L2	MPO._immature_neutrophils_or_progenitors	-0.401836	2.8349e-27	2.80371e-24
TFAP2C	MPO._immature_neutrophils_or_progenitors	-0.222047	6.77421e-09	6.69969e-06
TP63	MPO._immature_neutrophils_or_progenitors	-0.246746	1.04177e-10	1.03031e-07
YY1	MPO._immature_neutrophils_or_progenitors	-0.189903	7.79947e-07	0.000771367
ZNF263	MPO._immature_neutrophils_or_progenitors	-0.0759491	0.0499209	1
ARNT	Cycling_neutrophil_progenitors	0.617367	2.52882e-71	2.501e-68
BATF	Cycling_neutrophil_progenitors	0.519494	2.2535e-47	2.22871e-44
CEBPA	Cycling_neutrophil_progenitors	0.450259	1.31078e-34	1.29636e-31
CEBPB	Cycling_neutrophil_progenitors	0.218118	1.26092e-08	1.24705e-05
E2F1	Cycling_neutrophil_progenitors	0.20226	1.37627e-07	0.000136113
E2F4	Cycling_neutrophil_progenitors	0.138082	0.000348082	0.344253
E2F6	Cycling_neutrophil_progenitors	-0.272543	7.97374e-13	7.88603e-10
EGR1	Cycling_neutrophil_progenitors	-0.332808	1.02729e-18	1.01599e-15
ELF1	Cycling_neutrophil_progenitors	0.145651	0.000160177	0.158415
ELK1	Cycling_neutrophil_progenitors	0.0252489	0.515067	1
ESR2	Cycling_neutrophil_progenitors	0.358305	1.23089e-21	1.21735e-18
FOS	Cycling_neutrophil_progenitors	-0.179809	2.96481e-06	0.0029322
FOSL1	Cycling_neutrophil_progenitors	0.363033	3.2998e-22	3.2635e-19
HIF1A	Cycling_neutrophil_progenitors	0.274249	5.66874e-13	5.60639e-10
HNF4G	Cycling_neutrophil_progenitors	0.327851	3.53956e-18	3.50062e-15
JUN	Cycling_neutrophil_progenitors	-0.0744006	0.0547881	1
KLF5	Cycling_neutrophil_progenitors	-0.419208	9.06094e-30	8.96127e-27
MAF	Cycling_neutrophil_progenitors	-0.455729	1.62966e-35	1.61173e-32
MEF2A	Cycling_neutrophil_progenitors	0.423657	1.96887e-30	1.94721e-27
MEF2C	Cycling_neutrophil_progenitors	0.000315951	0.993502	1
NFATC2	Cycling_neutrophil_progenitors	-0.278785	2.26127e-13	2.2364e-10
NFE2	Cycling_neutrophil_progenitors	-0.0315085	0.416547	1
NFIC	Cycling_neutrophil_progenitors	-0.0768278	0.0473237	1
NFYA	Cycling_neutrophil_progenitors	-0.465745	3.24183e-37	3.20617e-34
NFYB	Cycling_neutrophil_progenitors	-0.0071106	0.854564	1
NR2F1	Cycling_neutrophil_progenitors	-0.469984	5.93684e-38	5.87153e-35
NRF1	Cycling_neutrophil_progenitors	0.134095	0.000515866	0.510191
PAX5	Cycling_neutrophil_progenitors	-0.386957	2.99022e-25	2.95732e-22
POU2F2	Cycling_neutrophil_progenitors	-0.28234	1.08751e-13	1.07554e-10
PPARG	Cycling_neutrophil_progenitors	0.191442	6.32172e-07	0.000625218
SOX9	Cycling_neutrophil_progenitors	-0.324372	8.31867e-18	8.22716e-15
SP1	Cycling_neutrophil_progenitors	0.126076	0.00110233	1
SP2	Cycling_neutrophil_progenitors	-0.015285	0.693553	1
SPIB	Cycling_neutrophil_progenitors	-0.249737	6.08481e-11	6.01788e-08
SREBF1	Cycling_neutrophil_progenitors	0.074426	0.0547051	1
SRF	Cycling_neutrophil_progenitors	-0.0546612	0.158508	1
TAL1	Cycling_neutrophil_progenitors	0.416061	2.63082e-29	2.60188e-26
TCF3	Cycling_neutrophil_progenitors	-0.253724	2.93914e-11	2.90681e-08
TCF7L2	Cycling_neutrophil_progenitors	-0.0211611	0.585375	1
TFAP2C	Cycling_neutrophil_progenitors	0.0286146	0.460652	1
TP63	Cycling_neutrophil_progenitors	-0.18018	2.82637e-06	0.00279528
YY1	Cycling_neutrophil_progenitors	-0.12411	0.00131949	1
ZNF263	Cycling_neutrophil_progenitors	-0.427384	5.38385e-31	5.32463e-28
ARNT	cDCs	-0.411668	1.14339e-28	1.13081e-25
BATF	cDCs	-0.485459	9.8383e-41	9.73008e-38
CEBPA	cDCs	-0.256613	1.72102e-11	1.70209e-08
CEBPB	cDCs	-0.40007	4.9908e-27	4.9359e-24
E2F1	cDCs	-0.0449651	0.246174	1
E2F4	cDCs	-0.0892711	0.0211203	1
E2F6	cDCs	0.351518	7.83937e-21	7.75314e-18
EGR1	cDCs	-0.047724	0.218351	1
ELF1	cDCs	-0.0668211	0.0846295	1
ELK1	cDCs	-0.299409	2.7874e-15	2.75674e-12
ESR2	cDCs	-0.319418	2.75669e-17	2.72636e-14
FOS	cDCs	0.372111	2.47586e-23	2.44863e-20
FOSL1	cDCs	-0.444213	1.25771e-33	1.24387e-30
HIF1A	cDCs	-0.329933	2.11105e-18	2.08783e-15
HNF4G	cDCs	-0.210085	4.33127e-08	4.28363e-05
JUN	cDCs	0.0869665	0.0246994	1
KLF5	cDCs	0.0606196	0.117798	1
MAF	cDCs	0.285613	5.49012e-14	5.42973e-11
MEF2A	cDCs	-0.0516677	0.182605	1
MEF2C	cDCs	0.026234	0.498804	1
NFATC2	cDCs	0.281388	1.32429e-13	1.30972e-10
NFE2	cDCs	-0.201675	1.4979e-07	0.000148143
NFIC	cDCs	0.111995	0.00377805	1
NFYA	cDCs	0.182936	1.97558e-06	0.00195385
NFYB	cDCs	0.0873055	0.0241421	1
NR2F1	cDCs	0.468533	1.06423e-37	1.05252e-34
NRF1	cDCs	-0.378024	4.38104e-24	4.33285e-21
PAX5	cDCs	0.123985	0.00133451	1
POU2F2	cDCs	0.271238	1.03369e-12	1.02232e-09
PPARG	cDCs	-0.0323165	0.404693	1
SOX9	cDCs	0.056	0.148544	1
SP1	cDCs	-0.430631	1.71742e-31	1.69853e-28
SP2	cDCs	0.402242	2.48852e-27	2.46115e-24
SPIB	cDCs	0.361705	4.78603e-22	4.73338e-19
SREBF1	cDCs	-0.0836072	0.0308501	1
SRF	cDCs	-0.241443	2.65688e-10	2.62765e-07
TAL1	cDCs	-0.0861231	0.0261346	1
TCF3	cDCs	-0.0135959	0.725972	1
TCF7L2	cDCs	0.164754	1.90047e-05	0.0187957
TFAP2C	cDCs	-0.00435476	0.91062	1
TP63	cDCs	0.221693	7.16757e-09	7.08872e-06
YY1	cDCs	0.200498	1.77464e-07	0.000175512
ZNF263	cDCs	0.327874	3.5194e-18	3.48069e-15
ARNT	pDCs	-0.0709998	0.0668712	1
BATF	pDCs	-0.257696	1.40575e-11	1.39029e-08
CEBPA	pDCs	-0.16766	1.34423e-05	0.0132944
CEBPB	pDCs	-0.217006	1.5001e-08	1.4836e-05
E2F1	pDCs	-0.0469563	0.225856	1
E2F4	pDCs	-0.0956294	0.0134815	1
E2F6	pDCs	0.259199	1.05989e-11	1.04823e-08
EGR1	pDCs	-0.276918	3.30779e-13	3.27141e-10
ELF1	pDCs	0.0491566	0.204826	1
ELK1	pDCs	-0.182778	2.01693e-06	0.00199474
ESR2	pDCs	-0.178654	3.43845e-06	0.00340062
FOS	pDCs	0.227412	2.84672e-09	2.81541e-06
FOSL1	pDCs	-0.295018	7.32489e-15	7.24432e-12
HIF1A	pDCs	-0.302035	1.55171e-15	1.53464e-12
HNF4G	pDCs	-0.102968	0.00778248	1
JUN	pDCs	0.0742354	0.0553299	1
KLF5	pDCs	-0.0734649	0.0579159	1
MAF	pDCs	0.166004	1.63869e-05	0.0162066
MEF2A	pDCs	0.0906775	0.0191652	1
MEF2C	pDCs	0.0518401	0.181148	1
NFATC2	pDCs	0.153135	7.15899e-05	0.0708024
NFE2	pDCs	-0.216522	1.61726e-08	1.59947e-05
NFIC	pDCs	-0.0208892	0.590205	1
NFYA	pDCs	-0.0686877	0.0762752	1
NFYB	pDCs	-0.0903044	0.0196679	1
NR2F1	pDCs	0.260391	8.46224e-12	8.36916e-09
NRF1	pDCs	-0.366069	1.40061e-22	1.38521e-19
PAX5	pDCs	0.0245481	0.526802	1
POU2F2	pDCs	0.113099	0.00344615	1
PPARG	pDCs	0.00578786	0.881396	1
SOX9	pDCs	-0.0490334	0.205965	1
SP1	pDCs	-0.408293	3.48449e-28	3.44616e-25
SP2	pDCs	0.38449	6.32884e-25	6.25922e-22
SPIB	pDCs	0.300183	2.34682e-15	2.32101e-12
SREBF1	pDCs	0.0743413	0.054982	1
SRF	pDCs	-0.153739	6.69739e-05	0.0662372
TAL1	pDCs	0.0683455	0.0777545	1
TCF3	pDCs	-0.136305	0.000415325	0.410757
TCF7L2	pDCs	0.237738	5.04346e-10	4.98798e-07
TFAP2C	pDCs	0.0360505	0.352574	1
TP63	pDCs	0.191569	6.2127e-07	0.000614436
YY1	pDCs	0.258881	1.12543e-11	1.11305e-08
ZNF263	pDCs	0.130224	0.000748257	0.740026
