# Supplementary material for: eQTLs identify regulatory networks and drivers of variation in the individual response to sepsis
Source: Cell Genom. 2024 Jun 18;4(7):100587. doi: 10.1016/j.xgen.2024.100587 (PMC11293594; doi:10.1016/j.xgen.2024.100587)
Supplement: Table S16. Co-expression module membership, related to Figure 4 — Module assignments for each gene [file mmc15.xlsx]

## Sheet: Sheet1
Table S16: Co-expression module membership, related to Figure 4.
Gene	Module	Symbol
ENSG00000001167	Module_1	NFYA
ENSG00000002330	Module_1	BAD
ENSG00000002822	Module_1	MAD1L1
ENSG00000005175	Module_1	RPAP3
ENSG00000005194	Module_1	CIAPIN1
ENSG00000005893	Module_1	LAMP2
ENSG00000006534	Module_1	ALDH3B1
ENSG00000006638	Module_1	TBXA2R
ENSG00000006652	Module_1	IFRD1
ENSG00000007129	Module_1	CEACAM21
ENSG00000008018	Module_1	PSMB1
ENSG00000008086	Module_1	CDKL5
ENSG00000008130	Module_1	NADK
ENSG00000008256	Module_1	CYTH3
ENSG00000008405	Module_1	CRY1
ENSG00000008735	Module_1	MAPK8IP2
ENSG00000009694	Module_1	TENM1
ENSG00000009780	Module_1	FAM76A
ENSG00000009844	Module_1	VTA1
ENSG00000010072	Module_1	SPRTN
ENSG00000010219	Module_1	DYRK4
ENSG00000010256	Module_1	UQCRC1
ENSG00000010671	Module_1	BTK
ENSG00000012232	Module_1	EXTL3
ENSG00000013297	Module_1	CLDN11
ENSG00000013563	Module_1	DNASE1L1
ENSG00000014914	Module_1	MTMR11
ENSG00000015153	Module_1	YAF2
ENSG00000022267	Module_1	FHL1
ENSG00000022840	Module_1	RNF10
ENSG00000023287	Module_1	RB1CC1
ENSG00000023572	Module_1	GLRX2
ENSG00000029639	Module_1	TFB1M
ENSG00000035928	Module_1	RFC1
ENSG00000036054	Module_1	TBC1D23
ENSG00000039560	Module_1	RAI14
ENSG00000040341	Module_1	STAU2
ENSG00000042493	Module_1	CAPG
ENSG00000043093	Module_1	DCUN1D1
ENSG00000046647	Module_1	GEMIN8
ENSG00000047617	Module_1	ANO2
ENSG00000047644	Module_1	WWC3
ENSG00000048405	Module_1	ZNF800
ENSG00000049246	Module_1	PER3
ENSG00000051382	Module_1	PIK3CB
ENSG00000054118	Module_1	THRAP3
ENSG00000055070	Module_1	SZRD1
ENSG00000055208	Module_1	TAB2
ENSG00000055211	Module_1	GINM1
ENSG00000057608	Module_1	GDI2
ENSG00000057663	Module_1	ATG5
ENSG00000059728	Module_1	MXD1
ENSG00000059769	Module_1	DNAJC25
ENSG00000060069	Module_1	CTDP1
ENSG00000060709	Module_1	RIMBP2
ENSG00000062650	Module_1	WAPL
ENSG00000062725	Module_1	APPBP2
ENSG00000063180	Module_1	CA11
ENSG00000063587	Module_1	ZNF275
ENSG00000064933	Module_1	PMS1
ENSG00000065243	Module_1	PKN2
ENSG00000065548	Module_1	ZC3H15
ENSG00000065600	Module_1	PACC1
ENSG00000065802	Module_1	ASB1
ENSG00000065882	Module_1	TBC1D1
ENSG00000066455	Module_1	GOLGA5
ENSG00000066697	Module_1	MSANTD3
ENSG00000067057	Module_1	PFKP
ENSG00000067082	Module_1	KLF6
ENSG00000067334	Module_1	DNTTIP2
ENSG00000068024	Module_1	HDAC4
ENSG00000068028	Module_1	RASSF1
ENSG00000069535	Module_1	MAOB
ENSG00000069696	Module_1	DRD4
ENSG00000069966	Module_1	GNB5
ENSG00000070214	Module_1	SLC44A1
ENSG00000070444	Module_1	MNT
ENSG00000070495	Module_1	JMJD6
ENSG00000070540	Module_1	WIPI1
ENSG00000071054	Module_1	MAP4K4
ENSG00000071994	Module_1	PDCD2
ENSG00000072042	Module_1	RDH11
ENSG00000072135	Module_1	PTPN18
ENSG00000072803	Module_1	FBXW11
ENSG00000072840	Module_1	EVC
ENSG00000073331	Module_1	ALPK1
ENSG00000073734	Module_1	ABCB11
ENSG00000075420	Module_1	FNDC3B
ENSG00000075426	Module_1	FOSL2
ENSG00000075711	Module_1	DLG1
ENSG00000075790	Module_1	BCAP29
ENSG00000076108	Module_1	BAZ2A
ENSG00000076321	Module_1	KLHL20
ENSG00000076826	Module_1	CAMSAP3
ENSG00000077147	Module_1	TM9SF3
ENSG00000077238	Module_1	IL4R
ENSG00000077721	Module_1	UBE2A
ENSG00000078140	Module_1	UBE2K
ENSG00000078142	Module_1	PIK3C3
ENSG00000078177	Module_1	N4BP2
ENSG00000078246	Module_1	TULP3
ENSG00000078304	Module_1	PPP2R5C
ENSG00000078403	Module_1	MLLT10
ENSG00000079387	Module_1	SENP1
ENSG00000080371	Module_1	RAB21
ENSG00000080824	Module_1	HSP90AA1
ENSG00000081019	Module_1	RSBN1
ENSG00000081087	Module_1	OSTM1
ENSG00000081320	Module_1	STK17B
ENSG00000082074	Module_1	FYB1
ENSG00000082153	Module_1	BZW1
ENSG00000082269	Module_1	FAM135A
ENSG00000083168	Module_1	KAT6A
ENSG00000083223	Module_1	TUT7
ENSG00000083535	Module_1	PIBF1
ENSG00000083750	Module_1	RRAGB
ENSG00000083799	Module_1	CYLD
ENSG00000083828	Module_1	ZNF586
ENSG00000084090	Module_1	STARD7
ENSG00000084623	Module_1	EIF3I
ENSG00000085382	Module_1	HACE1
ENSG00000085741	Module_1	WNT11
ENSG00000086288	Module_1	NME8
ENSG00000086300	Module_1	SNX10
ENSG00000086589	Module_1	RBM22
ENSG00000086712	Module_1	TXLNG
ENSG00000087076	Module_1	HSD17B14
ENSG00000087338	Module_1	GMCL1
ENSG00000088205	Module_1	DDX18
ENSG00000088727	Module_1	KIF9
ENSG00000088836	Module_1	SLC4A11
ENSG00000089022	Module_1	MAPKAPK5
ENSG00000089063	Module_1	TMEM230
ENSG00000090054	Module_1	SPTLC1
ENSG00000091164	Module_1	TXNL1
ENSG00000092201	Module_1	SUPT16H
ENSG00000092439	Module_1	TRPM7
ENSG00000092931	Module_1	MFSD11
ENSG00000092969	Module_1	TGFB2
ENSG00000095321	Module_1	CRAT
ENSG00000095587	Module_1	TLL2
ENSG00000095787	Module_1	WAC
ENSG00000096654	Module_1	ZNF184
ENSG00000099219	Module_1	ERMP1
ENSG00000099365	Module_1	STX1B
ENSG00000099377	Module_1	HSD3B7
ENSG00000099968	Module_1	BCL2L13
ENSG00000100060	Module_1	MFNG
ENSG00000100116	Module_1	GCAT
ENSG00000100211	Module_1	CBY1
ENSG00000100221	Module_1	JOSD1
ENSG00000100348	Module_1	TXN2
ENSG00000100353	Module_1	EIF3D
ENSG00000100426	Module_1	ZBED4
ENSG00000100532	Module_1	CGRRF1
ENSG00000100564	Module_1	PIGH
ENSG00000100614	Module_1	PPM1A
ENSG00000100647	Module_1	SUSD6
ENSG00000100664	Module_1	EIF5
ENSG00000100697	Module_1	DICER1
ENSG00000100764	Module_1	PSMC1
ENSG00000100767	Module_1	PAPLN
ENSG00000100802	Module_1	C14orf93
ENSG00000100811	Module_1	YY1
ENSG00000100902	Module_1	PSMA6
ENSG00000100916	Module_1	BRMS1L
ENSG00000100991	Module_1	TRPC4AP
ENSG00000101082	Module_1	SLA2
ENSG00000101084	Module_1	RAB5IF
ENSG00000101146	Module_1	RAE1
ENSG00000101166	Module_1	PRELID3B
ENSG00000101213	Module_1	PTK6
ENSG00000101335	Module_1	MYL9
ENSG00000101363	Module_1	MANBAL
ENSG00000101405	Module_1	OXT
ENSG00000101558	Module_1	VAPA
ENSG00000101574	Module_1	METTL4
ENSG00000101596	Module_1	SMCHD1
ENSG00000101752	Module_1	MIB1
ENSG00000101972	Module_1	STAG2
ENSG00000102053	Module_1	ZC3H12B
ENSG00000102189	Module_1	EEA1
ENSG00000102738	Module_1	MRPS31
ENSG00000102786	Module_1	INTS6
ENSG00000102882	Module_1	MAPK3
ENSG00000102893	Module_1	PHKB
ENSG00000102981	Module_1	PARD6A
ENSG00000103061	Module_1	SLC7A6OS
ENSG00000103202	Module_1	NME4
ENSG00000103266	Module_1	STUB1
ENSG00000103404	Module_1	USP31
ENSG00000103429	Module_1	BFAR
ENSG00000103769	Module_1	RAB11A
ENSG00000104047	Module_1	DTWD1
ENSG00000104375	Module_1	STK3
ENSG00000104626	Module_1	ERI1
ENSG00000104687	Module_1	GSR
ENSG00000104691	Module_1	UBXN8
ENSG00000104714	Module_1	ERICH1
ENSG00000104783	Module_1	KCNN4
ENSG00000104969	Module_1	SGTA
ENSG00000105053	Module_1	VRK3
ENSG00000105219	Module_1	CNTD2
ENSG00000105290	Module_1	APLP1
ENSG00000105497	Module_1	ZNF175
ENSG00000105559	Module_1	PLEKHA4
ENSG00000105576	Module_1	TNPO2
ENSG00000105609	Module_1	LILRB5
ENSG00000105671	Module_1	DDX49
ENSG00000105672	Module_1	ETV2
ENSG00000105677	Module_1	TMEM147
ENSG00000105700	Module_1	KXD1
ENSG00000105821	Module_1	DNAJC2
ENSG00000105875	Module_1	WDR91
ENSG00000105926	Module_1	MPP6
ENSG00000105939	Module_1	ZC3HAV1
ENSG00000105948	Module_1	TTC26
ENSG00000105963	Module_1	ADAP1
ENSG00000106003	Module_1	LFNG
ENSG00000106034	Module_1	CPED1
ENSG00000106052	Module_1	TAX1BP1
ENSG00000106144	Module_1	CASP2
ENSG00000106299	Module_1	WASL
ENSG00000106524	Module_1	ANKMY2
ENSG00000106603	Module_1	COA1
ENSG00000106610	Module_1	STAG3L4
ENSG00000106635	Module_1	BCL7B
ENSG00000106772	Module_1	PRUNE2
ENSG00000106780	Module_1	MEGF9
ENSG00000106799	Module_1	TGFBR1
ENSG00000106976	Module_1	DNM1
ENSG00000107036	Module_1	RIC1
ENSG00000107201	Module_1	DDX58
ENSG00000107263	Module_1	RAPGEF1
ENSG00000107338	Module_1	SHB
ENSG00000107362	Module_1	ABHD17B
ENSG00000107372	Module_1	ZFAND5
ENSG00000107625	Module_1	DDX50
ENSG00000107771	Module_1	CCSER2
ENSG00000107863	Module_1	ARHGAP21
ENSG00000108010	Module_1	GLRX3
ENSG00000108061	Module_1	SHOC2
ENSG00000108100	Module_1	CCNY
ENSG00000108187	Module_1	PBLD
ENSG00000108395	Module_1	TRIM37
ENSG00000108556	Module_1	CHRNE
ENSG00000108784	Module_1	NAGLU
ENSG00000108932	Module_1	SLC16A6
ENSG00000108961	Module_1	RANGRF
ENSG00000109083	Module_1	IFT20
ENSG00000109171	Module_1	SLAIN2
ENSG00000109332	Module_1	UBE2D3
ENSG00000109519	Module_1	GRPEL1
ENSG00000109670	Module_1	FBXW7
ENSG00000109787	Module_1	KLF3
ENSG00000110075	Module_1	PPP6R3
ENSG00000110321	Module_1	EIF4G2
ENSG00000110536	Module_1	PTPMT1
ENSG00000110696	Module_1	C11orf58
ENSG00000110799	Module_1	VWF
ENSG00000110851	Module_1	PRDM4
ENSG00000110852	Module_1	CLEC2B
ENSG00000111052	Module_1	LIN7A
ENSG00000111057	Module_1	KRT18
ENSG00000111058	Module_1	ACSS3
ENSG00000111144	Module_1	LTA4H
ENSG00000111181	Module_1	SLC6A12
ENSG00000111254	Module_1	AKAP3
ENSG00000111319	Module_1	SCNN1A
ENSG00000111328	Module_1	CDK2AP1
ENSG00000111358	Module_1	GTF2H3
ENSG00000111490	Module_1	TBC1D30
ENSG00000111596	Module_1	CNOT2
ENSG00000111615	Module_1	KRR1
ENSG00000111707	Module_1	SUDS3
ENSG00000111727	Module_1	HCFC2
ENSG00000111775	Module_1	COX6A1
ENSG00000111785	Module_1	RIC8B
ENSG00000111897	Module_1	SERINC1
ENSG00000112031	Module_1	MTRF1L
ENSG00000112062	Module_1	MAPK14
ENSG00000112208	Module_1	BAG2
ENSG00000112282	Module_1	MED23
ENSG00000112297	Module_1	CRYBG1
ENSG00000112305	Module_1	SMAP1
ENSG00000112365	Module_1	ZBTB24
ENSG00000112406	Module_1	HECA
ENSG00000112419	Module_1	PHACTR2
ENSG00000112851	Module_1	ERBIN
ENSG00000113070	Module_1	HBEGF
ENSG00000113108	Module_1	APBB3
ENSG00000113161	Module_1	HMGCR
ENSG00000113312	Module_1	TTC1
ENSG00000113558	Module_1	SKP1
ENSG00000113575	Module_1	PPP2CA
ENSG00000113643	Module_1	RARS1
ENSG00000113719	Module_1	ERGIC1
ENSG00000113742	Module_1	CPEB4
ENSG00000113790	Module_1	EHHADH
ENSG00000113811	Module_1	SELENOK
ENSG00000113812	Module_1	ACTR8
ENSG00000114023	Module_1	FAM162A
ENSG00000114054	Module_1	PCCB
ENSG00000114331	Module_1	ACAP2
ENSG00000114395	Module_1	CYB561D2
ENSG00000114738	Module_1	MAPKAPK3
ENSG00000114999	Module_1	TTL
ENSG00000115020	Module_1	PIKFYVE
ENSG00000115073	Module_1	ACTR1B
ENSG00000115274	Module_1	INO80B
ENSG00000115310	Module_1	RTN4
ENSG00000115318	Module_1	LOXL3
ENSG00000115325	Module_1	DOK1
ENSG00000115419	Module_1	GLS
ENSG00000115507	Module_1	OTX1
ENSG00000115514	Module_1	TXNDC9
ENSG00000115520	Module_1	COQ10B
ENSG00000115540	Module_1	MOB4
ENSG00000115598	Module_1	IL1RL2
ENSG00000115661	Module_1	STK16
ENSG00000115840	Module_1	SLC25A12
ENSG00000115866	Module_1	DARS1
ENSG00000115935	Module_1	WIPF1
ENSG00000115947	Module_1	ORC4
ENSG00000116030	Module_1	SUMO1
ENSG00000116044	Module_1	NFE2L2
ENSG00000116096	Module_1	SPR
ENSG00000116209	Module_1	TMEM59
ENSG00000116497	Module_1	S100PBP
ENSG00000116574	Module_1	RHOU
ENSG00000116678	Module_1	LEPR
ENSG00000116750	Module_1	UCHL5
ENSG00000116786	Module_1	PLEKHM2
ENSG00000116815	Module_1	CD58
ENSG00000116918	Module_1	TSNAX
ENSG00000117118	Module_1	SDHB
ENSG00000117305	Module_1	HMGCL
ENSG00000117410	Module_1	ATP6V0B
ENSG00000117505	Module_1	DR1
ENSG00000117525	Module_1	F3
ENSG00000117592	Module_1	PRDX6
ENSG00000117758	Module_1	STX12
ENSG00000117862	Module_1	TXNDC12
ENSG00000118096	Module_1	IFT46
ENSG00000118137	Module_1	APOA1
ENSG00000118369	Module_1	USP35
ENSG00000118482	Module_1	PHF3
ENSG00000118689	Module_1	FOXO3
ENSG00000118939	Module_1	UCHL3
ENSG00000118960	Module_1	HS1BP3
ENSG00000119004	Module_1	CYP20A1
ENSG00000119185	Module_1	ITGB1BP1
ENSG00000119314	Module_1	PTBP3
ENSG00000119318	Module_1	RAD23B
ENSG00000119335	Module_1	SET
ENSG00000119383	Module_1	PTPA
ENSG00000119396	Module_1	RAB14
ENSG00000119402	Module_1	FBXW2
ENSG00000119487	Module_1	MAPKAP1
ENSG00000119537	Module_1	KDSR
ENSG00000119669	Module_1	IRF2BPL
ENSG00000119801	Module_1	YPEL5
ENSG00000119844	Module_1	AFTPH
ENSG00000119906	Module_1	SLF2
ENSG00000119953	Module_1	SMNDC1
ENSG00000120280	Module_1	CXorf21
ENSG00000120318	Module_1	ARAP3
ENSG00000120616	Module_1	EPC1
ENSG00000120690	Module_1	ELF1
ENSG00000120784	Module_1	ZFP30
ENSG00000120899	Module_1	PTK2B
ENSG00000120925	Module_1	RNF170
ENSG00000120942	Module_1	UBIAD1
ENSG00000121022	Module_1	COPS5
ENSG00000121058	Module_1	COIL
ENSG00000121274	Module_1	TENT4B
ENSG00000121350	Module_1	PYROXD1
ENSG00000121390	Module_1	PSPC1
ENSG00000121653	Module_1	MAPK8IP1
ENSG00000121680	Module_1	PEX16
ENSG00000121864	Module_1	ZNF639
ENSG00000121892	Module_1	PDS5A
ENSG00000122042	Module_1	UBL3
ENSG00000122068	Module_1	FYTTD1
ENSG00000122386	Module_1	ZNF205
ENSG00000122545	Module_1	SEPTIN7
ENSG00000122557	Module_1	HERPUD2
ENSG00000122679	Module_1	RAMP3
ENSG00000122741	Module_1	DCAF10
ENSG00000122779	Module_1	TRIM24
ENSG00000122786	Module_1	CALD1
ENSG00000122824	Module_1	NUDT10
ENSG00000123091	Module_1	RNF11
ENSG00000123136	Module_1	DDX39A
ENSG00000123297	Module_1	TSFM
ENSG00000123360	Module_1	PDE1B
ENSG00000123444	Module_1	KBTBD4
ENSG00000123500	Module_1	COL10A1
ENSG00000123575	Module_1	FAM199X
ENSG00000123636	Module_1	BAZ2B
ENSG00000123643	Module_1	SLC36A1
ENSG00000123728	Module_1	RAP2C
ENSG00000123810	Module_1	B9D2
ENSG00000123965	Module_1	PMS2P5
ENSG00000124116	Module_1	WFDC3
ENSG00000124151	Module_1	NCOA3
ENSG00000124201	Module_1	ZNFX1
ENSG00000124217	Module_1	MOCS3
ENSG00000124226	Module_1	RNF114
ENSG00000124275	Module_1	MTRR
ENSG00000124279	Module_1	FASTKD3
ENSG00000124302	Module_1	CHST8
ENSG00000124357	Module_1	NAGK
ENSG00000124370	Module_1	MCEE
ENSG00000124380	Module_1	SNRNP27
ENSG00000124466	Module_1	LYPD3
ENSG00000124602	Module_1	UNC5CL
ENSG00000124702	Module_1	KLHDC3
ENSG00000124787	Module_1	RPP40
ENSG00000124882	Module_1	EREG
ENSG00000125375	Module_1	DMAC2L
ENSG00000125510	Module_1	OPRL1
ENSG00000125534	Module_1	PPDPF
ENSG00000125538	Module_1	IL1B
ENSG00000125611	Module_1	CHCHD5
ENSG00000125618	Module_1	PAX8
ENSG00000125652	Module_1	ALKBH7
ENSG00000125731	Module_1	SH2D3A
ENSG00000125735	Module_1	TNFSF14
ENSG00000125746	Module_1	EML2
ENSG00000125898	Module_1	FAM110A
ENSG00000125944	Module_1	HNRNPR
ENSG00000125977	Module_1	EIF2S2
ENSG00000125991	Module_1	ERGIC3
ENSG00000126106	Module_1	TMEM53
ENSG00000126261	Module_1	UBA2
ENSG00000126460	Module_1	PRRG2
ENSG00000126524	Module_1	SBDS
ENSG00000126561	Module_1	STAT5A
ENSG00000126698	Module_1	DNAJC8
ENSG00000126767	Module_1	ELK1
ENSG00000126777	Module_1	KTN1
ENSG00000126803	Module_1	HSPA2
ENSG00000126856	Module_1	PRDM7
ENSG00000126858	Module_1	RHOT1
ENSG00000126861	Module_1	OMG
ENSG00000126945	Module_1	HNRNPH2
ENSG00000127366	Module_1	TAS2R5
ENSG00000127412	Module_1	TRPV5
ENSG00000127483	Module_1	HP1BP3
ENSG00000127526	Module_1	SLC35E1
ENSG00000127527	Module_1	EPS15L1
ENSG00000127774	Module_1	EMC6
ENSG00000127824	Module_1	TUBA4A
ENSG00000127989	Module_1	MTERF1
ENSG00000128000	Module_1	ZNF780B
ENSG00000128039	Module_1	SRD5A3
ENSG00000128185	Module_1	DGCR6L
ENSG00000128266	Module_1	GNAZ
ENSG00000128272	Module_1	ATF4
ENSG00000128309	Module_1	MPST
ENSG00000128607	Module_1	KLHDC10
ENSG00000128609	Module_1	NDUFA5
ENSG00000128692	Module_1	EIF2S2P4
ENSG00000128694	Module_1	OSGEPL1
ENSG00000128708	Module_1	HAT1
ENSG00000128791	Module_1	TWSG1
ENSG00000128872	Module_1	TMOD2
ENSG00000128989	Module_1	ARPP19
ENSG00000129055	Module_1	ANAPC13
ENSG00000129084	Module_1	PSMA1
ENSG00000129158	Module_1	SERGEF
ENSG00000129255	Module_1	MPDU1
ENSG00000129292	Module_1	PHF20L1
ENSG00000129354	Module_1	AP1M2
ENSG00000129460	Module_1	NGDN
ENSG00000129465	Module_1	RIPK3
ENSG00000129493	Module_1	HEATR5A
ENSG00000129518	Module_1	EAPP
ENSG00000129535	Module_1	NRL
ENSG00000129596	Module_1	CDO1
ENSG00000129675	Module_1	ARHGEF6
ENSG00000130052	Module_1	STARD8
ENSG00000130176	Module_1	CNN1
ENSG00000130449	Module_1	ZSWIM6
ENSG00000130475	Module_1	FCHO1
ENSG00000130717	Module_1	UCK1
ENSG00000130724	Module_1	CHMP2A
ENSG00000130751	Module_1	NPAS1
ENSG00000130772	Module_1	MED18
ENSG00000130779	Module_1	CLIP1
ENSG00000130958	Module_1	SLC35D2
ENSG00000130997	Module_1	POLN
ENSG00000131042	Module_1	LILRB2
ENSG00000131067	Module_1	GGT7
ENSG00000131089	Module_1	ARHGEF9
ENSG00000131100	Module_1	ATP6V1E1
ENSG00000131196	Module_1	NFATC1
ENSG00000131373	Module_1	HACL1
ENSG00000131446	Module_1	MGAT1
ENSG00000131467	Module_1	PSME3
ENSG00000131508	Module_1	UBE2D2
ENSG00000132000	Module_1	PODNL1
ENSG00000132002	Module_1	DNAJB1
ENSG00000132359	Module_1	AC002316.1
ENSG00000132388	Module_1	UBE2G1
ENSG00000132463	Module_1	GRSF1
ENSG00000132475	Module_1	H3-3B
ENSG00000132510	Module_1	KDM6B
ENSG00000132612	Module_1	VPS4A
ENSG00000132661	Module_1	NXT1
ENSG00000132801	Module_1	ZSWIM3
ENSG00000132823	Module_1	OSER1
ENSG00000132825	Module_1	PPP1R3D
ENSG00000132950	Module_1	ZMYM5
ENSG00000132967	Module_1	HMGB1P5
ENSG00000132972	Module_1	RNF17
ENSG00000133256	Module_1	PDE6B
ENSG00000133275	Module_1	CSNK1G2
ENSG00000133398	Module_1	MED10
ENSG00000133687	Module_1	TMTC1
ENSG00000133773	Module_1	CCDC59
ENSG00000133943	Module_1	DGLUCY
ENSG00000133997	Module_1	MED6
ENSG00000134001	Module_1	EIF2S1
ENSG00000134030	Module_1	CTIF
ENSG00000134077	Module_1	THUMPD3
ENSG00000134109	Module_1	EDEM1
ENSG00000134152	Module_1	KATNBL1
ENSG00000134262	Module_1	AP4B1
ENSG00000134265	Module_1	NAPG
ENSG00000134283	Module_1	PPHLN1
ENSG00000134363	Module_1	FST
ENSG00000134371	Module_1	CDC73
ENSG00000134453	Module_1	RBM17
ENSG00000134461	Module_1	ANKRD16
ENSG00000134548	Module_1	SPX
ENSG00000134602	Module_1	STK26
ENSG00000134717	Module_1	BTF3L4
ENSG00000134758	Module_1	RNF138
ENSG00000134759	Module_1	ELP2
ENSG00000134864	Module_1	GGACT
ENSG00000134909	Module_1	ARHGAP32
ENSG00000134970	Module_1	TMED7
ENSG00000135002	Module_1	RFK
ENSG00000135070	Module_1	ISCA1
ENSG00000135090	Module_1	TAOK3
ENSG00000135220	Module_1	UGT2A3
ENSG00000135334	Module_1	AKIRIN2
ENSG00000135482	Module_1	ZC3H10
ENSG00000135537	Module_1	AFG1L
ENSG00000135709	Module_1	KIAA0513
ENSG00000135775	Module_1	COG2
ENSG00000135821	Module_1	GLUL
ENSG00000135903	Module_1	PAX3
ENSG00000135905	Module_1	DOCK10
ENSG00000135930	Module_1	EIF4E2
ENSG00000135945	Module_1	REV1
ENSG00000136021	Module_1	SCYL2
ENSG00000136045	Module_1	PWP1
ENSG00000136051	Module_1	WASHC4
ENSG00000136144	Module_1	RCBTB1
ENSG00000136152	Module_1	COG3
ENSG00000136243	Module_1	NUP42
ENSG00000136305	Module_1	CIDEB
ENSG00000136522	Module_1	MRPL47
ENSG00000136536	Module_1	MARCHF7
ENSG00000136603	Module_1	SKIL
ENSG00000136643	Module_1	RPS6KC1
ENSG00000136807	Module_1	CDK9
ENSG00000136869	Module_1	TLR4
ENSG00000136933	Module_1	RABEPK
ENSG00000136935	Module_1	GOLGA1
ENSG00000137074	Module_1	APTX
ENSG00000137075	Module_1	RNF38
ENSG00000137161	Module_1	CNPY3
ENSG00000137185	Module_1	ZSCAN9
ENSG00000137492	Module_1	THAP12
ENSG00000137507	Module_1	LRRC32
ENSG00000137575	Module_1	SDCBP
ENSG00000137692	Module_1	DCUN1D5
ENSG00000137713	Module_1	PPP2R1B
ENSG00000137747	Module_1	TMPRSS13
ENSG00000137776	Module_1	SLTM
ENSG00000137819	Module_1	PAQR5
ENSG00000137845	Module_1	ADAM10
ENSG00000138085	Module_1	ATRAID
ENSG00000138131	Module_1	LOXL4
ENSG00000138172	Module_1	CALHM2
ENSG00000138231	Module_1	DBR1
ENSG00000138443	Module_1	ABI2
ENSG00000138604	Module_1	GLCE
ENSG00000138641	Module_1	HERC3
ENSG00000138660	Module_1	AP1AR
ENSG00000138750	Module_1	NUP54
ENSG00000138756	Module_1	BMP2K
ENSG00000138757	Module_1	G3BP2
ENSG00000138777	Module_1	PPA2
ENSG00000139154	Module_1	AEBP2
ENSG00000139233	Module_1	LLPH
ENSG00000139278	Module_1	GLIPR1
ENSG00000139505	Module_1	MTMR6
ENSG00000139546	Module_1	TARBP2
ENSG00000139572	Module_1	GPR84
ENSG00000139644	Module_1	TMBIM6
ENSG00000139687	Module_1	RB1
ENSG00000139722	Module_1	VPS37B
ENSG00000139726	Module_1	DENR
ENSG00000139826	Module_1	ABHD13
ENSG00000139921	Module_1	TMX1
ENSG00000139946	Module_1	PELI2
ENSG00000139970	Module_1	RTN1
ENSG00000140280	Module_1	LYSMD2
ENSG00000140323	Module_1	DISP2
ENSG00000140471	Module_1	LINS1
ENSG00000140474	Module_1	AC091230.1
ENSG00000140548	Module_1	ZNF710
ENSG00000140650	Module_1	PMM2
ENSG00000140678	Module_1	ITGAX
ENSG00000140691	Module_1	ARMC5
ENSG00000140694	Module_1	PARN
ENSG00000140876	Module_1	NUDT7
ENSG00000141030	Module_1	COPS3
ENSG00000141096	Module_1	DPEP3
ENSG00000141098	Module_1	GFOD2
ENSG00000141232	Module_1	TOB1
ENSG00000141337	Module_1	ARSG
ENSG00000141378	Module_1	PTRH2
ENSG00000141425	Module_1	RPRD1A
ENSG00000141627	Module_1	DYM
ENSG00000141854	Module_1	MISP3
ENSG00000141933	Module_1	TPGS1
ENSG00000142166	Module_1	IFNAR1
ENSG00000142528	Module_1	ZNF473
ENSG00000142864	Module_1	SERBP1
ENSG00000143033	Module_1	MTF2
ENSG00000143155	Module_1	TIPRL
ENSG00000143198	Module_1	MGST3
ENSG00000143207	Module_1	COP1
ENSG00000143248	Module_1	RGS5
ENSG00000143318	Module_1	CASQ1
ENSG00000143319	Module_1	ISG20L2
ENSG00000143374	Module_1	TARS2
ENSG00000143418	Module_1	CERS2
ENSG00000143450	Module_1	OAZ3
ENSG00000143674	Module_1	MAP3K21
ENSG00000143740	Module_1	SNAP47
ENSG00000143751	Module_1	SDE2
ENSG00000143971	Module_1	ETAA1
ENSG00000144034	Module_1	TPRKB
ENSG00000144306	Module_1	SCRN3
ENSG00000144357	Module_1	UBR3
ENSG00000144550	Module_1	CPNE9
ENSG00000144635	Module_1	DYNC1LI1
ENSG00000144655	Module_1	CSRNP1
ENSG00000144659	Module_1	SLC25A38
ENSG00000144747	Module_1	TMF1
ENSG00000144815	Module_1	NXPE3
ENSG00000144909	Module_1	OSBPL11
ENSG00000145040	Module_1	UCN2
ENSG00000145088	Module_1	EAF2
ENSG00000145241	Module_1	CENPC
ENSG00000145569	Module_1	OTULINL
ENSG00000145632	Module_1	PLK2
ENSG00000145675	Module_1	PIK3R1
ENSG00000145907	Module_1	G3BP1
ENSG00000145945	Module_1	FAM50B
ENSG00000146094	Module_1	DOK3
ENSG00000146281	Module_1	PM20D2
ENSG00000146282	Module_1	RARS2
ENSG00000146729	Module_1	NIPSNAP2
ENSG00000146842	Module_1	TMEM209
ENSG00000146856	Module_1	AGBL3
ENSG00000146872	Module_1	TLK2
ENSG00000147123	Module_1	NDUFB11
ENSG00000147166	Module_1	ITGB1BP2
ENSG00000147316	Module_1	MCPH1
ENSG00000147324	Module_1	MFHAS1
ENSG00000147419	Module_1	CCDC25
ENSG00000147601	Module_1	TERF1
ENSG00000147684	Module_1	NDUFB9
ENSG00000147697	Module_1	GSDMC
ENSG00000147853	Module_1	AK3
ENSG00000148090	Module_1	AUH
ENSG00000148288	Module_1	GBGT1
ENSG00000148290	Module_1	SURF1
ENSG00000148291	Module_1	SURF2
ENSG00000148308	Module_1	GTF3C5
ENSG00000148634	Module_1	HERC4
ENSG00000148660	Module_1	CAMK2G
ENSG00000148672	Module_1	GLUD1
ENSG00000148680	Module_1	HTR7
ENSG00000148730	Module_1	EIF4EBP2
ENSG00000149269	Module_1	PAK1
ENSG00000149357	Module_1	LAMTOR1
ENSG00000149564	Module_1	ESAM
ENSG00000149634	Module_1	SPATA25
ENSG00000149646	Module_1	CNBD2
ENSG00000149823	Module_1	VPS51
ENSG00000149932	Module_1	TMEM219
ENSG00000150667	Module_1	FSIP1
ENSG00000150756	Module_1	ATPSCKMT
ENSG00000150787	Module_1	PTS
ENSG00000150991	Module_1	UBC
ENSG00000151092	Module_1	NGLY1
ENSG00000151229	Module_1	SLC2A13
ENSG00000151327	Module_1	FAM177A1
ENSG00000151414	Module_1	NEK7
ENSG00000151532	Module_1	VTI1A
ENSG00000151718	Module_1	WWC2
ENSG00000152213	Module_1	ARL11
ENSG00000152932	Module_1	RAB3C
ENSG00000153029	Module_1	MR1
ENSG00000153130	Module_1	SCOC
ENSG00000153162	Module_1	BMP6
ENSG00000153237	Module_1	CCDC148
ENSG00000153487	Module_1	ING1
ENSG00000153774	Module_1	CFDP1
ENSG00000153879	Module_1	CEBPG
ENSG00000153989	Module_1	NUS1
ENSG00000154001	Module_1	PPP2R5E
ENSG00000154237	Module_1	LRRK1
ENSG00000154473	Module_1	BUB3
ENSG00000154511	Module_1	DIPK1A
ENSG00000154582	Module_1	ELOC
ENSG00000154710	Module_1	RABGEF1
ENSG00000154727	Module_1	GABPA
ENSG00000154803	Module_1	FLCN
ENSG00000154813	Module_1	DPH3
ENSG00000154898	Module_1	CCDC144CP
ENSG00000155034	Module_1	FBXL18
ENSG00000155111	Module_1	CDK19
ENSG00000155254	Module_1	MARVELD1
ENSG00000156239	Module_1	N6AMT1
ENSG00000156256	Module_1	USP16
ENSG00000156374	Module_1	PCGF6
ENSG00000156735	Module_1	BAG4
ENSG00000156886	Module_1	ITGAD
ENSG00000157181	Module_1	ODR4
ENSG00000157429	Module_1	ZNF19
ENSG00000157450	Module_1	RNF111
ENSG00000157625	Module_1	TAB3
ENSG00000157741	Module_1	UBN2
ENSG00000158050	Module_1	DUSP2
ENSG00000158161	Module_1	EYA3
ENSG00000158560	Module_1	DYNC1I1
ENSG00000158615	Module_1	PPP1R15B
ENSG00000158716	Module_1	DUSP23
ENSG00000158792	Module_1	SPATA2L
ENSG00000158865	Module_1	SLC5A11
ENSG00000159256	Module_1	MORC3
ENSG00000159322	Module_1	ADPGK
ENSG00000159593	Module_1	NAE1
ENSG00000159625	Module_1	DRC7
ENSG00000159720	Module_1	ATP6V0D1
ENSG00000160049	Module_1	DFFA
ENSG00000160075	Module_1	SSU72
ENSG00000160087	Module_1	UBE2J2
ENSG00000160113	Module_1	NR2F6
ENSG00000160188	Module_1	RSPH1
ENSG00000160201	Module_1	U2AF1
ENSG00000160325	Module_1	CACFD1
ENSG00000160345	Module_1	C9orf116
ENSG00000160584	Module_1	SIK3
ENSG00000160691	Module_1	SHC1
ENSG00000160767	Module_1	FAM189B
ENSG00000160781	Module_1	PAQR6
ENSG00000160908	Module_1	ZNF394
ENSG00000161036	Module_1	LRWD1
ENSG00000161048	Module_1	NAPEPLD
ENSG00000161265	Module_1	U2AF1L4
ENSG00000161647	Module_1	MPP3
ENSG00000161654	Module_1	LSM12
ENSG00000161664	Module_1	ASB16
ENSG00000161671	Module_1	EMC10
ENSG00000161920	Module_1	MED11
ENSG00000162032	Module_1	SPSB3
ENSG00000162086	Module_1	ZNF75A
ENSG00000162191	Module_1	UBXN1
ENSG00000162227	Module_1	TAF6L
ENSG00000162368	Module_1	CMPK1
ENSG00000162434	Module_1	JAK1
ENSG00000162620	Module_1	LRRIQ3
ENSG00000162627	Module_1	SNX7
ENSG00000162702	Module_1	ZNF281
ENSG00000162735	Module_1	PEX19
ENSG00000162775	Module_1	RBM15
ENSG00000162889	Module_1	MAPKAPK2
ENSG00000162946	Module_1	DISC1
ENSG00000162980	Module_1	ARL5A
ENSG00000162997	Module_1	PRORSD1P
ENSG00000163006	Module_1	CCDC138
ENSG00000163026	Module_1	WDCP
ENSG00000163110	Module_1	PDLIM5
ENSG00000163154	Module_1	TNFAIP8L2
ENSG00000163322	Module_1	ABRAXAS1
ENSG00000163435	Module_1	ELF3
ENSG00000163444	Module_1	TMEM183A
ENSG00000163468	Module_1	CCT3
ENSG00000163521	Module_1	GLB1L
ENSG00000163527	Module_1	STT3B
ENSG00000163565	Module_1	IFI16
ENSG00000163608	Module_1	NEPRO
ENSG00000163624	Module_1	CDS1
ENSG00000163636	Module_1	PSMD6
ENSG00000163684	Module_1	RPP14
ENSG00000163735	Module_1	CXCL5
ENSG00000163736	Module_1	PPBP
ENSG00000163738	Module_1	MTHFD2L
ENSG00000163798	Module_1	SLC4A1AP
ENSG00000163811	Module_1	WDR43
ENSG00000163814	Module_1	CDCP1
ENSG00000163848	Module_1	ZNF148
ENSG00000163864	Module_1	NMNAT3
ENSG00000163866	Module_1	SMIM12
ENSG00000163932	Module_1	PRKCD
ENSG00000163946	Module_1	TASOR
ENSG00000163950	Module_1	SLBP
ENSG00000164011	Module_1	ZNF691
ENSG00000164022	Module_1	AIMP1
ENSG00000164114	Module_1	MAP9
ENSG00000164162	Module_1	ANAPC10
ENSG00000164209	Module_1	SLC25A46
ENSG00000164284	Module_1	GRPEL2
ENSG00000164291	Module_1	ARSK
ENSG00000164327	Module_1	RICTOR
ENSG00000164331	Module_1	ANKRA2
ENSG00000164406	Module_1	LEAP2
ENSG00000164463	Module_1	CREBRF
ENSG00000164548	Module_1	TRA2A
ENSG00000164603	Module_1	BMT2
ENSG00000164615	Module_1	CAMLG
ENSG00000164684	Module_1	ZNF704
ENSG00000164754	Module_1	RAD21
ENSG00000164815	Module_1	ORC5
ENSG00000164897	Module_1	TMUB1
ENSG00000165030	Module_1	NFIL3
ENSG00000165102	Module_1	HGSNAT
ENSG00000165113	Module_1	GKAP1
ENSG00000165119	Module_1	HNRNPK
ENSG00000165156	Module_1	ZHX1
ENSG00000165169	Module_1	DYNLT3
ENSG00000165233	Module_1	CARD19
ENSG00000165240	Module_1	ATP7A
ENSG00000165264	Module_1	NDUFB6
ENSG00000165355	Module_1	FBXO33
ENSG00000165389	Module_1	SPTSSA
ENSG00000165516	Module_1	KLHDC2
ENSG00000165527	Module_1	ARF6
ENSG00000165629	Module_1	ATP5F1C
ENSG00000165678	Module_1	GHITM
ENSG00000165689	Module_1	ENTR1
ENSG00000165732	Module_1	DDX21
ENSG00000165868	Module_1	HSPA12A
ENSG00000165943	Module_1	MOAP1
ENSG00000166086	Module_1	JAM3
ENSG00000166135	Module_1	HIF1AN
ENSG00000166153	Module_1	DEPDC4
ENSG00000166170	Module_1	BAG5
ENSG00000166200	Module_1	COPS2
ENSG00000166275	Module_1	BORCS7
ENSG00000166295	Module_1	ANAPC16
ENSG00000166311	Module_1	SMPD1
ENSG00000166326	Module_1	TRIM44
ENSG00000166454	Module_1	ATMIN
ENSG00000166501	Module_1	PRKCB
ENSG00000166526	Module_1	ZNF3
ENSG00000166592	Module_1	RRAD
ENSG00000166595	Module_1	CIAO2B
ENSG00000166823	Module_1	MESP1
ENSG00000166839	Module_1	ANKDD1A
ENSG00000166845	Module_1	C18orf54
ENSG00000166889	Module_1	PATL1
ENSG00000166897	Module_1	ELFN2
ENSG00000166920	Module_1	C15orf48
ENSG00000166925	Module_1	TSC22D4
ENSG00000167005	Module_1	NUDT21
ENSG00000167261	Module_1	DPEP2
ENSG00000167323	Module_1	STIM1
ENSG00000167397	Module_1	VKORC1
ENSG00000167447	Module_1	SMG8
ENSG00000167460	Module_1	TPM4
ENSG00000167528	Module_1	ZNF641
ENSG00000167565	Module_1	SERTAD3
ENSG00000167588	Module_1	GPD1
ENSG00000167644	Module_1	C19orf33
ENSG00000167733	Module_1	HSD11B1L
ENSG00000167874	Module_1	TMEM88
ENSG00000168116	Module_1	KIAA1586
ENSG00000168246	Module_1	UBTD2
ENSG00000168301	Module_1	KCTD6
ENSG00000168556	Module_1	ING2
ENSG00000168610	Module_1	STAT3
ENSG00000168615	Module_1	ADAM9
ENSG00000168724	Module_1	DNAJC21
ENSG00000168802	Module_1	CHTF8
ENSG00000168806	Module_1	LCMT2
ENSG00000168827	Module_1	GFM1
ENSG00000168883	Module_1	USP39
ENSG00000168906	Module_1	MAT2A
ENSG00000168918	Module_1	INPP5D
ENSG00000168994	Module_1	PXDC1
ENSG00000169047	Module_1	IRS1
ENSG00000169139	Module_1	UBE2V2
ENSG00000169155	Module_1	ZBTB43
ENSG00000169251	Module_1	NMD3
ENSG00000169714	Module_1	CNBP
ENSG00000169738	Module_1	DCXR
ENSG00000169895	Module_1	SYAP1
ENSG00000169905	Module_1	TOR1AIP2
ENSG00000170085	Module_1	SIMC1
ENSG00000170088	Module_1	TMEM192
ENSG00000170091	Module_1	NSG2
ENSG00000170122	Module_1	FOXD4
ENSG00000170291	Module_1	ELP5
ENSG00000170296	Module_1	GABARAP
ENSG00000170364	Module_1	SETMAR
ENSG00000170385	Module_1	SLC30A1
ENSG00000170464	Module_1	DNAJC18
ENSG00000170469	Module_1	SPATA24
ENSG00000170619	Module_1	COMMD5
ENSG00000170627	Module_1	GTSF1
ENSG00000170653	Module_1	ATF7
ENSG00000170802	Module_1	FOXN2
ENSG00000170835	Module_1	CEL
ENSG00000170881	Module_1	RNF139
ENSG00000170903	Module_1	MSANTD4
ENSG00000171033	Module_1	PKIA
ENSG00000171044	Module_1	XKR6
ENSG00000171135	Module_1	JAGN1
ENSG00000171208	Module_1	NETO2
ENSG00000171222	Module_1	SCAND1
ENSG00000171262	Module_1	FAM98B
ENSG00000171443	Module_1	ZNF524
ENSG00000171497	Module_1	PPID
ENSG00000171612	Module_1	SLC25A33
ENSG00000171703	Module_1	TCEA2
ENSG00000171723	Module_1	GPHN
ENSG00000171861	Module_1	MRM3
ENSG00000172292	Module_1	CERS6
ENSG00000172349	Module_1	IL16
ENSG00000172469	Module_1	MANEA
ENSG00000172530	Module_1	BANP
ENSG00000172531	Module_1	PPP1CA
ENSG00000172554	Module_1	SNTG2
ENSG00000172667	Module_1	ZMAT3
ENSG00000172725	Module_1	CORO1B
ENSG00000172766	Module_1	NAA16
ENSG00000172780	Module_1	RAB43
ENSG00000172785	Module_1	CBWD1
ENSG00000172940	Module_1	SLC22A13
ENSG00000173210	Module_1	ABLIM3
ENSG00000173221	Module_1	GLRX
ENSG00000173334	Module_1	TRIB1
ENSG00000173338	Module_1	KCNK7
ENSG00000173436	Module_1	MICOS10
ENSG00000173465	Module_1	ZNRD2
ENSG00000173545	Module_1	ZNF622
ENSG00000173575	Module_1	CHD2
ENSG00000173614	Module_1	NMNAT1
ENSG00000173674	Module_1	EIF1AX
ENSG00000173727	Module_1	AP000769.1
ENSG00000173744	Module_1	AGFG1
ENSG00000173812	Module_1	EIF1
ENSG00000173846	Module_1	PLK3
ENSG00000173928	Module_1	SWSAP1
ENSG00000173960	Module_1	UBXN2A
ENSG00000173988	Module_1	LRRC63
ENSG00000174010	Module_1	KLHL15
ENSG00000174032	Module_1	SLC25A30
ENSG00000174109	Module_1	C16orf91
ENSG00000174238	Module_1	PITPNA
ENSG00000174428	Module_1	GTF2IRD2B
ENSG00000174456	Module_1	C12orf76
ENSG00000174574	Module_1	AKIRIN1
ENSG00000174586	Module_1	ZNF497
ENSG00000174720	Module_1	LARP7
ENSG00000174780	Module_1	SRP72
ENSG00000174796	Module_1	THAP6
ENSG00000174799	Module_1	CEP135
ENSG00000174839	Module_1	DENND6A
ENSG00000174903	Module_1	RAB1B
ENSG00000174953	Module_1	DHX36
ENSG00000175003	Module_1	SLC22A1
ENSG00000175087	Module_1	PDIK1L
ENSG00000175106	Module_1	TVP23C
ENSG00000175197	Module_1	DDIT3
ENSG00000175354	Module_1	PTPN2
ENSG00000175387	Module_1	SMAD2
ENSG00000175470	Module_1	PPP2R2D
ENSG00000175536	Module_1	LIPT2
ENSG00000175556	Module_1	LONRF3
ENSG00000175573	Module_1	C11orf68
ENSG00000175756	Module_1	AURKAIP1
ENSG00000175899	Module_1	A2M
ENSG00000175970	Module_1	UNC119B
ENSG00000175985	Module_1	PLEKHD1
ENSG00000176018	Module_1	LYSMD3
ENSG00000176101	Module_1	SSNA1
ENSG00000176261	Module_1	ZBTB8OS
ENSG00000176273	Module_1	SLC35G1
ENSG00000176393	Module_1	RNPEP
ENSG00000176438	Module_1	SYNE3
ENSG00000176473	Module_1	WDR25
ENSG00000176595	Module_1	KBTBD11
ENSG00000176700	Module_1	SCAND2P
ENSG00000177096	Module_1	PHETA2
ENSG00000177359	Module_1	AC024940.2
ENSG00000177410	Module_1	ZFAS1
ENSG00000177479	Module_1	ARIH2
ENSG00000177576	Module_1	C18orf32
ENSG00000178074	Module_1	C2orf69
ENSG00000178093	Module_1	TSSK6
ENSG00000178252	Module_1	WDR6
ENSG00000178381	Module_1	ZFAND2A
ENSG00000178660	Module_1	ARMC10P1
ENSG00000178665	Module_1	ZNF713
ENSG00000178691	Module_1	SUZ12
ENSG00000178878	Module_1	APOLD1
ENSG00000178896	Module_1	EXOSC4
ENSG00000178982	Module_1	EIF3K
ENSG00000179044	Module_1	EXOC3L1
ENSG00000179388	Module_1	EGR3
ENSG00000179403	Module_1	VWA1
ENSG00000179588	Module_1	ZFPM1
ENSG00000179598	Module_1	PLD6
ENSG00000179604	Module_1	CDC42EP4
ENSG00000179632	Module_1	MAF1
ENSG00000179855	Module_1	GIPC3
ENSG00000179899	Module_1	PHC1P1
ENSG00000179941	Module_1	BBS10
ENSG00000179965	Module_1	ZNF771
ENSG00000179981	Module_1	TSHZ1
ENSG00000179988	Module_1	PSTK
ENSG00000180011	Module_1	ZADH2
ENSG00000180139	Module_1	ACTA2-AS1
ENSG00000180228	Module_1	PRKRA
ENSG00000180233	Module_1	ZNRF2
ENSG00000180448	Module_1	AC004151.1
ENSG00000180481	Module_1	GLIPR1L2
ENSG00000180530	Module_1	NRIP1
ENSG00000180769	Module_1	WDFY3-AS2
ENSG00000180914	Module_1	OXTR
ENSG00000180938	Module_1	ZNF572
ENSG00000181004	Module_1	BBS12
ENSG00000181027	Module_1	FKRP
ENSG00000181097	Module_1	AC105219.1
ENSG00000181472	Module_1	ZBTB2
ENSG00000181631	Module_1	P2RY13
ENSG00000181634	Module_1	TNFSF15
ENSG00000181704	Module_1	YIPF6
ENSG00000181790	Module_1	ADGRB1
ENSG00000181982	Module_1	CCDC149
ENSG00000182158	Module_1	CREB3L2
ENSG00000182162	Module_1	P2RY8
ENSG00000182175	Module_1	RGMA
ENSG00000182308	Module_1	DCAF4L1
ENSG00000182670	Module_1	TTC3
ENSG00000182957	Module_1	SPATA13
ENSG00000182993	Module_1	C12orf60
ENSG00000183044	Module_1	ABAT
ENSG00000183092	Module_1	BEGAIN
ENSG00000183155	Module_1	RABIF
ENSG00000183161	Module_1	FANCF
ENSG00000183208	Module_1	GDPGP1
ENSG00000183396	Module_1	TMEM89
ENSG00000183484	Module_1	GPR132
ENSG00000183621	Module_1	ZNF438
ENSG00000183735	Module_1	TBK1
ENSG00000183793	Module_1	NPIPA5
ENSG00000184007	Module_1	PTP4A2
ENSG00000184083	Module_1	FAM120C
ENSG00000184261	Module_1	KCNK12
ENSG00000184281	Module_1	TSSC4
ENSG00000184368	Module_1	MAP7D2
ENSG00000184389	Module_1	A3GALT2
ENSG00000184517	Module_1	ZFP1
ENSG00000184575	Module_1	XPOT
ENSG00000184702	Module_1	SEPTIN5
ENSG00000184731	Module_1	FAM110C
ENSG00000184743	Module_1	ATL3
ENSG00000184990	Module_1	SIVA1
ENSG00000185000	Module_1	DGAT1
ENSG00000185043	Module_1	CIB1
ENSG00000185056	Module_1	C5orf47
ENSG00000185262	Module_1	UBALD2
ENSG00000185271	Module_1	KLHL33
ENSG00000185272	Module_1	RBM11
ENSG00000185414	Module_1	MRPL30
ENSG00000185561	Module_1	TLCD2
ENSG00000185621	Module_1	LMLN
ENSG00000185633	Module_1	NDUFA4L2
ENSG00000185670	Module_1	ZBTB3
ENSG00000185684	Module_1	EP400P1
ENSG00000185686	Module_1	PRAME
ENSG00000185721	Module_1	DRG1
ENSG00000185728	Module_1	YTHDF3
ENSG00000185730	Module_1	ZNF696
ENSG00000185825	Module_1	BCAP31
ENSG00000185972	Module_1	CCIN
ENSG00000185973	Module_1	TMLHE
ENSG00000185989	Module_1	RASA3
ENSG00000186001	Module_1	LRCH3
ENSG00000186130	Module_1	ZBTB6
ENSG00000186298	Module_1	PPP1CC
ENSG00000186350	Module_1	RXRA
ENSG00000186594	Module_1	MIR22HG
ENSG00000186642	Module_1	PDE2A
ENSG00000186645	Module_1	SPDYE17
ENSG00000186666	Module_1	BCDIN3D
ENSG00000186704	Module_1	DTX2P1
ENSG00000186716	Module_1	BCR
ENSG00000187051	Module_1	RPS19BP1
ENSG00000187676	Module_1	B3GLCT
ENSG00000187808	Module_1	SOWAHD
ENSG00000187838	Module_1	PLSCR3
ENSG00000188013	Module_1	MEIS3P2
ENSG00000188185	Module_1	LINC00265
ENSG00000188229	Module_1	TUBB4B
ENSG00000188234	Module_1	AGAP4
ENSG00000188419	Module_1	CHM
ENSG00000188554	Module_1	NBR1
ENSG00000188580	Module_1	NKAIN2
ENSG00000188739	Module_1	RBM34
ENSG00000188766	Module_1	SPRED3
ENSG00000188917	Module_1	TRMT2B
ENSG00000189060	Module_1	H1-0
ENSG00000189171	Module_1	S100A13
ENSG00000189223	Module_1	PAX8-AS1
ENSG00000189308	Module_1	LIN54
ENSG00000189403	Module_1	HMGB1
ENSG00000189430	Module_1	NCR1
ENSG00000196150	Module_1	ZNF250
ENSG00000196154	Module_1	S100A4
ENSG00000196267	Module_1	ZNF836
ENSG00000196323	Module_1	ZBTB44
ENSG00000196338	Module_1	NLGN3
ENSG00000196378	Module_1	ZNF34
ENSG00000196420	Module_1	S100A5
ENSG00000196460	Module_1	RFX8
ENSG00000196497	Module_1	IPO4
ENSG00000196504	Module_1	PRPF40A
ENSG00000196535	Module_1	MYO18A
ENSG00000196591	Module_1	HDAC2
ENSG00000196689	Module_1	TRPV1
ENSG00000196704	Module_1	AMZ2
ENSG00000196712	Module_1	NF1
ENSG00000196754	Module_1	S100A2
ENSG00000196946	Module_1	ZNF705A
ENSG00000196981	Module_1	WDR5B
ENSG00000197363	Module_1	ZNF517
ENSG00000197375	Module_1	SLC22A5
ENSG00000197535	Module_1	MYO5A
ENSG00000197780	Module_1	TAF13
ENSG00000197782	Module_1	ZNF780A
ENSG00000198000	Module_1	NOL8
ENSG00000198015	Module_1	MRPL42
ENSG00000198146	Module_1	ZNF770
ENSG00000198160	Module_1	MIER1
ENSG00000198252	Module_1	STYX
ENSG00000198315	Module_1	ZKSCAN8
ENSG00000198399	Module_1	ITSN2
ENSG00000198467	Module_1	TPM2
ENSG00000198468	Module_1	FLVCR1-DT
ENSG00000198492	Module_1	YTHDF2
ENSG00000198586	Module_1	TLK1
ENSG00000198791	Module_1	CNOT7
ENSG00000198855	Module_1	FICD
ENSG00000198933	Module_1	TBKBP1
ENSG00000198945	Module_1	L3MBTL3
ENSG00000198954	Module_1	KIFBP
ENSG00000199024	Module_1	MIR103A2
ENSG00000200534	Module_1	SNORA33
ENSG00000200737	Module_1	AL355490.1
ENSG00000201441	Module_1	RNU6-646P
ENSG00000203485	Module_1	INF2
ENSG00000203668	Module_1	CHML
ENSG00000203778	Module_1	FAM229B
ENSG00000203999	Module_1	LINC01270
ENSG00000204104	Module_1	TRAF3IP1
ENSG00000204152	Module_1	TIMM23B
ENSG00000204256	Module_1	BRD2
ENSG00000204304	Module_1	PBX2
ENSG00000204315	Module_1	FKBPL
ENSG00000204366	Module_1	ZBTB12
ENSG00000204482	Module_1	LST1
ENSG00000204498	Module_1	NFKBIL1
ENSG00000204580	Module_1	DDR1
ENSG00000204899	Module_1	MZT1
ENSG00000204923	Module_1	FBXO48
ENSG00000205078	Module_1	SYCE1L
ENSG00000205085	Module_1	FAM71F2
ENSG00000205090	Module_1	TMEM240
ENSG00000205189	Module_1	ZBTB10
ENSG00000205464	Module_1	ATP6AP1L
ENSG00000205485	Module_1	AC004980.1
ENSG00000205710	Module_1	C17orf107
ENSG00000205808	Module_1	PLPP6
ENSG00000206199	Module_1	ANKUB1
ENSG00000206527	Module_1	HACD2
ENSG00000206567	Module_1	AC022007.1
ENSG00000206848	Module_1	RNU6-890P
ENSG00000206965	Module_1	RNU6-5P
ENSG00000207034	Module_1	AP001011.1
ENSG00000207561	Module_1	MIR635
ENSG00000208028	Module_1	MIR616
ENSG00000208772	Module_1	SNORD94
ENSG00000209042	Module_1	SNORD12C
ENSG00000212283	Module_1	SNORD89
ENSG00000212607	Module_1	SNORA3B
ENSG00000213073	Module_1	AL353625.1
ENSG00000213079	Module_1	SCAF8
ENSG00000213149	Module_1	CNN2P9
ENSG00000213246	Module_1	SUPT4H1
ENSG00000213281	Module_1	NRAS
ENSG00000213386	Module_1	AC022217.2
ENSG00000213516	Module_1	RBMXL1
ENSG00000213563	Module_1	C8orf82
ENSG00000213588	Module_1	ZBTB9
ENSG00000213625	Module_1	LEPROT
ENSG00000213707	Module_1	HMGB1P10
ENSG00000213753	Module_1	CENPBD1P1
ENSG00000213760	Module_1	ATP6V1G2
ENSG00000213859	Module_1	KCTD11
ENSG00000213977	Module_1	TAX1BP3
ENSG00000213994	Module_1	AL157395.1
ENSG00000214226	Module_1	C17orf67
ENSG00000214253	Module_1	FIS1
ENSG00000214367	Module_1	HAUS3
ENSG00000214439	Module_1	FAM185BP
ENSG00000214708	Module_1	AC116407.1
ENSG00000215021	Module_1	PHB2
ENSG00000215251	Module_1	FASTKD5
ENSG00000215912	Module_1	TTC34
ENSG00000216863	Module_1	LY86-AS1
ENSG00000216895	Module_1	AC009403.1
ENSG00000218073	Module_1	AL021407.3
ENSG00000219163	Module_1	HMGB1P20
ENSG00000219626	Module_1	FAM228B
ENSG00000220201	Module_1	ZGLP1
ENSG00000220205	Module_1	VAMP2
ENSG00000220785	Module_1	MTMR9LP
ENSG00000221643	Module_1	SNORA77
ENSG00000221821	Module_1	C6orf226
ENSG00000221886	Module_1	ZBED8
ENSG00000221995	Module_1	TIAF1
ENSG00000222009	Module_1	BTBD19
ENSG00000222267	Module_1	RNU6-892P
ENSG00000222276	Module_1	RNU2-33P
ENSG00000223552	Module_1	CCR5AS
ENSG00000223776	Module_1	LGALS8-AS1
ENSG00000224078	Module_1	SNHG14
ENSG00000224080	Module_1	UBE2FP1
ENSG00000224086	Module_1	AC245452.1
ENSG00000224152	Module_1	AC009506.2
ENSG00000224159	Module_1	HMGB1P9
ENSG00000224216	Module_1	AC234781.1
ENSG00000224533	Module_1	TMLHE-AS1
ENSG00000224614	Module_1	TNK2-AS1
ENSG00000224721	Module_1	AC007182.1
ENSG00000224738	Module_1	AC099850.2
ENSG00000224800	Module_1	RPS27AP6
ENSG00000224985	Module_1	AL590714.1
ENSG00000225125	Module_1	RANP4
ENSG00000225793	Module_1	AL080250.1
ENSG00000225808	Module_1	DNAJC19P5
ENSG00000225891	Module_1	DHDDS-AS1
ENSG00000225973	Module_1	PIGBOS1
ENSG00000225981	Module_1	AC102953.1
ENSG00000226085	Module_1	UQCRFS1P1
ENSG00000226125	Module_1	LINC01907
ENSG00000226149	Module_1	AL356124.1
ENSG00000226200	Module_1	SGMS1-AS1
ENSG00000226287	Module_1	TMEM191A
ENSG00000226334	Module_1	AL359182.1
ENSG00000226380	Module_1	AC016831.1
ENSG00000226423	Module_1	AC093642.1
ENSG00000226445	Module_1	BX322234.1
ENSG00000226706	Module_1	AL161452.1
ENSG00000227199	Module_1	ST7-AS1
ENSG00000227268	Module_1	KLLN
ENSG00000227388	Module_1	AL133410.1
ENSG00000227540	Module_1	AC016394.2
ENSG00000227627	Module_1	AL080276.2
ENSG00000227740	Module_1	LINC02803
ENSG00000228251	Module_1	AC012442.2
ENSG00000228403	Module_1	AC035139.1
ENSG00000228409	Module_1	CCT6P1
ENSG00000228446	Module_1	AC073052.1
ENSG00000228541	Module_1	AC093159.1
ENSG00000228661	Module_1	AC090587.1
ENSG00000228679	Module_1	AL034347.1
ENSG00000228906	Module_1	AL353804.1
ENSG00000229036	Module_1	VDAC1P8
ENSG00000229043	Module_1	AC091729.3
ENSG00000229447	Module_1	AC114495.2
ENSG00000229453	Module_1	SPINK8
ENSG00000229473	Module_1	RGS17P1
ENSG00000229591	Module_1	AC006017.1
ENSG00000229619	Module_1	MBNL1-AS1
ENSG00000229659	Module_1	RPL26P6
ENSG00000229677	Module_1	AC018644.1
ENSG00000229832	Module_1	AL360091.1
ENSG00000229915	Module_1	AC016999.1
ENSG00000229980	Module_1	TOB1-AS1
ENSG00000230071	Module_1	RPL4P6
ENSG00000230084	Module_1	AC006059.1
ENSG00000230092	Module_1	AL669831.4
ENSG00000230124	Module_1	ACBD6
ENSG00000230303	Module_1	AL353743.2
ENSG00000230305	Module_1	AC004980.3
ENSG00000230513	Module_1	THAP7-AS1
ENSG00000230701	Module_1	FBXW4P1
ENSG00000230733	Module_1	AC092171.2
ENSG00000231074	Module_1	HCG18
ENSG00000231125	Module_1	AF129075.2
ENSG00000231177	Module_1	LINC00852
ENSG00000231249	Module_1	ITPR1-DT
ENSG00000231711	Module_1	LINC00899
ENSG00000231856	Module_1	AL162377.1
ENSG00000232093	Module_1	DCST1-AS1
ENSG00000232599	Module_1	AL008707.1
ENSG00000232611	Module_1	AL683813.2
ENSG00000232648	Module_1	AC107214.1
ENSG00000232774	Module_1	AL355916.1
ENSG00000232818	Module_1	RPS2P32
ENSG00000232838	Module_1	PET117
ENSG00000233077	Module_1	LINC01271
ENSG00000233084	Module_1	RPL23AP25
ENSG00000233264	Module_1	AC006042.2
ENSG00000233325	Module_1	MIPEPP3
ENSG00000233338	Module_1	TLR8-AS1
ENSG00000233427	Module_1	AL009181.2
ENSG00000233461	Module_1	AL445524.1
ENSG00000233554	Module_1	B4GALT1-AS1
ENSG00000233622	Module_1	CYP2T1P
ENSG00000233654	Module_1	AC108047.1
ENSG00000233875	Module_1	AL592078.1
ENSG00000233929	Module_1	MT1XP1
ENSG00000234232	Module_1	AC243772.3
ENSG00000234476	Module_1	LINC02765
ENSG00000234492	Module_1	RPL34-AS1
ENSG00000234636	Module_1	MED14OS
ENSG00000234678	Module_1	ELF3-AS1
ENSG00000234684	Module_1	SDCBP2-AS1
ENSG00000234694	Module_1	AL139289.1
ENSG00000235081	Module_1	AC245052.3
ENSG00000235090	Module_1	RPL7L1P3
ENSG00000235192	Module_1	AC009495.3
ENSG00000235257	Module_1	ITGA9-AS1
ENSG00000235314	Module_1	LINC00957
ENSG00000235321	Module_1	AC007556.1
ENSG00000235488	Module_1	JARID2-AS1
ENSG00000235522	Module_1	AC010978.1
ENSG00000235609	Module_1	AF127577.4
ENSG00000235636	Module_1	NUS1P1
ENSG00000235834	Module_1	Z93022.1
ENSG00000235859	Module_1	AC006978.1
ENSG00000235908	Module_1	RHOA-IT1
ENSG00000235919	Module_1	ASH1L-AS1
ENSG00000235954	Module_1	TTC28-AS1
ENSG00000236104	Module_1	ZBTB22
ENSG00000236266	Module_1	Z98884.1
ENSG00000236304	Module_1	AP001189.1
ENSG00000236337	Module_1	FMR1-IT1
ENSG00000236409	Module_1	NRADDP
ENSG00000236529	Module_1	AC093582.1
ENSG00000236567	Module_1	TCF3P1
ENSG00000236753	Module_1	MKLN1-AS
ENSG00000236846	Module_1	AL359979.2
ENSG00000237135	Module_1	DDX10P1
ENSG00000237149	Module_1	ZNF503-AS2
ENSG00000237310	Module_1	AC008267.5
ENSG00000237399	Module_1	PITRM1-AS1
ENSG00000237693	Module_1	IRGM
ENSG00000237765	Module_1	FAM200B
ENSG00000237788	Module_1	AL162615.1
ENSG00000238061	Module_1	AL356273.4
ENSG00000238105	Module_1	GOLGA2P5
ENSG00000238197	Module_1	PAXBP1-AS1
ENSG00000238578	Module_1	SNORD4A
ENSG00000239521	Module_1	CASTOR3
ENSG00000239557	Module_1	AC092045.1
ENSG00000239636	Module_1	AC004865.2
ENSG00000239736	Module_1	CEACAMP3
ENSG00000239779	Module_1	WBP1
ENSG00000239884	Module_1	RN7SL608P
ENSG00000240005	Module_1	STIM2-AS1
ENSG00000240024	Module_1	LINC00888
ENSG00000240143	Module_1	AL023653.1
ENSG00000240207	Module_1	AC080013.1
ENSG00000240591	Module_1	AL096701.3
ENSG00000240682	Module_1	ISY1
ENSG00000241112	Module_1	RPL29P14
ENSG00000241316	Module_1	SUCLG2-AS1
ENSG00000241404	Module_1	EGFL8
ENSG00000241764	Module_1	AC002467.1
ENSG00000241839	Module_1	PLEKHO2
ENSG00000242372	Module_1	EIF6
ENSG00000242612	Module_1	DECR2
ENSG00000242880	Module_1	AC026341.1
ENSG00000243449	Module_1	C4orf48
ENSG00000243554	Module_1	AC004967.1
ENSG00000243629	Module_1	LINC00880
ENSG00000243797	Module_1	AC004917.1
ENSG00000243927	Module_1	MRPS6
ENSG00000244026	Module_1	FAM86DP
ENSG00000244462	Module_1	RBM12
ENSG00000244482	Module_1	LILRA6
ENSG00000244952	Module_1	AC123768.2
ENSG00000245685	Module_1	FRG1-DT
ENSG00000245888	Module_1	NSMCE1-DT
ENSG00000246016	Module_1	LINC01513
ENSG00000246090	Module_1	AP002026.1
ENSG00000246308	Module_1	AC116535.2
ENSG00000246339	Module_1	EXTL3-AS1
ENSG00000246790	Module_1	AP000977.1
ENSG00000247271	Module_1	ZBED5-AS1
ENSG00000248015	Module_1	AC005329.1
ENSG00000248121	Module_1	SMURF2P1
ENSG00000248401	Module_1	AC114781.1
ENSG00000248445	Module_1	SEMA6A-AS1
ENSG00000248503	Module_1	AL356235.1
ENSG00000248516	Module_1	AC105415.1
ENSG00000248538	Module_1	AC022784.1
ENSG00000248791	Module_1	AC010627.1
ENSG00000248980	Module_1	AC019163.1
ENSG00000249189	Module_1	AC245052.6
ENSG00000249572	Module_1	AC034231.1
ENSG00000249624	Module_1	AP000295.1
ENSG00000249859	Module_1	PVT1
ENSG00000250069	Module_1	AC011379.1
ENSG00000250254	Module_1	PTTG2
ENSG00000250317	Module_1	SMIM20
ENSG00000250565	Module_1	ATP6V1E2
ENSG00000250673	Module_1	REELD1
ENSG00000250731	Module_1	TPM3P6
ENSG00000250988	Module_1	SNHG21
ENSG00000251022	Module_1	THAP9-AS1
ENSG00000251093	Module_1	AC093281.2
ENSG00000251215	Module_1	GOLGA5P1
ENSG00000251323	Module_1	LINC02728
ENSG00000251431	Module_1	AC245884.7
ENSG00000251441	Module_1	RTEL1P1
ENSG00000251442	Module_1	LINC01094
ENSG00000252614	Module_1	RNU6-807P
ENSG00000252965	Module_1	AC016959.1
ENSG00000253251	Module_1	SHLD3
ENSG00000253352	Module_1	TUG1
ENSG00000253409	Module_1	TRBV7-4
ENSG00000253616	Module_1	AC107959.3
ENSG00000253819	Module_1	LINC01151
ENSG00000253878	Module_1	AC087752.3
ENSG00000253967	Module_1	AC022730.4
ENSG00000254295	Module_1	AC008429.3
ENSG00000254332	Module_1	AF201337.1
ENSG00000254396	Module_1	AL355432.1
ENSG00000254501	Module_1	AP003068.1
ENSG00000254635	Module_1	WAC-AS1
ENSG00000254639	Module_1	AC116021.1
ENSG00000254685	Module_1	FPGT
ENSG00000254719	Module_1	AC080023.2
ENSG00000254810	Module_1	AP001189.3
ENSG00000254877	Module_1	AP001636.2
ENSG00000254911	Module_1	SCARNA9
ENSG00000254985	Module_1	RSF1-IT2
ENSG00000255224	Module_1	AC109322.1
ENSG00000255363	Module_1	LINC02757
ENSG00000255364	Module_1	SMILR
ENSG00000255458	Module_1	AC108471.3
ENSG00000255478	Module_1	AP000944.1
ENSG00000255517	Module_1	AP002748.4
ENSG00000255521	Module_1	AL356215.1
ENSG00000255769	Module_1	GOLGA2P10
ENSG00000255801	Module_1	AC092746.1
ENSG00000256582	Module_1	LINC02390
ENSG00000256628	Module_1	ZBTB11-AS1
ENSG00000256742	Module_1	KDM2B-DT
ENSG00000256812	Module_1	CAPNS2
ENSG00000257086	Module_1	AP001453.4
ENSG00000257345	Module_1	LINC02413
ENSG00000257379	Module_1	AC023509.1
ENSG00000257497	Module_1	AC121761.1
ENSG00000257553	Module_1	AC034102.4
ENSG00000258273	Module_1	AC024257.2
ENSG00000258461	Module_1	AC012651.1
ENSG00000258469	Module_1	CHMP4BP1
ENSG00000258526	Module_1	AL049828.1
ENSG00000258890	Module_1	CEP95
ENSG00000258944	Module_1	AC004846.2
ENSG00000258982	Module_1	AL133523.1
ENSG00000259065	Module_1	AC005520.4
ENSG00000259172	Module_1	AC023024.1
ENSG00000259238	Module_1	AC092755.2
ENSG00000259305	Module_1	ZHX1-C8orf76
ENSG00000259349	Module_1	AC011921.1
ENSG00000259408	Module_1	AC010809.2
ENSG00000259483	Module_1	AL355073.1
ENSG00000259494	Module_1	MRPL46
ENSG00000259496	Module_1	AC021818.2
ENSG00000259522	Module_1	AL136295.4
ENSG00000259583	Module_1	AC015712.2
ENSG00000259658	Module_1	AC027559.1
ENSG00000259717	Module_1	LINC00677
ENSG00000259728	Module_1	LINC00933
ENSG00000259781	Module_1	HMGB1P6
ENSG00000259856	Module_1	RAB43P1
ENSG00000259869	Module_1	AL022344.1
ENSG00000259877	Module_1	AC009113.1
ENSG00000260007	Module_1	AC107871.1
ENSG00000260018	Module_1	AC040169.1
ENSG00000260032	Module_1	NORAD
ENSG00000260060	Module_1	AC009088.1
ENSG00000260070	Module_1	AC006960.4
ENSG00000260081	Module_1	AF274858.1
ENSG00000260136	Module_1	AC008915.3
ENSG00000260179	Module_1	AL162741.1
ENSG00000260190	Module_1	AL807752.5
ENSG00000260228	Module_1	AC009119.1
ENSG00000260231	Module_1	KDM7A-DT
ENSG00000260274	Module_1	AC068338.2
ENSG00000260352	Module_1	AC092287.1
ENSG00000260388	Module_1	LINC00562
ENSG00000260452	Module_1	TPRKBP2
ENSG00000260464	Module_1	AL049796.1
ENSG00000260708	Module_1	AL118516.1
ENSG00000260751	Module_1	AC008870.3
ENSG00000260757	Module_1	AC093520.1
ENSG00000260792	Module_1	LINC02280
ENSG00000260803	Module_1	Z84723.1
ENSG00000261019	Module_1	AC010132.4
ENSG00000261026	Module_1	AC105046.1
ENSG00000261183	Module_1	SPINT1-AS1
ENSG00000261211	Module_1	AL031123.2
ENSG00000261253	Module_1	AC137932.2
ENSG00000261351	Module_1	AC116913.1
ENSG00000261423	Module_1	TMEM202-AS1
ENSG00000261444	Module_1	AC106782.3
ENSG00000261468	Module_1	AC096921.2
ENSG00000261499	Module_1	AC233699.1
ENSG00000261656	Module_1	BEAN1-AS1
ENSG00000261777	Module_1	AC012184.3
ENSG00000261845	Module_1	AC124283.1
ENSG00000261996	Module_1	AC004706.1
ENSG00000261997	Module_1	AC007336.1
ENSG00000262039	Module_1	AC091180.6
ENSG00000262049	Module_1	AC139530.1
ENSG00000262624	Module_1	AC113189.1
ENSG00000263002	Module_1	ZNF234
ENSG00000263015	Module_1	AC015853.2
ENSG00000263823	Module_1	AC009831.1
ENSG00000263843	Module_1	AC022211.3
ENSG00000264187	Module_1	AC055811.2
ENSG00000264773	Module_1	MIR4420
ENSG00000265018	Module_1	AGAP12P
ENSG00000265241	Module_1	RBM8A
ENSG00000265458	Module_1	AC132938.4
ENSG00000265681	Module_1	RPL17
ENSG00000265688	Module_1	MAFG-DT
ENSG00000265806	Module_1	MIR4292
ENSG00000265817	Module_1	FSBP
ENSG00000265982	Module_1	AC103810.3
ENSG00000265996	Module_1	MIR3671
ENSG00000266053	Module_1	NDUFV2-AS1
ENSG00000266402	Module_1	SNHG25
ENSG00000266405	Module_1	AP005061.2
ENSG00000266783	Module_1	AP005136.3
ENSG00000267009	Module_1	AC007780.1
ENSG00000267058	Module_1	AC006213.2
ENSG00000267080	Module_1	ASB16-AS1
ENSG00000267100	Module_1	ILF3-DT
ENSG00000267216	Module_1	AC020915.1
ENSG00000267274	Module_1	AC008770.3
ENSG00000267277	Module_1	AC024575.2
ENSG00000267278	Module_1	MAP3K14-AS1
ENSG00000267281	Module_1	ATF7-NPFF
ENSG00000267283	Module_1	AC005306.1
ENSG00000267296	Module_1	CEBPA-DT
ENSG00000267317	Module_1	AC027307.2
ENSG00000267321	Module_1	SNHG30
ENSG00000267632	Module_1	AC067852.3
ENSG00000268355	Module_1	AC243960.3
ENSG00000268362	Module_1	AC092279.2
ENSG00000268573	Module_1	AC011815.1
ENSG00000268858	Module_1	AL118506.1
ENSG00000269019	Module_1	HOMER3-AS1
ENSG00000269235	Module_1	ZNF350-AS1
ENSG00000269514	Module_1	AC024257.3
ENSG00000269524	Module_1	AC245052.7
ENSG00000269680	Module_1	AC008760.1
ENSG00000269807	Module_1	AC007292.3
ENSG00000269906	Module_1	AL606834.1
ENSG00000269919	Module_1	AL022067.1
ENSG00000269937	Module_1	AC093525.7
ENSG00000270021	Module_1	AC026691.1
ENSG00000270062	Module_1	AL606834.2
ENSG00000270069	Module_1	MIR222HG
ENSG00000270083	Module_1	AL021878.2
ENSG00000270096	Module_1	AC078795.2
ENSG00000270135	Module_1	AC078795.3
ENSG00000270149	Module_1	AL591806.4
ENSG00000270194	Module_1	AC097359.2
ENSG00000270240	Module_1	AC015849.1
ENSG00000270441	Module_1	AC135506.1
ENSG00000270580	Module_1	AC139256.3
ENSG00000270640	Module_1	AC104695.4
ENSG00000270673	Module_1	YTHDF3-AS1
ENSG00000271270	Module_1	TMCC1-AS1
ENSG00000271361	Module_1	HTATSF1P2
ENSG00000271590	Module_1	AC108463.3
ENSG00000271780	Module_1	AL118558.3
ENSG00000271781	Module_1	AC026740.1
ENSG00000271869	Module_1	AC026979.2
ENSG00000272106	Module_1	AL691432.2
ENSG00000272109	Module_1	AC008906.2
ENSG00000272256	Module_1	AC044849.1
ENSG00000272267	Module_1	AC021242.3
ENSG00000272277	Module_1	AL031963.3
ENSG00000272325	Module_1	NUDT3
ENSG00000272432	Module_1	AL031432.3
ENSG00000272447	Module_1	AL135925.1
ENSG00000272509	Module_1	AC087752.4
ENSG00000272518	Module_1	AC036214.2
ENSG00000272523	Module_1	LINC01023
ENSG00000272606	Module_1	AC015982.2
ENSG00000272686	Module_1	AC006333.1
ENSG00000272688	Module_1	AP005329.3
ENSG00000272690	Module_1	LINC02018
ENSG00000272693	Module_1	AC073107.1
ENSG00000272696	Module_1	AL359091.3
ENSG00000272716	Module_1	AL121658.1
ENSG00000272764	Module_1	AL596094.1
ENSG00000272768	Module_1	AC004854.2
ENSG00000272888	Module_1	LINC01578
ENSG00000272894	Module_1	AC004982.2
ENSG00000272914	Module_1	AL359532.1
ENSG00000272936	Module_1	AC096586.1
ENSG00000273010	Module_1	AL360270.3
ENSG00000273033	Module_1	LINC02035
ENSG00000273061	Module_1	CDC37L1-DT
ENSG00000273084	Module_1	AC092171.5
ENSG00000273141	Module_1	AP001269.4
ENSG00000273151	Module_1	AC073957.3
ENSG00000273174	Module_1	AC108673.2
ENSG00000273196	Module_1	AC062037.3
ENSG00000273245	Module_1	AC092653.1
ENSG00000273284	Module_1	AP001033.4
ENSG00000273311	Module_1	DGCR11
ENSG00000273345	Module_1	AC104109.4
ENSG00000273361	Module_1	AC021016.3
ENSG00000273387	Module_1	AC005005.3
ENSG00000273487	Module_1	AC104836.1
ENSG00000273611	Module_1	ZNHIT3
ENSG00000273628	Module_1	AL354798.1
ENSG00000273972	Module_1	AC068722.2
ENSG00000274017	Module_1	AC010173.2
ENSG00000274051	Module_1	AC005837.3
ENSG00000274092	Module_1	AC106739.1
ENSG00000274104	Module_1	AC020910.5
ENSG00000274276	Module_1	CBSL
ENSG00000274367	Module_1	AC004233.3
ENSG00000274512	Module_1	TBC1D3L
ENSG00000274667	Module_1	AC090517.2
ENSG00000274808	Module_1	TBC1D3B
ENSG00000274818	Module_1	AC004825.2
ENSG00000274904	Module_1	AC093512.1
ENSG00000274929	Module_1	AL157813.1
ENSG00000275012	Module_1	AC011476.5
ENSG00000275052	Module_1	PPP4R3B
ENSG00000275056	Module_1	AC020663.3
ENSG00000275106	Module_1	AC025594.2
ENSG00000275111	Module_1	ZNF2
ENSG00000275202	Module_1	AL161421.1
ENSG00000275457	Module_1	AL117332.1
ENSG00000275494	Module_1	AC133552.5
ENSG00000275719	Module_1	AC008622.2
ENSG00000275888	Module_1	AC132872.3
ENSG00000275964	Module_1	AL355001.2
ENSG00000276728	Module_1	AC142472.1
ENSG00000276853	Module_1	AC026124.2
ENSG00000277130	Module_1	AC073569.3
ENSG00000277142	Module_1	LINC00235
ENSG00000277147	Module_1	LINC00869
ENSG00000277203	Module_1	F8A1
ENSG00000277324	Module_1	AC093462.1
ENSG00000277368	Module_1	AL138966.2
ENSG00000277443	Module_1	MARCKS
ENSG00000277476	Module_1	AC005332.5
ENSG00000277879	Module_1	AL391988.1
ENSG00000278022	Module_1	AC118658.1
ENSG00000278231	Module_1	AL133342.1
ENSG00000278311	Module_1	GGNBP2
ENSG00000278599	Module_1	TBC1D3E
ENSG00000278867	Module_1	AC090616.6
ENSG00000279057	Module_1	AC141586.4
ENSG00000279059	Module_1	AC007485.2
ENSG00000279092	Module_1	AC025678.3
ENSG00000279145	Module_1	AC011912.1
ENSG00000279148	Module_1	AC126474.1
ENSG00000279196	Module_1	AC135048.4
ENSG00000279259	Module_1	AC087741.3
ENSG00000279329	Module_1	AC020910.6
ENSG00000279342	Module_1	AP000866.6
ENSG00000279425	Module_1	AC092279.3
ENSG00000279443	Module_1	AL513497.1
ENSG00000279453	Module_1	Z99129.4
ENSG00000279539	Module_1	AC006486.2
ENSG00000279622	Module_1	AC025280.2
ENSG00000279700	Module_1	AC131212.2
ENSG00000279730	Module_1	KMT5AP1
ENSG00000279766	Module_1	AC067931.1
ENSG00000279799	Module_1	AC006077.2
ENSG00000279884	Module_1	AC010894.5
ENSG00000279908	Module_1	AC026748.1
ENSG00000279913	Module_1	AP001962.1
ENSG00000279982	Module_1	AL162274.3
ENSG00000280003	Module_1	AC097637.2
ENSG00000280035	Module_1	AC011676.5
ENSG00000280143	Module_1	AP000892.4
ENSG00000280161	Module_1	AC022413.2
ENSG00000280163	Module_1	AC040160.3
ENSG00000280206	Module_1	AC026401.3
ENSG00000280401	Module_1	AC022532.1
ENSG00000280407	Module_1	AC132872.4
ENSG00000281026	Module_1	N4BP2L2-IT2
ENSG00000281357	Module_1	ARRDC3-AS1
ENSG00000281912	Module_1	LINC01144
ENSG00000282420	Module_1	TRBJ1-2
ENSG00000282458	Module_1	WASH5P
ENSG00000282815	Module_1	TEX13C
ENSG00000282840	Module_1	AC004554.2
ENSG00000282885	Module_1	AL627171.4
ENSG00000283155	Module_1	AC116353.5
ENSG00000283164	Module_1	AC012507.3
ENSG00000283602	Module_1	AC116353.6
ENSG00000283849	Module_1	AC092053.3
ENSG00000284292	Module_1	AC004922.1
ENSG00000284308	Module_1	C2orf81
ENSG00000284428	Module_1	AC092329.4
ENSG00000284633	Module_1	AL031590.1
ENSG00000284634	Module_1	AC092821.4
ENSG00000284773	Module_1	AC114490.3
ENSG00000284874	Module_1	AC000093.1
ENSG00000284977	Module_1	AL160272.1
ENSG00000285091	Module_1	AL109840.2
ENSG00000285106	Module_1	AC016831.6
ENSG00000285159	Module_1	AL627422.2
ENSG00000285531	Module_1	Z83840.2
ENSG00000285696	Module_1	AP002433.2
ENSG00000285793	Module_1	AC125232.2
ENSG00000285796	Module_1	AL162458.1
ENSG00000285943	Module_1	AC112128.1
ENSG00000285976	Module_1	AL135905.2
ENSG00000285984	Module_1	AC009301.1
ENSG00000286112	Module_1	AL441992.3
ENSG00000286153	Module_1	AP000331.1
ENSG00000286256	Module_1	AC084871.4
ENSG00000286416	Module_1	AL442067.3
ENSG00000286480	Module_1	AC009501.3
ENSG00000286532	Module_1	PARTICL
ENSG00000286634	Module_1	AC146507.3
ENSG00000286656	Module_1	AC008875.2
ENSG00000286681	Module_1	AF235103.3
ENSG00000286786	Module_1	AC116158.3
ENSG00000286809	Module_1	AC008964.1
ENSG00000286931	Module_1	AL136419.3
ENSG00000286964	Module_1	AL136169.1
ENSG00000286999	Module_1	AL121581.2
ENSG00000287032	Module_1	AC018647.3
ENSG00000287037	Module_1	AC097709.1
ENSG00000287079	Module_1	AL109806.2
ENSG00000287124	Module_1	AL512603.2
ENSG00000287193	Module_1	AC132938.7
ENSG00000287236	Module_1	Z73420.2
ENSG00000287382	Module_1	AC110611.2
ENSG00000287586	Module_1	Z98886.1
ENSG00000287710	Module_1	AC067852.5
ENSG00000287721	Module_1	AC061975.8
ENSG00000287763	Module_1	AC068279.2
ENSG00000287808	Module_1	AL355999.1
ENSG00000287978	Module_1	AC245407.2
ENSG00000288009	Module_1	AL353135.2
ENSG00000288012	Module_1	AP003307.2
ENSG00000288234	Module_1	BX255925.4
ENSG00000288538	Module_1	AP002985.1
ENSG00000002587	Module_10	HS3ST1
ENSG00000002745	Module_10	WNT16
ENSG00000003249	Module_10	DBNDD1
ENSG00000005471	Module_10	ABCB4
ENSG00000006432	Module_10	MAP3K9
ENSG00000007312	Module_10	CD79B
ENSG00000007314	Module_10	SCN4A
ENSG00000008282	Module_10	SYPL1
ENSG00000008853	Module_10	RHOBTB2
ENSG00000012124	Module_10	CD22
ENSG00000013392	Module_10	RWDD2A
ENSG00000018610	Module_10	CXorf56
ENSG00000019144	Module_10	PHLDB1
ENSG00000019485	Module_10	PRDM11
ENSG00000019582	Module_10	CD74
ENSG00000023445	Module_10	BIRC3
ENSG00000025772	Module_10	TOMM34
ENSG00000026559	Module_10	KCNG1
ENSG00000035720	Module_10	STAP1
ENSG00000037042	Module_10	TUBG2
ENSG00000038382	Module_10	TRIO
ENSG00000042980	Module_10	ADAM28
ENSG00000048052	Module_10	HDAC9
ENSG00000054277	Module_10	OPN3
ENSG00000058335	Module_10	RASGRF1
ENSG00000062370	Module_10	ZNF112
ENSG00000064309	Module_10	CDON
ENSG00000064886	Module_10	CHI3L2
ENSG00000065923	Module_10	SLC9A7
ENSG00000066923	Module_10	STAG3
ENSG00000068097	Module_10	HEATR6
ENSG00000069188	Module_10	SDK2
ENSG00000069849	Module_10	ATP1B3
ENSG00000070915	Module_10	SLC12A3
ENSG00000071564	Module_10	TCF3
ENSG00000072694	Module_10	FCGR2B
ENSG00000072858	Module_10	SIDT1
ENSG00000073464	Module_10	CLCN4
ENSG00000074219	Module_10	TEAD2
ENSG00000074657	Module_10	ZNF532
ENSG00000075275	Module_10	CELSR1
ENSG00000076554	Module_10	TPD52
ENSG00000076604	Module_10	TRAF4
ENSG00000078589	Module_10	P2RY10
ENSG00000079263	Module_10	SP140
ENSG00000079691	Module_10	CARMIL1
ENSG00000079819	Module_10	EPB41L2
ENSG00000079931	Module_10	MOXD1
ENSG00000080546	Module_10	SESN1
ENSG00000081026	Module_10	MAGI3
ENSG00000081189	Module_10	MEF2C
ENSG00000082293	Module_10	COL19A1
ENSG00000082438	Module_10	COBLL1
ENSG00000082512	Module_10	TRAF5
ENSG00000083454	Module_10	P2RX5
ENSG00000086061	Module_10	DNAJA1
ENSG00000086967	Module_10	MYBPC2
ENSG00000087301	Module_10	TXNDC16
ENSG00000088538	Module_10	DOCK3
ENSG00000089006	Module_10	SNX5
ENSG00000089094	Module_10	KDM2B
ENSG00000089775	Module_10	ZBTB25
ENSG00000091972	Module_10	CD200
ENSG00000092758	Module_10	COL9A3
ENSG00000095585	Module_10	BLNK
ENSG00000096696	Module_10	DSP
ENSG00000099256	Module_10	PRTFDC1
ENSG00000099953	Module_10	MMP11
ENSG00000099958	Module_10	DERL3
ENSG00000100003	Module_10	SEC14L2
ENSG00000100490	Module_10	CDKL1
ENSG00000100578	Module_10	KIAA0586
ENSG00000100721	Module_10	TCL1A
ENSG00000101017	Module_10	CD40
ENSG00000101190	Module_10	TCFL5
ENSG00000101194	Module_10	SLC17A9
ENSG00000101445	Module_10	PPP1R16B
ENSG00000102221	Module_10	JADE3
ENSG00000102226	Module_10	USP11
ENSG00000102349	Module_10	KLF8
ENSG00000102595	Module_10	UGGT2
ENSG00000103351	Module_10	CLUAP1
ENSG00000103365	Module_10	GGA2
ENSG00000103489	Module_10	XYLT1
ENSG00000103647	Module_10	CORO2B
ENSG00000103671	Module_10	TRIP4
ENSG00000104154	Module_10	SLC30A4
ENSG00000104432	Module_10	IL7
ENSG00000104524	Module_10	PYCR3
ENSG00000104921	Module_10	FCER2
ENSG00000104972	Module_10	LILRB1
ENSG00000104974	Module_10	LILRA1
ENSG00000105369	Module_10	CD79A
ENSG00000105427	Module_10	CNFN
ENSG00000105492	Module_10	SIGLEC6
ENSG00000105717	Module_10	PBX4
ENSG00000105738	Module_10	SIPA1L3
ENSG00000105877	Module_10	DNAH11
ENSG00000105889	Module_10	STEAP1B
ENSG00000105928	Module_10	GSDME
ENSG00000105971	Module_10	CAV2
ENSG00000106266	Module_10	SNX8
ENSG00000106537	Module_10	TSPAN13
ENSG00000106624	Module_10	AEBP1
ENSG00000107438	Module_10	PDLIM1
ENSG00000108559	Module_10	NUP88
ENSG00000108679	Module_10	LGALS3BP
ENSG00000108946	Module_10	PRKAR1A
ENSG00000109436	Module_10	TBC1D9
ENSG00000109684	Module_10	CLNK
ENSG00000109762	Module_10	SNX25
ENSG00000110092	Module_10	CCND1
ENSG00000110777	Module_10	POU2AF1
ENSG00000110841	Module_10	PPFIBP1
ENSG00000110844	Module_10	PRPF40B
ENSG00000110987	Module_10	BCL7A
ENSG00000111087	Module_10	GLI1
ENSG00000111962	Module_10	UST
ENSG00000112149	Module_10	CD83
ENSG00000112182	Module_10	BACH2
ENSG00000112232	Module_10	KHDRBS2
ENSG00000112320	Module_10	SOBP
ENSG00000112486	Module_10	CCR6
ENSG00000113645	Module_10	WWC1
ENSG00000114446	Module_10	IFT57
ENSG00000114739	Module_10	ACVR2B
ENSG00000115091	Module_10	ACTR3
ENSG00000115129	Module_10	TP53I3
ENSG00000115392	Module_10	FANCL
ENSG00000116191	Module_10	RALGPS2
ENSG00000117009	Module_10	KMO
ENSG00000117322	Module_10	CR2
ENSG00000119866	Module_10	BCL11A
ENSG00000120049	Module_10	KCNIP2
ENSG00000120162	Module_10	MOB3B
ENSG00000120278	Module_10	PLEKHG1
ENSG00000121570	Module_10	DPPA4
ENSG00000121594	Module_10	CD80
ENSG00000121895	Module_10	TMEM156
ENSG00000122986	Module_10	HVCN1
ENSG00000123095	Module_10	BHLHE41
ENSG00000123415	Module_10	SMUG1
ENSG00000123600	Module_10	METTL8
ENSG00000123989	Module_10	CHPF
ENSG00000124225	Module_10	PMEPA1
ENSG00000124243	Module_10	BCAS4
ENSG00000124767	Module_10	GLO1
ENSG00000125245	Module_10	GPR18
ENSG00000125531	Module_10	FNDC11
ENSG00000125648	Module_10	SLC25A23
ENSG00000125967	Module_10	NECAB3
ENSG00000127990	Module_10	SGCE
ENSG00000128218	Module_10	VPREB3
ENSG00000128394	Module_10	APOBEC3F
ENSG00000128438	Module_10	TBC1D27P
ENSG00000128891	Module_10	CCDC32
ENSG00000129197	Module_10	RPAIN
ENSG00000130348	Module_10	QRSL1
ENSG00000130429	Module_10	ARPC1B
ENSG00000130529	Module_10	TRPM4
ENSG00000130653	Module_10	PNPLA7
ENSG00000130702	Module_10	LAMA5
ENSG00000130787	Module_10	HIP1R
ENSG00000131941	Module_10	RHPN2
ENSG00000132185	Module_10	FCRLA
ENSG00000132581	Module_10	SDF2
ENSG00000132704	Module_10	FCRL2
ENSG00000133056	Module_10	PIK3C2B
ENSG00000133315	Module_10	MACROD1
ENSG00000133424	Module_10	LARGE1
ENSG00000133740	Module_10	E2F5
ENSG00000133789	Module_10	SWAP70
ENSG00000133818	Module_10	RRAS2
ENSG00000134061	Module_10	CD180
ENSG00000134121	Module_10	CHL1
ENSG00000135144	Module_10	DTX1
ENSG00000135297	Module_10	MTO1
ENSG00000135318	Module_10	NT5E
ENSG00000135925	Module_10	WNT10A
ENSG00000136237	Module_10	RAPGEF5
ENSG00000136573	Module_10	BLK
ENSG00000137070	Module_10	IL11RA
ENSG00000137101	Module_10	CD72
ENSG00000137502	Module_10	RAB30
ENSG00000139174	Module_10	PRICKLE1
ENSG00000139291	Module_10	TMEM19
ENSG00000139438	Module_10	FAM222A
ENSG00000139899	Module_10	CBLN3
ENSG00000140391	Module_10	TSPAN3
ENSG00000140598	Module_10	EFL1
ENSG00000140749	Module_10	IGSF6
ENSG00000140968	Module_10	IRF8
ENSG00000141753	Module_10	IGFBP4
ENSG00000141837	Module_10	CACNA1A
ENSG00000142178	Module_10	SIK1
ENSG00000142920	Module_10	AZIN2
ENSG00000143067	Module_10	ZNF697
ENSG00000143297	Module_10	FCRL5
ENSG00000143390	Module_10	RFX5
ENSG00000143498	Module_10	TAF1A
ENSG00000143578	Module_10	CREB3L4
ENSG00000143799	Module_10	PARP1
ENSG00000143869	Module_10	GDF7
ENSG00000144061	Module_10	NPHP1
ENSG00000144218	Module_10	AFF3
ENSG00000144488	Module_10	ESPNL
ENSG00000144645	Module_10	OSBPL10
ENSG00000145349	Module_10	CAMK2D
ENSG00000145911	Module_10	N4BP3
ENSG00000146215	Module_10	CRIP3
ENSG00000146535	Module_10	GNA12
ENSG00000146757	Module_10	ZNF92
ENSG00000146904	Module_10	EPHA1
[truncated: 18,414 more rows]
