# Supplementary material for: eQTLs identify regulatory networks and drivers of variation in the individual response to sepsis
Source: Cell Genom. 2024 Jun 18;4(7):100587. doi: 10.1016/j.xgen.2024.100587 (PMC11293594; doi:10.1016/j.xgen.2024.100587)
Supplement: Table S17. Module endophenotype associations, related to Figure 4 — Associations between module eigengenes and cell proportions, SRS1 status, diagnosis, and time point were estimated using a linear mixed model and likelihood ratio test. Associations with 28-day survival were tested using a Cox proportional hazards model. p values were corrected for multiple testing using the Benjamini-Hochberg procedure [file mmc16.xlsx]

## Sheet: Sheet1
Table S17: Module endophenotype associations, related to Figure 4.
Eigengene	Association.Variable	Association.Variable.Type	Statistic	Statistic.Type	P.Value	Adjusted.P.Value
ME_37	Neutrophils	Cell Proportion	-0.0216162	Beta	1.7054e-91	1.26541e-88
ME_5	Neutrophils	Cell Proportion	-0.0214903	Beta	4.37579e-91	3.24683e-88
ME_20	Neutrophils	Cell Proportion	-0.0213722	Beta	2.08988e-90	1.55069e-87
ME_26	Neutrophils	Cell Proportion	-0.0208819	Beta	1.24426e-83	9.2324e-81
ME_48	Neutrophils	Cell Proportion	-0.0193859	Beta	1.74178e-74	1.2924e-71
ME_27	Neutrophils	Cell Proportion	-0.0198086	Beta	9.80752e-74	7.27718e-71
ME_13	Neutrophils	Cell Proportion	-0.0193173	Beta	1.27258e-71	9.44254e-69
ME_10	Neutrophils	Cell Proportion	-0.0192985	Beta	1.62204e-69	1.20355e-66
ME_8	Neutrophils	Cell Proportion	0.0193321	Beta	5.61821e-69	4.16871e-66
ME_36	Neutrophils	Cell Proportion	-0.0189459	Beta	1.8293e-68	1.35734e-65
ME_45	Neutrophils	Cell Proportion	0.0190502	Beta	7.64982e-67	5.67616e-64
ME_33	Neutrophils	Cell Proportion	-0.0190225	Beta	9.06634e-67	6.72722e-64
ME_22	Neutrophils	Cell Proportion	-0.0186421	Beta	5.54769e-64	4.11639e-61
ME_67	Neutrophils	Cell Proportion	0.0186318	Beta	3.71157e-63	2.75398e-60
ME_15	Neutrophils	Cell Proportion	-0.0182911	Beta	3.02551e-62	2.24493e-59
ME_52	Neutrophils	Cell Proportion	-0.0177106	Beta	7.82795e-58	5.80834e-55
ME_44	Neutrophils	Cell Proportion	0.01753	Beta	4.55211e-55	3.37767e-52
ME_47	Neutrophils	Cell Proportion	-0.0170612	Beta	2.20294e-52	1.63458e-49
ME_17	Neutrophils	Cell Proportion	0.0169243	Beta	4.3914e-51	3.25842e-48
ME_78	Neutrophils	Cell Proportion	-0.0166455	Beta	1.18828e-49	8.817e-47
ME_99	Neutrophils	Cell Proportion	0.0164117	Beta	5.27081e-48	3.91094e-45
ME_96	Neutrophils	Cell Proportion	0.0162112	Beta	5.16451e-47	3.83207e-44
ME_56	Neutrophils	Cell Proportion	0.0160629	Beta	1.92431e-46	1.42784e-43
ME_49	Neutrophils	Cell Proportion	0.0160245	Beta	5.2639e-45	3.90581e-42
ME_105	Neutrophils	Cell Proportion	-0.0158523	Beta	1.84427e-44	1.36845e-41
ME_51	Neutrophils	Cell Proportion	0.0158715	Beta	3.83831e-44	2.84802e-41
ME_70	Neutrophils	Cell Proportion	0.0158337	Beta	4.17592e-44	3.09853e-41
ME_38	Neutrophils	Cell Proportion	-0.0157293	Beta	1.24253e-43	9.21958e-41
ME_43	Neutrophils	Cell Proportion	0.0153743	Beta	2.37504e-41	1.76228e-38
ME_106	Neutrophils	Cell Proportion	0.0141249	Beta	6.60693e-35	4.90234e-32
ME_18	Neutrophils	Cell Proportion	0.0141449	Beta	1.30601e-34	9.69062e-32
ME_82	Neutrophils	Cell Proportion	0.0133233	Beta	2.20556e-33	1.63653e-30
ME_76	Neutrophils	Cell Proportion	0.0133453	Beta	1.0257e-30	7.61073e-28
ME_14	Neutrophils	Cell Proportion	-0.0131888	Beta	6.06142e-30	4.49758e-27
ME_66	Neutrophils	Cell Proportion	0.0129714	Beta	7.66068e-29	5.68422e-26
ME_89	Neutrophils	Cell Proportion	0.012897	Beta	2.09262e-28	1.55272e-25
ME_7	Neutrophils	Cell Proportion	-0.0126396	Beta	1.78143e-27	1.32182e-24
ME_95	Neutrophils	Cell Proportion	0.0126312	Beta	2.43653e-27	1.8079e-24
ME_86	Neutrophils	Cell Proportion	0.0122954	Beta	2.18015e-26	1.61767e-23
ME_77	Neutrophils	Cell Proportion	0.0117425	Beta	7.59439e-26	5.63503e-23
ME_1	Neutrophils	Cell Proportion	0.0120898	Beta	4.02089e-25	2.9835e-22
ME_101	Neutrophils	Cell Proportion	0.0115548	Beta	1.10342e-23	8.18735e-21
ME_24	Neutrophils	Cell Proportion	0.0117147	Beta	1.54268e-23	1.14467e-20
ME_11	Neutrophils	Cell Proportion	-0.0107972	Beta	3.66419e-20	2.71883e-17
ME_2	Neutrophils	Cell Proportion	0.0107829	Beta	4.90013e-20	3.6359e-17
ME_64	Neutrophils	Cell Proportion	0.0106375	Beta	5.4335e-20	4.03166e-17
ME_30	Neutrophils	Cell Proportion	0.0106752	Beta	1.26407e-19	9.37939e-17
ME_29	Neutrophils	Cell Proportion	0.0106523	Beta	1.55859e-19	1.15647e-16
ME_75	Neutrophils	Cell Proportion	-0.0103307	Beta	7.90548e-19	5.86587e-16
ME_91	Neutrophils	Cell Proportion	0.00957659	Beta	1.67437e-16	1.24238e-13
ME_63	Neutrophils	Cell Proportion	-0.00902205	Beta	2.07989e-14	1.54328e-11
ME_93	Neutrophils	Cell Proportion	-0.00874022	Beta	2.47787e-14	1.83858e-11
ME_6	Neutrophils	Cell Proportion	-0.00870356	Beta	1.44193e-13	1.06992e-10
ME_62	Neutrophils	Cell Proportion	-0.00861628	Beta	4.96272e-13	3.68234e-10
ME_19	Neutrophils	Cell Proportion	0.00836596	Beta	1.4164e-12	1.05097e-09
ME_100	Neutrophils	Cell Proportion	0.00780431	Beta	6.42696e-11	4.7688e-08
ME_84	Neutrophils	Cell Proportion	0.00707637	Beta	5.75136e-10	4.26751e-07
ME_71	Neutrophils	Cell Proportion	-0.00685527	Beta	4.35168e-09	3.22895e-06
ME_9	Neutrophils	Cell Proportion	0.00666972	Beta	2.42436e-08	1.79887e-05
ME_98	Neutrophils	Cell Proportion	0.00633971	Beta	4.2613e-08	3.16189e-05
ME_32	Neutrophils	Cell Proportion	0.00641499	Beta	8.2722e-08	6.13797e-05
ME_35	Neutrophils	Cell Proportion	-0.00615323	Beta	1.59889e-07	0.000118638
ME_50	Neutrophils	Cell Proportion	0.00625689	Beta	1.76546e-07	0.000130997
ME_88	Neutrophils	Cell Proportion	-0.00522346	Beta	5.85795e-07	0.00043466
ME_28	Neutrophils	Cell Proportion	-0.00594546	Beta	6.88056e-07	0.000510538
ME_25	Neutrophils	Cell Proportion	-0.00569192	Beta	2.26562e-06	0.00168109
ME_3	Neutrophils	Cell Proportion	0.0054833	Beta	4.6491e-06	0.00344963
ME_80	Neutrophils	Cell Proportion	-0.00519551	Beta	5.42306e-06	0.00402391
ME_16	Neutrophils	Cell Proportion	-0.00536043	Beta	7.7002e-06	0.00571355
ME_31	Neutrophils	Cell Proportion	-0.00520215	Beta	1.08658e-05	0.00806239
ME_79	Neutrophils	Cell Proportion	0.00315606	Beta	6.75994e-05	0.0501588
ME_97	Neutrophils	Cell Proportion	-0.00438257	Beta	7.07796e-05	0.0525184
ME_94	Neutrophils	Cell Proportion	0.00405534	Beta	7.56329e-05	0.0561196
ME_39	Neutrophils	Cell Proportion	-0.00441355	Beta	0.000125137	0.0928516
ME_53	Neutrophils	Cell Proportion	0.00449997	Beta	0.000177778	0.131911
ME_42	Neutrophils	Cell Proportion	0.0040598	Beta	0.000755508	0.560587
ME_81	Neutrophils	Cell Proportion	-0.00381282	Beta	0.000857486	0.636255
ME_21	Neutrophils	Cell Proportion	-0.00400388	Beta	0.000873727	0.648305
ME_87	Neutrophils	Cell Proportion	-0.00386059	Beta	0.00127217	0.943952
ME_68	Neutrophils	Cell Proportion	0.00382951	Beta	0.00146594	1
ME_46	Neutrophils	Cell Proportion	0.0036026	Beta	0.00257543	1
ME_60	Neutrophils	Cell Proportion	0.00348084	Beta	0.00392811	1
ME_55	Neutrophils	Cell Proportion	-0.00330378	Beta	0.00552451	1
ME_54	Neutrophils	Cell Proportion	0.00332396	Beta	0.00573452	1
ME_72	Neutrophils	Cell Proportion	-0.00328614	Beta	0.00624696	1
ME_12	Neutrophils	Cell Proportion	-0.00316647	Beta	0.00851822	1
ME_83	Neutrophils	Cell Proportion	-0.00292691	Beta	0.0135992	1
ME_103	Neutrophils	Cell Proportion	-0.00255284	Beta	0.033923	1
ME_74	Neutrophils	Cell Proportion	0.00232613	Beta	0.0533912	1
ME_104	Neutrophils	Cell Proportion	0.0022118	Beta	0.064504	1
ME_73	Neutrophils	Cell Proportion	-0.00220288	Beta	0.0682822	1
ME_92	Neutrophils	Cell Proportion	0.00186517	Beta	0.10473	1
ME_23	Neutrophils	Cell Proportion	0.00182533	Beta	0.123309	1
ME_34	Neutrophils	Cell Proportion	0.00172935	Beta	0.152563	1
ME_90	Neutrophils	Cell Proportion	-0.00162212	Beta	0.179302	1
ME_58	Neutrophils	Cell Proportion	-0.00160851	Beta	0.182624	1
ME_41	Neutrophils	Cell Proportion	-0.00139873	Beta	0.247127	1
ME_69	Neutrophils	Cell Proportion	0.000911355	Beta	0.304159	1
ME_61	Neutrophils	Cell Proportion	-0.00104605	Beta	0.384566	1
ME_57	Neutrophils	Cell Proportion	-0.00090188	Beta	0.456745	1
ME_40	Neutrophils	Cell Proportion	-0.000832801	Beta	0.489744	1
ME_85	Neutrophils	Cell Proportion	0.000815175	Beta	0.499059	1
ME_59	Neutrophils	Cell Proportion	0.000604006	Beta	0.615809	1
ME_4	Neutrophils	Cell Proportion	-0.000523016	Beta	0.664755	1
ME_102	Neutrophils	Cell Proportion	0.000193667	Beta	0.825554	1
ME_65	Neutrophils	Cell Proportion	1.87429e-05	Beta	0.98768	1
ME_48	Lymphocytes	Cell Proportion	0.0216837	Beta	9.87508e-95	7.32731e-92
ME_20	Lymphocytes	Cell Proportion	0.0218119	Beta	3.46835e-93	2.57352e-90
ME_37	Lymphocytes	Cell Proportion	0.0218132	Beta	3.48175e-92	2.58346e-89
ME_5	Lymphocytes	Cell Proportion	0.0217069	Beta	8.55063e-92	6.34457e-89
ME_13	Lymphocytes	Cell Proportion	0.0216232	Beta	1.05686e-91	7.84188e-89
ME_10	Lymphocytes	Cell Proportion	0.021114	Beta	1.36555e-84	1.01324e-81
ME_36	Lymphocytes	Cell Proportion	0.0208429	Beta	9.95315e-84	7.38523e-81
ME_26	Lymphocytes	Cell Proportion	0.0203354	Beta	3.35032e-77	2.48594e-74
ME_52	Lymphocytes	Cell Proportion	0.0191194	Beta	1.52951e-67	1.1349e-64
ME_27	Lymphocytes	Cell Proportion	0.0190824	Beta	1.83807e-66	1.36385e-63
ME_8	Lymphocytes	Cell Proportion	-0.0189189	Beta	1.01804e-64	7.55383e-62
ME_47	Lymphocytes	Cell Proportion	0.0187503	Beta	2.88925e-64	2.14382e-61
ME_22	Lymphocytes	Cell Proportion	0.0182896	Beta	2.25837e-60	1.67571e-57
ME_33	Lymphocytes	Cell Proportion	0.0180773	Beta	1.31277e-58	9.74078e-56
ME_67	Lymphocytes	Cell Proportion	-0.0177901	Beta	4.66495e-56	3.46139e-53
ME_45	Lymphocytes	Cell Proportion	-0.017595	Beta	5.67224e-55	4.20881e-52
ME_56	Lymphocytes	Cell Proportion	-0.0173559	Beta	3.45707e-54	2.56514e-51
ME_78	Lymphocytes	Cell Proportion	0.0167381	Beta	2.0676e-49	1.53416e-46
ME_17	Lymphocytes	Cell Proportion	-0.0167322	Beta	4.71237e-49	3.49658e-46
ME_99	Lymphocytes	Cell Proportion	-0.0166096	Beta	1.58257e-48	1.17427e-45
ME_70	Lymphocytes	Cell Proportion	-0.0160649	Beta	6.37002e-45	4.72656e-42
ME_105	Lymphocytes	Cell Proportion	0.0160183	Beta	9.5592e-45	7.09293e-42
ME_44	Lymphocytes	Cell Proportion	-0.0159219	Beta	4.81637e-44	3.57374e-41
ME_38	Lymphocytes	Cell Proportion	0.0155591	Beta	5.74416e-42	4.26217e-39
ME_96	Lymphocytes	Cell Proportion	-0.0151131	Beta	4.9509e-40	3.67357e-37
ME_43	Lymphocytes	Cell Proportion	-0.0150012	Beta	9.04712e-39	6.71296e-36
ME_51	Lymphocytes	Cell Proportion	-0.0149189	Beta	3.56462e-38	2.64495e-35
ME_49	Lymphocytes	Cell Proportion	-0.0148089	Beta	1.52658e-37	1.13272e-34
ME_106	Lymphocytes	Cell Proportion	-0.0145479	Beta	1.72058e-36	1.27667e-33
ME_95	Lymphocytes	Cell Proportion	-0.0139048	Beta	8.02486e-33	5.95444e-30
ME_66	Lymphocytes	Cell Proportion	-0.0138759	Beta	1.02719e-32	7.62176e-30
ME_15	Lymphocytes	Cell Proportion	0.0135873	Beta	2.37573e-32	1.76279e-29
ME_89	Lymphocytes	Cell Proportion	-0.0135757	Beta	4.02936e-31	2.98978e-28
ME_76	Lymphocytes	Cell Proportion	-0.0133786	Beta	2.19546e-30	1.62903e-27
ME_18	Lymphocytes	Cell Proportion	-0.0131107	Beta	3.14685e-29	2.33496e-26
ME_14	Lymphocytes	Cell Proportion	0.0129022	Beta	2.83716e-28	2.10518e-25
ME_77	Lymphocytes	Cell Proportion	-0.0119819	Beta	3.93875e-26	2.92255e-23
ME_64	Lymphocytes	Cell Proportion	-0.0122726	Beta	4.33186e-26	3.21424e-23
ME_86	Lymphocytes	Cell Proportion	-0.0121431	Beta	2.75261e-25	2.04244e-22
ME_7	Lymphocytes	Cell Proportion	0.012087	Beta	7.82577e-25	5.80672e-22
ME_101	Lymphocytes	Cell Proportion	-0.0116986	Beta	8.7655e-24	6.504e-21
ME_82	Lymphocytes	Cell Proportion	-0.011084	Beta	6.42837e-23	4.76985e-20
ME_1	Lymphocytes	Cell Proportion	-0.0115806	Beta	8.12993e-23	6.0324e-20
ME_24	Lymphocytes	Cell Proportion	-0.0106398	Beta	2.74762e-19	2.03873e-16
ME_11	Lymphocytes	Cell Proportion	0.0105884	Beta	3.53518e-19	2.62311e-16
ME_91	Lymphocytes	Cell Proportion	-0.0103451	Beta	1.06289e-18	7.88663e-16
ME_6	Lymphocytes	Cell Proportion	0.0102922	Beta	2.44463e-18	1.81391e-15
ME_2	Lymphocytes	Cell Proportion	-0.0101624	Beta	1.12264e-17	8.32998e-15
ME_30	Lymphocytes	Cell Proportion	-0.0100553	Beta	2.62892e-17	1.95066e-14
ME_29	Lymphocytes	Cell Proportion	-0.00946973	Beta	2.03359e-15	1.50892e-12
ME_62	Lymphocytes	Cell Proportion	0.00881717	Beta	1.89521e-13	1.40624e-10
ME_93	Lymphocytes	Cell Proportion	0.00790051	Beta	1.25846e-11	9.33781e-09
ME_75	Lymphocytes	Cell Proportion	0.00804527	Beta	1.30643e-11	9.69368e-09
ME_63	Lymphocytes	Cell Proportion	0.00796302	Beta	2.43888e-11	1.80965e-08
ME_28	Lymphocytes	Cell Proportion	0.00770956	Beta	1.21855e-10	9.04162e-08
ME_71	Lymphocytes	Cell Proportion	0.00757779	Beta	1.32625e-10	9.84075e-08
ME_98	Lymphocytes	Cell Proportion	-0.00748265	Beta	1.43134e-10	1.06205e-07
ME_84	Lymphocytes	Cell Proportion	-0.00694797	Beta	1.77483e-09	1.31693e-06
ME_100	Lymphocytes	Cell Proportion	-0.00637847	Beta	1.26342e-07	9.37454e-05
ME_88	Lymphocytes	Cell Proportion	0.00555494	Beta	2.00117e-07	0.000148487
ME_25	Lymphocytes	Cell Proportion	0.00612572	Beta	4.61906e-07	0.000342734
ME_9	Lymphocytes	Cell Proportion	-0.0060512	Beta	5.09398e-07	0.000377974
ME_50	Lymphocytes	Cell Proportion	-0.00597441	Beta	7.23288e-07	0.000536679
ME_19	Lymphocytes	Cell Proportion	-0.00588487	Beta	9.50459e-07	0.00070524
ME_32	Lymphocytes	Cell Proportion	-0.00580003	Beta	1.50576e-06	0.00111727
ME_79	Lymphocytes	Cell Proportion	-0.00393885	Beta	1.54055e-06	0.00114309
ME_87	Lymphocytes	Cell Proportion	0.00570232	Beta	2.10639e-06	0.00156294
ME_94	Lymphocytes	Cell Proportion	-0.00495497	Beta	2.29753e-06	0.00170477
ME_72	Lymphocytes	Cell Proportion	0.00546136	Beta	5.85969e-06	0.00434789
ME_35	Lymphocytes	Cell Proportion	0.00537245	Beta	6.59588e-06	0.00489414
ME_68	Lymphocytes	Cell Proportion	-0.00528313	Beta	1.25394e-05	0.0093042
ME_80	Lymphocytes	Cell Proportion	0.00504399	Beta	1.37357e-05	0.0101919
ME_31	Lymphocytes	Cell Proportion	0.0049982	Beta	2.87883e-05	0.0213609
ME_3	Lymphocytes	Cell Proportion	-0.0049286	Beta	4.34561e-05	0.0322444
ME_16	Lymphocytes	Cell Proportion	0.0046412	Beta	0.000121137	0.0898837
ME_42	Lymphocytes	Cell Proportion	-0.00426113	Beta	0.000445059	0.330234
ME_53	Lymphocytes	Cell Proportion	-0.00421036	Beta	0.000504104	0.374046
ME_97	Lymphocytes	Cell Proportion	0.00388305	Beta	0.000563417	0.418055
ME_73	Lymphocytes	Cell Proportion	0.00414178	Beta	0.000627872	0.465881
ME_39	Lymphocytes	Cell Proportion	0.00392215	Beta	0.000731259	0.542594
ME_46	Lymphocytes	Cell Proportion	-0.00389138	Beta	0.00125044	0.927824
ME_74	Lymphocytes	Cell Proportion	-0.00372497	Beta	0.00207618	1
ME_81	Lymphocytes	Cell Proportion	0.00351122	Beta	0.00236184	1
ME_58	Lymphocytes	Cell Proportion	0.00366505	Beta	0.0024462	1
ME_90	Lymphocytes	Cell Proportion	0.00357103	Beta	0.00319518	1
ME_92	Lymphocytes	Cell Proportion	-0.00336012	Beta	0.00368595	1
ME_21	Lymphocytes	Cell Proportion	0.00320696	Beta	0.00814304	1
ME_60	Lymphocytes	Cell Proportion	-0.00308864	Beta	0.0109857	1
ME_12	Lymphocytes	Cell Proportion	0.00278199	Beta	0.0217558	1
ME_85	Lymphocytes	Cell Proportion	-0.00267387	Beta	0.0275278	1
ME_55	Lymphocytes	Cell Proportion	0.00237761	Beta	0.047532	1
ME_41	Lymphocytes	Cell Proportion	0.00230004	Beta	0.0584589	1
ME_34	Lymphocytes	Cell Proportion	-0.00228758	Beta	0.0599781	1
ME_83	Lymphocytes	Cell Proportion	0.00216034	Beta	0.0719897	1
ME_59	Lymphocytes	Cell Proportion	-0.00216255	Beta	0.0734856	1
ME_54	Lymphocytes	Cell Proportion	-0.00211583	Beta	0.080227	1
ME_23	Lymphocytes	Cell Proportion	-0.00201872	Beta	0.0904001	1
ME_4	Lymphocytes	Cell Proportion	-0.00136246	Beta	0.261531	1
ME_103	Lymphocytes	Cell Proportion	0.00124241	Beta	0.306638	1
ME_69	Lymphocytes	Cell Proportion	-0.000933885	Beta	0.308691	1
ME_61	Lymphocytes	Cell Proportion	0.000502786	Beta	0.679115	1
ME_104	Lymphocytes	Cell Proportion	0.000311573	Beta	0.796604	1
ME_40	Lymphocytes	Cell Proportion	0.000243923	Beta	0.840378	1
ME_65	Lymphocytes	Cell Proportion	9.92905e-05	Beta	0.934869	1
ME_102	Lymphocytes	Cell Proportion	2.17644e-05	Beta	0.980919	1
ME_57	Lymphocytes	Cell Proportion	-2.69628e-05	Beta	0.982378	1
ME_15	Monocytes	Cell Proportion	0.0197052	Beta	5.32803e-72	3.9534e-69
ME_26	Monocytes	Cell Proportion	0.0151833	Beta	1.61676e-39	1.19963e-36
ME_45	Monocytes	Cell Proportion	-0.015041	Beta	9.58767e-39	7.11405e-36
ME_27	Monocytes	Cell Proportion	0.0147726	Beta	2.15761e-37	1.60095e-34
ME_37	Monocytes	Cell Proportion	0.0147346	Beta	3.0823e-37	2.28706e-34
ME_5	Monocytes	Cell Proportion	0.0146009	Beta	5.82075e-37	4.319e-34
ME_33	Monocytes	Cell Proportion	0.0145797	Beta	2.67921e-36	1.98797e-33
ME_20	Monocytes	Cell Proportion	0.0141571	Beta	8.58492e-35	6.37001e-32
ME_8	Monocytes	Cell Proportion	-0.0140754	Beta	1.40076e-33	1.03937e-30
ME_67	Monocytes	Cell Proportion	-0.0139914	Beta	4.4259e-33	3.28402e-30
ME_44	Monocytes	Cell Proportion	-0.013858	Beta	1.58386e-32	1.17522e-29
ME_96	Monocytes	Cell Proportion	-0.0134926	Beta	4.8061e-31	3.56613e-28
ME_82	Monocytes	Cell Proportion	-0.0131506	Beta	7.76489e-31	5.76155e-28
ME_22	Monocytes	Cell Proportion	0.0132302	Beta	8.99484e-30	6.67417e-27
ME_49	Monocytes	Cell Proportion	-0.0128206	Beta	1.08711e-27	8.06635e-25
ME_51	Monocytes	Cell Proportion	-0.0119663	Beta	4.07457e-24	3.02333e-21
ME_17	Monocytes	Cell Proportion	-0.0116853	Beta	4.6231e-23	3.43034e-20
ME_48	Monocytes	Cell Proportion	0.011058	Beta	3.54685e-22	2.63176e-19
ME_78	Monocytes	Cell Proportion	0.0113147	Beta	7.69897e-22	5.71264e-19
ME_13	Monocytes	Cell Proportion	0.0108362	Beta	9.65663e-21	7.16522e-18
ME_18	Monocytes	Cell Proportion	-0.0110158	Beta	1.51425e-20	1.12358e-17
ME_10	Monocytes	Cell Proportion	0.0109737	Beta	1.66454e-20	1.23509e-17
ME_36	Monocytes	Cell Proportion	0.0107474	Beta	1.98992e-20	1.47652e-17
ME_38	Monocytes	Cell Proportion	0.0109103	Beta	3.38627e-20	2.51262e-17
ME_52	Monocytes	Cell Proportion	0.0106754	Beta	7.59783e-20	5.63759e-17
ME_43	Monocytes	Cell Proportion	-0.0107574	Beta	1.26001e-19	9.34927e-17
ME_99	Monocytes	Cell Proportion	-0.0106533	Beta	3.07308e-19	2.28022e-16
ME_75	Monocytes	Cell Proportion	0.0105885	Beta	3.86123e-19	2.86503e-16
ME_105	Monocytes	Cell Proportion	0.0105055	Beta	8.53867e-19	6.3357e-16
ME_70	Monocytes	Cell Proportion	-0.0103561	Beta	3.09702e-18	2.29799e-15
ME_56	Monocytes	Cell Proportion	-0.00960904	Beta	4.55574e-16	3.38036e-13
ME_76	Monocytes	Cell Proportion	-0.00955622	Beta	1.34251e-15	9.96142e-13
ME_19	Monocytes	Cell Proportion	-0.00953725	Beta	1.51568e-15	1.12463e-12
ME_86	Monocytes	Cell Proportion	-0.00943651	Beta	2.2116e-15	1.64101e-12
ME_106	Monocytes	Cell Proportion	-0.00944807	Beta	3.26489e-15	2.42255e-12
ME_47	Monocytes	Cell Proportion	0.0092857	Beta	5.01419e-15	3.72053e-12
ME_24	Monocytes	Cell Proportion	-0.00929664	Beta	7.80285e-15	5.78972e-12
ME_14	Monocytes	Cell Proportion	0.00918505	Beta	1.57554e-14	1.16905e-11
ME_7	Monocytes	Cell Proportion	0.00914408	Beta	2.01761e-14	1.49706e-11
ME_29	Monocytes	Cell Proportion	-0.00905918	Beta	4.27857e-14	3.1747e-11
ME_1	Monocytes	Cell Proportion	-0.00877054	Beta	2.35773e-13	1.74944e-10
ME_77	Monocytes	Cell Proportion	-0.0084698	Beta	3.4617e-13	2.56858e-10
ME_30	Monocytes	Cell Proportion	-0.0081496	Beta	1.17738e-11	8.73617e-09
ME_2	Monocytes	Cell Proportion	-0.00806833	Beta	1.81853e-11	1.34935e-08
ME_66	Monocytes	Cell Proportion	-0.0078554	Beta	8.13741e-11	6.03796e-08
ME_101	Monocytes	Cell Proportion	-0.00771982	Beta	8.49255e-11	6.30147e-08
ME_93	Monocytes	Cell Proportion	0.00759337	Beta	1.25364e-10	9.30201e-08
ME_89	Monocytes	Cell Proportion	-0.00776418	Beta	1.43719e-10	1.06639e-07
ME_11	Monocytes	Cell Proportion	0.00753098	Beta	3.60406e-10	2.67421e-07
ME_100	Monocytes	Cell Proportion	-0.00752487	Beta	4.43149e-10	3.28816e-07
ME_95	Monocytes	Cell Proportion	-0.00712019	Beta	3.64124e-09	2.7018e-06
ME_63	Monocytes	Cell Proportion	0.00705765	Beta	4.08024e-09	3.02754e-06
ME_35	Monocytes	Cell Proportion	0.00591784	Beta	8.35009e-07	0.000619577
ME_84	Monocytes	Cell Proportion	-0.00565838	Beta	1.44417e-06	0.00107158
ME_91	Monocytes	Cell Proportion	-0.00559947	Beta	2.95898e-06	0.00219556
ME_62	Monocytes	Cell Proportion	0.00557726	Beta	5.17899e-06	0.00384281
ME_50	Monocytes	Cell Proportion	-0.00516946	Beta	1.92523e-05	0.0142852
ME_9	Monocytes	Cell Proportion	-0.0051673	Beta	1.97544e-05	0.0146578
ME_32	Monocytes	Cell Proportion	-0.00497051	Beta	4.07892e-05	0.0302656
ME_104	Monocytes	Cell Proportion	-0.00486442	Beta	5.6864e-05	0.0421931
ME_64	Monocytes	Cell Proportion	-0.00471788	Beta	9.0643e-05	0.0672571
ME_39	Monocytes	Cell Proportion	0.00437187	Beta	0.000210769	0.156391
ME_88	Monocytes	Cell Proportion	0.00401271	Beta	0.000224484	0.166567
ME_16	Monocytes	Cell Proportion	0.0044642	Beta	0.000226212	0.167849
ME_31	Monocytes	Cell Proportion	0.00442798	Beta	0.000230072	0.170713
ME_80	Monocytes	Cell Proportion	0.00409638	Beta	0.00048169	0.357414
ME_97	Monocytes	Cell Proportion	0.00394333	Beta	0.000540226	0.400848
ME_3	Monocytes	Cell Proportion	-0.00415984	Beta	0.000590076	0.437837
ME_54	Monocytes	Cell Proportion	-0.00393141	Beta	0.00114318	0.848239
ME_83	Monocytes	Cell Proportion	0.00382771	Beta	0.00151296	1
ME_81	Monocytes	Cell Proportion	0.00371775	Beta	0.00173792	1
ME_21	Monocytes	Cell Proportion	0.00367905	Beta	0.00244711	1
ME_71	Monocytes	Cell Proportion	0.00362663	Beta	0.0024963	1
ME_25	Monocytes	Cell Proportion	0.00370616	Beta	0.00251971	1
ME_98	Monocytes	Cell Proportion	-0.0033713	Beta	0.00479059	1
ME_53	Monocytes	Cell Proportion	-0.00342833	Beta	0.00483183	1
ME_103	Monocytes	Cell Proportion	0.00336493	Beta	0.00575753	1
ME_55	Monocytes	Cell Proportion	0.00327054	Beta	0.00689024	1
ME_6	Monocytes	Cell Proportion	0.0032422	Beta	0.00766616	1
ME_42	Monocytes	Cell Proportion	-0.00270351	Beta	0.0267439	1
ME_60	Monocytes	Cell Proportion	-0.00263316	Beta	0.0319858	1
ME_79	Monocytes	Cell Proportion	-0.00183023	Beta	0.0321709	1
ME_59	Monocytes	Cell Proportion	0.00255249	Beta	0.035123	1
ME_46	Monocytes	Cell Proportion	-0.00246686	Beta	0.0420171	1
ME_12	Monocytes	Cell Proportion	0.00239715	Beta	0.048536	1
ME_94	Monocytes	Cell Proportion	-0.00197735	Beta	0.0649952	1
ME_85	Monocytes	Cell Proportion	0.00209471	Beta	0.0853625	1
ME_4	Monocytes	Cell Proportion	0.00202881	Beta	0.0953239	1
ME_58	Monocytes	Cell Proportion	-0.00184687	Beta	0.128403	1
ME_90	Monocytes	Cell Proportion	-0.00183998	Beta	0.130438	1
ME_57	Monocytes	Cell Proportion	0.00158942	Beta	0.194143	1
ME_28	Monocytes	Cell Proportion	0.00148263	Beta	0.220965	1
ME_92	Monocytes	Cell Proportion	0.00133434	Beta	0.26127	1
ME_69	Monocytes	Cell Proportion	-0.000951211	Beta	0.311435	1
ME_73	Monocytes	Cell Proportion	-0.00121673	Beta	0.318159	1
ME_72	Monocytes	Cell Proportion	-0.000957119	Beta	0.431633	1
ME_65	Monocytes	Cell Proportion	-0.000919959	Beta	0.455805	1
ME_61	Monocytes	Cell Proportion	0.000848688	Beta	0.487882	1
ME_68	Monocytes	Cell Proportion	-0.000682848	Beta	0.576009	1
ME_34	Monocytes	Cell Proportion	-0.000613922	Beta	0.61578	1
ME_40	Monocytes	Cell Proportion	0.000546987	Beta	0.654705	1
ME_23	Monocytes	Cell Proportion	-0.000431794	Beta	0.723048	1
ME_102	Monocytes	Cell Proportion	-0.0003099	Beta	0.737593	1
ME_74	Monocytes	Cell Proportion	0.000241445	Beta	0.842787	1
ME_41	Monocytes	Cell Proportion	-0.00017281	Beta	0.887451	1
ME_87	Monocytes	Cell Proportion	-1.81627e-05	Beta	0.988064	1
ME_8	SRS1	SRS	0.0515147	Beta	1.4526e-151	1.07783e-148
ME_37	SRS1	SRS	-0.0506445	Beta	2.64104e-146	1.95965e-143
ME_48	SRS1	SRS	-0.0477835	Beta	7.74133e-141	5.74406e-138
ME_5	SRS1	SRS	-0.0493968	Beta	9.40305e-140	6.97706e-137
ME_67	SRS1	SRS	0.049543	Beta	1.03531e-133	7.68197e-131
ME_33	SRS1	SRS	-0.0481258	Beta	2.74302e-126	2.03532e-123
ME_49	SRS1	SRS	0.0485898	Beta	2.14161e-125	1.58907e-122
ME_27	SRS1	SRS	-0.047747	Beta	9.04883e-124	6.71423e-121
ME_45	SRS1	SRS	0.0481976	Beta	1.57739e-122	1.17043e-119
ME_13	SRS1	SRS	-0.0453441	Beta	4.80699e-118	3.56679e-115
ME_26	SRS1	SRS	-0.0466418	Beta	2.24256e-115	1.66398e-112
ME_20	SRS1	SRS	-0.0451863	Beta	7.36686e-109	5.46621e-106
ME_52	SRS1	SRS	-0.0439226	Beta	2.39499e-105	1.77708e-102
ME_44	SRS1	SRS	0.0439765	Beta	1.28609e-95	9.5428e-93
ME_36	SRS1	SRS	-0.0417674	Beta	4.40106e-95	3.26559e-92
ME_22	SRS1	SRS	-0.043224	Beta	2.24885e-94	1.66864e-91
ME_51	SRS1	SRS	0.0427672	Beta	4.16429e-90	3.0899e-87
ME_76	SRS1	SRS	0.0418502	Beta	2.14237e-87	1.58964e-84
ME_10	SRS1	SRS	-0.0410136	Beta	5.42897e-86	4.0283e-83
ME_18	SRS1	SRS	0.0415623	Beta	8.224e-84	6.10221e-81
ME_15	SRS1	SRS	-0.0400778	Beta	3.61434e-83	2.68184e-80
ME_17	SRS1	SRS	0.0411386	Beta	3.93154e-83	2.9172e-80
ME_43	SRS1	SRS	0.041379	Beta	4.41331e-83	3.27468e-80
ME_56	SRS1	SRS	0.0399971	Beta	1.92095e-82	1.42534e-79
ME_38	SRS1	SRS	-0.0401428	Beta	9.17205e-79	6.80566e-76
ME_82	SRS1	SRS	0.0372451	Beta	4.46489e-77	3.31295e-74
ME_96	SRS1	SRS	0.0394037	Beta	5.49114e-77	4.07442e-74
ME_19	SRS1	SRS	0.039335	Beta	1.71564e-76	1.27301e-73
ME_78	SRS1	SRS	-0.0388074	Beta	1.55092e-75	1.15078e-72
ME_75	SRS1	SRS	-0.0381466	Beta	4.21707e-72	3.12906e-69
ME_70	SRS1	SRS	0.0384638	Beta	4.14548e-70	3.07594e-67
ME_86	SRS1	SRS	0.0376024	Beta	8.63978e-69	6.41072e-66
ME_7	SRS1	SRS	-0.0382287	Beta	1.69444e-68	1.25727e-65
ME_24	SRS1	SRS	0.0376555	Beta	6.42333e-66	4.76611e-63
ME_1	SRS1	SRS	0.037105	Beta	8.4969e-64	6.3047e-61
ME_95	SRS1	SRS	0.0369884	Beta	1.81913e-63	1.34979e-60
ME_14	SRS1	SRS	-0.0352844	Beta	4.37015e-57	3.24265e-54
ME_100	SRS1	SRS	0.0348626	Beta	2.32229e-55	1.72314e-52
ME_2	SRS1	SRS	0.0348345	Beta	2.56309e-55	1.90181e-52
ME_29	SRS1	SRS	0.0343178	Beta	9.64269e-54	7.15488e-51
ME_30	SRS1	SRS	0.0339605	Beta	3.91076e-52	2.90178e-49
ME_89	SRS1	SRS	0.0337553	Beta	1.16616e-51	8.65294e-49
ME_105	SRS1	SRS	-0.0313368	Beta	2.17458e-45	1.61354e-42
ME_77	SRS1	SRS	0.0292485	Beta	6.07364e-45	4.50664e-42
ME_11	SRS1	SRS	-0.0313842	Beta	2.65885e-44	1.97287e-41
ME_66	SRS1	SRS	0.0304607	Beta	2.63976e-41	1.95871e-38
ME_101	SRS1	SRS	0.0291849	Beta	2.67953e-40	1.98821e-37
ME_106	SRS1	SRS	0.0259814	Beta	1.62203e-30	1.20355e-27
ME_47	SRS1	SRS	-0.0248227	Beta	8.23968e-29	6.11385e-26
ME_32	SRS1	SRS	0.0246891	Beta	1.12143e-26	8.32101e-24
ME_9	SRS1	SRS	0.0243082	Beta	6.80696e-26	5.05077e-23
ME_3	SRS1	SRS	0.0240592	Beta	2.1469e-25	1.593e-22
ME_16	SRS1	SRS	-0.0233876	Beta	5.56595e-24	4.12993e-21
ME_59	SRS1	SRS	-0.0231294	Beta	2.16259e-23	1.60464e-20
ME_54	SRS1	SRS	0.0230388	Beta	6.50273e-23	4.82502e-20
ME_83	SRS1	SRS	-0.0200579	Beta	5.32075e-19	3.94799e-16
ME_99	SRS1	SRS	0.0202532	Beta	1.57056e-18	1.16536e-15
ME_93	SRS1	SRS	-0.0187846	Beta	1.07336e-17	7.96433e-15
ME_81	SRS1	SRS	-0.0188044	Beta	1.47246e-17	1.09256e-14
ME_104	SRS1	SRS	0.0189401	Beta	8.34494e-17	6.19194e-14
ME_35	SRS1	SRS	-0.0181882	Beta	4.13493e-16	3.06812e-13
ME_12	SRS1	SRS	-0.0186887	Beta	1.19246e-15	8.84806e-13
ME_84	SRS1	SRS	0.0170123	Beta	4.74352e-15	3.51969e-12
ME_63	SRS1	SRS	-0.0181485	Beta	6.22547e-15	4.6193e-12
ME_97	SRS1	SRS	-0.0159127	Beta	8.65677e-15	6.42333e-12
ME_39	SRS1	SRS	-0.0148449	Beta	2.02416e-11	1.50193e-08
ME_21	SRS1	SRS	-0.0156762	Beta	2.8962e-11	2.14898e-08
ME_6	SRS1	SRS	-0.0153025	Beta	6.05144e-11	4.49017e-08
ME_91	SRS1	SRS	0.0146749	Beta	1.58811e-10	1.17838e-07
ME_87	SRS1	SRS	-0.0145933	Beta	7.53845e-10	5.59353e-07
ME_53	SRS1	SRS	0.014338	Beta	9.46616e-10	7.02389e-07
ME_60	SRS1	SRS	0.0143657	Beta	1.17369e-09	8.70877e-07
ME_103	SRS1	SRS	-0.0135636	Beta	6.59408e-09	4.89281e-06
ME_92	SRS1	SRS	-0.0128545	Beta	8.09371e-09	6.00553e-06
ME_28	SRS1	SRS	-0.0131945	Beta	3.25093e-08	2.41219e-05
ME_85	SRS1	SRS	0.0117752	Beta	5.90435e-07	0.000438102
ME_41	SRS1	SRS	0.0117719	Beta	6.60902e-07	0.000490389
ME_31	SRS1	SRS	-0.0110483	Beta	1.62e-06	0.00120204
ME_72	SRS1	SRS	-0.0110291	Beta	3.4997e-06	0.00259678
ME_42	SRS1	SRS	0.0108824	Beta	4.21711e-06	0.0031291
ME_25	SRS1	SRS	-0.0101798	Beta	1.55382e-05	0.0115293
ME_73	SRS1	SRS	-0.0100476	Beta	3.45988e-05	0.0256723
ME_50	SRS1	SRS	0.009448	Beta	6.8856e-05	0.0510911
ME_88	SRS1	SRS	-0.00770392	Beta	9.30403e-05	0.0690359
ME_90	SRS1	SRS	-0.00868762	Beta	0.000292999	0.217405
ME_55	SRS1	SRS	-0.00813228	Beta	0.000515005	0.382134
ME_68	SRS1	SRS	-0.007948	Beta	0.00077727	0.576734
ME_80	SRS1	SRS	-0.00729418	Beta	0.000835768	0.62014
ME_102	SRS1	SRS	0.00501794	Beta	0.00142368	1
ME_71	SRS1	SRS	-0.0071384	Beta	0.00167905	1
ME_64	SRS1	SRS	0.00724282	Beta	0.00182665	1
ME_74	SRS1	SRS	-0.0071567	Beta	0.00248743	1
ME_23	SRS1	SRS	-0.00687056	Beta	0.00304431	1
ME_69	SRS1	SRS	0.00453292	Beta	0.00483576	1
ME_57	SRS1	SRS	-0.00669981	Beta	0.00493745	1
ME_58	SRS1	SRS	-0.00668871	Beta	0.00573815	1
ME_79	SRS1	SRS	0.00357908	Beta	0.0122414	1
ME_62	SRS1	SRS	-0.00577377	Beta	0.0153032	1
ME_94	SRS1	SRS	0.0036657	Beta	0.0540096	1
ME_46	SRS1	SRS	0.0039505	Beta	0.090097	1
ME_4	SRS1	SRS	-0.00399897	Beta	0.0938119	1
ME_98	SRS1	SRS	0.00377198	Beta	0.0976569	1
ME_65	SRS1	SRS	0.00320974	Beta	0.189875	1
ME_40	SRS1	SRS	-0.00245152	Beta	0.307638	1
ME_61	SRS1	SRS	-0.00220643	Beta	0.347294	1
ME_34	SRS1	SRS	0.0014596	Beta	0.540957	1
ME_45	Day	Day	-0.00935818	Beta	4.22865e-48	3.13766e-45
ME_8	Day	Day	-0.00832599	Beta	1.79008e-42	1.32824e-39
ME_49	Day	Day	-0.00850694	Beta	9.14409e-40	6.78492e-37
ME_67	Day	Day	-0.00817387	Beta	2.21814e-38	1.64586e-35
ME_76	Day	Day	-0.00789443	Beta	5.82519e-38	4.32229e-35
ME_73	Day	Day	0.00811101	Beta	5.64535e-37	4.18885e-34
ME_65	Day	Day	0.00724096	Beta	1.21074e-33	8.98371e-31
ME_106	Day	Day	-0.0072973	Beta	2.66951e-33	1.98078e-30
ME_40	Day	Day	0.00734847	Beta	2.79436e-33	2.07341e-30
ME_6	Day	Day	0.00723268	Beta	1.18523e-32	8.79443e-30
ME_77	Day	Day	-0.00628052	Beta	1.76118e-32	1.3068e-29
ME_19	Day	Day	-0.0071456	Beta	2.76822e-32	2.05402e-29
ME_75	Day	Day	0.00711346	Beta	4.36455e-32	3.2385e-29
ME_37	Day	Day	0.00708972	Beta	2.39705e-30	1.77861e-27
ME_87	Day	Day	0.00711389	Beta	3.76632e-30	2.79461e-27
ME_33	Day	Day	0.00684593	Beta	5.4367e-30	4.03403e-27
ME_29	Day	Day	-0.00735545	Beta	6.56212e-30	4.8691e-27
ME_18	Day	Day	-0.00741886	Beta	9.45161e-30	7.0131e-27
ME_58	Day	Day	0.00739885	Beta	1.1488e-29	8.52407e-27
ME_44	Day	Day	-0.00752329	Beta	9.08863e-29	6.74376e-26
ME_89	Day	Day	-0.00697991	Beta	1.31781e-27	9.77814e-25
ME_22	Day	Day	0.00693604	Beta	2.6316e-27	1.95264e-24
ME_54	Day	Day	-0.00729974	Beta	4.35632e-27	3.23239e-24
ME_26	Day	Day	0.00680646	Beta	5.59744e-27	4.1533e-24
ME_66	Day	Day	-0.00693372	Beta	7.91902e-27	5.87591e-24
ME_27	Day	Day	0.00647792	Beta	6.88356e-25	5.1076e-22
ME_5	Day	Day	0.00611324	Beta	3.63238e-24	2.69522e-21
ME_43	Day	Day	-0.00658634	Beta	2.46249e-23	1.82716e-20
ME_17	Day	Day	-0.00637369	Beta	3.97746e-23	2.95128e-20
ME_24	Day	Day	-0.00650908	Beta	1.97975e-22	1.46897e-19
ME_7	Day	Day	0.00642705	Beta	4.93819e-22	3.66414e-19
ME_72	Day	Day	0.00609425	Beta	5.8054e-22	4.30761e-19
ME_30	Day	Day	-0.00642082	Beta	7.62276e-22	5.65609e-19
ME_1	Day	Day	-0.00634754	Beta	2.81083e-21	2.08564e-18
ME_51	Day	Day	-0.00623279	Beta	3.34543e-21	2.48231e-18
ME_52	Day	Day	0.0052827	Beta	9.95607e-21	7.3874e-18
ME_28	Day	Day	0.00618844	Beta	3.68211e-20	2.73213e-17
ME_70	Day	Day	-0.00594349	Beta	1.51043e-19	1.12074e-16
ME_10	Day	Day	0.00554136	Beta	1.99104e-19	1.47735e-16
ME_48	Day	Day	0.00491058	Beta	2.50239e-19	1.85677e-16
ME_83	Day	Day	0.00524958	Beta	8.98722e-19	6.66852e-16
ME_90	Day	Day	0.00584453	Beta	1.27933e-18	9.49261e-16
ME_2	Day	Day	-0.00584622	Beta	3.00009e-18	2.22606e-15
ME_38	Day	Day	0.00557771	Beta	5.54669e-18	4.11565e-15
ME_56	Day	Day	-0.0052249	Beta	5.65518e-18	4.19614e-15
ME_86	Day	Day	-0.00530163	Beta	2.24003e-17	1.6621e-14
ME_95	Day	Day	-0.00567152	Beta	3.29185e-17	2.44255e-14
ME_96	Day	Day	-0.00515129	Beta	4.35532e-17	3.23165e-14
ME_13	Day	Day	0.00468701	Beta	1.08703e-16	8.06576e-14
ME_60	Day	Day	-0.00534498	Beta	1.20962e-16	8.97541e-14
ME_100	Day	Day	-0.0053412	Beta	3.57829e-16	2.65509e-13
ME_14	Day	Day	0.00535746	Beta	1.4768e-15	1.09578e-12
ME_25	Day	Day	0.00505176	Beta	1.56808e-15	1.16351e-12
ME_59	Day	Day	0.00539975	Beta	2.84246e-15	2.1091e-12
ME_78	Day	Day	0.00471407	Beta	6.85187e-15	5.08408e-12
ME_63	Day	Day	0.00512544	Beta	1.12291e-14	8.33202e-12
ME_36	Day	Day	0.00436456	Beta	1.90605e-14	1.41429e-11
ME_101	Day	Day	-0.00444181	Beta	7.87009e-13	5.83961e-10
ME_97	Day	Day	0.00351373	Beta	1.92593e-12	1.42904e-09
ME_15	Day	Day	0.00409536	Beta	2.137e-12	1.58565e-09
ME_104	Day	Day	-0.00431018	Beta	2.39361e-12	1.77606e-09
ME_11	Day	Day	0.00462537	Beta	5.5875e-12	4.14593e-09
ME_20	Day	Day	0.00404387	Beta	3.8648e-11	2.86768e-08
ME_32	Day	Day	-0.00442844	Beta	6.28182e-11	4.66111e-08
ME_3	Day	Day	-0.00444205	Beta	6.35258e-11	4.71361e-08
ME_16	Day	Day	0.00442596	Beta	8.32359e-11	6.1761e-08
ME_85	Day	Day	-0.00425397	Beta	1.52674e-10	1.13284e-07
ME_82	Day	Day	-0.00338249	Beta	2.01627e-10	1.49607e-07
ME_9	Day	Day	-0.00426678	Beta	3.15915e-10	2.34409e-07
ME_105	Day	Day	0.00356076	Beta	1.91993e-08	1.42458e-05
ME_35	Day	Day	0.00327305	Beta	2.92832e-08	2.17281e-05
ME_93	Day	Day	0.00300498	Beta	1.36834e-07	0.000101531
ME_12	Day	Day	0.00352983	Beta	1.6511e-07	0.000122512
ME_41	Day	Day	-0.00317229	Beta	2.37823e-06	0.00176465
ME_53	Day	Day	-0.00300441	Beta	5.23276e-06	0.00388271
ME_68	Day	Day	0.00297606	Beta	7.42599e-06	0.00551008
ME_21	Day	Day	0.00306889	Beta	7.86236e-06	0.00583387
ME_103	Day	Day	0.00274804	Beta	2.5915e-05	0.0192289
ME_62	Day	Day	0.00277448	Beta	2.64703e-05	0.0196409
ME_74	Day	Day	0.0026695	Beta	6.79216e-05	0.0503978
ME_69	Day	Day	-0.00106581	Beta	0.00253284	1
ME_99	Day	Day	-0.00197931	Beta	0.00279024	1
ME_79	Day	Day	-0.00090238	Beta	0.0031096	1
ME_42	Day	Day	-0.00193347	Beta	0.00400711	1
ME_88	Day	Day	0.00128383	Beta	0.00669272	1
ME_98	Day	Day	-0.0015447	Beta	0.00992417	1
ME_4	Day	Day	0.00164314	Beta	0.0168033	1
ME_55	Day	Day	-0.00152323	Beta	0.0184645	1
ME_84	Day	Day	-0.0011665	Beta	0.0371165	1
ME_57	Day	Day	0.0013509	Beta	0.0468034	1
ME_31	Day	Day	0.00114972	Beta	0.0669898	1
ME_23	Day	Day	-0.00105402	Beta	0.0780353	1
ME_102	Day	Day	-0.00061362	Beta	0.0789845	1
ME_64	Day	Day	-0.00105963	Beta	0.100748	1
ME_81	Day	Day	0.000813109	Beta	0.139745	1
ME_46	Day	Day	-0.000923827	Beta	0.14628	1
ME_71	Day	Day	-0.000828958	Beta	0.169169	1
ME_91	Day	Day	0.000807562	Beta	0.193587	1
ME_34	Day	Day	-0.000790677	Beta	0.245441	1
ME_47	Day	Day	-0.000365575	Beta	0.54587	1
ME_80	Day	Day	0.000329322	Beta	0.553478	1
ME_50	Day	Day	-0.000229957	Beta	0.736242	1
ME_61	Day	Day	-0.000188373	Beta	0.769997	1
ME_92	Day	Day	0.000128674	Beta	0.818449	1
ME_94	Day	Day	-4.61542e-05	Beta	0.917626	1
ME_39	Day	Day	7.00129e-06	Beta	0.989932	1
ME_92	Diagnosis	Diagnosis	-0.0320177	Beta	3.09837e-36	2.29899e-33
ME_39	Diagnosis	Diagnosis	-0.0321256	Beta	1.28948e-35	9.56795e-33
ME_23	Diagnosis	Diagnosis	-0.0278775	Beta	4.93307e-27	3.66034e-24
ME_81	Diagnosis	Diagnosis	-0.0275347	Beta	8.65928e-26	6.42519e-23
ME_59	Diagnosis	Diagnosis	-0.0209641	Beta	4.62613e-17	3.43259e-14
ME_49	Diagnosis	Diagnosis	0.0211241	Beta	1.07411e-16	7.96991e-14
ME_19	Diagnosis	Diagnosis	0.0213219	Beta	2.7736e-16	2.05801e-13
ME_33	Diagnosis	Diagnosis	-0.0204286	Beta	5.07118e-15	3.76281e-12
ME_82	Diagnosis	Diagnosis	0.0207453	Beta	6.452e-15	4.78738e-12
ME_55	Diagnosis	Diagnosis	-0.0198657	Beta	9.92871e-15	7.3671e-12
ME_58	Diagnosis	Diagnosis	0.018988	Beta	6.57019e-14	4.87508e-11
ME_45	Diagnosis	Diagnosis	0.0188365	Beta	1.27288e-13	9.44479e-11
ME_8	Diagnosis	Diagnosis	0.0186632	Beta	6.84324e-13	5.07769e-10
ME_18	Diagnosis	Diagnosis	0.01772	Beta	4.17564e-12	3.09832e-09
ME_100	Diagnosis	Diagnosis	0.0178597	Beta	4.18159e-12	3.10274e-09
ME_96	Diagnosis	Diagnosis	0.017851	Beta	9.05849e-12	6.7214e-09
ME_15	Diagnosis	Diagnosis	-0.0175096	Beta	4.68557e-11	3.4767e-08
ME_5	Diagnosis	Diagnosis	-0.0167513	Beta	1.70301e-10	1.26363e-07
ME_37	Diagnosis	Diagnosis	-0.0165271	Beta	2.20139e-10	1.63343e-07
ME_26	Diagnosis	Diagnosis	-0.0163495	Beta	2.91317e-10	2.16157e-07
ME_75	Diagnosis	Diagnosis	-0.0164792	Beta	4.0982e-10	3.04086e-07
ME_52	Diagnosis	Diagnosis	-0.0166016	Beta	5.0825e-10	3.77122e-07
ME_78	Diagnosis	Diagnosis	-0.0164179	Beta	5.62344e-10	4.17259e-07
ME_17	Diagnosis	Diagnosis	0.0160092	Beta	6.33696e-10	4.70202e-07
ME_48	Diagnosis	Diagnosis	-0.0161244	Beta	1.27516e-09	9.46165e-07
ME_51	Diagnosis	Diagnosis	0.0152769	Beta	3.35983e-09	2.49299e-06
ME_44	Diagnosis	Diagnosis	0.0150184	Beta	4.06077e-09	3.01309e-06
ME_43	Diagnosis	Diagnosis	0.0150756	Beta	4.43732e-09	3.2925e-06
ME_67	Diagnosis	Diagnosis	0.0150932	Beta	6.11719e-09	4.53896e-06
ME_95	Diagnosis	Diagnosis	0.0149526	Beta	6.53086e-09	4.8459e-06
ME_86	Diagnosis	Diagnosis	0.0149813	Beta	1.15349e-08	8.55892e-06
ME_27	Diagnosis	Diagnosis	-0.0141878	Beta	5.62409e-08	4.17308e-05
ME_84	Diagnosis	Diagnosis	0.0145251	Beta	7.32271e-08	5.43345e-05
ME_1	Diagnosis	Diagnosis	0.0135869	Beta	1.2031e-07	8.92703e-05
ME_2	Diagnosis	Diagnosis	0.0136137	Beta	1.23047e-07	9.13012e-05
ME_7	Diagnosis	Diagnosis	-0.0135943	Beta	1.25714e-07	9.328e-05
ME_24	Diagnosis	Diagnosis	0.0133697	Beta	2.05852e-07	0.000152742
ME_73	Diagnosis	Diagnosis	0.0132258	Beta	2.93416e-07	0.000217715
ME_36	Diagnosis	Diagnosis	-0.013656	Beta	3.22652e-07	0.000239408
ME_13	Diagnosis	Diagnosis	-0.0135524	Beta	4.21641e-07	0.000312858
ME_85	Diagnosis	Diagnosis	0.0130533	Beta	4.83838e-07	0.000359008
ME_20	Diagnosis	Diagnosis	-0.0132595	Beta	5.46961e-07	0.000405845
ME_77	Diagnosis	Diagnosis	0.0131457	Beta	9.74047e-07	0.000722743
ME_14	Diagnosis	Diagnosis	-0.0126425	Beta	1.01079e-06	0.00075001
ME_22	Diagnosis	Diagnosis	-0.0124503	Beta	1.53841e-06	0.0011415
ME_30	Diagnosis	Diagnosis	0.0122336	Beta	2.00446e-06	0.00148731
ME_60	Diagnosis	Diagnosis	-0.0122224	Beta	3.13558e-06	0.0023266
ME_76	Diagnosis	Diagnosis	0.0119921	Beta	5.22164e-06	0.00387446
ME_105	Diagnosis	Diagnosis	-0.01168	Beta	9.85057e-06	0.00730912
ME_97	Diagnosis	Diagnosis	-0.0118257	Beta	1.57827e-05	0.0117108
ME_101	Diagnosis	Diagnosis	0.0113357	Beta	1.62869e-05	0.0120849
ME_91	Diagnosis	Diagnosis	0.0114601	Beta	1.65664e-05	0.0122923
ME_65	Diagnosis	Diagnosis	0.0111762	Beta	2.19146e-05	0.0162606
ME_11	Diagnosis	Diagnosis	-0.0106731	Beta	3.63951e-05	0.0270051
ME_38	Diagnosis	Diagnosis	-0.0105325	Beta	5.74633e-05	0.0426377
ME_56	Diagnosis	Diagnosis	0.0104205	Beta	8.48173e-05	0.0629344
ME_32	Diagnosis	Diagnosis	0.00998197	Beta	0.00011066	0.0821099
ME_12	Diagnosis	Diagnosis	-0.00998354	Beta	0.000115068	0.0853805
ME_70	Diagnosis	Diagnosis	0.00984495	Beta	0.000151991	0.112777
ME_9	Diagnosis	Diagnosis	0.00977505	Beta	0.000154063	0.114315
ME_98	Diagnosis	Diagnosis	-0.00991984	Beta	0.000181052	0.134341
ME_16	Diagnosis	Diagnosis	-0.00957677	Beta	0.000204757	0.15193
ME_66	Diagnosis	Diagnosis	0.00933242	Beta	0.000346099	0.256806
ME_83	Diagnosis	Diagnosis	-0.00940065	Beta	0.000461396	0.342356
ME_29	Diagnosis	Diagnosis	0.00874053	Beta	0.000810692	0.601534
ME_10	Diagnosis	Diagnosis	-0.00878459	Beta	0.000958717	0.711368
ME_3	Diagnosis	Diagnosis	0.00840173	Beta	0.00111945	0.830634
ME_102	Diagnosis	Diagnosis	0.00864289	Beta	0.00149362	1
ME_68	Diagnosis	Diagnosis	-0.00805865	Beta	0.00212727	1
ME_104	Diagnosis	Diagnosis	0.00818065	Beta	0.00220728	1
ME_103	Diagnosis	Diagnosis	-0.00729586	Beta	0.00583979	1
ME_90	Diagnosis	Diagnosis	0.00703699	Beta	0.00657102	1
ME_35	Diagnosis	Diagnosis	-0.00707896	Beta	0.00958872	1
ME_54	Diagnosis	Diagnosis	0.0063553	Beta	0.0128937	1
ME_47	Diagnosis	Diagnosis	-0.0063951	Beta	0.0181332	1
ME_41	Diagnosis	Diagnosis	0.00596893	Beta	0.0224625	1
ME_21	Diagnosis	Diagnosis	-0.00580951	Beta	0.0250763	1
ME_74	Diagnosis	Diagnosis	-0.0052305	Beta	0.0453107	1
ME_28	Diagnosis	Diagnosis	0.00492952	Beta	0.0544362	1
ME_80	Diagnosis	Diagnosis	0.00506252	Beta	0.0644548	1
ME_40	Diagnosis	Diagnosis	0.00406225	Beta	0.123225	1
ME_87	Diagnosis	Diagnosis	-0.00353508	Beta	0.177718	1
ME_88	Diagnosis	Diagnosis	-0.00347638	Beta	0.199445	1
ME_64	Diagnosis	Diagnosis	-0.00329689	Beta	0.208383	1
ME_34	Diagnosis	Diagnosis	-0.00310083	Beta	0.235519	1
ME_71	Diagnosis	Diagnosis	0.00315288	Beta	0.243977	1
ME_72	Diagnosis	Diagnosis	0.00288602	Beta	0.27257	1
ME_57	Diagnosis	Diagnosis	-0.00267839	Beta	0.307814	1
ME_6	Diagnosis	Diagnosis	0.00255895	Beta	0.332671	1
ME_93	Diagnosis	Diagnosis	-0.00259216	Beta	0.343003	1
ME_50	Diagnosis	Diagnosis	0.00240648	Beta	0.354275	1
ME_94	Diagnosis	Diagnosis	-0.0022454	Beta	0.417368	1
ME_46	Diagnosis	Diagnosis	-0.00161061	Beta	0.546368	1
ME_63	Diagnosis	Diagnosis	-0.00149024	Beta	0.566276	1
ME_61	Diagnosis	Diagnosis	-0.00138557	Beta	0.604964	1
ME_42	Diagnosis	Diagnosis	0.00128433	Beta	0.625125	1
ME_31	Diagnosis	Diagnosis	0.00118268	Beta	0.657282	1
ME_99	Diagnosis	Diagnosis	-0.00101951	Beta	0.697093	1
ME_62	Diagnosis	Diagnosis	-0.000946736	Beta	0.720194	1
ME_53	Diagnosis	Diagnosis	0.00090833	Beta	0.730399	1
ME_69	Diagnosis	Diagnosis	-0.000896343	Beta	0.747126	1
ME_79	Diagnosis	Diagnosis	-0.000588247	Beta	0.833201	1
ME_89	Diagnosis	Diagnosis	-0.000406995	Beta	0.877495	1
ME_106	Diagnosis	Diagnosis	0.000141406	Beta	0.95751	1
ME_4	Diagnosis	Diagnosis	-0.000103238	Beta	0.968308	1
ME_25	Diagnosis	Diagnosis	-9.53708e-06	Beta	0.997167	1
ME_78	Outcome	Outcome	-18.9944	CoxPH	2.10038e-05	0.0155848
ME_36	Outcome	Outcome	-17.5532	CoxPH	4.78673e-05	0.0355175
ME_52	Outcome	Outcome	-16.9536	CoxPH	3.80013e-05	0.0281969
ME_10	Outcome	Outcome	-15.7819	CoxPH	2.0379e-05	0.0151212
ME_47	Outcome	Outcome	-15.3784	CoxPH	1.26673e-05	0.00939915
ME_13	Outcome	Outcome	-14.5125	CoxPH	0.000141462	0.104965
ME_48	Outcome	Outcome	-14.2921	CoxPH	8.35837e-05	0.0620191
ME_56	Outcome	Outcome	13.8166	CoxPH	3.49526e-05	0.0259348
ME_8	Outcome	Outcome	13.242	CoxPH	0.000124979	0.0927346
ME_51	Outcome	Outcome	12.6962	CoxPH	0.000297583	0.220806
ME_20	Outcome	Outcome	-12.5353	CoxPH	0.000741813	0.550425
ME_105	Outcome	Outcome	-12.4655	CoxPH	0.00323604	1
ME_37	Outcome	Outcome	-12.1434	CoxPH	0.000731131	0.542499
ME_5	Outcome	Outcome	-11.9664	CoxPH	0.00117584	0.872476
ME_33	Outcome	Outcome	-11.9433	CoxPH	0.000936241	0.694691
ME_44	Outcome	Outcome	11.1859	CoxPH	0.000867886	0.643971
ME_26	Outcome	Outcome	-11.0353	CoxPH	0.00181443	1
ME_38	Outcome	Outcome	-10.6452	CoxPH	0.00434301	1
ME_67	Outcome	Outcome	10.6096	CoxPH	0.00108825	0.807484
ME_43	Outcome	Outcome	10.5933	CoxPH	0.00271563	1
ME_49	Outcome	Outcome	10.3501	CoxPH	0.00166317	1
ME_17	Outcome	Outcome	10.2563	CoxPH	0.00373326	1
ME_27	Outcome	Outcome	-10.0404	CoxPH	0.00333837	1
ME_15	Outcome	Outcome	-9.37185	CoxPH	0.00572353	1
ME_99	Outcome	Outcome	9.03246	CoxPH	0.0088088	1
ME_14	Outcome	Outcome	-8.86417	CoxPH	0.0227123	1
ME_58	Outcome	Outcome	-8.74287	CoxPH	0.0316944	1
ME_22	Outcome	Outcome	-8.43887	CoxPH	0.0180011	1
ME_83	Outcome	Outcome	-8.18661	CoxPH	0.0185296	1
ME_18	Outcome	Outcome	8.0353	CoxPH	0.0206956	1
ME_101	Outcome	Outcome	7.90096	CoxPH	0.0261244	1
ME_66	Outcome	Outcome	7.8917	CoxPH	0.0227236	1
ME_70	Outcome	Outcome	7.89045	CoxPH	0.0262417	1
ME_28	Outcome	Outcome	-7.87625	CoxPH	0.062548	1
ME_24	Outcome	Outcome	7.76566	CoxPH	0.0250347	1
ME_88	Outcome	Outcome	-7.68955	CoxPH	0.0383488	1
ME_45	Outcome	Outcome	7.49221	CoxPH	0.0265677	1
ME_86	Outcome	Outcome	7.19336	CoxPH	0.0289923	1
ME_2	Outcome	Outcome	7.18842	CoxPH	0.0456244	1
ME_1	Outcome	Outcome	7.16474	CoxPH	0.041891	1
ME_73	Outcome	Outcome	-6.98029	CoxPH	0.0486966	1
ME_106	Outcome	Outcome	6.89708	CoxPH	0.0418125	1
ME_25	Outcome	Outcome	6.88497	CoxPH	0.00404266	1
ME_7	Outcome	Outcome	-6.87094	CoxPH	0.0508674	1
ME_72	Outcome	Outcome	-6.57447	CoxPH	0.0923714	1
ME_11	Outcome	Outcome	-6.38959	CoxPH	0.0777685	1
ME_84	Outcome	Outcome	6.28329	CoxPH	0.0527437	1
ME_77	Outcome	Outcome	5.93581	CoxPH	0.0660388	1
ME_30	Outcome	Outcome	5.84848	CoxPH	0.095328	1
ME_89	Outcome	Outcome	5.76115	CoxPH	0.0709355	1
ME_75	Outcome	Outcome	-5.63846	CoxPH	0.0897517	1
ME_87	Outcome	Outcome	-5.37474	CoxPH	0.141964	1
ME_12	Outcome	Outcome	-5.29154	CoxPH	0.145443	1
ME_95	Outcome	Outcome	5.25571	CoxPH	0.11311	1
ME_81	Outcome	Outcome	-5.15255	CoxPH	0.152687	1
ME_59	Outcome	Outcome	-4.95374	CoxPH	0.156096	1
ME_62	Outcome	Outcome	4.87564	CoxPH	0.127851	1
ME_19	Outcome	Outcome	4.84282	CoxPH	0.140856	1
ME_93	Outcome	Outcome	-4.6776	CoxPH	0.192126	1
ME_79	Outcome	Outcome	4.59725	CoxPH	0.136872	1
ME_82	Outcome	Outcome	4.45095	CoxPH	0.193979	1
ME_90	Outcome	Outcome	-4.39114	CoxPH	0.252675	1
ME_60	Outcome	Outcome	4.21426	CoxPH	0.159316	1
ME_16	Outcome	Outcome	-3.73634	CoxPH	0.289775	1
ME_97	Outcome	Outcome	-3.71026	CoxPH	0.305114	1
ME_91	Outcome	Outcome	3.6139	CoxPH	0.273586	1
ME_74	Outcome	Outcome	3.6033	CoxPH	0.24202	1
ME_64	Outcome	Outcome	3.54528	CoxPH	0.304077	1
ME_63	Outcome	Outcome	-3.39482	CoxPH	0.36762	1
ME_35	Outcome	Outcome	3.38675	CoxPH	0.265084	1
ME_100	Outcome	Outcome	3.31881	CoxPH	0.321002	1
ME_50	Outcome	Outcome	3.17197	CoxPH	0.334904	1
ME_96	Outcome	Outcome	3.15693	CoxPH	0.356283	1
ME_9	Outcome	Outcome	3.01792	CoxPH	0.380632	1
ME_85	Outcome	Outcome	3.00602	CoxPH	0.394971	1
ME_3	Outcome	Outcome	2.99421	CoxPH	0.390794	1
ME_80	Outcome	Outcome	-2.95286	CoxPH	0.382614	1
ME_39	Outcome	Outcome	-2.95264	CoxPH	0.425311	1
ME_69	Outcome	Outcome	2.89898	CoxPH	0.362724	1
ME_98	Outcome	Outcome	2.85386	CoxPH	0.385877	1
ME_21	Outcome	Outcome	-2.83578	CoxPH	0.431261	1
ME_76	Outcome	Outcome	2.72844	CoxPH	0.403929	1
ME_68	Outcome	Outcome	2.54808	CoxPH	0.431038	1
ME_103	Outcome	Outcome	-2.38102	CoxPH	0.497125	1
ME_71	Outcome	Outcome	-2.23836	CoxPH	0.506273	1
ME_41	Outcome	Outcome	-2.13279	CoxPH	0.503779	1
ME_65	Outcome	Outcome	1.90309	CoxPH	0.557192	1
ME_102	Outcome	Outcome	-1.66956	CoxPH	0.631497	1
ME_55	Outcome	Outcome	-1.65172	CoxPH	0.680485	1
ME_92	Outcome	Outcome	-1.56834	CoxPH	0.656891	1
ME_94	Outcome	Outcome	1.50118	CoxPH	0.652105	1
ME_53	Outcome	Outcome	-1.27997	CoxPH	0.711637	1
ME_46	Outcome	Outcome	1.1472	CoxPH	0.728446	1
ME_40	Outcome	Outcome	1.10695	CoxPH	0.727351	1
ME_57	Outcome	Outcome	-1.0293	CoxPH	0.758475	1
ME_61	Outcome	Outcome	-0.977507	CoxPH	0.772792	1
ME_34	Outcome	Outcome	-0.885733	CoxPH	0.79563	1
ME_4	Outcome	Outcome	0.696108	CoxPH	0.824101	1
ME_104	Outcome	Outcome	0.673074	CoxPH	0.841532	1
ME_42	Outcome	Outcome	-0.652631	CoxPH	0.850054	1
ME_32	Outcome	Outcome	0.555016	CoxPH	0.869341	1
ME_54	Outcome	Outcome	0.525739	CoxPH	0.875592	1
ME_29	Outcome	Outcome	-0.524437	CoxPH	0.87537	1
ME_6	Outcome	Outcome	-0.29312	CoxPH	0.933126	1
ME_31	Outcome	Outcome	0.279839	CoxPH	0.932191	1
ME_23	Outcome	Outcome	-0.0696603	CoxPH	0.9839	1
