# Supplementary material for: eQTLs identify regulatory networks and drivers of variation in the individual response to sepsis
Source: Cell Genom. 2024 Jun 18;4(7):100587. doi: 10.1016/j.xgen.2024.100587 (PMC11293594; doi:10.1016/j.xgen.2024.100587)
Supplement: Table S18. Module pathway enrichment, related to Figure 4 — Results from XGR, using the Reactome pathway set and Fisher’s exact test. p values were adjusted using the Benjamini-Hochberg procedure [file mmc17.xlsx]

## Sheet: Sheet1
Table S18: Module pathway enrichment, related to Figure 4.
Module	Pathway	Number_of_member_genes	Number_in_module	Fold_Change	P_Value	Adjusted_P_Value	Module_genes	Member_genes
Module_3	mRNA Splicing	107	29	4.15	2.6e-11	4.7e-09	CLP1, DDX23, DHX38, DHX9, EFTUD2, GTF2F1, HNRNPA0, HNRNPF, HNRNPL, HNRNPU, HNRNPUL1, NFX1, PCBP1, POLR2A, PRPF4, PRPF6, PRPF8, PTBP1, RNPS1, SF3A1, SF3A2, SF3B2, SF3B4, SMC1A, SNRNP200, SNRPB, SRRM1, SRSF4, U2AF2	ALYREF, CCAR1, CD2BP2, CDC40, CLP1, CPSF1, CPSF2, CPSF3, CPSF7, CSTF1, CSTF2, CSTF3, DDX23, DHX38, DHX9, DNAJC8, EFTUD2, FUS, GTF2F1, GTF2F2, HNRNPA0, HNRNPA1, HNRNPA2B1, HNRNPA3, HNRNPC, HNRNPD, HNRNPF, HNRNPH1, HNRNPH2, HNRNPK, HNRNPL, HNRNPM, HNRNPR, HNRNPU, HNRNPUL1, LSM2, MAGOH, NCBP1, NCBP2, NFX1, NUDT21, PABPN1, PAPOLA, PCBP1, PCBP2, PCF11, PHF5A, POLR2A, POLR2B, POLR2C, POLR2D, POLR2E, PO…
Module_3	Processing of Capped Intron-Containing Pre-mRNA	135	32	3.63	1.1e-10	1e-08	CLP1, DDX23, DHX38, DHX9, EFTUD2, GTF2F1, HNRNPA0, HNRNPF, HNRNPL, HNRNPU, HNRNPUL1, NFX1, NUP62, PCBP1, POLR2A, POM121, PRPF4, PRPF6, PRPF8, PTBP1, RANBP2, RNPS1, SF3A1, SF3A2, SF3B2, SF3B4, SMC1A, SNRNP200, SNRPB, SRRM1, SRSF4, U2AF2	AAAS, ALYREF, CCAR1, CD2BP2, CDC40, CLP1, CPSF1, CPSF2, CPSF3, CPSF7, CSTF1, CSTF2, CSTF3, DDX23, DHX38, DHX9, DNAJC8, EFTUD2, EIF4E, FUS, GTF2F1, GTF2F2, HNRNPA0, HNRNPA1, HNRNPA2B1, HNRNPA3, HNRNPC, HNRNPD, HNRNPF, HNRNPH1, HNRNPH2, HNRNPK, HNRNPL, HNRNPM, HNRNPR, HNRNPU, HNRNPUL1, LSM2, MAGOH, METTL3, NCBP1, NCBP2, NFX1, NUDT21, NUP107, NUP133, NUP153, NUP155, NUP188, NUP205, NUP210, NUP214, N…
Module_3	mRNA Processing	153	34	3.4	2e-10	1.2e-08	CLP1, DDX23, DHX38, DHX9, EFTUD2, GTF2F1, GTF2H1, HNRNPA0, HNRNPF, HNRNPL, HNRNPU, HNRNPUL1, NFX1, NUP62, PCBP1, POLR2A, POM121, PRPF4, PRPF6, PRPF8, PTBP1, RANBP2, RNPS1, SF3A1, SF3A2, SF3B2, SF3B4, SMC1A, SNRNP200, SNRPB, SRRM1, SRSF4, SUPT5H, U2AF2	AAAS, ADAR, ADARB1, ALYREF, CCAR1, CCNH, CD2BP2, CDC40, CDK7, CLP1, CPSF1, CPSF2, CPSF3, CPSF7, CSTF1, CSTF2, CSTF3, DDX23, DHX38, DHX9, DNAJC8, EFTUD2, EIF4E, ERCC2, ERCC3, FUS, GTF2F1, GTF2F2, GTF2H1, GTF2H2, GTF2H2B, GTF2H3, GTF2H4, HNRNPA0, HNRNPA1, HNRNPA2B1, HNRNPA3, HNRNPC, HNRNPD, HNRNPF, HNRNPH1, HNRNPH2, HNRNPK, HNRNPL, HNRNPM, HNRNPR, HNRNPU, HNRNPUL1, LSM10, LSM11, LSM2, MAGOH, METTL3…
Module_3	HIV Infection	193	35	2.78	3.1e-08	1.4e-06	AP1B1, AP1M1, AP2A1, AP2A2, AP2M1, DOCK2, ELOA, GTF2F1, GTF2H1, NELFA, NELFB, NELFE, NUP62, PACS1, POLR2A, POM121, PSMC3, PSMC4, PSMC5, PSMD1, PSMD11, PSMD13, PSMD2, PSMD3, PSMD7, PSMD8, PSME4, RANBP2, SUPT5H, TAF1, TAF5, TAF6, TBP, XRCC5, XRCC6	AAAS, AP1B1, AP1G1, AP1M1, AP1M2, AP1S1, AP1S2, AP2A1, AP2A2, AP2B1, AP2M1, AP2S1, APOBEC3G, ARF1, ATP6V1H, B2M, BANF1, BTRC, CCNH, CCNT1, CCNT2, CCR5, CD247, CD28, CD4, CD8B, CDK7, CDK9, CTDP1, CUL5, CXCR4, DOCK2, ELL, ELMO1, ELOA, ELOB, ELOC, ERCC2, ERCC3, FEN1, FYN, GTF2A1, GTF2A2, GTF2B, GTF2E1, GTF2E2, GTF2F1, GTF2F2, GTF2H1, GTF2H2, GTF2H2B, GTF2H3, GTF2H4, HCK, HLA-A, HLA-K, HMGA1, KPNA1, …
Module_3	Transcription	147	28	2.92	2.5e-07	9.2e-06	CLP1, DHX38, ELOA, ERCC6, GTF2F1, GTF2H1, GTF3C2, GTF3C4, NELFA, NELFB, NELFE, NFX1, POLR2A, POLR3A, POLR3B, POU2F1, RNPS1, SNAPC2, SNAPC4, SNRPB, SRRM1, SRSF4, SUPT5H, TAF1, TAF5, TAF6, TBP, U2AF2	ALYREF, BRF1, BRF2, CAVIN1, CBX3, CCNH, CCNT1, CCNT2, CDC40, CDK7, CDK9, CLP1, CPSF1, CPSF2, CPSF3, CPSF7, CSTF1, CSTF2, CSTF3, CTDP1, DHX38, EHMT2, ELL, ELOA, ELOB, ELOC, ERCC2, ERCC3, ERCC6, GTF2A1, GTF2A2, GTF2B, GTF2E1, GTF2E2, GTF2F1, GTF2F2, GTF2H1, GTF2H2, GTF2H2B, GTF2H3, GTF2H4, GTF3C2, GTF3C3, GTF3C4, GTF3C5, KAT2B, LSM10, LSM11, LZTS1, MAGOH, MAPK3, MBD2, MNAT1, MTERF1, NCBP1, NCBP2, N…
Module_3	Antigen processing: Ubiquitination and Proteasome degradation	188	32	2.61	5.3e-07	1.6e-05	ASB6, CUL7, DCAF1, HECTD3, HERC2, HUWE1, LNPEP, LRRC41, PSMC3, PSMC4, PSMC5, PSMD1, PSMD11, PSMD13, PSMD2, PSMD3, PSMD7, PSMD8, PSME4, RNF123, RNF25, SMURF2, TRIM11, TRIP12, UBA1, UBA3, UBE2H, UBE2M, UBE2W, UBE3B, UBOX5, UBR4	ANAPC1, ANAPC10, ANAPC11, ANAPC13, ANAPC2, ANAPC4, ANAPC5, ANAPC7, ARIH2, ASB1, ASB13, ASB16, ASB2, ASB3, ASB6, ASB7, ASB8, ASB9, ATG7, BLMH, BTRC, CBLB, CDC16, CDC20, CDC23, CDC26, CDC27, CDC34, CUL1, CUL2, CUL3, CUL5, CUL7, DCAF1, DET1, DTX3L, DZIP3, ELOB, ELOC, FBXO2, FBXO3, FBXO4, FBXO44, FBXO6, FBXW11, FBXW7, FBXW8, GAN, HECTD3, HERC2, HUWE1, KEAP1, KLHL13, KLHL20, KLHL9, LNPEP, LRR1, LRRC41…
Module_3	Adaptive Immune System	487	60	1.89	1.4e-06	3.7e-05	ACTR1A, AKT1S1, AKT2, AP1B1, AP1M1, AP2A1, AP2A2, AP2M1, ASB6, CHUK, CLTC, CTSA, CUL7, DCAF1, DCTN1, DYNC1H1, DYNLL2, GSK3A, HECTD3, HERC2, HUWE1, IKBKB, ITPR2, LNPEP, LRRC41, MAP3K14, MAP3K8, MTOR, PIK3CA, PLCG2, PPP2R1A, PSMC3, PSMC4, PSMC5, PSMD1, PSMD11, PSMD13, PSMD2, PSMD3, PSMD7, PSMD8, PSME4, RELA, RNF123, RNF25, SEC24B, SEC24C, SMURF2, TRIM11, TRIP12, TSC2, UBA1, UBA3, UBE2H, UBE2M, UBE2…	ACTR1A, ACTR1B, AKT1, AKT1S1, AKT2, AKT3, ANAPC1, ANAPC10, ANAPC11, ANAPC13, ANAPC2, ANAPC4, ANAPC5, ANAPC7, AP1B1, AP1G1, AP1M1, AP1M2, AP1S1, AP1S2, AP2A1, AP2A2, AP2B1, AP2M1, AP2S1, ARF1, ARIH2, ASB1, ASB13, ASB16, ASB2, ASB3, ASB6, ASB7, ASB8, ASB9, ATG7, B2M, BAD, BCL10, BLK, BLMH, BLNK, BTK, BTLA, BTRC, C3, CALM1, CALM2, CALM3, CALR, CANX, CARD11, CASP9, CBL, CBLB, CD160, CD19, CD200R1, CD…
Module_3	Class I MHC mediated antigen processing and presentation	225	34	2.31	3.9e-06	8.7e-05	ASB6, CUL7, DCAF1, HECTD3, HERC2, HUWE1, LNPEP, LRRC41, PSMC3, PSMC4, PSMC5, PSMD1, PSMD11, PSMD13, PSMD2, PSMD3, PSMD7, PSMD8, PSME4, RNF123, RNF25, SEC24B, SEC24C, SMURF2, TRIM11, TRIP12, UBA1, UBA3, UBE2H, UBE2M, UBE2W, UBE3B, UBOX5, UBR4	ANAPC1, ANAPC10, ANAPC11, ANAPC13, ANAPC2, ANAPC4, ANAPC5, ANAPC7, ARIH2, ASB1, ASB13, ASB16, ASB2, ASB3, ASB6, ASB7, ASB8, ASB9, ATG7, B2M, BLMH, BTRC, CALR, CANX, CBLB, CD36, CDC16, CDC20, CDC23, CDC26, CDC27, CDC34, CTSS, CUL1, CUL2, CUL3, CUL5, CUL7, CYBA, CYBB, DCAF1, DET1, DTX3L, DZIP3, ELOB, ELOC, ERAP1, FBXO2, FBXO3, FBXO4, FBXO44, FBXO6, FBXW11, FBXW7, FBXW8, FCGR1A, FCGR1B, GAN, HECTD3,…
Module_3	Downstream Signaling Events Of B Cell Receptor (BCR)	92	19	3.16	6.2e-06	0.00012	AKT1S1, AKT2, CHUK, GSK3A, IKBKB, MTOR, PSMC3, PSMC4, PSMC5, PSMD1, PSMD11, PSMD13, PSMD2, PSMD3, PSMD7, PSMD8, PSME4, RELA, TSC2	AKT1, AKT1S1, AKT2, AKT3, BAD, BCL10, BTRC, CARD11, CASP9, CDKN1A, CDKN1B, CHUK, CREB1, CUL1, FBXW11, FOXO1, FOXO3, FOXO4, GSK3A, HRAS, IKBKB, IKBKG, KRAS, MALT1, MAP3K7, MAPKAP1, MDM2, MLST8, MTOR, NFKBIA, NFKBIB, NFKBIE, NR4A1, NRAS, PDPK1, PHLPP1, PRKCB, PSMA1, PSMA2, PSMA3, PSMA4, PSMA5, PSMA6, PSMA7, PSMA8, PSMB1, PSMB10, PSMB2, PSMB3, PSMB4, PSMB5, PSMB6, PSMB7, PSMB8, PSMB9, PSMC1, PSMC2, …
Module_3	RNA Polymerase II Transcription	102	20	3	8.1e-06	0.00015	CLP1, DHX38, ELOA, GTF2F1, GTF2H1, NELFA, NELFB, NELFE, NFX1, POLR2A, RNPS1, SNRPB, SRRM1, SRSF4, SUPT5H, TAF1, TAF5, TAF6, TBP, U2AF2	ALYREF, CCNH, CCNT1, CCNT2, CDC40, CDK7, CDK9, CLP1, CPSF1, CPSF2, CPSF3, CPSF7, CSTF1, CSTF2, CSTF3, CTDP1, DHX38, ELL, ELOA, ELOB, ELOC, ERCC2, ERCC3, GTF2A1, GTF2A2, GTF2B, GTF2E1, GTF2E2, GTF2F1, GTF2F2, GTF2H1, GTF2H2, GTF2H2B, GTF2H3, GTF2H4, LSM10, LSM11, MAGOH, MNAT1, NCBP1, NCBP2, NELFA, NELFB, NELFCD, NELFE, NFX1, NUDT21, PABPN1, PAPOLA, PCF11, POLR2A, POLR2B, POLR2C, POLR2D, POLR2E, PO…
Module_3	Activation of NF-kappaB in B Cells	61	14	3.52	2.9e-05	0.00048	CHUK, IKBKB, PSMC3, PSMC4, PSMC5, PSMD1, PSMD11, PSMD13, PSMD2, PSMD3, PSMD7, PSMD8, PSME4, RELA	BCL10, BTRC, CARD11, CHUK, CUL1, FBXW11, IKBKB, IKBKG, MALT1, MAP3K7, NFKBIA, NFKBIB, NFKBIE, PRKCB, PSMA1, PSMA2, PSMA3, PSMA4, PSMA5, PSMA6, PSMA7, PSMA8, PSMB1, PSMB10, PSMB2, PSMB3, PSMB4, PSMB5, PSMB6, PSMB7, PSMB8, PSMB9, PSMC1, PSMC2, PSMC3, PSMC4, PSMC5, PSMC6, PSMD1, PSMD10, PSMD11, PSMD12, PSMD13, PSMD14, PSMD2, PSMD3, PSMD4, PSMD5, PSMD6, PSMD7, PSMD8, PSMD9, PSME1, PSME2, PSME4, PSMF1…
Module_3	Host Interactions of HIV factors	121	21	2.66	3.4e-05	0.00048	AP1B1, AP1M1, AP2A1, AP2A2, AP2M1, DOCK2, NUP62, PACS1, POM121, PSMC3, PSMC4, PSMC5, PSMD1, PSMD11, PSMD13, PSMD2, PSMD3, PSMD7, PSMD8, PSME4, RANBP2	AAAS, AP1B1, AP1G1, AP1M1, AP1M2, AP1S1, AP1S2, AP2A1, AP2A2, AP2B1, AP2M1, AP2S1, APOBEC3G, ARF1, ATP6V1H, B2M, BANF1, BTRC, CCNT1, CD247, CD28, CD4, CD8B, CDK9, CUL5, DOCK2, ELMO1, ELOB, ELOC, FYN, HCK, HLA-A, HLA-K, HMGA1, KPNA1, KPNB1, LCK, NPM1, NUP107, NUP133, NUP153, NUP155, NUP188, NUP205, NUP210, NUP214, NUP35, NUP37, NUP43, NUP50, NUP54, NUP58, NUP62, NUP85, NUP88, NUP93, PACS1, PAK2, P…
Module_3	Signaling by the B Cell Receptor (BCR)	121	21	2.66	3.4e-05	0.00048	AKT1S1, AKT2, CHUK, GSK3A, IKBKB, ITPR2, MTOR, PLCG2, PSMC3, PSMC4, PSMC5, PSMD1, PSMD11, PSMD13, PSMD2, PSMD3, PSMD7, PSMD8, PSME4, RELA, TSC2	AKT1, AKT1S1, AKT2, AKT3, BAD, BCL10, BLK, BLNK, BTK, BTRC, CALM1, CALM2, CALM3, CARD11, CASP9, CBL, CBLB, CD19, CD79A, CD79B, CDKN1A, CDKN1B, CHUK, CREB1, CUL1, FBXW11, FOXO1, FOXO3, FOXO4, FYN, GRB2, GSK3A, HRAS, IKBKB, IKBKG, ITPR2, ITPR3, KRAS, LYN, MALT1, MAP3K7, MAPKAP1, MDM2, MLST8, MTOR, NCK1, NFKBIA, NFKBIB, NFKBIE, NR4A1, NRAS, ORAI1, PDPK1, PHLPP1, PIK3AP1, PIK3CD, PIK3R1, PLCG1, PLCG2…
Module_3	Regulation of ornithine decarboxylase (ODC)	48	12	3.83	4.4e-05	0.00056	AZIN1, PSMC3, PSMC4, PSMC5, PSMD1, PSMD11, PSMD13, PSMD2, PSMD3, PSMD7, PSMD8, PSME4	AZIN1, NQO1, OAZ1, OAZ2, OAZ3, ODC1, PSMA1, PSMA2, PSMA3, PSMA4, PSMA5, PSMA6, PSMA7, PSMA8, PSMB1, PSMB10, PSMB2, PSMB3, PSMB4, PSMB5, PSMB6, PSMB7, PSMB8, PSMB9, PSMC1, PSMC2, PSMC3, PSMC4, PSMC5, PSMC6, PSMD1, PSMD10, PSMD11, PSMD12, PSMD13, PSMD14, PSMD2, PSMD3, PSMD4, PSMD5, PSMD6, PSMD7, PSMD8, PSMD9, PSME1, PSME2, PSME4, PSMF1
Module_3	Immune System	790	80	1.55	5.4e-05	0.00065	ACTR1A, AKT1S1, AKT2, AP1B1, AP1M1, AP2A1, AP2A2, AP2M1, ARIH1, ASB6, CAPZA1, CHUK, CLTC, CREBBP, CTSA, CUL7, DCAF1, DCTN1, DYNC1H1, DYNLL2, EIF4A3, EIF4G1, EP300, GAB2, GSK3A, HECTD3, HERC2, HUWE1, IKBKB, IL6R, ITPR2, KPNA4, LNPEP, LRRC41, MAP2K1, MAP2K7, MAP3K14, MAP3K8, MAPK7, MTOR, NUP62, OTUD5, PIK3CA, PIK3R4, PLCG2, POM121, PPP2R1A, PRKCSH, PSMC3, PSMC4, PSMC5, PSMD1, PSMD11, PSMD13, PSMD2,…	AAAS, ACTR1A, ACTR1B, ADAM17, ADAR, AGER, AIM2, AKT1, AKT1S1, AKT2, AKT3, ANAPC1, ANAPC10, ANAPC11, ANAPC13, ANAPC2, ANAPC4, ANAPC5, ANAPC7, AP1B1, AP1G1, AP1M1, AP1M2, AP1S1, AP1S2, AP2A1, AP2A2, AP2B1, AP2M1, AP2S1, APP, ARF1, ARIH1, ARIH2, ASB1, ASB13, ASB16, ASB2, ASB3, ASB6, ASB7, ASB8, ASB9, ATF1, ATF2, ATG12, ATG5, ATG7, B2M, BAD, BCL10, BCL2, BCL2L1, BIRC2, BIRC3, BLK, BLMH, BLNK, BTK, BT…
Module_3	Destabilization of mRNA by AUF1 (hnRNP D0)	50	12	3.68	6.7e-05	0.00076	EIF4G1, PSMC3, PSMC4, PSMC5, PSMD1, PSMD11, PSMD13, PSMD2, PSMD3, PSMD7, PSMD8, PSME4	EIF4G1, HNRNPD, HSPA1B, HSPA8, HSPB1, PABPC1, PSMA1, PSMA2, PSMA3, PSMA4, PSMA5, PSMA6, PSMA7, PSMA8, PSMB1, PSMB10, PSMB2, PSMB3, PSMB4, PSMB5, PSMB6, PSMB7, PSMB8, PSMB9, PSMC1, PSMC2, PSMC3, PSMC4, PSMC5, PSMC6, PSMD1, PSMD10, PSMD11, PSMD12, PSMD13, PSMD14, PSMD2, PSMD3, PSMD4, PSMD5, PSMD6, PSMD7, PSMD8, PSMD9, PSME1, PSME2, PSME4, PSMF1, RPS27A, UBA52
Module_3	Deadenylation of mRNA	19	7	5.64	0.00012	0.0013	CNOT11, CNOT3, CNOT4, CNOT9, EIF4A3, EIF4G1, TNKS1BP1	CNOT10, CNOT11, CNOT2, CNOT3, CNOT4, CNOT6, CNOT7, CNOT8, CNOT9, EIF4A1, EIF4A2, EIF4A3, EIF4B, EIF4E, EIF4G1, PABPC1, PAIP1, PARN, TNKS1BP1
Module_3	Autodegradation of the E3 ubiquitin ligase COP1	46	11	3.66	0.00014	0.0013	PSMC3, PSMC4, PSMC5, PSMD1, PSMD11, PSMD13, PSMD2, PSMD3, PSMD7, PSMD8, PSME4	ATM, PSMA1, PSMA2, PSMA3, PSMA4, PSMA5, PSMA6, PSMA7, PSMA8, PSMB1, PSMB10, PSMB2, PSMB3, PSMB4, PSMB5, PSMB6, PSMB7, PSMB8, PSMB9, PSMC1, PSMC2, PSMC3, PSMC4, PSMC5, PSMC6, PSMD1, PSMD10, PSMD11, PSMD12, PSMD13, PSMD14, PSMD2, PSMD3, PSMD4, PSMD5, PSMD6, PSMD7, PSMD8, PSMD9, PSME1, PSME2, PSME4, PSMF1, RPS27A, TP53, UBA52
Module_3	CDK-mediated phosphorylation and removal of Cdc6	46	11	3.66	0.00014	0.0013	PSMC3, PSMC4, PSMC5, PSMD1, PSMD11, PSMD13, PSMD2, PSMD3, PSMD7, PSMD8, PSME4	CDC6, CDK2, PSMA1, PSMA2, PSMA3, PSMA4, PSMA5, PSMA6, PSMA7, PSMA8, PSMB1, PSMB10, PSMB2, PSMB3, PSMB4, PSMB5, PSMB6, PSMB7, PSMB8, PSMB9, PSMC1, PSMC2, PSMC3, PSMC4, PSMC5, PSMC6, PSMD1, PSMD10, PSMD11, PSMD12, PSMD13, PSMD14, PSMD2, PSMD3, PSMD4, PSMD5, PSMD6, PSMD7, PSMD8, PSMD9, PSME1, PSME2, PSME4, PSMF1, RPS27A, UBA52
Module_3	Cross-presentation of soluble exogenous antigens (endosomes)	46	11	3.66	0.00014	0.0013	PSMC3, PSMC4, PSMC5, PSMD1, PSMD11, PSMD13, PSMD2, PSMD3, PSMD7, PSMD8, PSME4	FCGR1A, FCGR1B, MRC1, MRC2, PSMA1, PSMA2, PSMA3, PSMA4, PSMA5, PSMA6, PSMA7, PSMA8, PSMB1, PSMB10, PSMB2, PSMB3, PSMB4, PSMB5, PSMB6, PSMB7, PSMB8, PSMB9, PSMC1, PSMC2, PSMC3, PSMC4, PSMC5, PSMC6, PSMD1, PSMD10, PSMD11, PSMD12, PSMD13, PSMD14, PSMD2, PSMD3, PSMD4, PSMD5, PSMD6, PSMD7, PSMD8, PSMD9, PSME1, PSME2, PSME4, PSMF1
Module_3	Pre-NOTCH Transcription and Translation	27	8	4.54	0.00023	0.0018	CREBBP, E2F3, EP300, MAML2, NOTCH2, TNRC6A, TNRC6B, TNRC6C	AGO1, AGO2, AGO3, AGO4, CCND1, CREBBP, E2F1, E2F3, EP300, JUN, KAT2A, KAT2B, MAML1, MAML2, MAML3, MAMLD1, MOV10, NOTCH2, NOTCH3, NOTCH4, RBPJ, SNW1, TFDP1, TNRC6A, TNRC6B, TNRC6C, TP53
Module_3	p53-Independent G1/S DNA damage checkpoint	48	11	3.51	0.00021	0.0018	PSMC3, PSMC4, PSMC5, PSMD1, PSMD11, PSMD13, PSMD2, PSMD3, PSMD7, PSMD8, PSME4	ATM, CDC25A, CHEK1, CHEK2, PSMA1, PSMA2, PSMA3, PSMA4, PSMA5, PSMA6, PSMA7, PSMA8, PSMB1, PSMB10, PSMB2, PSMB3, PSMB4, PSMB5, PSMB6, PSMB7, PSMB8, PSMB9, PSMC1, PSMC2, PSMC3, PSMC4, PSMC5, PSMC6, PSMD1, PSMD10, PSMD11, PSMD12, PSMD13, PSMD14, PSMD2, PSMD3, PSMD4, PSMD5, PSMD6, PSMD7, PSMD8, PSMD9, PSME1, PSME2, PSME4, PSMF1, RPS27A, UBA52
Module_3	Regulation of Apoptosis	56	12	3.28	0.00022	0.0018	MAGED1, PSMC3, PSMC4, PSMC5, PSMD1, PSMD11, PSMD13, PSMD2, PSMD3, PSMD7, PSMD8, PSME4	APPL1, ARHGAP10, CASP3, CASP9, DAPK1, DAPK2, DAPK3, DCC, MAGED1, PAK2, PSMA1, PSMA2, PSMA3, PSMA4, PSMA5, PSMA6, PSMA7, PSMA8, PSMB1, PSMB10, PSMB2, PSMB3, PSMB4, PSMB5, PSMB6, PSMB7, PSMB8, PSMB9, PSMC1, PSMC2, PSMC3, PSMC4, PSMC5, PSMC6, PSMD1, PSMD10, PSMD11, PSMD12, PSMD13, PSMD14, PSMD2, PSMD3, PSMD4, PSMD5, PSMD6, PSMD7, PSMD8, PSMD9, PSME1, PSME2, PSME4, PSMF1, RPS27A, UBA52, UNC5A, UNC5B
Module_3	SCF-beta-TrCP mediated degradation of Emi1	49	11	3.44	0.00025	0.0018	PSMC3, PSMC4, PSMC5, PSMD1, PSMD11, PSMD13, PSMD2, PSMD3, PSMD7, PSMD8, PSME4	BTRC, CDC20, CUL1, FBXO5, PSMA1, PSMA2, PSMA3, PSMA4, PSMA5, PSMA6, PSMA7, PSMA8, PSMB1, PSMB10, PSMB2, PSMB3, PSMB4, PSMB5, PSMB6, PSMB7, PSMB8, PSMB9, PSMC1, PSMC2, PSMC3, PSMC4, PSMC5, PSMC6, PSMD1, PSMD10, PSMD11, PSMD12, PSMD13, PSMD14, PSMD2, PSMD3, PSMD4, PSMD5, PSMD6, PSMD7, PSMD8, PSMD9, PSME1, PSME2, PSME4, PSMF1, RPS27A, SKP1, UBA52
Module_3	Vif-mediated degradation of APOBEC3G	49	11	3.44	0.00025	0.0018	PSMC3, PSMC4, PSMC5, PSMD1, PSMD11, PSMD13, PSMD2, PSMD3, PSMD7, PSMD8, PSME4	APOBEC3G, CUL5, ELOB, ELOC, PSMA1, PSMA2, PSMA3, PSMA4, PSMA5, PSMA6, PSMA7, PSMA8, PSMB1, PSMB10, PSMB2, PSMB3, PSMB4, PSMB5, PSMB6, PSMB7, PSMB8, PSMB9, PSMC1, PSMC2, PSMC3, PSMC4, PSMC5, PSMC6, PSMD1, PSMD10, PSMD11, PSMD12, PSMD13, PSMD14, PSMD2, PSMD3, PSMD4, PSMD5, PSMD6, PSMD7, PSMD8, PSMD9, PSME1, PSME2, PSME4, PSMF1, RBX1, RPS27A, UBA52
Module_3	mRNA Splicing - Minor Pathway	42	10	3.65	0.00029	0.0019	DDX23, EFTUD2, GTF2F1, POLR2A, PRPF6, PRPF8, SF3B2, SF3B4, SNRNP200, SNRPB	DDX23, EFTUD2, GTF2F1, GTF2F2, LSM2, NCBP1, NCBP2, POLR2A, POLR2B, POLR2C, POLR2D, POLR2E, POLR2F, POLR2G, POLR2H, POLR2I, POLR2J, POLR2K, POLR2L, PRPF6, PRPF8, SF3B1, SF3B2, SF3B3, SF3B4, SF3B5, SF3B6, SNRNP200, SNRNP40, SNRPB, SNRPD1, SNRPD2, SNRPD3, SNRPE, SNRPF, SNRPG, SNU13, SRSF1, SRSF2, SRSF6, SRSF7, TXNL4A
Module_3	PI Metabolism	42	10	3.65	0.00029	0.0019	ARF3, INPP5K, PI4KA, PIK3CA, PIK3R4, PIK3R5, PIP5K1C, PITPNB, SYNJ1, VAC14	ARF1, ARF3, FIG4, INPP4B, INPP5E, INPP5K, INPPL1, MTM1, MTMR1, MTMR14, MTMR2, MTMR3, MTMR4, MTMR6, OCRL, PI4K2A, PI4K2B, PI4KA, PI4KB, PIK3C2A, PIK3C2B, PIK3C3, PIK3CA, PIK3CB, PIK3CD, PIK3CG, PIK3R1, PIK3R3, PIK3R4, PIK3R5, PIK3R6, PIKFYVE, PIP4K2A, PIP4K2B, PIP5K1B, PIP5K1C, PITPNB, PTEN, SACM1L, SYNJ1, SYNJ2, VAC14
Module_3	Transcriptional Regulation of White Adipocyte Differentiation	67	13	2.97	0.00034	0.0022	CREBBP, EP300, MED12, MED15, MED24, MED26, MED29, MED8, NCOA6, NCOR1, NCOR2, RELA, TGS1	CCNC, CCND3, CD36, CDK19, CDK4, CDK8, CEBPB, CEBPD, CREBBP, EBF1, EGR2, EP300, HDAC3, HELZ2, KLF4, KLF5, LEP, LPL, MED1, MED10, MED11, MED12, MED13L, MED14, MED15, MED16, MED17, MED18, MED19, MED20, MED21, MED22, MED23, MED24, MED25, MED26, MED27, MED29, MED30, MED31, MED4, MED6, MED7, MED8, MED9, NCOA1, NCOA2, NCOA3, NCOA6, NCOR1, NCOR2, PLIN1, PPARA, PPARG, PPARGC1A, RELA, RXRA, SLC2A4, SMARCD3…
Module_3	RNA Polymerase II Pre-transcription Events	59	12	3.12	0.00036	0.0023	ELOA, GTF2F1, GTF2H1, NELFA, NELFB, NELFE, POLR2A, SUPT5H, TAF1, TAF5, TAF6, TBP	CCNH, CCNT1, CCNT2, CDK7, CDK9, CTDP1, ELL, ELOA, ELOB, ELOC, ERCC2, ERCC3, GTF2A1, GTF2A2, GTF2B, GTF2E1, GTF2E2, GTF2F1, GTF2F2, GTF2H1, GTF2H2, GTF2H2B, GTF2H3, GTF2H4, MNAT1, NCBP1, NCBP2, NELFA, NELFB, NELFCD, NELFE, POLR2A, POLR2B, POLR2C, POLR2D, POLR2E, POLR2F, POLR2G, POLR2H, POLR2I, POLR2J, POLR2K, POLR2L, SSRP1, SUPT16H, SUPT4H1, SUPT5H, TAF1, TAF10, TAF11, TAF12, TAF13, TAF4, TAF4B, T…
Module_3	Developmental Biology	315	37	1.8	0.00038	0.0023	ABL1, ABL2, AKT2, ALCAM, AP2A1, AP2A2, AP2M1, ARHGAP35, CLASP1, CLTC, CREBBP, CSNK2A1, CSNK2A2, CSNK2B, EP300, FARP2, MAP2K1, MED12, MED15, MED24, MED26, MED29, MED8, MEF2D, MSN, MYH9, NCOA6, NCOR1, NCOR2, NRTN, PAK4, PIP5K1C, RELA, SEMA4D, SPTAN1, TGS1, TLN1	ABL1, ABL2, ABLIM1, ABLIM3, ACVR1B, ACVR1C, ACVR2A, ACVR2B, AGRN, AKT1, AKT2, AKT3, ALCAM, ANK1, ANK3, AP2A1, AP2A2, AP2B1, AP2M1, AP2S1, ARHGAP35, ARHGEF11, ARHGEF12, BNIP2, BORCS8, BORCS8-MEF2B, CACNA1H, CACNA1I, CACNB1, CACNB2, CACNB3, CACNB4, CAP1, CCNC, CCND3, CD24, CD36, CD72, CDC42, CDH2, CDH4, CDK1, CDK19, CDK4, CDK5, CDK5R1, CDK8, CDON, CEBPB, CEBPD, CFL1, CLASP1, CLTA, CLTC, CNTNAP1, CO…
Module_3	p53-Dependent G1 DNA Damage Response	52	11	3.24	0.00044	0.0026	PSMC3, PSMC4, PSMC5, PSMD1, PSMD11, PSMD13, PSMD2, PSMD3, PSMD7, PSMD8, PSME4	ATM, CCNE1, CCNE2, CDK2, CDKN1A, CDKN1B, MDM2, PSMA1, PSMA2, PSMA3, PSMA4, PSMA5, PSMA6, PSMA7, PSMA8, PSMB1, PSMB10, PSMB2, PSMB3, PSMB4, PSMB5, PSMB6, PSMB7, PSMB8, PSMB9, PSMC1, PSMC2, PSMC3, PSMC4, PSMC5, PSMC6, PSMD1, PSMD10, PSMD11, PSMD12, PSMD13, PSMD14, PSMD2, PSMD3, PSMD4, PSMD5, PSMD6, PSMD7, PSMD8, PSMD9, PSME1, PSME2, PSME4, PSMF1, RPS27A, TP53, UBA52
Module_3	Metabolism of RNA	262	32	1.87	0.00046	0.0026	CNOT11, CNOT3, CNOT4, CNOT9, EIF4A3, EIF4G1, ELAVL1, ETF1, GEMIN5, KHSRP, NUP62, POM121, PPP2R1A, PSMC3, PSMC4, PSMC5, PSMD1, PSMD11, PSMD13, PSMD2, PSMD3, PSMD7, PSMD8, PSME4, RANBP2, RNPS1, SMG1, SMG6, SMG9, SNRPB, TGS1, TNKS1BP1	AAAS, AKT1, ANP32A, CASC3, CLNS1A, CNOT10, CNOT11, CNOT2, CNOT3, CNOT4, CNOT6, CNOT7, CNOT8, CNOT9, DCP1A, DCP1B, DCP2, DCPS, DDX20, DDX6, DIS3, EDC3, EDC4, EIF4A1, EIF4A2, EIF4A3, EIF4B, EIF4E, EIF4G1, ELAVL1, ETF1, EXOSC1, EXOSC2, EXOSC3, EXOSC4, EXOSC5, EXOSC6, EXOSC7, EXOSC8, EXOSC9, FAM153A, FAU, GEMIN2, GEMIN4, GEMIN5, GEMIN6, GEMIN7, GSPT2, HNRNPD, HSPA1B, HSPA8, HSPB1, KHSRP, LSM1, LSM2, …
Module_3	AKT phosphorylates targets in the cytosol	12	5	6.38	0.00063	0.0034	AKT1S1, AKT2, CHUK, GSK3A, TSC2	AKT1, AKT1S1, AKT2, AKT3, BAD, CASP9, CDKN1A, CDKN1B, CHUK, GSK3A, MDM2, TSC2
Module_3	CDT1 association with the CDC6:ORC:origin complex	54	11	3.12	0.00062	0.0034	PSMC3, PSMC4, PSMC5, PSMD1, PSMD11, PSMD13, PSMD2, PSMD3, PSMD7, PSMD8, PSME4	CDC6, CDT1, GMNN, MCM8, ORC1, ORC2, ORC3, ORC4, ORC5, ORC6, PSMA1, PSMA2, PSMA3, PSMA4, PSMA5, PSMA6, PSMA7, PSMA8, PSMB1, PSMB10, PSMB2, PSMB3, PSMB4, PSMB5, PSMB6, PSMB7, PSMB8, PSMB9, PSMC1, PSMC2, PSMC3, PSMC4, PSMC5, PSMC6, PSMD1, PSMD10, PSMD11, PSMD12, PSMD13, PSMD14, PSMD2, PSMD3, PSMD4, PSMD5, PSMD6, PSMD7, PSMD8, PSMD9, PSME1, PSME2, PSME4, PSMF1, RPS27A, UBA52
Module_3	Assembly of the pre-replicative complex	63	12	2.92	0.00068	0.0034	E2F3, PSMC3, PSMC4, PSMC5, PSMD1, PSMD11, PSMD13, PSMD2, PSMD3, PSMD7, PSMD8, PSME4	CDC6, CDT1, E2F1, E2F2, E2F3, GMNN, MCM2, MCM3, MCM4, MCM5, MCM6, MCM7, MCM8, ORC1, ORC2, ORC3, ORC4, ORC5, ORC6, PSMA1, PSMA2, PSMA3, PSMA4, PSMA5, PSMA6, PSMA7, PSMA8, PSMB1, PSMB10, PSMB2, PSMB3, PSMB4, PSMB5, PSMB6, PSMB7, PSMB8, PSMB9, PSMC1, PSMC2, PSMC3, PSMC4, PSMC5, PSMC6, PSMD1, PSMD10, PSMD11, PSMD12, PSMD13, PSMD14, PSMD2, PSMD3, PSMD4, PSMD5, PSMD6, PSMD7, PSMD8, PSMD9, PSME1, PSME2,…
Module_3	Signaling by Wnt	63	12	2.92	0.00068	0.0034	PPP2R1A, PSMC3, PSMC4, PSMC5, PSMD1, PSMD11, PSMD13, PSMD2, PSMD3, PSMD7, PSMD8, PSME4	AMER1, APC, AXIN1, BTRC, CSNK1A1, CTNNB1, CUL1, FRAT1, FRAT2, PPP2CA, PPP2CB, PPP2R1A, PPP2R1B, PPP2R5A, PPP2R5B, PPP2R5C, PPP2R5D, PPP2R5E, PSMA1, PSMA2, PSMA3, PSMA4, PSMA5, PSMA6, PSMA7, PSMA8, PSMB1, PSMB10, PSMB2, PSMB3, PSMB4, PSMB5, PSMB6, PSMB7, PSMB8, PSMB9, PSMC1, PSMC2, PSMC3, PSMC4, PSMC5, PSMC6, PSMD1, PSMD10, PSMD11, PSMD12, PSMD13, PSMD14, PSMD2, PSMD3, PSMD4, PSMD5, PSMD6, PSMD7, …
Module_3	Regulation of mRNA Stability by Proteins that Bind AU-rich Elements	81	14	2.65	0.0007	0.0034	EIF4G1, ELAVL1, KHSRP, PSMC3, PSMC4, PSMC5, PSMD1, PSMD11, PSMD13, PSMD2, PSMD3, PSMD7, PSMD8, PSME4	AKT1, ANP32A, DCP1A, DCP2, DIS3, EIF4G1, ELAVL1, EXOSC1, EXOSC2, EXOSC3, EXOSC4, EXOSC5, EXOSC6, EXOSC7, EXOSC8, EXOSC9, HNRNPD, HSPA1B, HSPA8, HSPB1, KHSRP, MAPK11, MAPK14, MAPKAPK2, NUP214, PABPC1, PARN, PRKCA, PRKCD, PSMA1, PSMA2, PSMA3, PSMA4, PSMA5, PSMA6, PSMA7, PSMA8, PSMB1, PSMB10, PSMB2, PSMB3, PSMB4, PSMB5, PSMB6, PSMB7, PSMB8, PSMB9, PSMC1, PSMC2, PSMC3, PSMC4, PSMC5, PSMC6, PSMD1, PSM…
Module_3	Signal transduction by L1	32	8	3.83	0.00083	0.0039	AP2A1, AP2A2, AP2M1, CLTC, CSNK2A1, CSNK2A2, CSNK2B, MAP2K1	AP2A1, AP2A2, AP2B1, AP2M1, AP2S1, CLTA, CLTC, CSNK2A1, CSNK2A2, CSNK2B, FGFR1, ITGA2B, ITGA5, ITGA9, ITGAV, ITGB1, ITGB3, L1CAM, MAP2K1, MAP2K2, MAPK1, MAPK3, NCAM1, NRP1, PAK1, RAC1, RPS6KA1, RPS6KA2, RPS6KA3, RPS6KA4, RPS6KA5, RPS6KA6
Module_3	RNA Polymerase III Transcription	33	8	3.71	0.001	0.0047	GTF3C2, GTF3C4, POLR3A, POLR3B, POU2F1, SNAPC2, SNAPC4, TBP	BRF1, BRF2, GTF3C2, GTF3C3, GTF3C4, GTF3C5, LZTS1, NFIB, POLR1C, POLR1D, POLR2E, POLR2F, POLR2H, POLR2K, POLR2L, POLR3A, POLR3B, POLR3C, POLR3D, POLR3E, POLR3F, POLR3GL, POLR3H, POLR3K, POU2F1, SNAPC1, SNAPC2, SNAPC3, SNAPC4, SNAPC5, SSB, TBP, ZNF143
Module_3	HIV Life Cycle	113	17	2.3	0.001	0.0047	ELOA, GTF2F1, GTF2H1, NELFA, NELFB, NELFE, NUP62, POLR2A, POM121, RANBP2, SUPT5H, TAF1, TAF5, TAF6, TBP, XRCC5, XRCC6	AAAS, BANF1, CCNH, CCNT1, CCNT2, CCR5, CD4, CDK7, CDK9, CTDP1, CXCR4, ELL, ELOA, ELOB, ELOC, ERCC2, ERCC3, FEN1, GTF2A1, GTF2A2, GTF2B, GTF2E1, GTF2E2, GTF2F1, GTF2F2, GTF2H1, GTF2H2, GTF2H2B, GTF2H3, GTF2H4, HMGA1, LIG1, LIG4, MNAT1, NCBP1, NCBP2, NELFA, NELFB, NELFCD, NELFE, NMT1, NMT2, NUP107, NUP133, NUP153, NUP155, NUP188, NUP205, NUP210, NUP214, NUP35, NUP37, NUP43, NUP50, NUP54, NUP58, NUP…
Module_3	Pre-NOTCH Expression and Processing	42	9	3.28	0.0013	0.0058	ATP2A2, CREBBP, E2F3, EP300, MAML2, NOTCH2, TNRC6A, TNRC6B, TNRC6C	AGO1, AGO2, AGO3, AGO4, ATP2A1, ATP2A2, ATP2A3, B4GALT1, CCND1, CREBBP, E2F1, E2F3, EP300, FURIN, JUN, KAT2A, KAT2B, LFNG, MAML1, MAML2, MAML3, MAMLD1, MFNG, MOV10, NOTCH2, NOTCH3, NOTCH4, POFUT1, POGLUT1, RAB6A, RBPJ, RFNG, SEL1L, SNW1, ST3GAL3, ST3GAL6, TFDP1, TMED2, TNRC6A, TNRC6B, TNRC6C, TP53
Module_3	ER-Phagosome pathway	59	11	2.86	0.0013	0.0058	PSMC3, PSMC4, PSMC5, PSMD1, PSMD11, PSMD13, PSMD2, PSMD3, PSMD7, PSMD8, PSME4	B2M, CALR, HLA-A, HLA-B, HLA-C, HLA-F, HLA-G, HLA-K, PDIA3, PSMA1, PSMA2, PSMA3, PSMA4, PSMA5, PSMA6, PSMA7, PSMA8, PSMB1, PSMB10, PSMB2, PSMB3, PSMB4, PSMB5, PSMB6, PSMB7, PSMB8, PSMB9, PSMC1, PSMC2, PSMC3, PSMC4, PSMC5, PSMC6, PSMD1, PSMD10, PSMD11, PSMD12, PSMD13, PSMD14, PSMD2, PSMD3, PSMD4, PSMD5, PSMD6, PSMD7, PSMD8, PSMD9, PSME1, PSME2, PSME4, PSMF1, RPS27A, SEC61A1, SEC61A2, SEC61B, SEC61…
Module_3	M/G1 Transition	78	13	2.55	0.0015	0.0064	E2F3, POLE, PSMC3, PSMC4, PSMC5, PSMD1, PSMD11, PSMD13, PSMD2, PSMD3, PSMD7, PSMD8, PSME4	CDC45, CDC6, CDC7, CDK2, CDT1, DBF4, E2F1, E2F2, E2F3, GMNN, MCM10, MCM2, MCM3, MCM4, MCM5, MCM6, MCM7, MCM8, ORC1, ORC2, ORC3, ORC4, ORC5, ORC6, POLA1, POLA2, POLE, POLE2, PRIM1, PRIM2, PSMA1, PSMA2, PSMA3, PSMA4, PSMA5, PSMA6, PSMA7, PSMA8, PSMB1, PSMB10, PSMB2, PSMB3, PSMB4, PSMB5, PSMB6, PSMB7, PSMB8, PSMB9, PSMC1, PSMC2, PSMC3, PSMC4, PSMC5, PSMC6, PSMD1, PSMD10, PSMD11, PSMD12, PSMD13, PSMD…
Module_3	Signaling by EGFR in Cancer	98	15	2.34	0.0017	0.0069	AKT1S1, AKT2, AP2A1, AP2A2, AP2M1, CHUK, CLTC, EPN1, GSK3A, ITPR2, MAP2K1, MTOR, PIK3CA, SPRY1, TSC2	ADAM10, ADAM12, ADAM17, ADCY2, ADCY3, ADCY4, ADCY6, ADCY7, ADCY9, AKT1, AKT1S1, AKT2, AKT3, AP2A1, AP2A2, AP2B1, AP2M1, AP2S1, BAD, CALM1, CALM2, CALM3, CAMK4, CASP9, CBL, CDC37, CDC42, CDK1, CDKN1A, CDKN1B, CHUK, CLTA, CLTC, CREB1, CSK, EGF, EPN1, EPS15, EPS15L1, FOXO1, FOXO3, FOXO4, GAB1, GRB2, GRK2, GSK3A, HGS, HRAS, HSP90AA1, ITPR2, ITPR3, KRAS, LRIG1, MAP2K1, MAP2K2, MAPK1, MAPK3, MAPKAP1, M…
Module_3	Nef-mediates down modulation of cell surface receptors by recruiting them to clathrin adapters	21	6	4.38	0.0018	0.007	AP1B1, AP1M1, AP2A1, AP2A2, AP2M1, PACS1	AP1B1, AP1G1, AP1M1, AP1M2, AP1S1, AP1S2, AP2A1, AP2A2, AP2B1, AP2M1, AP2S1, ARF1, ATP6V1H, B2M, CD28, CD4, CD8B, HLA-A, HLA-K, LCK, PACS1
Module_3	The role of Nef in HIV-1 replication and disease pathogenesis	28	7	3.83	0.0017	0.007	AP1B1, AP1M1, AP2A1, AP2A2, AP2M1, DOCK2, PACS1	AP1B1, AP1G1, AP1M1, AP1M2, AP1S1, AP1S2, AP2A1, AP2A2, AP2B1, AP2M1, AP2S1, ARF1, ATP6V1H, B2M, CD247, CD28, CD4, CD8B, DOCK2, ELMO1, FYN, HCK, HLA-A, HLA-K, LCK, PACS1, PAK2, RAC1
Module_3	Late Phase of HIV Life Cycle	99	15	2.32	0.0018	0.007	ELOA, GTF2F1, GTF2H1, NELFA, NELFB, NELFE, NUP62, POLR2A, POM121, RANBP2, SUPT5H, TAF1, TAF5, TAF6, TBP	AAAS, CCNH, CCNT1, CCNT2, CDK7, CDK9, CTDP1, ELL, ELOA, ELOB, ELOC, ERCC2, ERCC3, GTF2A1, GTF2A2, GTF2B, GTF2E1, GTF2E2, GTF2F1, GTF2F2, GTF2H1, GTF2H2, GTF2H2B, GTF2H3, GTF2H4, MNAT1, NCBP1, NCBP2, NELFA, NELFB, NELFCD, NELFE, NMT1, NMT2, NUP107, NUP133, NUP153, NUP155, NUP188, NUP205, NUP210, NUP214, NUP35, NUP37, NUP43, NUP50, NUP54, NUP58, NUP62, NUP85, NUP88, NUP93, POLR2A, POLR2B, POLR2C, P…
Module_3	Metabolism of lipids and lipoproteins	379	40	1.62	0.0018	0.007	ABCD1, ACLY, ALAS1, ARF3, CERS5, CPT2, CREBBP, CTSA, CYP27A1, DHCR7, ELOVL1, EP300, GLB1, HSD17B4, INPP5K, MBOAT7, MED12, MED15, MED24, MED26, MED29, MED8, NCOA6, NCOR1, NCOR2, OSBP, PI4KA, PIK3CA, PIK3R4, PIK3R5, PIP5K1C, PITPNB, PLTP, PPM1L, SIN3A, SPHK2, SYNJ1, TEAD3, TGS1, VAC14	A2M, ABCA1, ABCB11, ABCB4, ABCC3, ABCD1, ABCG1, ABCG5, ABCG8, ABHD5, ACAA1, ACACA, ACACB, ACADM, ACADS, ACADVL, ACAT1, ACER1, ACER2, ACER3, ACHE, ACLY, ACOT8, ACOX1, ACOX2, ACOX3, ACSL1, ACSL3, ACSL4, ACSL5, ACSL6, AGPAT1, AGPAT2, AGPAT3, AGPAT4, AGPAT5, AGPS, AKR1B1, ALAS1, AMACR, AMN, APOA1, APOE, ARF1, ARF3, ARNTL, ARSA, ARSB, ARSG, ARSJ, ARSK, ASAH1, BDH1, BMP1, CAV1, CCNC, CD36, CDIPT, CDK19…
Module_3	SCF(Skp2)-mediated degradation of p27/p21	53	10	2.89	0.002	0.0073	PSMC3, PSMC4, PSMC5, PSMD1, PSMD11, PSMD13, PSMD2, PSMD3, PSMD7, PSMD8	CCNA1, CCNA2, CCNE1, CCNE2, CDK2, CDKN1A, CDKN1B, CKS1B, CUL1, PSMA1, PSMA2, PSMA3, PSMA4, PSMA5, PSMA6, PSMA7, PSMB1, PSMB10, PSMB2, PSMB3, PSMB4, PSMB5, PSMB6, PSMB7, PSMB8, PSMB9, PSMC1, PSMC2, PSMC3, PSMC4, PSMC5, PSMC6, PSMD1, PSMD10, PSMD11, PSMD12, PSMD13, PSMD14, PSMD2, PSMD3, PSMD4, PSMD5, PSMD6, PSMD7, PSMD8, PSMD9, PSME1, PSME2, PSMF1, RPS27A, SKP1, SKP2, UBA52
Module_3	PPARA Activates Gene Expression	90	14	2.38	0.002	0.0073	ALAS1, CPT2, CREBBP, EP300, MED12, MED15, MED24, MED26, MED29, MED8, NCOA6, NCOR1, TEAD3, TGS1	ABCA1, ABCB4, ACADM, ACOX1, ACSL1, ALAS1, APOA1, ARNTL, CCNC, CD36, CDK19, CDK8, CLOCK, CPT1A, CPT2, CREBBP, CYP1A1, EP300, ESRRA, FADS1, FDFT1, FHL2, G0S2, GLIPR1, GRHL1, HDAC3, HELZ2, HMGCR, HMGCS1, ME1, MED1, MED10, MED11, MED12, MED13L, MED14, MED15, MED16, MED17, MED18, MED19, MED20, MED21, MED22, MED23, MED24, MED25, MED26, MED27, MED29, MED30, MED31, MED4, MED6, MED7, MED8, MED9, NCOA1, NC…
Module_3	Metabolism of mRNA	218	26	1.83	0.0021	0.0076	CNOT11, CNOT3, CNOT4, CNOT9, EIF4A3, EIF4G1, ELAVL1, ETF1, KHSRP, PPP2R1A, PSMC3, PSMC4, PSMC5, PSMD1, PSMD11, PSMD13, PSMD2, PSMD3, PSMD7, PSMD8, PSME4, RNPS1, SMG1, SMG6, SMG9, TNKS1BP1	AKT1, ANP32A, CASC3, CNOT10, CNOT11, CNOT2, CNOT3, CNOT4, CNOT6, CNOT7, CNOT8, CNOT9, DCP1A, DCP1B, DCP2, DCPS, DDX6, DIS3, EDC3, EDC4, EIF4A1, EIF4A2, EIF4A3, EIF4B, EIF4E, EIF4G1, ELAVL1, ETF1, EXOSC1, EXOSC2, EXOSC3, EXOSC4, EXOSC5, EXOSC6, EXOSC7, EXOSC8, EXOSC9, FAM153A, FAU, GSPT2, HNRNPD, HSPA1B, HSPA8, HSPB1, KHSRP, LSM1, LSM2, LSM3, LSM4, LSM5, LSM6, MAGOH, MAPK11, MAPK14, MAPKAPK2, NCBP…
Module_3	EGFR downregulation	22	6	4.18	0.0023	0.0077	AP2A1, AP2A2, AP2M1, CLTC, EPN1, SPRY1	AP2A1, AP2A2, AP2B1, AP2M1, AP2S1, CBL, CDC42, CLTA, CLTC, EGF, EPN1, EPS15, EPS15L1, GRB2, HGS, RPS27A, SH3KBP1, SPRY1, SPRY2, STAM, STAM2, UBA52
Module_3	Antigen processing-Cross presentation	72	12	2.55	0.0023	0.0077	LNPEP, PSMC3, PSMC4, PSMC5, PSMD1, PSMD11, PSMD13, PSMD2, PSMD3, PSMD7, PSMD8, PSME4	B2M, CALR, CD36, CTSS, CYBA, CYBB, FCGR1A, FCGR1B, HLA-A, HLA-B, HLA-C, HLA-F, HLA-G, HLA-K, ITGAV, ITGB5, LNPEP, MRC1, MRC2, NCF2, NCF4, PDIA3, PSMA1, PSMA2, PSMA3, PSMA4, PSMA5, PSMA6, PSMA7, PSMA8, PSMB1, PSMB10, PSMB2, PSMB3, PSMB4, PSMB5, PSMB6, PSMB7, PSMB8, PSMB9, PSMC1, PSMC2, PSMC3, PSMC4, PSMC5, PSMC6, PSMD1, PSMD10, PSMD11, PSMD12, PSMD13, PSMD14, PSMD2, PSMD3, PSMD4, PSMD5, PSMD6, PSM…
Module_3	Membrane Trafficking	111	16	2.21	0.0022	0.0077	AP1B1, AP1M1, AP2M1, ARCN1, CLTC, COPA, COPG1, GAK, GBF1, IGF2R, NAPA, PUM1, RAB5C, SEC24B, SEC24C, SNAPIN	AP1B1, AP1G1, AP1M1, AP1M2, AP1S1, AP1S2, AP2M1, AP3B1, AP3S1, AP4B1, AP4E1, ARCN1, ARF1, ARFGAP1, ARRB1, BLOC1S1, BLOC1S3, BLOC1S4, BLOC1S6, CHMP2A, CHMP2B, CHMP3, CHMP4A, CHMP4B, CHMP4C, CHMP5, CHMP6, CHMP7, CLTA, CLTB, CLTC, CLTCL1, COPA, COPB1, COPB2, COPE, COPG1, COPZ1, CPD, CTSZ, DAB2, DNAJC6, DNASE2, DNM1, DNM2, DTNBP1, FTH1, FTL, GAK, GBF1, GJA4, GJB6, GJC1, GJC2, GNS, HGS, HIP1R, HSPA8, …
Module_3	APC/C:Cdh1 mediated degradation of Cdc20 and other APC/C:Cdh1 targeted proteins in late mitosis/early G1	64	11	2.63	0.0027	0.0087	PSMC3, PSMC4, PSMC5, PSMD1, PSMD11, PSMD13, PSMD2, PSMD3, PSMD7, PSMD8, PSME4	ANAPC1, ANAPC10, ANAPC11, ANAPC2, ANAPC4, ANAPC5, ANAPC7, AURKA, AURKB, CDC16, CDC20, CDC23, CDC26, CDC27, PLK1, PSMA1, PSMA2, PSMA3, PSMA4, PSMA5, PSMA6, PSMA7, PSMA8, PSMB1, PSMB10, PSMB2, PSMB3, PSMB4, PSMB5, PSMB6, PSMB7, PSMB8, PSMB9, PSMC1, PSMC2, PSMC3, PSMC4, PSMC5, PSMC6, PSMD1, PSMD10, PSMD11, PSMD12, PSMD13, PSMD14, PSMD2, PSMD3, PSMD4, PSMD5, PSMD6, PSMD7, PSMD8, PSMD9, PSME1, PSME2, …
Module_3	Abortive elongation of HIV-1 transcript in the absence of Tat	23	6	4	0.0029	0.0094	GTF2F1, NELFA, NELFB, NELFE, POLR2A, SUPT5H	CTDP1, GTF2F1, GTF2F2, NCBP1, NCBP2, NELFA, NELFB, NELFCD, NELFE, POLR2A, POLR2B, POLR2C, POLR2D, POLR2E, POLR2F, POLR2G, POLR2H, POLR2I, POLR2J, POLR2K, POLR2L, SUPT4H1, SUPT5H
Module_3	Autodegradation of Cdh1 by Cdh1:APC/C	56	10	2.74	0.0031	0.0094	PSMC3, PSMC4, PSMC5, PSMD1, PSMD11, PSMD13, PSMD2, PSMD3, PSMD7, PSMD8	ANAPC1, ANAPC10, ANAPC11, ANAPC2, ANAPC4, ANAPC5, ANAPC7, CDC16, CDC23, CDC26, CDC27, PSMA1, PSMA2, PSMA3, PSMA4, PSMA5, PSMA6, PSMA7, PSMB1, PSMB10, PSMB2, PSMB3, PSMB4, PSMB5, PSMB6, PSMB7, PSMB8, PSMB9, PSMC1, PSMC2, PSMC3, PSMC4, PSMC5, PSMC6, PSMD1, PSMD10, PSMD11, PSMD12, PSMD13, PSMD14, PSMD2, PSMD3, PSMD4, PSMD5, PSMD6, PSMD7, PSMD8, PSMD9, PSME1, PSME2, PSMF1, RPS27A, UBA52, UBE2C, UBE2D…
Module_3	APC/C:Cdc20 mediated degradation of mitotic proteins	65	11	2.59	0.003	0.0094	PSMC3, PSMC4, PSMC5, PSMD1, PSMD11, PSMD13, PSMD2, PSMD3, PSMD7, PSMD8, PSME4	ANAPC1, ANAPC10, ANAPC11, ANAPC2, ANAPC4, ANAPC5, ANAPC7, BUB1B, BUB3, CCNB1, CDC16, CDC20, CDC23, CDC26, CDC27, CDK1, MAD2L1, PSMA1, PSMA2, PSMA3, PSMA4, PSMA5, PSMA6, PSMA7, PSMA8, PSMB1, PSMB10, PSMB2, PSMB3, PSMB4, PSMB5, PSMB6, PSMB7, PSMB8, PSMB9, PSMC1, PSMC2, PSMC3, PSMC4, PSMC5, PSMC6, PSMD1, PSMD10, PSMD11, PSMD12, PSMD13, PSMD14, PSMD2, PSMD3, PSMD4, PSMD5, PSMD6, PSMD7, PSMD8, PSMD9, …
Module_3	Orc1 removal from chromatin	65	11	2.59	0.003	0.0094	PSMC3, PSMC4, PSMC5, PSMD1, PSMD11, PSMD13, PSMD2, PSMD3, PSMD7, PSMD8, PSME4	CCNA1, CCNA2, CDC6, CDK2, CDKN1A, CDKN1B, CDT1, MCM2, MCM3, MCM4, MCM5, MCM6, MCM7, MCM8, ORC1, ORC2, ORC3, ORC4, ORC5, ORC6, PSMA1, PSMA2, PSMA3, PSMA4, PSMA5, PSMA6, PSMA7, PSMA8, PSMB1, PSMB10, PSMB2, PSMB3, PSMB4, PSMB5, PSMB6, PSMB7, PSMB8, PSMB9, PSMC1, PSMC2, PSMC3, PSMC4, PSMC5, PSMC6, PSMD1, PSMD10, PSMD11, PSMD12, PSMD13, PSMD14, PSMD2, PSMD3, PSMD4, PSMD5, PSMD6, PSMD7, PSMD8, PSMD9, P…
Module_3	Elongation arrest and recovery	31	7	3.46	0.0033	0.0098	ELOA, GTF2F1, NELFA, NELFB, NELFE, POLR2A, SUPT5H	CCNT1, CCNT2, CDK9, CTDP1, ELL, ELOA, ELOB, ELOC, GTF2F1, GTF2F2, NELFA, NELFB, NELFCD, NELFE, POLR2A, POLR2B, POLR2C, POLR2D, POLR2E, POLR2F, POLR2G, POLR2H, POLR2I, POLR2J, POLR2K, POLR2L, SSRP1, SUPT16H, SUPT4H1, SUPT5H, TCEA1
Module_3	MHC class II antigen presentation	86	13	2.32	0.0037	0.011	ACTR1A, AP1B1, AP1M1, AP2A1, AP2A2, AP2M1, CLTC, CTSA, DCTN1, DYNC1H1, DYNLL2, SEC24B, SEC24C	ACTR1A, ACTR1B, AP1B1, AP1G1, AP1M1, AP1M2, AP1S1, AP1S2, AP2A1, AP2A2, AP2B1, AP2M1, AP2S1, ARF1, CANX, CD74, CLTA, CLTC, CTSA, CTSB, CTSC, CTSD, CTSF, CTSH, CTSK, CTSL, CTSO, CTSS, CTSV, DCTN1, DCTN2, DCTN3, DCTN4, DCTN5, DCTN6, DNM1, DNM2, DYNC1H1, DYNC1I1, DYNC1I2, DYNC1LI2, DYNC2H1, DYNC2LI1, DYNLL1, DYNLL2, HLA-DMA, HLA-DMB, HLA-DOA, HLA-DOB, HLA-DPA1, HLA-DPB1, HLA-DQA1, HLA-DRB1, HLA-DRB5…
Module_3	trans-Golgi Network Vesicle Budding	58	10	2.64	0.004	0.012	AP1B1, AP1M1, CLTC, GAK, GBF1, IGF2R, NAPA, PUM1, RAB5C, SNAPIN	AP1B1, AP1G1, AP1M1, AP1M2, AP1S1, AP1S2, AP3B1, AP3S1, AP4B1, AP4E1, ARF1, ARRB1, BLOC1S1, BLOC1S3, BLOC1S4, BLOC1S6, CLTA, CLTC, CPD, CTSZ, DNAJC6, DNASE2, DNM2, DTNBP1, FTH1, FTL, GAK, GBF1, GNS, HIP1R, HSPA8, IGF2R, M6PR, NAPA, NECAP1, OCRL, PICALM, PIK3C2A, PUM1, RAB5C, SH3D19, SNAP23, SNAPIN, SNX2, SNX5, SNX9, SORT1, STX4, TBC1D8B, TFRC, TGOLN2, TPD52, TPD52L1, TXNDC5, VAMP2, VAMP7, VAMP8, …
Module_3	Formation of the HIV-1 Early Elongation Complex	33	7	3.25	0.0047	0.013	GTF2F1, GTF2H1, NELFA, NELFB, NELFE, POLR2A, SUPT5H	CCNH, CDK7, CTDP1, ERCC2, ERCC3, GTF2F1, GTF2F2, GTF2H1, GTF2H2, GTF2H2B, GTF2H3, GTF2H4, MNAT1, NCBP1, NCBP2, NELFA, NELFB, NELFCD, NELFE, POLR2A, POLR2B, POLR2C, POLR2D, POLR2E, POLR2F, POLR2G, POLR2H, POLR2I, POLR2J, POLR2K, POLR2L, SUPT4H1, SUPT5H
Module_3	PI3K events in ERBB4 signaling	33	7	3.25	0.0047	0.013	AKT1S1, AKT2, CHUK, GSK3A, MTOR, PIK3CA, TSC2	AKT1, AKT1S1, AKT2, AKT3, BAD, CASP9, CDKN1A, CDKN1B, CHUK, CREB1, ERBB4, EREG, FOXO1, FOXO3, FOXO4, GSK3A, HBEGF, MAPKAP1, MDM2, MLST8, MTOR, NR4A1, NRG1, PDPK1, PHLPP1, PIK3CA, PIK3R1, PTEN, RICTOR, RPS6KB2, THEM4, TRIB3, TSC2
Module_3	Signalling by NGF	196	23	1.8	0.0046	0.013	AATF, AKAP13, AKT1S1, AKT2, AP2A1, AP2A2, AP2M1, ARHGDIA, ARHGEF2, CHUK, CLTC, GSK3A, IKBKB, ITPR2, MAGED1, MAP2K1, MAPK7, MTOR, NCSTN, PIK3CA, PPP2R1A, RELA, TSC2	AATF, ABR, ADAM17, ADCY2, ADCY3, ADCY4, ADCY6, ADCY7, ADCY9, ADORA2A, AKAP13, AKT1, AKT1S1, AKT2, AKT3, AP2A1, AP2A2, AP2B1, AP2M1, AP2S1, APH1A, APH1B, ARHGAP4, ARHGDIA, ARHGEF1, ARHGEF11, ARHGEF12, ARHGEF17, ARHGEF18, ARHGEF2, ARHGEF3, ARHGEF4, ARHGEF6, ARHGEF9, ATF1, BAD, BCL2L11, BEX3, BRAF, CALM1, CALM2, CALM3, CAMK4, CASP2, CASP3, CASP9, CDK1, CDKN1A, CDKN1B, CHUK, CLTA, CLTC, CREB1, CRK, D…
Module_3	Golgi Associated Vesicle Biogenesis	51	9	2.7	0.0053	0.014	AP1B1, AP1M1, CLTC, GAK, IGF2R, NAPA, PUM1, RAB5C, SNAPIN	AP1B1, AP1G1, AP1M1, AP1M2, AP1S1, AP1S2, AP3B1, AP3S1, AP4B1, AP4E1, ARF1, ARRB1, BLOC1S1, BLOC1S3, BLOC1S4, BLOC1S6, CLTA, CLTC, CPD, DNAJC6, DNM2, DTNBP1, FTH1, FTL, GAK, HIP1R, HSPA8, IGF2R, NAPA, NECAP1, OCRL, PICALM, PIK3C2A, PUM1, RAB5C, SH3D19, SNAPIN, SNX2, SNX5, SNX9, SORT1, TBC1D8B, TFRC, TGOLN2, TPD52, TPD52L1, TXNDC5, VAMP2, VAMP7, VAMP8, YIPF6
Module_3	PKB-mediated events	26	6	3.53	0.0057	0.015	AKT2, EIF4G1, MTOR, RPTOR, TSC1, TSC2	AKT2, CAB39, CAB39L, EEF2K, EIF4B, EIF4E, EIF4EBP1, EIF4G1, MLST8, MTOR, PDE3B, PPM1A, PRKAA1, PRKAB1, PRKAB2, PRKAG1, PRKAG2, RHEB, RPS6, RPS6KB1, RPTOR, STK11, STRADA, STRADB, TSC1, TSC2
Module_3	RNA Polymerase III Transcription Initiation From Type 3 Promoter	26	6	3.53	0.0057	0.015	POLR3A, POLR3B, POU2F1, SNAPC2, SNAPC4, TBP	BRF2, LZTS1, POLR1C, POLR1D, POLR2E, POLR2F, POLR2H, POLR2K, POLR2L, POLR3A, POLR3B, POLR3C, POLR3D, POLR3E, POLR3F, POLR3GL, POLR3H, POLR3K, POU2F1, SNAPC1, SNAPC2, SNAPC3, SNAPC4, SNAPC5, TBP, ZNF143
Module_3	mRNA 3'-end processing	34	7	3.15	0.0056	0.015	CLP1, DHX38, NFX1, RNPS1, SRRM1, SRSF4, U2AF2	ALYREF, CDC40, CLP1, CPSF1, CPSF2, CPSF3, CPSF7, CSTF1, CSTF2, CSTF3, DHX38, MAGOH, NCBP1, NCBP2, NFX1, NUDT21, PABPN1, PAPOLA, PCF11, RBM8A, RNPS1, SRRM1, SRSF1, SRSF11, SRSF2, SRSF3, SRSF4, SRSF5, SRSF6, SRSF7, SRSF9, U2AF1, U2AF2, UPF3B
Module_3	PI3K/AKT activation	34	7	3.15	0.0056	0.015	AKT1S1, AKT2, CHUK, GSK3A, MTOR, PIK3CA, TSC2	AKT1, AKT1S1, AKT2, AKT3, BAD, CASP9, CDKN1A, CDKN1B, CHUK, CREB1, FOXO1, FOXO3, FOXO4, GSK3A, IRS1, IRS2, MAPKAP1, MDM2, MLST8, MTOR, NR4A1, NTRK1, PDPK1, PHLPP1, PIK3CA, PIK3CB, PIK3R1, PTEN, RHOA, RICTOR, RPS6KB2, THEM4, TRIB3, TSC2
Module_3	Cleavage of Growing Transcript in the Termination Region	43	8	2.85	0.006	0.015	CLP1, DHX38, NFX1, RNPS1, SNRPB, SRRM1, SRSF4, U2AF2	ALYREF, CDC40, CLP1, CPSF1, CPSF2, CPSF3, CPSF7, CSTF1, CSTF2, CSTF3, DHX38, LSM10, LSM11, MAGOH, NCBP1, NCBP2, NFX1, NUDT21, PABPN1, PAPOLA, PCF11, RBM8A, RNPS1, SLBP, SNRPB, SNRPD3, SNRPE, SNRPF, SNRPG, SRRM1, SRSF1, SRSF11, SRSF2, SRSF3, SRSF4, SRSF5, SRSF6, SRSF7, SRSF9, U2AF1, U2AF2, UPF3B, ZNF473
Module_3	Formation of RNA Pol II elongation complex	43	8	2.85	0.006	0.015	ELOA, GTF2F1, GTF2H1, NELFA, NELFB, NELFE, POLR2A, SUPT5H	CCNH, CCNT1, CCNT2, CDK7, CDK9, CTDP1, ELL, ELOA, ELOB, ELOC, ERCC2, ERCC3, GTF2F1, GTF2F2, GTF2H1, GTF2H2, GTF2H2B, GTF2H3, GTF2H4, MNAT1, NCBP1, NCBP2, NELFA, NELFB, NELFCD, NELFE, POLR2A, POLR2B, POLR2C, POLR2D, POLR2E, POLR2F, POLR2G, POLR2H, POLR2I, POLR2J, POLR2K, POLR2L, SSRP1, SUPT16H, SUPT4H1, SUPT5H, TCEA1
Module_3	Transport of Mature Transcript to Cytoplasm	52	9	2.65	0.006	0.015	DHX38, NFX1, NUP62, POM121, RANBP2, RNPS1, SRRM1, SRSF4, U2AF2	AAAS, ALYREF, CDC40, CPSF1, CPSF2, CPSF3, DHX38, EIF4E, MAGOH, NCBP1, NCBP2, NFX1, NUP107, NUP133, NUP153, NUP155, NUP188, NUP205, NUP210, NUP214, NUP35, NUP37, NUP43, NUP50, NUP54, NUP58, NUP62, NUP85, NUP88, NUP93, NXF1, POM121, RAE1, RANBP2, RBM8A, RNPS1, SEH1L, SLBP, SRRM1, SRSF1, SRSF11, SRSF2, SRSF3, SRSF4, SRSF5, SRSF6, SRSF7, SRSF9, TPR, U2AF1, U2AF2, UPF3B
Module_3	RNA Polymerase I, RNA Polymerase III, and Mitochondrial Transcription	61	10	2.51	0.0058	0.015	ERCC6, GTF2H1, GTF3C2, GTF3C4, POLR3A, POLR3B, POU2F1, SNAPC2, SNAPC4, TBP	BRF1, BRF2, CAVIN1, CBX3, CCNH, CDK7, EHMT2, ERCC2, ERCC3, ERCC6, GTF2H1, GTF2H2, GTF2H2B, GTF2H3, GTF2H4, GTF3C2, GTF3C3, GTF3C4, GTF3C5, KAT2B, LZTS1, MAPK3, MBD2, MNAT1, MTERF1, NFIB, POLR1A, POLR1B, POLR1C, POLR1D, POLR2E, POLR2F, POLR2H, POLR2K, POLR2L, POLR3A, POLR3B, POLR3C, POLR3D, POLR3E, POLR3F, POLR3GL, POLR3H, POLR3K, POLRMT, POU2F1, RRN3, SNAPC1, SNAPC2, SNAPC3, SNAPC4, SNAPC5, SSB, …
Module_3	Cyclin E associated events during G1/S transition	62	10	2.47	0.0065	0.015	PSMC3, PSMC4, PSMC5, PSMD1, PSMD11, PSMD13, PSMD2, PSMD3, PSMD7, PSMD8	CCNA1, CCNA2, CCNE1, CCNE2, CCNH, CDC25A, CDK2, CDK7, CDKN1A, CDKN1B, CKS1B, CUL1, MAX, MNAT1, MYC, PKMYT1, PSMA1, PSMA2, PSMA3, PSMA4, PSMA5, PSMA6, PSMA7, PSMB1, PSMB10, PSMB2, PSMB3, PSMB4, PSMB5, PSMB6, PSMB7, PSMB8, PSMB9, PSMC1, PSMC2, PSMC3, PSMC4, PSMC5, PSMC6, PSMD1, PSMD10, PSMD11, PSMD12, PSMD13, PSMD14, PSMD2, PSMD3, PSMD4, PSMD5, PSMD6, PSMD7, PSMD8, PSMD9, PSME1, PSME2, PSMF1, RB1, …
Module_3	Apoptosis	134	17	1.94	0.0064	0.015	ADD1, BAX, DYNLL2, MAGED1, PSMC3, PSMC4, PSMC5, PSMD1, PSMD11, PSMD13, PSMD2, PSMD3, PSMD7, PSMD8, PSME4, SPTAN1, TRAF2	ACIN1, ADD1, AKT1, APAF1, APC, APPL1, ARHGAP10, BAD, BAK1, BAX, BBC3, BCAP31, BCL2, BCL2L1, BCL2L11, BID, BIRC2, BMF, BMX, CASP10, CASP3, CASP6, CASP7, CASP8, CASP9, CDH1, CFLAR, CTNNB1, CYCS, DAPK1, DAPK2, DAPK3, DBNL, DCC, DFFA, DFFB, DIABLO, DNM1L, DSG2, DSP, DYNLL1, DYNLL2, E2F1, FADD, FAS, FASLG, FNTA, GAS2, GSN, GZMB, HMGB1, HMGB2, KPNA1, KPNB1, LMNA, LMNB1, MAGED1, MAPK8, MAPT, NMT1, OCLN,…
Module_3	PIP3 activates AKT signaling	27	6	3.4	0.0069	0.016	AKT1S1, AKT2, CHUK, GSK3A, MTOR, TSC2	AKT1, AKT1S1, AKT2, AKT3, BAD, CASP9, CDKN1A, CDKN1B, CHUK, CREB1, FOXO1, FOXO3, FOXO4, GSK3A, MAPKAP1, MDM2, MLST8, MTOR, NR4A1, PDPK1, PHLPP1, PTEN, RICTOR, RPS6KB2, THEM4, TRIB3, TSC2
Module_3	GAB1 signalosome	35	7	3.06	0.0066	0.016	AKT1S1, AKT2, CHUK, GSK3A, MTOR, PIK3CA, TSC2	AKT1, AKT1S1, AKT2, AKT3, BAD, CASP9, CDKN1A, CDKN1B, CHUK, CREB1, CSK, EGF, FOXO1, FOXO3, FOXO4, GAB1, GRB2, GSK3A, MAPKAP1, MDM2, MLST8, MTOR, NR4A1, PAG1, PDPK1, PHLPP1, PIK3CA, PIK3R1, PTEN, RICTOR, RPS6KB2, SRC, THEM4, TRIB3, TSC2
Module_3	L1CAM interactions	72	11	2.34	0.0067	0.016	ALCAM, AP2A1, AP2A2, AP2M1, CLTC, CSNK2A1, CSNK2A2, CSNK2B, MAP2K1, MSN, SPTAN1	ALCAM, ANK1, ANK3, AP2A1, AP2A2, AP2B1, AP2M1, AP2S1, CD24, CLTA, CLTC, CNTNAP1, CSNK2A1, CSNK2A2, CSNK2B, DLG1, DLG3, DNM1, DNM2, DPYSL2, EZR, FGFR1, ITGA1, ITGA2, ITGA2B, ITGA5, ITGA9, ITGAV, ITGB1, ITGB3, KIF4A, L1CAM, LAMA1, LAMB1, LAMC1, MAP2K1, MAP2K2, MAPK1, MAPK3, MSN, NCAM1, NRCAM, NRP1, NRP2, NUMB, PAK1, RAC1, RANBP9, RDX, RPS6KA1, RPS6KA2, RPS6KA3, RPS6KA4, RPS6KA5, RPS6KA6, SCN1B, SCN…
Module_3	CD28 dependent PI3K/Akt signaling	20	5	3.83	0.008	0.018	AKT2, MAP3K14, MAP3K8, MTOR, PIK3CA	AKT1, AKT2, AKT3, CD28, CD80, CD86, FYN, LCK, MAP3K14, MAP3K8, MAPKAP1, MLST8, MTOR, PDPK1, PIK3CA, PIK3R1, PIK3R3, RICTOR, THEM4, TRIB3
Module_3	Fatty acid, triacylglycerol, and ketone body metabolism	150	18	1.84	0.009	0.02	ACLY, ALAS1, CPT2, CREBBP, ELOVL1, EP300, MED12, MED15, MED24, MED26, MED29, MED8, NCOA6, NCOR1, NCOR2, SIN3A, TEAD3, TGS1	ABCA1, ABCB4, ACACA, ACACB, ACADM, ACADS, ACADVL, ACAT1, ACLY, ACOX1, ACSL1, ACSL3, ACSL4, ACSL5, ACSL6, AGPAT1, AGPAT2, AGPAT3, AGPAT4, AGPAT5, ALAS1, APOA1, ARNTL, BDH1, CCNC, CD36, CDK19, CDK8, CLOCK, CPT1A, CPT1B, CPT2, CREBBP, CYP1A1, DECR1, DGAT1, DGAT2, ECHS1, ECI1, ELOVL1, ELOVL3, ELOVL4, ELOVL5, ELOVL6, ELOVL7, EP300, ESRRA, FADS1, FASN, FDFT1, FHL2, G0S2, GK, GLIPR1, GPAM, GPAT2, GPAT3,…
Module_3	PI3K events in ERBB2 signaling	38	7	2.82	0.011	0.023	AKT1S1, AKT2, CHUK, GSK3A, MTOR, PIK3CA, TSC2	AKT1, AKT1S1, AKT2, AKT3, BAD, CASP9, CDKN1A, CDKN1B, CHUK, CREB1, EGF, ERBB2, ERBB3, ERBB4, EREG, FOXO1, FOXO3, FOXO4, GAB1, GRB2, GSK3A, HBEGF, MAPKAP1, MDM2, MLST8, MTOR, NR4A1, NRG1, PDPK1, PHLPP1, PIK3CA, PIK3R1, PTEN, RICTOR, RPS6KB2, THEM4, TRIB3, TSC2
Module_3	Regulation of mitotic cell cycle	77	11	2.19	0.011	0.024	PSMC3, PSMC4, PSMC5, PSMD1, PSMD11, PSMD13, PSMD2, PSMD3, PSMD7, PSMD8, PSME4	ANAPC1, ANAPC10, ANAPC11, ANAPC2, ANAPC4, ANAPC5, ANAPC7, AURKA, AURKB, BTRC, BUB1B, BUB3, CCNA1, CCNA2, CCNB1, CDC14A, CDC16, CDC20, CDC23, CDC26, CDC27, CDK1, CDK2, CUL1, FBXO5, MAD2L1, PLK1, PSMA1, PSMA2, PSMA3, PSMA4, PSMA5, PSMA6, PSMA7, PSMA8, PSMB1, PSMB10, PSMB2, PSMB3, PSMB4, PSMB5, PSMB6, PSMB7, PSMB8, PSMB9, PSMC1, PSMC2, PSMC3, PSMC4, PSMC5, PSMC6, PSMD1, PSMD10, PSMD11, PSMD12, PSMD1…
Module_3	Mitotic M-M/G1 phases	167	19	1.74	0.013	0.028	AHCTF1, CLASP1, E2F3, NUDC, POLE, PPP2R1A, PSMC3, PSMC4, PSMC5, PSMD1, PSMD11, PSMD13, PSMD2, PSMD3, PSMD7, PSMD8, PSME4, RANBP2, SMC1A	AHCTF1, AURKB, B9D2, BIRC5, BUB1, BUB1B, BUB3, CDC20, CDC45, CDC6, CDC7, CDCA8, CDK2, CDT1, CENPA, CENPC, CENPH, CENPI, CENPK, CENPL, CENPM, CENPN, CENPO, CENPP, CENPQ, CENPS, CENPT, CENPU, CKAP5, CLASP1, CLIP1, DBF4, DSN1, E2F1, E2F2, E2F3, ERCC6L, FBXO5, GMNN, GORASP1, INCENP, ITGB3BP, KIF18A, KIF20A, KIF23, KIF2A, KIF2C, KNL1, KNTC1, MAD1L1, MAD2L1, MAPRE1, MCM10, MCM2, MCM3, MCM4, MCM5, MCM6,…
Module_3	PI-3K cascade	40	7	2.68	0.014	0.029	AKT1S1, AKT2, CHUK, GSK3A, MTOR, PIK3CA, TSC2	AKT1, AKT1S1, AKT2, AKT3, BAD, CASP9, CDKN1A, CDKN1B, CHUK, CREB1, FGF17, FGF2, FGF8, FGF9, FGFR1, FGFR2, FGFR4, FOXO1, FOXO3, FOXO4, FRS2, GAB1, GRB2, GSK3A, KL, MAPKAP1, MDM2, MLST8, MTOR, NR4A1, PDPK1, PHLPP1, PIK3CA, PIK3R1, PTEN, RICTOR, RPS6KB2, THEM4, TRIB3, TSC2
Module_3	RNA Polymerase II Transcription Pre-Initiation And Promoter Opening	40	7	2.68	0.014	0.029	GTF2F1, GTF2H1, POLR2A, TAF1, TAF5, TAF6, TBP	CCNH, CDK7, ERCC2, ERCC3, GTF2A1, GTF2A2, GTF2B, GTF2E1, GTF2E2, GTF2F1, GTF2F2, GTF2H1, GTF2H2, GTF2H2B, GTF2H3, GTF2H4, MNAT1, POLR2A, POLR2B, POLR2C, POLR2D, POLR2E, POLR2F, POLR2G, POLR2H, POLR2I, POLR2J, POLR2K, POLR2L, TAF1, TAF10, TAF11, TAF12, TAF13, TAF4, TAF4B, TAF5, TAF6, TAF9, TBP
Module_3	Synthesis of DNA	90	12	2.04	0.014	0.029	POLE, PSMC3, PSMC4, PSMC5, PSMD1, PSMD11, PSMD13, PSMD2, PSMD3, PSMD7, PSMD8, PSME4	CCNA1, CCNA2, CDC45, CDC6, CDK2, CDKN1A, CDKN1B, CDT1, DNA2, FEN1, GINS1, GINS2, GINS4, LIG1, MCM2, MCM3, MCM4, MCM5, MCM6, MCM7, MCM8, ORC1, ORC2, ORC3, ORC4, ORC5, ORC6, PCNA, POLA1, POLA2, POLD1, POLD2, POLD3, POLD4, POLE, POLE2, PRIM1, PRIM2, PSMA1, PSMA2, PSMA3, PSMA4, PSMA5, PSMA6, PSMA7, PSMA8, PSMB1, PSMB10, PSMB2, PSMB3, PSMB4, PSMB5, PSMB6, PSMB7, PSMB8, PSMB9, PSMC1, PSMC2, PSMC3, PSMC…
Module_3	NGF signalling via TRKA from the plasma membrane	123	15	1.87	0.014	0.029	AKT1S1, AKT2, AP2A1, AP2A2, AP2M1, CHUK, CLTC, GSK3A, ITPR2, MAP2K1, MAPK7, MTOR, PIK3CA, PPP2R1A, TSC2	ADCY2, ADCY3, ADCY4, ADCY6, ADCY7, ADCY9, ADORA2A, AKT1, AKT1S1, AKT2, AKT3, AP2A1, AP2A2, AP2B1, AP2M1, AP2S1, ATF1, BAD, BRAF, CALM1, CALM2, CALM3, CAMK4, CASP9, CDK1, CDKN1A, CDKN1B, CHUK, CLTA, CLTC, CREB1, CRK, DNAL4, DNM1, DNM2, DUSP3, DUSP4, DUSP6, DUSP7, ELK1, FOXO1, FOXO3, FOXO4, FRS2, GRB2, GRK2, GSK3A, HRAS, IRS1, IRS2, ITPR2, ITPR3, KIDINS220, KRAS, MAP2K1, MAP2K2, MAP2K5, MAPK1, MAPK…
Module_3	Circadian Repression of Expression by REV-ERBA	23	5	3.33	0.015	0.03	CREBBP, EP300, NCOA6, NCOR1, TGS1	ARNTL, CLOCK, CREBBP, ELOVL3, EP300, HDAC3, HELZ2, MED1, NCOA1, NCOA2, NCOA3, NCOA6, NCOR1, NPAS2, NR1D1, PPARA, PPARGC1A, RORA, RXRA, SMARCD3, TBL1X, TBL1XR1, TGS1
Module_3	RNA Polymerase III Transcription Initiation From Type 2 Promoter	23	5	3.33	0.015	0.03	GTF3C2, GTF3C4, POLR3A, POLR3B, TBP	BRF1, GTF3C2, GTF3C3, GTF3C4, GTF3C5, LZTS1, POLR1C, POLR1D, POLR2E, POLR2F, POLR2H, POLR2K, POLR2L, POLR3A, POLR3B, POLR3C, POLR3D, POLR3E, POLR3F, POLR3GL, POLR3H, POLR3K, TBP
Module_3	PI3K Cascade	50	8	2.45	0.015	0.03	AKT2, EIF4G1, MTOR, PIK3CA, PIK3R4, RPTOR, TSC1, TSC2	AKT2, CAB39, CAB39L, DOK1, EEF2K, EIF4B, EIF4E, EIF4EBP1, EIF4G1, FGF17, FGF2, FGF8, FGF9, FGFR1, FGFR2, FGFR4, FRS2, GAB1, GRB2, INSR, IRS1, IRS2, KL, MLST8, MTOR, PDE3B, PDPK1, PIK3C3, PIK3CA, PIK3CB, PIK3R1, PIK3R4, PPM1A, PRKAA1, PRKAB1, PRKAB2, PRKAG1, PRKAG2, RHEB, RPS6, RPS6KB1, RPTOR, STK11, STRADA, STRADB, THEM4, TLR9, TRIB3, TSC1, TSC2
Module_3	Axon guidance	207	22	1.63	0.016	0.032	ABL1, ABL2, ALCAM, AP2A1, AP2A2, AP2M1, ARHGAP35, CLASP1, CLTC, CSNK2A1, CSNK2A2, CSNK2B, FARP2, MAP2K1, MSN, MYH9, NRTN, PAK4, PIP5K1C, SEMA4D, SPTAN1, TLN1	ABL1, ABL2, ABLIM1, ABLIM3, AGRN, ALCAM, ANK1, ANK3, AP2A1, AP2A2, AP2B1, AP2M1, AP2S1, ARHGAP35, ARHGEF11, ARHGEF12, CACNA1H, CACNA1I, CACNB1, CACNB2, CACNB3, CACNB4, CAP1, CD24, CD72, CDC42, CDK1, CDK5, CDK5R1, CFL1, CLASP1, CLTA, CLTC, CNTNAP1, COL1A1, COL1A2, COL4A1, COL4A2, COL4A3, COL4A4, COL4A5, COL5A1, COL5A2, COL6A1, COL6A2, COL6A3, COL9A1, COL9A2, COL9A3, CREB1, CSNK2A1, CSNK2A2, CSNK2B…
Module_3	Circadian Clock	51	8	2.4	0.017	0.033	CREBBP, CRY2, CSNK1D, EP300, MEF2D, NCOA6, NCOR1, TGS1	ARNTL, ARNTL2, ATF2, AVP, BHLHE40, BHLHE41, BTRC, CLOCK, CPT1A, CREB1, CREBBP, CRY1, CRY2, CSNK1D, CSNK1E, CUL1, DBP, ELOVL3, EP300, FBXL3, HDAC3, HELZ2, HIF1A, MED1, MEF2C, MEF2D, NAMPT, NCOA1, NCOA2, NCOA3, NCOA6, NCOR1, NOCT, NPAS2, NR1D1, NR3C1, PER1, PER2, PPARA, PPARGC1A, RORA, RPS27A, RXRA, SERPINE1, SKP1, SMARCD3, SREBF1, TBL1X, TBL1XR1, TGS1, UBA52
Module_3	RORA Activates Circadian Expression	24	5	3.19	0.018	0.034	CREBBP, EP300, NCOA6, NCOR1, TGS1	ARNTL, CLOCK, CPT1A, CREBBP, EP300, HDAC3, HELZ2, MED1, NCOA1, NCOA2, NCOA3, NCOA6, NCOR1, NPAS2, NR1D1, PPARA, PPARGC1A, RORA, RXRA, SMARCD3, SREBF1, TBL1X, TBL1XR1, TGS1
Module_3	Recycling pathway of L1	25	5	3.06	0.021	0.039	AP2A1, AP2A2, AP2M1, CLTC, MSN	AP2A1, AP2A2, AP2B1, AP2M1, AP2S1, CLTA, CLTC, DNM1, DNM2, DPYSL2, EZR, KIF4A, L1CAM, MAPK1, MSN, NUMB, RDX, RPS6KA1, RPS6KA2, RPS6KA3, RPS6KA4, RPS6KA5, RPS6KA6, SHTN1, SRC
Module_3	Regulatory RNA pathways	25	5	3.06	0.021	0.039	DROSHA, POLR2A, TNRC6A, TNRC6B, TNRC6C	AGO1, AGO2, AGO3, AGO4, DGCR8, DICER1, DROSHA, POLR2A, POLR2B, POLR2C, POLR2D, POLR2E, POLR2F, POLR2G, POLR2H, POLR2I, POLR2J, POLR2K, POLR2L, RAN, TARBP2, TNRC6A, TNRC6B, TNRC6C, XPO5
Module_3	Signaling by NOTCH	95	12	1.93	0.021	0.039	ATP2A2, CREBBP, E2F3, EP300, MAML2, NCOR1, NCOR2, NCSTN, NOTCH2, TNRC6A, TNRC6B, TNRC6C	ADAM10, ADAM17, AGO1, AGO2, AGO3, AGO4, APH1A, APH1B, ARRB1, ARRB2, ATP2A1, ATP2A2, ATP2A3, B4GALT1, CCNC, CCND1, CDK8, CREBBP, CUL1, DLL1, DLL4, DNER, DTX1, DTX2, DTX4, E2F1, E2F3, EP300, FBXW7, FURIN, HDAC1, HDAC10, HDAC11, HDAC2, HDAC3, HDAC4, HDAC5, HDAC6, HDAC7, HDAC8, HDAC9, HES1, HEY1, HIF1A, JAG1, JAG2, JUN, KAT2A, KAT2B, LFNG, MAML1, MAML2, MAML3, MAMLD1, MFNG, MIB1, MIB2, MOV10, MYC, NC…
Module_3	Deadenylation-dependent mRNA decay	44	7	2.44	0.023	0.042	CNOT11, CNOT3, CNOT4, CNOT9, EIF4A3, EIF4G1, TNKS1BP1	CNOT10, CNOT11, CNOT2, CNOT3, CNOT4, CNOT6, CNOT7, CNOT8, CNOT9, DCP1A, DCP1B, DCP2, DCPS, DDX6, DIS3, EDC3, EDC4, EIF4A1, EIF4A2, EIF4A3, EIF4B, EIF4E, EIF4G1, EXOSC1, EXOSC2, EXOSC3, EXOSC4, EXOSC5, EXOSC6, EXOSC7, EXOSC8, EXOSC9, LSM1, LSM2, LSM3, LSM4, LSM5, LSM6, PABPC1, PAIP1, PARN, PATL1, TNKS1BP1, XRN1
Module_3	BMAL1:CLOCK/NPAS2 Activates Circadian Expression	35	6	2.63	0.024	0.044	CREBBP, CRY2, EP300, NCOA6, NCOR1, TGS1	ARNTL, ARNTL2, AVP, BHLHE40, BHLHE41, CLOCK, CREBBP, CRY1, CRY2, DBP, EP300, HDAC3, HELZ2, MED1, NAMPT, NCOA1, NCOA2, NCOA3, NCOA6, NCOR1, NOCT, NPAS2, NR1D1, NR3C1, PER1, PER2, PPARA, PPARGC1A, RORA, RXRA, SERPINE1, SMARCD3, TBL1X, TBL1XR1, TGS1
Module_3	Activation of Chaperone Genes by XBP1(S)	45	7	2.38	0.026	0.046	ADD1, CUL7, DCTN1, GSK3A, SRPRA, TLN1, TPP1	ACADVL, ADD1, ARFGAP1, ATP6V0D1, CTDSP2, CUL7, CXXC1, DCTN1, DDX11, DDX12P, DNAJB11, DNAJB9, DNAJC3, EDEM1, EXTL3, FKBP14, GOSR2, GSK3A, HDGF, HYOU1, KDELR3, KLHDC3, LMNA, MYDGF, PDIA5, PDIA6, PPP2R5B, PREB, SEC31A, SERP1, SHC1, SRPRA, SRPRB, SSR1, SULT1A3, SYVN1, TATDN2, TLN1, TPP1, TSPYL2, WFS1, WIPI1, XBP1, YIF1A, ZBTB17
Module_3	Signaling by ERBB4	76	10	2.02	0.025	0.046	AKT1S1, AKT2, CHUK, GSK3A, MAP2K1, MTOR, NCOR1, NCSTN, PIK3CA, TSC2	ADAM17, AKT1, AKT1S1, AKT2, AKT3, APH1A, APH1B, BAD, BTRC, CASP9, CDK1, CDKN1A, CDKN1B, CHUK, CREB1, CUL1, EGF, ERBB3, ERBB4, EREG, ESR1, FOXO1, FOXO3, FOXO4, GFAP, GRB2, GSK3A, HBEGF, HRAS, JAK2, KRAS, MAP2K1, MAP2K2, MAPK1, MAPK3, MAPKAP1, MDM2, MLST8, MTOR, NCOR1, NCSTN, NEDD4, NR4A1, NRAS, NRG1, PDPK1, PHLPP1, PIK3CA, PIK3R1, PRL, PRLR, PSEN1, PSEN2, PSENEN, PTEN, RAF1, RBX1, RICTOR, RPS27A, …
Module_3	Insulin receptor signalling cascade	66	9	2.09	0.027	0.048	AKT2, EIF4G1, MAP2K1, MTOR, PIK3CA, PIK3R4, RPTOR, TSC1, TSC2	AKT2, CAB39, CAB39L, CDK1, CRK, DOK1, EEF2K, EIF4B, EIF4E, EIF4EBP1, EIF4G1, FGF17, FGF2, FGF8, FGF9, FGFR1, FGFR2, FGFR4, FRS2, GAB1, GRB10, GRB2, HRAS, INSR, IRS1, IRS2, KL, KRAS, MAP2K1, MAP2K2, MAPK1, MAPK3, MLST8, MTOR, NRAS, PDE3B, PDPK1, PIK3C3, PIK3CA, PIK3CB, PIK3R1, PIK3R4, PPM1A, PRKAA1, PRKAB1, PRKAB2, PRKAG1, PRKAG2, RAF1, RHEB, RPS6, RPS6KB1, RPTOR, SHC1, SHC2, SHC3, SOS1, STK11, ST…
Module_3	Transcriptional activity of SMAD2/SMAD3:SMAD4 heterotrimer	36	6	2.55	0.028	0.049	E2F4, MEN1, NCOR1, NCOR2, SMURF2, USP9X	CCNC, CCNT1, CCNT2, CDK8, CDK9, CDKN2B, E2F4, E2F5, HDAC1, JUNB, MEN1, MYC, NCOR1, NCOR2, PARP1, PPM1A, RBL1, RPS27A, SERPINE1, SKI, SKIL, SMAD2, SMAD3, SMAD4, SMAD7, SMURF2, SP1, TFDP1, TGIF1, TGIF2, TRIM33, UBA52, UBE2D1, UBE2D3, USP9X, WWTR1
Module_4	Olfactory Signaling Pathway	17	5	6.26	0.00087	0.023	OR10A2, OR2M3, OR4K2, OR7G2, OR9A4	GNAL, GNB1, OR10A2, OR2B6, OR2C3, OR2M3, OR2W3, OR4D1, OR4K2, OR52K1, OR52N4, OR6K3, OR6N1, OR7C1, OR7D2, OR7G2, OR9A4
Module_4	Neurotransmitter Receptor Binding And Downstream Transmission In The Postsynaptic Cell	85	12	3	0.0006	0.023	ADCY2, ADCY7, AP2S1, CAMK2A, CHRNA7, EPB41L1, GABRR2, GRIA4, GRIN2A, GRIN2B, KCNJ6, PLCB3	ADCY2, ADCY3, ADCY4, ADCY6, ADCY7, ADCY9, AKAP5, AKAP9, AP2A1, AP2A2, AP2B1, AP2M1, AP2S1, ARHGEF9, BRAF, CACNG8, CALM1, CALM2, CALM3, CAMK2A, CAMK2D, CAMK4, CAMKK1, CHRFAM7A, CHRNA2, CHRNA5, CHRNA7, CHRNE, CREB1, DLG1, DLG3, EPB41L1, GABBR1, GABRR2, GNAI1, GNAI2, GNAI3, GNAL, GNB1, GNB2, GNB3, GNB4, GNB5, GNG10, GNG11, GNG2, GNG5, GNG7, GNG8, GNGT2, GRIA4, GRIK4, GRIK5, GRIN2A, GRIN2B, GRIN2D, G…
Module_4	Signaling by Hippo	19	5	5.6	0.0015	0.026	LATS1, LATS2, TJP1, WWTR1, YAP1	AMOT, AMOTL1, CASP3, DVL2, LATS1, LATS2, MOB1A, MOB1B, NPHP4, SAV1, STK3, STK4, TJP1, TJP2, WWC1, WWTR1, YAP1, YWHAB, YWHAE
Module_4	Collagen formation	51	8	3.34	0.0024	0.032	COL11A1, COL12A1, COL25A1, COL28A1, COL4A2, COL4A5, COL9A1, COLGALT1	ADAMTS14, ADAMTS2, ADAMTS3, BMP1, COL10A1, COL11A1, COL11A2, COL12A1, COL13A1, COL15A1, COL16A1, COL17A1, COL19A1, COL1A1, COL1A2, COL22A1, COL23A1, COL24A1, COL25A1, COL27A1, COL28A1, COL4A1, COL4A2, COL4A3, COL4A4, COL4A5, COL5A1, COL5A2, COL5A3, COL6A1, COL6A2, COL6A3, COL7A1, COL8A2, COL9A1, COL9A2, COL9A3, COLGALT1, COLGALT2, CRTAP, P3H2, P3H3, P4HB, PCOLCE, PCOLCE2, PLOD1, PLOD2, PLOD3, PPI…
Module_4	Extracellular matrix organization	68	9	2.82	0.0044	0.038	COL11A1, COL12A1, COL25A1, COL28A1, COL4A2, COL4A5, COL9A1, COLGALT1, TIMP2	ADAMTS14, ADAMTS2, ADAMTS3, BMP1, COL10A1, COL11A1, COL11A2, COL12A1, COL13A1, COL15A1, COL16A1, COL17A1, COL19A1, COL1A1, COL1A2, COL22A1, COL23A1, COL24A1, COL25A1, COL27A1, COL28A1, COL4A1, COL4A2, COL4A3, COL4A4, COL4A5, COL5A1, COL5A2, COL5A3, COL6A1, COL6A2, COL6A3, COL7A1, COL8A2, COL9A1, COL9A2, COL9A3, COLGALT1, COLGALT2, CRTAP, CTSG, ELANE, FURIN, KLKB1, MMP1, MMP11, MMP14, MMP15, MMP17…
Module_4	Transmission across Chemical Synapses	118	13	2.34	0.0036	0.038	ADCY2, ADCY7, AP2S1, CACNB2, CAMK2A, CHRNA7, EPB41L1, GABRR2, GRIA4, GRIN2A, GRIN2B, KCNJ6, PLCB3	ABAT, ACHE, ADCY2, ADCY3, ADCY4, ADCY6, ADCY7, ADCY9, AKAP5, AKAP9, ALDH2, ALDH5A1, AP2A1, AP2A2, AP2B1, AP2M1, AP2S1, ARHGEF9, BRAF, CACNA1A, CACNA2D3, CACNB1, CACNB2, CACNB3, CACNB4, CACNG8, CALM1, CALM2, CALM3, CAMK2A, CAMK2D, CAMK4, CAMKK1, CHRFAM7A, CHRNA2, CHRNA5, CHRNA7, CHRNE, COMT, CREB1, DLG1, DLG3, DNAJC5, EPB41L1, GABBR1, GABRR2, GLS, GLS2, GLUL, GNAI1, GNAI2, GNAI3, GNAL, GNB1, GNB2,…
Module_4	ABC-family proteins mediated transport	26	5	4.09	0.0065	0.042	ABCA6, ABCC2, ABCC3, ABCC4, ABCC9	ABCA10, ABCA2, ABCA3, ABCA6, ABCA7, ABCA9, ABCB1, ABCB10, ABCB6, ABCC1, ABCC11, ABCC2, ABCC3, ABCC4, ABCC5, ABCC6, ABCC9, ABCD1, ABCD2, ABCD3, ABCG1, ABCG5, ABCG8, APOA1, PEX19, PEX3
Module_4	Neuronal System	168	16	2.03	0.0057	0.042	ABCC9, ADCY2, ADCY7, AP2S1, CACNB2, CAMK2A, CHRNA7, EPB41L1, GABRR2, GJC1, GRIA4, GRIN2A, GRIN2B, KCNH5, KCNJ6, PLCB3	ABAT, ABCC9, ACHE, ADCY2, ADCY3, ADCY4, ADCY6, ADCY7, ADCY9, AKAP5, AKAP9, ALDH2, ALDH5A1, AP2A1, AP2A2, AP2B1, AP2M1, AP2S1, ARHGEF9, BRAF, CACNA1A, CACNA2D3, CACNB1, CACNB2, CACNB3, CACNB4, CACNG8, CALM1, CALM2, CALM3, CAMK2A, CAMK2D, CAMK4, CAMKK1, CHRFAM7A, CHRNA2, CHRNA5, CHRNA7, CHRNE, COMT, CREB1, DLG1, DLG3, DNAJC5, EPB41L1, GABBR1, GABRR2, GJC1, GLS, GLS2, GLUL, GNAI1, GNAI2, GNAI3, GNAL…
Module_6	Cell Cycle	353	116	8.58	2e-77	1.7e-75	AURKA, AURKB, BIRC5, BRCA1, BUB1, BUB1B, CCNA2, CCNB1, CCNB2, CCNE1, CCNE2, CDC20, CDC25A, CDC25B, CDC25C, CDC45, CDC6, CDC7, CDCA8, CDK1, CDK2, CDK5RAP2, CDKN1A, CDT1, CENPA, CENPH, CENPI, CENPJ, CENPK, CENPL, CENPM, CENPN, CENPO, CENPP, CENPQ, CENPS, CENPU, CEP131, CEP72, CEP76, CHEK1, CHEK2, CKAP5, CKS1B, DBF4, E2F2, ERCC6L, FBXO5, FEN1, GINS1, GINS2, GINS4, GMNN, HJURP, INCENP, KIF18A, KIF20A…	ACD, ACTR1A, AHCTF1, AKAP9, ALMS1, ANAPC1, ANAPC10, ANAPC11, ANAPC2, ANAPC4, ANAPC5, ANAPC7, ATM, ATR, ATRIP, AURKA, AURKB, B9D2, BIRC5, BRCA1, BTRC, BUB1, BUB1B, BUB3, CCNA1, CCNA2, CCNB1, CCNB2, CCND1, CCND2, CCND3, CCNE1, CCNE2, CCNH, CDC14A, CDC16, CDC20, CDC23, CDC25A, CDC25B, CDC25C, CDC26, CDC27, CDC45, CDC6, CDC7, CDCA8, CDK1, CDK2, CDK4, CDK5RAP2, CDK6, CDK7, CDKN1A, CDKN1B, CDKN2A, CDKN…
Module_6	Cell Cycle, Mitotic	308	107	9.07	3.8e-74	1.7e-72	AURKA, AURKB, BIRC5, BUB1, BUB1B, CCNA2, CCNB1, CCNB2, CCNE1, CCNE2, CDC20, CDC25A, CDC25B, CDC25C, CDC45, CDC6, CDC7, CDCA8, CDK1, CDK2, CDK5RAP2, CDKN1A, CDT1, CENPA, CENPH, CENPI, CENPJ, CENPK, CENPL, CENPM, CENPN, CENPO, CENPP, CENPQ, CENPS, CENPU, CEP131, CEP72, CEP76, CKAP5, CKS1B, DBF4, E2F2, ERCC6L, FBXO5, FEN1, GINS1, GINS2, GINS4, GMNN, INCENP, KIF18A, KIF20A, KIF23, KIF2C, KNL1, KNTC1,…	ACTR1A, AHCTF1, AKAP9, ALMS1, ANAPC1, ANAPC10, ANAPC11, ANAPC2, ANAPC4, ANAPC5, ANAPC7, AURKA, AURKB, B9D2, BIRC5, BTRC, BUB1, BUB1B, BUB3, CCNA1, CCNA2, CCNB1, CCNB2, CCND1, CCND2, CCND3, CCNE1, CCNE2, CCNH, CDC14A, CDC16, CDC20, CDC23, CDC25A, CDC25B, CDC25C, CDC26, CDC27, CDC45, CDC6, CDC7, CDCA8, CDK1, CDK2, CDK4, CDK5RAP2, CDK6, CDK7, CDKN1A, CDKN1B, CDKN2A, CDKN2B, CDKN2C, CDKN2D, CDT1, CEN…
Module_6	DNA Replication	187	79	11	2.5e-62	7.3e-61	AURKB, BIRC5, BUB1, BUB1B, CCNA2, CDC20, CDC45, CDC6, CDC7, CDCA8, CDK2, CDKN1A, CDT1, CENPA, CENPH, CENPI, CENPK, CENPL, CENPM, CENPN, CENPO, CENPP, CENPQ, CENPS, CENPU, CKAP5, DBF4, E2F2, ERCC6L, FBXO5, FEN1, GINS1, GINS2, GINS4, GMNN, INCENP, KIF18A, KIF20A, KIF23, KIF2C, KNL1, KNTC1, LIG1, MAD2L1, MCM10, MCM2, MCM3, MCM4, MCM5, MCM6, MCM7, MCM8, NDC80, NUF2, NUP37, ORC1, ORC6, PCNA, PLK1, POL…	AHCTF1, AURKB, B9D2, BIRC5, BUB1, BUB1B, BUB3, CCNA1, CCNA2, CDC20, CDC45, CDC6, CDC7, CDCA8, CDK2, CDKN1A, CDKN1B, CDT1, CENPA, CENPC, CENPH, CENPI, CENPK, CENPL, CENPM, CENPN, CENPO, CENPP, CENPQ, CENPS, CENPT, CENPU, CKAP5, CLASP1, CLIP1, DBF4, DNA2, DSN1, E2F1, E2F2, E2F3, ERCC6L, FBXO5, FEN1, GINS1, GINS2, GINS4, GMNN, GORASP1, INCENP, ITGB3BP, KIF18A, KIF20A, KIF23, KIF2A, KIF2C, KNL1, KNTC…
Module_6	Mitotic M-M/G1 phases	167	67	10.5	4.8e-51	1e-49	AURKB, BIRC5, BUB1, BUB1B, CDC20, CDC45, CDC6, CDC7, CDCA8, CDK2, CDT1, CENPA, CENPH, CENPI, CENPK, CENPL, CENPM, CENPN, CENPO, CENPP, CENPQ, CENPS, CENPU, CKAP5, DBF4, E2F2, ERCC6L, FBXO5, GMNN, INCENP, KIF18A, KIF20A, KIF23, KIF2C, KNL1, KNTC1, MAD2L1, MCM10, MCM2, MCM3, MCM4, MCM5, MCM6, MCM7, MCM8, NDC80, NUF2, NUP37, ORC1, ORC6, PLK1, POLA1, POLA2, POLE2, PRIM1, PRIM2, RANGAP1, RPA3, SGO1, S…	AHCTF1, AURKB, B9D2, BIRC5, BUB1, BUB1B, BUB3, CDC20, CDC45, CDC6, CDC7, CDCA8, CDK2, CDT1, CENPA, CENPC, CENPH, CENPI, CENPK, CENPL, CENPM, CENPN, CENPO, CENPP, CENPQ, CENPS, CENPT, CENPU, CKAP5, CLASP1, CLIP1, DBF4, DSN1, E2F1, E2F2, E2F3, ERCC6L, FBXO5, GMNN, GORASP1, INCENP, ITGB3BP, KIF18A, KIF20A, KIF23, KIF2A, KIF2C, KNL1, KNTC1, MAD1L1, MAD2L1, MAPRE1, MCM10, MCM2, MCM3, MCM4, MCM5, MCM6,…
Module_6	Mitotic Prometaphase	85	40	12.3	3.6e-34	6.3e-33	AURKB, BIRC5, BUB1, BUB1B, CDC20, CDCA8, CENPA, CENPH, CENPI, CENPK, CENPL, CENPM, CENPN, CENPO, CENPP, CENPQ, CENPS, CENPU, CKAP5, ERCC6L, INCENP, KIF18A, KIF2C, KNL1, KNTC1, MAD2L1, NDC80, NUF2, NUP37, PLK1, RANGAP1, SGO1, SGO2, SKA1, SKA2, SPC24, SPC25, SPDL1, ZWILCH, ZWINT	AHCTF1, AURKB, B9D2, BIRC5, BUB1, BUB1B, BUB3, CDC20, CDCA8, CENPA, CENPC, CENPH, CENPI, CENPK, CENPL, CENPM, CENPN, CENPO, CENPP, CENPQ, CENPS, CENPT, CENPU, CKAP5, CLASP1, CLIP1, DSN1, ERCC6L, INCENP, ITGB3BP, KIF18A, KIF2A, KIF2C, KNL1, KNTC1, MAD1L1, MAD2L1, MAPRE1, MIS12, NDC80, NDEL1, NSL1, NUDC, NUF2, NUP107, NUP133, NUP37, NUP43, NUP85, PAFAH1B1, PLK1, PMF1, PPP1CC, PPP2CA, PPP2CB, PPP2R1…
Module_6	G2/M Checkpoints	41	27	17.2	6.9e-29	1e-27	CCNB1, CCNB2, CDC25A, CDC25C, CDC45, CDC6, CDC7, CDK1, CDK2, CHEK1, CHEK2, DBF4, MCM10, MCM2, MCM3, MCM4, MCM5, MCM6, MCM7, MCM8, ORC1, ORC6, RAD1, RFC3, RFC4, RFC5, RPA3	ATM, ATR, ATRIP, CCNB1, CCNB2, CDC25A, CDC25C, CDC45, CDC6, CDC7, CDK1, CDK2, CHEK1, CHEK2, DBF4, HUS1, MCM10, MCM2, MCM3, MCM4, MCM5, MCM6, MCM7, MCM8, ORC1, ORC2, ORC3, ORC4, ORC5, ORC6, RAD1, RAD17, RAD9A, RFC2, RFC3, RFC4, RFC5, RPA1, RPA2, RPA3, WEE1
Module_6	DNA strand elongation	30	23	20	2.8e-27	3.4e-26	CDC45, FEN1, GINS1, GINS2, GINS4, LIG1, MCM2, MCM3, MCM4, MCM5, MCM6, MCM7, MCM8, PCNA, POLA1, POLA2, POLD1, PRIM1, PRIM2, RFC3, RFC4, RFC5, RPA3	CDC45, DNA2, FEN1, GINS1, GINS2, GINS4, LIG1, MCM2, MCM3, MCM4, MCM5, MCM6, MCM7, MCM8, PCNA, POLA1, POLA2, POLD1, POLD2, POLD3, POLD4, PRIM1, PRIM2, RFC2, RFC3, RFC4, RFC5, RPA1, RPA2, RPA3
Module_6	Activation of the pre-replicative complex	30	22	19.1	2.1e-25	2.3e-24	CDC45, CDC6, CDC7, CDK2, CDT1, DBF4, MCM10, MCM2, MCM3, MCM4, MCM5, MCM6, MCM7, MCM8, ORC1, ORC6, POLA1, POLA2, POLE2, PRIM1, PRIM2, RPA3	CDC45, CDC6, CDC7, CDK2, CDT1, DBF4, MCM10, MCM2, MCM3, MCM4, MCM5, MCM6, MCM7, MCM8, ORC1, ORC2, ORC3, ORC4, ORC5, ORC6, POLA1, POLA2, POLE, POLE2, PRIM1, PRIM2, RPA1, RPA2, RPA3, RPA4
Module_6	S Phase	106	36	8.86	7.7e-25	7.4e-24	CCNA2, CCNE1, CCNE2, CDC25A, CDC25B, CDC45, CDC6, CDK2, CDKN1A, CDT1, CKS1B, FEN1, GINS1, GINS2, GINS4, LIG1, MCM2, MCM3, MCM4, MCM5, MCM6, MCM7, MCM8, ORC1, ORC6, PCNA, POLA1, POLA2, POLD1, POLE2, PRIM1, PRIM2, RFC3, RFC4, RFC5, RPA3	CCNA1, CCNA2, CCND1, CCNE1, CCNE2, CCNH, CDC25A, CDC25B, CDC45, CDC6, CDK2, CDK4, CDK7, CDKN1A, CDKN1B, CDT1, CKS1B, CUL1, DNA2, FEN1, GINS1, GINS2, GINS4, LIG1, MAX, MCM2, MCM3, MCM4, MCM5, MCM6, MCM7, MCM8, MNAT1, MYC, ORC1, ORC2, ORC3, ORC4, ORC5, ORC6, PCNA, POLA1, POLA2, POLD1, POLD2, POLD3, POLD4, POLE, POLE2, PRIM1, PRIM2, PSMA1, PSMA2, PSMA3, PSMA4, PSMA5, PSMA6, PSMA7, PSMA8, PSMB1, PSMB…
Module_6	Activation of ATR in response to replication stress	35	23	17.2	9.5e-25	8.3e-24	CDC25A, CDC25C, CDC45, CDC6, CDC7, CDK2, CHEK1, DBF4, MCM10, MCM2, MCM3, MCM4, MCM5, MCM6, MCM7, MCM8, ORC1, ORC6, RAD1, RFC3, RFC4, RFC5, RPA3	ATR, ATRIP, CDC25A, CDC25C, CDC45, CDC6, CDC7, CDK2, CHEK1, DBF4, HUS1, MCM10, MCM2, MCM3, MCM4, MCM5, MCM6, MCM7, MCM8, ORC1, ORC2, ORC3, ORC4, ORC5, ORC6, RAD1, RAD17, RAD9A, RFC2, RFC3, RFC4, RFC5, RPA1, RPA2, RPA3
Module_6	Mitotic G1-G1/S phases	131	39	7.77	2.2e-24	1.7e-23	CCNA2, CCNB1, CCNE1, CCNE2, CDC25A, CDC45, CDC6, CDC7, CDK1, CDK2, CDKN1A, CDT1, CKS1B, DBF4, E2F2, FBXO5, LIN9, MCM10, MCM2, MCM3, MCM4, MCM5, MCM6, MCM7, MCM8, MYBL2, ORC1, ORC6, PCNA, PKMYT1, POLA1, POLA2, POLE2, PRIM1, PRIM2, RBL1, RPA3, RRM2, TYMS	CCNA1, CCNA2, CCNB1, CCND1, CCND2, CCND3, CCNE1, CCNE2, CCNH, CDC25A, CDC45, CDC6, CDC7, CDK1, CDK2, CDK4, CDK6, CDK7, CDKN1A, CDKN1B, CDKN2A, CDKN2B, CDKN2C, CDKN2D, CDT1, CKS1B, CUL1, DBF4, DHFR, DHFRP1, DYRK1A, E2F1, E2F2, E2F3, E2F4, E2F5, FBXO5, HDAC1, LIN37, LIN52, LIN54, LIN9, MAX, MCM10, MCM2, MCM3, MCM4, MCM5, MCM6, MCM7, MCM8, MNAT1, MYBL2, MYC, ORC1, ORC2, ORC3, ORC4, ORC5, ORC6, PCNA,…
Module_6	G1/S Transition	107	35	8.54	1.5e-23	1.1e-22	CCNA2, CCNB1, CCNE1, CCNE2, CDC25A, CDC45, CDC6, CDC7, CDK1, CDK2, CDKN1A, CDT1, CKS1B, DBF4, FBXO5, MCM10, MCM2, MCM3, MCM4, MCM5, MCM6, MCM7, MCM8, ORC1, ORC6, PCNA, PKMYT1, POLA1, POLA2, POLE2, PRIM1, PRIM2, RPA3, RRM2, TYMS	CCNA1, CCNA2, CCNB1, CCNE1, CCNE2, CCNH, CDC25A, CDC45, CDC6, CDC7, CDK1, CDK2, CDK7, CDKN1A, CDKN1B, CDT1, CKS1B, CUL1, DBF4, DHFR, DHFRP1, E2F1, FBXO5, MAX, MCM10, MCM2, MCM3, MCM4, MCM5, MCM6, MCM7, MCM8, MNAT1, MYC, ORC1, ORC2, ORC3, ORC4, ORC5, ORC6, PCNA, PKMYT1, POLA1, POLA2, POLE, POLE2, PPP2CA, PPP2CB, PPP2R1A, PPP2R1B, PPP2R3B, PRIM1, PRIM2, PSMA1, PSMA2, PSMA3, PSMA4, PSMA5, PSMA6, PSM…
Module_6	Chromosome Maintenance	73	29	10.4	1.7e-22	1.1e-21	BRCA1, CENPA, CENPH, CENPI, CENPK, CENPN, CENPO, CENPP, CENPQ, CENPU, FEN1, HJURP, KNL1, LIG1, LMNB1, MIS18A, OIP5, PCNA, POLA1, POLA2, POLD1, POLE2, PRIM1, PRIM2, RBBP7, RFC3, RFC4, RFC5, RPA3	ACD, ATR, BRCA1, CENPA, CENPH, CENPI, CENPK, CENPN, CENPO, CENPP, CENPQ, CENPU, DIDO1, DKC1, DNA2, FEN1, HJURP, HSPA2, ITGB3BP, KNL1, LIG1, LMNA, LMNB1, MIS18A, MIS18BP1, NHP2, NPM1, OIP5, PCNA, POLA1, POLA2, POLD1, POLD2, POLD3, POLD4, POLE, POLE2, POT1, PRIM1, PRIM2, RAD21, RBBP4, RBBP7, REC8, RFC2, RFC3, RFC4, RFC5, RPA1, RPA2, RPA3, RSF1, RUVBL1, RUVBL2, SMARCA5, SMC1A, SMC1B, SMC3, STAG1, ST…
Module_6	Cell Cycle Checkpoints	110	34	8.07	5.2e-22	3.2e-21	BUB1B, CCNB1, CCNB2, CCNE1, CCNE2, CDC20, CDC25A, CDC25C, CDC45, CDC6, CDC7, CDK1, CDK2, CDKN1A, CHEK1, CHEK2, DBF4, MAD2L1, MCM10, MCM2, MCM3, MCM4, MCM5, MCM6, MCM7, MCM8, ORC1, ORC6, RAD1, RFC3, RFC4, RFC5, RPA3, UBE2C	ANAPC1, ANAPC10, ANAPC11, ANAPC2, ANAPC4, ANAPC5, ANAPC7, ATM, ATR, ATRIP, BUB1B, BUB3, CCNB1, CCNB2, CCNE1, CCNE2, CDC16, CDC20, CDC23, CDC25A, CDC25C, CDC26, CDC27, CDC45, CDC6, CDC7, CDK1, CDK2, CDKN1A, CDKN1B, CHEK1, CHEK2, DBF4, HUS1, MAD1L1, MAD2L1, MCM10, MCM2, MCM3, MCM4, MCM5, MCM6, MCM7, MCM8, MDM2, ORC1, ORC2, ORC3, ORC4, ORC5, ORC6, PSMA1, PSMA2, PSMA3, PSMA4, PSMA5, PSMA6, PSMA7, PSM…
Module_6	Synthesis of DNA	90	31	8.99	9.1e-22	5.3e-21	CCNA2, CDC45, CDC6, CDK2, CDKN1A, CDT1, FEN1, GINS1, GINS2, GINS4, LIG1, MCM2, MCM3, MCM4, MCM5, MCM6, MCM7, MCM8, ORC1, ORC6, PCNA, POLA1, POLA2, POLD1, POLE2, PRIM1, PRIM2, RFC3, RFC4, RFC5, RPA3	CCNA1, CCNA2, CDC45, CDC6, CDK2, CDKN1A, CDKN1B, CDT1, DNA2, FEN1, GINS1, GINS2, GINS4, LIG1, MCM2, MCM3, MCM4, MCM5, MCM6, MCM7, MCM8, ORC1, ORC2, ORC3, ORC4, ORC5, ORC6, PCNA, POLA1, POLA2, POLD1, POLD2, POLD3, POLD4, POLE, POLE2, PRIM1, PRIM2, PSMA1, PSMA2, PSMA3, PSMA4, PSMA5, PSMA6, PSMA7, PSMA8, PSMB1, PSMB10, PSMB2, PSMB3, PSMB4, PSMB5, PSMB6, PSMB7, PSMB8, PSMB9, PSMC1, PSMC2, PSMC3, PSMC…
Module_6	E2F mediated regulation of DNA replication	34	18	13.8	3.1e-17	1.7e-16	CCNB1, CCNE1, CDC25A, CDC45, CDC6, CDK1, CDT1, FBXO5, MCM8, ORC1, ORC6, PCNA, POLA1, POLA2, PRIM1, PRIM2, RRM2, TYMS	CCNA1, CCNB1, CCNE1, CDC25A, CDC45, CDC6, CDK1, CDT1, DHFR, DHFRP1, E2F1, FBXO5, MCM8, ORC1, ORC2, ORC3, ORC4, ORC5, ORC6, PCNA, POLA1, POLA2, PPP2CA, PPP2CB, PPP2R1A, PPP2R1B, PPP2R3B, PRIM1, PRIM2, RB1, RRM2, TFDP1, TK2, TYMS
Module_6	Unwinding of DNA	11	11	26.1	2.4e-16	1.2e-15	CDC45, GINS1, GINS2, GINS4, MCM2, MCM3, MCM4, MCM5, MCM6, MCM7, MCM8	CDC45, GINS1, GINS2, GINS4, MCM2, MCM3, MCM4, MCM5, MCM6, MCM7, MCM8
Module_6	M/G1 Transition	78	24	8.03	7.3e-16	3.5e-15	CDC45, CDC6, CDC7, CDK2, CDT1, DBF4, E2F2, GMNN, MCM10, MCM2, MCM3, MCM4, MCM5, MCM6, MCM7, MCM8, ORC1, ORC6, POLA1, POLA2, POLE2, PRIM1, PRIM2, RPA3	CDC45, CDC6, CDC7, CDK2, CDT1, DBF4, E2F1, E2F2, E2F3, GMNN, MCM10, MCM2, MCM3, MCM4, MCM5, MCM6, MCM7, MCM8, ORC1, ORC2, ORC3, ORC4, ORC5, ORC6, POLA1, POLA2, POLE, POLE2, PRIM1, PRIM2, PSMA1, PSMA2, PSMA3, PSMA4, PSMA5, PSMA6, PSMA7, PSMA8, PSMB1, PSMB10, PSMB2, PSMB3, PSMB4, PSMB5, PSMB6, PSMB7, PSMB8, PSMB9, PSMC1, PSMC2, PSMC3, PSMC4, PSMC5, PSMC6, PSMD1, PSMD10, PSMD11, PSMD12, PSMD13, PSMD…
Module_6	Deposition of New CENPA-containing Nucleosomes at the Centromere	21	14	17.4	1.2e-15	5.3e-15	CENPA, CENPH, CENPI, CENPK, CENPN, CENPO, CENPP, CENPQ, CENPU, HJURP, KNL1, MIS18A, OIP5, RBBP7	CENPA, CENPH, CENPI, CENPK, CENPN, CENPO, CENPP, CENPQ, CENPU, HJURP, ITGB3BP, KNL1, MIS18A, MIS18BP1, NPM1, OIP5, RBBP4, RBBP7, RSF1, RUVBL1, SMARCA5
Module_6	G1/S-Specific Transcription	18	12	17.4	1.4e-13	5.9e-13	CCNE1, CDC25A, CDC45, CDC6, CDK1, CDT1, FBXO5, ORC1, PCNA, POLA1, RRM2, TYMS	CCNA1, CCNE1, CDC25A, CDC45, CDC6, CDK1, CDT1, DHFR, DHFRP1, E2F1, FBXO5, ORC1, PCNA, POLA1, RRM2, TFDP1, TK2, TYMS
Module_6	Lagging Strand Synthesis	19	12	16.5	3.6e-13	1.5e-12	FEN1, LIG1, PCNA, POLA1, POLA2, POLD1, PRIM1, PRIM2, RFC3, RFC4, RFC5, RPA3	DNA2, FEN1, LIG1, PCNA, POLA1, POLA2, POLD1, POLD2, POLD3, POLD4, PRIM1, PRIM2, RFC2, RFC3, RFC4, RFC5, RPA1, RPA2, RPA3
Module_6	DNA Repair	103	24	6.08	6.7e-13	2.7e-12	BRCA1, BRCA2, BRIP1, DDB2, FANCA, FANCB, FANCC, FANCD2, FANCE, FANCG, FANCM, FEN1, LIG1, MDC1, PCNA, POLD1, POLE2, RAD51, RFC3, RFC4, RFC5, RPA3, TDP1, UBE2T	ALKBH2, ALKBH3, APEX1, ATM, ATR, BRCA1, BRCA2, BRIP1, CCNH, CDK7, DDB1, DDB2, ERCC1, ERCC2, ERCC3, ERCC4, ERCC5, ERCC6, ERCC8, FAAP100, FAAP24, FANCA, FANCB, FANCC, FANCD2, FANCE, FANCF, FANCG, FANCL, FANCM, FEN1, GTF2H1, GTF2H2, GTF2H2B, GTF2H3, GTF2H4, LIG1, LIG3, LIG4, MAD2L2, MBD4, MDC1, MGMT, MNAT1, MPG, MRE11, MUTYH, NBN, NTHL1, OGG1, PALB2, PCNA, POLB, POLD1, POLD2, POLD3, POLD4, POLE, POL…
Module_6	Mitotic G2-G2/M phases	78	21	7.03	9e-13	3.4e-12	CCNA2, CCNB1, CCNB2, CDC25A, CDC25B, CDC25C, CDK1, CDK2, CDK5RAP2, CENPJ, CEP131, CEP72, CEP76, CKAP5, NEK2, PKMYT1, PLK1, PLK4, PRKACA, TUBB, TUBG1	ACTR1A, AKAP9, ALMS1, CCNA1, CCNA2, CCNB1, CCNB2, CCNH, CDC25A, CDC25B, CDC25C, CDK1, CDK2, CDK5RAP2, CDK7, CENPJ, CEP131, CEP135, CEP164, CEP192, CEP250, CEP290, CEP41, CEP57, CEP63, CEP70, CEP72, CEP76, CETN2, CKAP5, CLASP1, CNTRL, CSNK1D, CSNK1E, DCTN1, DCTN2, DCTN3, DYNC1H1, DYNC1I2, DYNLL1, E2F1, E2F3, FGFR1OP, HAUS2, HSP90AA1, MAPRE1, MNAT1, NEDD1, NEK2, NINL, NUMA1, OFD1, PAFAH1B1, PCM1, P…
Module_6	Extension of Telomeres	27	13	12.6	4.1e-12	1.5e-11	FEN1, LIG1, PCNA, POLA1, POLA2, POLD1, POLE2, PRIM1, PRIM2, RFC3, RFC4, RFC5, RPA3	DKC1, DNA2, FEN1, LIG1, NHP2, PCNA, POLA1, POLA2, POLD1, POLD2, POLD3, POLD4, POLE, POLE2, PRIM1, PRIM2, RFC2, RFC3, RFC4, RFC5, RPA1, RPA2, RPA3, RUVBL1, RUVBL2, TERT, WRAP53
Module_6	Telomere Maintenance	33	13	10.3	9.6e-11	3.3e-10	FEN1, LIG1, PCNA, POLA1, POLA2, POLD1, POLE2, PRIM1, PRIM2, RFC3, RFC4, RFC5, RPA3	ACD, DKC1, DNA2, FEN1, LIG1, NHP2, PCNA, POLA1, POLA2, POLD1, POLD2, POLD3, POLD4, POLE, POLE2, POT1, PRIM1, PRIM2, RFC2, RFC3, RFC4, RFC5, RPA1, RPA2, RPA3, RUVBL1, RUVBL2, TERF1, TERF2, TERF2IP, TERT, TINF2, WRAP53
Module_6	Polymerase switching	13	9	18.1	1e-10	3.5e-10	PCNA, POLA1, POLA2, POLD1, PRIM1, PRIM2, RFC3, RFC4, RFC5	PCNA, POLA1, POLA2, POLD1, POLD2, POLD3, POLD4, PRIM1, PRIM2, RFC2, RFC3, RFC4, RFC5
Module_6	G0 and Early G1	23	11	12.5	2.1e-10	6.9e-10	CCNA2, CCNE1, CCNE2, CDC25A, CDC6, CDK1, CDK2, LIN9, MYBL2, PCNA, RBL1	CCNA1, CCNA2, CCNE1, CCNE2, CDC25A, CDC6, CDK1, CDK2, DYRK1A, E2F1, E2F4, E2F5, HDAC1, LIN37, LIN52, LIN54, LIN9, MYBL2, PCNA, RBBP4, RBL1, RBL2, TFDP1
Module_6	Cyclin A/B1 associated events during G2/M transition	15	9	15.7	6.8e-10	2.1e-09	CCNA2, CCNB1, CCNB2, CDC25A, CDC25B, CDC25C, CDK1, PKMYT1, PLK1	CCNA1, CCNA2, CCNB1, CCNB2, CCNH, CDC25A, CDC25B, CDC25C, CDK1, CDK7, MNAT1, PKMYT1, PLK1, WEE1, XPO1
Module_6	Processive synthesis on the lagging strand	15	9	15.7	6.8e-10	2.1e-09	FEN1, LIG1, PCNA, POLA1, POLA2, POLD1, PRIM1, PRIM2, RPA3	DNA2, FEN1, LIG1, PCNA, POLA1, POLA2, POLD1, POLD2, POLD3, POLD4, PRIM1, PRIM2, RPA1, RPA2, RPA3
Module_6	Fanconi Anemia pathway	21	10	12.4	1.5e-09	4.4e-09	BRCA1, BRCA2, FANCA, FANCB, FANCC, FANCD2, FANCE, FANCG, FANCM, UBE2T	ATM, ATR, BRCA1, BRCA2, FAAP100, FAAP24, FANCA, FANCB, FANCC, FANCD2, FANCE, FANCF, FANCG, FANCL, FANCM, PALB2, RPS27A, UBA52, UBE2T, USP1, ZBTB32
Module_6	Kinesins	22	10	11.9	2.7e-09	7.6e-09	KIF11, KIF15, KIF18A, KIF20A, KIF22, KIF23, KIF2C, KIF4A, KIFC1, RACGAP1	KIF11, KIF15, KIF18A, KIF20A, KIF22, KIF23, KIF26A, KIF2A, KIF2C, KIF3B, KIF3C, KIF4A, KIF5A, KIF5B, KIF9, KIFAP3, KIFC1, KLC1, KLC2, KLC3, KLC4, RACGAP1
Module_6	Recruitment of mitotic centrosome proteins and complexes	63	14	5.8	8.4e-08	2.3e-07	CCNB1, CDK1, CDK5RAP2, CENPJ, CEP131, CEP72, CEP76, CKAP5, NEK2, PLK1, PLK4, PRKACA, TUBB, TUBG1	ACTR1A, AKAP9, ALMS1, CCNB1, CDK1, CDK5RAP2, CENPJ, CEP131, CEP135, CEP164, CEP192, CEP250, CEP290, CEP41, CEP57, CEP63, CEP70, CEP72, CEP76, CETN2, CKAP5, CLASP1, CNTRL, CSNK1D, CSNK1E, DCTN1, DCTN2, DCTN3, DYNC1H1, DYNC1I2, DYNLL1, FGFR1OP, HAUS2, HSP90AA1, MAPRE1, NEDD1, NEK2, NINL, NUMA1, OFD1, PAFAH1B1, PCM1, PCNT, PLK1, PLK4, PPP2R1A, PRKACA, PRKAR2B, SDCCAG8, SSNA1, TUBA1A, TUBA4A, TUBB, T…
Module_6	Orc1 removal from chromatin	65	14	5.62	1.3e-07	3.3e-07	CCNA2, CDC6, CDK2, CDKN1A, CDT1, MCM2, MCM3, MCM4, MCM5, MCM6, MCM7, MCM8, ORC1, ORC6	CCNA1, CCNA2, CDC6, CDK2, CDKN1A, CDKN1B, CDT1, MCM2, MCM3, MCM4, MCM5, MCM6, MCM7, MCM8, ORC1, ORC2, ORC3, ORC4, ORC5, ORC6, PSMA1, PSMA2, PSMA3, PSMA4, PSMA5, PSMA6, PSMA7, PSMA8, PSMB1, PSMB10, PSMB2, PSMB3, PSMB4, PSMB5, PSMB6, PSMB7, PSMB8, PSMB9, PSMC1, PSMC2, PSMC3, PSMC4, PSMC5, PSMC6, PSMD1, PSMD10, PSMD11, PSMD12, PSMD13, PSMD14, PSMD2, PSMD3, PSMD4, PSMD5, PSMD6, PSMD7, PSMD8, PSMD9, P…
Module_6	Loss of Nlp from mitotic centrosomes	56	13	6.06	1.4e-07	3.6e-07	CDK1, CDK5RAP2, CENPJ, CEP131, CEP72, CEP76, CKAP5, NEK2, PLK1, PLK4, PRKACA, TUBB, TUBG1	ACTR1A, AKAP9, ALMS1, CDK1, CDK5RAP2, CENPJ, CEP131, CEP135, CEP164, CEP192, CEP250, CEP290, CEP41, CEP57, CEP63, CEP70, CEP72, CEP76, CETN2, CKAP5, CLASP1, CNTRL, CSNK1D, CSNK1E, DCTN1, DCTN2, DCTN3, DYNC1H1, DYNC1I2, DYNLL1, FGFR1OP, HAUS2, HSP90AA1, MAPRE1, NEDD1, NEK2, NINL, OFD1, PAFAH1B1, PCM1, PCNT, PLK1, PLK4, PPP2R1A, PRKACA, PRKAR2B, SDCCAG8, SSNA1, TUBA1A, TUBA4A, TUBB, TUBB4A, TUBB4B,…
Module_6	Repair synthesis for gap-filling by DNA polymerase in TC-NER	14	7	13.1	3.2e-07	7.9e-07	PCNA, POLD1, POLE2, RFC3, RFC4, RFC5, RPA3	PCNA, POLD1, POLD2, POLD3, POLD4, POLE, POLE2, RFC2, RFC3, RFC4, RFC5, RPA1, RPA2, RPA3
Module_6	E2F-enabled inhibition of pre-replication complex formation	10	6	15.7	5.7e-07	1.3e-06	CCNB1, CDC25A, CDK1, MCM8, ORC1, ORC6	CCNB1, CDC25A, CDK1, MCM8, ORC1, ORC2, ORC3, ORC4, ORC5, ORC6
Module_6	Homologous recombination repair of replication-independent double-strand breaks	15	7	12.2	5.8e-07	1.3e-06	BRCA1, BRCA2, BRIP1, LIG1, MDC1, RAD51, RPA3	ATM, BRCA1, BRCA2, BRIP1, LIG1, MDC1, MRE11, NBN, RAD50, RAD51, RAD52, RPA1, RPA2, RPA3, TP53BP1
Module_6	Double-Strand Break Repair	21	8	9.94	5.8e-07	1.3e-06	BRCA1, BRCA2, BRIP1, LIG1, MDC1, RAD51, RPA3, TDP1	ATM, BRCA1, BRCA2, BRIP1, LIG1, LIG4, MDC1, MRE11, NBN, PRKDC, RAD50, RAD51, RAD52, RPA1, RPA2, RPA3, TDP1, TP53BP1, XRCC4, XRCC5, XRCC6
Module_6	Assembly of the pre-replicative complex	63	13	5.39	6.1e-07	1.4e-06	CDC6, CDT1, E2F2, GMNN, MCM2, MCM3, MCM4, MCM5, MCM6, MCM7, MCM8, ORC1, ORC6	CDC6, CDT1, E2F1, E2F2, E2F3, GMNN, MCM2, MCM3, MCM4, MCM5, MCM6, MCM7, MCM8, ORC1, ORC2, ORC3, ORC4, ORC5, ORC6, PSMA1, PSMA2, PSMA3, PSMA4, PSMA5, PSMA6, PSMA7, PSMA8, PSMB1, PSMB10, PSMB2, PSMB3, PSMB4, PSMB5, PSMB6, PSMB7, PSMB8, PSMB9, PSMC1, PSMC2, PSMC3, PSMC4, PSMC5, PSMC6, PSMD1, PSMD10, PSMD11, PSMD12, PSMD13, PSMD14, PSMD2, PSMD3, PSMD4, PSMD5, PSMD6, PSMD7, PSMD8, PSMD9, PSME1, PSME2,…
Module_6	Meiotic Recombination	22	8	9.49	8.8e-07	1.9e-06	BRCA1, BRCA2, CDK2, DMC1, MND1, RAD51, RAD51C, RPA3	ATM, BLM, BRCA1, BRCA2, CDK2, CDK4, DMC1, MLH1, MLH3, MND1, MRE11, MSH4, MSH5, NBN, RAD50, RAD51, RAD51C, RBBP8, RPA1, RPA2, RPA3, TOP3A
Module_6	Global Genomic NER (GG-NER)	33	9	7.12	2.8e-06	6e-06	DDB2, LIG1, PCNA, POLD1, POLE2, RFC3, RFC4, RFC5, RPA3	CCNH, CDK7, DDB1, DDB2, ERCC1, ERCC2, ERCC3, ERCC4, ERCC5, GTF2H1, GTF2H2, GTF2H2B, GTF2H3, GTF2H4, LIG1, MNAT1, PCNA, POLD1, POLD2, POLD3, POLD4, POLE, POLE2, RAD23B, RFC2, RFC3, RFC4, RFC5, RPA1, RPA2, RPA3, XPA, XPC
Module_6	Regulation of mitotic cell cycle	77	13	4.41	6.5e-06	1.3e-05	AURKA, AURKB, BUB1B, CCNA2, CCNB1, CDC20, CDK1, CDK2, FBXO5, MAD2L1, PLK1, PTTG1, UBE2C	ANAPC1, ANAPC10, ANAPC11, ANAPC2, ANAPC4, ANAPC5, ANAPC7, AURKA, AURKB, BTRC, BUB1B, BUB3, CCNA1, CCNA2, CCNB1, CDC14A, CDC16, CDC20, CDC23, CDC26, CDC27, CDK1, CDK2, CUL1, FBXO5, MAD2L1, PLK1, PSMA1, PSMA2, PSMA3, PSMA4, PSMA5, PSMA6, PSMA7, PSMA8, PSMB1, PSMB10, PSMB2, PSMB3, PSMB4, PSMB5, PSMB6, PSMB7, PSMB8, PSMB9, PSMC1, PSMC2, PSMC3, PSMC4, PSMC5, PSMC6, PSMD1, PSMD10, PSMD11, PSMD12, PSMD1…
Module_6	Factors involved in megakaryocyte development and platelet production	92	14	3.97	1e-05	2e-05	CBX5, CDK2, KIF11, KIF15, KIF18A, KIF20A, KIF22, KIF23, KIF2C, KIF4A, KIFC1, PRKACA, RACGAP1, RAD51C	ABL1, AK3, AKAP1, AKAP10, CABLES1, CABLES2, CAPZA1, CAPZA2, CBX5, CDC42, CDK2, CDK5, CREBBP, DOCK1, DOCK10, DOCK2, DOCK3, DOCK4, DOCK5, DOCK6, DOCK8, DOCK9, EHD1, EHD2, EP300, GATA1, GATA2, GATA3, HBB, HBD, HBG2, HDAC1, HDAC2, HMG20B, IRF1, IRF2, IRF3, IRF7, ITPK1, JAK2, JMJD1C, KDM1A, KIF11, KIF15, KIF18A, KIF20A, KIF22, KIF23, KIF26A, KIF2A, KIF2C, KIF3B, KIF3C, KIF4A, KIF5A, KIF5B, KIF9, KIFAP…
Module_6	CDC6 association with the ORC:origin complex	11	5	11.9	3.1e-05	6.1e-05	CDC6, E2F2, MCM8, ORC1, ORC6	CDC6, E2F1, E2F2, E2F3, MCM8, ORC1, ORC2, ORC3, ORC4, ORC5, ORC6
Module_6	Meiosis	47	9	5	6.2e-05	0.00012	BRCA1, BRCA2, CDK2, DMC1, LMNB1, MND1, RAD51, RAD51C, RPA3	ACD, ATM, ATR, BLM, BRCA1, BRCA2, CDK2, CDK4, DIDO1, DMC1, HSPA2, LMNA, LMNB1, MLH1, MLH3, MND1, MRE11, MSH4, MSH5, NBN, POT1, RAD21, RAD50, RAD51, RAD51C, RBBP8, REC8, RPA1, RPA2, RPA3, SMC1A, SMC1B, SMC3, STAG1, STAG2, STAG3, SUN2, SYCP2, SYCP3, SYNE1, SYNE2, TERF1, TERF2, TERF2IP, TINF2, TOP3A, UBE2I
Module_6	Association of licensing factors with the pre-replicative complex	13	5	10	8.1e-05	0.00015	CDC6, CDT1, E2F2, GMNN, ORC1	CDC6, CDT1, E2F1, E2F2, E2F3, GMNN, ORC1, ORC2, ORC3, ORC4, ORC5, RPS27A, UBA52
Module_6	Nucleotide Excision Repair	49	9	4.79	8.7e-05	0.00016	DDB2, LIG1, PCNA, POLD1, POLE2, RFC3, RFC4, RFC5, RPA3	CCNH, CDK7, DDB1, DDB2, ERCC1, ERCC2, ERCC3, ERCC4, ERCC5, ERCC6, ERCC8, GTF2H1, GTF2H2, GTF2H2B, GTF2H3, GTF2H4, LIG1, MNAT1, PCNA, POLD1, POLD2, POLD3, POLD4, POLE, POLE2, POLR2A, POLR2B, POLR2C, POLR2D, POLR2E, POLR2F, POLR2G, POLR2H, POLR2I, POLR2J, POLR2K, POLR2L, RAD23B, RFC2, RFC3, RFC4, RFC5, RPA1, RPA2, RPA3, TCEA1, XAB2, XPA, XPC
Module_6	Transcription-coupled NER (TC-NER)	44	8	4.75	0.00023	0.00042	LIG1, PCNA, POLD1, POLE2, RFC3, RFC4, RFC5, RPA3	CCNH, CDK7, ERCC1, ERCC2, ERCC3, ERCC4, ERCC5, ERCC6, ERCC8, GTF2H1, GTF2H2, GTF2H2B, GTF2H3, GTF2H4, LIG1, MNAT1, PCNA, POLD1, POLD2, POLD3, POLD4, POLE, POLE2, POLR2A, POLR2B, POLR2C, POLR2D, POLR2E, POLR2F, POLR2G, POLR2H, POLR2I, POLR2J, POLR2K, POLR2L, RFC2, RFC3, RFC4, RFC5, RPA1, RPA2, RPA3, TCEA1, XAB2
Module_6	Metabolism of nucleotides	63	9	3.73	0.00063	0.0011	ADAL, AMPD3, DTYMK, GMPR2, GMPS, RRM1, RRM2, TK1, TYMS	ADA, ADAL, ADK, ADSL, AK1, AK2, AK5, AMPD1, AMPD2, AMPD3, APRT, ATIC, CAD, CAT, CDA, CMPK1, CTPS1, CTPS2, DCK, DCTD, DGUOK, DHODH, DPYD, DTYMK, DUT, GART, GLRX, GMPR, GMPR2, GMPS, GPX1, GSR, GUK1, HPRT1, IMPDH1, IMPDH2, NME1, NME1-NME2, NME2, NME4, NT5C, NT5C2, NT5C3A, NT5E, NT5M, PAICS, PFAS, PNP, PPAT, RRM1, RRM2, RRM2B, TK1, TK2, TXN, TXNRD1, TYMP, TYMS, UCK1, UCK2, UMPS, UPB1, UPP1
Module_6	APC-Cdc20 mediated degradation of Nek2A	21	5	6.21	0.00099	0.0017	BUB1B, CDC20, MAD2L1, NEK2, UBE2C	ANAPC1, ANAPC10, ANAPC11, ANAPC2, ANAPC4, ANAPC5, ANAPC7, BUB1B, BUB3, CDC16, CDC20, CDC23, CDC26, CDC27, MAD2L1, NEK2, RPS27A, UBA52, UBE2C, UBE2D1, UBE2E1
Module_6	MHC class II antigen presentation	86	10	3.03	0.0016	0.0028	DNM2, KIF11, KIF15, KIF18A, KIF20A, KIF22, KIF23, KIF2C, KIF4A, RACGAP1	ACTR1A, ACTR1B, AP1B1, AP1G1, AP1M1, AP1M2, AP1S1, AP1S2, AP2A1, AP2A2, AP2B1, AP2M1, AP2S1, ARF1, CANX, CD74, CLTA, CLTC, CTSA, CTSB, CTSC, CTSD, CTSF, CTSH, CTSK, CTSL, CTSO, CTSS, CTSV, DCTN1, DCTN2, DCTN3, DCTN4, DCTN5, DCTN6, DNM1, DNM2, DYNC1H1, DYNC1I1, DYNC1I2, DYNC1LI2, DYNC2H1, DYNC2LI1, DYNLL1, DYNLL2, HLA-DMA, HLA-DMB, HLA-DOA, HLA-DOB, HLA-DPA1, HLA-DPB1, HLA-DQA1, HLA-DRB1, HLA-DRB5…
Module_6	Cyclin E associated events during G1/S transition	62	8	3.37	0.0024	0.004	CCNA2, CCNE1, CCNE2, CDC25A, CDK2, CDKN1A, CKS1B, PKMYT1	CCNA1, CCNA2, CCNE1, CCNE2, CCNH, CDC25A, CDK2, CDK7, CDKN1A, CDKN1B, CKS1B, CUL1, MAX, MNAT1, MYC, PKMYT1, PSMA1, PSMA2, PSMA3, PSMA4, PSMA5, PSMA6, PSMA7, PSMB1, PSMB10, PSMB2, PSMB3, PSMB4, PSMB5, PSMB6, PSMB7, PSMB8, PSMB9, PSMC1, PSMC2, PSMC3, PSMC4, PSMC5, PSMC6, PSMD1, PSMD10, PSMD11, PSMD12, PSMD13, PSMD14, PSMD2, PSMD3, PSMD4, PSMD5, PSMD6, PSMD7, PSMD8, PSMD9, PSME1, PSME2, PSMF1, RB1, …
Module_6	APC/C:Cdc20 mediated degradation of mitotic proteins	65	7	2.81	0.012	0.02	BUB1B, CCNB1, CDC20, CDK1, MAD2L1, PTTG1, UBE2C	ANAPC1, ANAPC10, ANAPC11, ANAPC2, ANAPC4, ANAPC5, ANAPC7, BUB1B, BUB3, CCNB1, CDC16, CDC20, CDC23, CDC26, CDC27, CDK1, MAD2L1, PSMA1, PSMA2, PSMA3, PSMA4, PSMA5, PSMA6, PSMA7, PSMA8, PSMB1, PSMB10, PSMB2, PSMB3, PSMB4, PSMB5, PSMB6, PSMB7, PSMB8, PSMB9, PSMC1, PSMC2, PSMC3, PSMC4, PSMC5, PSMC6, PSMD1, PSMD10, PSMD11, PSMD12, PSMD13, PSMD14, PSMD2, PSMD3, PSMD4, PSMD5, PSMD6, PSMD7, PSMD8, PSMD9, …
Module_6	SCF(Skp2)-mediated degradation of p27/p21	53	6	2.95	0.015	0.025	CCNA2, CCNE1, CCNE2, CDK2, CDKN1A, CKS1B	CCNA1, CCNA2, CCNE1, CCNE2, CDK2, CDKN1A, CDKN1B, CKS1B, CUL1, PSMA1, PSMA2, PSMA3, PSMA4, PSMA5, PSMA6, PSMA7, PSMB1, PSMB10, PSMB2, PSMB3, PSMB4, PSMB5, PSMB6, PSMB7, PSMB8, PSMB9, PSMC1, PSMC2, PSMC3, PSMC4, PSMC5, PSMC6, PSMD1, PSMD10, PSMD11, PSMD12, PSMD13, PSMD14, PSMD2, PSMD3, PSMD4, PSMD5, PSMD6, PSMD7, PSMD8, PSMD9, PSME1, PSME2, PSMF1, RPS27A, SKP1, SKP2, UBA52
Module_6	CDT1 association with the CDC6:ORC:origin complex	54	6	2.9	0.017	0.027	CDC6, CDT1, GMNN, MCM8, ORC1, ORC6	CDC6, CDT1, GMNN, MCM8, ORC1, ORC2, ORC3, ORC4, ORC5, ORC6, PSMA1, PSMA2, PSMA3, PSMA4, PSMA5, PSMA6, PSMA7, PSMA8, PSMB1, PSMB10, PSMB2, PSMB3, PSMB4, PSMB5, PSMB6, PSMB7, PSMB8, PSMB9, PSMC1, PSMC2, PSMC3, PSMC4, PSMC5, PSMC6, PSMD1, PSMD10, PSMD11, PSMD12, PSMD13, PSMD14, PSMD2, PSMD3, PSMD4, PSMD5, PSMD6, PSMD7, PSMD8, PSMD9, PSME1, PSME2, PSME4, PSMF1, RPS27A, UBA52
Module_7	Chemokine receptors bind chemokines	39	9	8.16	1.1e-06	2.6e-05	CCL20, CCL3, CCL3L3, CCL4, CXCL1, CXCL2, CXCL3, CXCL8, CXCR4	ACKR2, ACKR3, CCL20, CCL28, CCL3, CCL3L3, CCL4, CCL5, CCR1, CCR10, CCR2, CCR3, CCR4, CCR5, CCR6, CCR7, CCR8, CCR9, CX3CR1, CXCL1, CXCL10, CXCL16, CXCL2, CXCL3, CXCL5, CXCL6, CXCL8, CXCL9, CXCR1, CXCR2, CXCR3, CXCR4, CXCR5, CXCR6, PF4, PPBP, XCL1, XCL2, XCR1
Module_7	Peptide ligand-binding receptors	85	12	4.99	4.6e-06	5.5e-05	CCL20, CCL3, CCL3L3, CCL4, CXCL1, CXCL2, CXCL3, CXCL8, CXCR4, POMC, RLN2, SSTR3	ACKR1, ACKR2, ACKR3, ANXA1, APP, AVP, AVPR1A, AVPR2, C3, C3AR1, C5, C5AR1, C5AR2, CCL20, CCL28, CCL3, CCL3L3, CCL4, CCL5, CCR1, CCR10, CCR2, CCR3, CCR4, CCR5, CCR6, CCR7, CCR8, CCR9, CX3CR1, CXCL1, CXCL10, CXCL16, CXCL2, CXCL3, CXCL5, CXCL6, CXCL8, CXCL9, CXCR1, CXCR2, CXCR3, CXCR4, CXCR5, CXCR6, EDN1, EDN3, EDNRB, F2R, F2RL1, F2RL3, FPR1, FPR2, FPR3, GALR2, GHRL, GPER1, HCRTR1, HEBP1, INSL3, KIS…
Module_7	Class A/1 (Rhodopsin-like receptors)	147	15	3.61	1.8e-05	0.00015	CCL20, CCL3, CCL3L3, CCL4, CXCL1, CXCL2, CXCL3, CXCL8, CXCR4, GNRH1, POMC, PTGIR, RLN2, SSTR3, TAAR1	ACKR1, ACKR2, ACKR3, ADORA2A, ADORA2B, ADORA3, ADRA2A, ADRB1, ADRB2, ANXA1, APP, AVP, AVPR1A, AVPR2, C3, C3AR1, C5, C5AR1, C5AR2, CCL20, CCL28, CCL3, CCL3L3, CCL4, CCL5, CCR1, CCR10, CCR2, CCR3, CCR4, CCR5, CCR6, CCR7, CCR8, CCR9, CNR1, CNR2, CX3CR1, CXCL1, CXCL10, CXCL16, CXCL2, CXCL3, CXCL5, CXCL6, CXCL8, CXCL9, CXCR1, CXCR2, CXCR3, CXCR4, CXCR5, CXCR6, CYSLTR1, CYSLTR2, EDN1, EDN3, EDNRB, F2R,…
Module_7	GPCR ligand binding	198	16	2.86	0.00016	0.00099	CCL20, CCL3, CCL3L3, CCL4, CXCL1, CXCL2, CXCL3, CXCL8, CXCR4, GNG8, GNRH1, POMC, PTGIR, RLN2, SSTR3, TAAR1	ACKR1, ACKR2, ACKR3, ADGRE1, ADGRE2, ADGRE3, ADGRE5, ADM, ADM2, ADORA2A, ADORA2B, ADORA3, ADRA2A, ADRB1, ADRB2, ANXA1, APP, AVP, AVPR1A, AVPR2, C3, C3AR1, C5, C5AR1, C5AR2, CALCB, CALCRL, CCL20, CCL28, CCL3, CCL3L3, CCL4, CCL5, CCR1, CCR10, CCR2, CCR3, CCR4, CCR5, CCR6, CCR7, CCR8, CCR9, CD55, CNR1, CNR2, CX3CR1, CXCL1, CXCL10, CXCL16, CXCL2, CXCL3, CXCL5, CXCL6, CXCL8, CXCL9, CXCR1, CXCR2, CXCR3…
Module_7	Signaling by GPCR	374	21	1.99	0.0023	0.011	CCL20, CCL3, CCL3L3, CCL4, CXCL1, CXCL2, CXCL3, CXCL8, CXCR4, GNG8, GNRH1, PDPK1, PLCB4, POMC, PRKAR2A, PTGIR, RGS2, RHOB, RLN2, SSTR3, TAAR1	ABR, ACKR1, ACKR2, ACKR3, ADCY2, ADCY3, ADCY4, ADCY6, ADCY7, ADCY9, ADGRE1, ADGRE2, ADGRE3, ADGRE5, ADM, ADM2, ADORA2A, ADORA2B, ADORA3, ADRA2A, ADRB1, ADRB2, AKAP13, AKT1, AKT2, AKT3, ANXA1, APP, ARHGAP4, ARHGEF1, ARHGEF11, ARHGEF12, ARHGEF17, ARHGEF18, ARHGEF2, ARHGEF3, ARHGEF4, ARHGEF6, ARHGEF9, AVP, AVPR1A, AVPR2, C3, C3AR1, C5, C5AR1, C5AR2, CALCB, CALCRL, CALM1, CALM2, CALM3, CAMK4, CCL20, …
Module_7	G alpha (i) signalling events	109	9	2.92	0.0037	0.015	CCL20, CXCL1, CXCL2, CXCL3, CXCL8, CXCR4, GNG8, POMC, SSTR3	ACKR3, ADCY2, ADCY3, ADCY4, ADCY6, ADCY7, ADCY9, ADORA3, ADRA2A, ANXA1, APP, C3, C3AR1, C5, C5AR1, CCL20, CCL28, CCL5, CCR1, CCR10, CCR2, CCR3, CCR4, CCR5, CCR6, CCR7, CCR8, CCR9, CNR1, CNR2, CXCL1, CXCL10, CXCL16, CXCL2, CXCL3, CXCL5, CXCL6, CXCL8, CXCL9, CXCR1, CXCR2, CXCR3, CXCR4, CXCR5, CXCR6, FPR1, FPR2, FPR3, GABBR1, GALR2, GNAI1, GNAI2, GNAI3, GNAS, GNAT2, GNAZ, GNB1, GNB2, GNB3, GNB4, GNB…
Module_7	GPCR downstream signaling	300	17	2	0.0053	0.018	CCL20, CXCL1, CXCL2, CXCL3, CXCL8, CXCR4, GNG8, GNRH1, PDPK1, PLCB4, POMC, PTGIR, RGS2, RHOB, RLN2, SSTR3, TAAR1	ABR, ACKR3, ADCY2, ADCY3, ADCY4, ADCY6, ADCY7, ADCY9, ADM, ADM2, ADORA2A, ADORA2B, ADORA3, ADRA2A, ADRB1, ADRB2, AKAP13, AKT1, AKT2, AKT3, ANXA1, APP, ARHGAP4, ARHGEF1, ARHGEF11, ARHGEF12, ARHGEF17, ARHGEF18, ARHGEF2, ARHGEF3, ARHGEF4, ARHGEF6, ARHGEF9, AVP, AVPR1A, AVPR2, C3, C3AR1, C5, C5AR1, CALCB, CALCRL, CCL20, CCL28, CCL5, CCR1, CCR10, CCR2, CCR3, CCR4, CCR5, CCR6, CCR7, CCR8, CCR9, CDC42, …
Module_8	GPCR downstream signaling	300	21	2.23	0.00055	0.019	ADORA3, CCR3, CYSLTR2, DGKH, FFAR3, GIPR, GNAQ, HCAR2, HCAR3, HRH4, LPAR3, NET1, P2RY12, P2RY2, P2RY6, PIK3R3, PIK3R6, PREX1, PRKCE, PTGDR2, TRPC6	ABR, ACKR3, ADCY2, ADCY3, ADCY4, ADCY6, ADCY7, ADCY9, ADM, ADM2, ADORA2A, ADORA2B, ADORA3, ADRA2A, ADRB1, ADRB2, AKAP13, AKT1, AKT2, AKT3, ANXA1, APP, ARHGAP4, ARHGEF1, ARHGEF11, ARHGEF12, ARHGEF17, ARHGEF18, ARHGEF2, ARHGEF3, ARHGEF4, ARHGEF6, ARHGEF9, AVP, AVPR1A, AVPR2, C3, C3AR1, C5, C5AR1, CALCB, CALCRL, CCL20, CCL28, CCL5, CCR1, CCR10, CCR2, CCR3, CCR4, CCR5, CCR6, CCR7, CCR8, CCR9, CDC42, …
Module_8	G alpha (q) signalling events	104	10	3.06	0.0016	0.019	CYSLTR2, DGKH, FFAR3, GNAQ, LPAR3, P2RY2, P2RY6, PIK3R3, PRKCE, TRPC6	ANXA1, APP, AVP, AVPR1A, CYSLTR1, CYSLTR2, DAGLA, DAGLB, DGKA, DGKD, DGKE, DGKG, DGKH, DGKI, DGKK, DGKQ, EDN1, EDN3, EDNRB, F2R, F2RL1, F2RL3, FFAR2, FFAR3, FPR2, GHRL, GNA11, GNA14, GNA15, GNAQ, GNB1, GNB2, GNB3, GNB4, GNB5, GNG10, GNG11, GNG2, GNG5, GNG7, GNG8, GNGT2, GNRH1, GNRH2, GPR132, GPR17, GPR4, GPR65, GPR68, GRK2, GRK5, HCRTR1, ITPR2, ITPR3, KALRN, KISS1R, LPAR1, LPAR2, LPAR3, LPAR4, LP…
Module_8	Signaling by GPCR	374	24	2.04	0.00079	0.019	ADORA3, CALM2, CCR3, CYSLTR2, DGKH, FFAR3, FZD7, FZD8, GIPR, GNAQ, HCAR2, HCAR3, HRH4, LPAR3, NET1, P2RY12, P2RY2, P2RY6, PIK3R3, PIK3R6, PREX1, PRKCE, PTGDR2, TRPC6	ABR, ACKR1, ACKR2, ACKR3, ADCY2, ADCY3, ADCY4, ADCY6, ADCY7, ADCY9, ADGRE1, ADGRE2, ADGRE3, ADGRE5, ADM, ADM2, ADORA2A, ADORA2B, ADORA3, ADRA2A, ADRB1, ADRB2, AKAP13, AKT1, AKT2, AKT3, ANXA1, APP, ARHGAP4, ARHGEF1, ARHGEF11, ARHGEF12, ARHGEF17, ARHGEF18, ARHGEF2, ARHGEF3, ARHGEF4, ARHGEF6, ARHGEF9, AVP, AVPR1A, AVPR2, C3, C3AR1, C5, C5AR1, C5AR2, CALCB, CALCRL, CALM1, CALM2, CALM3, CAMK4, CCL20, …
Module_8	GPCR ligand binding	198	15	2.41	0.0015	0.019	ADORA3, CCR3, CYSLTR2, FFAR3, FZD7, FZD8, GIPR, HCAR2, HCAR3, HRH4, LPAR3, P2RY12, P2RY2, P2RY6, PTGDR2	ACKR1, ACKR2, ACKR3, ADGRE1, ADGRE2, ADGRE3, ADGRE5, ADM, ADM2, ADORA2A, ADORA2B, ADORA3, ADRA2A, ADRB1, ADRB2, ANXA1, APP, AVP, AVPR1A, AVPR2, C3, C3AR1, C5, C5AR1, C5AR2, CALCB, CALCRL, CCL20, CCL28, CCL3, CCL3L3, CCL4, CCL5, CCR1, CCR10, CCR2, CCR3, CCR4, CCR5, CCR6, CCR7, CCR8, CCR9, CD55, CNR1, CNR2, CX3CR1, CXCL1, CXCL10, CXCL16, CXCL2, CXCL3, CXCL5, CXCL6, CXCL8, CXCL9, CXCR1, CXCR2, CXCR3…
Module_8	Class A/1 (Rhodopsin-like receptors)	147	12	2.6	0.0024	0.022	ADORA3, CCR3, CYSLTR2, FFAR3, HCAR2, HCAR3, HRH4, LPAR3, P2RY12, P2RY2, P2RY6, PTGDR2	ACKR1, ACKR2, ACKR3, ADORA2A, ADORA2B, ADORA3, ADRA2A, ADRB1, ADRB2, ANXA1, APP, AVP, AVPR1A, AVPR2, C3, C3AR1, C5, C5AR1, C5AR2, CCL20, CCL28, CCL3, CCL3L3, CCL4, CCL5, CCR1, CCR10, CCR2, CCR3, CCR4, CCR5, CCR6, CCR7, CCR8, CCR9, CNR1, CNR2, CX3CR1, CXCL1, CXCL10, CXCL16, CXCL2, CXCL3, CXCL5, CXCL6, CXCL8, CXCL9, CXCR1, CXCR2, CXCR3, CXCR4, CXCR5, CXCR6, CYSLTR1, CYSLTR2, EDN1, EDN3, EDNRB, F2R,…
Module_8	O-linked glycosylation of mucins	35	5	4.54	0.0045	0.03	C1GALT1C1, GALNT12, GALNT2, GALNT6, GCNT1	B3GNT2, B3GNT4, B3GNT5, B3GNT7, B3GNT8, B3GNT9, B3GNTL1, B4GALT5, C1GALT1, C1GALT1C1, GALNT1, GALNT10, GALNT11, GALNT12, GALNT14, GALNT2, GALNT3, GALNT5, GALNT6, GALNT7, GALNT8, GALNTL6, GCNT1, GCNT3, GCNT4, MUC13, MUC16, MUC19, ST3GAL1, ST3GAL2, ST3GAL3, ST6GAL1, ST6GALNAC2, ST6GALNAC3, ST6GALNAC4
Module_8	Interleukin-3, 5 and GM-CSF signaling	38	5	4.19	0.0064	0.03	IL2RA, IL3RA, IL5RA, PIK3R3, TEC	BLNK, CBL, CRK, CRKL, CSF2RA, CSF2RB, FYN, GAB2, GRB2, HCK, HRAS, IL2RA, IL2RB, IL2RG, IL3RA, IL5RA, INPPL1, JAK1, JAK2, JAK3, LYN, PIK3CA, PIK3CB, PIK3CD, PIK3R1, PIK3R3, PRKACB, PTPN6, RAPGEF1, SHC1, SOS1, STAT5A, STAT5B, SYK, TEC, VAV1, YES1, YWHAZ
Module_8	Platelet activation, signaling and aggregation	176	13	2.35	0.0038	0.03	CALM2, CD9, DGKH, GNAQ, HGF, LCP2, P2RY12, PIK3R3, PIK3R6, PRKCE, SOD1, THBS1, TRPC6	A2M, ABCC4, ACTN1, ACTN4, ADRA2A, AKT1, AKT2, AKT3, ALDOA, APBB1IP, APOA1, APP, ARRB1, ARRB2, BCAR1, BRPF3, CALM1, CALM2, CALM3, CALU, CAP1, CD36, CD63, CD9, CDC42, CFD, CFL1, CLU, COL1A1, COL1A2, CRK, CSK, DAGLA, DAGLB, DGKA, DGKD, DGKE, DGKG, DGKH, DGKI, DGKK, DGKQ, EGF, F13A1, F2R, F2RL3, F5, F8, FCER1G, FN1, FYN, GNA11, GNA12, GNA13, GNA14, GNA15, GNAI1, GNAI2, GNAI3, GNAQ, GNB1, GNB2, GNB3, …
Module_8	Gastrin-CREB signalling pathway via PKC and MAPK	123	10	2.59	0.0054	0.03	CYSLTR2, DGKH, FFAR3, GNAQ, LPAR3, P2RY2, P2RY6, PIK3R3, PRKCE, TRPC6	ANXA1, APP, AVP, AVPR1A, CDK1, CREB1, CYSLTR1, CYSLTR2, DAGLA, DAGLB, DGKA, DGKD, DGKE, DGKG, DGKH, DGKI, DGKK, DGKQ, EDN1, EDN3, EDNRB, F2R, F2RL1, F2RL3, FFAR2, FFAR3, FPR2, GHRL, GNA11, GNA14, GNA15, GNAQ, GNB1, GNB2, GNB3, GNB4, GNB5, GNG10, GNG11, GNG2, GNG5, GNG7, GNG8, GNGT2, GNRH1, GNRH2, GPR132, GPR17, GPR4, GPR65, GPR68, GRB2, GRK2, GRK5, HBEGF, HCRTR1, HRAS, ITPR2, ITPR3, KALRN, KISS1R…
Module_8	Signaling by PDGF	106	9	2.7	0.0062	0.03	CALM2, COL9A2, FURIN, NCK2, PHLPP1, PRKCE, PTEN, THBS1, THBS4	ADCY2, ADCY3, ADCY4, ADCY6, ADCY7, ADCY9, AKT1, AKT1S1, AKT2, AKT3, BAD, BCAR1, CALM1, CALM2, CALM3, CAMK4, CASP9, CDK1, CDKN1A, CDKN1B, CHUK, COL1A1, COL1A2, COL4A1, COL4A2, COL4A3, COL4A4, COL4A5, COL5A1, COL5A2, COL6A1, COL6A2, COL6A3, COL9A1, COL9A2, COL9A3, CREB1, CRK, CRKL, FOXO1, FOXO3, FOXO4, FURIN, GRB2, GRK2, GSK3A, HRAS, ITPR2, ITPR3, KRAS, MAP2K1, MAP2K2, MAPK1, MAPK3, MAPKAP1, MDM2, …
Module_8	Signaling by SCF-KIT	72	7	3.09	0.0074	0.031	KIT, PHLPP1, PIK3R3, PTEN, SH2B3, SOCS1, TEC	AKT1, AKT1S1, AKT2, AKT3, BAD, CASP9, CBL, CDK1, CDKN1A, CDKN1B, CHEK1, CHUK, CREB1, FER, FES, FOXO1, FOXO3, FOXO4, FYN, GAB2, GRAP, GRAP2, GRB10, GRB2, GSK3A, HRAS, JAK2, KIT, KITLG, KRAS, LCK, LYN, MAP2K1, MAP2K2, MAPK1, MAPK3, MAPKAP1, MDM2, MLST8, MMP9, MTOR, NR4A1, NRAS, PDPK1, PHLPP1, PIK3CA, PIK3R1, PIK3R3, PRKCA, PTEN, PTPN6, RAC1, RAF1, RICTOR, RPS6KB2, SH2B2, SH2B3, SOCS1, SOCS6, SOS1, …
Module_8	Metabolism of lipids and lipoproteins	379	21	1.76	0.0088	0.035	ABCG1, ACACB, ACSL4, AMACR, CHKA, CHPT1, CYP7B1, GBA, GRHL1, IDI1, MED21, MTMR2, PIK3R3, PIK3R6, PLD3, PLIN2, PPARA, PTEN, SGMS2, SMPD3, SPTLC2	A2M, ABCA1, ABCB11, ABCB4, ABCC3, ABCD1, ABCG1, ABCG5, ABCG8, ABHD5, ACAA1, ACACA, ACACB, ACADM, ACADS, ACADVL, ACAT1, ACER1, ACER2, ACER3, ACHE, ACLY, ACOT8, ACOX1, ACOX2, ACOX3, ACSL1, ACSL3, ACSL4, ACSL5, ACSL6, AGPAT1, AGPAT2, AGPAT3, AGPAT4, AGPAT5, AGPS, AKR1B1, ALAS1, AMACR, AMN, APOA1, APOE, ARF1, ARF3, ARNTL, ARSA, ARSB, ARSG, ARSJ, ARSK, ASAH1, BDH1, BMP1, CAV1, CCNC, CD36, CDIPT, CDK19…
Module_8	Signaling by Interleukins	97	8	2.62	0.011	0.041	HGF, IL1R1, IL2RA, IL3RA, IL5RA, PELI1, PIK3R3, TEC	BLNK, BTRC, CASP1, CBL, CDK1, CHUK, CRK, CRKL, CSF2RA, CSF2RB, CUL1, FYN, GAB2, GRB2, HCK, HGF, HRAS, IKBKB, IKBKG, IL18, IL1B, IL1R1, IL1R2, IL1RAP, IL1RN, IL2RA, IL2RB, IL2RG, IL3RA, IL5RA, IL6R, IL6ST, IL7, IL7R, INPPL1, IRAK1, IRAK2, IRAK3, JAK1, JAK2, JAK3, KRAS, LCK, LYN, MAP2K1, MAP2K2, MAP2K4, MAP2K6, MAP3K3, MAP3K7, MAP3K8, MAPK1, MAPK3, MYD88, NFKB2, NOD1, NOD2, NRAS, PELI1, PELI2, PELI…
Module_8	Cell-Cell communication	83	7	2.68	0.015	0.049	CD2AP, CDH24, LAMA3, MPP5, NCK2, NECTIN1, PARD6B	ACTN1, ACTN4, ARHGEF6, CADM1, CADM2, CD151, CD2AP, CD47, CDH1, CDH2, CDH24, CDH4, CDH5, CDH6, CLDN10, CLDN11, CLDN12, CLDN15, CLDN5, CLDN7, CLDN9, COL17A1, CRB3, CTNNA1, CTNNB1, CTNND1, DCC, F11R, FERMT2, FYN, GRB2, ILK, IQGAP1, ITGB1, ITGB4, JUP, KIRREL2, LAMA3, LAMB3, LIMS1, MAGI2, MAPK11, MAPK12, MAPK13, MAPK14, MAPK8, MPP5, NCK1, NCK2, NECTIN1, NECTIN2, NECTIN3, NECTIN4, PAK1, PARD3, PARD6A, …
Module_8	Phospholipid metabolism	165	11	2.12	0.015	0.049	CHKA, CHPT1, GBA, MTMR2, PIK3R3, PIK3R6, PLD3, PTEN, SGMS2, SMPD3, SPTLC2	ACER1, ACER2, ACER3, ACHE, AGPAT1, AGPAT2, AGPAT3, AGPAT4, AGPAT5, ARF1, ARF3, ARSA, ARSB, ARSG, ARSJ, ARSK, ASAH1, CDIPT, CDS1, CDS2, CEPT1, CERK, CERS2, CERS3, CERS4, CERS5, CERS6, CHKA, CHKB, CHPT1, CRLS1, CSNK1G2, CTSA, DEGS1, DEGS2, DGAT1, DGAT2, ETNK1, ETNK2, FIG4, GALC, GBA, GBA2, GLA, GLB1, GM2A, GNPAT, GPAM, GPAT2, GPAT3, GPAT4, GPCPD1, GPD1, GPD1L, HADHA, HADHB, HEXA, HEXB, INPP4B, INPP…
Module_9	Platelet activation, signaling and aggregation	176	15	3.08	0.00012	0.0043	DGKI, DGKQ, EGF, F13A1, GNA13, GNB2, GNG11, GP9, ITGA2B, ITGB3, MGLL, MMRN1, PROS1, SELP, SPARC	A2M, ABCC4, ACTN1, ACTN4, ADRA2A, AKT1, AKT2, AKT3, ALDOA, APBB1IP, APOA1, APP, ARRB1, ARRB2, BCAR1, BRPF3, CALM1, CALM2, CALM3, CALU, CAP1, CD36, CD63, CD9, CDC42, CFD, CFL1, CLU, COL1A1, COL1A2, CRK, CSK, DAGLA, DAGLB, DGKA, DGKD, DGKE, DGKG, DGKH, DGKI, DGKK, DGKQ, EGF, F13A1, F2R, F2RL3, F5, F8, FCER1G, FN1, FYN, GNA11, GNA12, GNA13, GNA14, GNA15, GNAI1, GNAI2, GNAI3, GNAQ, GNB1, GNB2, GNB3, …
Module_9	Response to elevated platelet cytosolic Ca2+	72	8	4.01	0.00083	0.015	EGF, F13A1, ITGA2B, ITGB3, MMRN1, PROS1, SELP, SPARC	A2M, ABCC4, ACTN1, ACTN4, ALDOA, APOA1, APP, BRPF3, CALM1, CALM2, CALM3, CALU, CAP1, CD36, CD63, CD9, CFD, CFL1, CLU, EGF, F13A1, F5, F8, FN1, HABP4, HGF, HSPA5, ITGA2B, ITGB3, LAMP2, LEFTY2, MMRN1, PDGFA, PDGFB, PECAM1, PF4, PFN1, PLEK, POTEM, PPBP, PPIA, PPIAP22, PRKCA, PRKCB, PRKCG, PROS1, PSAP, SELP, SERPINA1, SERPINE1, SERPINF2, SERPING1, SOD1, SPARC, SRGN, STX4, STXBP3, TF, TGFB1, TGFB2, TG…
Module_9	Hemostasis	371	21	2.04	0.0016	0.02	DGKI, DGKQ, EGF, F13A1, GNA13, GNB2, GNG11, GP9, HMG20B, ITGA2B, ITGB3, KIF2A, MGLL, MMRN1, PF4V1, PRKAR1B, PRKAR2B, PROS1, SELP, SPARC, ZFPM2	A2M, ABCC4, ABL1, ACTN1, ACTN4, ADRA2A, AK3, AKAP1, AKAP10, AKT1, AKT2, AKT3, ALDOA, ANGPT1, APBB1IP, APOA1, APP, ARRB1, ARRB2, ATP1B1, ATP1B2, ATP1B3, ATP2A1, ATP2A2, ATP2A3, BCAR1, BRPF3, BSG, C1QBP, CABLES1, CABLES2, CALM1, CALM2, CALM3, CALU, CAP1, CAPZA1, CAPZA2, CAV1, CBX5, CD2, CD36, CD47, CD48, CD58, CD63, CD9, CDC42, CDK2, CDK5, CFD, CFL1, CLU, COL1A1, COL1A2, CREBBP, CRK, CSK, DAGLA, DA…
Module_10	Generation of second messenger molecules	24	6	7.91	8e-05	0.0026	ENAH, HLA-DPA1, HLA-DPB1, HLA-DQA1, HLA-DRB1, LAT	CD247, CD3D, CD3E, CD3G, CD4, ENAH, EVL, GRAP2, HLA-DPA1, HLA-DPB1, HLA-DQA1, HLA-DRB1, HLA-DRB5, ITK, LAT, LCK, LCP2, NCK1, PAK1, PAK2, PLCG1, VASP, WAS, ZAP70
Module_10	Antigen Activates B Cell Receptor Leading to Generation of Second Messengers	29	6	6.54	0.00025	0.004	BLK, BLNK, CD19, CD79A, CD79B, GRB2	BLK, BLNK, BTK, CALM1, CALM2, CALM3, CBL, CBLB, CD19, CD79A, CD79B, FYN, GRB2, ITPR2, ITPR3, LYN, NCK1, ORAI1, PIK3AP1, PIK3CD, PIK3R1, PLCG1, PLCG2, SH3KBP1, SHC1, SOS1, STIM1, SYK, VAV1
Module_10	TCR signaling	47	7	4.71	0.00064	0.0051	CARD11, ENAH, HLA-DPA1, HLA-DPB1, HLA-DQA1, HLA-DRB1, LAT	BCL10, CARD11, CD247, CD3D, CD3E, CD3G, CD4, CHUK, CSK, ENAH, EVL, GRAP2, HLA-DPA1, HLA-DPB1, HLA-DQA1, HLA-DRB1, HLA-DRB5, IKBKB, IKBKG, ITK, LAT, LCK, LCP2, MALT1, MAP3K7, NCK1, NFKBIA, PAG1, PAK1, PAK2, PDPK1, PIK3CA, PIK3CB, PIK3R1, PLCG1, PRKCQ, PTEN, PTPRC, RELA, RIPK2, TAB2, TRAF6, TRAT1, UBE2N, VASP, WAS, ZAP70
Module_10	Costimulation by the CD28 family	59	8	4.29	0.00051	0.0051	BTLA, CD80, GRB2, HLA-DPA1, HLA-DPB1, HLA-DQA1, HLA-DRB1, ICOSLG	AKT1, AKT2, AKT3, BTLA, CD247, CD274, CD28, CD3D, CD3E, CD3G, CD4, CD80, CD86, CDC42, CSK, CTLA4, FYN, GRAP2, GRB2, HLA-DPA1, HLA-DPB1, HLA-DQA1, HLA-DRB1, HLA-DRB5, ICOS, ICOSLG, LCK, LYN, MAP3K14, MAP3K8, MAPKAP1, MLST8, MTOR, PAK1, PAK2, PDCD1, PDCD1LG2, PDPK1, PIK3CA, PIK3R1, PIK3R3, PPP2CA, PPP2CB, PPP2R1A, PPP2R1B, PPP2R5A, PPP2R5B, PPP2R5C, PPP2R5D, PPP2R5E, PTPN6, RAC1, RICTOR, SRC, THEM4…
Module_10	Interferon gamma signaling	56	7	3.95	0.0018	0.0098	CAMK2D, CIITA, HLA-DPA1, HLA-DPB1, HLA-DQA1, HLA-DRB1, IRF8	B2M, CAMK2A, CAMK2D, CD44, CIITA, FCGR1A, FCGR1B, GBP1, GBP2, GBP4, GBP5, GBP6, HLA-A, HLA-B, HLA-C, HLA-DPA1, HLA-DPB1, HLA-DQA1, HLA-DRB1, HLA-DRB5, HLA-F, HLA-G, HLA-K, ICAM1, IFNG, IFNGR1, IFNGR2, IRF1, IRF2, IRF3, IRF4, IRF5, IRF6, IRF7, IRF8, IRF9, JAK1, JAK2, MT2A, NCAM1, OAS1, OAS2, OAS3, OASL, PIAS1, PML, PRKCD, PTAFR, PTPN1, PTPN2, PTPN6, SOCS1, SOCS3, SP100, STAT1, SUMO1
Module_10	MHC class II antigen presentation	86	9	3.31	0.0016	0.0098	CD74, HLA-DMA, HLA-DMB, HLA-DOA, HLA-DOB, HLA-DPA1, HLA-DPB1, HLA-DQA1, HLA-DRB1	ACTR1A, ACTR1B, AP1B1, AP1G1, AP1M1, AP1M2, AP1S1, AP1S2, AP2A1, AP2A2, AP2B1, AP2M1, AP2S1, ARF1, CANX, CD74, CLTA, CLTC, CTSA, CTSB, CTSC, CTSD, CTSF, CTSH, CTSK, CTSL, CTSO, CTSS, CTSV, DCTN1, DCTN2, DCTN3, DCTN4, DCTN5, DCTN6, DNM1, DNM2, DYNC1H1, DYNC1I1, DYNC1I2, DYNC1LI2, DYNC2H1, DYNC2LI1, DYNLL1, DYNLL2, HLA-DMA, HLA-DMB, HLA-DOA, HLA-DOB, HLA-DPA1, HLA-DPB1, HLA-DQA1, HLA-DRB1, HLA-DRB5…
Module_10	Downstream TCR signaling	31	5	5.1	0.0027	0.012	CARD11, HLA-DPA1, HLA-DPB1, HLA-DQA1, HLA-DRB1	BCL10, CARD11, CD247, CD3D, CD3E, CD3G, CD4, CHUK, HLA-DPA1, HLA-DPB1, HLA-DQA1, HLA-DRB1, HLA-DRB5, IKBKB, IKBKG, LCK, MALT1, MAP3K7, NFKBIA, PDPK1, PIK3CA, PIK3CB, PIK3R1, PRKCQ, PTEN, RELA, RIPK2, TAB2, TRAF6, TRAT1, UBE2N
Module_10	Adaptive Immune System	487	26	1.69	0.0067	0.027	BLK, BLNK, BTLA, CARD11, CD19, CD40, CD74, CD79A, CD79B, CD80, ENAH, FCGR2B, GRB2, HLA-DMA, HLA-DMB, HLA-DOA, HLA-DOB, HLA-DPA1, HLA-DPB1, HLA-DQA1, HLA-DRB1, ICOSLG, LAT, LILRA1, LILRB1, RASGRP3	ACTR1A, ACTR1B, AKT1, AKT1S1, AKT2, AKT3, ANAPC1, ANAPC10, ANAPC11, ANAPC13, ANAPC2, ANAPC4, ANAPC5, ANAPC7, AP1B1, AP1G1, AP1M1, AP1M2, AP1S1, AP1S2, AP2A1, AP2A2, AP2B1, AP2M1, AP2S1, ARF1, ARIH2, ASB1, ASB13, ASB16, ASB2, ASB3, ASB6, ASB7, ASB8, ASB9, ATG7, B2M, BAD, BCL10, BLK, BLMH, BLNK, BTK, BTLA, BTRC, C3, CALM1, CALM2, CALM3, CALR, CANX, CARD11, CASP9, CBL, CBLB, CD160, CD19, CD200R1, CD…
Module_11	Peptide chain elongation	93	55	21.9	1.3e-62	5.9e-61	FAU, RPL11, RPL12, RPL13, RPL13A, RPL14, RPL18A, RPL21, RPL23, RPL23A, RPL23AP42, RPL24, RPL26, RPL26L1, RPL27, RPL27A, RPL28, RPL30, RPL31, RPL32, RPL34, RPL35, RPL35A, RPL36, RPL37, RPL37A, RPL38, RPL39, RPL41, RPL8, RPL9, RPLP1, RPLP2, RPS11, RPS12, RPS14, RPS15, RPS15A, RPS16, RPS18, RPS19, RPS20, RPS21, RPS23, RPS24, RPS25, RPS27, RPS27A, RPS28, RPS28P7, RPS29, RPS3, RPS7, RPS9, UBA52	EEF1A1, EEF2, FAM153A, FAU, RPL10, RPL10A, RPL10P16, RPL10P9, RPL11, RPL12, RPL13, RPL13A, RPL14, RPL15, RPL17, RPL18, RPL18A, RPL19, RPL21, RPL21P16, RPL21P75, RPL22, RPL23, RPL23A, RPL23AP42, RPL23AP74, RPL24, RPL26, RPL26L1, RPL27, RPL27A, RPL28, RPL29, RPL3, RPL30, RPL31, RPL32, RPL34, RPL35, RPL35A, RPL36, RPL36A, RPL37, RPL37A, RPL38, RPL39, RPL4, RPL41, RPL5, RPL6, RPL7, RPL7A, RPL8, RPL9,…
Module_11	Influenza Viral RNA Transcription and Replication	109	57	19.3	1.3e-60	3e-59	FAU, POLR2I, POLR2J, RPL11, RPL12, RPL13, RPL13A, RPL14, RPL18A, RPL21, RPL23, RPL23A, RPL23AP42, RPL24, RPL26, RPL26L1, RPL27, RPL27A, RPL28, RPL30, RPL31, RPL32, RPL34, RPL35, RPL35A, RPL36, RPL37, RPL37A, RPL38, RPL39, RPL41, RPL8, RPL9, RPLP1, RPLP2, RPS11, RPS12, RPS14, RPS15, RPS15A, RPS16, RPS18, RPS19, RPS20, RPS21, RPS23, RPS24, RPS25, RPS27, RPS27A, RPS28, RPS28P7, RPS29, RPS3, RPS7, RP…	DNAJC3, FAM153A, FAU, GRSF1, GTF2F1, GTF2F2, HSP90AA1, IPO5, POLR2A, POLR2B, POLR2C, POLR2D, POLR2E, POLR2F, POLR2G, POLR2H, POLR2I, POLR2J, POLR2K, POLR2L, RPL10, RPL10A, RPL10P16, RPL10P9, RPL11, RPL12, RPL13, RPL13A, RPL14, RPL15, RPL17, RPL18, RPL18A, RPL19, RPL21, RPL21P16, RPL21P75, RPL22, RPL23, RPL23A, RPL23AP42, RPL23AP74, RPL24, RPL26, RPL26L1, RPL27, RPL27A, RPL28, RPL29, RPL3, RPL30, …
Module_11	3' -UTR-mediated translational regulation	114	56	18.2	1.6e-57	2.5e-56	EIF4B, FAU, RPL11, RPL12, RPL13, RPL13A, RPL14, RPL18A, RPL21, RPL23, RPL23A, RPL23AP42, RPL24, RPL26, RPL26L1, RPL27, RPL27A, RPL28, RPL30, RPL31, RPL32, RPL34, RPL35, RPL35A, RPL36, RPL37, RPL37A, RPL38, RPL39, RPL41, RPL8, RPL9, RPLP1, RPLP2, RPS11, RPS12, RPS14, RPS15, RPS15A, RPS16, RPS18, RPS19, RPS20, RPS21, RPS23, RPS24, RPS25, RPS27, RPS27A, RPS28, RPS28P7, RPS29, RPS3, RPS7, RPS9, UBA52	EIF1AX, EIF2S1, EIF2S2, EIF2S3, EIF3A, EIF3B, EIF3C, EIF3D, EIF3E, EIF3F, EIF3FP3, EIF3G, EIF3H, EIF3I, EIF3J, EIF3K, EIF4A1, EIF4A2, EIF4B, EIF4E, EIF4G1, EIF4H, FAM153A, FAU, PABPC1, RPL10, RPL10A, RPL10P16, RPL10P9, RPL11, RPL12, RPL13, RPL13A, RPL14, RPL15, RPL17, RPL18, RPL18A, RPL19, RPL21, RPL21P16, RPL21P75, RPL22, RPL23, RPL23A, RPL23AP42, RPL23AP74, RPL24, RPL26, RPL26L1, RPL27, RPL27A,…
Module_11	SRP-dependent cotranslational protein targeting to membrane	117	56	17.7	1.1e-56	1.3e-55	FAU, RPL11, RPL12, RPL13, RPL13A, RPL14, RPL18A, RPL21, RPL23, RPL23A, RPL23AP42, RPL24, RPL26, RPL26L1, RPL27, RPL27A, RPL28, RPL30, RPL31, RPL32, RPL34, RPL35, RPL35A, RPL36, RPL37, RPL37A, RPL38, RPL39, RPL41, RPL8, RPL9, RPLP1, RPLP2, RPS11, RPS12, RPS14, RPS15, RPS15A, RPS16, RPS18, RPS19, RPS20, RPS21, RPS23, RPS24, RPS25, RPS27, RPS27A, RPS28, RPS28P7, RPS29, RPS3, RPS7, RPS9, SSR2, UBA52	DDOST, FAM153A, FAU, RPL10, RPL10A, RPL10P16, RPL10P9, RPL11, RPL12, RPL13, RPL13A, RPL14, RPL15, RPL17, RPL18, RPL18A, RPL19, RPL21, RPL21P16, RPL21P75, RPL22, RPL23, RPL23A, RPL23AP42, RPL23AP74, RPL24, RPL26, RPL26L1, RPL27, RPL27A, RPL28, RPL29, RPL3, RPL30, RPL31, RPL32, RPL34, RPL35, RPL35A, RPL36, RPL36A, RPL37, RPL37A, RPL38, RPL39, RPL4, RPL41, RPL5, RPL6, RPL7, RPL7A, RPL8, RPL9, RPLP0,…
Module_11	Nonsense Mediated Decay Enhanced by the Exon Junction Complex	114	55	17.8	6.3e-56	6e-55	FAU, RPL11, RPL12, RPL13, RPL13A, RPL14, RPL18A, RPL21, RPL23, RPL23A, RPL23AP42, RPL24, RPL26, RPL26L1, RPL27, RPL27A, RPL28, RPL30, RPL31, RPL32, RPL34, RPL35, RPL35A, RPL36, RPL37, RPL37A, RPL38, RPL39, RPL41, RPL8, RPL9, RPLP1, RPLP2, RPS11, RPS12, RPS14, RPS15, RPS15A, RPS16, RPS18, RPS19, RPS20, RPS21, RPS23, RPS24, RPS25, RPS27, RPS27A, RPS28, RPS28P7, RPS29, RPS3, RPS7, RPS9, UBA52	CASC3, EIF4A3, EIF4G1, ETF1, FAM153A, FAU, GSPT2, MAGOH, NCBP1, NCBP2, PABPC1, PPP2CA, PPP2R1A, PPP2R2A, RBM8A, RNPS1, RPL10, RPL10A, RPL10P16, RPL10P9, RPL11, RPL12, RPL13, RPL13A, RPL14, RPL15, RPL17, RPL18, RPL18A, RPL19, RPL21, RPL21P16, RPL21P75, RPL22, RPL23, RPL23A, RPL23AP42, RPL23AP74, RPL24, RPL26, RPL26L1, RPL27, RPL27A, RPL28, RPL29, RPL3, RPL30, RPL31, RPL32, RPL34, RPL35, RPL35A, RP…
Module_11	Influenza Life Cycle	142	57	14.9	3.2e-52	2.5e-51	FAU, POLR2I, POLR2J, RPL11, RPL12, RPL13, RPL13A, RPL14, RPL18A, RPL21, RPL23, RPL23A, RPL23AP42, RPL24, RPL26, RPL26L1, RPL27, RPL27A, RPL28, RPL30, RPL31, RPL32, RPL34, RPL35, RPL35A, RPL36, RPL37, RPL37A, RPL38, RPL39, RPL41, RPL8, RPL9, RPLP1, RPLP2, RPS11, RPS12, RPS14, RPS15, RPS15A, RPS16, RPS18, RPS19, RPS20, RPS21, RPS23, RPS24, RPS25, RPS27, RPS27A, RPS28, RPS28P7, RPS29, RPS3, RPS7, RP…	AAAS, CALR, CANX, CLTA, CLTC, DNAJC3, FAM153A, FAU, GRSF1, GTF2F1, GTF2F2, HSP90AA1, HSPA1B, IPO5, KPNA1, KPNB1, NUP107, NUP133, NUP153, NUP155, NUP188, NUP205, NUP210, NUP214, NUP35, NUP37, NUP43, NUP50, NUP54, NUP58, NUP62, NUP85, NUP88, NUP93, POLR2A, POLR2B, POLR2C, POLR2D, POLR2E, POLR2F, POLR2G, POLR2H, POLR2I, POLR2J, POLR2K, POLR2L, POM121, RAE1, RAN, RANBP2, RPL10, RPL10A, RPL10P16, RPL1…
Module_11	Translation	154	58	13.9	3.3e-51	2.2e-50	EIF4B, EIF4EBP1, FAU, RPL11, RPL12, RPL13, RPL13A, RPL14, RPL18A, RPL21, RPL23, RPL23A, RPL23AP42, RPL24, RPL26, RPL26L1, RPL27, RPL27A, RPL28, RPL30, RPL31, RPL32, RPL34, RPL35, RPL35A, RPL36, RPL37, RPL37A, RPL38, RPL39, RPL41, RPL8, RPL9, RPLP1, RPLP2, RPS11, RPS12, RPS14, RPS15, RPS15A, RPS16, RPS18, RPS19, RPS20, RPS21, RPS23, RPS24, RPS25, RPS27, RPS27A, RPS28, RPS28P7, RPS29, RPS3, RPS7, R…	DDOST, EEF1A1, EEF1B2, EEF1D, EEF2, EIF1AX, EIF2B1, EIF2B2, EIF2B3, EIF2B4, EIF2B5, EIF2S1, EIF2S2, EIF2S3, EIF3A, EIF3B, EIF3C, EIF3D, EIF3E, EIF3F, EIF3FP3, EIF3G, EIF3H, EIF3I, EIF3J, EIF3K, EIF4A1, EIF4A2, EIF4B, EIF4E, EIF4EBP1, EIF4G1, EIF4H, EIF5, EIF5B, ETF1, FAM153A, FAU, GSPT2, PABPC1, RPL10, RPL10A, RPL10P16, RPL10P9, RPL11, RPL12, RPL13, RPL13A, RPL14, RPL15, RPL17, RPL18, RPL18A, RPL…
Module_11	Metabolism of mRNA	218	57	9.67	3.4e-40	2e-39	EIF4B, FAU, LSM6, RPL11, RPL12, RPL13, RPL13A, RPL14, RPL18A, RPL21, RPL23, RPL23A, RPL23AP42, RPL24, RPL26, RPL26L1, RPL27, RPL27A, RPL28, RPL30, RPL31, RPL32, RPL34, RPL35, RPL35A, RPL36, RPL37, RPL37A, RPL38, RPL39, RPL41, RPL8, RPL9, RPLP1, RPLP2, RPS11, RPS12, RPS14, RPS15, RPS15A, RPS16, RPS18, RPS19, RPS20, RPS21, RPS23, RPS24, RPS25, RPS27, RPS27A, RPS28, RPS28P7, RPS29, RPS3, RPS7, RPS9,…	AKT1, ANP32A, CASC3, CNOT10, CNOT11, CNOT2, CNOT3, CNOT4, CNOT6, CNOT7, CNOT8, CNOT9, DCP1A, DCP1B, DCP2, DCPS, DDX6, DIS3, EDC3, EDC4, EIF4A1, EIF4A2, EIF4A3, EIF4B, EIF4E, EIF4G1, ELAVL1, ETF1, EXOSC1, EXOSC2, EXOSC3, EXOSC4, EXOSC5, EXOSC6, EXOSC7, EXOSC8, EXOSC9, FAM153A, FAU, GSPT2, HNRNPD, HSPA1B, HSPA8, HSPB1, KHSRP, LSM1, LSM2, LSM3, LSM4, LSM5, LSM6, MAGOH, MAPK11, MAPK14, MAPKAPK2, NCBP…
Module_11	Metabolism of RNA	262	60	8.47	1.1e-38	5.8e-38	EIF4B, FAU, GEMIN6, LSM6, RPL11, RPL12, RPL13, RPL13A, RPL14, RPL18A, RPL21, RPL23, RPL23A, RPL23AP42, RPL24, RPL26, RPL26L1, RPL27, RPL27A, RPL28, RPL30, RPL31, RPL32, RPL34, RPL35, RPL35A, RPL36, RPL37, RPL37A, RPL38, RPL39, RPL41, RPL8, RPL9, RPLP1, RPLP2, RPS11, RPS12, RPS14, RPS15, RPS15A, RPS16, RPS18, RPS19, RPS20, RPS21, RPS23, RPS24, RPS25, RPS27, RPS27A, RPS28, RPS28P7, RPS29, RPS3, RPS…	AAAS, AKT1, ANP32A, CASC3, CLNS1A, CNOT10, CNOT11, CNOT2, CNOT3, CNOT4, CNOT6, CNOT7, CNOT8, CNOT9, DCP1A, DCP1B, DCP2, DCPS, DDX20, DDX6, DIS3, EDC3, EDC4, EIF4A1, EIF4A2, EIF4A3, EIF4B, EIF4E, EIF4G1, ELAVL1, ETF1, EXOSC1, EXOSC2, EXOSC3, EXOSC4, EXOSC5, EXOSC6, EXOSC7, EXOSC8, EXOSC9, FAM153A, FAU, GEMIN2, GEMIN4, GEMIN5, GEMIN6, GEMIN7, GSPT2, HNRNPD, HSPA1B, HSPA8, HSPB1, KHSRP, LSM1, LSM2, …
Module_11	Metabolism of proteins	394	67	6.29	1.4e-34	6.5e-34	C1GALT1, DPM3, EIF4B, EIF4EBP1, FAU, GFER, PFDN4, PFDN5, RPL11, RPL12, RPL13, RPL13A, RPL14, RPL18A, RPL21, RPL23, RPL23A, RPL23AP42, RPL24, RPL26, RPL26L1, RPL27, RPL27A, RPL28, RPL30, RPL31, RPL32, RPL34, RPL35, RPL35A, RPL36, RPL37, RPL37A, RPL38, RPL39, RPL41, RPL8, RPL9, RPLP1, RPLP2, RPS11, RPS12, RPS14, RPS15, RPS15A, RPS16, RPS18, RPS19, RPS20, RPS21, RPS23, RPS24, RPS25, RPS27, RPS27A, R…	ACO2, ACTB, ALG1, ALG10, ALG10B, ALG11, ALG12, ALG13, ALG14, ALG2, ALG3, ALG5, ALG6, ALG8, ALG9, AP3M1, ARFGEF2, ARSA, ARSB, ARSG, ARSJ, ARSK, B3GNT2, B3GNT4, B3GNT5, B3GNT7, B3GNT8, B3GNT9, B3GNTL1, B4GALT1, B4GALT2, B4GALT3, B4GALT4, B4GALT5, B4GALT6, BCS1L, C1GALT1, C1GALT1C1, CALR, CANX, CCT2, CCT3, CCT4, CCT5, CCT6A, CCT7, CCT8, CHCHD4, COQ2, COX17, CS, CYC1, DAD1, DDOST, DHPS, DNAJC19, DOHH…
Module_11	Activation of the mRNA upon binding of the cap-binding complex and eIFs, and subsequent binding to 43S	60	24	14.8	1.8e-22	7.8e-22	EIF4B, EIF4EBP1, FAU, RPS11, RPS12, RPS14, RPS15, RPS15A, RPS16, RPS18, RPS19, RPS20, RPS21, RPS23, RPS24, RPS25, RPS27, RPS27A, RPS28, RPS28P7, RPS29, RPS3, RPS7, RPS9	EIF1AX, EIF2S1, EIF2S2, EIF2S3, EIF3A, EIF3B, EIF3C, EIF3D, EIF3E, EIF3F, EIF3FP3, EIF3G, EIF3H, EIF3I, EIF3J, EIF3K, EIF4A1, EIF4A2, EIF4B, EIF4E, EIF4EBP1, EIF4G1, EIF4H, FAU, PABPC1, RPS10, RPS11, RPS12, RPS13, RPS14, RPS15, RPS15A, RPS16, RPS17, RPS18, RPS19, RPS19P3, RPS2, RPS20, RPS21, RPS23, RPS24, RPS25, RPS26, RPS27, RPS27A, RPS28, RPS28P7, RPS29, RPS3, RPS3A, RPS4X, RPS4Y1, RPS5, RPS6, …
Module_11	Formation of the ternary complex, and subsequently, the 43S complex	52	22	15.7	2.4e-21	9.4e-21	FAU, RPS11, RPS12, RPS14, RPS15, RPS15A, RPS16, RPS18, RPS19, RPS20, RPS21, RPS23, RPS24, RPS25, RPS27, RPS27A, RPS28, RPS28P7, RPS29, RPS3, RPS7, RPS9	EIF1AX, EIF2S1, EIF2S2, EIF2S3, EIF3A, EIF3B, EIF3C, EIF3D, EIF3E, EIF3F, EIF3FP3, EIF3G, EIF3H, EIF3I, EIF3J, EIF3K, FAU, RPS10, RPS11, RPS12, RPS13, RPS14, RPS15, RPS15A, RPS16, RPS17, RPS18, RPS19, RPS19P3, RPS2, RPS20, RPS21, RPS23, RPS24, RPS25, RPS26, RPS27, RPS27A, RPS28, RPS28P7, RPS29, RPS3, RPS3A, RPS4X, RPS4Y1, RPS5, RPS6, RPS7, RPS8, RPS9, RPSA, RPSAP9
Module_11	Respiratory electron transport	75	12	5.92	7.3e-07	2.6e-06	COX4I1, COX5A, COX6C, COX7A2L, NDUFA12, NDUFB10, NDUFB2, NDUFB5, NDUFS4, NDUFS5, UQCRH, UQCRHL	COX4I1, COX5A, COX5B, COX6A1, COX6B1, COX6C, COX7A2L, COX7B, COX7C, COX8A, CYC1, CYCS, ETFA, ETFB, ETFDH, MT-CO1, MT-CO2, MT-CO3, MT-CYB, MT-ND1, MT-ND2, MT-ND3, MT-ND4, MT-ND4L, MT-ND5, MT-ND6, NDUFA1, NDUFA10, NDUFA11, NDUFA12, NDUFA13, NDUFA2, NDUFA3, NDUFA4, NDUFA5, NDUFA6, NDUFA7, NDUFA8, NDUFA9, NDUFAB1, NDUFB1, NDUFB10, NDUFB2, NDUFB3, NDUFB4, NDUFB5, NDUFB6, NDUFB7, NDUFB8, NDUFB9, NDUFC1…
Module_11	Respiratory electron transport, ATP synthesis by chemiosmotic coupling, and heat production by uncoupling proteins.	79	12	5.62	1.3e-06	4.4e-06	COX4I1, COX5A, COX6C, COX7A2L, NDUFA12, NDUFB10, NDUFB2, NDUFB5, NDUFS4, NDUFS5, UQCRH, UQCRHL	COX4I1, COX5A, COX5B, COX6A1, COX6B1, COX6C, COX7A2L, COX7B, COX7C, COX8A, CYC1, CYCS, ETFA, ETFB, ETFDH, MT-ATP6, MT-ATP8, MT-CO1, MT-CO2, MT-CO3, MT-CYB, MT-ND1, MT-ND2, MT-ND3, MT-ND4, MT-ND4L, MT-ND5, MT-ND6, NDUFA1, NDUFA10, NDUFA11, NDUFA12, NDUFA13, NDUFA2, NDUFA3, NDUFA4, NDUFA5, NDUFA6, NDUFA7, NDUFA8, NDUFA9, NDUFAB1, NDUFB1, NDUFB10, NDUFB2, NDUFB3, NDUFB4, NDUFB5, NDUFB6, NDUFB7, NDUF…
Module_11	The citric acid (TCA) cycle and respiratory electron transport	114	12	3.89	6e-05	0.00019	COX4I1, COX5A, COX6C, COX7A2L, NDUFA12, NDUFB10, NDUFB2, NDUFB5, NDUFS4, NDUFS5, UQCRH, UQCRHL	ACO2, ADHFE1, BSG, COX4I1, COX5A, COX5B, COX6A1, COX6B1, COX6C, COX7A2L, COX7B, COX7C, COX8A, CS, CYC1, CYCS, D2HGDH, DLAT, DLD, DLST, ETFA, ETFB, ETFDH, FH, IDH1, IDH2, IDH3A, IDH3B, IDH3G, L2HGDH, LDHA, LDHB, MDH2, MT-ATP6, MT-ATP8, MT-CO1, MT-CO2, MT-CO3, MT-CYB, MT-ND1, MT-ND2, MT-ND3, MT-ND4, MT-ND4L, MT-ND5, MT-ND6, NDUFA1, NDUFA10, NDUFA11, NDUFA12, NDUFA13, NDUFA2, NDUFA3, NDUFA4, NDUFA5,…
Module_11	mRNA Splicing - Minor Pathway	42	5	4.4	0.0053	0.015	POLR2I, POLR2J, SF3B6, SNRPD2, SNRPE	DDX23, EFTUD2, GTF2F1, GTF2F2, LSM2, NCBP1, NCBP2, POLR2A, POLR2B, POLR2C, POLR2D, POLR2E, POLR2F, POLR2G, POLR2H, POLR2I, POLR2J, POLR2K, POLR2L, PRPF6, PRPF8, SF3B1, SF3B2, SF3B3, SF3B4, SF3B5, SF3B6, SNRNP200, SNRNP40, SNRPB, SNRPD1, SNRPD2, SNRPD3, SNRPE, SNRPF, SNRPG, SNU13, SRSF1, SRSF2, SRSF6, SRSF7, TXNL4A
Module_11	Semaphorin interactions	62	6	3.58	0.0065	0.018	CDC42, ITGA1, MYH11, MYL12B, RAC1, TYROBP	ARHGAP35, ARHGEF11, ARHGEF12, CD72, CDC42, CDK5, CDK5R1, CFL1, DPYSL2, DPYSL3, DPYSL4, ERBB2, FARP2, FES, FYN, HSP90AA1, HSP90AB1, ITGA1, ITGB1, LIMK1, LIMK2, MET, MYH10, MYH11, MYH9, MYL12B, MYL6, MYL9, NRP1, PAK1, PAK2, PIP5K1C, PLXNA1, PLXNA2, PLXNA3, PLXNB1, PLXNB3, PLXNC1, PLXND1, PTPRC, RAC1, RAC2, RHOA, RHOB, RHOC, RHOG, RND1, ROCK1, ROCK1P1, ROCK2, RRAS, SEMA3A, SEMA3E, SEMA4A, SEMA4D, SE…
Module_11	Cell death signalling via NRAGE, NRIF and NADE	54	5	3.43	0.015	0.039	BEX3, ITGB3BP, RAC1, RPS27A, UBA52	AATF, ABR, AKAP13, APH1A, APH1B, ARHGAP4, ARHGEF11, ARHGEF12, ARHGEF17, ARHGEF18, ARHGEF2, ARHGEF3, ARHGEF4, ARHGEF6, ARHGEF9, BAD, BCL2L11, BEX3, CASP2, CASP3, ECT2, FGD2, FGD3, FGD4, ITGB3BP, ITSN1, KALRN, MAGED1, MAPK8, MCF2, NCSTN, NET1, NGFR, OBSCN, PLEKHG2, PREX1, PSEN1, PSEN2, PSENEN, RAC1, RASGRF1, RASGRF2, RPS27A, SOS1, SOS2, SQSTM1, TIAM1, TIAM2, TRAF6, TRIO, UBA52, VAV1, VAV3, YWHAE
Module_12	Processing of Capped Intron-Containing Pre-mRNA	135	13	3.6	6.9e-05	0.0017	CD2BP2, CPSF1, FUS, HNRNPA2B1, HNRNPA3, HNRNPD, HNRNPH1, METTL3, NUP107, NUP85, PCF11, POLR2B, SNRNP70	AAAS, ALYREF, CCAR1, CD2BP2, CDC40, CLP1, CPSF1, CPSF2, CPSF3, CPSF7, CSTF1, CSTF2, CSTF3, DDX23, DHX38, DHX9, DNAJC8, EFTUD2, EIF4E, FUS, GTF2F1, GTF2F2, HNRNPA0, HNRNPA1, HNRNPA2B1, HNRNPA3, HNRNPC, HNRNPD, HNRNPF, HNRNPH1, HNRNPH2, HNRNPK, HNRNPL, HNRNPM, HNRNPR, HNRNPU, HNRNPUL1, LSM2, MAGOH, METTL3, NCBP1, NCBP2, NFX1, NUDT21, NUP107, NUP133, NUP153, NUP155, NUP188, NUP205, NUP210, NUP214, N…
Module_12	mRNA Processing	153	13	3.17	0.00024	0.0031	CD2BP2, CPSF1, FUS, HNRNPA2B1, HNRNPA3, HNRNPD, HNRNPH1, METTL3, NUP107, NUP85, PCF11, POLR2B, SNRNP70	AAAS, ADAR, ADARB1, ALYREF, CCAR1, CCNH, CD2BP2, CDC40, CDK7, CLP1, CPSF1, CPSF2, CPSF3, CPSF7, CSTF1, CSTF2, CSTF3, DDX23, DHX38, DHX9, DNAJC8, EFTUD2, EIF4E, ERCC2, ERCC3, FUS, GTF2F1, GTF2F2, GTF2H1, GTF2H2, GTF2H2B, GTF2H3, GTF2H4, HNRNPA0, HNRNPA1, HNRNPA2B1, HNRNPA3, HNRNPC, HNRNPD, HNRNPF, HNRNPH1, HNRNPH2, HNRNPK, HNRNPL, HNRNPM, HNRNPR, HNRNPU, HNRNPUL1, LSM10, LSM11, LSM2, MAGOH, METTL3…
Module_12	mRNA Splicing	107	10	3.49	0.00059	0.0049	CD2BP2, CPSF1, FUS, HNRNPA2B1, HNRNPA3, HNRNPD, HNRNPH1, PCF11, POLR2B, SNRNP70	ALYREF, CCAR1, CD2BP2, CDC40, CLP1, CPSF1, CPSF2, CPSF3, CPSF7, CSTF1, CSTF2, CSTF3, DDX23, DHX38, DHX9, DNAJC8, EFTUD2, FUS, GTF2F1, GTF2F2, HNRNPA0, HNRNPA1, HNRNPA2B1, HNRNPA3, HNRNPC, HNRNPD, HNRNPF, HNRNPH1, HNRNPH2, HNRNPK, HNRNPL, HNRNPM, HNRNPR, HNRNPU, HNRNPUL1, LSM2, MAGOH, NCBP1, NCBP2, NFX1, NUDT21, PABPN1, PAPOLA, PCBP1, PCBP2, PCF11, PHF5A, POLR2A, POLR2B, POLR2C, POLR2D, POLR2E, PO…
Module_15	Complement cascade	17	5	13	2.8e-05	0.00085	C1QA, C1QB, C1QC, C3, CFD	C1QA, C1QB, C1QC, C1S, C2, C3, C4A, C4BPA, C5, C8B, C8G, CD46, CD55, CFD, CFH, CR1, PROS1
Module_15	Semaphorin interactions	62	7	5	0.00048	0.0034	DPYSL2, PLXND1, RHOA, RHOC, RRAS, SEMA3A, TREM2	ARHGAP35, ARHGEF11, ARHGEF12, CD72, CDC42, CDK5, CDK5R1, CFL1, DPYSL2, DPYSL3, DPYSL4, ERBB2, FARP2, FES, FYN, HSP90AA1, HSP90AB1, ITGA1, ITGB1, LIMK1, LIMK2, MET, MYH10, MYH11, MYH9, MYL12B, MYL6, MYL9, NRP1, PAK1, PAK2, PIP5K1C, PLXNA1, PLXNA2, PLXNA3, PLXNB1, PLXNB3, PLXNC1, PLXND1, PTPRC, RAC1, RAC2, RHOA, RHOB, RHOC, RHOG, RND1, ROCK1, ROCK1P1, ROCK2, RRAS, SEMA3A, SEMA3E, SEMA4A, SEMA4D, SE…
Module_15	GPCR ligand binding	198	13	2.91	0.00057	0.0034	ACKR3, ADORA2B, C3, CCR2, EDN1, EDNRB, FZD2, FZD5, GNGT2, GPBAR1, GPER1, GPR65, P2RY1	ACKR1, ACKR2, ACKR3, ADGRE1, ADGRE2, ADGRE3, ADGRE5, ADM, ADM2, ADORA2A, ADORA2B, ADORA3, ADRA2A, ADRB1, ADRB2, ANXA1, APP, AVP, AVPR1A, AVPR2, C3, C3AR1, C5, C5AR1, C5AR2, CALCB, CALCRL, CCL20, CCL28, CCL3, CCL3L3, CCL4, CCL5, CCR1, CCR10, CCR2, CCR3, CCR4, CCR5, CCR6, CCR7, CCR8, CCR9, CD55, CNR1, CNR2, CX3CR1, CXCL1, CXCL10, CXCL16, CXCL2, CXCL3, CXCL5, CXCL6, CXCL8, CXCL9, CXCR1, CXCR2, CXCR3…
Module_15	Signaling by GPCR	374	20	2.37	0.00034	0.0034	ACKR3, ADORA2B, C3, CCR2, EDN1, EDNRB, FGD2, FGD4, FZD2, FZD5, GNGT2, GPBAR1, GPER1, GPR65, ITSN1, KRAS, P2RY1, RGS12, RHOA, RHOC	ABR, ACKR1, ACKR2, ACKR3, ADCY2, ADCY3, ADCY4, ADCY6, ADCY7, ADCY9, ADGRE1, ADGRE2, ADGRE3, ADGRE5, ADM, ADM2, ADORA2A, ADORA2B, ADORA3, ADRA2A, ADRB1, ADRB2, AKAP13, AKT1, AKT2, AKT3, ANXA1, APP, ARHGAP4, ARHGEF1, ARHGEF11, ARHGEF12, ARHGEF17, ARHGEF18, ARHGEF2, ARHGEF3, ARHGEF4, ARHGEF6, ARHGEF9, AVP, AVPR1A, AVPR2, C3, C3AR1, C5, C5AR1, C5AR2, CALCB, CALCRL, CALM1, CALM2, CALM3, CAMK4, CCL20, …
Module_15	GPCR downstream signaling	300	17	2.51	0.00049	0.0034	ACKR3, ADORA2B, C3, CCR2, EDN1, EDNRB, FGD2, FGD4, GNGT2, GPBAR1, GPER1, GPR65, ITSN1, P2RY1, RGS12, RHOA, RHOC	ABR, ACKR3, ADCY2, ADCY3, ADCY4, ADCY6, ADCY7, ADCY9, ADM, ADM2, ADORA2A, ADORA2B, ADORA3, ADRA2A, ADRB1, ADRB2, AKAP13, AKT1, AKT2, AKT3, ANXA1, APP, ARHGAP4, ARHGEF1, ARHGEF11, ARHGEF12, ARHGEF17, ARHGEF18, ARHGEF2, ARHGEF3, ARHGEF4, ARHGEF6, ARHGEF9, AVP, AVPR1A, AVPR2, C3, C3AR1, C5, C5AR1, CALCB, CALCRL, CCL20, CCL28, CCL5, CCR1, CCR10, CCR2, CCR3, CCR4, CCR5, CCR6, CCR7, CCR8, CCR9, CDC42, …
Module_15	Class A/1 (Rhodopsin-like receptors)	147	10	3.01	0.0019	0.0086	ACKR3, ADORA2B, C3, CCR2, EDN1, EDNRB, GPBAR1, GPER1, GPR65, P2RY1	ACKR1, ACKR2, ACKR3, ADORA2A, ADORA2B, ADORA3, ADRA2A, ADRB1, ADRB2, ANXA1, APP, AVP, AVPR1A, AVPR2, C3, C3AR1, C5, C5AR1, C5AR2, CCL20, CCL28, CCL3, CCL3L3, CCL4, CCL5, CCR1, CCR10, CCR2, CCR3, CCR4, CCR5, CCR6, CCR7, CCR8, CCR9, CNR1, CNR2, CX3CR1, CXCL1, CXCL10, CXCL16, CXCL2, CXCL3, CXCL5, CXCL6, CXCL8, CXCL9, CXCR1, CXCR2, CXCR3, CXCR4, CXCR5, CXCR6, CYSLTR1, CYSLTR2, EDN1, EDN3, EDNRB, F2R,…
Module_15	Hemostasis	371	18	2.15	0.002	0.0086	CD36, CFD, CLU, FGR, GNGT2, KCNMB1, KIF3B, KRAS, LRP8, P2RX1, P2RY1, PSAP, RHOA, SERPINB2, SLC7A7, SPN, TIMP1, VPS45	A2M, ABCC4, ABL1, ACTN1, ACTN4, ADRA2A, AK3, AKAP1, AKAP10, AKT1, AKT2, AKT3, ALDOA, ANGPT1, APBB1IP, APOA1, APP, ARRB1, ARRB2, ATP1B1, ATP1B2, ATP1B3, ATP2A1, ATP2A2, ATP2A3, BCAR1, BRPF3, BSG, C1QBP, CABLES1, CABLES2, CALM1, CALM2, CALM3, CALU, CAP1, CAPZA1, CAPZA2, CAV1, CBX5, CD2, CD36, CD47, CD48, CD58, CD63, CD9, CDC42, CDK2, CDK5, CFD, CFL1, CLU, COL1A1, COL1A2, CREBBP, CRK, CSK, DAGLA, DA…
Module_15	G alpha (12/13) signalling events	62	6	4.29	0.0027	0.01	FGD2, FGD4, GNGT2, ITSN1, RHOA, RHOC	ABR, AKAP13, ARHGAP4, ARHGEF1, ARHGEF11, ARHGEF12, ARHGEF17, ARHGEF18, ARHGEF2, ARHGEF3, ARHGEF4, ARHGEF6, ARHGEF9, CDC42, ECT2, FGD2, FGD3, FGD4, GNA12, GNA13, GNB1, GNB2, GNB3, GNB4, GNB5, GNG10, GNG11, GNG2, GNG5, GNG7, GNG8, GNGT2, ITSN1, KALRN, MCF2, NET1, OBSCN, PIK3CA, PIK3R1, PIK3R3, PLEKHG2, PLXNB1, PREX1, RAC1, RAC2, RASGRF1, RASGRF2, RHOA, RHOB, RHOC, RHOG, ROCK1, ROCK1P1, ROCK2, SOS1,…
Module_15	Potassium Channels	48	5	4.62	0.0044	0.015	GNGT2, KCNC3, KCNH4, KCNK13, KCNMB1	ABCC9, GABBR1, GNB1, GNB2, GNB3, GNG10, GNG2, GNG5, GNG7, GNG8, GNGT2, HCN2, HCN3, KCNA2, KCNA3, KCNAB2, KCNAB3, KCNB1, KCNC3, KCNC4, KCND1, KCND3, KCNG1, KCNG2, KCNH2, KCNH3, KCNH4, KCNH5, KCNH7, KCNH8, KCNJ14, KCNJ15, KCNJ2, KCNJ4, KCNJ6, KCNK13, KCNK17, KCNK6, KCNK7, KCNMB1, KCNMB3, KCNMB4, KCNN3, KCNN4, KCNQ1, KCNQ4, KCNQ5, KCNS1
Module_15	Immunoregulatory interactions between a Lymphoid and a non-Lymphoid cell	57	5	3.89	0.0091	0.027	C3, FCGR3A, ICAM2, ICAM4, LILRB4	B2M, C3, CD160, CD19, CD200R1, CD226, CD247, CD34, CD3D, CD3E, CD3G, CD40, CD40LG, CD81, CD8A, CD8B, CD96, CDH1, CRTAM, FCGR2B, FCGR3A, HCST, HLA-A, HLA-B, HLA-C, HLA-F, HLA-G, HLA-K, ICAM1, ICAM2, ICAM3, ICAM4, IFITM1, ITGAL, ITGB1, ITGB2, ITGB7, JAML, KIR2DL1, KIR2DL3, KIR2DL4, KIR3DL1, KIR3DL2, KLRC1, KLRD1, KLRK1, LILRA1, LILRB1, LILRB2, LILRB3, LILRB4, LILRB5, NECTIN2, PVR, SELL, TYROBP, ULB…
Module_15	Platelet homeostasis	58	5	3.82	0.0098	0.027	FGR, GNGT2, KCNMB1, LRP8, P2RX1	ATP2A1, ATP2A2, ATP2A3, FGR, GNAS, GNB1, GNB2, GNB3, GNB4, GNB5, GNG10, GNG11, GNG2, GNG5, GNG7, GNG8, GNGT2, ITPR2, ITPR3, KCNMB1, KCNMB3, KCNMB4, LRP8, MAPK14, MRVI1, NOS3, ORAI1, P2RX1, PDE10A, PDE1B, PDE2A, PDE3A, PDE3B, PDE5A, PDE6B, PDE6G, PDE9A, PECAM1, PLA2G4A, PPP2CA, PPP2CB, PPP2R1A, PPP2R1B, PPP2R5A, PPP2R5B, PPP2R5C, PPP2R5D, PPP2R5E, PRKG1, PRKG2, PTGIR, PTPN6, SLC8A1, SLC8A2, SLC8A3…
Module_15	Peptide ligand-binding receptors	85	6	3.13	0.012	0.031	ACKR3, C3, CCR2, EDN1, EDNRB, GPER1	ACKR1, ACKR2, ACKR3, ANXA1, APP, AVP, AVPR1A, AVPR2, C3, C3AR1, C5, C5AR1, C5AR2, CCL20, CCL28, CCL3, CCL3L3, CCL4, CCL5, CCR1, CCR10, CCR2, CCR3, CCR4, CCR5, CCR6, CCR7, CCR8, CCR9, CX3CR1, CXCL1, CXCL10, CXCL16, CXCL2, CXCL3, CXCL5, CXCL6, CXCL8, CXCL9, CXCR1, CXCR2, CXCR3, CXCR4, CXCR5, CXCR6, EDN1, EDN3, EDNRB, F2R, F2RL1, F2RL3, FPR1, FPR2, FPR3, GALR2, GHRL, GPER1, HCRTR1, HEBP1, INSL3, KIS…
Module_15	Neuronal System	168	9	2.37	0.014	0.033	CAMKK1, COMT, GNGT2, KCNC3, KCNH4, KCNK13, KCNMB1, RRAS, SYN1	ABAT, ABCC9, ACHE, ADCY2, ADCY3, ADCY4, ADCY6, ADCY7, ADCY9, AKAP5, AKAP9, ALDH2, ALDH5A1, AP2A1, AP2A2, AP2B1, AP2M1, AP2S1, ARHGEF9, BRAF, CACNA1A, CACNA2D3, CACNB1, CACNB2, CACNB3, CACNB4, CACNG8, CALM1, CALM2, CALM3, CAMK2A, CAMK2D, CAMK4, CAMKK1, CHRFAM7A, CHRNA2, CHRNA5, CHRNA7, CHRNE, COMT, CREB1, DLG1, DLG3, DNAJC5, EPB41L1, GABBR1, GABRR2, GJC1, GLS, GLS2, GLUL, GNAI1, GNAI2, GNAI3, GNAL…
Module_15	SLC-mediated transmembrane transport	172	9	2.32	0.016	0.035	SLC12A5, SLC16A7, SLC27A1, SLC2A6, SLC2A8, SLC35B4, SLC39A10, SLC7A7, SLCO2B1	AAAS, AVP, CP, G6PC3, GCKR, HEPH, HK1, HK2, HK3, NUP107, NUP133, NUP153, NUP155, NUP188, NUP205, NUP210, NUP214, NUP35, NUP37, NUP43, NUP50, NUP54, NUP58, NUP62, NUP85, NUP88, NUP93, POM121, RAE1, RANBP2, RHAG, SEH1L, SLC11A1, SLC12A1, SLC12A2, SLC12A4, SLC12A5, SLC12A6, SLC12A7, SLC13A5, SLC14A1, SLC14A2, SLC15A2, SLC15A3, SLC15A4, SLC16A1, SLC16A10, SLC16A3, SLC16A7, SLC17A5, SLC18A1, SLC18A2, …
Module_15	Response to elevated platelet cytosolic Ca2+	72	5	3.08	0.023	0.046	CD36, CFD, CLU, PSAP, TIMP1	A2M, ABCC4, ACTN1, ACTN4, ALDOA, APOA1, APP, BRPF3, CALM1, CALM2, CALM3, CALU, CAP1, CD36, CD63, CD9, CFD, CFL1, CLU, EGF, F13A1, F5, F8, FN1, HABP4, HGF, HSPA5, ITGA2B, ITGB3, LAMP2, LEFTY2, MMRN1, PDGFA, PDGFB, PECAM1, PF4, PFN1, PLEK, POTEM, PPBP, PPIA, PPIAP22, PRKCA, PRKCB, PRKCG, PROS1, PSAP, SELP, SERPINA1, SERPINE1, SERPINF2, SERPING1, SOD1, SPARC, SRGN, STX4, STXBP3, TF, TGFB1, TGFB2, TG…
Module_19	Phase 1 - Functionalization of compounds	33	5	8.46	0.00028	0.0045	ACSS2, CYP19A1, CYP4F12, CYP4F3, SMOX	ACSS1, ACSS2, ALDH1A1, ALDH2, CYP19A1, CYP1A1, CYP1B1, CYP21A2, CYP26A1, CYP26B1, CYP26C1, CYP27A1, CYP2C19, CYP2D6, CYP2E1, CYP2J2, CYP2R1, CYP2S1, CYP2U1, CYP4B1, CYP4F12, CYP4F2, CYP4F3, CYP51A1, CYP7B1, MAOA, MAOB, PAOX, POMC, PTGS1, PTGS2, SMOX, TBXAS1
Module_20	Immunoregulatory interactions between a Lymphoid and a non-Lymphoid cell	57	9	8.81	7.1e-07	1.4e-05	CD160, CD247, KIR2DL1, KIR2DL3, KIR2DL4, KIR3DL1, KIR3DL2, KLRC1, KLRD1	B2M, C3, CD160, CD19, CD200R1, CD226, CD247, CD34, CD3D, CD3E, CD3G, CD40, CD40LG, CD81, CD8A, CD8B, CD96, CDH1, CRTAM, FCGR2B, FCGR3A, HCST, HLA-A, HLA-B, HLA-C, HLA-F, HLA-G, HLA-K, ICAM1, ICAM2, ICAM3, ICAM4, IFITM1, ITGAL, ITGB1, ITGB2, ITGB7, JAML, KIR2DL1, KIR2DL3, KIR2DL4, KIR3DL1, KIR3DL2, KLRC1, KLRD1, KLRK1, LILRA1, LILRB1, LILRB2, LILRB3, LILRB4, LILRB5, NECTIN2, PVR, SELL, TYROBP, ULB…
Module_20	GPCR ligand binding	198	12	3.38	0.00024	0.0023	CCL28, CX3CR1, CXCL16, NMUR1, P2RY11, PTCH1, PTGDR, PTGER3, RAMP1, S1PR5, VIPR2, XCL1	ACKR1, ACKR2, ACKR3, ADGRE1, ADGRE2, ADGRE3, ADGRE5, ADM, ADM2, ADORA2A, ADORA2B, ADORA3, ADRA2A, ADRB1, ADRB2, ANXA1, APP, AVP, AVPR1A, AVPR2, C3, C3AR1, C5, C5AR1, C5AR2, CALCB, CALCRL, CCL20, CCL28, CCL3, CCL3L3, CCL4, CCL5, CCR1, CCR10, CCR2, CCR3, CCR4, CCR5, CCR6, CCR7, CCR8, CCR9, CD55, CNR1, CNR2, CX3CR1, CXCL1, CXCL10, CXCL16, CXCL2, CXCL3, CXCL5, CXCL6, CXCL8, CXCL9, CXCR1, CXCR2, CXCR3…
Module_20	Class A/1 (Rhodopsin-like receptors)	147	9	3.42	0.0013	0.0085	CCL28, CX3CR1, CXCL16, NMUR1, P2RY11, PTGDR, PTGER3, S1PR5, XCL1	ACKR1, ACKR2, ACKR3, ADORA2A, ADORA2B, ADORA3, ADRA2A, ADRB1, ADRB2, ANXA1, APP, AVP, AVPR1A, AVPR2, C3, C3AR1, C5, C5AR1, C5AR2, CCL20, CCL28, CCL3, CCL3L3, CCL4, CCL5, CCR1, CCR10, CCR2, CCR3, CCR4, CCR5, CCR6, CCR7, CCR8, CCR9, CNR1, CNR2, CX3CR1, CXCL1, CXCL10, CXCL16, CXCL2, CXCL3, CXCL5, CXCL6, CXCL8, CXCL9, CXCR1, CXCR2, CXCR3, CXCR4, CXCR5, CXCR6, CYSLTR1, CYSLTR2, EDN1, EDN3, EDNRB, F2R,…
Module_20	GPCR downstream signaling	300	13	2.42	0.003	0.012	CCL28, CXCL16, DGKK, GNAL, NMUR1, P2RY11, PTGDR, PTGER3, RAMP1, RASGRP2, S1PR5, VIPR2, XCL1	ABR, ACKR3, ADCY2, ADCY3, ADCY4, ADCY6, ADCY7, ADCY9, ADM, ADM2, ADORA2A, ADORA2B, ADORA3, ADRA2A, ADRB1, ADRB2, AKAP13, AKT1, AKT2, AKT3, ANXA1, APP, ARHGAP4, ARHGEF1, ARHGEF11, ARHGEF12, ARHGEF17, ARHGEF18, ARHGEF2, ARHGEF3, ARHGEF4, ARHGEF6, ARHGEF9, AVP, AVPR1A, AVPR2, C3, C3AR1, C5, C5AR1, CALCB, CALCRL, CCL20, CCL28, CCL5, CCR1, CCR10, CCR2, CCR3, CCR4, CCR5, CCR6, CCR7, CCR8, CCR9, CDC42, …
Module_20	Signaling by GPCR	374	15	2.24	0.0032	0.012	CCL28, CX3CR1, CXCL16, DGKK, GNAL, NMUR1, P2RY11, PTCH1, PTGDR, PTGER3, RAMP1, RASGRP2, S1PR5, VIPR2, XCL1	ABR, ACKR1, ACKR2, ACKR3, ADCY2, ADCY3, ADCY4, ADCY6, ADCY7, ADCY9, ADGRE1, ADGRE2, ADGRE3, ADGRE5, ADM, ADM2, ADORA2A, ADORA2B, ADORA3, ADRA2A, ADRB1, ADRB2, AKAP13, AKT1, AKT2, AKT3, ANXA1, APP, ARHGAP4, ARHGEF1, ARHGEF11, ARHGEF12, ARHGEF17, ARHGEF18, ARHGEF2, ARHGEF3, ARHGEF4, ARHGEF6, ARHGEF9, AVP, AVPR1A, AVPR2, C3, C3AR1, C5, C5AR1, C5AR2, CALCB, CALCRL, CALM1, CALM2, CALM3, CAMK4, CCL20, …
Module_22	tRNA Aminoacylation	24	9	19.9	2.7e-10	7.9e-09	AARS2, AIMP2, EARS2, EEF1E1, FARS2, FARSB, MARS2, SARS2, WARS2	AARS2, AIMP1, AIMP2, CARS2, DARS2, EARS2, EEF1E1, FARS2, FARSA, FARSB, HARS2, IARS2, LARS2, MARS2, NARS2, PARS2, PPA1, PPA2, RARS2, SARS2, TARS2, VARS2, WARS2, YARS2
Module_22	Mitochondrial Protein Import	47	10	11.3	1.4e-08	2e-07	FXN, HSPA9, HSPD1, TIMM13, TIMM21, TIMM44, TIMM8A, TOMM5, TOMM70, VDAC1	ACO2, BCS1L, CHCHD4, COQ2, COX17, CS, CYC1, DNAJC19, FXN, GFER, GRPEL1, GRPEL2, HSCB, HSPA9, HSPD1, IDH3G, LDHD, MTX1, MTX2, PAM16, PMPCA, PMPCB, SAMM50, SLC25A12, SLC25A13, SLC25A4, SLC25A6, TAZ, TIMM10, TIMM10B, TIMM13, TIMM17A, TIMM17B, TIMM21, TIMM22, TIMM44, TIMM50, TIMM8A, TIMM8B, TIMM9, TOMM20, TOMM22, TOMM40, TOMM5, TOMM7, TOMM70, VDAC1
Module_22	Metabolism of nucleotides	63	10	8.42	2.6e-07	2.5e-06	APRT, ATIC, CTPS1, DHODH, IMPDH2, NME1, PAICS, PPAT, UCK2, UMPS	ADA, ADAL, ADK, ADSL, AK1, AK2, AK5, AMPD1, AMPD2, AMPD3, APRT, ATIC, CAD, CAT, CDA, CMPK1, CTPS1, CTPS2, DCK, DCTD, DGUOK, DHODH, DPYD, DTYMK, DUT, GART, GLRX, GMPR, GMPR2, GMPS, GPX1, GSR, GUK1, HPRT1, IMPDH1, IMPDH2, NME1, NME1-NME2, NME2, NME4, NT5C, NT5C2, NT5C3A, NT5E, NT5M, PAICS, PFAS, PNP, PPAT, RRM1, RRM2, RRM2B, TK1, TK2, TXN, TXNRD1, TYMP, TYMS, UCK1, UCK2, UMPS, UPB1, UPP1
Module_22	Mitochondrial tRNA aminoacylation	18	6	17.7	6.5e-07	4.7e-06	AARS2, EARS2, FARS2, MARS2, SARS2, WARS2	AARS2, CARS2, DARS2, EARS2, FARS2, HARS2, IARS2, LARS2, MARS2, NARS2, PARS2, PPA2, RARS2, SARS2, TARS2, VARS2, WARS2, YARS2
Module_22	Metabolism of proteins	394	21	2.83	2e-05	0.00011	ALG3, ALG8, B4GALT2, CCT2, CCT4, CCT6A, EIF2B3, FBXO4, FXN, GNPNAT1, HSPA9, HSPD1, PIGW, SRPRB, TIMM13, TIMM21, TIMM44, TIMM8A, TOMM5, TOMM70, VDAC1	ACO2, ACTB, ALG1, ALG10, ALG10B, ALG11, ALG12, ALG13, ALG14, ALG2, ALG3, ALG5, ALG6, ALG8, ALG9, AP3M1, ARFGEF2, ARSA, ARSB, ARSG, ARSJ, ARSK, B3GNT2, B3GNT4, B3GNT5, B3GNT7, B3GNT8, B3GNT9, B3GNTL1, B4GALT1, B4GALT2, B4GALT3, B4GALT4, B4GALT5, B4GALT6, BCS1L, C1GALT1, C1GALT1C1, CALR, CANX, CCT2, CCT3, CCT4, CCT5, CCT6A, CCT7, CCT8, CHCHD4, COQ2, COX17, CS, CYC1, DAD1, DDOST, DHPS, DNAJC19, DOHH…
Module_22	Purine metabolism	27	5	9.83	0.00013	0.00064	APRT, ATIC, IMPDH2, PAICS, PPAT	ADA, ADAL, ADK, ADSL, AMPD1, AMPD2, AMPD3, APRT, ATIC, CAT, DCK, DGUOK, GART, GMPR, GMPR2, GMPS, GPX1, HPRT1, IMPDH1, IMPDH2, NT5C, NT5C2, NT5E, PAICS, PFAS, PNP, PPAT
Module_22	Metabolism of amino acids and derivatives	157	10	3.38	0.0008	0.0033	AHCY, BCAT2, BCKDHB, GOT1, GOT2, HSD17B10, MCCC2, MTAP, PSMD14, QDPR	AASS, ACAD8, ACADSB, ACAT1, ADI1, AFMID, AGMAT, AHCY, ALDH18A1, ALDH4A1, ALDH6A1, ALDH7A1, ALDH9A1, AMD1, AMDHD1, APIP, ARG1, ARG2, ASL, ASNS, ASS1, AUH, AZIN1, AZIN2, BCAT1, BCAT2, BCKDHA, BCKDHB, CBS, CDO1, CKB, CKM, CNDP2, CPS1, CSAD, CTH, DBT, DIO2, DLD, DLST, ENOPH1, ETHE1, FAH, GAMT, GATM, GCDH, GCLC, GCLM, GLS, GLS2, GLUD1, GLUL, GOT1, GOT2, GPT, GPT2, GRHPR, GSTZ1, HAAO, HAL, HDC, HGD, HI…
Module_22	Deadenylation-dependent mRNA decay	44	5	6.03	0.0014	0.0044	DCPS, EXOSC2, EXOSC5, EXOSC7, PAIP1	CNOT10, CNOT11, CNOT2, CNOT3, CNOT4, CNOT6, CNOT7, CNOT8, CNOT9, DCP1A, DCP1B, DCP2, DCPS, DDX6, DIS3, EDC3, EDC4, EIF4A1, EIF4A2, EIF4A3, EIF4B, EIF4E, EIF4G1, EXOSC1, EXOSC2, EXOSC3, EXOSC4, EXOSC5, EXOSC6, EXOSC7, EXOSC8, EXOSC9, LSM1, LSM2, LSM3, LSM4, LSM5, LSM6, PABPC1, PAIP1, PARN, PATL1, TNKS1BP1, XRN1
Module_22	HIV Life Cycle	113	8	3.76	0.0013	0.0044	HMGA1, MNAT1, NCBP2, PPIA, RAN, RANBP1, SEH1L, SSRP1	AAAS, BANF1, CCNH, CCNT1, CCNT2, CCR5, CD4, CDK7, CDK9, CTDP1, CXCR4, ELL, ELOA, ELOB, ELOC, ERCC2, ERCC3, FEN1, GTF2A1, GTF2A2, GTF2B, GTF2E1, GTF2E2, GTF2F1, GTF2F2, GTF2H1, GTF2H2, GTF2H2B, GTF2H3, GTF2H4, HMGA1, LIG1, LIG4, MNAT1, NCBP1, NCBP2, NELFA, NELFB, NELFCD, NELFE, NMT1, NMT2, NUP107, NUP133, NUP153, NUP155, NUP188, NUP205, NUP210, NUP214, NUP35, NUP37, NUP43, NUP50, NUP54, NUP58, NUP…
Module_22	Late Phase of HIV Life Cycle	99	6	3.22	0.011	0.029	MNAT1, NCBP2, RAN, RANBP1, SEH1L, SSRP1	AAAS, CCNH, CCNT1, CCNT2, CDK7, CDK9, CTDP1, ELL, ELOA, ELOB, ELOC, ERCC2, ERCC3, GTF2A1, GTF2A2, GTF2B, GTF2E1, GTF2E2, GTF2F1, GTF2F2, GTF2H1, GTF2H2, GTF2H2B, GTF2H3, GTF2H4, MNAT1, NCBP1, NCBP2, NELFA, NELFB, NELFCD, NELFE, NMT1, NMT2, NUP107, NUP133, NUP153, NUP155, NUP188, NUP205, NUP210, NUP214, NUP35, NUP37, NUP43, NUP50, NUP54, NUP58, NUP62, NUP85, NUP88, NUP93, POLR2A, POLR2B, POLR2C, P…
Module_22	HIV Infection	193	9	2.47	0.011	0.029	HMGA1, MNAT1, NCBP2, PPIA, PSMD14, RAN, RANBP1, SEH1L, SSRP1	AAAS, AP1B1, AP1G1, AP1M1, AP1M2, AP1S1, AP1S2, AP2A1, AP2A2, AP2B1, AP2M1, AP2S1, APOBEC3G, ARF1, ATP6V1H, B2M, BANF1, BTRC, CCNH, CCNT1, CCNT2, CCR5, CD247, CD28, CD4, CD8B, CDK7, CDK9, CTDP1, CUL5, CXCR4, DOCK2, ELL, ELMO1, ELOA, ELOB, ELOC, ERCC2, ERCC3, FEN1, FYN, GTF2A1, GTF2A2, GTF2B, GTF2E1, GTF2E2, GTF2F1, GTF2F2, GTF2H1, GTF2H2, GTF2H2B, GTF2H3, GTF2H4, HCK, HLA-A, HLA-K, HMGA1, KPNA1, …
Module_22	Unfolded Protein Response	75	5	3.54	0.014	0.033	EXOSC2, EXOSC5, EXOSC7, MBTPS2, SRPRB	ACADVL, ADD1, ARFGAP1, ASNS, ATF3, ATF4, ATF6, ATP6V0D1, CALR, CTDSP2, CUL7, CXCL8, CXXC1, DCP2, DCTN1, DDIT3, DDX11, DDX12P, DIS3, DNAJB11, DNAJB9, DNAJC3, EDEM1, EIF2AK3, EIF2S1, ERN1, EXOSC1, EXOSC2, EXOSC3, EXOSC4, EXOSC5, EXOSC6, EXOSC7, EXOSC8, EXOSC9, EXTL3, FKBP14, GOSR2, GSK3A, HDGF, HERPUD1, HSP90B1, HSPA5, HYOU1, KDELR3, KHSRP, KLHDC3, LMNA, MBTPS1, MBTPS2, MYDGF, NFYA, NFYB, PARN, PDI…
Module_22	Transcription	147	7	2.53	0.021	0.048	ALYREF, MNAT1, NCBP2, POLR3E, SNRPF, SSRP1, TFB2M	ALYREF, BRF1, BRF2, CAVIN1, CBX3, CCNH, CCNT1, CCNT2, CDC40, CDK7, CDK9, CLP1, CPSF1, CPSF2, CPSF3, CPSF7, CSTF1, CSTF2, CSTF3, CTDP1, DHX38, EHMT2, ELL, ELOA, ELOB, ELOC, ERCC2, ERCC3, ERCC6, GTF2A1, GTF2A2, GTF2B, GTF2E1, GTF2E2, GTF2F1, GTF2F2, GTF2H1, GTF2H2, GTF2H2B, GTF2H3, GTF2H4, GTF3C2, GTF3C3, GTF3C4, GTF3C5, KAT2B, LSM10, LSM11, LZTS1, MAGOH, MAPK3, MBD2, MNAT1, MTERF1, NCBP1, NCBP2, N…
Module_22	Host Interactions of HIV factors	121	6	2.63	0.027	0.049	HMGA1, PPIA, PSMD14, RAN, RANBP1, SEH1L	AAAS, AP1B1, AP1G1, AP1M1, AP1M2, AP1S1, AP1S2, AP2A1, AP2A2, AP2B1, AP2M1, AP2S1, APOBEC3G, ARF1, ATP6V1H, B2M, BANF1, BTRC, CCNT1, CD247, CD28, CD4, CD8B, CDK9, CUL5, DOCK2, ELMO1, ELOB, ELOC, FYN, HCK, HLA-A, HLA-K, HMGA1, KPNA1, KPNB1, LCK, NPM1, NUP107, NUP133, NUP153, NUP155, NUP188, NUP205, NUP210, NUP214, NUP35, NUP37, NUP43, NUP50, NUP54, NUP58, NUP62, NUP85, NUP88, NUP93, PACS1, PAK2, P…
Module_22	mRNA Processing	153	7	2.43	0.026	0.049	ALYREF, MNAT1, NCBP2, SEH1L, SNRPA1, SNRPD1, SNRPF	AAAS, ADAR, ADARB1, ALYREF, CCAR1, CCNH, CD2BP2, CDC40, CDK7, CLP1, CPSF1, CPSF2, CPSF3, CPSF7, CSTF1, CSTF2, CSTF3, DDX23, DHX38, DHX9, DNAJC8, EFTUD2, EIF4E, ERCC2, ERCC3, FUS, GTF2F1, GTF2F2, GTF2H1, GTF2H2, GTF2H2B, GTF2H3, GTF2H4, HNRNPA0, HNRNPA1, HNRNPA2B1, HNRNPA3, HNRNPC, HNRNPD, HNRNPF, HNRNPH1, HNRNPH2, HNRNPK, HNRNPL, HNRNPM, HNRNPR, HNRNPU, HNRNPUL1, LSM10, LSM11, LSM2, MAGOH, METTL3…
Module_22	Metabolism of RNA	262	10	2.03	0.027	0.049	DCPS, EXOSC2, EXOSC5, EXOSC7, NCBP2, PAIP1, PSMD14, SEH1L, SNRPD1, SNRPF	AAAS, AKT1, ANP32A, CASC3, CLNS1A, CNOT10, CNOT11, CNOT2, CNOT3, CNOT4, CNOT6, CNOT7, CNOT8, CNOT9, DCP1A, DCP1B, DCP2, DCPS, DDX20, DDX6, DIS3, EDC3, EDC4, EIF4A1, EIF4A2, EIF4A3, EIF4B, EIF4E, EIF4G1, ELAVL1, ETF1, EXOSC1, EXOSC2, EXOSC3, EXOSC4, EXOSC5, EXOSC6, EXOSC7, EXOSC8, EXOSC9, FAM153A, FAU, GEMIN2, GEMIN4, GEMIN5, GEMIN6, GEMIN7, GSPT2, HNRNPD, HSPA1B, HSPA8, HSPB1, KHSRP, LSM1, LSM2, …
Module_23	Cross-presentation of soluble exogenous antigens (endosomes)	46	11	19.2	7.8e-12	2e-10	FCGR1A, FCGR1B, PSMA2, PSMA3, PSMA5, PSMB10, PSMB4, PSMB8, PSMB9, PSME1, PSME2	FCGR1A, FCGR1B, MRC1, MRC2, PSMA1, PSMA2, PSMA3, PSMA4, PSMA5, PSMA6, PSMA7, PSMA8, PSMB1, PSMB10, PSMB2, PSMB3, PSMB4, PSMB5, PSMB6, PSMB7, PSMB8, PSMB9, PSMC1, PSMC2, PSMC3, PSMC4, PSMC5, PSMC6, PSMD1, PSMD10, PSMD11, PSMD12, PSMD13, PSMD14, PSMD2, PSMD3, PSMD4, PSMD5, PSMD6, PSMD7, PSMD8, PSMD9, PSME1, PSME2, PSME4, PSMF1
Module_23	Antigen processing-Cross presentation	72	13	14.5	4.4e-12	2e-10	FCGR1A, FCGR1B, PSMA2, PSMA3, PSMA5, PSMB10, PSMB4, PSMB8, PSMB9, PSME1, PSME2, TAP1, TAP2	B2M, CALR, CD36, CTSS, CYBA, CYBB, FCGR1A, FCGR1B, HLA-A, HLA-B, HLA-C, HLA-F, HLA-G, HLA-K, ITGAV, ITGB5, LNPEP, MRC1, MRC2, NCF2, NCF4, PDIA3, PSMA1, PSMA2, PSMA3, PSMA4, PSMA5, PSMA6, PSMA7, PSMA8, PSMB1, PSMB10, PSMB2, PSMB3, PSMB4, PSMB5, PSMB6, PSMB7, PSMB8, PSMB9, PSMC1, PSMC2, PSMC3, PSMC4, PSMC5, PSMC6, PSMD1, PSMD10, PSMD11, PSMD12, PSMD13, PSMD14, PSMD2, PSMD3, PSMD4, PSMD5, PSMD6, PSM…
Module_23	Immune System	790	36	3.66	1.1e-11	2e-10	C2, C4BPA, CASP1, CD274, CD46, DUSP3, FBXO6, FCGR1A, FCGR1B, GBP1, GBP2, GBP4, GBP5, HLA-DRB5, IFI27, IFI35, IRF1, PDCD1LG2, PML, PSMA2, PSMA3, PSMA5, PSMB10, PSMB4, PSMB8, PSMB9, PSME1, PSME2, PTPN1, RIPK2, STAT1, TAP1, TAP2, TNFRSF14, TRIM21, UBE2L6	AAAS, ACTR1A, ACTR1B, ADAM17, ADAR, AGER, AIM2, AKT1, AKT1S1, AKT2, AKT3, ANAPC1, ANAPC10, ANAPC11, ANAPC13, ANAPC2, ANAPC4, ANAPC5, ANAPC7, AP1B1, AP1G1, AP1M1, AP1M2, AP1S1, AP1S2, AP2A1, AP2A2, AP2B1, AP2M1, AP2S1, APP, ARF1, ARIH1, ARIH2, ASB1, ASB13, ASB16, ASB2, ASB3, ASB6, ASB7, ASB8, ASB9, ATF1, ATF2, ATG12, ATG5, ATG7, B2M, BAD, BCL10, BCL2, BCL2L1, BIRC2, BIRC3, BLK, BLMH, BLNK, BTK, BT…
Module_23	Interferon gamma signaling	56	11	15.8	7.8e-11	1e-09	FCGR1A, FCGR1B, GBP1, GBP2, GBP4, GBP5, HLA-DRB5, IRF1, PML, PTPN1, STAT1	B2M, CAMK2A, CAMK2D, CD44, CIITA, FCGR1A, FCGR1B, GBP1, GBP2, GBP4, GBP5, GBP6, HLA-A, HLA-B, HLA-C, HLA-DPA1, HLA-DPB1, HLA-DQA1, HLA-DRB1, HLA-DRB5, HLA-F, HLA-G, HLA-K, ICAM1, IFNG, IFNGR1, IFNGR2, IRF1, IRF2, IRF3, IRF4, IRF5, IRF6, IRF7, IRF8, IRF9, JAK1, JAK2, MT2A, NCAM1, OAS1, OAS2, OAS3, OASL, PIAS1, PML, PRKCD, PTAFR, PTPN1, PTPN2, PTPN6, SOCS1, SOCS3, SP100, STAT1, SUMO1
Module_23	ER-Phagosome pathway	59	11	15	1.4e-10	1.3e-09	PSMA2, PSMA3, PSMA5, PSMB10, PSMB4, PSMB8, PSMB9, PSME1, PSME2, TAP1, TAP2	B2M, CALR, HLA-A, HLA-B, HLA-C, HLA-F, HLA-G, HLA-K, PDIA3, PSMA1, PSMA2, PSMA3, PSMA4, PSMA5, PSMA6, PSMA7, PSMA8, PSMB1, PSMB10, PSMB2, PSMB3, PSMB4, PSMB5, PSMB6, PSMB7, PSMB8, PSMB9, PSMC1, PSMC2, PSMC3, PSMC4, PSMC5, PSMC6, PSMD1, PSMD10, PSMD11, PSMD12, PSMD13, PSMD14, PSMD2, PSMD3, PSMD4, PSMD5, PSMD6, PSMD7, PSMD8, PSMD9, PSME1, PSME2, PSME4, PSMF1, RPS27A, SEC61A1, SEC61A2, SEC61B, SEC61…
Module_23	Interferon Signaling	136	15	8.85	1.5e-10	1.3e-09	FCGR1A, FCGR1B, GBP1, GBP2, GBP4, GBP5, HLA-DRB5, IFI27, IFI35, IRF1, PML, PSMB8, PTPN1, STAT1, UBE2L6	AAAS, ADAR, ARIH1, B2M, CAMK2A, CAMK2D, CD44, CIITA, DDX58, EGR1, EIF2AK2, EIF4A1, EIF4A2, EIF4A3, EIF4E, EIF4E2, EIF4E3, EIF4G1, EIF4G2, EIF4G3, FCGR1A, FCGR1B, FLNB, GBP1, GBP2, GBP4, GBP5, GBP6, HERC5, HLA-A, HLA-B, HLA-C, HLA-DPA1, HLA-DPB1, HLA-DQA1, HLA-DRB1, HLA-DRB5, HLA-F, HLA-G, HLA-K, ICAM1, IFI27, IFI35, IFI6, IFIT1, IFIT2, IFIT3, IFITM1, IFITM2, IFITM3, IFNAR1, IFNAR2, IFNG, IFNGR1, …
Module_23	Autodegradation of the E3 ubiquitin ligase COP1	46	9	15.7	4.5e-09	3e-08	PSMA2, PSMA3, PSMA5, PSMB10, PSMB4, PSMB8, PSMB9, PSME1, PSME2	ATM, PSMA1, PSMA2, PSMA3, PSMA4, PSMA5, PSMA6, PSMA7, PSMA8, PSMB1, PSMB10, PSMB2, PSMB3, PSMB4, PSMB5, PSMB6, PSMB7, PSMB8, PSMB9, PSMC1, PSMC2, PSMC3, PSMC4, PSMC5, PSMC6, PSMD1, PSMD10, PSMD11, PSMD12, PSMD13, PSMD14, PSMD2, PSMD3, PSMD4, PSMD5, PSMD6, PSMD7, PSMD8, PSMD9, PSME1, PSME2, PSME4, PSMF1, RPS27A, TP53, UBA52
Module_23	CDK-mediated phosphorylation and removal of Cdc6	46	9	15.7	4.5e-09	3e-08	PSMA2, PSMA3, PSMA5, PSMB10, PSMB4, PSMB8, PSMB9, PSME1, PSME2	CDC6, CDK2, PSMA1, PSMA2, PSMA3, PSMA4, PSMA5, PSMA6, PSMA7, PSMA8, PSMB1, PSMB10, PSMB2, PSMB3, PSMB4, PSMB5, PSMB6, PSMB7, PSMB8, PSMB9, PSMC1, PSMC2, PSMC3, PSMC4, PSMC5, PSMC6, PSMD1, PSMD10, PSMD11, PSMD12, PSMD13, PSMD14, PSMD2, PSMD3, PSMD4, PSMD5, PSMD6, PSMD7, PSMD8, PSMD9, PSME1, PSME2, PSME4, PSMF1, RPS27A, UBA52
Module_23	p53-Independent G1/S DNA damage checkpoint	48	9	15	6.7e-09	3.2e-08	PSMA2, PSMA3, PSMA5, PSMB10, PSMB4, PSMB8, PSMB9, PSME1, PSME2	ATM, CDC25A, CHEK1, CHEK2, PSMA1, PSMA2, PSMA3, PSMA4, PSMA5, PSMA6, PSMA7, PSMA8, PSMB1, PSMB10, PSMB2, PSMB3, PSMB4, PSMB5, PSMB6, PSMB7, PSMB8, PSMB9, PSMC1, PSMC2, PSMC3, PSMC4, PSMC5, PSMC6, PSMD1, PSMD10, PSMD11, PSMD12, PSMD13, PSMD14, PSMD2, PSMD3, PSMD4, PSMD5, PSMD6, PSMD7, PSMD8, PSMD9, PSME1, PSME2, PSME4, PSMF1, RPS27A, UBA52
Module_23	Regulation of ornithine decarboxylase (ODC)	48	9	15	6.7e-09	3.2e-08	PSMA2, PSMA3, PSMA5, PSMB10, PSMB4, PSMB8, PSMB9, PSME1, PSME2	AZIN1, NQO1, OAZ1, OAZ2, OAZ3, ODC1, PSMA1, PSMA2, PSMA3, PSMA4, PSMA5, PSMA6, PSMA7, PSMA8, PSMB1, PSMB10, PSMB2, PSMB3, PSMB4, PSMB5, PSMB6, PSMB7, PSMB8, PSMB9, PSMC1, PSMC2, PSMC3, PSMC4, PSMC5, PSMC6, PSMD1, PSMD10, PSMD11, PSMD12, PSMD13, PSMD14, PSMD2, PSMD3, PSMD4, PSMD5, PSMD6, PSMD7, PSMD8, PSMD9, PSME1, PSME2, PSME4, PSMF1
Module_23	Cytokine Signaling in Immune system	233	17	5.86	5.5e-09	3.2e-08	CASP1, FCGR1A, FCGR1B, GBP1, GBP2, GBP4, GBP5, HLA-DRB5, IFI27, IFI35, IRF1, PML, PSMB8, PTPN1, RIPK2, STAT1, UBE2L6	AAAS, ADAM17, ADAR, ARIH1, B2M, BLNK, BTRC, CAMK2A, CAMK2D, CASP1, CBL, CD44, CDK1, CHUK, CIITA, CISH, CRK, CRKL, CSF2RA, CSF2RB, CUL1, DDX58, EGR1, EIF2AK2, EIF4A1, EIF4A2, EIF4A3, EIF4E, EIF4E2, EIF4E3, EIF4G1, EIF4G2, EIF4G3, FCGR1A, FCGR1B, FLNB, FYN, GAB2, GBP1, GBP2, GBP4, GBP5, GBP6, GRB2, HCK, HERC5, HGF, HLA-A, HLA-B, HLA-C, HLA-DPA1, HLA-DPB1, HLA-DQA1, HLA-DRB1, HLA-DRB5, HLA-F, HLA-G,…
Module_23	SCF-beta-TrCP mediated degradation of Emi1	49	9	14.7	8.1e-09	3.3e-08	PSMA2, PSMA3, PSMA5, PSMB10, PSMB4, PSMB8, PSMB9, PSME1, PSME2	BTRC, CDC20, CUL1, FBXO5, PSMA1, PSMA2, PSMA3, PSMA4, PSMA5, PSMA6, PSMA7, PSMA8, PSMB1, PSMB10, PSMB2, PSMB3, PSMB4, PSMB5, PSMB6, PSMB7, PSMB8, PSMB9, PSMC1, PSMC2, PSMC3, PSMC4, PSMC5, PSMC6, PSMD1, PSMD10, PSMD11, PSMD12, PSMD13, PSMD14, PSMD2, PSMD3, PSMD4, PSMD5, PSMD6, PSMD7, PSMD8, PSMD9, PSME1, PSME2, PSME4, PSMF1, RPS27A, SKP1, UBA52
Module_23	Vif-mediated degradation of APOBEC3G	49	9	14.7	8.1e-09	3.3e-08	PSMA2, PSMA3, PSMA5, PSMB10, PSMB4, PSMB8, PSMB9, PSME1, PSME2	APOBEC3G, CUL5, ELOB, ELOC, PSMA1, PSMA2, PSMA3, PSMA4, PSMA5, PSMA6, PSMA7, PSMA8, PSMB1, PSMB10, PSMB2, PSMB3, PSMB4, PSMB5, PSMB6, PSMB7, PSMB8, PSMB9, PSMC1, PSMC2, PSMC3, PSMC4, PSMC5, PSMC6, PSMD1, PSMD10, PSMD11, PSMD12, PSMD13, PSMD14, PSMD2, PSMD3, PSMD4, PSMD5, PSMD6, PSMD7, PSMD8, PSMD9, PSME1, PSME2, PSME4, PSMF1, RBX1, RPS27A, UBA52
Module_23	Destabilization of mRNA by AUF1 (hnRNP D0)	50	9	14.4	9.8e-09	3.7e-08	PSMA2, PSMA3, PSMA5, PSMB10, PSMB4, PSMB8, PSMB9, PSME1, PSME2	EIF4G1, HNRNPD, HSPA1B, HSPA8, HSPB1, PABPC1, PSMA1, PSMA2, PSMA3, PSMA4, PSMA5, PSMA6, PSMA7, PSMA8, PSMB1, PSMB10, PSMB2, PSMB3, PSMB4, PSMB5, PSMB6, PSMB7, PSMB8, PSMB9, PSMC1, PSMC2, PSMC3, PSMC4, PSMC5, PSMC6, PSMD1, PSMD10, PSMD11, PSMD12, PSMD13, PSMD14, PSMD2, PSMD3, PSMD4, PSMD5, PSMD6, PSMD7, PSMD8, PSMD9, PSME1, PSME2, PSME4, PSMF1, RPS27A, UBA52
Module_23	p53-Dependent G1 DNA Damage Response	52	9	13.9	1.4e-08	5e-08	PSMA2, PSMA3, PSMA5, PSMB10, PSMB4, PSMB8, PSMB9, PSME1, PSME2	ATM, CCNE1, CCNE2, CDK2, CDKN1A, CDKN1B, MDM2, PSMA1, PSMA2, PSMA3, PSMA4, PSMA5, PSMA6, PSMA7, PSMA8, PSMB1, PSMB10, PSMB2, PSMB3, PSMB4, PSMB5, PSMB6, PSMB7, PSMB8, PSMB9, PSMC1, PSMC2, PSMC3, PSMC4, PSMC5, PSMC6, PSMD1, PSMD10, PSMD11, PSMD12, PSMD13, PSMD14, PSMD2, PSMD3, PSMD4, PSMD5, PSMD6, PSMD7, PSMD8, PSMD9, PSME1, PSME2, PSME4, PSMF1, RPS27A, TP53, UBA52
Module_23	SCF(Skp2)-mediated degradation of p27/p21	53	9	13.6	1.7e-08	5.5e-08	PSMA2, PSMA3, PSMA5, PSMB10, PSMB4, PSMB8, PSMB9, PSME1, PSME2	CCNA1, CCNA2, CCNE1, CCNE2, CDK2, CDKN1A, CDKN1B, CKS1B, CUL1, PSMA1, PSMA2, PSMA3, PSMA4, PSMA5, PSMA6, PSMA7, PSMB1, PSMB10, PSMB2, PSMB3, PSMB4, PSMB5, PSMB6, PSMB7, PSMB8, PSMB9, PSMC1, PSMC2, PSMC3, PSMC4, PSMC5, PSMC6, PSMD1, PSMD10, PSMD11, PSMD12, PSMD13, PSMD14, PSMD2, PSMD3, PSMD4, PSMD5, PSMD6, PSMD7, PSMD8, PSMD9, PSME1, PSME2, PSMF1, RPS27A, SKP1, SKP2, UBA52
Module_23	CDT1 association with the CDC6:ORC:origin complex	54	9	13.4	2e-08	6.2e-08	PSMA2, PSMA3, PSMA5, PSMB10, PSMB4, PSMB8, PSMB9, PSME1, PSME2	CDC6, CDT1, GMNN, MCM8, ORC1, ORC2, ORC3, ORC4, ORC5, ORC6, PSMA1, PSMA2, PSMA3, PSMA4, PSMA5, PSMA6, PSMA7, PSMA8, PSMB1, PSMB10, PSMB2, PSMB3, PSMB4, PSMB5, PSMB6, PSMB7, PSMB8, PSMB9, PSMC1, PSMC2, PSMC3, PSMC4, PSMC5, PSMC6, PSMD1, PSMD10, PSMD11, PSMD12, PSMD13, PSMD14, PSMD2, PSMD3, PSMD4, PSMD5, PSMD6, PSMD7, PSMD8, PSMD9, PSME1, PSME2, PSME4, PSMF1, RPS27A, UBA52
Module_23	Class I MHC mediated antigen processing and presentation	225	16	5.71	2.3e-08	6.7e-08	FBXO6, FCGR1A, FCGR1B, PSMA2, PSMA3, PSMA5, PSMB10, PSMB4, PSMB8, PSMB9, PSME1, PSME2, TAP1, TAP2, TRIM21, UBE2L6	ANAPC1, ANAPC10, ANAPC11, ANAPC13, ANAPC2, ANAPC4, ANAPC5, ANAPC7, ARIH2, ASB1, ASB13, ASB16, ASB2, ASB3, ASB6, ASB7, ASB8, ASB9, ATG7, B2M, BLMH, BTRC, CALR, CANX, CBLB, CD36, CDC16, CDC20, CDC23, CDC26, CDC27, CDC34, CTSS, CUL1, CUL2, CUL3, CUL5, CUL7, CYBA, CYBB, DCAF1, DET1, DTX3L, DZIP3, ELOB, ELOC, ERAP1, FBXO2, FBXO3, FBXO4, FBXO44, FBXO6, FBXW11, FBXW7, FBXW8, FCGR1A, FCGR1B, GAN, HECTD3,…
Module_23	Autodegradation of Cdh1 by Cdh1:APC/C	56	9	12.9	2.8e-08	7.3e-08	PSMA2, PSMA3, PSMA5, PSMB10, PSMB4, PSMB8, PSMB9, PSME1, PSME2	ANAPC1, ANAPC10, ANAPC11, ANAPC2, ANAPC4, ANAPC5, ANAPC7, CDC16, CDC23, CDC26, CDC27, PSMA1, PSMA2, PSMA3, PSMA4, PSMA5, PSMA6, PSMA7, PSMB1, PSMB10, PSMB2, PSMB3, PSMB4, PSMB5, PSMB6, PSMB7, PSMB8, PSMB9, PSMC1, PSMC2, PSMC3, PSMC4, PSMC5, PSMC6, PSMD1, PSMD10, PSMD11, PSMD12, PSMD13, PSMD14, PSMD2, PSMD3, PSMD4, PSMD5, PSMD6, PSMD7, PSMD8, PSMD9, PSME1, PSME2, PSMF1, RPS27A, UBA52, UBE2C, UBE2D…
Module_23	Regulation of Apoptosis	56	9	12.9	2.8e-08	7.3e-08	PSMA2, PSMA3, PSMA5, PSMB10, PSMB4, PSMB8, PSMB9, PSME1, PSME2	APPL1, ARHGAP10, CASP3, CASP9, DAPK1, DAPK2, DAPK3, DCC, MAGED1, PAK2, PSMA1, PSMA2, PSMA3, PSMA4, PSMA5, PSMA6, PSMA7, PSMA8, PSMB1, PSMB10, PSMB2, PSMB3, PSMB4, PSMB5, PSMB6, PSMB7, PSMB8, PSMB9, PSMC1, PSMC2, PSMC3, PSMC4, PSMC5, PSMC6, PSMD1, PSMD10, PSMD11, PSMD12, PSMD13, PSMD14, PSMD2, PSMD3, PSMD4, PSMD5, PSMD6, PSMD7, PSMD8, PSMD9, PSME1, PSME2, PSME4, PSMF1, RPS27A, UBA52, UNC5A, UNC5B
Module_23	Activation of NF-kappaB in B Cells	61	9	11.8	6e-08	1.5e-07	PSMA2, PSMA3, PSMA5, PSMB10, PSMB4, PSMB8, PSMB9, PSME1, PSME2	BCL10, BTRC, CARD11, CHUK, CUL1, FBXW11, IKBKB, IKBKG, MALT1, MAP3K7, NFKBIA, NFKBIB, NFKBIE, PRKCB, PSMA1, PSMA2, PSMA3, PSMA4, PSMA5, PSMA6, PSMA7, PSMA8, PSMB1, PSMB10, PSMB2, PSMB3, PSMB4, PSMB5, PSMB6, PSMB7, PSMB8, PSMB9, PSMC1, PSMC2, PSMC3, PSMC4, PSMC5, PSMC6, PSMD1, PSMD10, PSMD11, PSMD12, PSMD13, PSMD14, PSMD2, PSMD3, PSMD4, PSMD5, PSMD6, PSMD7, PSMD8, PSMD9, PSME1, PSME2, PSME4, PSMF1…
Module_23	Cyclin E associated events during G1/S transition	62	9	11.6	6.9e-08	1.7e-07	PSMA2, PSMA3, PSMA5, PSMB10, PSMB4, PSMB8, PSMB9, PSME1, PSME2	CCNA1, CCNA2, CCNE1, CCNE2, CCNH, CDC25A, CDK2, CDK7, CDKN1A, CDKN1B, CKS1B, CUL1, MAX, MNAT1, MYC, PKMYT1, PSMA1, PSMA2, PSMA3, PSMA4, PSMA5, PSMA6, PSMA7, PSMB1, PSMB10, PSMB2, PSMB3, PSMB4, PSMB5, PSMB6, PSMB7, PSMB8, PSMB9, PSMC1, PSMC2, PSMC3, PSMC4, PSMC5, PSMC6, PSMD1, PSMD10, PSMD11, PSMD12, PSMD13, PSMD14, PSMD2, PSMD3, PSMD4, PSMD5, PSMD6, PSMD7, PSMD8, PSMD9, PSME1, PSME2, PSMF1, RB1, …
Module_23	Assembly of the pre-replicative complex	63	9	11.5	8e-08	1.8e-07	PSMA2, PSMA3, PSMA5, PSMB10, PSMB4, PSMB8, PSMB9, PSME1, PSME2	CDC6, CDT1, E2F1, E2F2, E2F3, GMNN, MCM2, MCM3, MCM4, MCM5, MCM6, MCM7, MCM8, ORC1, ORC2, ORC3, ORC4, ORC5, ORC6, PSMA1, PSMA2, PSMA3, PSMA4, PSMA5, PSMA6, PSMA7, PSMA8, PSMB1, PSMB10, PSMB2, PSMB3, PSMB4, PSMB5, PSMB6, PSMB7, PSMB8, PSMB9, PSMC1, PSMC2, PSMC3, PSMC4, PSMC5, PSMC6, PSMD1, PSMD10, PSMD11, PSMD12, PSMD13, PSMD14, PSMD2, PSMD3, PSMD4, PSMD5, PSMD6, PSMD7, PSMD8, PSMD9, PSME1, PSME2,…
Module_23	Signaling by Wnt	63	9	11.5	8e-08	1.8e-07	PSMA2, PSMA3, PSMA5, PSMB10, PSMB4, PSMB8, PSMB9, PSME1, PSME2	AMER1, APC, AXIN1, BTRC, CSNK1A1, CTNNB1, CUL1, FRAT1, FRAT2, PPP2CA, PPP2CB, PPP2R1A, PPP2R1B, PPP2R5A, PPP2R5B, PPP2R5C, PPP2R5D, PPP2R5E, PSMA1, PSMA2, PSMA3, PSMA4, PSMA5, PSMA6, PSMA7, PSMA8, PSMB1, PSMB10, PSMB2, PSMB3, PSMB4, PSMB5, PSMB6, PSMB7, PSMB8, PSMB9, PSMC1, PSMC2, PSMC3, PSMC4, PSMC5, PSMC6, PSMD1, PSMD10, PSMD11, PSMD12, PSMD13, PSMD14, PSMD2, PSMD3, PSMD4, PSMD5, PSMD6, PSMD7, …
Module_23	APC/C:Cdh1 mediated degradation of Cdc20 and other APC/C:Cdh1 targeted proteins in late mitosis/early G1	64	9	11.3	9.2e-08	2e-07	PSMA2, PSMA3, PSMA5, PSMB10, PSMB4, PSMB8, PSMB9, PSME1, PSME2	ANAPC1, ANAPC10, ANAPC11, ANAPC2, ANAPC4, ANAPC5, ANAPC7, AURKA, AURKB, CDC16, CDC20, CDC23, CDC26, CDC27, PLK1, PSMA1, PSMA2, PSMA3, PSMA4, PSMA5, PSMA6, PSMA7, PSMA8, PSMB1, PSMB10, PSMB2, PSMB3, PSMB4, PSMB5, PSMB6, PSMB7, PSMB8, PSMB9, PSMC1, PSMC2, PSMC3, PSMC4, PSMC5, PSMC6, PSMD1, PSMD10, PSMD11, PSMD12, PSMD13, PSMD14, PSMD2, PSMD3, PSMD4, PSMD5, PSMD6, PSMD7, PSMD8, PSMD9, PSME1, PSME2, …
Module_23	APC/C:Cdc20 mediated degradation of mitotic proteins	65	9	11.1	1.1e-07	2.1e-07	PSMA2, PSMA3, PSMA5, PSMB10, PSMB4, PSMB8, PSMB9, PSME1, PSME2	ANAPC1, ANAPC10, ANAPC11, ANAPC2, ANAPC4, ANAPC5, ANAPC7, BUB1B, BUB3, CCNB1, CDC16, CDC20, CDC23, CDC26, CDC27, CDK1, MAD2L1, PSMA1, PSMA2, PSMA3, PSMA4, PSMA5, PSMA6, PSMA7, PSMA8, PSMB1, PSMB10, PSMB2, PSMB3, PSMB4, PSMB5, PSMB6, PSMB7, PSMB8, PSMB9, PSMC1, PSMC2, PSMC3, PSMC4, PSMC5, PSMC6, PSMD1, PSMD10, PSMD11, PSMD12, PSMD13, PSMD14, PSMD2, PSMD3, PSMD4, PSMD5, PSMD6, PSMD7, PSMD8, PSMD9, …
Module_23	Orc1 removal from chromatin	65	9	11.1	1.1e-07	2.1e-07	PSMA2, PSMA3, PSMA5, PSMB10, PSMB4, PSMB8, PSMB9, PSME1, PSME2	CCNA1, CCNA2, CDC6, CDK2, CDKN1A, CDKN1B, CDT1, MCM2, MCM3, MCM4, MCM5, MCM6, MCM7, MCM8, ORC1, ORC2, ORC3, ORC4, ORC5, ORC6, PSMA1, PSMA2, PSMA3, PSMA4, PSMA5, PSMA6, PSMA7, PSMA8, PSMB1, PSMB10, PSMB2, PSMB3, PSMB4, PSMB5, PSMB6, PSMB7, PSMB8, PSMB9, PSMC1, PSMC2, PSMC3, PSMC4, PSMC5, PSMC6, PSMD1, PSMD10, PSMD11, PSMD12, PSMD13, PSMD14, PSMD2, PSMD3, PSMD4, PSMD5, PSMD6, PSMD7, PSMD8, PSMD9, P…
Module_23	Regulation of mitotic cell cycle	77	9	9.38	4.7e-07	8.9e-07	PSMA2, PSMA3, PSMA5, PSMB10, PSMB4, PSMB8, PSMB9, PSME1, PSME2	ANAPC1, ANAPC10, ANAPC11, ANAPC2, ANAPC4, ANAPC5, ANAPC7, AURKA, AURKB, BTRC, BUB1B, BUB3, CCNA1, CCNA2, CCNB1, CDC14A, CDC16, CDC20, CDC23, CDC26, CDC27, CDK1, CDK2, CUL1, FBXO5, MAD2L1, PLK1, PSMA1, PSMA2, PSMA3, PSMA4, PSMA5, PSMA6, PSMA7, PSMA8, PSMB1, PSMB10, PSMB2, PSMB3, PSMB4, PSMB5, PSMB6, PSMB7, PSMB8, PSMB9, PSMC1, PSMC2, PSMC3, PSMC4, PSMC5, PSMC6, PSMD1, PSMD10, PSMD11, PSMD12, PSMD1…
Module_23	M/G1 Transition	78	9	9.26	5.3e-07	9.6e-07	PSMA2, PSMA3, PSMA5, PSMB10, PSMB4, PSMB8, PSMB9, PSME1, PSME2	CDC45, CDC6, CDC7, CDK2, CDT1, DBF4, E2F1, E2F2, E2F3, GMNN, MCM10, MCM2, MCM3, MCM4, MCM5, MCM6, MCM7, MCM8, ORC1, ORC2, ORC3, ORC4, ORC5, ORC6, POLA1, POLA2, POLE, POLE2, PRIM1, PRIM2, PSMA1, PSMA2, PSMA3, PSMA4, PSMA5, PSMA6, PSMA7, PSMA8, PSMB1, PSMB10, PSMB2, PSMB3, PSMB4, PSMB5, PSMB6, PSMB7, PSMB8, PSMB9, PSMC1, PSMC2, PSMC3, PSMC4, PSMC5, PSMC6, PSMD1, PSMD10, PSMD11, PSMD12, PSMD13, PSMD…
Module_23	Regulation of mRNA Stability by Proteins that Bind AU-rich Elements	81	9	8.92	7.3e-07	1.3e-06	PSMA2, PSMA3, PSMA5, PSMB10, PSMB4, PSMB8, PSMB9, PSME1, PSME2	AKT1, ANP32A, DCP1A, DCP2, DIS3, EIF4G1, ELAVL1, EXOSC1, EXOSC2, EXOSC3, EXOSC4, EXOSC5, EXOSC6, EXOSC7, EXOSC8, EXOSC9, HNRNPD, HSPA1B, HSPA8, HSPB1, KHSRP, MAPK11, MAPK14, MAPKAPK2, NUP214, PABPC1, PARN, PRKCA, PRKCD, PSMA1, PSMA2, PSMA3, PSMA4, PSMA5, PSMA6, PSMA7, PSMA8, PSMB1, PSMB10, PSMB2, PSMB3, PSMB4, PSMB5, PSMB6, PSMB7, PSMB8, PSMB9, PSMC1, PSMC2, PSMC3, PSMC4, PSMC5, PSMC6, PSMD1, PSM…
Module_23	Adaptive Immune System	487	21	3.46	7.9e-07	1.3e-06	CD274, FBXO6, FCGR1A, FCGR1B, HLA-DRB5, PDCD1LG2, PSMA2, PSMA3, PSMA5, PSMB10, PSMB4, PSMB8, PSMB9, PSME1, PSME2, RIPK2, TAP1, TAP2, TNFRSF14, TRIM21, UBE2L6	ACTR1A, ACTR1B, AKT1, AKT1S1, AKT2, AKT3, ANAPC1, ANAPC10, ANAPC11, ANAPC13, ANAPC2, ANAPC4, ANAPC5, ANAPC7, AP1B1, AP1G1, AP1M1, AP1M2, AP1S1, AP1S2, AP2A1, AP2A2, AP2B1, AP2M1, AP2S1, ARF1, ARIH2, ASB1, ASB13, ASB16, ASB2, ASB3, ASB6, ASB7, ASB8, ASB9, ATG7, B2M, BAD, BCL10, BLK, BLMH, BLNK, BTK, BTLA, BTRC, C3, CALM1, CALM2, CALM3, CALR, CANX, CARD11, CASP9, CBL, CBLB, CD160, CD19, CD200R1, CD…
Module_23	Synthesis of DNA	90	9	8.02	1.8e-06	3e-06	PSMA2, PSMA3, PSMA5, PSMB10, PSMB4, PSMB8, PSMB9, PSME1, PSME2	CCNA1, CCNA2, CDC45, CDC6, CDK2, CDKN1A, CDKN1B, CDT1, DNA2, FEN1, GINS1, GINS2, GINS4, LIG1, MCM2, MCM3, MCM4, MCM5, MCM6, MCM7, MCM8, ORC1, ORC2, ORC3, ORC4, ORC5, ORC6, PCNA, POLA1, POLA2, POLD1, POLD2, POLD3, POLD4, POLE, POLE2, PRIM1, PRIM2, PSMA1, PSMA2, PSMA3, PSMA4, PSMA5, PSMA6, PSMA7, PSMA8, PSMB1, PSMB10, PSMB2, PSMB3, PSMB4, PSMB5, PSMB6, PSMB7, PSMB8, PSMB9, PSMC1, PSMC2, PSMC3, PSMC…
Module_23	Downstream Signaling Events Of B Cell Receptor (BCR)	92	9	7.85	2.2e-06	3.5e-06	PSMA2, PSMA3, PSMA5, PSMB10, PSMB4, PSMB8, PSMB9, PSME1, PSME2	AKT1, AKT1S1, AKT2, AKT3, BAD, BCL10, BTRC, CARD11, CASP9, CDKN1A, CDKN1B, CHUK, CREB1, CUL1, FBXW11, FOXO1, FOXO3, FOXO4, GSK3A, HRAS, IKBKB, IKBKG, KRAS, MALT1, MAP3K7, MAPKAP1, MDM2, MLST8, MTOR, NFKBIA, NFKBIB, NFKBIE, NR4A1, NRAS, PDPK1, PHLPP1, PRKCB, PSMA1, PSMA2, PSMA3, PSMA4, PSMA5, PSMA6, PSMA7, PSMA8, PSMB1, PSMB10, PSMB2, PSMB3, PSMB4, PSMB5, PSMB6, PSMB7, PSMB8, PSMB9, PSMC1, PSMC2, …
Module_23	Interferon alpha/beta signaling	50	7	11.2	2.7e-06	4.2e-06	GBP2, IFI27, IFI35, IRF1, PSMB8, PTPN1, STAT1	ADAR, EGR1, GBP2, HLA-A, HLA-B, HLA-C, HLA-F, HLA-G, HLA-K, IFI27, IFI35, IFI6, IFIT1, IFIT2, IFIT3, IFITM1, IFITM2, IFITM3, IFNAR1, IFNAR2, IP6K2, IRF1, IRF2, IRF3, IRF4, IRF5, IRF6, IRF7, IRF8, IRF9, ISG15, ISG20, JAK1, MX1, MX2, OAS1, OAS2, OAS3, OASL, PSMB8, PTPN1, PTPN6, RNASEL, SOCS1, SOCS3, STAT1, STAT2, TYK2, USP18, XAF1
Module_23	Antigen processing: Ubiquitination and Proteasome degradation	188	12	5.12	4.2e-06	6.4e-06	FBXO6, PSMA2, PSMA3, PSMA5, PSMB10, PSMB4, PSMB8, PSMB9, PSME1, PSME2, TRIM21, UBE2L6	ANAPC1, ANAPC10, ANAPC11, ANAPC13, ANAPC2, ANAPC4, ANAPC5, ANAPC7, ARIH2, ASB1, ASB13, ASB16, ASB2, ASB3, ASB6, ASB7, ASB8, ASB9, ATG7, BLMH, BTRC, CBLB, CDC16, CDC20, CDC23, CDC26, CDC27, CDC34, CUL1, CUL2, CUL3, CUL5, CUL7, DCAF1, DET1, DTX3L, DZIP3, ELOB, ELOC, FBXO2, FBXO3, FBXO4, FBXO44, FBXO6, FBXW11, FBXW7, FBXW8, GAN, HECTD3, HERC2, HUWE1, KEAP1, KLHL13, KLHL20, KLHL9, LNPEP, LRR1, LRRC41…
Module_23	S Phase	106	9	6.81	7e-06	1e-05	PSMA2, PSMA3, PSMA5, PSMB10, PSMB4, PSMB8, PSMB9, PSME1, PSME2	CCNA1, CCNA2, CCND1, CCNE1, CCNE2, CCNH, CDC25A, CDC25B, CDC45, CDC6, CDK2, CDK4, CDK7, CDKN1A, CDKN1B, CDT1, CKS1B, CUL1, DNA2, FEN1, GINS1, GINS2, GINS4, LIG1, MAX, MCM2, MCM3, MCM4, MCM5, MCM6, MCM7, MCM8, MNAT1, MYC, ORC1, ORC2, ORC3, ORC4, ORC5, ORC6, PCNA, POLA1, POLA2, POLD1, POLD2, POLD3, POLD4, POLE, POLE2, PRIM1, PRIM2, PSMA1, PSMA2, PSMA3, PSMA4, PSMA5, PSMA6, PSMA7, PSMA8, PSMB1, PSMB…
Module_23	Apoptosis	134	10	5.99	6.9e-06	1e-05	CASP7, PSMA2, PSMA3, PSMA5, PSMB10, PSMB4, PSMB8, PSMB9, PSME1, PSME2	ACIN1, ADD1, AKT1, APAF1, APC, APPL1, ARHGAP10, BAD, BAK1, BAX, BBC3, BCAP31, BCL2, BCL2L1, BCL2L11, BID, BIRC2, BMF, BMX, CASP10, CASP3, CASP6, CASP7, CASP8, CASP9, CDH1, CFLAR, CTNNB1, CYCS, DAPK1, DAPK2, DAPK3, DBNL, DCC, DFFA, DFFB, DIABLO, DNM1L, DSG2, DSP, DYNLL1, DYNLL2, E2F1, FADD, FAS, FASLG, FNTA, GAS2, GSN, GZMB, HMGB1, HMGB2, KPNA1, KPNB1, LMNA, LMNB1, MAGED1, MAPK8, MAPT, NMT1, OCLN,…
Module_23	G1/S Transition	107	9	6.75	7.6e-06	1.1e-05	PSMA2, PSMA3, PSMA5, PSMB10, PSMB4, PSMB8, PSMB9, PSME1, PSME2	CCNA1, CCNA2, CCNB1, CCNE1, CCNE2, CCNH, CDC25A, CDC45, CDC6, CDC7, CDK1, CDK2, CDK7, CDKN1A, CDKN1B, CDT1, CKS1B, CUL1, DBF4, DHFR, DHFRP1, E2F1, FBXO5, MAX, MCM10, MCM2, MCM3, MCM4, MCM5, MCM6, MCM7, MCM8, MNAT1, MYC, ORC1, ORC2, ORC3, ORC4, ORC5, ORC6, PCNA, PKMYT1, POLA1, POLA2, POLE, POLE2, PPP2CA, PPP2CB, PPP2R1A, PPP2R1B, PPP2R3B, PRIM1, PRIM2, PSMA1, PSMA2, PSMA3, PSMA4, PSMA5, PSMA6, PSM…
Module_23	Cell Cycle Checkpoints	110	9	6.57	9.5e-06	1.3e-05	PSMA2, PSMA3, PSMA5, PSMB10, PSMB4, PSMB8, PSMB9, PSME1, PSME2	ANAPC1, ANAPC10, ANAPC11, ANAPC2, ANAPC4, ANAPC5, ANAPC7, ATM, ATR, ATRIP, BUB1B, BUB3, CCNB1, CCNB2, CCNE1, CCNE2, CDC16, CDC20, CDC23, CDC25A, CDC25C, CDC26, CDC27, CDC45, CDC6, CDC7, CDK1, CDK2, CDKN1A, CDKN1B, CHEK1, CHEK2, DBF4, HUS1, MAD1L1, MAD2L1, MCM10, MCM2, MCM3, MCM4, MCM5, MCM6, MCM7, MCM8, MDM2, ORC1, ORC2, ORC3, ORC4, ORC5, ORC6, PSMA1, PSMA2, PSMA3, PSMA4, PSMA5, PSMA6, PSMA7, PSM…
Module_23	Host Interactions of HIV factors	121	9	5.97	2.1e-05	2.7e-05	PSMA2, PSMA3, PSMA5, PSMB10, PSMB4, PSMB8, PSMB9, PSME1, PSME2	AAAS, AP1B1, AP1G1, AP1M1, AP1M2, AP1S1, AP1S2, AP2A1, AP2A2, AP2B1, AP2M1, AP2S1, APOBEC3G, ARF1, ATP6V1H, B2M, BANF1, BTRC, CCNT1, CD247, CD28, CD4, CD8B, CDK9, CUL5, DOCK2, ELMO1, ELOB, ELOC, FYN, HCK, HLA-A, HLA-K, HMGA1, KPNA1, KPNB1, LCK, NPM1, NUP107, NUP133, NUP153, NUP155, NUP188, NUP205, NUP210, NUP214, NUP35, NUP37, NUP43, NUP50, NUP54, NUP58, NUP62, NUP85, NUP88, NUP93, PACS1, PAK2, P…
Module_23	Signaling by the B Cell Receptor (BCR)	121	9	5.97	2.1e-05	2.7e-05	PSMA2, PSMA3, PSMA5, PSMB10, PSMB4, PSMB8, PSMB9, PSME1, PSME2	AKT1, AKT1S1, AKT2, AKT3, BAD, BCL10, BLK, BLNK, BTK, BTRC, CALM1, CALM2, CALM3, CARD11, CASP9, CBL, CBLB, CD19, CD79A, CD79B, CDKN1A, CDKN1B, CHUK, CREB1, CUL1, FBXW11, FOXO1, FOXO3, FOXO4, FYN, GRB2, GSK3A, HRAS, IKBKB, IKBKG, ITPR2, ITPR3, KRAS, LYN, MALT1, MAP3K7, MAPKAP1, MDM2, MLST8, MTOR, NCK1, NFKBIA, NFKBIB, NFKBIE, NR4A1, NRAS, ORAI1, PDPK1, PHLPP1, PIK3AP1, PIK3CD, PIK3R1, PLCG1, PLCG2…
Module_23	Metabolism of amino acids and derivatives	157	10	5.11	2.8e-05	3.5e-05	GPT, PSMA2, PSMA3, PSMA5, PSMB10, PSMB4, PSMB8, PSMB9, PSME1, PSME2	AASS, ACAD8, ACADSB, ACAT1, ADI1, AFMID, AGMAT, AHCY, ALDH18A1, ALDH4A1, ALDH6A1, ALDH7A1, ALDH9A1, AMD1, AMDHD1, APIP, ARG1, ARG2, ASL, ASNS, ASS1, AUH, AZIN1, AZIN2, BCAT1, BCAT2, BCKDHA, BCKDHB, CBS, CDO1, CKB, CKM, CNDP2, CPS1, CSAD, CTH, DBT, DIO2, DLD, DLST, ENOPH1, ETHE1, FAH, GAMT, GATM, GCDH, GCLC, GCLM, GLS, GLS2, GLUD1, GLUL, GOT1, GOT2, GPT, GPT2, GRHPR, GSTZ1, HAAO, HAL, HDC, HGD, HI…
Module_23	Mitotic G1-G1/S phases	131	9	5.51	3.9e-05	4.8e-05	PSMA2, PSMA3, PSMA5, PSMB10, PSMB4, PSMB8, PSMB9, PSME1, PSME2	CCNA1, CCNA2, CCNB1, CCND1, CCND2, CCND3, CCNE1, CCNE2, CCNH, CDC25A, CDC45, CDC6, CDC7, CDK1, CDK2, CDK4, CDK6, CDK7, CDKN1A, CDKN1B, CDKN2A, CDKN2B, CDKN2C, CDKN2D, CDT1, CKS1B, CUL1, DBF4, DHFR, DHFRP1, DYRK1A, E2F1, E2F2, E2F3, E2F4, E2F5, FBXO5, HDAC1, LIN37, LIN52, LIN54, LIN9, MAX, MCM10, MCM2, MCM3, MCM4, MCM5, MCM6, MCM7, MCM8, MNAT1, MYBL2, MYC, ORC1, ORC2, ORC3, ORC4, ORC5, ORC6, PCNA,…
Module_23	Mitotic M-M/G1 phases	167	9	4.32	0.00025	0.0003	PSMA2, PSMA3, PSMA5, PSMB10, PSMB4, PSMB8, PSMB9, PSME1, PSME2	AHCTF1, AURKB, B9D2, BIRC5, BUB1, BUB1B, BUB3, CDC20, CDC45, CDC6, CDC7, CDCA8, CDK2, CDT1, CENPA, CENPC, CENPH, CENPI, CENPK, CENPL, CENPM, CENPN, CENPO, CENPP, CENPQ, CENPS, CENPT, CENPU, CKAP5, CLASP1, CLIP1, DBF4, DSN1, E2F1, E2F2, E2F3, ERCC6L, FBXO5, GMNN, GORASP1, INCENP, ITGB3BP, KIF18A, KIF20A, KIF23, KIF2A, KIF2C, KNL1, KNTC1, MAD1L1, MAD2L1, MAPRE1, MCM10, MCM2, MCM3, MCM4, MCM5, MCM6,…
Module_23	DNA Replication	187	9	3.86	0.00057	0.00067	PSMA2, PSMA3, PSMA5, PSMB10, PSMB4, PSMB8, PSMB9, PSME1, PSME2	AHCTF1, AURKB, B9D2, BIRC5, BUB1, BUB1B, BUB3, CCNA1, CCNA2, CDC20, CDC45, CDC6, CDC7, CDCA8, CDK2, CDKN1A, CDKN1B, CDT1, CENPA, CENPC, CENPH, CENPI, CENPK, CENPL, CENPM, CENPN, CENPO, CENPP, CENPQ, CENPS, CENPT, CENPU, CKAP5, CLASP1, CLIP1, DBF4, DNA2, DSN1, E2F1, E2F2, E2F3, ERCC6L, FBXO5, FEN1, GINS1, GINS2, GINS4, GMNN, GORASP1, INCENP, ITGB3BP, KIF18A, KIF20A, KIF23, KIF2A, KIF2C, KNL1, KNTC…
Module_23	HIV Infection	193	9	3.74	0.00071	0.00082	PSMA2, PSMA3, PSMA5, PSMB10, PSMB4, PSMB8, PSMB9, PSME1, PSME2	AAAS, AP1B1, AP1G1, AP1M1, AP1M2, AP1S1, AP1S2, AP2A1, AP2A2, AP2B1, AP2M1, AP2S1, APOBEC3G, ARF1, ATP6V1H, B2M, BANF1, BTRC, CCNH, CCNT1, CCNT2, CCR5, CD247, CD28, CD4, CD8B, CDK7, CDK9, CTDP1, CUL5, CXCR4, DOCK2, ELL, ELMO1, ELOA, ELOB, ELOC, ERCC2, ERCC3, FEN1, FYN, GTF2A1, GTF2A2, GTF2B, GTF2E1, GTF2E2, GTF2F1, GTF2F2, GTF2H1, GTF2H2, GTF2H2B, GTF2H3, GTF2H4, HCK, HLA-A, HLA-K, HMGA1, KPNA1, …
Module_23	Metabolism of mRNA	218	9	3.31	0.0017	0.0019	PSMA2, PSMA3, PSMA5, PSMB10, PSMB4, PSMB8, PSMB9, PSME1, PSME2	AKT1, ANP32A, CASC3, CNOT10, CNOT11, CNOT2, CNOT3, CNOT4, CNOT6, CNOT7, CNOT8, CNOT9, DCP1A, DCP1B, DCP2, DCPS, DDX6, DIS3, EDC3, EDC4, EIF4A1, EIF4A2, EIF4A3, EIF4B, EIF4E, EIF4G1, ELAVL1, ETF1, EXOSC1, EXOSC2, EXOSC3, EXOSC4, EXOSC5, EXOSC6, EXOSC7, EXOSC8, EXOSC9, FAM153A, FAU, GSPT2, HNRNPD, HSPA1B, HSPA8, HSPB1, KHSRP, LSM1, LSM2, LSM3, LSM4, LSM5, LSM6, MAGOH, MAPK11, MAPK14, MAPKAPK2, NCBP…
Module_23	Innate Immune System	200	8	3.21	0.0036	0.004	C2, C4BPA, CASP1, CD46, DUSP3, IRF1, RIPK2, UBE2L6	AGER, AIM2, APP, ATF1, ATF2, ATG12, ATG5, BCL2, BCL2L1, BIRC2, BIRC3, BTK, C1QA, C1QB, C1QC, C1S, C2, C3, C4A, C4BPA, C5, C8B, C8G, CAPZA1, CAPZA2, CARD9, CASP1, CASP10, CASP2, CASP4, CASP8, CASP9, CCR2, CCR6, CD14, CD180, CD4, CD46, CD55, CDK1, CFD, CFH, CHUK, CNPY3, CR1, CREB1, CREBBP, CTSB, CTSK, CTSL, CTSS, CYLD, DDOST, DDX58, DEFA1, DEFA1B, DEFA3, DEFA4, DHX58, DNM1, DNM2, DUSP3, DUSP4, DUSP…
Module_23	Cell Cycle, Mitotic	308	10	2.61	0.0054	0.0058	CEP63, PSMA2, PSMA3, PSMA5, PSMB10, PSMB4, PSMB8, PSMB9, PSME1, PSME2	ACTR1A, AHCTF1, AKAP9, ALMS1, ANAPC1, ANAPC10, ANAPC11, ANAPC2, ANAPC4, ANAPC5, ANAPC7, AURKA, AURKB, B9D2, BIRC5, BTRC, BUB1, BUB1B, BUB3, CCNA1, CCNA2, CCNB1, CCNB2, CCND1, CCND2, CCND3, CCNE1, CCNE2, CCNH, CDC14A, CDC16, CDC20, CDC23, CDC25A, CDC25B, CDC25C, CDC26, CDC27, CDC45, CDC6, CDC7, CDCA8, CDK1, CDK2, CDK4, CDK5RAP2, CDK6, CDK7, CDKN1A, CDKN1B, CDKN2A, CDKN2B, CDKN2C, CDKN2D, CDT1, CEN…
Module_23	Metabolism of RNA	262	9	2.76	0.0057	0.006	PSMA2, PSMA3, PSMA5, PSMB10, PSMB4, PSMB8, PSMB9, PSME1, PSME2	AAAS, AKT1, ANP32A, CASC3, CLNS1A, CNOT10, CNOT11, CNOT2, CNOT3, CNOT4, CNOT6, CNOT7, CNOT8, CNOT9, DCP1A, DCP1B, DCP2, DCPS, DDX20, DDX6, DIS3, EDC3, EDC4, EIF4A1, EIF4A2, EIF4A3, EIF4B, EIF4E, EIF4G1, ELAVL1, ETF1, EXOSC1, EXOSC2, EXOSC3, EXOSC4, EXOSC5, EXOSC6, EXOSC7, EXOSC8, EXOSC9, FAM153A, FAU, GEMIN2, GEMIN4, GEMIN5, GEMIN6, GEMIN7, GSPT2, HNRNPD, HSPA1B, HSPA8, HSPB1, KHSRP, LSM1, LSM2, …
Module_23	Cell Cycle	353	10	2.27	0.013	0.014	CEP63, PSMA2, PSMA3, PSMA5, PSMB10, PSMB4, PSMB8, PSMB9, PSME1, PSME2	ACD, ACTR1A, AHCTF1, AKAP9, ALMS1, ANAPC1, ANAPC10, ANAPC11, ANAPC2, ANAPC4, ANAPC5, ANAPC7, ATM, ATR, ATRIP, AURKA, AURKB, B9D2, BIRC5, BRCA1, BTRC, BUB1, BUB1B, BUB3, CCNA1, CCNA2, CCNB1, CCNB2, CCND1, CCND2, CCND3, CCNE1, CCNE2, CCNH, CDC14A, CDC16, CDC20, CDC23, CDC25A, CDC25B, CDC25C, CDC26, CDC27, CDC45, CDC6, CDC7, CDCA8, CDK1, CDK2, CDK4, CDK5RAP2, CDK6, CDK7, CDKN1A, CDKN1B, CDKN2A, CDKN…
Module_25	Metabolism of porphyrins	13	6	35	7.9e-09	9.4e-08	BLVRB, CPOX, FECH, HMBS, PPOX, UROD	ALAD, ALAS1, ALAS2, BLVRA, BLVRB, CPOX, FECH, HMBS, HMOX1, HMOX2, PPOX, UROD, UROS
Module_25	Transmembrane transport of small molecules	287	14	3.69	2.9e-05	0.00017	ABCB10, ABCB6, AQP1, ATP1B1, ATP1B2, RHAG, SLC16A1, SLC1A5, SLC2A1, SLC2A4, SLC6A19, SLC6A9, SLC7A5, TFRC	AAAS, ABCA10, ABCA2, ABCA3, ABCA6, ABCA7, ABCA9, ABCB1, ABCB10, ABCB6, ABCC1, ABCC11, ABCC2, ABCC3, ABCC4, ABCC5, ABCC6, ABCC9, ABCD1, ABCD2, ABCD3, ABCG1, ABCG2, ABCG5, ABCG8, ADCY2, ADCY3, ADCY4, ADCY6, ADCY7, ADCY9, APOA1, AQP1, AQP10, AQP3, AQP9, ARHGEF9, ATP10A, ATP10D, ATP11A, ATP11B, ATP11C, ATP1A1, ATP1A3, ATP1A4, ATP1B1, ATP1B2, ATP1B3, ATP2A1, ATP2A2, ATP2A3, ATP2C1, ATP2C2, ATP6V0A2, A…
Module_25	Transport of glucose and other sugars, bile salts and organic acids, metal ions and amine compounds	55	6	8.26	8.4e-05	0.00033	RHAG, SLC16A1, SLC2A1, SLC2A4, SLC6A19, SLC6A9	CP, HEPH, RHAG, SLC11A1, SLC13A5, SLC14A1, SLC14A2, SLC16A1, SLC16A3, SLC16A7, SLC18A1, SLC18A2, SLC22A1, SLC22A15, SLC22A16, SLC22A18, SLC22A4, SLC22A5, SLC2A1, SLC2A10, SLC2A11, SLC2A13, SLC2A3, SLC2A4, SLC2A5, SLC2A6, SLC2A8, SLC2A9, SLC30A1, SLC30A5, SLC30A7, SLC31A1, SLC39A1, SLC39A10, SLC39A3, SLC39A4, SLC39A6, SLC39A7, SLC39A8, SLC40A1, SLC41A1, SLC41A2, SLC44A1, SLC44A2, SLC44A3, SLC44A5,…
Module_25	SLC-mediated transmembrane transport	172	8	3.52	0.0021	0.0062	RHAG, SLC16A1, SLC1A5, SLC2A1, SLC2A4, SLC6A19, SLC6A9, SLC7A5	AAAS, AVP, CP, G6PC3, GCKR, HEPH, HK1, HK2, HK3, NUP107, NUP133, NUP153, NUP155, NUP188, NUP205, NUP210, NUP214, NUP35, NUP37, NUP43, NUP50, NUP54, NUP58, NUP62, NUP85, NUP88, NUP93, POM121, RAE1, RANBP2, RHAG, SEH1L, SLC11A1, SLC12A1, SLC12A2, SLC12A4, SLC12A5, SLC12A6, SLC12A7, SLC13A5, SLC14A1, SLC14A2, SLC15A2, SLC15A3, SLC15A4, SLC16A1, SLC16A10, SLC16A3, SLC16A7, SLC17A5, SLC18A1, SLC18A2, …
Module_25	Axon guidance	207	7	2.56	0.02	0.049	ANK1, ARHGEF12, MYH10, SIAH2, SPTA1, SPTB, SPTBN2	ABL1, ABL2, ABLIM1, ABLIM3, AGRN, ALCAM, ANK1, ANK3, AP2A1, AP2A2, AP2B1, AP2M1, AP2S1, ARHGAP35, ARHGEF11, ARHGEF12, CACNA1H, CACNA1I, CACNB1, CACNB2, CACNB3, CACNB4, CAP1, CD24, CD72, CDC42, CDK1, CDK5, CDK5R1, CFL1, CLASP1, CLTA, CLTC, CNTNAP1, COL1A1, COL1A2, COL4A1, COL4A2, COL4A3, COL4A4, COL4A5, COL5A1, COL5A2, COL6A1, COL6A2, COL6A3, COL9A1, COL9A2, COL9A3, CREB1, CSNK2A1, CSNK2A2, CSNK2B…
Module_26	Metabolism of non-coding RNA	47	5	8.33	0.00032	0.0042	GEMIN4, NUP188, NUP210, NUP93, WDR77	AAAS, CLNS1A, DDX20, GEMIN2, GEMIN4, GEMIN5, GEMIN6, GEMIN7, NCBP1, NCBP2, NUP107, NUP133, NUP153, NUP155, NUP188, NUP205, NUP210, NUP214, NUP35, NUP37, NUP43, NUP50, NUP54, NUP58, NUP62, NUP85, NUP88, NUP93, PHAX, POM121, PRMT5, RAE1, RANBP2, SEH1L, SMN1, SMN2, SNRPB, SNRPD1, SNRPD2, SNRPD3, SNRPE, SNRPF, SNRPG, SNUPN, TGS1, TPR, WDR77
Module_26	Metabolism of carbohydrates	185	8	3.39	0.0026	0.017	G6PC3, MDH2, MGAM, NUP188, NUP210, NUP93, PCK2, SLC9A1	AAAS, ABCC5, AGL, AGRN, ALDOA, ALDOC, AMY2B, ARSB, B3GALT6, B3GAT1, B3GAT2, B3GAT3, B3GNT2, B3GNT4, B3GNT7, B4GALT1, B4GALT2, B4GALT3, B4GALT4, B4GALT5, B4GALT6, B4GALT7, B4GAT1, CALM1, CALM2, CALM3, CD44, CHPF, CHPF2, CHST1, CHST11, CHST12, CHST13, CHST14, CHST15, CHST2, CHST7, CHSY1, CSGALNACT1, CSGALNACT2, DCN, DSE, ENO1, ENO2, ENO3, EXT1, EXT2, FBP1, G6PC3, G6PD, GALE, GALK1, GALT, GAPDH, GBE…
Module_26	SLC-mediated transmembrane transport	172	7	3.19	0.0067	0.029	G6PC3, NUP188, NUP210, NUP93, SLC44A2, SLC7A1, SLC9A1	AAAS, AVP, CP, G6PC3, GCKR, HEPH, HK1, HK2, HK3, NUP107, NUP133, NUP153, NUP155, NUP188, NUP205, NUP210, NUP214, NUP35, NUP37, NUP43, NUP50, NUP54, NUP58, NUP62, NUP85, NUP88, NUP93, POM121, RAE1, RANBP2, RHAG, SEH1L, SLC11A1, SLC12A1, SLC12A2, SLC12A4, SLC12A5, SLC12A6, SLC12A7, SLC13A5, SLC14A1, SLC14A2, SLC15A2, SLC15A3, SLC15A4, SLC16A1, SLC16A10, SLC16A3, SLC16A7, SLC17A5, SLC18A1, SLC18A2, …
Module_26	Transcription	147	6	3.2	0.012	0.037	CSTF2, POLR1A, POLR1B, POLR1C, POLR3H, TCEA1	ALYREF, BRF1, BRF2, CAVIN1, CBX3, CCNH, CCNT1, CCNT2, CDC40, CDK7, CDK9, CLP1, CPSF1, CPSF2, CPSF3, CPSF7, CSTF1, CSTF2, CSTF3, CTDP1, DHX38, EHMT2, ELL, ELOA, ELOB, ELOC, ERCC2, ERCC3, ERCC6, GTF2A1, GTF2A2, GTF2B, GTF2E1, GTF2E2, GTF2F1, GTF2F2, GTF2H1, GTF2H2, GTF2H2B, GTF2H3, GTF2H4, GTF3C2, GTF3C3, GTF3C4, GTF3C5, KAT2B, LSM10, LSM11, LZTS1, MAGOH, MAPK3, MBD2, MNAT1, MTERF1, NCBP1, NCBP2, N…
Module_26	HIV Life Cycle	113	5	3.46	0.015	0.039	BANF1, NUP188, NUP210, NUP93, TCEA1	AAAS, BANF1, CCNH, CCNT1, CCNT2, CCR5, CD4, CDK7, CDK9, CTDP1, CXCR4, ELL, ELOA, ELOB, ELOC, ERCC2, ERCC3, FEN1, GTF2A1, GTF2A2, GTF2B, GTF2E1, GTF2E2, GTF2F1, GTF2F2, GTF2H1, GTF2H2, GTF2H2B, GTF2H3, GTF2H4, HMGA1, LIG1, LIG4, MNAT1, NCBP1, NCBP2, NELFA, NELFB, NELFCD, NELFE, NMT1, NMT2, NUP107, NUP133, NUP153, NUP155, NUP188, NUP205, NUP210, NUP214, NUP35, NUP37, NUP43, NUP50, NUP54, NUP58, NUP…
Module_27	3' -UTR-mediated translational regulation	114	27	19.6	1.2e-27	7.7e-27	EIF3E, EIF3F, EIF3FP3, EIF3H, RPL10, RPL10A, RPL15, RPL18, RPL19, RPL21P75, RPL22, RPL29, RPL3, RPL4, RPL5, RPL6, RPL7, RPL7A, RPLP0, RPS13, RPS2, RPS3A, RPS4X, RPS5, RPS6, RPS8, RPSA	EIF1AX, EIF2S1, EIF2S2, EIF2S3, EIF3A, EIF3B, EIF3C, EIF3D, EIF3E, EIF3F, EIF3FP3, EIF3G, EIF3H, EIF3I, EIF3J, EIF3K, EIF4A1, EIF4A2, EIF4B, EIF4E, EIF4G1, EIF4H, FAM153A, FAU, PABPC1, RPL10, RPL10A, RPL10P16, RPL10P9, RPL11, RPL12, RPL13, RPL13A, RPL14, RPL15, RPL17, RPL18, RPL18A, RPL19, RPL21, RPL21P16, RPL21P75, RPL22, RPL23, RPL23A, RPL23AP42, RPL23AP74, RPL24, RPL26, RPL26L1, RPL27, RPL27A,…
Module_27	Translation	154	30	16.1	6.5e-28	7.7e-27	EEF1A1, EEF1B2, EEF2, EIF3E, EIF3F, EIF3FP3, EIF3H, RPL10, RPL10A, RPL15, RPL18, RPL19, RPL21P75, RPL22, RPL29, RPL3, RPL4, RPL5, RPL6, RPL7, RPL7A, RPLP0, RPS13, RPS2, RPS3A, RPS4X, RPS5, RPS6, RPS8, RPSA	DDOST, EEF1A1, EEF1B2, EEF1D, EEF2, EIF1AX, EIF2B1, EIF2B2, EIF2B3, EIF2B4, EIF2B5, EIF2S1, EIF2S2, EIF2S3, EIF3A, EIF3B, EIF3C, EIF3D, EIF3E, EIF3F, EIF3FP3, EIF3G, EIF3H, EIF3I, EIF3J, EIF3K, EIF4A1, EIF4A2, EIF4B, EIF4E, EIF4EBP1, EIF4G1, EIF4H, EIF5, EIF5B, ETF1, FAM153A, FAU, GSPT2, PABPC1, RPL10, RPL10A, RPL10P16, RPL10P9, RPL11, RPL12, RPL13, RPL13A, RPL14, RPL15, RPL17, RPL18, RPL18A, RPL…
Module_27	Peptide chain elongation	93	25	22.2	3.5e-27	1.5e-26	EEF1A1, EEF2, RPL10, RPL10A, RPL15, RPL18, RPL19, RPL21P75, RPL22, RPL29, RPL3, RPL4, RPL5, RPL6, RPL7, RPL7A, RPLP0, RPS13, RPS2, RPS3A, RPS4X, RPS5, RPS6, RPS8, RPSA	EEF1A1, EEF2, FAM153A, FAU, RPL10, RPL10A, RPL10P16, RPL10P9, RPL11, RPL12, RPL13, RPL13A, RPL14, RPL15, RPL17, RPL18, RPL18A, RPL19, RPL21, RPL21P16, RPL21P75, RPL22, RPL23, RPL23A, RPL23AP42, RPL23AP74, RPL24, RPL26, RPL26L1, RPL27, RPL27A, RPL28, RPL29, RPL3, RPL30, RPL31, RPL32, RPL34, RPL35, RPL35A, RPL36, RPL36A, RPL37, RPL37A, RPL38, RPL39, RPL4, RPL41, RPL5, RPL6, RPL7, RPL7A, RPL8, RPL9,…
Module_27	Influenza Viral RNA Transcription and Replication	109	23	17.5	2e-22	6.4e-22	RPL10, RPL10A, RPL15, RPL18, RPL19, RPL21P75, RPL22, RPL29, RPL3, RPL4, RPL5, RPL6, RPL7, RPL7A, RPLP0, RPS13, RPS2, RPS3A, RPS4X, RPS5, RPS6, RPS8, RPSA	DNAJC3, FAM153A, FAU, GRSF1, GTF2F1, GTF2F2, HSP90AA1, IPO5, POLR2A, POLR2B, POLR2C, POLR2D, POLR2E, POLR2F, POLR2G, POLR2H, POLR2I, POLR2J, POLR2K, POLR2L, RPL10, RPL10A, RPL10P16, RPL10P9, RPL11, RPL12, RPL13, RPL13A, RPL14, RPL15, RPL17, RPL18, RPL18A, RPL19, RPL21, RPL21P16, RPL21P75, RPL22, RPL23, RPL23A, RPL23AP42, RPL23AP74, RPL24, RPL26, RPL26L1, RPL27, RPL27A, RPL28, RPL29, RPL3, RPL30, …
Module_27	Nonsense Mediated Decay Enhanced by the Exon Junction Complex	114	23	16.7	5.9e-22	1.5e-21	RPL10, RPL10A, RPL15, RPL18, RPL19, RPL21P75, RPL22, RPL29, RPL3, RPL4, RPL5, RPL6, RPL7, RPL7A, RPLP0, RPS13, RPS2, RPS3A, RPS4X, RPS5, RPS6, RPS8, RPSA	CASC3, EIF4A3, EIF4G1, ETF1, FAM153A, FAU, GSPT2, MAGOH, NCBP1, NCBP2, PABPC1, PPP2CA, PPP2R1A, PPP2R2A, RBM8A, RNPS1, RPL10, RPL10A, RPL10P16, RPL10P9, RPL11, RPL12, RPL13, RPL13A, RPL14, RPL15, RPL17, RPL18, RPL18A, RPL19, RPL21, RPL21P16, RPL21P75, RPL22, RPL23, RPL23A, RPL23AP42, RPL23AP74, RPL24, RPL26, RPL26L1, RPL27, RPL27A, RPL28, RPL29, RPL3, RPL30, RPL31, RPL32, RPL34, RPL35, RPL35A, RP…
Module_27	SRP-dependent cotranslational protein targeting to membrane	117	23	16.3	1.1e-21	2.4e-21	RPL10, RPL10A, RPL15, RPL18, RPL19, RPL21P75, RPL22, RPL29, RPL3, RPL4, RPL5, RPL6, RPL7, RPL7A, RPLP0, RPS13, RPS2, RPS3A, RPS4X, RPS5, RPS6, RPS8, RPSA	DDOST, FAM153A, FAU, RPL10, RPL10A, RPL10P16, RPL10P9, RPL11, RPL12, RPL13, RPL13A, RPL14, RPL15, RPL17, RPL18, RPL18A, RPL19, RPL21, RPL21P16, RPL21P75, RPL22, RPL23, RPL23A, RPL23AP42, RPL23AP74, RPL24, RPL26, RPL26L1, RPL27, RPL27A, RPL28, RPL29, RPL3, RPL30, RPL31, RPL32, RPL34, RPL35, RPL35A, RPL36, RPL36A, RPL37, RPL37A, RPL38, RPL39, RPL4, RPL41, RPL5, RPL6, RPL7, RPL7A, RPL8, RPL9, RPLP0,…
Module_27	Influenza Life Cycle	142	23	13.4	1.1e-19	2.1e-19	RPL10, RPL10A, RPL15, RPL18, RPL19, RPL21P75, RPL22, RPL29, RPL3, RPL4, RPL5, RPL6, RPL7, RPL7A, RPLP0, RPS13, RPS2, RPS3A, RPS4X, RPS5, RPS6, RPS8, RPSA	AAAS, CALR, CANX, CLTA, CLTC, DNAJC3, FAM153A, FAU, GRSF1, GTF2F1, GTF2F2, HSP90AA1, HSPA1B, IPO5, KPNA1, KPNB1, NUP107, NUP133, NUP153, NUP155, NUP188, NUP205, NUP210, NUP214, NUP35, NUP37, NUP43, NUP50, NUP54, NUP58, NUP62, NUP85, NUP88, NUP93, POLR2A, POLR2B, POLR2C, POLR2D, POLR2E, POLR2F, POLR2G, POLR2H, POLR2I, POLR2J, POLR2K, POLR2L, POM121, RAE1, RAN, RANBP2, RPL10, RPL10A, RPL10P16, RPL1…
Module_27	Metabolism of proteins	394	33	6.93	1.1e-18	1.8e-18	EEF1A1, EEF1B2, EEF2, EIF3E, EIF3F, EIF3FP3, EIF3H, RPL10, RPL10A, RPL15, RPL18, RPL19, RPL21P75, RPL22, RPL29, RPL3, RPL4, RPL5, RPL6, RPL7, RPL7A, RPLP0, RPS13, RPS2, RPS3A, RPS4X, RPS5, RPS6, RPS8, RPSA, SLC25A6, TIMM9, TOMM20	ACO2, ACTB, ALG1, ALG10, ALG10B, ALG11, ALG12, ALG13, ALG14, ALG2, ALG3, ALG5, ALG6, ALG8, ALG9, AP3M1, ARFGEF2, ARSA, ARSB, ARSG, ARSJ, ARSK, B3GNT2, B3GNT4, B3GNT5, B3GNT7, B3GNT8, B3GNT9, B3GNTL1, B4GALT1, B4GALT2, B4GALT3, B4GALT4, B4GALT5, B4GALT6, BCS1L, C1GALT1, C1GALT1C1, CALR, CANX, CCT2, CCT3, CCT4, CCT5, CCT6A, CCT7, CCT8, CHCHD4, COQ2, COX17, CS, CYC1, DAD1, DDOST, DHPS, DNAJC19, DOHH…
Module_27	Metabolism of mRNA	218	24	9.11	1.7e-16	2.5e-16	DCP1B, RPL10, RPL10A, RPL15, RPL18, RPL19, RPL21P75, RPL22, RPL29, RPL3, RPL4, RPL5, RPL6, RPL7, RPL7A, RPLP0, RPS13, RPS2, RPS3A, RPS4X, RPS5, RPS6, RPS8, RPSA	AKT1, ANP32A, CASC3, CNOT10, CNOT11, CNOT2, CNOT3, CNOT4, CNOT6, CNOT7, CNOT8, CNOT9, DCP1A, DCP1B, DCP2, DCPS, DDX6, DIS3, EDC3, EDC4, EIF4A1, EIF4A2, EIF4A3, EIF4B, EIF4E, EIF4G1, ELAVL1, ETF1, EXOSC1, EXOSC2, EXOSC3, EXOSC4, EXOSC5, EXOSC6, EXOSC7, EXOSC8, EXOSC9, FAM153A, FAU, GSPT2, HNRNPD, HSPA1B, HSPA8, HSPB1, KHSRP, LSM1, LSM2, LSM3, LSM4, LSM5, LSM6, MAGOH, MAPK11, MAPK14, MAPKAPK2, NCBP…
Module_27	Metabolism of RNA	262	25	7.89	1.2e-15	1.5e-15	CLNS1A, DCP1B, RPL10, RPL10A, RPL15, RPL18, RPL19, RPL21P75, RPL22, RPL29, RPL3, RPL4, RPL5, RPL6, RPL7, RPL7A, RPLP0, RPS13, RPS2, RPS3A, RPS4X, RPS5, RPS6, RPS8, RPSA	AAAS, AKT1, ANP32A, CASC3, CLNS1A, CNOT10, CNOT11, CNOT2, CNOT3, CNOT4, CNOT6, CNOT7, CNOT8, CNOT9, DCP1A, DCP1B, DCP2, DCPS, DDX20, DDX6, DIS3, EDC3, EDC4, EIF4A1, EIF4A2, EIF4A3, EIF4B, EIF4E, EIF4G1, ELAVL1, ETF1, EXOSC1, EXOSC2, EXOSC3, EXOSC4, EXOSC5, EXOSC6, EXOSC7, EXOSC8, EXOSC9, FAM153A, FAU, GEMIN2, GEMIN4, GEMIN5, GEMIN6, GEMIN7, GSPT2, HNRNPD, HSPA1B, HSPA8, HSPB1, KHSRP, LSM1, LSM2, …
Module_27	Formation of the ternary complex, and subsequently, the 43S complex	52	12	19.1	9.4e-13	1.1e-12	EIF3E, EIF3F, EIF3FP3, EIF3H, RPS13, RPS2, RPS3A, RPS4X, RPS5, RPS6, RPS8, RPSA	EIF1AX, EIF2S1, EIF2S2, EIF2S3, EIF3A, EIF3B, EIF3C, EIF3D, EIF3E, EIF3F, EIF3FP3, EIF3G, EIF3H, EIF3I, EIF3J, EIF3K, FAU, RPS10, RPS11, RPS12, RPS13, RPS14, RPS15, RPS15A, RPS16, RPS17, RPS18, RPS19, RPS19P3, RPS2, RPS20, RPS21, RPS23, RPS24, RPS25, RPS26, RPS27, RPS27A, RPS28, RPS28P7, RPS29, RPS3, RPS3A, RPS4X, RPS4Y1, RPS5, RPS6, RPS7, RPS8, RPS9, RPSA, RPSAP9
Module_27	Activation of the mRNA upon binding of the cap-binding complex and eIFs, and subsequent binding to 43S	60	12	16.5	5.8e-12	6.3e-12	EIF3E, EIF3F, EIF3FP3, EIF3H, RPS13, RPS2, RPS3A, RPS4X, RPS5, RPS6, RPS8, RPSA	EIF1AX, EIF2S1, EIF2S2, EIF2S3, EIF3A, EIF3B, EIF3C, EIF3D, EIF3E, EIF3F, EIF3FP3, EIF3G, EIF3H, EIF3I, EIF3J, EIF3K, EIF4A1, EIF4A2, EIF4B, EIF4E, EIF4EBP1, EIF4G1, EIF4H, FAU, PABPC1, RPS10, RPS11, RPS12, RPS13, RPS14, RPS15, RPS15A, RPS16, RPS17, RPS18, RPS19, RPS19P3, RPS2, RPS20, RPS21, RPS23, RPS24, RPS25, RPS26, RPS27, RPS27A, RPS28, RPS28P7, RPS29, RPS3, RPS3A, RPS4X, RPS4Y1, RPS5, RPS6, …
Module_27	Metabolism of amino acids and derivatives	157	5	2.63	0.042	0.042	CKM, ENOPH1, HIBADH, KYNU, PCBD1	AASS, ACAD8, ACADSB, ACAT1, ADI1, AFMID, AGMAT, AHCY, ALDH18A1, ALDH4A1, ALDH6A1, ALDH7A1, ALDH9A1, AMD1, AMDHD1, APIP, ARG1, ARG2, ASL, ASNS, ASS1, AUH, AZIN1, AZIN2, BCAT1, BCAT2, BCKDHA, BCKDHB, CBS, CDO1, CKB, CKM, CNDP2, CPS1, CSAD, CTH, DBT, DIO2, DLD, DLST, ENOPH1, ETHE1, FAH, GAMT, GATM, GCDH, GCLC, GCLM, GLS, GLS2, GLUD1, GLUL, GOT1, GOT2, GPT, GPT2, GRHPR, GSTZ1, HAAO, HAL, HDC, HGD, HI…
Module_28	Asparagine N-linked glycosylation	76	19	20.3	4.7e-20	8e-19	ALG2, ALG5, CALR, CANX, DAD1, DDOST, DPAGT1, GMPPB, LMAN1, MGAT2, PDIA3, PGM3, PREB, RPN1, RPN2, SEC24D, SEC31A, ST6GAL1, STT3A	ALG1, ALG10, ALG10B, ALG11, ALG12, ALG13, ALG14, ALG2, ALG3, ALG5, ALG6, ALG8, ALG9, B4GALT1, B4GALT2, B4GALT3, B4GALT4, B4GALT5, B4GALT6, CALR, CANX, DAD1, DDOST, DOLK, DOLPP1, DPAGT1, DPM1, DPM2, DPM3, EDEM1, EDEM2, EDEM3, FUT8, GANAB, GFPT2, GMPPA, GMPPB, GNPNAT1, LMAN1, MAN1A1, MAN1A2, MAN1B1, MAN1C1, MAN2A1, MANEA, MCFD2, MGAT1, MGAT2, MGAT3, MGAT4A, MGAT4B, MGAT5, MLEC, MOGS, MPI, PDIA3, PG…
Module_28	Diabetes pathways	112	20	14.5	6.2e-18	5.2e-17	CALR, DNAJB11, DNAJB9, EIF2AK3, HSP90B1, HSPA5, HYOU1, MYDGF, PDIA5, PDIA6, PREB, SEC11C, SEC31A, SLC30A5, SPCS1, SPCS2, SSR1, SYVN1, WFS1, XBP1	ACADVL, ADD1, ARFGAP1, ASNS, ATF3, ATF4, ATF6, ATP6V0D1, CALR, CPE, CTDSP2, CTSG, CUL7, CXCL8, CXXC1, DCP2, DCTN1, DDIT3, DDX11, DDX12P, DIS3, DNAJB11, DNAJB9, DNAJC3, EDEM1, EIF2AK3, EIF2S1, ERN1, ERO1A, EXOC1, EXOC2, EXOC3, EXOC4, EXOC5, EXOC6, EXOC8, EXOSC1, EXOSC2, EXOSC3, EXOSC4, EXOSC5, EXOSC6, EXOSC7, EXOSC8, EXOSC9, EXTL3, FKBP14, GHRL, GOSR2, GSK3A, HDGF, HERPUD1, HSP90B1, HSPA5, HYOU1, …
Module_28	Unfolded Protein Response	75	16	17.3	7.1e-16	4e-15	CALR, DNAJB11, DNAJB9, EIF2AK3, HSP90B1, HSPA5, HYOU1, MYDGF, PDIA5, PDIA6, PREB, SEC31A, SSR1, SYVN1, WFS1, XBP1	ACADVL, ADD1, ARFGAP1, ASNS, ATF3, ATF4, ATF6, ATP6V0D1, CALR, CTDSP2, CUL7, CXCL8, CXXC1, DCP2, DCTN1, DDIT3, DDX11, DDX12P, DIS3, DNAJB11, DNAJB9, DNAJC3, EDEM1, EIF2AK3, EIF2S1, ERN1, EXOSC1, EXOSC2, EXOSC3, EXOSC4, EXOSC5, EXOSC6, EXOSC7, EXOSC8, EXOSC9, EXTL3, FKBP14, GOSR2, GSK3A, HDGF, HERPUD1, HSP90B1, HSPA5, HYOU1, KDELR3, KHSRP, KLHDC3, LMNA, MBTPS1, MBTPS2, MYDGF, NFYA, NFYB, PARN, PDI…
Module_28	Metabolism of proteins	394	30	6.17	1.2e-15	5e-15	ALG2, ALG5, CALR, CANX, DAD1, DDOST, DPAGT1, GMPPB, LMAN1, MGAT2, PDIA3, PGM3, PREB, RPN1, RPN2, SEC11C, SEC24D, SEC31A, SEC61A1, SEC61B, SEC61G, SPCS1, SPCS2, SSR1, SSR3, SSR4, ST6GAL1, STT3A, TIMM17A, TRAM1	ACO2, ACTB, ALG1, ALG10, ALG10B, ALG11, ALG12, ALG13, ALG14, ALG2, ALG3, ALG5, ALG6, ALG8, ALG9, AP3M1, ARFGEF2, ARSA, ARSB, ARSG, ARSJ, ARSK, B3GNT2, B3GNT4, B3GNT5, B3GNT7, B3GNT8, B3GNT9, B3GNTL1, B4GALT1, B4GALT2, B4GALT3, B4GALT4, B4GALT5, B4GALT6, BCS1L, C1GALT1, C1GALT1C1, CALR, CANX, CCT2, CCT3, CCT4, CCT5, CCT6A, CCT7, CCT8, CHCHD4, COQ2, COX17, CS, CYC1, DAD1, DDOST, DHPS, DNAJC19, DOHH…
Module_28	Post-translational protein modification	149	19	10.3	2.7e-14	9.2e-14	ALG2, ALG5, CALR, CANX, DAD1, DDOST, DPAGT1, GMPPB, LMAN1, MGAT2, PDIA3, PGM3, PREB, RPN1, RPN2, SEC24D, SEC31A, ST6GAL1, STT3A	ALG1, ALG10, ALG10B, ALG11, ALG12, ALG13, ALG14, ALG2, ALG3, ALG5, ALG6, ALG8, ALG9, ARSA, ARSB, ARSG, ARSJ, ARSK, B3GNT2, B3GNT4, B3GNT5, B3GNT7, B3GNT8, B3GNT9, B3GNTL1, B4GALT1, B4GALT2, B4GALT3, B4GALT4, B4GALT5, B4GALT6, C1GALT1, C1GALT1C1, CALR, CANX, DAD1, DDOST, DHPS, DOHH, DOLK, DOLPP1, DPAGT1, DPM1, DPM2, DPM3, EDEM1, EDEM2, EDEM3, EIF5A, EIF5A2, FURIN, FUT8, GALNT1, GALNT10, GALNT11, G…
Module_28	Activation of Chaperone Genes by XBP1(S)	45	12	21.6	1.8e-13	5.1e-13	DNAJB11, DNAJB9, HYOU1, MYDGF, PDIA5, PDIA6, PREB, SEC31A, SSR1, SYVN1, WFS1, XBP1	ACADVL, ADD1, ARFGAP1, ATP6V0D1, CTDSP2, CUL7, CXXC1, DCTN1, DDX11, DDX12P, DNAJB11, DNAJB9, DNAJC3, EDEM1, EXTL3, FKBP14, GOSR2, GSK3A, HDGF, HYOU1, KDELR3, KLHDC3, LMNA, MYDGF, PDIA5, PDIA6, PPP2R5B, PREB, SEC31A, SERP1, SHC1, SRPRA, SRPRB, SSR1, SULT1A3, SYVN1, TATDN2, TLN1, TPP1, TSPYL2, WFS1, WIPI1, XBP1, YIF1A, ZBTB17
Module_28	SRP-dependent cotranslational protein targeting to membrane	117	13	9.01	2.1e-09	5.1e-09	DDOST, RPN1, RPN2, SEC11C, SEC61A1, SEC61B, SEC61G, SPCS1, SPCS2, SSR1, SSR3, SSR4, TRAM1	DDOST, FAM153A, FAU, RPL10, RPL10A, RPL10P16, RPL10P9, RPL11, RPL12, RPL13, RPL13A, RPL14, RPL15, RPL17, RPL18, RPL18A, RPL19, RPL21, RPL21P16, RPL21P75, RPL22, RPL23, RPL23A, RPL23AP42, RPL23AP74, RPL24, RPL26, RPL26L1, RPL27, RPL27A, RPL28, RPL29, RPL3, RPL30, RPL31, RPL32, RPL34, RPL35, RPL35A, RPL36, RPL36A, RPL37, RPL37A, RPL38, RPL39, RPL4, RPL41, RPL5, RPL6, RPL7, RPL7A, RPL8, RPL9, RPLP0,…
Module_28	Translation	154	13	6.84	5.9e-08	1.3e-07	DDOST, RPN1, RPN2, SEC11C, SEC61A1, SEC61B, SEC61G, SPCS1, SPCS2, SSR1, SSR3, SSR4, TRAM1	DDOST, EEF1A1, EEF1B2, EEF1D, EEF2, EIF1AX, EIF2B1, EIF2B2, EIF2B3, EIF2B4, EIF2B5, EIF2S1, EIF2S2, EIF2S3, EIF3A, EIF3B, EIF3C, EIF3D, EIF3E, EIF3F, EIF3FP3, EIF3G, EIF3H, EIF3I, EIF3J, EIF3K, EIF4A1, EIF4A2, EIF4B, EIF4E, EIF4EBP1, EIF4G1, EIF4H, EIF5, EIF5B, ETF1, FAM153A, FAU, GSPT2, PABPC1, RPL10, RPL10A, RPL10P16, RPL10P9, RPL11, RPL12, RPL13, RPL13A, RPL14, RPL15, RPL17, RPL18, RPL18A, RPL…
Module_28	Antigen Presentation: Folding, assembly and peptide loading of class I MHC	21	6	23.2	1.5e-07	2.9e-07	CALR, CANX, HSPA5, PDIA3, SEC24D, SEC31A	B2M, CALR, CANX, ERAP1, HLA-A, HLA-B, HLA-C, HLA-F, HLA-G, HLA-K, HSPA5, PDIA3, SAR1B, SEC13, SEC23A, SEC24B, SEC24C, SEC24D, SEC31A, TAP1, TAP2
Module_28	Transport to the Golgi and subsequent modification	30	6	16.2	1.5e-06	2.6e-06	LMAN1, MGAT2, PREB, SEC24D, SEC31A, ST6GAL1	B4GALT1, B4GALT2, B4GALT3, B4GALT4, B4GALT5, B4GALT6, FUT8, LMAN1, MAN1A1, MAN1A2, MAN1C1, MAN2A1, MANEA, MCFD2, MGAT1, MGAT2, MGAT3, MGAT4A, MGAT4B, MGAT5, PREB, SAR1B, SEC13, SEC23A, SEC24B, SEC24C, SEC24D, SEC31A, ST6GAL1, ST8SIA6
Module_28	Biosynthesis of the N-glycan precursor (dolichol lipid-linked oligosaccharide, LLO) and transfer to a nascent protein	28	5	14.5	2.1e-05	3.3e-05	ALG2, ALG5, DPAGT1, GMPPB, PGM3	ALG1, ALG10, ALG10B, ALG11, ALG12, ALG13, ALG14, ALG2, ALG3, ALG5, ALG6, ALG8, ALG9, DOLK, DOLPP1, DPAGT1, DPM1, DPM2, DPM3, GFPT2, GMPPA, GMPPB, GNPNAT1, MPI, PGM3, PMM1, PMM2, RFT1
Module_28	ER-Phagosome pathway	59	6	8.24	8.6e-05	0.00012	CALR, PDIA3, PSMB6, SEC61A1, SEC61B, SEC61G	B2M, CALR, HLA-A, HLA-B, HLA-C, HLA-F, HLA-G, HLA-K, PDIA3, PSMA1, PSMA2, PSMA3, PSMA4, PSMA5, PSMA6, PSMA7, PSMA8, PSMB1, PSMB10, PSMB2, PSMB3, PSMB4, PSMB5, PSMB6, PSMB7, PSMB8, PSMB9, PSMC1, PSMC2, PSMC3, PSMC4, PSMC5, PSMC6, PSMD1, PSMD10, PSMD11, PSMD12, PSMD13, PSMD14, PSMD2, PSMD3, PSMD4, PSMD5, PSMD6, PSMD7, PSMD8, PSMD9, PSME1, PSME2, PSME4, PSMF1, RPS27A, SEC61A1, SEC61A2, SEC61B, SEC61…
Module_28	Antigen processing-Cross presentation	72	6	6.75	0.00026	0.00034	CALR, PDIA3, PSMB6, SEC61A1, SEC61B, SEC61G	B2M, CALR, CD36, CTSS, CYBA, CYBB, FCGR1A, FCGR1B, HLA-A, HLA-B, HLA-C, HLA-F, HLA-G, HLA-K, ITGAV, ITGB5, LNPEP, MRC1, MRC2, NCF2, NCF4, PDIA3, PSMA1, PSMA2, PSMA3, PSMA4, PSMA5, PSMA6, PSMA7, PSMA8, PSMB1, PSMB10, PSMB2, PSMB3, PSMB4, PSMB5, PSMB6, PSMB7, PSMB8, PSMB9, PSMC1, PSMC2, PSMC3, PSMC4, PSMC5, PSMC6, PSMD1, PSMD10, PSMD11, PSMD12, PSMD13, PSMD14, PSMD2, PSMD3, PSMD4, PSMD5, PSMD6, PSM…
Module_28	Class I MHC mediated antigen processing and presentation	225	10	3.6	0.00049	0.0006	CALR, CANX, HSPA5, PDIA3, PSMB6, SEC24D, SEC31A, SEC61A1, SEC61B, SEC61G	ANAPC1, ANAPC10, ANAPC11, ANAPC13, ANAPC2, ANAPC4, ANAPC5, ANAPC7, ARIH2, ASB1, ASB13, ASB16, ASB2, ASB3, ASB6, ASB7, ASB8, ASB9, ATG7, B2M, BLMH, BTRC, CALR, CANX, CBLB, CD36, CDC16, CDC20, CDC23, CDC26, CDC27, CDC34, CTSS, CUL1, CUL2, CUL3, CUL5, CUL7, CYBA, CYBB, DCAF1, DET1, DTX3L, DZIP3, ELOB, ELOC, ERAP1, FBXO2, FBXO3, FBXO4, FBXO44, FBXO6, FBXW11, FBXW7, FBXW8, FCGR1A, FCGR1B, GAN, HECTD3,…
Module_30	SLC-mediated transmembrane transport	172	5	3.4	0.016	0.049	SLC22A4, SLC2A3, SLC3A2, SLC40A1, SLC4A5	AAAS, AVP, CP, G6PC3, GCKR, HEPH, HK1, HK2, HK3, NUP107, NUP133, NUP153, NUP155, NUP188, NUP205, NUP210, NUP214, NUP35, NUP37, NUP43, NUP50, NUP54, NUP58, NUP62, NUP85, NUP88, NUP93, POM121, RAE1, RANBP2, RHAG, SEH1L, SLC11A1, SLC12A1, SLC12A2, SLC12A4, SLC12A5, SLC12A6, SLC12A7, SLC13A5, SLC14A1, SLC14A2, SLC15A2, SLC15A3, SLC15A4, SLC16A1, SLC16A10, SLC16A3, SLC16A7, SLC17A5, SLC18A1, SLC18A2, …
Module_31	Respiratory electron transport, ATP synthesis by chemiosmotic coupling, and heat production by uncoupling proteins.	79	13	16.6	8.3e-13	5e-12	MT-ATP6, MT-ATP8, MT-CO1, MT-CO2, MT-CO3, MT-CYB, MT-ND1, MT-ND2, MT-ND3, MT-ND4, MT-ND4L, MT-ND5, MT-ND6	COX4I1, COX5A, COX5B, COX6A1, COX6B1, COX6C, COX7A2L, COX7B, COX7C, COX8A, CYC1, CYCS, ETFA, ETFB, ETFDH, MT-ATP6, MT-ATP8, MT-CO1, MT-CO2, MT-CO3, MT-CYB, MT-ND1, MT-ND2, MT-ND3, MT-ND4, MT-ND4L, MT-ND5, MT-ND6, NDUFA1, NDUFA10, NDUFA11, NDUFA12, NDUFA13, NDUFA2, NDUFA3, NDUFA4, NDUFA5, NDUFA6, NDUFA7, NDUFA8, NDUFA9, NDUFAB1, NDUFB1, NDUFB10, NDUFB2, NDUFB3, NDUFB4, NDUFB5, NDUFB6, NDUFB7, NDUF…
Module_31	The citric acid (TCA) cycle and respiratory electron transport	114	14	12.4	6.7e-12	2e-11	ADHFE1, MT-ATP6, MT-ATP8, MT-CO1, MT-CO2, MT-CO3, MT-CYB, MT-ND1, MT-ND2, MT-ND3, MT-ND4, MT-ND4L, MT-ND5, MT-ND6	ACO2, ADHFE1, BSG, COX4I1, COX5A, COX5B, COX6A1, COX6B1, COX6C, COX7A2L, COX7B, COX7C, COX8A, CS, CYC1, CYCS, D2HGDH, DLAT, DLD, DLST, ETFA, ETFB, ETFDH, FH, IDH1, IDH2, IDH3A, IDH3B, IDH3G, L2HGDH, LDHA, LDHB, MDH2, MT-ATP6, MT-ATP8, MT-CO1, MT-CO2, MT-CO3, MT-CYB, MT-ND1, MT-ND2, MT-ND3, MT-ND4, MT-ND4L, MT-ND5, MT-ND6, NDUFA1, NDUFA10, NDUFA11, NDUFA12, NDUFA13, NDUFA2, NDUFA3, NDUFA4, NDUFA5,…
Module_31	Respiratory electron transport	75	11	14.8	1.8e-10	3.7e-10	MT-CO1, MT-CO2, MT-CO3, MT-CYB, MT-ND1, MT-ND2, MT-ND3, MT-ND4, MT-ND4L, MT-ND5, MT-ND6	COX4I1, COX5A, COX5B, COX6A1, COX6B1, COX6C, COX7A2L, COX7B, COX7C, COX8A, CYC1, CYCS, ETFA, ETFB, ETFDH, MT-CO1, MT-CO2, MT-CO3, MT-CYB, MT-ND1, MT-ND2, MT-ND3, MT-ND4, MT-ND4L, MT-ND5, MT-ND6, NDUFA1, NDUFA10, NDUFA11, NDUFA12, NDUFA13, NDUFA2, NDUFA3, NDUFA4, NDUFA5, NDUFA6, NDUFA7, NDUFA8, NDUFA9, NDUFAB1, NDUFB1, NDUFB10, NDUFB2, NDUFB3, NDUFB4, NDUFB5, NDUFB6, NDUFB7, NDUFB8, NDUFB9, NDUFC1…
Module_38	3' -UTR-mediated translational regulation	114	5	8.13	0.00038	0.0019	EIF2S3, PABPC1, RPL10P16, RPL10P9, RPL21P16	EIF1AX, EIF2S1, EIF2S2, EIF2S3, EIF3A, EIF3B, EIF3C, EIF3D, EIF3E, EIF3F, EIF3FP3, EIF3G, EIF3H, EIF3I, EIF3J, EIF3K, EIF4A1, EIF4A2, EIF4B, EIF4E, EIF4G1, EIF4H, FAM153A, FAU, PABPC1, RPL10, RPL10A, RPL10P16, RPL10P9, RPL11, RPL12, RPL13, RPL13A, RPL14, RPL15, RPL17, RPL18, RPL18A, RPL19, RPL21, RPL21P16, RPL21P75, RPL22, RPL23, RPL23A, RPL23AP42, RPL23AP74, RPL24, RPL26, RPL26L1, RPL27, RPL27A,…
Module_38	Translation	154	5	6.02	0.0015	0.0037	EIF2S3, PABPC1, RPL10P16, RPL10P9, RPL21P16	DDOST, EEF1A1, EEF1B2, EEF1D, EEF2, EIF1AX, EIF2B1, EIF2B2, EIF2B3, EIF2B4, EIF2B5, EIF2S1, EIF2S2, EIF2S3, EIF3A, EIF3B, EIF3C, EIF3D, EIF3E, EIF3F, EIF3FP3, EIF3G, EIF3H, EIF3I, EIF3J, EIF3K, EIF4A1, EIF4A2, EIF4B, EIF4E, EIF4EBP1, EIF4G1, EIF4H, EIF5, EIF5B, ETF1, FAM153A, FAU, GSPT2, PABPC1, RPL10, RPL10A, RPL10P16, RPL10P9, RPL11, RPL12, RPL13, RPL13A, RPL14, RPL15, RPL17, RPL18, RPL18A, RPL…
Module_38	Metabolism of mRNA	218	5	4.25	0.0065	0.0081	DDX6, PABPC1, RPL10P16, RPL10P9, RPL21P16	AKT1, ANP32A, CASC3, CNOT10, CNOT11, CNOT2, CNOT3, CNOT4, CNOT6, CNOT7, CNOT8, CNOT9, DCP1A, DCP1B, DCP2, DCPS, DDX6, DIS3, EDC3, EDC4, EIF4A1, EIF4A2, EIF4A3, EIF4B, EIF4E, EIF4G1, ELAVL1, ETF1, EXOSC1, EXOSC2, EXOSC3, EXOSC4, EXOSC5, EXOSC6, EXOSC7, EXOSC8, EXOSC9, FAM153A, FAU, GSPT2, HNRNPD, HSPA1B, HSPA8, HSPB1, KHSRP, LSM1, LSM2, LSM3, LSM4, LSM5, LSM6, MAGOH, MAPK11, MAPK14, MAPKAPK2, NCBP…
Module_38	Metabolism of proteins	394	7	3.29	0.0054	0.0081	EIF2S3, PABPC1, PMPCB, RPL10P16, RPL10P9, RPL21P16, SUMF2	ACO2, ACTB, ALG1, ALG10, ALG10B, ALG11, ALG12, ALG13, ALG14, ALG2, ALG3, ALG5, ALG6, ALG8, ALG9, AP3M1, ARFGEF2, ARSA, ARSB, ARSG, ARSJ, ARSK, B3GNT2, B3GNT4, B3GNT5, B3GNT7, B3GNT8, B3GNT9, B3GNTL1, B4GALT1, B4GALT2, B4GALT3, B4GALT4, B4GALT5, B4GALT6, BCS1L, C1GALT1, C1GALT1C1, CALR, CANX, CCT2, CCT3, CCT4, CCT5, CCT6A, CCT7, CCT8, CHCHD4, COQ2, COX17, CS, CYC1, DAD1, DDOST, DHPS, DNAJC19, DOHH…
Module_38	Metabolism of RNA	262	5	3.54	0.014	0.014	DDX6, PABPC1, RPL10P16, RPL10P9, RPL21P16	AAAS, AKT1, ANP32A, CASC3, CLNS1A, CNOT10, CNOT11, CNOT2, CNOT3, CNOT4, CNOT6, CNOT7, CNOT8, CNOT9, DCP1A, DCP1B, DCP2, DCPS, DDX20, DDX6, DIS3, EDC3, EDC4, EIF4A1, EIF4A2, EIF4A3, EIF4B, EIF4E, EIF4G1, ELAVL1, ETF1, EXOSC1, EXOSC2, EXOSC3, EXOSC4, EXOSC5, EXOSC6, EXOSC7, EXOSC8, EXOSC9, FAM153A, FAU, GEMIN2, GEMIN4, GEMIN5, GEMIN6, GEMIN7, GSPT2, HNRNPD, HSPA1B, HSPA8, HSPB1, KHSRP, LSM1, LSM2, …
Module_39	Interferon alpha/beta signaling	50	15	48.4	4.8e-22	3.9e-21	ADAR, IFI6, IFIT1, IFIT2, IFIT3, IRF7, ISG15, MX1, MX2, OAS1, OAS2, OAS3, OASL, USP18, XAF1	ADAR, EGR1, GBP2, HLA-A, HLA-B, HLA-C, HLA-F, HLA-G, HLA-K, IFI27, IFI35, IFI6, IFIT1, IFIT2, IFIT3, IFITM1, IFITM2, IFITM3, IFNAR1, IFNAR2, IP6K2, IRF1, IRF2, IRF3, IRF4, IRF5, IRF6, IRF7, IRF8, IRF9, ISG15, ISG20, JAK1, MX1, MX2, OAS1, OAS2, OAS3, OASL, PSMB8, PTPN1, PTPN6, RNASEL, SOCS1, SOCS3, STAT1, STAT2, TYK2, USP18, XAF1
Module_39	Interferon Signaling	136	18	21.3	2.5e-19	1e-18	ADAR, EIF2AK2, HERC5, IFI6, IFIT1, IFIT2, IFIT3, IRF7, ISG15, MX1, MX2, OAS1, OAS2, OAS3, OASL, SP100, USP18, XAF1	AAAS, ADAR, ARIH1, B2M, CAMK2A, CAMK2D, CD44, CIITA, DDX58, EGR1, EIF2AK2, EIF4A1, EIF4A2, EIF4A3, EIF4E, EIF4E2, EIF4E3, EIF4G1, EIF4G2, EIF4G3, FCGR1A, FCGR1B, FLNB, GBP1, GBP2, GBP4, GBP5, GBP6, HERC5, HLA-A, HLA-B, HLA-C, HLA-DPA1, HLA-DPB1, HLA-DQA1, HLA-DRB1, HLA-DRB5, HLA-F, HLA-G, HLA-K, ICAM1, IFI27, IFI35, IFI6, IFIT1, IFIT2, IFIT3, IFITM1, IFITM2, IFITM3, IFNAR1, IFNAR2, IFNG, IFNGR1, …
Module_39	Cytokine Signaling in Immune system	233	19	13.2	2.4e-16	6.5e-16	ADAR, EIF2AK2, HERC5, IFI6, IFIT1, IFIT2, IFIT3, IL1RN, IRF7, ISG15, MX1, MX2, OAS1, OAS2, OAS3, OASL, SP100, USP18, XAF1	AAAS, ADAM17, ADAR, ARIH1, B2M, BLNK, BTRC, CAMK2A, CAMK2D, CASP1, CBL, CD44, CDK1, CHUK, CIITA, CISH, CRK, CRKL, CSF2RA, CSF2RB, CUL1, DDX58, EGR1, EIF2AK2, EIF4A1, EIF4A2, EIF4A3, EIF4E, EIF4E2, EIF4E3, EIF4G1, EIF4G2, EIF4G3, FCGR1A, FCGR1B, FLNB, FYN, GAB2, GBP1, GBP2, GBP4, GBP5, GBP6, GRB2, HCK, HERC5, HGF, HLA-A, HLA-B, HLA-C, HLA-DPA1, HLA-DPB1, HLA-DQA1, HLA-DRB1, HLA-DRB5, HLA-F, HLA-G,…
Module_39	Immune System	790	22	4.49	2.2e-09	4.4e-09	ADAR, CALM1, DHX58, EIF2AK2, HERC5, IFI6, IFIH1, IFIT1, IFIT2, IFIT3, IL1RN, IRF7, ISG15, MX1, MX2, OAS1, OAS2, OAS3, OASL, SP100, USP18, XAF1	AAAS, ACTR1A, ACTR1B, ADAM17, ADAR, AGER, AIM2, AKT1, AKT1S1, AKT2, AKT3, ANAPC1, ANAPC10, ANAPC11, ANAPC13, ANAPC2, ANAPC4, ANAPC5, ANAPC7, AP1B1, AP1G1, AP1M1, AP1M2, AP1S1, AP1S2, AP2A1, AP2A2, AP2B1, AP2M1, AP2S1, APP, ARF1, ARIH1, ARIH2, ASB1, ASB13, ASB16, ASB2, ASB3, ASB6, ASB7, ASB8, ASB9, ATF1, ATF2, ATG12, ATG5, ATG7, B2M, BAD, BCL10, BCL2, BCL2L1, BIRC2, BIRC3, BLK, BLMH, BLNK, BTK, BT…
Module_39	Antiviral mechanism by IFN-stimulated genes	64	7	17.6	1.3e-07	2.1e-07	EIF2AK2, HERC5, IFIT1, ISG15, MX1, MX2, USP18	AAAS, ARIH1, DDX58, EIF2AK2, EIF4A1, EIF4A2, EIF4A3, EIF4E, EIF4E2, EIF4E3, EIF4G1, EIF4G2, EIF4G3, FLNB, HERC5, IFIT1, IRF3, ISG15, JAK1, KPNA1, KPNA2, KPNA3, KPNA4, KPNA5, KPNB1, MAPK3, MX1, MX2, NEDD4, NUP107, NUP133, NUP153, NUP155, NUP188, NUP205, NUP210, NUP214, NUP35, NUP37, NUP43, NUP50, NUP54, NUP58, NUP62, NUP85, NUP88, NUP93, PIN1, PLCG1, POM121, PPM1B, RAE1, RANBP2, RPS27A, SEH1L, STA…
Module_39	Interferon gamma signaling	56	6	17.3	1.2e-06	1.6e-06	IRF7, OAS1, OAS2, OAS3, OASL, SP100	B2M, CAMK2A, CAMK2D, CD44, CIITA, FCGR1A, FCGR1B, GBP1, GBP2, GBP4, GBP5, GBP6, HLA-A, HLA-B, HLA-C, HLA-DPA1, HLA-DPB1, HLA-DQA1, HLA-DRB1, HLA-DRB5, HLA-F, HLA-G, HLA-K, ICAM1, IFNG, IFNGR1, IFNGR2, IRF1, IRF2, IRF3, IRF4, IRF5, IRF6, IRF7, IRF8, IRF9, JAK1, JAK2, MT2A, NCAM1, OAS1, OAS2, OAS3, OASL, PIAS1, PML, PRKCD, PTAFR, PTPN1, PTPN2, PTPN6, SOCS1, SOCS3, SP100, STAT1, SUMO1
Module_39	RIG-I/MDA5 mediated induction of IFN-alpha/beta pathways	58	5	13.9	2.9e-05	3.3e-05	DHX58, HERC5, IFIH1, IRF7, ISG15	AGER, APP, ATG12, ATG5, CASP10, CASP8, CHUK, CREBBP, CYLD, DDX58, DHX58, EP300, FADD, HERC5, HMGB1, IFIH1, IKBKB, IKBKE, IKBKG, IRF1, IRF2, IRF3, IRF7, ISG15, MAP3K1, MAVS, NFKB2, NFKBIA, NFKBIB, NLRC5, NLRX1, OTUD5, PCBP2, PIN1, RELA, RIPK1, RNF125, RNF135, RPS27A, S100A12, S100B, SIKE1, TANK, TAX1BP1, TBK1, TKFC, TNFAIP3, TRAF2, TRAF3, TRAF6, TRIM25, UBA52, UBA7, UBE2D1, UBE2D2, UBE2D3, UBE2K, …
Module_39	Innate Immune System	200	5	4.03	0.0081	0.0081	DHX58, HERC5, IFIH1, IRF7, ISG15	AGER, AIM2, APP, ATF1, ATF2, ATG12, ATG5, BCL2, BCL2L1, BIRC2, BIRC3, BTK, C1QA, C1QB, C1QC, C1S, C2, C3, C4A, C4BPA, C5, C8B, C8G, CAPZA1, CAPZA2, CARD9, CASP1, CASP10, CASP2, CASP4, CASP8, CASP9, CCR2, CCR6, CD14, CD180, CD4, CD46, CD55, CDK1, CFD, CFH, CHUK, CNPY3, CR1, CREB1, CREBBP, CTSB, CTSK, CTSL, CTSS, CYLD, DDOST, DDX58, DEFA1, DEFA1B, DEFA3, DEFA4, DHX58, DNM1, DNM2, DUSP3, DUSP4, DUSP…
Module_40	Transmembrane transport of small molecules	287	7	3.93	0.0021	0.0041	ATP6V1C2, ATP8A1, ATP8B4, SLC12A2, SLC22A16, SLC43A1, SLC47A1	AAAS, ABCA10, ABCA2, ABCA3, ABCA6, ABCA7, ABCA9, ABCB1, ABCB10, ABCB6, ABCC1, ABCC11, ABCC2, ABCC3, ABCC4, ABCC5, ABCC6, ABCC9, ABCD1, ABCD2, ABCD3, ABCG1, ABCG2, ABCG5, ABCG8, ADCY2, ADCY3, ADCY4, ADCY6, ADCY7, ADCY9, APOA1, AQP1, AQP10, AQP3, AQP9, ARHGEF9, ATP10A, ATP10D, ATP11A, ATP11B, ATP11C, ATP1A1, ATP1A3, ATP1A4, ATP1B1, ATP1B2, ATP1B3, ATP2A1, ATP2A2, ATP2A3, ATP2C1, ATP2C2, ATP6V0A2, A…
Module_44	RIG-I/MDA5 mediated induction of IFN-alpha/beta pathways	58	5	18.1	8.2e-06	2.5e-05	NFKB2, NFKBIB, TANK, TNFAIP3, TRAF3	AGER, APP, ATG12, ATG5, CASP10, CASP8, CHUK, CREBBP, CYLD, DDX58, DHX58, EP300, FADD, HERC5, HMGB1, IFIH1, IKBKB, IKBKE, IKBKG, IRF1, IRF2, IRF3, IRF7, ISG15, MAP3K1, MAVS, NFKB2, NFKBIA, NFKBIB, NLRC5, NLRX1, OTUD5, PCBP2, PIN1, RELA, RIPK1, RNF125, RNF135, RPS27A, S100A12, S100B, SIKE1, TANK, TAX1BP1, TBK1, TKFC, TNFAIP3, TRAF2, TRAF3, TRAF6, TRIM25, UBA52, UBA7, UBE2D1, UBE2D2, UBE2D3, UBE2K, …
Module_44	Innate Immune System	200	6	6.28	0.00038	0.00058	IRAK2, NFKB2, NFKBIB, TANK, TNFAIP3, TRAF3	AGER, AIM2, APP, ATF1, ATF2, ATG12, ATG5, BCL2, BCL2L1, BIRC2, BIRC3, BTK, C1QA, C1QB, C1QC, C1S, C2, C3, C4A, C4BPA, C5, C8B, C8G, CAPZA1, CAPZA2, CARD9, CASP1, CASP10, CASP2, CASP4, CASP8, CASP9, CCR2, CCR6, CD14, CD180, CD4, CD46, CD55, CDK1, CFD, CFH, CHUK, CNPY3, CR1, CREB1, CREBBP, CTSB, CTSK, CTSL, CTSS, CYLD, DDOST, DDX58, DEFA1, DEFA1B, DEFA3, DEFA4, DHX58, DNM1, DNM2, DUSP3, DUSP4, DUSP…
Module_44	Immune System	790	10	2.65	0.0042	0.0042	ICAM1, IL2RG, IRAK2, NFKB2, NFKBIB, NFKBIE, SEC13, TANK, TNFAIP3, TRAF3	AAAS, ACTR1A, ACTR1B, ADAM17, ADAR, AGER, AIM2, AKT1, AKT1S1, AKT2, AKT3, ANAPC1, ANAPC10, ANAPC11, ANAPC13, ANAPC2, ANAPC4, ANAPC5, ANAPC7, AP1B1, AP1G1, AP1M1, AP1M2, AP1S1, AP1S2, AP2A1, AP2A2, AP2B1, AP2M1, AP2S1, APP, ARF1, ARIH1, ARIH2, ASB1, ASB13, ASB16, ASB2, ASB3, ASB6, ASB7, ASB8, ASB9, ATF1, ATF2, ATG12, ATG5, ATG7, B2M, BAD, BCL10, BCL2, BCL2L1, BIRC2, BIRC3, BLK, BLMH, BLNK, BTK, BT…
Module_45	Cell Cycle	353	5	2.75	0.035	0.044	CDK6, DNA2, PSMA8, SKP2, SYCP2	ACD, ACTR1A, AHCTF1, AKAP9, ALMS1, ANAPC1, ANAPC10, ANAPC11, ANAPC2, ANAPC4, ANAPC5, ANAPC7, ATM, ATR, ATRIP, AURKA, AURKB, B9D2, BIRC5, BRCA1, BTRC, BUB1, BUB1B, BUB3, CCNA1, CCNA2, CCNB1, CCNB2, CCND1, CCND2, CCND3, CCNE1, CCNE2, CCNH, CDC14A, CDC16, CDC20, CDC23, CDC25A, CDC25B, CDC25C, CDC26, CDC27, CDC45, CDC6, CDC7, CDCA8, CDK1, CDK2, CDK4, CDK5RAP2, CDK6, CDK7, CDKN1A, CDKN1B, CDKN2A, CDKN…
Module_45	Signaling by GPCR	374	5	2.6	0.044	0.044	ACKR2, C3AR1, GRK2, LTB4R, OR7C1	ABR, ACKR1, ACKR2, ACKR3, ADCY2, ADCY3, ADCY4, ADCY6, ADCY7, ADCY9, ADGRE1, ADGRE2, ADGRE3, ADGRE5, ADM, ADM2, ADORA2A, ADORA2B, ADORA3, ADRA2A, ADRB1, ADRB2, AKAP13, AKT1, AKT2, AKT3, ANXA1, APP, ARHGAP4, ARHGEF1, ARHGEF11, ARHGEF12, ARHGEF17, ARHGEF18, ARHGEF2, ARHGEF3, ARHGEF4, ARHGEF6, ARHGEF9, AVP, AVPR1A, AVPR2, C3, C3AR1, C5, C5AR1, C5AR2, CALCB, CALCRL, CALM1, CALM2, CALM3, CAMK4, CCL20, …
Module_47	Generic Transcription Pathway	315	45	25.9	1.2e-53	1.2e-53	ZFP28, ZIK1, ZNF10, ZNF140, ZNF155, ZNF17, ZNF211, ZNF222, ZNF223, ZNF226, ZNF227, ZNF230, ZNF264, ZNF274, ZNF382, ZNF383, ZNF416, ZNF417, ZNF418, ZNF419, ZNF420, ZNF426, ZNF433, ZNF45, ZNF471, ZNF528, ZNF529, ZNF530, ZNF543, ZNF544, ZNF547, ZNF548, ZNF551, ZNF558, ZNF567, ZNF569, ZNF570, ZNF571, ZNF577, ZNF585A, ZNF585B, ZNF606, ZNF607, ZNF649, ZNF773	AR, CCNC, CCNT1, CCNT2, CDK8, CDK9, CDKN2B, CREBBP, E2F4, E2F5, ESR1, ESRRA, ESRRG, HDAC1, HELZ2, JUNB, KAT2A, KAT2B, MAML1, MAML2, MAML3, MAMLD1, MED1, MED10, MED12, MED14, MED15, MED16, MED17, MED20, MED23, MED24, MED25, MED26, MED27, MED30, MED31, MED4, MED6, MED7, MED8, MEN1, MYC, NCOA1, NCOA2, NCOA3, NCOA6, NCOR1, NCOR2, NOTCH2, NOTCH3, NOTCH4, NR1D1, NR1D2, NR1H2, NR1H3, NR1I2, NR1I3, NR2C2…
Module_48	Generation of second messenger molecules	24	8	61.1	3.9e-13	4.7e-12	CD3D, CD3E, CD3G, CD4, EVL, ITK, LCK, PLCG1	CD247, CD3D, CD3E, CD3G, CD4, ENAH, EVL, GRAP2, HLA-DPA1, HLA-DPB1, HLA-DQA1, HLA-DRB1, HLA-DRB5, ITK, LAT, LCK, LCP2, NCK1, PAK1, PAK2, PLCG1, VASP, WAS, ZAP70
Module_48	TCR signaling	47	9	35.1	3.2e-12	1.9e-11	CD3D, CD3E, CD3G, CD4, EVL, ITK, LCK, PLCG1, PRKCQ	BCL10, CARD11, CD247, CD3D, CD3E, CD3G, CD4, CHUK, CSK, ENAH, EVL, GRAP2, HLA-DPA1, HLA-DPB1, HLA-DQA1, HLA-DRB1, HLA-DRB5, IKBKB, IKBKG, ITK, LAT, LCK, LCP2, MALT1, MAP3K7, NCK1, NFKBIA, PAG1, PAK1, PAK2, PDPK1, PIK3CA, PIK3CB, PIK3R1, PLCG1, PRKCQ, PTEN, PTPRC, RELA, RIPK2, TAB2, TRAF6, TRAT1, UBE2N, VASP, WAS, ZAP70
Module_48	PD-1 signaling	16	6	68.7	1.7e-10	6.8e-10	CD3D, CD3E, CD3G, CD4, LCK, PDCD1	CD247, CD274, CD3D, CD3E, CD3G, CD4, CSK, HLA-DPA1, HLA-DPB1, HLA-DQA1, HLA-DRB1, HLA-DRB5, LCK, PDCD1, PDCD1LG2, PTPN6
Module_48	Translocation of ZAP-70 to Immunological synapse	12	5	76.4	3.3e-09	9.9e-09	CD3D, CD3E, CD3G, CD4, LCK	CD247, CD3D, CD3E, CD3G, CD4, HLA-DPA1, HLA-DPB1, HLA-DQA1, HLA-DRB1, HLA-DRB5, LCK, ZAP70
Module_48	Phosphorylation of CD3 and TCR zeta chains	14	5	65.5	8.3e-09	2e-08	CD3D, CD3E, CD3G, CD4, LCK	CD247, CD3D, CD3E, CD3G, CD4, CSK, HLA-DPA1, HLA-DPB1, HLA-DQA1, HLA-DRB1, HLA-DRB5, LCK, PAG1, PTPRC
Module_48	Downstream TCR signaling	31	6	35.5	1.5e-08	2.9e-08	CD3D, CD3E, CD3G, CD4, LCK, PRKCQ	BCL10, CARD11, CD247, CD3D, CD3E, CD3G, CD4, CHUK, HLA-DPA1, HLA-DPB1, HLA-DQA1, HLA-DRB1, HLA-DRB5, IKBKB, IKBKG, LCK, MALT1, MAP3K7, NFKBIA, PDPK1, PIK3CA, PIK3CB, PIK3R1, PRKCQ, PTEN, RELA, RIPK2, TAB2, TRAF6, TRAT1, UBE2N
Module_48	Costimulation by the CD28 family	59	7	21.7	3.1e-08	5.2e-08	CD3D, CD3E, CD3G, CD4, CTLA4, LCK, PDCD1	AKT1, AKT2, AKT3, BTLA, CD247, CD274, CD28, CD3D, CD3E, CD3G, CD4, CD80, CD86, CDC42, CSK, CTLA4, FYN, GRAP2, GRB2, HLA-DPA1, HLA-DPB1, HLA-DQA1, HLA-DRB1, HLA-DRB5, ICOS, ICOSLG, LCK, LYN, MAP3K14, MAP3K8, MAPKAP1, MLST8, MTOR, PAK1, PAK2, PDCD1, PDCD1LG2, PDPK1, PIK3CA, PIK3R1, PIK3R3, PPP2CA, PPP2CB, PPP2R1A, PPP2R1B, PPP2R5A, PPP2R5B, PPP2R5C, PPP2R5D, PPP2R5E, PTPN6, RAC1, RICTOR, SRC, THEM4…
Module_48	Adaptive Immune System	487	15	5.65	5.3e-08	8e-08	CD3D, CD3E, CD3G, CD4, CD96, CRTAM, CTLA4, EVL, ITK, LCK, PDCD1, PLCG1, PRKACB, PRKCQ, RASGRP1	ACTR1A, ACTR1B, AKT1, AKT1S1, AKT2, AKT3, ANAPC1, ANAPC10, ANAPC11, ANAPC13, ANAPC2, ANAPC4, ANAPC5, ANAPC7, AP1B1, AP1G1, AP1M1, AP1M2, AP1S1, AP1S2, AP2A1, AP2A2, AP2B1, AP2M1, AP2S1, ARF1, ARIH2, ASB1, ASB13, ASB16, ASB2, ASB3, ASB6, ASB7, ASB8, ASB9, ATG7, B2M, BAD, BCL10, BLK, BLMH, BLNK, BTK, BTLA, BTRC, C3, CALM1, CALM2, CALM3, CALR, CANX, CARD11, CASP9, CBL, CBLB, CD160, CD19, CD200R1, CD…
Module_48	Immune System	790	16	3.71	5e-06	6.6e-06	AAAS, CD3D, CD3E, CD3G, CD4, CD96, CRTAM, CTLA4, EVL, ITK, LCK, PDCD1, PLCG1, PRKACB, PRKCQ, RASGRP1	AAAS, ACTR1A, ACTR1B, ADAM17, ADAR, AGER, AIM2, AKT1, AKT1S1, AKT2, AKT3, ANAPC1, ANAPC10, ANAPC11, ANAPC13, ANAPC2, ANAPC4, ANAPC5, ANAPC7, AP1B1, AP1G1, AP1M1, AP1M2, AP1S1, AP1S2, AP2A1, AP2A2, AP2B1, AP2M1, AP2S1, APP, ARF1, ARIH1, ARIH2, ASB1, ASB13, ASB16, ASB2, ASB3, ASB6, ASB7, ASB8, ASB9, ATF1, ATF2, ATG12, ATG5, ATG7, B2M, BAD, BCL10, BCL2, BCL2L1, BIRC2, BIRC3, BLK, BLMH, BLNK, BTK, BT…
Module_48	Immunoregulatory interactions between a Lymphoid and a non-Lymphoid cell	57	5	16.1	1.4e-05	1.7e-05	CD3D, CD3E, CD3G, CD96, CRTAM	B2M, C3, CD160, CD19, CD200R1, CD226, CD247, CD34, CD3D, CD3E, CD3G, CD40, CD40LG, CD81, CD8A, CD8B, CD96, CDH1, CRTAM, FCGR2B, FCGR3A, HCST, HLA-A, HLA-B, HLA-C, HLA-F, HLA-G, HLA-K, ICAM1, ICAM2, ICAM3, ICAM4, IFITM1, ITGAL, ITGB1, ITGB2, ITGB7, JAML, KIR2DL1, KIR2DL3, KIR2DL4, KIR3DL1, KIR3DL2, KLRC1, KLRD1, KLRK1, LILRA1, LILRB1, LILRB2, LILRB3, LILRB4, LILRB5, NECTIN2, PVR, SELL, TYROBP, ULB…
Module_48	Hemostasis	371	6	2.96	0.016	0.017	LCK, PLCG1, PRKACB, PRKCH, PRKCQ, RASGRP1	A2M, ABCC4, ABL1, ACTN1, ACTN4, ADRA2A, AK3, AKAP1, AKAP10, AKT1, AKT2, AKT3, ALDOA, ANGPT1, APBB1IP, APOA1, APP, ARRB1, ARRB2, ATP1B1, ATP1B2, ATP1B3, ATP2A1, ATP2A2, ATP2A3, BCAR1, BRPF3, BSG, C1QBP, CABLES1, CABLES2, CALM1, CALM2, CALM3, CALU, CAP1, CAPZA1, CAPZA2, CAV1, CBX5, CD2, CD36, CD47, CD48, CD58, CD63, CD9, CDC42, CDK2, CDK5, CFD, CFL1, CLU, COL1A1, COL1A2, CREBBP, CRK, CSK, DAGLA, DA…
Module_50	Respiratory electron transport	75	16	41	4.3e-22	4.3e-21	COX5B, COX6B1, COX7B, COX7C, NDUFA1, NDUFA2, NDUFA3, NDUFA4, NDUFA6, NDUFAB1, NDUFB1, NDUFB4, NDUFS3, NDUFS6, UQCRB, UQCRQ	COX4I1, COX5A, COX5B, COX6A1, COX6B1, COX6C, COX7A2L, COX7B, COX7C, COX8A, CYC1, CYCS, ETFA, ETFB, ETFDH, MT-CO1, MT-CO2, MT-CO3, MT-CYB, MT-ND1, MT-ND2, MT-ND3, MT-ND4, MT-ND4L, MT-ND5, MT-ND6, NDUFA1, NDUFA10, NDUFA11, NDUFA12, NDUFA13, NDUFA2, NDUFA3, NDUFA4, NDUFA5, NDUFA6, NDUFA7, NDUFA8, NDUFA9, NDUFAB1, NDUFB1, NDUFB10, NDUFB2, NDUFB3, NDUFB4, NDUFB5, NDUFB6, NDUFB7, NDUFB8, NDUFB9, NDUFC1…
Module_50	Respiratory electron transport, ATP synthesis by chemiosmotic coupling, and heat production by uncoupling proteins.	79	16	38.9	1.1e-21	5.4e-21	COX5B, COX6B1, COX7B, COX7C, NDUFA1, NDUFA2, NDUFA3, NDUFA4, NDUFA6, NDUFAB1, NDUFB1, NDUFB4, NDUFS3, NDUFS6, UQCRB, UQCRQ	COX4I1, COX5A, COX5B, COX6A1, COX6B1, COX6C, COX7A2L, COX7B, COX7C, COX8A, CYC1, CYCS, ETFA, ETFB, ETFDH, MT-ATP6, MT-ATP8, MT-CO1, MT-CO2, MT-CO3, MT-CYB, MT-ND1, MT-ND2, MT-ND3, MT-ND4, MT-ND4L, MT-ND5, MT-ND6, NDUFA1, NDUFA10, NDUFA11, NDUFA12, NDUFA13, NDUFA2, NDUFA3, NDUFA4, NDUFA5, NDUFA6, NDUFA7, NDUFA8, NDUFA9, NDUFAB1, NDUFB1, NDUFB10, NDUFB2, NDUFB3, NDUFB4, NDUFB5, NDUFB6, NDUFB7, NDUF…
Module_50	The citric acid (TCA) cycle and respiratory electron transport	114	16	27	5.6e-19	1.9e-18	COX5B, COX6B1, COX7B, COX7C, NDUFA1, NDUFA2, NDUFA3, NDUFA4, NDUFA6, NDUFAB1, NDUFB1, NDUFB4, NDUFS3, NDUFS6, UQCRB, UQCRQ	ACO2, ADHFE1, BSG, COX4I1, COX5A, COX5B, COX6A1, COX6B1, COX6C, COX7A2L, COX7B, COX7C, COX8A, CS, CYC1, CYCS, D2HGDH, DLAT, DLD, DLST, ETFA, ETFB, ETFDH, FH, IDH1, IDH2, IDH3A, IDH3B, IDH3G, L2HGDH, LDHA, LDHB, MDH2, MT-ATP6, MT-ATP8, MT-CO1, MT-CO2, MT-CO3, MT-CYB, MT-ND1, MT-ND2, MT-ND3, MT-ND4, MT-ND4L, MT-ND5, MT-ND6, NDUFA1, NDUFA10, NDUFA11, NDUFA12, NDUFA13, NDUFA2, NDUFA3, NDUFA4, NDUFA5,…
Module_50	RNA Polymerase II Transcription	102	7	13.2	1e-06	2.5e-06	ELOB, GTF2A2, MAGOH, POLR2F, POLR2L, SNRPG, TAF12	ALYREF, CCNH, CCNT1, CCNT2, CDC40, CDK7, CDK9, CLP1, CPSF1, CPSF2, CPSF3, CPSF7, CSTF1, CSTF2, CSTF3, CTDP1, DHX38, ELL, ELOA, ELOB, ELOC, ERCC2, ERCC3, GTF2A1, GTF2A2, GTF2B, GTF2E1, GTF2E2, GTF2F1, GTF2F2, GTF2H1, GTF2H2, GTF2H2B, GTF2H3, GTF2H4, LSM10, LSM11, MAGOH, MNAT1, NCBP1, NCBP2, NELFA, NELFB, NELFCD, NELFE, NFX1, NUDT21, PABPN1, PAPOLA, PCF11, POLR2A, POLR2B, POLR2C, POLR2D, POLR2E, PO…
Module_50	RNA Polymerase II Pre-transcription Events	59	5	16.3	1.4e-05	2.3e-05	ELOB, GTF2A2, POLR2F, POLR2L, TAF12	CCNH, CCNT1, CCNT2, CDK7, CDK9, CTDP1, ELL, ELOA, ELOB, ELOC, ERCC2, ERCC3, GTF2A1, GTF2A2, GTF2B, GTF2E1, GTF2E2, GTF2F1, GTF2F2, GTF2H1, GTF2H2, GTF2H2B, GTF2H3, GTF2H4, MNAT1, NCBP1, NCBP2, NELFA, NELFB, NELFCD, NELFE, POLR2A, POLR2B, POLR2C, POLR2D, POLR2E, POLR2F, POLR2G, POLR2H, POLR2I, POLR2J, POLR2K, POLR2L, SSRP1, SUPT16H, SUPT4H1, SUPT5H, TAF1, TAF10, TAF11, TAF12, TAF13, TAF4, TAF4B, T…
Module_50	Transcription	147	7	9.14	1.1e-05	2.3e-05	ELOB, GTF2A2, MAGOH, POLR2F, POLR2L, SNRPG, TAF12	ALYREF, BRF1, BRF2, CAVIN1, CBX3, CCNH, CCNT1, CCNT2, CDC40, CDK7, CDK9, CLP1, CPSF1, CPSF2, CPSF3, CPSF7, CSTF1, CSTF2, CSTF3, CTDP1, DHX38, EHMT2, ELL, ELOA, ELOB, ELOC, ERCC2, ERCC3, ERCC6, GTF2A1, GTF2A2, GTF2B, GTF2E1, GTF2E2, GTF2F1, GTF2F2, GTF2H1, GTF2H2, GTF2H2B, GTF2H3, GTF2H4, GTF3C2, GTF3C3, GTF3C4, GTF3C5, KAT2B, LSM10, LSM11, LZTS1, MAGOH, MAPK3, MBD2, MNAT1, MTERF1, NCBP1, NCBP2, N…
Module_50	Late Phase of HIV Life Cycle	99	5	9.7	0.00017	0.00024	ELOB, GTF2A2, POLR2F, POLR2L, TAF12	AAAS, CCNH, CCNT1, CCNT2, CDK7, CDK9, CTDP1, ELL, ELOA, ELOB, ELOC, ERCC2, ERCC3, GTF2A1, GTF2A2, GTF2B, GTF2E1, GTF2E2, GTF2F1, GTF2F2, GTF2H1, GTF2H2, GTF2H2B, GTF2H3, GTF2H4, MNAT1, NCBP1, NCBP2, NELFA, NELFB, NELFCD, NELFE, NMT1, NMT2, NUP107, NUP133, NUP153, NUP155, NUP188, NUP205, NUP210, NUP214, NUP35, NUP37, NUP43, NUP50, NUP54, NUP58, NUP62, NUP85, NUP88, NUP93, POLR2A, POLR2B, POLR2C, P…
Module_50	HIV Life Cycle	113	5	8.5	0.00031	0.00038	ELOB, GTF2A2, POLR2F, POLR2L, TAF12	AAAS, BANF1, CCNH, CCNT1, CCNT2, CCR5, CD4, CDK7, CDK9, CTDP1, CXCR4, ELL, ELOA, ELOB, ELOC, ERCC2, ERCC3, FEN1, GTF2A1, GTF2A2, GTF2B, GTF2E1, GTF2E2, GTF2F1, GTF2F2, GTF2H1, GTF2H2, GTF2H2B, GTF2H3, GTF2H4, HMGA1, LIG1, LIG4, MNAT1, NCBP1, NCBP2, NELFA, NELFB, NELFCD, NELFE, NMT1, NMT2, NUP107, NUP133, NUP153, NUP155, NUP188, NUP205, NUP210, NUP214, NUP35, NUP37, NUP43, NUP50, NUP54, NUP58, NUP…
Module_50	HIV Infection	193	5	4.97	0.0033	0.0037	ELOB, GTF2A2, POLR2F, POLR2L, TAF12	AAAS, AP1B1, AP1G1, AP1M1, AP1M2, AP1S1, AP1S2, AP2A1, AP2A2, AP2B1, AP2M1, AP2S1, APOBEC3G, ARF1, ATP6V1H, B2M, BANF1, BTRC, CCNH, CCNT1, CCNT2, CCR5, CD247, CD28, CD4, CD8B, CDK7, CDK9, CTDP1, CUL5, CXCR4, DOCK2, ELL, ELMO1, ELOA, ELOB, ELOC, ERCC2, ERCC3, FEN1, FYN, GTF2A1, GTF2A2, GTF2B, GTF2E1, GTF2E2, GTF2F1, GTF2F2, GTF2H1, GTF2H2, GTF2H2B, GTF2H3, GTF2H4, HCK, HLA-A, HLA-K, HMGA1, KPNA1, …
Module_51	Glycolysis	24	9	77.5	1.1e-15	4.4e-15	ALDOA, ALDOC, ENO1, GAPDH, PFKL, PGAM1, PGK1, PKM, TPI1	ALDOA, ALDOC, ENO1, ENO2, ENO3, GAPDH, GPI, PFKFB2, PFKFB3, PFKFB4, PFKL, PFKM, PFKP, PGAM1, PGAM2, PGK1, PKM, PPP2CA, PPP2CB, PPP2R1A, PPP2R1B, PPP2R5D, TPI1, TPI1P1
Module_51	Glucose metabolism	56	10	36.9	1.1e-13	2.3e-13	ALDOA, ALDOC, ENO1, GAPDH, PFKL, PGAM1, PGK1, PKM, TPI1, UGP2	AGL, ALDOA, ALDOC, CALM1, CALM2, CALM3, ENO1, ENO2, ENO3, FBP1, GAPDH, GBE1, GOT1, GOT2, GPI, GYG1, GYS1, MDH1, MDH2, PC, PCK2, PFKFB2, PFKFB3, PFKFB4, PFKL, PFKM, PFKP, PGAM1, PGAM2, PGK1, PGM1, PGM2, PHKA1, PHKA2, PHKB, PHKG1, PHKG2, PKM, PPP2CA, PPP2CB, PPP2R1A, PPP2R1B, PPP2R5D, PRKACA, PRKACB, PYGB, PYGL, PYGM, SLC25A1, SLC25A10, SLC25A11, SLC25A12, SLC25A13, TPI1, TPI1P1, UGP2
Module_51	Gluconeogenesis	26	7	55.7	2.9e-11	3.8e-11	ALDOA, ALDOC, ENO1, GAPDH, PGAM1, PGK1, TPI1	ALDOA, ALDOC, ENO1, ENO2, ENO3, FBP1, GAPDH, GOT1, GOT2, GPI, MDH1, MDH2, PC, PCK2, PGAM1, PGAM2, PGK1, PRKACA, PRKACB, SLC25A1, SLC25A10, SLC25A11, SLC25A12, SLC25A13, TPI1, TPI1P1
Module_51	Metabolism of carbohydrates	185	10	11.2	2e-08	2e-08	ALDOA, ALDOC, ENO1, GAPDH, PFKL, PGAM1, PGK1, PKM, TPI1, UGP2	AAAS, ABCC5, AGL, AGRN, ALDOA, ALDOC, AMY2B, ARSB, B3GALT6, B3GAT1, B3GAT2, B3GAT3, B3GNT2, B3GNT4, B3GNT7, B4GALT1, B4GALT2, B4GALT3, B4GALT4, B4GALT5, B4GALT6, B4GALT7, B4GAT1, CALM1, CALM2, CALM3, CD44, CHPF, CHPF2, CHST1, CHST11, CHST12, CHST13, CHST14, CHST15, CHST2, CHST7, CHSY1, CSGALNACT1, CSGALNACT2, DCN, DSE, ENO1, ENO2, ENO3, EXT1, EXT2, FBP1, G6PC3, G6PD, GALE, GALK1, GALT, GAPDH, GBE…
Module_52	Class A/1 (Rhodopsin-like receptors)	147	6	10.1	2.7e-05	5.5e-05	CCR10, CCR4, CCR8, EDN3, GPR55, LPAR6	ACKR1, ACKR2, ACKR3, ADORA2A, ADORA2B, ADORA3, ADRA2A, ADRB1, ADRB2, ANXA1, APP, AVP, AVPR1A, AVPR2, C3, C3AR1, C5, C5AR1, C5AR2, CCL20, CCL28, CCL3, CCL3L3, CCL4, CCL5, CCR1, CCR10, CCR2, CCR3, CCR4, CCR5, CCR6, CCR7, CCR8, CCR9, CNR1, CNR2, CX3CR1, CXCL1, CXCL10, CXCL16, CXCL2, CXCL3, CXCL5, CXCL6, CXCL8, CXCL9, CXCR1, CXCR2, CXCR3, CXCR4, CXCR5, CXCR6, CYSLTR1, CYSLTR2, EDN1, EDN3, EDNRB, F2R,…
Module_52	GPCR ligand binding	198	7	8.77	1.4e-05	5.5e-05	CCR10, CCR4, CCR8, EDN3, GPR55, LPAR6, WNT7A	ACKR1, ACKR2, ACKR3, ADGRE1, ADGRE2, ADGRE3, ADGRE5, ADM, ADM2, ADORA2A, ADORA2B, ADORA3, ADRA2A, ADRB1, ADRB2, ANXA1, APP, AVP, AVPR1A, AVPR2, C3, C3AR1, C5, C5AR1, C5AR2, CALCB, CALCRL, CCL20, CCL28, CCL3, CCL3L3, CCL4, CCL5, CCR1, CCR10, CCR2, CCR3, CCR4, CCR5, CCR6, CCR7, CCR8, CCR9, CD55, CNR1, CNR2, CX3CR1, CXCL1, CXCL10, CXCL16, CXCL2, CXCL3, CXCL5, CXCL6, CXCL8, CXCL9, CXCR1, CXCR2, CXCR3…
Module_52	Signaling by GPCR	374	7	4.64	0.00075	0.001	CCR10, CCR4, CCR8, EDN3, GPR55, LPAR6, WNT7A	ABR, ACKR1, ACKR2, ACKR3, ADCY2, ADCY3, ADCY4, ADCY6, ADCY7, ADCY9, ADGRE1, ADGRE2, ADGRE3, ADGRE5, ADM, ADM2, ADORA2A, ADORA2B, ADORA3, ADRA2A, ADRB1, ADRB2, AKAP13, AKT1, AKT2, AKT3, ANXA1, APP, ARHGAP4, ARHGEF1, ARHGEF11, ARHGEF12, ARHGEF17, ARHGEF18, ARHGEF2, ARHGEF3, ARHGEF4, ARHGEF6, ARHGEF9, AVP, AVPR1A, AVPR2, C3, C3AR1, C5, C5AR1, C5AR2, CALCB, CALCRL, CALM1, CALM2, CALM3, CAMK4, CCL20, …
Module_52	GPCR downstream signaling	300	6	4.96	0.0013	0.0013	CCR10, CCR4, CCR8, EDN3, GPR55, LPAR6	ABR, ACKR3, ADCY2, ADCY3, ADCY4, ADCY6, ADCY7, ADCY9, ADM, ADM2, ADORA2A, ADORA2B, ADORA3, ADRA2A, ADRB1, ADRB2, AKAP13, AKT1, AKT2, AKT3, ANXA1, APP, ARHGAP4, ARHGEF1, ARHGEF11, ARHGEF12, ARHGEF17, ARHGEF18, ARHGEF2, ARHGEF3, ARHGEF4, ARHGEF6, ARHGEF9, AVP, AVPR1A, AVPR2, C3, C3AR1, C5, C5AR1, CALCB, CALCRL, CCL20, CCL28, CCL5, CCR1, CCR10, CCR2, CCR3, CCR4, CCR5, CCR6, CCR7, CCR8, CCR9, CDC42, …
Module_54	Generic Transcription Pathway	315	19	17.7	2.9e-19	2.9e-19	ZKSCAN7, ZNF136, ZNF189, ZNF197, ZNF266, ZNF28, ZNF347, ZNF439, ZNF440, ZNF442, ZNF443, ZNF468, ZNF555, ZNF559, ZNF561, ZNF563, ZNF596, ZNF616, ZNF627	AR, CCNC, CCNT1, CCNT2, CDK8, CDK9, CDKN2B, CREBBP, E2F4, E2F5, ESR1, ESRRA, ESRRG, HDAC1, HELZ2, JUNB, KAT2A, KAT2B, MAML1, MAML2, MAML3, MAMLD1, MED1, MED10, MED12, MED14, MED15, MED16, MED17, MED20, MED23, MED24, MED25, MED26, MED27, MED30, MED31, MED4, MED6, MED7, MED8, MEN1, MYC, NCOA1, NCOA2, NCOA3, NCOA6, NCOR1, NCOR2, NOTCH2, NOTCH3, NOTCH4, NR1D1, NR1D2, NR1H2, NR1H3, NR1I2, NR1I3, NR2C2…
Module_56	Immune System	790	7	2.46	0.023	0.023	IL1R2, IRAK3, IRS2, MDM2, NFKBIA, RNF144B, TLR2	AAAS, ACTR1A, ACTR1B, ADAM17, ADAR, AGER, AIM2, AKT1, AKT1S1, AKT2, AKT3, ANAPC1, ANAPC10, ANAPC11, ANAPC13, ANAPC2, ANAPC4, ANAPC5, ANAPC7, AP1B1, AP1G1, AP1M1, AP1M2, AP1S1, AP1S2, AP2A1, AP2A2, AP2B1, AP2M1, AP2S1, APP, ARF1, ARIH1, ARIH2, ASB1, ASB13, ASB16, ASB2, ASB3, ASB6, ASB7, ASB8, ASB9, ATF1, ATF2, ATG12, ATG5, ATG7, B2M, BAD, BCL10, BCL2, BCL2L1, BIRC2, BIRC3, BLK, BLMH, BLNK, BTK, BT…
Module_62	Cholesterol biosynthesis	21	13	244	4.4e-30	1.8e-29	CYP51A1, DHCR24, EBP, FDFT1, FDPS, HMGCS1, LSS, MSMO1, MVD, MVK, NSDHL, SC5D, SQLE	CYP51A1, DHCR24, DHCR7, EBP, FDFT1, FDPS, GGPS1, HMGCR, HMGCS1, HSD17B7, IDI1, LBR, LSS, MSMO1, MVD, MVK, NSDHL, PMVK, SC5D, SQLE, TM7SF2
Module_62	Metabolism of lipids and lipoproteins	379	24	24.9	4.1e-29	8.2e-29	ABCA1, ACACA, CYP51A1, DHCR24, EBP, FADS1, FADS2, FASN, FDFT1, FDPS, HMGCS1, IDH1, LDLR, LSS, MSMO1, MVD, MVK, NSDHL, PCYT2, SC5D, SLC25A1, SQLE, SREBF2, STARD4	A2M, ABCA1, ABCB11, ABCB4, ABCC3, ABCD1, ABCG1, ABCG5, ABCG8, ABHD5, ACAA1, ACACA, ACACB, ACADM, ACADS, ACADVL, ACAT1, ACER1, ACER2, ACER3, ACHE, ACLY, ACOT8, ACOX1, ACOX2, ACOX3, ACSL1, ACSL3, ACSL4, ACSL5, ACSL6, AGPAT1, AGPAT2, AGPAT3, AGPAT4, AGPAT5, AGPS, AKR1B1, ALAS1, AMACR, AMN, APOA1, APOE, ARF1, ARF3, ARNTL, ARSA, ARSB, ARSG, ARSJ, ARSK, ASAH1, BDH1, BMP1, CAV1, CCNC, CD36, CDIPT, CDK19…
Module_62	Fatty acid, triacylglycerol, and ketone body metabolism	150	8	21	3.4e-09	4.6e-09	ABCA1, ACACA, FADS1, FASN, FDFT1, HMGCS1, SLC25A1, SREBF2	ABCA1, ABCB4, ACACA, ACACB, ACADM, ACADS, ACADVL, ACAT1, ACLY, ACOX1, ACSL1, ACSL3, ACSL4, ACSL5, ACSL6, AGPAT1, AGPAT2, AGPAT3, AGPAT4, AGPAT5, ALAS1, APOA1, ARNTL, BDH1, CCNC, CD36, CDK19, CDK8, CLOCK, CPT1A, CPT1B, CPT2, CREBBP, CYP1A1, DECR1, DGAT1, DGAT2, ECHS1, ECI1, ELOVL1, ELOVL3, ELOVL4, ELOVL5, ELOVL6, ELOVL7, EP300, ESRRA, FADS1, FASN, FDFT1, FHL2, G0S2, GK, GLIPR1, GPAM, GPAT2, GPAT3,…
Module_62	PPARA Activates Gene Expression	90	5	21.9	3.1e-06	3.1e-06	ABCA1, FADS1, FDFT1, HMGCS1, SREBF2	ABCA1, ABCB4, ACADM, ACOX1, ACSL1, ALAS1, APOA1, ARNTL, CCNC, CD36, CDK19, CDK8, CLOCK, CPT1A, CPT2, CREBBP, CYP1A1, EP300, ESRRA, FADS1, FDFT1, FHL2, G0S2, GLIPR1, GRHL1, HDAC3, HELZ2, HMGCR, HMGCS1, ME1, MED1, MED10, MED11, MED12, MED13L, MED14, MED15, MED16, MED17, MED18, MED19, MED20, MED21, MED22, MED23, MED24, MED25, MED26, MED27, MED29, MED30, MED31, MED4, MED6, MED7, MED8, MED9, NCOA1, NC…
Module_71	Generic Transcription Pathway	315	5	9.85	0.00013	0.00013	ZNF138, ZNF14, ZNF273, ZNF506, ZNF595	AR, CCNC, CCNT1, CCNT2, CDK8, CDK9, CDKN2B, CREBBP, E2F4, E2F5, ESR1, ESRRA, ESRRG, HDAC1, HELZ2, JUNB, KAT2A, KAT2B, MAML1, MAML2, MAML3, MAMLD1, MED1, MED10, MED12, MED14, MED15, MED16, MED17, MED20, MED23, MED24, MED25, MED26, MED27, MED30, MED31, MED4, MED6, MED7, MED8, MEN1, MYC, NCOA1, NCOA2, NCOA3, NCOA6, NCOR1, NCOR2, NOTCH2, NOTCH3, NOTCH4, NR1D1, NR1D2, NR1H2, NR1H3, NR1I2, NR1I3, NR2C2…
Module_80	Generic Transcription Pathway	315	7	22.4	1e-08	1e-08	ZNF100, ZNF208, ZNF43, ZNF430, ZNF431, ZNF493, ZNF708	AR, CCNC, CCNT1, CCNT2, CDK8, CDK9, CDKN2B, CREBBP, E2F4, E2F5, ESR1, ESRRA, ESRRG, HDAC1, HELZ2, JUNB, KAT2A, KAT2B, MAML1, MAML2, MAML3, MAMLD1, MED1, MED10, MED12, MED14, MED15, MED16, MED17, MED20, MED23, MED24, MED25, MED26, MED27, MED30, MED31, MED4, MED6, MED7, MED8, MEN1, MYC, NCOA1, NCOA2, NCOA3, NCOA6, NCOR1, NCOR2, NOTCH2, NOTCH3, NOTCH4, NR1D1, NR1D2, NR1H2, NR1H3, NR1I2, NR1I3, NR2C2…
