# Supplementary material for: eQTLs identify regulatory networks and drivers of variation in the individual response to sepsis
Source: Cell Genom. 2024 Jun 18;4(7):100587. doi: 10.1016/j.xgen.2024.100587 (PMC11293594; doi:10.1016/j.xgen.2024.100587)
Supplement: Table S19. Module xCell marker gene enrichment, related to Figure 4 — Summarized significant enrichments of cell marker genes from xCell in module gene sets. Enrichment of gene signatures was performed using a hypergeometric test using the phyper function in R. The entire set of expressed genes was considered the background for enrichment. p values were corrected using the Benjamini-Hochberg FDR procedure. Since one cell type often had multiple signatures in xCell, the median, mean, minimum, and maximum odds of enrichment per cell type in xCell were reported for any signatures that passed a q-value cutoff of 0.05 [file mmc18.xlsx]

## Sheet: Sheet1
Table S19: Module xCell marker genes enrichment, related to Figure 4.
Module	Cell.Type	Mean.Enrichment	Median.Enrichment	Enrichment.Min	Enrichment.Max
Module_1	CD4+ memory T-cells	2.2112	2.2112	2.02041	2.40199
Module_10	Class-switched memory B-cells	23.6168	23.9128	23.0249	23.9128
Module_10	naive B-cells	24.9791	22.4217	17.7846	34.5492
Module_10	Memory B-cells	22.92	21.2287	15.425	34.5424
Module_10	aDC	20.7325	20.7325	20.7325	20.7325
Module_10	B-cells	22.0487	19.7298	12.8334	34.5492
Module_10	pro B-cells	16.4874	16.4874	15.7018	17.2729
Module_10	cDC	13.1899	13.1899	12.5615	13.8183
Module_10	DC	9.00619	9.00619	9.00619	9.00619
Module_11	CD8+ naive T-cells	6.22324	6.22324	6.22324	6.22324
Module_11	CD4+ memory T-cells	5.26517	5.26517	5.10477	5.42557
Module_11	MPP	5.05875	5.05875	5.05875	5.05875
Module_11	Macrophages	4.49138	4.49138	4.24613	4.73662
Module_11	Smooth muscle	3.43181	3.43181	3.43181	3.43181
Module_13	CD4+ Tcm	9.51306	9.60443	6.52438	11.7153
Module_13	CD4+ T-cells	10.7114	9.08573	8.06416	15.5209
Module_13	CD4+ naive T-cells	7.95825	7.32205	7.0068	9.54591
Module_15	Macrophages M1	9.40422	9.40422	8.60175	10.2067
Module_15	Macrophages	7.16905	6.38975	5.36333	9.33489
Module_15	Astrocytes	5.31419	5.31419	4.90461	5.72377
Module_15	Macrophages M2	5.1993	5.1993	5.1993	5.1993
Module_15	Monocytes	8.05736	5.07181	4.91792	20.1802
Module_20	NK cells	31.1226	28.5021	12.5807	57.6319
Module_20	CD8+ T-cells	15.4303	15.4303	15.4303	15.4303
Module_20	CD8+ Tem	17.0611	13.911	6.18143	30.8667
Module_20	Basophils	8.80952	8.80952	8.80952	8.80952
Module_20	CD8+ Tcm	7.39709	7.39709	7.39709	7.39709
Module_20	Tgd cells	4.779	4.71702	4.57739	5.04259
Module_22	MEP	18.302	18.104	14.697	22.3032
Module_22	MPP	8.75243	8.75243	8.75243	8.75243
Module_24	aDC	5.00247	5.00247	5.00247	5.00247
Module_25	Erythrocytes	30.5556	35.3819	14.5513	42.4542
Module_25	Skeletal muscle	8.64923	8.64923	8.64923	8.64923
Module_26	MEP	9.77349	9.77349	9.77349	9.77349
Module_27	GMP	9.61939	9.61939	9.61939	9.61939
Module_27	CD4+ memory T-cells	6.13281	6.13281	5.03755	7.22806
Module_28	Plasma cells	27.9673	30.1926	19.1314	33.3593
Module_28	Preadipocytes	19.4664	23.6162	10.0786	24.7042
Module_28	Smooth muscle	8.44454	8.44454	6.49831	10.3908
Module_28	Chondrocytes	7.21435	7.21435	6.42921	7.99949
Module_28	Endothelial cells	6.6459	6.6459	6.6459	6.6459
Module_29	Erythrocytes	38.0085	48.066	7.20699	64.0975
Module_29	HSC	19.2189	19.2189	19.2189	19.2189
Module_3	CD8+ Tem	3.28933	3.28933	3.28933	3.28933
Module_3	CD4+ Tcm	3.06881	3.06881	3.06881	3.06881
Module_3	mv Endothelial cells	2.81342	2.80169	2.74483	2.89374
Module_3	CD4+ Tem	2.69497	2.69497	2.69497	2.69497
Module_3	GMP	2.68764	2.68764	2.68764	2.68764
Module_31	Megakaryocytes	43.1625	42.3939	37.6552	50.2069
Module_31	Platelets	33.4647	33.4647	33.4647	33.4647
Module_33	MEP	31.3653	32.0857	28.8003	32.4894
Module_33	CMP	23.4588	23.4588	23.4588	23.4588
Module_36	CD8+ T-cells	13.2255	13.2255	13.2255	13.2255
Module_37	CMP	53.6861	55.4476	46.1995	59.4111
Module_39	Melanocytes	25.2551	25.2551	23.6815	26.8286
Module_4	Basophils	3.33797	3.33797	3.33797	3.33797
Module_48	CD4+ memory T-cells	52.7954	52.7954	48.988	56.6028
Module_48	CD8+ Tcm	51.8907	52.5053	21.1896	75.811
Module_48	CD4+ T-cells	37.3105	43.9588	14.109	56.5611
Module_48	CD4+ naive T-cells	30.7845	31.0574	18.4293	42.4521
Module_48	Tregs	30.314	30.314	30.314	30.314
Module_48	CD4+ Tem	20.8238	25.4275	11.1916	25.8524
Module_48	CD8+ Tem	20.4211	23.9096	9.10656	28.9347
Module_48	CD4+ Tcm	21.3695	23.1102	12.7441	30.2932
Module_48	CD8+ T-cells	24.9798	22.318	22.318	30.3036
Module_48	Tgd cells	8.47258	8.47258	8.47258	8.47258
Module_5	CD8+ T-cells	12.6386	12.6386	12.6386	12.6386
Module_5	Fibroblasts	9.92886	9.92886	9.92886	9.92886
Module_5	CD8+ Tcm	10.3263	8.84224	8.23202	13.9045
Module_5	CD8+ Tem	7.03885	6.94134	3.7768	12.359
Module_5	Osteoblast	4.72439	4.72439	4.72439	4.72439
Module_5	Tgd cells	3.02693	3.02693	3.02693	3.02693
Module_50	Macrophages	10.4777	10.4777	10.4777	10.4777
Module_50	Neurons	8.83764	8.83764	8.83764	8.83764
Module_52	Tregs	66.4804	71.9828	39.3263	82.6297
Module_52	CD4+ Tem	49.7252	49.4805	39.3263	60.3688
Module_52	CD4+ Tcm	55.9966	43.5668	29.683	91.7748
Module_52	Neurons	16.86	16.86	14.436	19.284
Module_52	CD4+ T-cells	14.6429	14.6429	14.6429	14.6429
Module_6	Erythrocytes	16.0972	15.8831	15.8166	16.592
Module_6	Neutrophils	13.9501	13.9501	13.1291	14.771
Module_6	pro B-cells	10.9826	10.9826	10.9826	10.9826
Module_6	Astrocytes	6.63204	6.63204	6.37838	6.8857
Module_6	Tgd cells	5.44183	5.22037	5.07592	6.02918
Module_63	MPP	133.895	165.715	25.2166	213.084
Module_65	Eosinophils	47.3233	47.3233	47.3233	47.3233
Module_65	Macrophages	44.1785	44.1785	31.7875	56.5694
Module_71	Neurons	25.1126	25.1126	25.1126	25.1126
Module_78	CD4+ Tem	136.314	136.314	136.314	136.314
Module_8	Eosinophils	16.4506	14.2763	12.25	23.3199
Module_80	Neurons	27.3956	27.3956	27.3956	27.3956
