# Supplementary material for: eQTLs identify regulatory networks and drivers of variation in the individual response to sepsis
Source: Cell Genom. 2024 Jun 18;4(7):100587. doi: 10.1016/j.xgen.2024.100587 (PMC11293594; doi:10.1016/j.xgen.2024.100587)
Supplement: Table S20. Module sepsis cell marker genes enrichment, related to Figure 4 — Significant enrichments of cell marker genes from the Kwok et al.14 sepsis reference in module gene sets. Enrichment of gene signatures was performed using a hypergeometric test using the phyper function in R. The entire set of expressed genes was considered the background for enrichment. p values were corrected using the Benjamini-Hochberg FDR procedure. Signatures for cell types passing a q-value cutoff of 0.05 were reported. Enrichment was calculated as the ratio between the proportion of signature genes in the module and the proportion of signature genes in the entire set of expressed genes [file mmc19.xlsx]

## Sheet: Sheet1
Table S20: Module sepsis cell marker genes enrichment, related to Figure 4.
Module	Cell.Type	Overlap	N.Gene.Set	N.Module	N.Not.Gene.Set	P.Value	Module.Overlap.Genes	Adjusted.P.Value	Jaccard	Enrichment
Module_1	Apoptosing_neutrophils	93	802	1785	19590	0.00304921	HBEGF|DNAJB1|HSP90AA1|ZC3HAV1|MISP3|NMNAT1|LINC00869|GLUL|MORC3|IL1B|EML2|PIK3CB|AP4B1|UBE2A|INTS6|UBC|TBK1|SZRD1|DNTTIP2|ELOC|CREB3L2|ZFAND2A|CPEB4|TMEM183A|SDCBP|TMLHE|RBM8A|HMGB1|IFI16|GLRX|SLC30A1|HNRNPK|CFDP1|ZADH2|ELF1|SUPT4H1|HERC4|RAB14|SUMO1|DR1|TMEM59|SLBP|H3-3B|HNRNPH2|IL16|CNBP|SERINC1|YTHDF3|SNX10|GLS|SCARNA9|GDI2|ACAP2|UBE2D2|OSER1|HDAC4|WAC|AFTPH|UBE2K|LAMP2|TAX1BP1|PPID|ANAPC16|VA…	0.0450021	0.0372895	1.27264
Module_10	B_cells	158	1249	590	19143	1.37e-59	CNR2|CD52|LINC01781|FCRL5|FCRL3|FCRL2|FCRL1|FCRLA|RALGPS2|FCMR|CR2|SMC6|LBH|RASGRP3|BCL11A|AFF3|COBLL1|LINC01857|OSBPL10|IFT57|CD200|BTLA|PARP15|CCDC50|STAP1|BANK1|CD180|MEF2C|CXXC5|CD74|EBF1|HLA-DRA|HLA-DRB1|HLA-DQA1|HLA-DQB1|HLA-DOB|HLA-DMB|HLA-DMA|HLA-DOA|HLA-DPA1|HLA-DPB1|BACH2|QRSL1|PLEKHG1|TSPAN13|CDCA7L|SLC9A7|BLK|ADAM28|PNOC|PLPP5|TPD52|E2F5|CD72|PAX5|PALM2AKAP2|STRBP|SWAP70|MS4A1|CYB561A…	8.78e-57	0.0939917	4.10443
Module_10	pDCs	83	1432	590	18960	8.88e-10	BX571818.1|AC007381.1|COBLL1|DNASE1L3|DPPA4|TSPAN13|BLNK|PLD4|SLC12A3|TRAF4|TCF4|PMEPA1|NIBAN3|SPIB|LILRA4|DERL3|CCDC50|BCL11A|ABHD15|TCL1A|OPN3|HS3ST1|BCL7A|SIGLEC6|IGHM|HLA-DOA|AFF3|IRF8|CDCA7L|CYB561A3|SLC9A7|VEGFB|MYO1E|TSPAN3|SIDT1|SETBP1|FMNL3|HLA-DQA1|CXXC5|ZDHHC14|GNG7|NEK8|TMEM19|STRBP|HLA-DMA|KMO|E2F5|HLA-DMB|HLA-DPA1|TBC1D9|PPP1R16B|GGA2|HLA-DRA|PALM2AKAP2|RNASE6|GLO1|HLA-DPB1|HLA-DRB1…	2.62e-08	0.0428056	1.86261
Module_10	Plasmablasts	47	877	590	19515	3.83e-05	FCRL5|RASGRP3|CHPF|TPD52|PALM2AKAP2|POU2AF1|BHLHE41|DENND5B|SLC17A9|CD79A|DERL3|TMEM156|TCF4|E2F5|OSBPL10|PLPP5|RAB30|CD180|BLNK|CXXC5|FAM3C|GNG7|P2RX5|TCF3|EML6|CCDC32|STRBP|LINC01781|PARP1|TMEM19|MEF2C|RALGPS2|SNX5|SP140|APOBEC3C|ATP1B3|GLO1|IKZF3|CLECL1|USP11|TBC1D9|GGA2|CD52|NUP88|IFT57|CD74|SMC6	0.00078155	0.0330986	1.77262
Module_11	Naive_CD8_T_cells	143	1153	545	19239	4.7e-57	C12orf57|RPS12|RPL13|SNHG8|RPS18|RPS19|RPS23|RPLP2|RPL18A|RPL36|RPL12|GAS5|RPS15|SNHG29|RPS21|RPL35A|RPL35|RPS25|SNHG5|RPLP1|RPL26|RPL8|AC243919.1|RPL23A|RPL24|SH3YL1|SNRPD2|BEX2|RPL10AP6|RPL3P4|RPS28P7|RPL14|RPL13A|RPS20|RPL11|RPL37A|RPL7P9|AL590867.2|RPS7|RPS3|RPL9|RPS28|RPS14|NSA2|RPL32|OCIAD2|AC116533.1|RPS16|BTF3|RPS27|RPL31|RPL38|RPL23|SNHG6|RPL27|RPS27A|RPS29|AP001324.1|RPL21|RPL27A|RPS15A…	2.41e-54	0.0919614	4.37817
Module_11	Naive_CD4_T_cells	147	1257	545	19135	1.91e-55	RPL11|RPL7P9|RPS27|CD48|GAS5|AC099336.2|SH3YL1|RPS7|RPS27A|TMSB10|RPL31|RPL37A|RPL32|RPL14|RPL10AP6|RPL24|RPL35A|RPL9|RPL34|SNHG8|RPL37|BTF3|NSA2|RPS23|AC034236.1|HINT1|RPS14|RPS18|SNHG5|RPS12|AL590867.2|TOMM7|AC004453.1|BEX3|RPL39|RPS20|SNHG6|RPL30|COX6C|RPL8|RPL35|RPL12|RPLP2|RPL27A|AC116533.1|AP001324.1|RPS3|RPS28P7|RPS25|RPS24|C12orf57|EIF4B|RPL41|NACA|RPL21|TPT1|RPS29|RPL3P4|RPLP1|AC243919.1…	8.18e-53	0.0888218	4.10595
Module_11	cDCs	150	1395	545	18997	6.72e-52	UBE2E2|CD1D|NBDY|RPL5P34|RPL10AP6|VAMP8|COX5A|NDUFA12|SEM1|TOMM22|DNAJC15|CRTAP|AP001324.1|HINT1|UQCRH|ATP5MC3|RPL35|AC116533.1|HIGD2A|GAS5|SNHG29|NDUFB2|SNHG5|RPL7P9|SNRPD2|RPL23A|MRPS33|SMDT1|PTMAP5|HNRNPA1P48|ARL14EP|NSA2|SNHG6|SNRPE|TKFC|RPL3P4|AC243919.1|AL590867.2|NDUFB5|COX6C|SSBP1|ATP6V1F|RPL18A|RPL26|Z74021.1|RPL24|TMSB10|NDUFS4|AC004453.1|RPL36|RPS28P7|LARP4|RPL13|RPS23|RPS18|HNMT|MRPL3…	1.92e-49	0.0837989	3.74805
Module_11	Memory_CD4_T_cells	160	1564	545	18828	9.28e-53	RPL11|RPS27|GAS5|RPS7|RPS27A|TMSB10|RPL31|RPL37A|RPL32|RPL14|RPL10AP6|RPL24|RPL35A|RPL9|RPL34|RPL37|BTF3|NSA2|RPS23|HINT1|RPS14|RPS18|RPS12|AL590867.2|TOMM7|RPL39|RPS20|SNHG6|RPL30|COX6C|RPL8|RPL35|RPL12|RPLP2|RPL27A|RPS3|RPS25|RPS24|C12orf57|EIF4B|RPL41|NACA|RPL21|TPT1|RPS29|RPL3P4|RPLP1|AC243919.1|RPS15A|RPL13|RPL26|SNHG29|RPL23A|RPL23|RPL27|RPL38|RPS21|RPS15|RPL36|RPS28|RPL18A|RPS16|RPS19|SNRP…	2.98e-50	0.0820934	3.5342
Module_11	B_cells	129	1249	545	19143	3.79e-42	RPS23|RPL12|RPS11|RPS18|RPS20|RPL13A|RPS12|RPL32|RPS27|RPL9|RPL23A|RPL11|RPL13|RPL8|RPL37A|RPL39|RPS21|RPS29|RPLP2|RPL31|RPL21|RPL23|RPS27A|RPS16|RPS7|RPL18A|RPL27|RPS15A|RPL34|RPL14|RPL36|RPL26|RPS19|RPL38|RPLP1|RPS25|RPS3|RPL30|RPL37|RPL41|RPS28|RPL27A|RPL35A|RPL35|RPL24|RPS24|AC243919.1|RPS14|RPL10AP6|RPL3P4|GAS5|AL590867.2|TOMM7|RPL28|EIF4B|BTF3|SNHG29|HINT1|TPT1|RPS15|NSA2|SNHG6|SNRPD2|FAU|N…	6.95e-40	0.0774775	3.62778
Module_11	pDCs	142	1432	545	18960	1.23e-44	TRIP10|ATP13A2|MREG|AC093525.6|UBE2E2|AMIGO2|VAMP8|ZDHHC17|NBDY|MRPL36|CBX6|ATP5MC3|HINT1|SNHG5|SNHG8|MRPL34|RPL35|COX6C|RPL23|COX5A|RTRAF|SNRPE|RPS23|RPS11|TTC37|SNHG29|NDUFS4|AC116533.1|AC243919.1|RPL10AP6|SNRPD2|RPL9|RPL24|RPL37A|RPS28|RPS20|THOC7|RPS21|RPS7|TCEAL8|RPS12|RPS19|TMEM18|RPS24|MRPL57|C19orf53|RPS18|RPL23A|RPL12|ESD|RPS16|Z74021.1|NACA|RPL37|TRIM13|RPL11|RPL13|MRPS33|RPL27|SMDT1|RP…	2.87e-42	0.0773842	3.44975
Module_11	Classical_monocytes	143	1507	545	18885	1.05e-42	CRTAP|CD1D|VAMP8|RPS24|HNMT|RPL8|RPLP1|RPL26|RPL37A|RPL11|RPS18|RPS20|RPL31|RPL12|RPS12|RPL13|RPS23|RPS28|RPL18A|RPL23|RPS21|RPL32|RPL9|RPLP2|RPL13A|RPL36|RPL35A|RPL23A|ATP5MC3|CREG1|RPS14|BTF3|RPL24|NDUFB2|UQCRH|ATP5MC2|NSA2|RPL35|SEM1|COX6C|TOMM22|RPS7|RPL27|RPL14|HINT1|CTSS|RPL38|TMSB10|RPL27A|RPS16|RPS27A|RPL21|SMDT1|RPL34|HIGD2A|SNHG29|RPL39|AC243919.1|COX5A|RPS15|RPS25|NDUFA12|RPS15A|RPS11|…	2.08e-40	0.0749083	3.28809
Module_11	Plasmablasts	98	877	545	19515	2e-34	LARP4|COX5A|FUNDC2|SNHG5|CUTA|COX7A2|ATP5PF|ATP5MC3|SNRPD2|METTL5|NDUFS5|MRPL13|RBIS|COX6C|TOMM22|UQCRH|NDUFB2|MRPL32|C12orf57|HINT1|RPS18|MRPL57|SMDT1|RPL35|RPL8|MRPL34|RPS15|SNHG29|RPS19|RPS16|RPS15A|RPS28|GTF3A|ACP1|SSBP1|RPS14|RPL18A|RPS24|RPL12|RPLP1|RPS7|RPL27A|RPLP2|RPS3|RPL36|SNRPE|RPL37A|TCEAL8|RPL13|RPL24|RPS25|NDUFS4|RPS20|RPS12|RPL23A|RPL26|RPS21|HIGD2A|AC243919.1|RPL21|PHACTR4|RPL14|…	2.71e-32	0.0740181	4.00128
Module_11	Non-classical_monocytes	131	1387	545	19005	1.29e-38	LINC02432|FZD1|HIGD2A|RPS19|ATP5MC3|NDUFB2|COX5A|COX6C|RPL8|NACA|CD48|NDUFA12|TMSB10|LSM6|UQCRH|ATP5MC2|NDUFB5|RPL26|RPS23|TMEM189|RPL12|SEM1|FUNDC2|POLE4|VAMP8|SNRPB2|RPS24|RPS12|RPL23|BTF3|RPL18A|TOMM22|RPL24|COX4I1|NSA2|RPS20|AC116533.1|RPL23A|PFDN5|RPS27|RPS18|RPL27|RPL36|RPS7|RPLP2|RTRAF|RPL11|UBE2N|RPL21|RPL37A|NDUFS5|UBE2E2|EIF4B|RPL14|RPS16|RPL27A|ATP5MG|RPS21|RPS14|RPL9|RPL35A|RPL35|HNMT…	1.95e-36	0.0727374	3.29356
Module_11	CD8_T_cells	149	1724	545	18668	9.43e-40	RPS18|RPL13|RPS12|RPS14|RPS19|RPL27A|RPL23A|RPS20|RPL13A|RPS3|RPS15A|RPL18A|RPS15|RPS27|RPL37A|RPL35|RPLP2|RPL14|RPS28|RPS21|RPS23|RPL28|RPL12|RPL31|RPS29|RPL36|RPL32|RPL35A|RPS27A|RPL21|RPS16|RPL8|RPL34|RPS24|RPS25|RPL37|RPS7|RPL24|RPL11|RPL9|RPL23|RPLP1|RPL27|RPL39|RPL41|RPL26|SNRPD2|RPL38|RPL30|C12orf57|TPT1|RPS11|AC243919.1|TOMM7|NSA2|SNHG6|GAS5|AL590867.2|RPL3P4|COX6C|EIF4B|CFAP97|BTF3|NACA|…	1.61e-37	0.070283	2.9604
Module_11	NK cells	129	1794	545	18598	3.74e-26	RPS27|RPS27A|RPS19|RPS18|RPL37A|RPL31|RPS12|RPS3|RPS20|RPS29|RPS23|NDUFB2|RPL14|RPS24|RPS28|RPL21|RPL27A|RPL23A|RPL13A|RPS14|RPL12|RPS15A|RPL32|RPL9|RPLP2|RPL13|RPS21|RPL27|RPS11|CAPN15|RPL34|VAMP8|RPS7|RPL37|COX6C|RPS16|RPLP1|RPL26|RPL23|RPL41|RPL35A|RPL24|RPL8|RPL36|RPL35|RPL11|RPL30|RPL38|SNRPD2|CFAP97|RPS25|CUTA|RPL18A|C12orf57|RPS15|BTF3|RPL39|ACP1|SNHG5|NSA2|AC243919.1|TMSB10|AL590867.2|TCE…	3.69e-24	0.058371	2.45379
Module_11	HSPCs	207	3338	545	17054	6.54e-35	NUDT11|BEX3|NPM1P27|DOCK1|BEX2|EPB41L4A-AS1|HNRNPA1P48|SNHG19|SNHG8|IMMP2L|GAS5|ALDH1A1|AP001324.1|ZNF681|SNHG6|AC116533.1|RPL7P9|TCEAL8|TTC3P1|RPL3P4|SNHG29|RPL10AP6|ESD|MRPL57|Z74021.1|CFAP97|SNHG5|C12orf57|OCIAD2|SNRPE|AC004453.1|VAMP8|SNRPD2|DPY19L4|UQCRH|LARP4|RPL35|RPL18A|CUTA|SMDT1|TPTEP1|ZNF33B|NSA2|ZFAND1|CEP57|AC243919.1|RPL5P34|ACP1|RPL26|HINT1|MRPS33|AC093525.6|RPL23A|RPL36|AL590867.2…	9.33e-33	0.0563112	1.9405
Module_11	Cycling_TNK	207	3370	545	17022	2.66e-34	ITGB3BP|ACP1|OCIAD2|AC106795.1|NDUFB2|COX6C|SEM1|SNRPD2|COX5A|ATP5MC3|NDUFA12|HNRNPA1P48|SNRPE|MRPL13|RPL35|CEP57|RPS18|CFAP97|SNHG5|UQCRH|HINT1|RPL12|RPLP1|SSBP1|RPL13|MRPS33|RPL18A|RPL23A|RPS12|MRPL57|RPS19|RPL36|NDUFS5|RPS23|PFDN4|PTMAP5|RPS21|RPS20|VAMP8|RPS15|TMSB10|GTF3A|UBE2N|TOMM22|METTL5|CUTA|RPL8|SNHG6|MRPL41|MRPL34|RWDD1|RPL14|RPS16|FUNDC2|RPL37A|TCEAL8|RPL24|BTF3|RTRAF|RPL13A|SNRPB2|R…	3.41e-32	0.0558252	1.91847
Module_11	PADI4+_immature_neutrophils	71	1000	545	19392	4.76e-14	ORM1|COX7A2L|TMEM170B|SNHG29|VAMP8|TBCA|UQCRH|RPS14|RPL39|TPT1|SNHG5|RPL23|RPLP1|ATP5MC2|RPLP2|RPL27|RPS24|COX4I1|SEM1|RPL35|POLE4|RPL37|COX6C|RPL8|RPS15|SSBP1|ATP5MC3|CWC27|ATP5MG|EIF4B|SNHG6|RPL28|ATP5PF|HMGB2|MACROH2A1|RPL7P9|SLC4A2|CREG1|NDUFS5|RPL13|RPS19|RPS12|RPS28|RPS23|RPS20|SNRPD2|RPL11|RPL31|RPL21|RPL37A|RPL12|NDUFB2|MRPL57|RPL26|RPL35A|COX5A|RPS3|RPL27A|BTF3|MRPS33|RPS15A|PHACTR4|RPL3…	1.91e-12	0.0481683	2.5263
Module_11	MPO+_immature_neutrophils_or_progenitors	39	595	545	19797	2.71e-07	ORM1|COX7A2L|TMEM170B|SNHG29|VAMP8|TBCA|UQCRH|RPS14|RPL39|TPT1|SNHG5|RPL23|RPLP1|ATP5MC2|RPLP2|RPL27|RPS24|COX4I1|SEM1|RPL35|POLE4|RPL37|COX6C|RPL8|RPS15|SSBP1|ATP5MC3|CWC27|ATP5MG|EIF4B|SNHG6|RPL28|ATP5PF|HMGB2|MACROH2A1|RPL7P9|SMDT1|NSA2|MMADHC	6.9e-06	0.0354223	2.38095
Module_12	Eosinophils	37	863	527	19529	0.00189096	LENG8|SRRM2|IRF3|SNRNP70|CCDC88B|NFATC2IP|AP1G2|ARHGAP4|CGGBP1|FAM193B|STAT6|CYBB|HNRNPH1|CHCHD2|ARHGEF1|TMUB2|GGA3|TRABD|CIAO1|EWSR1|RBM25|TIAL1|HNRNPA2B1|IRF9|CCNL2|MBD6|CIRBP|THOC2|RBM33|HNRNPD|TYK2|PRPF4B|SAFB2|FUS|STAT2|M6PR|TCIRG1	0.0290777	0.0273466	1.58877
Module_13	Naive_CD8_T_cells	56	1153	505	19239	1.14e-06	LEF1|TCF7|CCR7|IL7R|LDLRAP1|RCAN3|ABLIM1|PIK3IP1|TRABD2A|OXNAD1|PCED1B|ETS1|CD7|APBA2|PRKCQ-AS1|PCED1B-AS1|ITGA6|FAM102A|CHRM3-AS2|MAL|CAMK4|SLFN5|TESPA1|CD27|SIRPG|TBC1D4|RNF157|MYC|APBB1|PLEKHB1|MLLT3|ATP8B2|SYNGAP1|BCL2|THEM4|FBXO32|DYRK2|FAM153CP|LINC01550|TNFRSF25|TSPYL2|CD28|TMEM204|DOCK9|CARMIL2|TRIB2|ENO2|CRTC3|MAN1C1|STMN3|WWP1|TMEM106B|IL6ST|UXS1|FOXO1|ADD3	2.66e-05	0.0349563	1.85033
Module_13	Naive_CD4_T_cells	57	1257	505	19135	7.41e-06	RCAN3|LDLRAP1|MAN1C1|THEM4|CHRM3-AS2|TRIB2|TRABD2A|MAL|ITGA6|CD28|OXNAD1|FHIT|TRAT1|LEF1|IL7R|IL6ST|CAMK4|TCF7|FAM153CP|CD40LG|MYC|MLLT3|FAM102A|PLEKHB1|SESN3|ETS1|PRKCQ-AS1|ABLIM1|CD27|PCED1B|PCED1B-AS1|TESPA1|DYRK2|TBC1D4|SLFN5|CCR7|RNF157|CD7|BCL2|SIRPG|TSHZ2|PIK3IP1|ADD3|APBB1|ATP8B2|APBA2|TNFRSF25|TSPYL2|TSPAN18|WWP1|CRTC3|CARMIL2|TMEM106B|TIAM1|UXS1|FOXO1|SCP2	0.00016259	0.0334311	1.71821
Module_13	Memory_CD4_T_cells	56	1564	505	18828	0.0034158	TNFRSF25|RCAN3|THEM4|ATP8B2|TRIB2|MAL|CD28|TRAT1|LEF1|IL7R|CAMK4|TCF7|CD40LG|FAM102A|TSPAN18|ETS1|PRKCQ-AS1|ABLIM1|CD27|PCED1B-AS1|TESPA1|DYRK2|TBC1D4|SLFN5|CCR7|BCL2|SIRPG|PIK3IP1|WWP1|ICOS|PCED1B|ADD3|MYC|ITGA6|FAM153CP|CRIP2|LDLRAP1|TRABD2A|VSIG1|MLLT3|ENO2|DOCK9|CARMIL2|TIAM1|OXNAD1|DPP4|RNF157|CD7|TMEM106B|TSPYL2|UXS1|CRTC3|SESN3|IL6ST|FOXO1|SCP2	0.0498396	0.0278192	1.33495
Module_15	Non-classical_monocytes	118	1387	404	19005	5.96e-44	C1QA|TRNP1|RHOC|FCGR3A|IER5|BATF3|CCDC88A|ST3GAL5|FMNL2|GPBAR1|AC104809.2|CD86|MRAS|SCARB2|MARCHF1|TGFBI|CSF1R|FGD2|TTYH3|CPVL|SCRN1|ZNF703|MTSS1|CTSL|SLC2A6|CDKN1C|MS4A7|MS4A14|CABP4|SIDT2|TAGLN|SFMBT2|CDH23|MYOF|NEURL1|DUSP5|TCF7L2|WDR11|EPS8|NR4A1|SLC7A7|CKB|SPRED1|ANXA2|LINC02185|SPN|SCIMP|ABI3|EPB41L3|RBBP8|PLAGL2|ADA|ICAM4|CYP4F22|POU2F2|RRAS|ADA2|LGALS1|PLXNB2|AATBC|FBP1|MSR1|HEG1|P2RY1|TT…	1.28e-41	0.070532	4.00214
Module_15	Classical_monocytes	80	1507	404	18885	2.93e-16	VCAN|CPVL|CD36|TGFBI|CD86|ADA2|ANXA2|ZNF385A|MARCHF1|GASK1B|CCDC88A|DPYSL2|LGALS1|MS4A7|SLC7A7|CCR2|S100A10|RNASE2|RASSF4|FGD2|SCIMP|ASGR1|COMT|PLXNB2|CSF1R|STAB1|FBP1|TTYH3|ASGR2|CAPN2|NAPSB|LILRB4|NCEH1|POU2F2|PEA15|COMMD9|MCUB|MYOF|SCARB2|PLXND1|SH3TC1|EPB41L3|NARS1|OAF|PSAP|SLC2A6|SNX30|NLN|SLC66A3|RPS6KA4|SIDT2|RUFY3|WDR11|TM9SF4|TIMP1|CLU|GIMAP7|NIBAN2|RIN2|FZD2|MRPL52|ANXA6|ITSN1|RRAS|PYM1…	1.47e-14	0.043692	2.48149
Module_15	cDCs	64	1395	404	18997	2.4e-10	NAPSB|CPVL|FZD2|CCDC88A|FGD2|SCRN1|PEA15|TGFBI|MARCHF1|DPYSL2|FILIP1L|CD86|MYCL|ZNF385A|LILRB4|RUFY3|KCNMB1|CCR2|TTYH2|RASSF4|LGALS1|S100A10|CD36|ANXA2|FBP1|SCIMP|PLXNB2|MYOF|ADA2|CSF1R|VCAN|VASH1|COMT|OAF|SNX30|ABI3|MS4A7|GPRIN3|SPN|CAPN2|SLC66A3|RPS6KA4|EPB41L3|FAM20C|RHOC|MRPL52|RNASE2|MCUB|TTYH3|NIBAN2|SLC2A6|NARS1|PYM1|POU2F2|NLN|FAM126A|COMMD9|SH3TC1|TIMP1|ANXA6|GASK1B|FAM117B|WDR11|SCARB2	7.44e-09	0.0368876	2.15729
Module_17	Mature_neutrophils	23	242	374	20150	1.33e-10	PTAFR|TAGLN2|TSC22D3|VMP1|PHOSPHO1|TREM1|RAB11FIP1|PPIF|ADGRE5|ARHGEF40|UBE2D1|TAGAP|ARHGAP26|SLC31A2|JMJD1C|ZMIZ1|AGO2|UBR2|C3orf62|PBXIP1|HAL|ATP2B1|CASP8	4.27e-09	0.0387858	5.12054
Module_17	Eosinophils	30	863	374	19529	0.00064193	CCDC170|ADGRE5|BHLHE40|TAGLN2|GSE1|LRRFIP1|EMP3|PBXIP1|DGKD|TSC22D3|ANXA1|CABIN1|PTAFR|SYNGR2|PRPF38B|OSGIN2|ATF7IP|EZR|RARA|CDC42SE1|MINDY1|SPOP|LRRFIP2|CYTH1|ZBTB7A|PRMT2|GOLGB1|ENSA|UCP2|UBE2I	0.0109899	0.024855	1.81518
Module_17	Cycling_neutrophil_progenitors	41	1332	374	19060	0.00081124	ECT2|SAPCD2|MDM1|DSN1|FAR2|POLD3|YWHAH|GSTO1|EZR|ANXA1|LDHA|NASP|YWHAQ|ARHGAP19|CKAP4|SFR1|WDFY2|TSPAN2|LRRFIP2|DMXL2|VIM|UCP2|ENSA|KBTBD7|FKBP15|CD164|TIPARP|HIPK1|NDUFB3|UBE2I|SERTAD2|RAP1B|RBPJ|RNGTT|CD44|B4GALT5|C12orf49|TTC7A|EMP3|TMX4|CD55	0.0134404	0.0246246	1.56867
Module_17	Apoptosing_neutrophils	27	802	374	19590	0.00187856	IPO11|CD55|ANKRD28|STX11|BHLHE40|LDHA|NDUFB3|SLC31A2|SEC22B|UBR2|FKBP15|SLC31A1|CD164|ANXA1|B4GALT5|CAPZA2|VIM-AS1|UBE2I|SERTAD2|GSTO1|UBE2D1|OSGIN2|LRRFIP2|ARHGAP26|KIAA0232|HAL|MINDY1	0.0290611	0.0234987	1.76341
Module_19	Mature_neutrophils	14	242	365	20150	0.00012619	LYN|SEC14L1|NCOA4|RESF1|PNRC1|TNFRSF1B|BACH1|TNFRSF1A|SIRPA|ST8SIA4|CHST11|ST20|SPAG9|PTPN12	0.00241628	0.0236088	3.19371
Module_2	Apoptosing_neutrophils	96	802	1556	19590	6.51e-06	NEAT1|USPL1|HSPA1B|KLF10|HSPA8|HSPA1A|NFS1|HAUS2|TIMM23|MMUT|LINC00324|METTL23|SNIP1|PSMD9|PHF23|YWHAE|LONRF1|GNPDA1|FAM107B|VPS26A|ACVR1B|RRAGD|HSPA6|TRAPPC4|STRN3|C1orf43|LIG4|ALOX5AP|CCP110|SRP54|POLR2K|MAFG|JAZF1|ZNF638|C2CD5|RRAGC|MFAP1|ARPC3|METTL9|TMEM140|ANKRD49|SNRNP35|CAPZB|DRAM2|CSTB|TBC1D2|MIR4435-2HG|IFNGR2|RO60|GTF2B|CDC40|RCOR3|STX6|MICU1|UBE3A|CCDC82|WTAP|ARID4A|CLTA|NSF|CCNG2|TER…	0.00014446	0.0424403	1.50703
Module_2	IL1R2+_immature_neutrophils	20	98	1556	20294	4.25e-05	MMP9|ALOX5AP|PADI4|PFN1|CFL1|PLP2|ACTG1|HSPA1A|PNPLA2|TPM3|CDA|FAM107B|ADAM19|SELL|MFSD14B|TRAF3IP3|SRSF9|GNG2|CTSD|CAPZB	0.00085934	0.0122399	2.66172
Module_20	NK cells	85	1794	330	18598	4.49e-20	RUNX3|SSBP3|TGFBR3|CD160|SH2D2A|PYHIN1|SLAMF7|SH2D1B|CD247|FASLG|C1orf21|LGR6|GNLY|ZAP70|PTPN4|NMUR1|ARL4C|CMC1|CX3CR1|TFDP2|SPON2|FGFBP2|HOPX|GZMA|NCR3|TRGC1|AUTS2|ABCB1|PDZD4|MYOM2|MYBL1|NCALD|CEP78|PTGDS|CLIC3|OSBPL5|CTSW|PRSS23|PDGFD|NCAM1|USP28|ST8SIA6|PRF1|PLEKHA1|KLRF1|KLRD1|KLRC1|SLC38A1|GNPTAB|TRDC|GZMB|PTGDR|AKAP5|GOLGA8O|GOLGA8N|RORA|SBK1|ADGRG1|TBX21|NFATC2|GZMM|MATK|S1PR5|PLEKHF1|SIG…	2.96e-18	0.0416871	2.67023
Module_20	CD8_T_cells	59	1724	330	18668	2.81e-08	TGFBR3|ARL4C|HOPX|GZMA|NCR3|TRGC1|MYBL1|CTSW|PRF1|KLRD1|TRDC|RORA|IL2RB|SLAMF7|GZMM|S1PR5|RUNX3|PYHIN1|PTPN4|SH2D2A|KLRC1|TBX21|CD247|GNLY|AUTS2|SLC38A1|PRR5|SBK1|ADGRG1|NFATC2|ZAP70|C1orf21|SSBP3|FGFBP2|USP28|NR1D2|PTCH1|GZMB|PLEKHA1|CX3CR1|YPEL1|CEP78|TMC8|TFDP2|SRSF6|BMPR2|SPON2|KLRF1|CD160|PTGDR|FASLG|PRSS23|SH2D1B|NMUR1|GNPTAB|CMC1|HDAC1|RASAL3|TBC1D10C	7.45e-07	0.0295739	1.93597
Module_21	S100A8-9_hi_neutrophils	9	141	314	20251	0.00034358	CAP1|S100P|RFLNB|TP53I11|LRRC4|GPR160|PPP2R5A|ZNF467|PLBD1	0.00608458	0.0201794	4.11661
Module_22	Cycling_TNK	171	3370	315	17022	8.92e-54	ACOT7|CTPS1|MRPL37|PMVK|CCT4|BOLA3|PSMD14|HSPD1|HSPE1|RUVBL1|ACTL6A|PAICS|ABCE1|VDAC1|HMGA1|CYCS|POLD2|PPIA|FABP5|SSRP1|CDK4|CCT2|SNRPF|RAN|IPO5|MTHFD1|MT1E|UTP4|C1QBP|TMEM97|NME1|ALYREF|SNRPD1|RANBP1|PSMG1|METAP2|NUTF2|SNRPA1|TCERG1|ATIC|CCT6A|NHP2|PDCD5|NOP58|IMPDH2|PPIL1|FBXO4|FARSB|UMPS|IARS1|MRPL19|VRK1|NAA15|ENOSF1|FPGS|PHPT1|PGAM5|ATP5MC1|BCCIP|HLTF|MRPS9|GNL3|MRPL27|BRIX1|MRPL4|ELP6|MCCC2…	3.27e-51	0.0486625	2.74199
Module_22	HSPCs	166	3338	315	17054	1.92e-50	TARBP1|KLHL23|FBXW9|SNHG4|IMPDH2|BZW2|TMED3|TMEM97|NME1|FABP5|PAICS|HLTF|NPM3|APEX1|CDK4|CCT2|PPP1R14B|HMGA1|CCT4|NHP2|ADAT2|PSMG1|FPGS|WRNIP1|IPO5|POLD2|HSPE1|NOP58|SNRPD1|IARS1|C1QBP|RPF2|HSPD1|ENOSF1|EPRS1|ACTL6A|METAP2|LRPPRC|EI24|SNHG15|CCT6A|TWISTNB|GPATCH4|FARSB|QTRT1|MRPS27|LARS1|SFXN2|TCERG1|EEF1AKMT4|MRTO4|NCBP2|MTHFD1L|SSRP1|STOML2|ABCE1|RANBP1|TMA16|EBNA1BP2|SNRPF|GADD45GIP1|PGAM5|TTC…	4.93e-48	0.0476054	2.69239
Module_22	Plasmablasts	50	877	315	19515	1.08e-15	NME1|ISOC2|ZNF593|ALG8|ATP5MC1|IBTK|GNL3|PDCD5|ALG3|CYCS|MRPL37|EPRS1|KDELR1|AHCY|EBNA1BP2|CHCHD10|HSD17B10|NHP2|MRPL3|TRAPPC2L|HSPE1|ABCE1|CCT2|MCCC2|SNRPD1|PPIA|VDAC1|METAP2|C1QBP|RAN|RANBP1|MRPL27|BCCIP|NOL11|SSRP1|MPHOSPH10|TOMM70|C12orf45|EI24|GNPNAT1|IMP4|FARSB|PPP1R14B|UTP4|HSPD1|NUTF2|APRT|LARS1|ACTL6A|ALYREF	5.12e-14	0.0437828	3.53206
Module_22	cDCs	65	1395	315	18997	6.27e-16	FABP5|APEX1|MRPL3|MCCC2|ABCE1|UCK2|C1QBP|SNRPF|PDCL3|IPO5|ATP5MC1|VDAC1|CYCS|NME1|IDH3A|HMGA1|METAP2|PPP1R14B|CCT2|SNRPD1|SSRP1|EI24|HSD17B10|CCT6A|NOP58|HSPE1|NHP2|GNL3|EPRS1|BZW2|NUTF2|LARS1|PAICS|RANBP1|MRPL15|HSPA9|RAN|CCT4|PSMD14|MRPL37|COA4|LTV1|PPIA|TCERG1|MPHOSPH10|LRPPRC|FH|HSPD1|KDELR1|IBTK|ALG3|MRPS25|WDR75|EBNA1BP2|IMP4|AHCY|APRT|AIMP2|TOMM70|RBM3|NCBP2|GTPBP4|TMA16|ALYREF|PUM3	3.1e-14	0.0395137	2.81005
Module_22	pDCs	65	1432	315	18960	2.21e-15	PPP1R14B|IDH3A|C12orf45|HLTF|MNAT1|PAIP1|TARBP1|DCPS|NHP2|AHCY|PHB|PAK1IP1|APEX1|FABP5|SSRP1|PPIA|QDPR|SNRPD1|ATP5MC1|GNL3|TMA16|LTV1|ABCE1|MCCC2|C1QBP|RAN|MXD4|RBM3|CCT6A|LARS1|CCT2|HMGA1|TIMM13|METAP2|CYCS|ALG8|UBA5|GOT1|LRPPRC|APRT|HSPE1|SRPRB|UTP4|CCT4|HSPD1|ATIC|KDELR1|HSPA9|RANBP1|TOMM70|TCERG1|NUTF2|NOP58|MRPL3|PSMD14|NCBP2|IMP4|SNRPF|MRPL37|IPO5|PUM3|MRPL19|MPHOSPH10|MRPS25|IBTK	1.02e-13	0.0386445	2.73211
Module_22	Naive_CD8_T_cells	48	1153	315	19239	3.44e-10	APEX1|C1QBP|PPIA|RAN|HSPD1|HMGA1|ATIC|HSPE1|CCT2|NOP58|TARBP1|EPRS1|IMPDH2|ABCE1|CCT4|ATP5MC1|GNL3|NHP2|HSPA9|SSRP1|NOL11|LRPPRC|IPO5|GPATCH4|BZW2|TCERG1|ZC3H8|SNRPF|UTP4|LARS1|METAP2|SNRPD1|APRT|GTPBP4|MPHOSPH10|CCT6A|MRPL3|NCBP2|CHCHD10|EI24|NAA15|TOMM70|FARSB|RBM3|NUTF2|CYCS|PDCD5|BCCIP	1.05e-08	0.0338028	2.54263
Module_22	Non-classical_monocytes	47	1387	315	19005	3.05e-07	CHCHD10|CYCS|PPIA|IDH3A|PMVK|VDAC1|NUTF2|RBM3|TMA16|PDCL3|CCT6A|RAN|IPO5|QDPR|HSPE1|CCT4|HSPD1|TCERG1|HSD17B10|EPRS1|PDCD5|SSRP1|METAP2|SNRPD1|IBTK|MRPL27|CCT2|MCCC2|PSMD14|MRPL3|MRRF|MPHOSPH10|FH|HSPA9|SNRPF|KDELR1|GTPBP4|EI24|RANBP1|IMP4|ALG3|NCBP2|PHPT1|MRPL37|LRPPRC|NHP2|ATP5MC1	7.68e-06	0.0283988	2.04446
Module_22	Classical_monocytes	50	1507	315	18885	2.29e-07	PPIA|METAP2|RAN|APRT|RBM3|CYCS|KDELR1|IBTK|CCT6A|VDAC1|ATP5MC1|EI24|EPRS1|APEX1|MRPL3|IDH3A|TCERG1|HSD17B10|C1QBP|HSPA9|PHPT1|NCBP2|NUTF2|HSPD1|CHCHD10|ALG3|LARS1|LRPPRC|CCT4|SNRPD1|SSRP1|NHP2|HMGA1|RANBP1|TRAPPC2L|MRPL37|BCCIP|TIMM13|HDHD5|CCT2|BZW2|MPHOSPH10|IPO5|SNRPF|COA4|TMA16|GNL3|HSPE1|ABCE1|GTPBP4	5.88e-06	0.0282167	1.98913
Module_22	Memory_CD4_T_cells	47	1564	315	18828	8.3e-06	PPIA|RAN|NOP58|CCT4|C1QBP|RBM3|HSPD1|ABCE1|EPRS1|LARS1|HMGA1|APEX1|HSPE1|APRT|METAP2|TOMM70|ATIC|CCT6A|CCT2|GNL3|NOL11|SSRP1|IBTK|NAA15|RANBP1|MRPL3|HSPA9|IPO5|NCBP2|NUTF2|MPHOSPH10|SNRPD1|LRPPRC|TCERG1|SNRPF|PDCD5|CYCS|NHP2|IARS1|EI24|GTPBP4|SRPRB|IMPDH2|ATP5MC1|VDAC1|TRAPPC2L|KDELR1	0.00018069	0.025655	1.7962
Module_22	Naive_CD4_T_cells	39	1257	315	19135	2.64e-05	PPIA|RAN|NOP58|HSPD1|APEX1|CCT4|GNL3|EPRS1|SSRP1|ABCE1|C1QBP|TCERG1|HSPE1|LARS1|HMGA1|LRPPRC|CCT2|METAP2|NOL11|APRT|MPHOSPH10|HSPA9|IMPDH2|IPO5|ATIC|NHP2|MRPL3|NCBP2|RBM3|TOMM70|SNRPF|CCT6A|SNRPD1|GTPBP4|CYCS|ATP5MC1|NUTF2|RANBP1|PDCD5	0.00055486	0.0254403	1.88472
Module_22	B_cells	38	1249	315	19143	5.13e-05	PPIA|NOP58|APEX1|RAN|TCERG1|CCT2|EPRS1|HSPE1|MRPS25|GNL3|CHCHD10|C1QBP|ATIC|LRPPRC|IMPDH2|ABCE1|HMGA1|HSPD1|SSRP1|CCT4|LARS1|METAP2|NCBP2|HSPA9|RANBP1|MCCC2|MPHOSPH10|APRT|ATP5MC1|IPO5|CYCS|NHP2|CCT6A|RBM3|NUTF2|IBTK|BTBD2|MRPL3	0.00102927	0.0249017	1.84893
Module_22	CD8_T_cells	46	1724	315	18668	0.00018582	PPIA|RAN|NOP58|CCT4|EPRS1|CCT2|HSPE1|GNL3|ABCE1|SSRP1|TCERG1|APEX1|HSPA9|SNRPF|APRT|IARS1|RBM3|METAP2|CYCS|HSPD1|MPHOSPH10|PHB|RANBP1|SRPRB|LARS1|CCT6A|C1QBP|LRPPRC|MRPL3|ATIC|NUTF2|TOMM70|IPO5|SNRPD1|NHP2|GTPBP4|HMGA1|IBTK|ATP5MC1|VDAC1|KDELR1|NCBP2|NOL11|NAA15|EI24|PDCD5	0.0034473	0.0230808	1.58128
Module_23	Apoptosing_neutrophils	22	802	257	19590	0.00055199	GBP1|FCGR1A|ASPHD2|GBP4|TIFA|APOL1|GBP5|PSTPIP2|TRIM22|AFF1|EPG5|PTPN1|GBP3|LPCAT2|TAP1|FNDC3A|NPC2|CASP1|GBP2|STAT1|PSMB9|PDK3	0.00957769	0.021215	2.09098
Module_24	Non-classical_monocytes	39	1387	256	19005	1.8e-06	GCH1|WARS1|CST3|AGPAT3|CALHM6|SMCO4|SAMHD1|PDP1|P2RX7|ITPRIPL2|ACP2|VAMP5|AAMP|MTHFD2|PSMA4|CNDP2|LARP1|PSMB2|PCGF5|TLR7|LAP3|PRKX|VPS13C|CYFIP1|CNTRL|OTUD4|MAN2A1|KARS1|APOL3|UBE2Z|WDFY1|SCO1|BLOC1S6|ATG3|YTHDC2|EIF4H|LYPLA1|ERP44|POMP	4.17e-05	0.0243142	2.08745
Module_24	Apoptosing_neutrophils	20	802	256	19590	0.00286473	LAP3|EFCAB2|MTHFD2|UBR1|TFEC|SETDB1|ANKRD22|SOS1|SQOR|SEPHS2|JAK2|SMCO4|ITPRID2|AIM2|LCP1|ATG3|FAM111A|ERP44|ELMO2|LYPLA1	0.0427711	0.0192678	1.90832
Module_24	Classical_monocytes	32	1507	256	18885	0.0024457	CST3|SAMHD1|TFEC|CYFIP1|P2RX7|AGPAT3|LAP3|APOL3|CNDP2|PSMB2|TLR7|ITPRIPL2|AAMP|SMCO4|PRKX|VPS13C|MTHFD2|LARP1|PSMA4|BLOC1S6|KARS1|MAN2A1|CBR1|OTUD4|WARS1|EIF4H|POMP|VAMP5|PDP1|CCDC6|NUCB1|CNTRL	0.0369445	0.0184864	1.56644
Module_26	HSPCs	83	3338	227	17054	1.16e-13	CCDC86|KDM1A|FKBP4|NAT10|POLR1B|RCC2|NOP56|HSP90AB1|DKC1|XPO5|TWNK|ILF3|NOLC1|RRP1B|PFAS|ALDH18A1|NCL|AKAP1|GART|WDR3|MLEC|TIMM50|ZNF710-AS1|SPIN1|RUVBL2|PDCD11|NUP188|GAR1|YARS1|RBFA|UBFD1|UTP14A|LSG1|TP53|SF3B3|EIF3B|REXO4|UTP20|G6PC3|BANF1|MDH2|TSR1|SYNCRIP|GRWD1|HEATR1|ECHS1|TCEA1|NME2|PPRC1|TRIM65|NOP14|PRPF19|DDX54|TRUB2|WDR77|URB1|SLC7A1|HSPH1|UTP25|SDAD1|SRM|RANBP6|PIEZO1|LAS1L|AASDHPPT|R…	4.6e-12	0.0238369	1.86807
Module_26	Cycling_TNK	81	3370	227	17022	1.72e-12	RCC2|NUP210|BANF1|SLC7A1|HSPH1|NOP56|NCL|TMEM109|SF3B3|EIF3B|HSP90AB1|NOLC1|NUP188|ILF3|TP53|SYNCRIP|DKC1|RUVBL2|NUP160|GRWD1|RRP1B|AFG3L2|TRUB2|YARS1|TCEA1|GART|MLEC|LSG1|LAS1L|SDAD1|SELENOI|ALG1|PCK2|PRPF19|HEATR1|POLR1B|ATAD3A|LETM1|PIEZO1|AP5S1|TIMM50|CLDND1|NAT10|MDH2|DDX19A|RRS1|SRM|XPO5|WRN|OGFOD1|PPRC1|UBFD1|SLC43A3|USP5|CCDC86|NOP14|NOL6|UTP14A|ECHS1|BMS1|TSR1|UBAP2|C8orf33|EMC1|KIAA1191…	6.39e-11	0.0230375	1.80235
Module_26	Classical_monocytes	31	1507	227	18885	0.00067659	RNH1|RCC2|HSP90AB1|G6PC3|SYNCRIP|ILF3|SLC43A3|MLEC|NCL|BANF1|EHD4|SAT2|EIF3B|MDH2|LSG1|VCL|NID1|SDAD1|SF3B3|TCEA1|NOLC1|PLEC|ECPAS|CLPB|ECHS1|CPNE8|PCK2|BTBD1|AASDHPPT|PRPF19|HSPH1	0.0113561	0.0182032	1.71135
Module_26	cDCs	28	1395	227	18997	0.00179243	RNH1|MLEC|RCC2|PRPF19|BANF1|G6PC3|TMEM109|HSP90AB1|SDAD1|SF3B3|NCL|SYNCRIP|SLC43A3|MDH2|EIF3B|TP53|NOP56|ECHS1|HSPH1|ILF3|NUP210|NOLC1|LSG1|EHD4|SPIN1|SRM|TCEA1|BTBD1	0.0278967	0.0175659	1.67974
Module_27	Naive_CD8_T_cells	68	1153	225	19239	1.88e-31	LDHB|RPS5|NPM1|RPSA|RPL3|RPS4X|RPL18|RPS8|RPL10A|RPL5|RPL4|RPL22|EEF1B2|RPLP0|RPL10|HNRNPA1|RPL15|NAP1L1|RPL7|RPL7A|NOP53|EEF2|EIF3E|PEBP1|FBL|PPA1|RPL19|RPS3A|RPL29|RPS13|RACK1|RPS2|RPL6|SLC25A6|RSL1D1|RPS6|PHF10|URI1|EIF3H|EEF1A1|EIF3L|EIF2A|EIF3F|MARCHF9|GOLGA8A|ZNF22|TYW3|CCNG1|TOMM20|NIFK|CLNS1A|AC008038.1|IPO7|SUCLG2|MRPL9|ATXN10|DAP3|ABHD14B|TRMT13|EIF3M|DCTD|OLA1|ID2|SLC25A5|ATP5PO|LETMD1…	2.3e-29	0.0519084	5.04289
Module_27	Plasmablasts	50	877	225	19515	3.56e-22	TMEM256|PEBP1|PPA1|RPLP0|MRPS15|ATP5PO|RPS5|COPS8|RPS4X|MRPL35|NPM1|EEF1B2|SLC25A6|RPSA|RPL4|RPL10A|RPS2|EEF2|RPS8|ZNF22|RPL3|FBL|EIF3F|RPL18|SLC25A5|RPL7A|RPS13|LDHB|RPL15|RPL5|RPL19|RACK1|RPL7|RPL22|IPO7|RPL6|RPL10|RPS6|RPL29|HNRNPA1|RPS3A|DCTD|RSL1D1|NAP1L1|EIF3M|CLNS1A|NOB1|CCNG1|EEF1A1|NOA1	2.69e-20	0.0475285	4.94489
Module_27	cDCs	73	1395	225	18997	1.34e-30	CYP2S1|PPA1|ATXN10|MRPS15|PEBP1|RSL1D1|CLNS1A|KYNU|SLC25A5|MRPL9|LDHB|RPLP0|MRPS35|ZNF22|EIF3L|PCBD1|EIF2A|SMIM30|RPL10A|TOMM20|OLA1|SLC25A6|RPSA|RPL22|EIF3M|EIF3E|EMILIN2|NPM1|FBL|TPMT|EEF1B2|IPO7|URI1|AC008038.1|MRPL35|EIF3F|HNRNPA1|RPS5|PRKD3|RPL4|RPL5|RPS4X|ATP5PO|NAP1L1|RPL3|DCTD|NOP53|RPL7A|RPL15|TYW3|EEF2|RPL7|RPL18|RPL10|RPS8|EIF3H|RPL19|TTC19|RPS13|RPL6|NOA1|RPS3A|RACK1|RPS2|RPL29|NIFK|I…	1.57e-28	0.0471881	4.41826
Module_27	B_cells	62	1249	225	19143	1.87e-24	RPS8|RPL10A|RPSA|RPS5|EEF1B2|RPL5|RPL10|RPL19|RPL3|RPS6|RPS4X|RPS13|RPL4|RACK1|RPS3A|RPL22|NAP1L1|RPLP0|RPL15|RPL6|RPS2|RPL7A|EEF1A1|RPL29|NPM1|RPL7|EEF2|HNRNPA1|RPL18|EIF3E|PEBP1|NOP53|SLC25A6|FBL|RSL1D1|MARCHF9|GOLGA8A|EIF3H|PRKD3|PHF10|EIF3F|ZNF22|ABHD14B|URI1|CLNS1A|TRMT13|DCTD|EIF3L|ATXN10|AC008038.1|SLC25A5|TOMM20|CCNG1|IPO7|EIF2A|SUCLG2|EIF3M|PPA1|ARHGEF7|OLA1|ATP5PO|NOA1	1.66e-22	0.0439093	4.22335
Module_27	Naive_CD4_T_cells	61	1257	225	19135	1.58e-23	RPL22|RPS8|RPL5|EEF1B2|RPL15|RPSA|RPL29|RPS3A|NPM1|RACK1|RPL10A|EEF1A1|RPS4X|RPL10|RPL7|EIF3E|EIF3H|RPS6|RPL7A|RPS13|LDHB|HNRNPA1|NAP1L1|RPL6|PEBP1|RPLP0|RPL4|RPS2|RSL1D1|RPL19|EEF2|FBL|NOP53|RPL18|RPS5|RPL3|EIF3F|SLC25A6|GOLGA8A|AC008038.1|PPA1|URI1|EIF3L|CCNG1|PHF10|ABHD14B|TOMM20|IPO7|SUCLG2|EIF2A|CLNS1A|ZNF22|EIF3M|NIFK|OLA1|SLC25A5|DAP3|ATP5PO|ATXN10|DCTD|NOA1	1.35e-21	0.0429275	4.12706
Module_27	pDCs	62	1432	225	18960	2.35e-21	TNFRSF21|ATG101|ZNF22|DIMT1|SLC25A5|RPLP0|MARCHF9|LDHB|PEBP1|MRPL9|DCTD|TOMM20|RPS8|RPS5|ENOPH1|RPL10A|MRPS15|RPL6|RPL22|NPM1|EEF1B2|NAP1L1|RPS13|RPS3A|RPSA|SMIM30|RPL4|RPS4X|CLNS1A|RPL5|RPL15|RPL10|HNRNPA1|SLC25A6|RPL7A|RACK1|FBL|RPL3|RPS2|RPL29|RPL7|RSL1D1|RPS6|EIF3E|EEF1A1|RPL19|RPL18|EEF2|EIF3L|EIF2A|EIF3M|URI1|ABHD14B|PHF10|AC008038.1|C11orf1|EIF3F|EIF3H|NIFK|MRPL35|ARHGEF7|ATP5PO	1.68e-19	0.0388715	3.64842
Module_27	Memory_CD4_T_cells	65	1564	225	18828	1.69e-21	RPL22|RPS8|RPL5|EEF1B2|RPL15|RPSA|RPL29|RPS3A|NPM1|RACK1|RPL10A|EEF1A1|RPS4X|RPL10|RPL7|EIF3E|RPS6|RPL7A|RPS13|LDHB|HNRNPA1|NAP1L1|RPL6|PEBP1|RPLP0|RPL4|RPS2|RPL19|EEF2|NOP53|RPL18|RPS5|RPL3|EIF3H|SLC25A6|EIF3F|RSL1D1|URI1|FBL|GOLGA8A|PPA1|AC008038.1|CCNG1|TOMM20|PHF10|ABHD14B|EIF3L|EIF3M|IPO7|MARCHF9|MRPL9|CLNS1A|SUCLG2|NIFK|EIF2A|OLA1|DCTD|SLC25A5|ATXN10|ZNF22|ATP5PO|LETMD1|DAP3|MRPS15|NOA1	1.24e-19	0.037703	3.47775
Module_27	Non-classical_monocytes	58	1387	225	19005	3.36e-19	KYNU|NAP1L1|TPMT|SLC25A6|SLC25A5|SMAD1|ID2|SRC|MRPS35|IPO7|RSL1D1|RPL4|RPL10|EEF1A1|CLNS1A|RPL15|EIF3H|HNRNPA1|EEF2|EEF1B2|RPS4X|EIF3F|CTNNA1|RPS8|RPL10A|RPS13|SUCLG2|EIF3E|RACK1|RPL6|RPL22|RPL5|EIF3L|RPS2|ATP5PO|RPL7|RPS5|ATXN10|RPS6|RPL7A|RPL29|RPL19|TOMM20|RPS3A|EIF2A|URI1|EIF3M|DCTD|RPLP0|NPM1|RPL18|NOA1|TYW3|OLA1|NOP53|DAP3|SS18|EMILIN2	2.16e-17	0.037323	3.53213
Module_27	Classical_monocytes	59	1507	225	18885	3.52e-18	KYNU|RPS13|EEF1A1|SLC25A6|RPL6|RACK1|RPS8|EEF2|RPL4|RPL22|RPL15|RPS4X|RSL1D1|RPL5|EIF3E|HNRNPA1|RPL10|RPL10A|RPL7|RPL3|RPL19|RPLP0|RPS5|RPL7A|EEF1B2|RPS6|RPL29|RPL18|EIF2A|RPS2|CLNS1A|NAP1L1|SLC25A5|EIF3H|PPA1|NPM1|RPS3A|EIF3M|IPO7|TOMM20|EIF3F|EIF3L|TPMT|ATXN10|OLA1|EMILIN2|SUCLG2|ATP5PO|CTNNA1|MRPS15|DCTD|NOA1|FBL|RPSA|PRKD3|TMEM256|ABCB7|MRPS35|NIFK	1.92e-16	0.035266	3.28604
Module_27	CD8_T_cells	64	1724	225	18668	1.27e-18	RPS4X|RPL3|RPSA|RPL10A|RPL18|RPL5|RPS2|RPL6|HNRNPA1|RPL10|RPLP0|RPS8|RPS5|EEF1A1|RPL15|RPS6|RPL4|NPM1|RPL29|RPS3A|RPL7A|RPL19|RACK1|ID2|RPL22|EEF1B2|RPS13|RPL7|EEF2|NAP1L1|NOP53|URI1|GOLGA8A|LDHB|FBL|PEBP1|EIF3E|SLC25A6|ABHD14B|ZNF22|EIF3H|RSL1D1|EIF3F|NIFK|IPO7|SUCLG2|EIF3L|EIF3M|TOMM20|EIF2A|PPA1|SLC25A5|PRKD3|DAP3|AC008038.1|ATP5PO|DCTD|SS18|CCNG1|ATXN10|PHF10|MRPL9|CLNS1A|OLA1	7.79e-17	0.0339523	3.08005
Module_27	PADI4+_immature_neutrophils	40	1000	225	19392	1.2e-12	EIF3E|RPL15|HNRNPA1|EIF3H|RPL7|ATP5PO|PECR|TKT|TMEM256|AIG1|RPE|SLC25A5|RPLP0|RPL29|RPS8|RPL10A|RPL22|RPS4X|RPL7A|RPL6|RPSA|RPS13|NPM1|RPS6|RPL4|EEF1A1|NAP1L1|EEF1B2|RPS3A|RPL5|RPS5|ZNF22|RPS2|RACK1|RPL18|CLNS1A|EIF3F|PPA1|MRPL35|ORAI2	4.52e-11	0.0337553	3.44747
Module_27	NK cells	62	1794	225	18598	1.65e-16	ID2|RPL10|HNRNPA1|RPL3|RPS4X|RPL6|RPS6|RPL5|EEF1A1|RPL15|RPL10A|RPS8|RPS3A|RPSA|RPL19|RACK1|RPL7A|RPL4|RPS13|NPM1|RPL29|RPL7|ZNF22|RPS5|RPS2|RPL22|EEF1B2|URI1|EEF2|RPL18|FBL|NAP1L1|RPLP0|DCTD|NOP53|PEBP1|RSL1D1|SLC25A6|EIF3E|ABHD14B|MRPL9|GOLGA8A|EIF3F|SUCLG2|ATXN10|EIF3H|NIFK|SLC25A5|PRKD3|IPO7|PHF10|CCNG1|OLA1|EIF2A|EIF3L|TOMM20|EIF3M|COPS8|ARHGEF7|CLNS1A|SS18|ATP5PO	8.49e-15	0.0316811	2.85662
Module_27	HSPCs	109	3338	225	17054	2.66e-29	HOXA5|BIVM|ZNF22|AC009812.1|FBL|OLA1|ZNF391|LDHB|NOB1|BDH2|PEBP1|CCNG1|NIFK|POLR1E|RSL1D1|MRPL45|DCTD|CLNS1A|RPLP0|EIF2D|C11orf1|NPM1|BX890604.2|URI1|AC008038.1|EIF3E|EIF3M|ABCB7|HNRNPA1|RPL22|PHF10|EEF1B2|RPSA|LYRM4|RPS5|RPL10A|RPS4X|RPL18|ATXN10|TTC19|IPO7|EIF3FP3|RPL7A|RPL5|EEF2|RPL7|DPH5|RPL3|EIF2A|ABHD14B|RPL4|RPL15|PPA1|TOP1MT|SLC25A6|TOMM20|EIF3F|EIF3L|RPS8|NAP1L1|SEMA3C|RACK1|MRPL9|NOA1|N…	2.97e-27	0.0315576	2.47505
Module_27	Cycling_TNK	92	3370	225	17022	2.4e-18	MRPL9|RPSA|NPM1|SLC25A5|PPA1|LDHB|RPLP0|PEBP1|HNRNPA1|RPL10A|RPS4X|BIVM|BX890604.2|NAP1L1|FBL|MRPL35|RPL4|RPS5|RPL3|MRPL11|EEF1B2|RPL22|RPS8|RPL5|RPL18|URI1|RPL6|NIFK|RPS2|PHF10|RPL7A|RPL10|COPS8|ATP5PO|CLNS1A|ENOPH1|IPO7|OLA1|ATXN10|MRPS15|RPS6|RPL15|RPL7|EIF3E|RPL19|RPL29|RPS13|SLC25A6|MRPS35|TTC19|EEF2|EIF3F|RPP30|MRPL48|RPS3A|RACK1|RSL1D1|EIF3M|EIF3H|POLR1E|RABL3|DCTD|SUCLG2|EEF1A1|CCNG1|ZNF2…	1.4e-16	0.0262632	2.06531
Module_28	Plasmablasts	94	877	225	19515	2.07e-68	MIXL1|COL4A4|GMPPB|PDIA5|PARM1|ELL2|TRAM2|SPATS2|ABCB9|AL133467.1|IRF4|EIF2AK3|UAP1|MYDGF|PRDX4|SEC61A1|AC008074.2|HSPA13|GFPT1|HYOU1|BMP8B|SEC11C|SDF2L1|AARS1|HIBCH|PDIA4|FKBP11|TXNDC11|ALG5|LMAN1|MANF|CLPTM1L|SELENOS|FAM98A|DNAJB9|ERLEC1|STT3A|SCAMP5|DNAJB11|C11orf24|CALU|OSTC|ACSS1|PGM3|PREB|SYVN1|PPIB|TXNDC15|LRRC59|ALG2|SLC35B1|DDOST|PDIA6|SEC61G|SEC24D|XBP1|TIMM17A|SEC61B|ARL1|SPCS2|KDELR2|…	1.77e-65	0.093254	9.29639
Module_28	pDCs	54	1432	225	18960	6.65e-16	PALD1|SCAMP5|IRF4|SELENOS|PDIA4|SEC61B|OSTC|HYOU1|SEC61G|SPCS1|MYDGF|ALG2|SSR4|LMAN1|SSR3|RPN2|TRAM1|PPIB|TMED9|HSP90B1|TMED10|SEC11C|CANX|ALG5|XBP1|MANF|STT3A|SEC31A|PDIA6|DDOST|PDIA3|CALR|P4HB|SLC30A5|SPCS2|MESD|MORF4L2|GORASP2|DNAJB9|HSPA13|BUD23|PSMB6|SSR1|CLPTM1L|TMED2|TXNDC15|MGAT2|KDELR2|ERLEC1|DAD1|HSPA5|SCFD1|HM13|TMEM214	3.22e-14	0.0336868	3.17765
Module_28	Classical_monocytes	46	1507	225	18885	2.1e-10	RPN2|CALR|CANX|HSP90B1|SSR4|PDIA3|SEC31A|PDIA6|CALU|SSR3|OSTC|DDOST|MESD|TMED9|MYDGF|P4HB|FUCA2|LRRC59|TRAM1|SPCS1|SEC61G|PDIA4|TMED10|UFM1|GORASP2|SSR1|DDX1|SPCS2|HDLBP|PPIB|SEC61B|SEC11C|KDELR2|DNAJB11|COPB2|SELENOS|PSMB6|UTP11|TMEM214|CBX3|TMED2|HM13|XBP1|TXNDC15|CLPTM1L|TIMM17A	6.67e-09	0.0272835	2.562
Module_28	NK cells	47	1794	225	18598	1.78e-08	PDIA3|CALR|XBP1|HSP90B1|FKBP11|SSR4|LMAN1|PDIA4|PDIA6|TMED10|ST6GAL1|MESD|HYOU1|RPN2|TRAM1|CANX|SEC31A|MANF|SEC11C|CRELD2|UFM1|DDX1|SPCS2|DERL1|OSTC|PPIB|P4HB|HSPA5|GORASP2|ERLEC1|DDOST|SEC61G|USO1|TMED9|TMEM214|CALU|MGAT2|PGRMC2|TMED2|SPCS1|SELENOS|PREB|UTP11|CLPTM1L|SSR1|SSR3|KDELR2	4.8e-07	0.0238337	2.1655
Module_28	cDCs	37	1395	225	18997	5.74e-07	OSTC|IRF4|PRDX4|DDOST|SSR4|SEC31A|RPN2|HSP90B1|PDIA3|SSR3|PDIA6|PSMB6|UTP11|SEC61B|TMED9|MESD|LRRC59|TRAM1|DPAGT1|TIMM17A|XBP1|CALR|TMED10|SSR1|UFM1|CALU|SEC61G|CANX|PPIB|MYDGF|HDLBP|DDX1|ARL1|SPCS1|KDELR2|P4HB|CBX3	1.39e-05	0.0233733	2.23939
Module_28	CD8_T_cells	43	1724	225	18668	3.21e-07	XBP1|HSP90B1|FKBP11|ST6GAL1|SSR4|CALR|LMAN1|PDIA3|TRAM1|PDIA6|TMED10|SEC11C|CANX|MESD|RPN2|OSTC|SEC31A|PDIA4|UFM1|SEC61G|PPIB|HYOU1|SPCS2|SSR3|GORASP2|TMEM214|MGAT2|DERL1|P4HB|ERLEC1|SPCS1|PGRMC2|DDOST|DNAJB9|TMED9|SSR1|SEC61B|USO1|SCFD1|TMED2|CBX3|MANF|SELENOS	8e-06	0.0225603	2.06941
Module_28	Cycling_TNK	72	3370	225	17022	7.09e-09	PDIA6|PDIA4|SEC11C|SDF2L1|LMAN1|CALR|OSTC|AARS1|MESD|RPN2|SEC61G|HSP90B1|SSR4|UTP11|MANF|HYOU1|PSMB6|PPIB|CRELD2|DDOST|ALG5|TIMM17A|DDX1|LRRC59|GORASP2|PDIA3|FKBP11|SPCS2|CALU|SSR3|CCNC|DNAJB11|BUD23|PRDX4|XBP1|P4HB|CEP128|STT3A|DERL1|DPAGT1|ST6GAL1|CANX|TRAM1|CBX3|MYDGF|SLC35B1|SPCS1|SEC61B|TMEM214|TMED10|FAM98A|ERLEC1|DAD1|KDELR2|SEC31A|GFPT1|PREB|TMED9|CLPTM1L|PGRMC2|TXNDC11|MGAT2|TMED2|TXNDC1…	2e-07	0.0204371	1.61633
Module_28	Non-classical_monocytes	32	1387	225	19005	5.91e-05	SSR3|SEC31A|PRDX4|PDIA6|CALR|TRAM1|RPN2|HDLBP|PDIA3|CANX|PSMB6|CALU|TMED9|HSP90B1|TRAM2|DDX1|SELENOS|SSR4|MYDGF|SEC61G|OSTC|LRRC59|UFM1|DDOST|SEC11C|TIMM17A|SPCS1|ST6GAL1|USO1|TMEM214|DERL1|CBX3	0.00115787	0.0202532	1.94876
Module_28	PADI4+_immature_neutrophils	24	1000	225	19392	0.00030025	P4HB|CANX|SSR3|SSR4|HM13|MESD|MYDGF|RPN2|HDLBP|CALU|SPCS1|CBX3|PDIA6|XBP1|HSP90B1|TMED9|AARS1|TMEM214|CALR|DDOST|SEC31A|OSTC|SEC61G|ALG5	0.00539198	0.0199834	2.06848
Module_28	Memory_CD4_T_cells	32	1564	225	18828	0.00051661	TRAM1|ST6GAL1|HSP90B1|SSR4|CALR|SEC11C|LMAN1|SEC31A|MESD|RPN2|PDIA3|TMED10|XBP1|PDIA6|FKBP11|OSTC|CANX|UFM1|GORASP2|HYOU1|SSR3|PDIA4|DDX1|SEC61G|SPCS2|CBX3|SPCS1|PPIB|PGRMC2|ERLEC1|DAD1|TMED9	0.00902491	0.0182129	1.71212
Module_28	HSPCs	56	3338	225	17054	0.00065305	HSPG2|UCHL1|SPATS2|LMAN1|OSTC|DDX1|ARL1|PDIA6|CLCC1|PGRMC2|MORF4L2|XBP1|RPN2|SEC31A|GORASP2|PRDX4|DDOST|CALR|ACSS1|CANX|TRAM2|CALU|HSP90B1|AARS1|BUD23|SEC61G|PDIA3|DPAGT1|PDIA4|SSR3|TMED10|SSR4|MESD|TIMM17A|SLC50A1|UTP11|UFM1|CBX3|TMEM214|MYDGF|HDLBP|TRAM1|P4HB|DAD1|USO1|SSR1|TMED2|SPCS2|SLC35B1|LRRC59|SEC61B|TMED9|PPIB|STT3A|ERLEC1|MGAT2	0.0111062	0.0159681	1.27159
Module_3	NK cells	209	1794	1196	18598	5.77e-23	MACF1|PPM1L|LNPEP|ARPC5L|KCTD10|SUN2|PRDM1|FLNA|KMT2A|CLSTN1|S1PR1|SEPTIN9|KAT6B|RNF213|EIF5B|EIF3A|DDX24|LRRC8A|XIST|MDN1|GTF3C1|EFCAB14|BAZ1B|SPTAN1|GPATCH8|DAZAP1|ABCF1|HELZ|DDB1|DCAF7|PDE4D|USP24|USP14|RNPS1|TNRC6C|CDK2AP2|NUMA1|HUWE1|MYO9A|PTBP1|MYCBP2|EXOSC10|AAK1|ATXN2L|PRRC2B|MGA|HNRNPA0|BIRC6|GLG1|EIF5A|SCAMP3|GANAB|BPTF|CHD6|SNRNP200|ADD1|KHDRBS1|POM121|TCOF1|CIZ1|MEN1|DYNC1H1|PSMC5|PPM…	4.78e-21	0.0751528	1.81159
Module_3	Cycling_TNK	307	3370	1196	17022	7.44e-17	GPX7|SFXN1|CCDC34|NCAPD2|USP14|DAZAP1|ARPC5L|PSMC3|EIF5B|MTA2|SNRPB|GALM|CNOT9|BAZ1B|SMC1A|CDK2AP2|LRRC8A|XRCC6|ARMC1|PPM1G|PSMC5|RNPS1|ABCF1|PCNT|ATP2A2|HCFC1|CBFB|POLE|GPI|PSMD8|TCOF1|EIF5A|KHSRP|AIFM1|DDB1|SRP68|CLSTN1|MAGED1|TAF15|CCT7|EXOSC10|EIF3A|SPTAN1|ELAC2|CHAMP1|EIF4A3|APEX2|NUP62|PTBP1|TRIM28|TCP1|ERAL1|ODF2|FLNA|ELAVL1|GCN1|LUC7L2|NRM|SCAMP3|PDHA1|PUF60|PSMD1|S1PR1|PSMD3|GNL2|HNRNPF|…	3.9e-15	0.0720826	1.29655
Module_3	HSPCs	295	3338	1196	17054	2.21e-14	TCTEX1D1|NYNRIN|FBN1|ZNRF1|MAGED1|SPRY1|PLTP|AC008124.1|NBAS|GPX7|RAI1|VDAC2|PDHA1|DDB1|USP14|SCAI|RIF1|GTF3C4|SND1|TP53BP1|CAD|ABL1|ABL2|CASD1|SMARCA4|PDP2|KMT2A|R3HDM1|MGA|HPS4|ZMYND8|TRIM28|DROSHA|EIF5B|PKD2|CRAMP1|PELP1|KAT6B|TCP1|MEGF8|HNRNPA0|CLSTN1|RNPS1|EIF2B5|CTNNBL1|CNNM3|FBRSL1|HUWE1|MTR|RBM28|CAPRIN1|PCNT|ARID1B|DNAAF5|LRRC41|MEN1|SMARCC1|CCDC34|UBQLN4|QSER1|TCOF1|UTP18|PSMC5|MADD|EIF…	9.14e-13	0.0695919	1.26017
Module_3	CD8_T_cells	180	1724	1196	18668	6.46e-15	S1PR1|MACF1|ARPC5L|KMT2A|PRDM1|FLNA|DDX24|SUN2|SEPTIN9|EIF5B|CLSTN1|EIF3A|PCID2|USP14|EFCAB14|SPTAN1|TNRC6C|BAZ1B|MEN1|SYNRG|MTA2|MGA|MYCBP2|HUWE1|AAK1|CDK2AP2|RNF213|MDN1|BIRC6|DDB1|ERN1|SVIP|ABCF1|CIZ1|LNPEP|SCAMP3|EIF5A|ATXN2L|GPI|DCAF7|DYNLL2|DYNC1H1|TCOF1|SON|HNRNPF|KHDRBS1|EXOSC10|PSMC5|HNRNPA0|GANAB|SFXN1|SRRM1|USP24|BPTF|MIEF1|PRRC2B|SURF4|TNRC6A|SNRNP200|QRICH1|HCFC1|PTBP1|SMARCA5|ATP2A2…	2.91e-13	0.0656934	1.62968
Module_3	Memory_CD4_T_cells	156	1564	1196	18828	2.06e-11	S1PR1|SPTAN1|KMT2A|DDX24|MACF1|SEPTIN9|SVIP|EIF3A|AAK1|XIST|SFXN1|EIF5B|CLSTN1|MYCBP2|PSMC5|BAZ1B|SUN2|SYNRG|USP14|MDN1|PCID2|EIF5A|PRDM1|ASXL1|SCAMP3|MTR|MEN1|GCN1|DDB1|PPM1G|ABCF1|RNF214|PTBP1|ATXN2L|DAZAP1|HNRNPA0|TNRC6C|TRIM28|KHDRBS1|MGA|DDX27|HUWE1|EFCAB14|GALM|FLNA|SRRM1|HNRNPF|XRCC6|GLG1|GPI|ARPC5L|MTA2|CIZ1|RNPS1|TAF3|KAT6B|DYNC1H1|R3HDM1|TCOF1|EXOSC10|SND1|CDK2AP2|ICE1|DYNLL2|PRRC2B|CSD…	7.06e-10	0.0599078	1.57022
Module_3	Eosinophils	112	863	1196	19529	1.15e-15	TMEM273|GPI|CS|PHF1|EIF5B|CLINT1|ACTN4|RNF167|MYH9|UBA1|G6PD|BPTF|CSDE1|KMT2A|SEPTIN9|STAU1|ARF3|GAK|NCOR1|NIPBL|MARK2|APOBR|SF3B2|BAX|TMEM248|SUN2|RELA|HNRNPL|EFCAB14|RALGAPA2|VCP|HNRNPUL1|COPA|CTDSP1|UBA3|CTDNEP1|BAZ1B|PGAP6|PCIF1|PACS1|TBC1D10B|ARHGAP1|U2AF2|LARP4B|CTR9|TNRC18|WBP2|SETD2|USP34|ZC3H13|CHD8|GLG1|TNRC6B|MLF2|NRBP1|HNRNPU|SRSF4|CNOT1|SNRNP200|PTBP1|HNRNPA0|MYCBP2|EPN1|PPP1R10|WDR1…	5.37e-14	0.0575244	2.11912
Module_3	Naive_CD4_T_cells	124	1257	1196	19135	5.83e-09	S1PR1|SVIP|KMT2A|DDX24|MDN1|SEPTIN9|XIST|SPTAN1|EIF5B|MTR|EIF3A|CLSTN1|MYCBP2|TNRC6C|MGA|MAML2|TRIM28|CHD6|GCN1|AAK1|BAZ1B|DDX27|PHF1|HNRNPA0|USP14|HUWE1|KHDRBS1|SRRM1|ATXN2L|CIZ1|SYNRG|ABCF1|CSDE1|ASXL1|NUMA1|SCAMP3|SUN2|EXOSC10|DDB1|SFXN1|PRPF8|MACF1|TAF3|PTBP1|MIEF1|RIF1|KAT6B|PSMC5|PRRC2B|XRCC6|GLG1|TNRC6A|QRICH1|DHX9|RNPS1|LNPEP|ICE1|DAZAP1|SRRT|EP400|TGS1|EIF5A|SARS1|SMARCA5|DYNLL2|EFCAB14|…	1.66e-07	0.0532417	1.57828
Module_3	B_cells	111	1249	1196	19143	6.53e-06	CPNE5|KMT2A|ZNF318|ARHGAP17|SMARCB1|MYCBP2|MDN1|DDX24|S1PR1|DDX27|NFX1|TRAK1|EIF5B|BAZ1B|XIST|SNX29|ATXN2L|HSPA4|FBRSL1|PRRC2B|ASXL1|ARID1B|TRIM28|EP400|EXOSC10|HNRNPA0|CLSTN1|SRRM1|MGA|TNRC6A|DDB1|RNPS1|USP24|GCN1|KHDRBS1|PTBP1|EIF3A|NUMA1|EIF5A|HUWE1|REPIN1|SPTAN1|TCOF1|HSD17B4|BPTF|RBBP6|ARPC5L|NSUN2|SNRNP200|HECTD4|HNRNPU|CLK2|SMARCD1|GPATCH8|EFCAB14|SON|DHX9|SYNRG|MACF1|SND1|CSNK2A1|PRPF8|SM…	0.00014446	0.0475578	1.42246
Module_3	pDCs	110	1432	1196	18960	0.00202846	PHEX|ZFAT|CLCN5|SOGA1|MAGED1|RRBP1|REPIN1|MDN1|SND1|GPX7|ZFYVE26|ARHGAP17|MYO9A|NFX1|RIOX2|AC008124.1|ERN1|NUP62|MAPK1IP1L|CDK2AP2|PCNT|EIF4A3|HSD17B4|ALCAM|PPM1G|NDRG1|KIAA0100|EIF4ENIF1|UBL7|USP24|TPP1|PBRM1|ARID1B|SCAMP2|PIP4P1|SELENOF|MGA|DDB1|R3HDM1|SEPTIN9|SUPT5H|TULP4|CAPRIN1|FBRSL1|ATXN2L|EFCAB14|SCAMP3|VDAC2|TMEM248|NCOR2|EP400|NUMA1|YLPM1|KHSRP|HNRNPA0|AP3D1|CS|TRAPPC12|ARFGAP3|HECTD1|D…	0.0310064	0.0436855	1.21775
Module_3	Apoptosing_neutrophils	71	802	1196	19590	0.00034593	TCP1|ALAS1|CCDC117|MAFF|POFUT2|TRMO|DAAM2|GTF2H1|PCBP1|PHF8|MAP3K8|ZHX2|UBE2H|HSPA4|LAMP1|VCP|TPP1|TMEM70|RANBP2|AZIN1|REPIN1|UBAP2L|STK38L|WNK1|NCSTN|SELENOF|ETF1|SAFB|MMGT1|PRR14L|KAT7|PIP4P1|CEP350|ING3|SPEN|GIGYF2|ERN1|AP3D1|CSNK2A1|CSNK2B|COPA|CAPZA1|RAB8B|UGGT1|ORMDL2|GATAD2B|UBQLN1|BIRC6|PCIF1|HERC1|PLCL2|SH3GLB1|SMG1|NUP98|RNF13|PRDM1|AKAP13|CLTC|MYCBP2|TOX4|ACTR1A|TRIP12|NIPBL|NDRG1|CNOT…	0.00608458	0.0368448	1.45006
Module_30	S100A8-9_hi_neutrophils	7	141	211	20251	0.00067421	SLC2A3|CMTM2|USP10|H2AC6|BST1|H2BC21|SLC40A1	0.0113561	0.0202899	4.76478
Module_31	Platelets	42	477	203	19915	1.04e-27	PEAR1|DNM3|LTBP1|LINC00989|MPIG6B|PDGFA|SYTL4|ENKUR|PARD3|CLEC1B|GP1BA|GP6|STON2|MMD|RAB27B|CABP5|MEIS1|SERPINE1|C1orf198|EGLN3|PGRMC1|KALRN|RGS10|WHAMMP3|WHAMMP2|MCUR1|MAP3K7CL|ITGB1|OST4|RGS18|SNN|MT-ND2|CAMTA1|MT-ND4|MT-ATP6|SNAP23|RBX1|VAMP7|MT-ND1|MT-RNR1|C9orf16|MTATP6P1	1.07e-25	0.0658307	8.63804
Module_31	Mast_cells/eosiniophils	14	319	203	20073	4.08e-06	TTLL7|MT-ND2|MT-ATP6|MT-ND3|MT-ND1|MT-ND4|MT-ATP8|MT-CO2|MT-CYB|MT-ND4L|MTATP6P1|OST4|TOP2B|MTND1P23	9.18e-05	0.0275591	4.33964
Module_31	Plasmablasts	21	877	203	19515	0.00018659	OST4|TAF9|CAMTA1|MRPS21|MT-ATP8|MT-CO2|MT-CO3|MT-ATP6|RBX1|MT-ND5|MT-CO1|MRPS10|MT-ND4|MT-CYB|MTATP6P1|ITGB1|MT-ND4L|MT-ND2|MT-ND3|MT-ND1|MTND1P23	0.0034473	0.01983	2.30193
Module_31	Classical_monocytes	32	1507	203	18885	3.75e-05	MT-CO1|MT-CO3|MT-CO2|MT-ATP6|MT-ND5|ITGB1|MT-CYB|MT-ND2|MT-ND4|MT-ND3|MT-ATP8|MT-ND1|RGS10|NIPSNAP3A|S1PR3|CAMTA1|RBX1|MT-ND4L|MTATP6P1|MTCO3P12|OST4|MTND1P23|MTCO1P12|PFDN1|MTND2P28|PGRMC1|MAP3K7CL|COMMD10|TRIR|VAMP7|TAF9|MRPS21	0.00077126	0.0190703	1.97541
Module_31	MPO+_immature_neutrophils_or_progenitors	14	595	203	19797	0.00262865	CCDC125|MT-CO3|MT-CO1|RBX1|MT-ATP6|MT-ND3|MT-CO2|MT-ATP8|MT-CYB|OST4|MT-ND1|MT-ND4|TOP2B|MTCO1P12	0.0394759	0.0178571	2.29464
Module_31	cDCs	27	1395	203	18997	0.00069282	NIPSNAP3A|RGS10|ZSWIM7|MTCO1P12|PFDN1|MRPS21|MTCO3P12|CAMTA1|RBX1|COMMD10|MT-CO3|MT-CO1|MTND1P23|MT-CO2|OST4|MT-ATP8|MTATP6P1|MTND2P28|TOP2B|MT-ND5|MT-ND4|MT-ND1|MT-ATP6|MT-ND4L|MT-CYB|MT-ND3|MT-ND2	0.0115529	0.0171865	1.81125
Module_31	Non-classical_monocytes	25	1387	203	19005	0.0028982	ITGB1|RBX1|MT-CO1|MT-CO2|MT-ATP8|PFDN1|MT-ND5|MT-ATP6|MT-ND2|MT-ND3|MT-CO3|MTATP6P1|MTND1P23|MT-ND4|MT-ND1|MT-CYB|RGS10|MTND2P28|NIPSNAP3A|MT-ND4L|MTCO1P12|OST4|MTCO3P12|MRPS21|COMMD10	0.0430206	0.0159744	1.68747
Module_33	Mast_cells/eosiniophils	17	319	193	20073	1.07e-08	FCER1A|SLC45A3|RHEX|GCSAML|GATA2|CPA3|IL4|ENPP3|AKAP12|ITGB8|CA8|MS4A2|LINC02458|HDC|CD200R1|DDX5|HIPK2	2.95e-07	0.0343434	5.5426
Module_35	Platelets	15	477	168	19915	1.01e-05	GMPR|SNCA|IGF2BP2|EIF2AK1|YBX3|BCL2L1|EMC3|PIP4K2A|HDGF|RIOK3|UBB|RBM38|ATP2C1|VTI1B|ADIPOR1	0.00021733	0.0238095	3.72773
Module_35	Cycling_TNK	47	3370	168	17022	0.00012702	TSPAN5|OPTN|PA2G4|HPRT1|RAD23A|GLRX5|DPM2|TENT5C|CISD2|MBNL3|API5|GSPT1|RNF187|UBB|SUGT1|NSMCE4A|HDGF|ST13|RPIA|BABAM1|CDC16|CARM1|POLR1D|FBXO7|EIF2AK1|TSN|C9orf78|PIP4K2A|CSTF3|FCF1|GRHPR|VTI1B|EIF4E|TEX261|RBM38|ATP2C1|RXYLT1|FAM104A|ELOF1|LIN7C|ALKBH5|EPB41|BPGM|CNOT6|GOSR1|ASCC2|BAG1	0.00241628	0.0134632	1.41309
Module_35	HSPCs	43	3338	168	17054	0.00145263	IGF2BP2|GMPR|ALDH5A1|YBX3|NDUFAF6|ST13|PA2G4|CSTF3|SUGT1|SNCA|ATP2C1|CARM1|GRHPR|FBXO7|UBB|TSN|FAM104B|CDC16|POLR1D|GSPT1|API5|RAB2B|RPIA|RAD23A|ZNF623|MBNL3|RXYLT1|POLL|ALAD|HPRT1|RNF187|EIF2AK1|FAM210B|HDGF|EIF4E|LIN7C|C9orf78|NSMCE4A|STRADB|VTI1B|GOSR1|DPM2|RBM6	0.0231699	0.012417	1.30767
Module_36	Naive_CD8_T_cells	20	1153	162	19239	0.00084109	NELL2|S100B|NOG|PRAG1|DGKA|SATB1|DENND2D|ATM|PDE3B|PLAG1|TSPOAP1-AS1|LEPROTL1|NOSIP|SARAF|TTC9|MTERF4|RAPGEF6|DNMT3A|RALA|DCAF5	0.0138455	0.015444	2.06
Module_37	MPO+_immature_neutrophils_or_progenitors	20	595	147	19797	1.09e-08	PRRT4|DEFA4|DEFA3|MS4A3|CTSG|CEACAM6|SLC2A5|ELANE|CLEC5A|AZU1|MPO|TACSTD2|SLC35C2|PDXK|DCTN5|TMEM63A|POGK|PDXDC1|SNRPD3|SEC23B	2.97e-07	0.0277008	4.52684
Module_37	PADI4+_immature_neutrophils	23	1000	147	19392	7.91e-07	PRRT4|DEFA4|DEFA3|MS4A3|CTSG|CEACAM6|SLC2A5|ELANE|CLEC5A|AZU1|MPO|TACSTD2|SLC35C2|PDXK|DCTN5|TMEM63A|POGK|PDXDC1|SNRPD3|SEC23B|MLH1|FBXO45|SERPINB1	1.88e-05	0.0204626	3.03412
Module_38	Naive_CD8_T_cells	34	1153	125	19239	7.66e-15	RPS27AP16|RPS3AP6|SNHG32|RPL6P27|RPS23P8|RPL13AP5|RPSAP58|RPL4P4|RPL13P12|RPL26P19|AC073861.1|RPL14P1|RPL22P1|AL450405.1|RPL18AP3|RPS3AP26|EEF1B2P3|RPS2P5|PABPC1|AC010343.1|EEF1A1P5|RPL10P9|AC005912.1|AC024293.1|AC115223.1|RPL10P16|RPS7P1|PTMAP2|SUMF2|RPL7P1|EIF2S3|SELENOH|TXNL4A|ATP5PB	3.39e-13	0.0273312	4.5386
Module_38	Naive_CD4_T_cells	33	1257	125	19135	5.41e-13	RPL4P4|RPL26P19|SNHG32|RPS23P8|PABPC1|RPL13AP5|AC005912.1|RPL14P1|RPS3AP6|RPS27AP16|RPL13P12|RPL6P27|AC024293.1|AC073861.1|RPL22P1|EEF1A1P5|RPSAP58|RPS3AP26|AC115223.1|EEF1B2P3|RPS2P5|RPL10P16|RPL10P9|RPL18AP3|RPS7P1|AC010343.1|AL450405.1|RPL7P1|SUMF2|PTMAP2|EIF2S3|PMPCB|ATP5PB	2.11e-11	0.0244626	4.01881
Module_38	B_cells	29	1249	125	19143	3.47e-10	RPS27AP16|RPL6P27|RPS3AP6|RPS23P8|RPL13AP5|SNHG32|PABPC1|RPL26P19|RPSAP58|RPL13P12|RPS2P5|AC073861.1|RPL22P1|RPL18AP3|AC115223.1|AC024293.1|AL450405.1|EEF1A1P5|SELENOH|AC005912.1|PTMAP2|RPL10P9|RPL4P4|EEF1B2P3|RPL14P1|EIF2S3|RPS3AP26|SUMF2|ATP5PB	1.05e-08	0.0215613	3.55579
Module_38	Memory_CD4_T_cells	35	1564	125	18828	8.73e-12	PABPC1|RPS3AP6|RPS27AP16|RPL6P27|RPL13AP5|RPL26P19|EEF1A1P5|RPSAP58|RPS23P8|AC115223.1|RPL4P4|RPL14P1|SNHG32|RPS7P1|AC005912.1|RPL13P12|AC073861.1|RPS2P5|AC024293.1|RPL10P9|RPL10P16|RPL22P1|RPS3AP26|RPL18AP3|AL450405.1|EEF1B2P3|SUMF2|AC010343.1|RPL7P1|PTMAP2|EIF2S3|ATP5PB|UQCRC2|TXNL4A|IGBP1	3.03e-10	0.0211608	3.37074
Module_38	cDCs	31	1395	125	18997	2.19e-10	AC115223.1|RPL6P27|RPS23P8|RPL4P4|RPS3AP6|RPL22P1|RPSAP58|SNHG32|RPL26P19|RPL14P1|EEF1A1P5|AC073861.1|RPL10P16|PTMAP2|RPS7P1|RPS2P5|AC024293.1|AC010343.1|RPL13AP5|AL450405.1|RPS27AP16|SUMF2|ATP5PB|RPL18AP3|UQCRC2|PABPC1|RPS3AP26|TXNL4A|RPL13P12|EIF2S3|IGBP1	6.86e-09	0.0208193	3.37724
Module_38	CD8_T_cells	29	1724	125	18668	4.34e-07	RPS27AP16|RPL6P27|RPS3AP6|RPL26P19|RPL13AP5|RPSAP58|RPL14P1|RPL13P12|AC115223.1|AC005912.1|RPL4P4|PABPC1|SUMF2|SNHG32|RPL10P9|RPS23P8|RPS2P5|RPL18AP3|AC073861.1|AC024293.1|ATP5PB|PTMAP2|TXNL4A|RPL22P1|RPS3AP26|HDDC2|EEF1A1P5|PMPCB|RPS7P1	1.06e-05	0.0159341	2.51217
Module_38	pDCs	22	1432	125	18960	5.5e-05	RPS3AP26|SUMF2|TXNL4A|RPS23P8|RPS3AP6|RPL6P27|RPS2P5|AC073861.1|PTMAP2|RPS27AP16|RPL26P19|AC115223.1|RPL18AP3|RPL13AP5|RPL4P4|ATP5PB|AC024293.1|EEF1A1P5|EEF1B2P3|SELENOH|PABPC1|EIF2S3	0.00108622	0.0143322	2.33028
Module_38	Classical_monocytes	22	1507	125	18885	0.00011631	PABPC1|RPL6P27|RPL26P19|RPS27AP16|RPS3AP6|EEF1A1P5|TXNL4A|EIF2S3|SNHG32|ATP5PB|PTMAP2|RPL22P1|RPS2P5|UQCRC2|AC115223.1|RPL14P1|SUMF2|RPL4P4|IGBP1|AL450405.1|RPS23P8|SELENOH	0.00224569	0.0136646	2.20555
Module_38	HSPCs	45	3338	125	17054	7.82e-08	SLC8A3|RPS3AP26|SNHG32|RPS2P5|RPS23P8|RPL7P1|AC073861.1|FAIM|RPL26P19|RPL18AP3|RPS3AP6|EEF1B2P3|AC010343.1|EEF1A1P5|RPL6P27|RPSAP58|RPL15P3|SUMF2|AL450405.1|PTMAP2|RPL13AP5|RPL22P1|RPLP0P6|RPL10P16|RPL13P12|RPS2P46|RPS27AP16|AC115223.1|RPL4P4|AC024293.1|THG1L|RPL14P1|PMPCB|DTD1|RPS7P1|EIF2S3|UQCRC2|TMEM41A|PABPC1|AC005912.1|IGBP1|RPL10P9|TXNL4A|SELENOH|ATP5PB	2.03e-06	0.0131656	1.83926
Module_38	Cycling_TNK	35	3370	125	17022	0.00085416	PTMAP2|RPSAP58|HDDC2|RPL6P27|RPLP0P6|SUMF2|RPS27AP16|TXNL4A|RPS2P5|RPL4P4|PMPCB|TMEM41A|ATP5PB|RPS23P8|RPS3AP6|RPL13AP5|AC115223.1|RPL22P1|SNHG32|EEF1A1P5|RPL26P19|RPS2P46|RPS7P1|UQCRC2|PABPC1|SELENOH|RPS3AP26|EIF2S3|RPL7P1|IGBP1|AC073861.1|RPL10P16|RPL14P1|RPL13P12|AL450405.1	0.0139713	0.0101156	1.41429
Module_39	S100A8-9_hi_neutrophils	5	141	122	20251	0.00159686	RTN3|DHRS7|F5|IFIT3|IFIT2	0.0253132	0.0193798	5.88623
Module_39	Mature_neutrophils	6	242	122	20150	0.00337963	TNFAIP2|IFIT3|IFIT2|MX2|IFI6|SHISA5	0.0495936	0.0167598	4.09497
Module_40	MPO+_immature_neutrophils_or_progenitors	25	595	120	19797	8.05e-15	DPY19L1P1|RAB13|BEX1|NSUN5|ATP8B4|STOM|MSRB3|FUT4|MCU|CPNE3|RGCC|C20orf27|ANXA4|PLAC8|SEC63|VAT1|ATP8A1|ETHE1|NUCB2|TENT5A|SLC39A11|APPL1|AGPS|TECR|ARFGEF1	3.5e-13	0.0362319	6.93172
Module_40	PADI4+_immature_neutrophils	35	1000	120	19392	3.46e-18	DPY19L1P1|RAB13|BEX1|NSUN5|ATP8B4|STOM|MSRB3|FUT4|MCU|CPNE3|RGCC|C20orf27|ANXA4|PLAC8|SEC63|VAT1|ATP8A1|ETHE1|NUCB2|TENT5A|SLC39A11|APPL1|AGPS|TECR|ARFGEF1|PCOLCE2|SUCNR1|PIWIL4|SMIM10|SLC22A16|M1AP|CLEC11A|SYNGR1|TMEM87A|SRGN	1.92e-16	0.0322581	5.656
Module_41	B_cells	31	1249	117	19143	2.08e-12	EBLN3P|HNRNPDL|SRSF7|RPL36A|GABPB1-AS1|ZRANB2|LUC7L3|SRSF5|FUBP1|METTL17|SNHG3|PNN|CREBZF|ARGLU1|SRSF2|PNISR|TAF1D|TIA1|TTC14|DDX17|LSM8|RABGGTB|KHDC4|MFN1|DMTF1|THUMPD3-AS1|CHORDC1|OGT|EPM2AIP1|ZFC3H1|ZNF207	7.64e-11	0.023221	4.06091
Module_41	Naive_CD4_T_cells	28	1257	117	19135	3.74e-10	HNRNPDL|RPL36A|SRSF5|LUC7L3|SRSF7|ZRANB2|SNHG3|SNHG12|SRSF2|METTL17|FUBP1|TAF1D|GABPB1-AS1|EBLN3P|CREBZF|PNN|TTC14|PNISR|ARGLU1|TIA1|LSM8|KHDC4|OGT|CHORDC1|ORMDL1|ZNF207|ZFC3H1|EPM2AIP1	1.12e-08	0.0208024	3.64305
Module_41	Naive_CD8_T_cells	24	1153	117	19239	3.15e-08	RPL36A|HNRNPDL|SRSF7|SNHG3|ZRANB2|LUC7L3|SRSF5|FUBP1|GABPB1-AS1|METTL17|SRSF2|TAF1D|EBLN3P|OGT|ARGLU1|CREBZF|RABGGTB|TIA1|PNN|PNISR|CHORDC1|LSM8|MCTS1|ZFC3H1	8.25e-07	0.0192616	3.42278
Module_41	Eosinophils	16	863	117	19529	3.39e-05	DDX17|RSRC2|LUC7L3|HNRNPDL|RBM39|ZNF655|ZNF207|TAF1D|N4BP2L2|PSMA3-AS1|SRSF2|ATG16L2|ARGLU1|PNN|OGT|PNISR	0.00070813	0.0165975	3.09459
Module_41	Memory_CD4_T_cells	26	1564	117	18828	6.46e-07	RPL36A|SRSF7|HNRNPDL|SRSF5|LUC7L3|SRSF2|ZRANB2|SNHG3|SNHG12|METTL17|FUBP1|TAF1D|CHORDC1|EBLN3P|ARGLU1|CREBZF|PRPF39|OGT|PNN|LSM8|TIA1|RABGGTB|ORMDL1|ZNF207|TTC14|TMEM126B	1.55e-05	0.01571	2.67519
Module_41	HSPCs	49	3338	117	17054	4.92e-11	GABPB1-AS1|CCDC14|SNHG3|RPL36A|ZRANB2|NIPBL-DT|FUBP1|OTUD6B|CARF|LUC7L3|SUPT7L|TIA1|ZNF141|SRSF7|METTL17|TAF1D|PRPF39|SNHG12|SNHG20|GTF3C3|PNN|TTC14|HNRNPDL|ZNF213-AS1|CHORDC1|OGT|THUMPD3-AS1|TMEM161B-AS1|TMEM126B|CREBZF|EPM2AIP1|MCTS1|LINC01089|SRSF2|PAXIP1-AS1|ZNF207|KHDC4|ING4|LSM8|DMTF1|RNPC3|ARGLU1|RSRC2|PNISR|SRSF5|RABGGTB|ZFC3H1|RBM39|DDX17	1.64e-09	0.0143864	2.13969
Module_41	CD8_T_cells	26	1724	117	18668	3.97e-06	RPL36A|SRSF7|HNRNPDL|SRSF2|ZRANB2|LUC7L3|SNHG12|CREBZF|FUBP1|LSM8|ARGLU1|EBLN3P|SRSF5|SNHG3|OGT|CHORDC1|PNN|TIA1|TTC14|TMEM126B|ZNF207|METTL17|ZNF655|ORMDL1|TAF1D|DMTF1	9.02e-05	0.0143251	2.40629
Module_41	NK cells	25	1794	117	18598	2.46e-05	HNRNPDL|SRSF7|RPL36A|ZRANB2|LUC7L3|FUBP1|SRSF2|SRSF5|METTL17|CREBZF|OGT|ZNF207|ARGLU1|AL390728.4|ORMDL1|PNN|TIA1|TMEM126B|EBLN3P|TTC14|ZNF655|RBM39|CHORDC1|LSM8|DMTF1	0.00052255	0.0132556	2.21512
Module_41	pDCs	20	1432	117	18960	0.00017792	SUZ12P1|CCDC14|OGT|GOLT1B|RPL36A|METTL17|ZRANB2|FUBP1|EBLN3P|SRSF2|HNRNPDL|THUMPD3-AS1|EPM2AIP1|ARGLU1|LUC7L3|PNN|AC022400.8|ZNF207|SRSF7|ORMDL1	0.00333495	0.0130804	2.26329
Module_45	MPO+_immature_neutrophils_or_progenitors	11	595	104	19797	0.0002281	PRPSAP1|PRAM1|FBXO9|BRI3BP|DIP2A|SUMO3|RAB27A|LAIR1|NINJ2-AS1|C3AR1|TM9SF2	0.0041543	0.0159884	3.51918
Module_45	PADI4+_immature_neutrophils	13	1000	104	19392	0.00171408	PRPSAP1|PRAM1|FBXO9|BRI3BP|DIP2A|SUMO3|RAB27A|LAIR1|NINJ2-AS1|CDK6|PCYOX1|SYTL1|GRK2	0.0268399	0.0119157	2.424
Module_48	Naive_CD8_T_cells	34	1153	96	19239	8.51e-19	LINC02446|TRAC|CD3E|CRTAM|CD3G|TRBC2|SPOCK2|CD3D|BCL11B|IL32|ITK|THEMIS|EVL|LCK|TRBC1|PRKACB|RASGRP1|CD96|CD5|PLCG1|LY9|SKAP1|AC243960.1|PRKCH|CD6|SEPTIN1|BIN1|ATP6V0E2|TC2N|SIT1|ITM2A|INPP4B|PRKCQ|NMT2	5.33e-17	0.0279835	5.90964
Module_48	Naive_CD4_T_cells	35	1257	96	19135	1.36e-18	LCK|PRKACB|CD96|INPP4B|ITK|TRBC1|TRBC2|ITM2A|CD5|CD3E|CD3D|CD3G|SPOCK2|CD4|TRAC|BCL11B|EVL|RASGRP1|IL32|AC243960.1|LY9|TC2N|CD6|SKAP1|SEPTIN1|PRKCH|THEMIS|NMT2|PLCG1|SIT1|PRKCQ|GPR171|BIN1|SH2D1A|MAF	8.14e-17	0.0265554	5.54996
Module_48	Memory_CD4_T_cells	38	1564	96	18828	2.73e-18	LCK|PRKACB|SLAMF1|CD96|GPR171|INPP4B|ITK|TRBC1|TRBC2|ITM2A|SIT1|CD6|CD5|CD3E|CD3D|CD3G|PRKCQ|SPOCK2|CD4|TRAC|PRKCH|TC2N|BCL11B|EVL|RASGRP1|IL32|SEPTIN1|MAF|SKAP1|LY9|SH2D1A|THEMIS|BIN1|NMT2|PLCG1|BICDL1|LINC00649|AC243960.1	1.56e-16	0.0234279	4.76519
Module_48	CD8_T_cells	39	1724	96	18668	9.55e-18	CXCR6|GPR171|SH2D1A|CD3E|CD3D|CD3G|SPOCK2|IL32|TC2N|CD96|RASGRP1|TRBC1|TRAC|TRBC2|LINC01871|SKAP1|LCK|SLAMF1|BIN1|PRKCH|THEMIS|BCL11B|EVL|LY9|PRKACB|MAF|NMT2|SEPTIN1|PLCG1|SIT1|ITM2A|PRKCQ|ITK|CD6|CD5|INPP4B|CRTAM|BICDL1|LINC00649	5.11e-16	0.0218978	4.399
Module_48	Cycling_TNK	45	3370	96	17022	3.86e-12	LCK|PRKACB|SLAMF1|BIN1|CTLA4|CD96|TRBC2|ITM2A|SH2D1A|SIT1|CD3E|CD3D|CD3G|PRKCQ|LIMA1|TRAC|PRKCH|EVL|RASGRP1|IL32|SEPTIN1|MAF|SKAP1|BICDL1|BCL11B|SPOCK2|TRBC1|ITK|LINC00426|TC2N|CD6|GPR171|LINC01871|AGFG2|LINC00649|NPDC1|THEMIS|CD5|NMT2|PLCG1|GIPC1|C1orf174|CD4|AC093323.1|INPP4B	1.4e-10	0.0131541	2.36767
Module_48	NK cells	22	1794	96	18598	2.38e-05	PRKACB|CD96|TRBC1|TRBC2|SH2D1A|PRKCH|EVL|SKAP1|LCK|RASGRP1|MAF|ITK|SPOCK2|IL32|BCL11B|BIN1|PRKCQ|SEPTIN1|ITM2A|CD3E|TC2N|C1orf174	0.00050854	0.0117773	2.37572
Module_49	Apoptosing_neutrophils	12	802	94	19590	0.00031228	CEACAM1|PLEKHB2|FLVCR2|IL1RAP|PAPSS1|ZDHHC3|LRG1|RAB20|SLK|USP32|DIP2B|PLAUR	0.00556897	0.0135747	3.11827
Module_5	CD8_T_cells	90	1724	733	18668	0.0002038	EOMES|CCR5|GZMK|TRGC2|KLRG1|CCL5|NKG7|CD2|GZMH|AHNAK|CD99|TRG-AS1|CBLB|LYAR|NLRC3|CD81|FYN|STAT4|C12orf75|BCL9L|AL365361.1|F2R|RAB29|ITPRIPL1|CD226|KLF12|LAX1|CXCR3|SLAMF6|ZBTB38|SCML4|TSEN54|SRSF8|ZNF831|LPIN1|MIAT|RAP2A|STK39|GIMAP6|SLC4A7|PPP3CC|LRBA|FUT11|ENPP4|NSG1|EID1|SMAD3|PRR5L|HSPB1|CEP290|IL10RA|GIMAP1|CD84|IL27RA|LANCL1|MDH1|ZNF480|NONO|PITPNC1|CTSO|UBE2L3|CCT8|GIMAP2|SNRPC|ELK3|LIPA|…	0.00373831	0.0380228	1.32953
Module_5	NK cells	88	1794	733	18598	0.00167032	CD2|FCRL6|SLAMF6|XCL2|RAB29|STAT4|EOMES|CBLB|TIGIT|F2R|JAKMIP2|ENPP4|FYN|CHST12|CD99|TOX|PRR5L|AHNAK|BCL9L|FUT11|C12orf75|GZMH|GPR68|CCL5|TSEN54|CD226|NKG7|NLRC3|STK39|ITPRIPL1|TRGC2|KLF12|KLRG1|GIMAP6|TRG-AS1|CD81|HOXB2|GSTP1|ZNF831|LAX1|ZBTB38|LPIN1|PLAAT3|PPP3CC|SRSF8|GPR174|RAP2A|GIMAP1|SSBP4|LYAR|FBXO44|PAXX|IL27RA|IL10RA|MAP4K1|HIVEP3|EID1|PITPNC1|LRBA|RALGDS|MDH1|DDHD1|NONO|CTSO|SETD3|HENM…	0.0263151	0.0360804	1.24458
Module_50	MPO+_immature_neutrophils_or_progenitors	22	595	94	19797	2.58e-14	CSTA|PRDX5|MRPL51|MYL6|ATP5MF|TMSB4X|TMEM258|SNRPG|NDUFA4|ROMO1|ATP5PD|ENY2|COX7C|LSM3|POLR2L|ANAPC11|SERF2|ERH|UQCRQ|COMMD6|ATP5MD|ATP5ME	1.05e-12	0.0329835	7.78713
Module_50	Classical_monocytes	44	1507	94	18885	3.24e-25	COX7C|NDUFAB1|NDUFA4|ATP5MF|SNRPG|NDUFS3|ERH|ATP5PD|UQCRQ|MRPL51|TMEM258|SLIRP|PARK7|UQCRB|NDUFB4|ATP5ME|BRK1|UQCR10|MRPL33|COMMD6|ATP5MD|LAMTOR2|GTF2A2|CSTA|ENY2|TMEM14B|ATP5MPL|SERF2|COX6B1|POLR2L|NDUFA6|DBI|NDUFS6|SRP14|ATP5F1E|COX5B|COPS9|COX7B|CHCHD1|ELOB|ANAPC11|FAM32A|COX17|NDUFA3	2.98e-23	0.0282595	5.86582
Module_50	Eosinophils	26	863	94	19529	9.47e-15	TMSB4X|MYL6|ATP5F1E|TMA7|ATP5MF|NDUFA2|PET100|COMMD6|NDUFB1|UQCR10|BRK1|DBI|ATP5MD|ENY2|TMEM258|RPL36AL|ELOB|UQCRB|UQCRQ|ATP5PD|UBL5|COX7C|FAM32A|NDUFA4|SERF2|ATP5ME	4.05e-13	0.027927	6.25914
Module_50	Non-classical_monocytes	40	1387	94	19005	1.86e-22	NDUFA4|COX7C|COX17|UQCRB|SNRPG|NDUFA6|ATP5PD|UQCRQ|ATP5MF|NDUFS6|NDUFAB1|ENY2|SLIRP|PARK7|NDUFB4|TMEM258|ERH|UQCR10|MRPL51|PFDN2|COPS9|FAM32A|ATP5ME|HSBP1|COMMD6|BRK1|ATP5MD|COX7B|ELOB|TMEM14B|LAMTOR2|ANAPC11|TMSB4X|COX5B|ROMO1|SAP18|COX6B1|SERF2|NDUFA1|ATP5F1E	1.5e-20	0.0277585	5.83074
Module_50	cDCs	40	1395	94	18997	2.3e-22	NDUFAB1|LAMTOR2|UQCRQ|DBI|COPS9|NDUFA4|SLIRP|COX7C|NDUFA6|ATP5MF|TMEM14B|UQCR10|NDUFS6|PARK7|COX7B|NDUFS3|NDUFB4|GTF2A2|MRPL33|ERH|SNRPG|ATP5ME|UQCRB|CHCHD1|ATP5MD|ATP5MPL|ATP5PD|COMMD6|BRK1|TMEM258|COX17|POLR2L|NDUFA3|ENY2|SUB1|CSTA|SERF2|COX6B1|NDUFA1|ATP5F1E	1.79e-20	0.0276052	5.79486
Module_50	Plasmablasts	23	877	94	19515	7.61e-12	TMEM258|NDUFAB1|SUB1|NDUFS6|UQCRQ|POLR2L|NDUFA4|ANAPC11|ERH|SLIRP|PARK7|COX7C|COPS9|ATP5ME|RPL36AL|ATP5MD|UQCR10|ATP5MF|MAN1A2|DBI|NDUFA1|SERF2|ATP5MPL	2.68e-10	0.0242616	5.44464
Module_50	PADI4+_immature_neutrophils	23	1000	94	19392	1.05e-10	CSTA|PRDX5|MRPL51|MYL6|ATP5MF|TMSB4X|TMEM258|SNRPG|NDUFA4|ROMO1|ATP5PD|ENY2|COX7C|LSM3|POLR2L|ANAPC11|SERF2|ERH|UQCRQ|COMMD6|GTF2A2|NDUFA3|UQCRB	3.42e-09	0.0214753	4.74485
Module_50	pDCs	32	1432	94	18960	1.61e-14	PARK7|COMMD6|TMEM14B|DBI|SRP14|NDUFA4|MRPL51|COX7C|GTF2A2|TMEM258|SNRPG|NDUFS3|ERH|NDUFB4|SUB1|ATP5MF|COPS9|UQCRB|BRK1|ATP5F1E|ATP5ME|RPL36AL|LSM3|PFDN2|POLR2L|ATP5MD|NDUFAB1|UQCRQ|SERF2|SAP18|ATP5PD|NDUFA2	6.8e-13	0.021419	4.50731
Module_50	Cycling_neutrophil_progenitors	28	1332	94	19060	4.95e-12	MRPL51|ENY2|ERH|LSM3|CSTA|NDUFA4|SNRPG|GTF2A2|MAPRE1|PET100|NDUFB1|NDUFA2|ATP5MF|UQCRQ|UQCRB|ATP5MPL|TMEM258|BRK1|COPS9|NDUFB4|SRP14|ANAPC11|ATP5PD|MYL6|COX7C|TMSB4X|SERF2|S100A6	1.77e-10	0.0200286	4.26235
Module_50	Cycling_TNK	63	3370	94	17022	1.02e-27	SNRPG|SNRPGP10|NDUFAB1|MRPL51|NDUFA6|LSM3|COX7C|ANAPC11|POLR2L|ERH|NDUFB4|NDUFS6|DBI|PARK7|UQCRQ|NDUFA4|COPS9|MRPL22|ROMO1|TMEM14B|ATP5MF|MEA1|SLIRP|COX17|ATP5PD|TMEM258|MRPS18C|PFDN6|NDUFS3|SUB1|UQCR10|MAGOH|TXNDC17|ATP5MD|PFDN2|CHCHD1|MRPL21|ATP5ME|COX7B|UQCRB|GTF2A2|NDUFA2|NDUFA3|LSM1|RPL36AL|COMMD6|TMSB4X|COX5B|SAP18|SRP14|ENY2|BRK1|TMSB4XP4|ELOB|MRPL33|TMA7|ATP5MPL|COX6B1|NDUFB1|MAPRE1|NDUFA…	1.07e-25	0.018524	3.38527
Module_50	Apoptosing_neutrophils	15	802	94	19590	3.76e-06	SRP14|MYL6|ATP5F1E|COX7B|COPS9|MAPRE1|COX6B1|ERH|NDUFA2|COMMD6|NDUFA1|SERF2|TMEM258|TMA7|HSBP1	8.61e-05	0.0170261	3.89784
Module_50	CD8_T_cells	30	1724	94	18668	7.8e-11	COX7C|COMMD6|UQCRB|RPL36AL|NDUFA4|MAN1A2|NDUFAB1|SNRPG|TMEM258|PARK7|ATP5ME|TMEM14B|UQCRQ|MRPL51|NDUFA3|ERH|COPS9|POLR2L|SUB1|DBI|NDUFA6|NDUFB4|LSM1|UQCR10|SERF2|ANAPC11|ATP5MF|SRP14|ATP5PD|ATP5MD	2.57e-09	0.0167785	3.45584
Module_50	NK cells	31	1794	94	18598	4.01e-11	COX7C|MAN1A2|DBI|COMMD6|NDUFA4|NDUFAB1|SERF2|UQCRB|PARK7|POLR2L|ATP5ME|SNRPG|SUB1|TMEM258|RPL36AL|ERH|ATP5MF|MRPL51|LSM3|COPS9|NDUFA3|UQCRQ|UQCR10|SAP18|LSM1|NDUFB4|SRP14|BRK1|NDUFS6|COX17|ATP5PD	1.35e-09	0.0166936	3.41883
Module_50	Memory_CD4_T_cells	25	1564	94	18828	2.52e-08	COX7C|COMMD6|NDUFA4|UQCRB|RPL36AL|ATP5PD|NDUFAB1|SNRPG|NDUFB4|TMEM258|ATP5ME|COPS9|TMEM14B|PARK7|ERH|MAN1A2|SUB1|NDUFA3|UQCR10|SRP14|MRPL51|NDUFS6|ATP5MD|ATP5MF|SERF2	6.73e-07	0.0153092	3.20169
Module_50	HSPCs	40	3338	94	17054	1.63e-09	COX7C|NDUFAB1|RPL41P2|NDUFA4|COMMD6|NDUFB4|MRPL22|UQCRQ|ERH|MRPL21|TMEM14B|SNRPG|TMEM258|NDUFS6|PFDN6|UQCRB|MRPL51|GTF2A2|NDUFS3|ROMO1|SLIRP|COPS9|MRPS18C|ATP5ME|LSM3|ATP5MD|MAN1A2|COX17|ATP5MF|ANAPC11|POLR2L|ATP5PD|RPL36AL|PARK7|SRP14|SAP18|BRK1|ENY2|SUB1|COX6B1	4.75e-08	0.0117924	2.17406
Module_50	Naive_CD4_T_cells	15	1257	94	19135	0.00060646	COX7C|COMMD6|UQCRB|RPL36AL|NDUFA4|NDUFAB1|ATP5PD|NDUFB4|SNRPG|TMEM14B|TMEM258|ERH|MAN1A2|ATP5ME|UQCR10	0.0104522	0.0112275	2.42916
Module_50	Naive_CD8_T_cells	13	1153	94	19239	0.00238755	COX7C|UQCRB|COMMD6|NDUFA4|NDUFB4|RPL36AL|TMEM14B|NDUFAB1|MAN1A2|ATP5PD|NDUFA3|ERH|ATP5ME	0.0362795	0.0105349	2.30764
Module_51	Apoptosing_neutrophils	11	802	93	19590	0.00105085	HIF1A-AS3|P4HA1|HIF1A|ALDOC|PGK1|ENO1|ZNF654|RLF|PGAM1|TPI1|ZNF292	0.0169721	0.0124434	2.88915
Module_56	Mature_neutrophils	6	242	67	20150	0.0001431	SMAP2|TLR2|NFKBIA|PHC2|RYBP|MDM2	0.00270209	0.019802	7.45652
Module_6	Cycling_neutrophil_progenitors	233	1332	690	19060	1.1e-106	E2F2|STMN1|CLSPN|CDCA8|KIF2C|STIL|DEPDC1|GPSM2|CKS1B|IQGAP3|NUF2|CENPL|ASPM|KIF14|UBE2T|NEK2|DTL|CENPF|RRM2|GEN1|CENPA|NCAPH|BUB1|CKAP2L|SPC25|SGO2|HJURP|SGO1|KIF15|CIP2A|POLQ|SMC4|NSD2|NCAPG|CENPE|MAD2L1|CCNA2|PLK4|CENPU|DEPDC1B|CENPK|CCNB1|KIF20A|PTTG1|HMMR|SPDL1|MDC1|TCF19|KIFC1|CENPQ|TTK|CENPW|FBXO5|ANLN|EZH2|XRCC2|NCAPG2|KIF4A|HMGB3|CDCA2|ESCO2|GINS4|GGH|CCNE2|ATAD2|ARHGEF39|MELK|CKS2|SMC2|R…	2.82e-103	0.13024	4.83198
Module_6	Cycling_TNK	347	3370	690	17022	4.66e-97	ICMT|E2F2|STMN1|CLSPN|CDCA8|PPIH|CDC20|KIF2C|STIL|ORC1|DEPDC1|CDC7|VANGL1|TTF2|CKS1B|NUF2|ASPM|KIF14|UBE2T|NUCKS1|NEK2|DTL|CENPF|EXO1|RRM2|CENPO|CENPA|MSH2|MSH6|SLC1A4|NCAPH|BUB1|CKAP2L|MCM6|SPC25|CDCA7|SGO2|HJURP|DTYMK|SGO1|KIF15|CDC25A|CIP2A|POLQ|MCM2|GMPS|SMC4|RFC4|RPL39L|NSD2|NCAPG|CENPE|HADH|ZGRF1|MAD2L1|CCNA2|PLK4|MND1|CENPU|TRIP13|OXCT1|DEPDC1B|CENPK|CCNB1|CENPH|KIF20A|PTTG1|HMMR|SPDL1|HNR…	5.98e-94	0.0934554	2.54016
Module_6	PADI4+_immature_neutrophils	126	1000	690	19392	6.04e-39	AMPD3|CLSPN|MKI67|HELLS|MCM2|ANP32B|DIS3L|SMC4|STMN1|ATAD2|PRR11|MCM5|CBX5|SMC2|RRM1|TUBB|H2AZ2|DNAJC9|HNRNPAB|PCNA|PTMA|NUCKS1|TOPBP1|BRCA1|DIAPH2|TYMS|PRC1|RAD51|FOXM1|CENPU|KIF11|CDT1|SPC25|CHEK1|ESPL1|NCAPG|RRM2|TK1|PCLAF|DIAPH3|GINS2|ANLN|UBE2T|MCM4|FANCI|DLGAP5|KIFC1|ALDH4A1|GEN1|MYBL2|TIMELESS|UBE2C|DTYMK|NCAPH|CENPF|CDKN3|PLK4|KNL1|CENPN|RFC3|FANCG|CCNA2|TPX2|SKA2|CDCA4|TMEM106C|CENPK|CEN…	9.69e-37	0.0805627	3.54115
Module_6	Degranulating_neutrophils	2	2	690	20390	0.00114333	PROK2|ADM	0.0183504	0.00289855	29.5507
Module_62	HSPCs	19	3338	45	17054	3.54e-05	FADS1|SCD|FADS2|NAA80|ERG28|SQLE|HMGCS1|ACAT2|PCYT2|ACACA|FDFT1|SC5D|EBP|STARD4|SREBF2|MTHFR|FDPS|INSIG1|IDH1	0.00073264	0.00564804	2.15715
Module_63	HSPCs	23	3338	41	17054	7.56e-09	MPL|CD34|MYCN|OBSL1|CYTL1|PROM1|SPINK2|PRKG2|NPR3|ADGRG6|RBPMS|BAALC|DEPTOR|MEX3B|CABLES1|ZNF521|CPXM1|DNMT3B|PRSS57|IGLL1|SHANK3|AJ009632.2|TMEM223	2.11e-07	0.0068534	2.86605
Module_65	MPO+_immature_neutrophils_or_progenitors	23	595	40	19797	1.83e-25	BCL2L15|CHIT1|LINC02009|LTF|CRISP3|CD24|INHBA|ABCA13|LCN2|TCN1|MMP8|COL17A1|OLR1|OLFM4|HP|SERPINB10|BPI|CEACAM8|ERG|RETN|PTX3|CAMP|AK2	1.74e-23	0.0375817	19.1316
Module_65	PADI4+_immature_neutrophils	23	1000	40	19392	2.39e-20	BCL2L15|CHIT1|LINC02009|LTF|CRISP3|CD24|INHBA|ABCA13|LCN2|TCN1|MMP8|COL17A1|OLR1|OLFM4|HP|SERPINB10|BPI|CEACAM8|ERG|RETN|PTX3|CAMP|AK2	1.61e-18	0.0226155	11.1504
Module_65	Cycling_neutrophil_progenitors	13	1332	40	19060	8.48e-07	HP|RETN|TCN1|BPI|MMP8|LTF|CD24|LCN2|CEACAM8|COL17A1|OLFM4|CRISP3|AK2	2e-05	0.00956586	4.65053
Module_68	Mature_neutrophils	5	242	36	20150	6.3e-05	FTH1|FTH1P10|FTH1P20|FTH1P11|FTH1P8	0.00122661	0.018315	11.5645
Module_73	Plasmablasts	7	877	31	19515	0.00028236	JCHAIN|MZB1|IGHA2|IGHA1|TNFRSF17|IGLL5|IGKC	0.00510639	0.00776915	5.02464
Module_8	Mast_cells/eosiniophils	48	319	605	20073	1.31e-20	IL1RL1|IL5RA|AC111000.4|PTGDR2|SLC18A2|HRH4|CLC|CACNG6|CCR3|IL3RA|CD9|RUNX1|IL2RA|PLD3|RAB44|ESYT1|SOCS1|PIM1|CSF1|SMAD5|TMEM164|NLRP3|ABCC1|CASP3|PLIN2|METTL7A|ITGB7|PNPLA6|PGD|GNAQ|CHPT1|MSI2|RAB4A|CHD7|TLE5|CRBN|OIP5-AS1|UHRF2|SPINT2|POLR3GL|ARL6IP6|KCNK6|RASSF5|CAPN1|USF2|SKI|TES|SELPLG	9.09e-19	0.0547945	4.99238
Module_8	Eosinophils	67	863	605	19529	5.77e-13	IL5RA|SLC29A1|GATA1|IDO1|PRSS33|SMPD3|ALOX15|PIK3R6|CLC|SIGLEC8|CACNG8|OLIG2|PTGDR2|CYSLTR2|SPNS3|ADORA3|OLIG1|CCR3|PNPLA6|ADGRG5|VSTM1|GSDMB|SYNE1|SORD|PIM1|PGD|CAT|GFOD1|PLIN2|PAFAH2|GALNT6|COL9A2|CSF1|KCNK6|TLE5|ANXA11|METTL7A|MTFR1L|PLD3|DOK2|CHD7|ESYT1|MSI2|NCF2|SPINT2|FHL3|SRI|RASSF5|ADI1|KLF13|GNAQ|OIP5-AS1|SSH2|OSCAR|CRBN|SH2B3|LCP2|SLCO3A1|TES|STXBP5|CAPN1|TMEM164|MLKL|FURIN|CHPT1|PPP1R2…	2.21e-11	0.047823	2.50604
Module_8	Cycling_neutrophil_progenitors	65	1332	605	19060	5.29e-05	NET1|SLFN13|THBS1|AOC1|PKP4|BLM|DHRS9|HGF|OIP5-AS1|GALNT2|GBA|CHD9|ILF2|CSF1|INSR|SFMBT1|RUNX1|OSCAR|CD9|VSTM1|SORT1|ARMH1|GADD45A|B4GALT4|CASP3|CPSF2|SPINT2|SGMS2|TES|PAM|ENTPD7|SLC26A6|OLAH|ATP1A1|PIM1|CNTROB|SNTB1|SECISBP2L|CRBN|MTFR1L|CGAS|PGD|STX2|AQR|ARL6IP6|SPTLC2|ANKRD55|ZEB2|TARS1|KSR1|ADAMTSL4|ZC3H7A|METTL7A|SRI|SDHA|SOD1|AMFR|ADI1|GNAQ|PLIN2|CYB5B|ADSS2|HS3ST3B1|UPP1|SREK1IP1	0.00105214	0.0347222	1.53736
Module_85	Classical_monocytes	6	1507	17	18885	0.00098026	PDK4|HADHA|CPT1A|ECH1|ACADVL|ACAA2	0.0159323	0.00395257	4.42289
Module_9	Platelets	40	477	597	19915	2.68e-09	TMEM40|CTDSPL|PROS1|MYLK|ITGB5|PF4V1|MMRN1|SPARC|LY6G6F|TREML1|PTCRA|SH3BGRL2|GNG11|PRKAR2B|CTTN|WASF3|CMTM5|PCSK6|ALOX12|ITGA2B|ITGB3|GUCY1B1|EHD3|SELP|MGLL|GAS2L1|CDC14B|F13A1|NRGN|ASAP2|GRAP2|PLA2G12A|TSPAN33|PARVB|MTURN|ANO6|PITPNM2|GPX1|KIF2A|DNM1L	7.72e-08	0.0386847	2.79736
Module_92	Mature_neutrophils	5	242	14	20150	4.14e-07	HLA-E|HLA-C|HLA-B|B2M|BTN2A1	1.02e-05	0.0199203	29.7373
