# Supplementary material for: eQTLs identify regulatory networks and drivers of variation in the individual response to sepsis
Source: Cell Genom. 2024 Jun 18;4(7):100587. doi: 10.1016/j.xgen.2024.100587 (PMC11293594; doi:10.1016/j.xgen.2024.100587)
Supplement: Table S21. Module TF regulon enrichment, related to Figure 4 — Enrichment of DoRothEA regulons within each module gene set, calculated using one-tailed Fisher’s exact test and corrected for multiple testing using Benjamini-Hochberg FDR [file mmc20.xlsx]

## Sheet: Sheet1
Table S21: Module TF regulon enrichment, related to Figure 4.
Module	TF	OR	Pvalue	FDR
Module_1	AR	0.984883	0.560764	0.999979
Module_1	ERG	0.650909	0.875359	0.999979
Module_1	ESR1	0.574515	0.99965	0.999979
Module_1	NFKB1	0.739188	0.891562	0.999979
Module_1	RELA	0.743	0.887731	0.999979
Module_1	ARID2	1.60587	0.265301	0.999979
Module_1	FOXA1	1.0194	0.463147	0.999979
Module_1	FOXP1	0.8672	0.78257	0.999979
Module_1	ARID3A	1.4229	0.376074	0.999979
Module_1	FOS	0.933492	0.713779	0.999979
Module_1	ARNTL	1.95714	0.228448	0.999979
Module_1	ATF1	1.41169	0.197602	0.999979
Module_1	EGR1	1.02885	0.424132	0.999979
Module_1	ATF2	1.2041	0.397598	0.999979
Module_1	ATF3	2.20097	0.0442864	0.910331
Module_1	TP53	0.693908	0.985519	0.999979
Module_1	ATF4	1.33367	0.21554	0.999979
Module_1	BACH1	0.973334	0.584105	0.999979
Module_1	BACH2	1.49156	0.240368	0.999979
Module_1	BATF	0.970138	0.598051	0.999979
Module_1	BCL11A	0.948067	0.62092	0.999979
Module_1	ETS1	1.31063	0.00827097	0.765065
Module_1	PAX5	0.612889	0.862597	0.999979
Module_1	RUNX3	1.17283	0.365797	0.999979
Module_1	BCL6	1.5663	0.211239	0.999979
Module_1	FOXO1	0.589002	0.934283	0.999979
Module_1	STAT3	0.880576	0.704634	0.999979
Module_1	NFIC	1.21394	0.330029	0.999979
Module_1	NR4A1	0.893793	0.657813	0.999979
Module_1	TCF3	0.617235	0.928577	0.999979
Module_1	CEBPA	1.01153	0.481152	0.999979
Module_1	HNF4A	0.786902	0.964704	0.999979
Module_1	MYB	0.744387	0.781624	0.999979
Module_1	MYC	1.08455	0.336497	0.999979
Module_1	CEBPB	1.14129	0.429206	0.999979
Module_1	CEBPD	0.85448	0.695736	0.999979
Module_1	CEBPG	2.46044	0.0272335	0.8397
Module_1	CREB1	0.781478	0.774271	0.999979
Module_1	CREB3L1	1.95714	0.228448	0.999979
Module_1	STAT1	0.930739	0.746739	0.999979
Module_1	CREM	0.887379	0.66303	0.999979
Module_1	TCF7	0.60107	0.870796	0.999979
Module_1	CTCF	0.934508	0.719229	0.999979
Module_1	YY1	1.21394	0.330029	0.999979
Module_1	CTCFL	0.710668	0.791449	0.999979
Module_1	RUNX1	0.918001	0.696472	0.999979
Module_1	DUX4	1.49101	0.305694	0.999979
Module_1	E2F1	0.809292	0.929804	0.999979
Module_1	E2F6	0.81429	0.732623	0.999979
Module_1	SP1	0.994983	0.53952	0.999979
Module_1	E2F4	0.989998	0.549791	0.999979
Module_1	E2F7	1.15911	0.495002	0.999979
Module_1	EBF1	0.612671	0.885302	0.999979
Module_1	POU2F2	0.659184	0.868842	0.999979
Module_1	ELK1	0.910882	0.654383	0.999979
Module_1	SRF	1.33367	0.21554	0.999979
Module_1	ELF1	1.42362	0.270598	0.999979
Module_1	ELF3	1.01757	0.562886	0.999979
Module_1	ELF5	1.95714	0.228448	0.999979
Module_1	PPARG	0.744099	0.810098	0.999979
Module_1	GATA3	0.765303	0.967688	0.999979
Module_1	HIF1A	0.686322	0.937285	0.999979
Module_1	RUNX2	0.578745	0.885907	0.999979
Module_1	STAT5A	0.503851	0.931716	0.999979
Module_1	TFAP2A	0.328241	0.993232	0.999979
Module_1	TFAP2C	0.544578	0.999979	0.999979
Module_1	ESR2	1.07923	0.492838	0.999979
Module_1	ESRRA	0.503851	0.931716	0.999979
Module_1	ETV4	0.637975	0.844816	0.999979
Module_1	FLI1	0.967541	0.587769	0.999979
Module_1	JUN	0.92659	0.642201	0.999979
Module_1	NR3C1	0.906615	0.650588	0.999979
Module_1	RARA	0.817186	0.756748	0.999979
Module_1	SMAD4	0.718698	0.80291	0.999979
Module_1	SPI1	1.04227	0.410156	0.999979
Module_1	TAL1	0.719059	0.961146	0.999979
Module_1	GATA1	1.09816	0.477238	0.999979
Module_1	MITF	0.920759	0.729938	0.999979
Module_1	FOSL1	0.679695	0.814415	0.999979
Module_1	FOSL2	0.789526	0.755343	0.999979
Module_1	FOXA2	1.1278	0.487875	0.999979
Module_1	FOXJ2	1.39147	0.346657	0.999979
Module_1	FOXK1	6.26537	0.0267735	0.8397
Module_1	FOXK2	1.39191	0.286048	0.999979
Module_1	MNT	0.851064	0.692704	0.999979
Module_1	HBP1	2.28639	0.0500647	0.926196
Module_1	KMT2A	1.2524	0.365417	0.999979
Module_1	RBPJ	0.589697	0.87856	0.999979
Module_1	TCF12	0.433631	0.965124	0.999979
Module_1	TCF7L2	0.672183	0.840415	0.999979
Module_1	ZNF384	0.672183	0.840415	0.999979
Module_1	GABPA	1.30472	0.333367	0.999979
Module_1	GATA2	0.794507	0.938195	0.999979
Module_1	GATA6	0.970138	0.598051	0.999979
Module_1	GRHL2	0.694665	0.82248	0.999979
Module_1	ZFX	1.55548	0.190233	0.999979
Module_1	HMBOX1	1.3042	0.424748	0.999979
Module_1	HNF1B	1.3042	0.424748	0.999979
Module_1	HNF4G	1.04308	0.544686	0.999979
Module_1	HSF1	0.960475	0.597194	0.999979
Module_1	IKZF1	1.19238	0.448444	0.999979
Module_1	ZEB2	0.887379	0.66303	0.999979
Module_1	IRF1	0.73372	0.805751	0.999979
Module_1	IRF2	1.05833	0.50164	0.999979
Module_1	ZNF263	0.847115	0.82691	0.999979
Module_1	IRF3	0.789526	0.755343	0.999979
Module_1	IRF4	1.25976	0.340993	0.999979
Module_1	IRF9	0.694837	0.803214	0.999979
Module_1	SMAD3	0.667672	0.862039	0.999979
Module_1	JUNB	0.694837	0.803214	0.999979
Module_1	JUND	1.51654	0.165789	0.999979
Module_1	KLF1	1.70054	0.143622	0.999979
Module_1	KLF13	1.54631	0.285394	0.999979
Module_1	KLF4	0.694837	0.803214	0.999979
Module_1	KLF5	1.469	0.186038	0.999979
Module_1	KLF9	0.883543	0.669275	0.999979
Module_1	LEF1	1.27266	0.376045	0.999979
Module_1	LYL1	0.67638	0.854942	0.999979
Module_1	MAFB	0.665196	0.82507	0.999979
Module_1	SOX9	1.40555	0.255636	0.999979
Module_1	MAFF	1.1278	0.487875	0.999979
Module_1	MAFG	2.0895	0.0900568	0.999979
Module_1	MAFK	1.42362	0.270598	0.999979
Module_1	MAZ	0.459237	0.954207	0.999979
Module_1	MEF2A	0.679152	0.868235	0.999979
Module_1	NFATC1	1.11764	0.51746	0.999979
Module_1	NR2F2	0.631306	0.871734	0.999979
Module_1	ONECUT1	1.01757	0.562886	0.999979
Module_1	MXI1	1.403	0.218302	0.999979
Module_1	MYCN	0.744387	0.781624	0.999979
Module_1	MYBL2	1.98876	0.170435	0.999979
Module_1	SP3	1.1857	0.429585	0.999979
Module_1	POU5F1	0.503851	0.931716	0.999979
Module_1	SOX2	0.490814	0.998964	0.999979
Module_1	NCOA1	1.84184	0.252606	0.999979
Module_1	NFE2	1.82836	0.112763	0.999979
Module_1	NFE2L1	1.73988	0.226018	0.999979
Module_1	NFE2L2	1.17823	0.399777	0.999979
Module_1	NFKB2	1.27802	0.349361	0.999979
Module_1	RELB	0.672183	0.840415	0.999979
Module_1	NFYA	1.02596	0.538617	0.999979
Module_1	NFYB	1.26538	0.319625	0.999979
Module_1	NR1H2	4.64304	0.021957	0.8397
Module_1	NR2C2	0.912253	0.647322	0.999979
Module_1	NR2F1	1.0431	0.532889	0.999979
Module_1	NR2F6	1.25197	0.448596	0.999979
Module_1	RXRA	1.49239	0.17578	0.999979
Module_1	NRF1	0.416219	0.971648	0.999979
Module_1	PAX6	1.54631	0.285394	0.999979
Module_1	PBX2	1.27266	0.376045	0.999979
Module_1	PDX1	1.04308	0.544686	0.999979
Module_1	PKNOX1	1.43952	0.326136	0.999979
Module_1	POU2F1	0.92692	0.631462	0.999979
Module_1	PRDM1	0.948067	0.62092	0.999979
Module_1	PRDM14	0.674544	0.950731	0.999979
Module_1	STAT5B	1.55975	0.133598	0.999979
Module_1	REST	1.1278	0.487875	0.999979
Module_1	RFX5	1.09827	0.455584	0.999979
Module_1	SIX5	1.98876	0.170435	0.999979
Module_1	SP2	1.64782	0.301808	0.999979
Module_1	SP4	1.74154	0.113015	0.999979
Module_1	SPIB	0.801829	0.733632	0.999979
Module_1	SREBF1	1.15947	0.414506	0.999979
Module_1	SREBF2	0.527048	0.939652	0.999979
Module_1	STAT2	0.415891	0.98403	0.999979
Module_1	TBX21	0.433631	0.965124	0.999979
Module_1	TEAD1	0.876638	0.695168	0.999979
Module_1	TEAD4	1.23834	0.355627	0.999979
Module_1	TFDP1	0.641053	0.864444	0.999979
Module_1	THAP1	0.637975	0.844816	0.999979
Module_1	THAP11	1.34492	0.196466	0.999979
Module_1	TWIST1	0.558015	0.899418	0.999979
Module_1	USF1	1.11804	0.42734	0.999979
Module_1	USF2	0.947892	0.610647	0.999979
Module_1	VDR	0.952204	0.61498	0.999979
Module_1	ZBED1	1.64782	0.301808	0.999979
Module_1	ZBTB11	4.88175	0.00203757	0.376951
Module_1	ZBTB33	1.81367	0.0421575	0.910331
Module_1	ZBTB7A	1.35647	0.228478	0.999979
Module_1	ZEB1	1.14545	0.40172	0.999979
Module_1	ZHX1	5.22116	0.0375919	0.910331
Module_1	ZNF143	0.710668	0.791449	0.999979
Module_1	ZNF24	2.23678	0.181691	0.999979
Module_1	ZNF639	1.73988	0.226018	0.999979
Module_1	ZNF644	7.83212	0.0178829	0.8397
Module_2	AR	0.577413	0.96872	0.999994
Module_2	ERG	0.597121	0.896816	0.999994
Module_2	ESR1	0.669303	0.99216	0.999994
Module_2	FOXO3	1.7836	0.173282	0.999994
Module_2	NFKB1	0.600044	0.964815	0.999994
Module_2	RELA	0.233219	0.999944	0.999994
Module_2	ARID2	3.69792	0.00633975	0.817828
Module_2	FOXA1	0.777046	0.954905	0.999994
Module_2	FOXP1	0.840974	0.810151	0.999994
Module_2	FOS	0.837892	0.896322	0.999994
Module_2	ASCL1	0.864869	0.677499	0.999994
Module_2	ATF1	0.604617	0.891601	0.999994
Module_2	EGR1	0.836186	0.915287	0.999994
Module_2	ATF2	0.659975	0.82916	0.999994
Module_2	TP53	0.39876	0.999994	0.999994
Module_2	ATF4	0.598346	0.914309	0.999994
Module_2	BACH1	1.49606	0.171747	0.999994
Module_2	BACH2	1.10131	0.503301	0.999994
Module_2	BATF	0.825467	0.706012	0.999994
Module_2	BCL11A	1.10124	0.524799	0.999994
Module_2	ETS1	0.824695	0.933478	0.999994
Module_2	RUNX3	0.377306	0.983781	0.999994
Module_2	FOXO1	0.332077	0.992827	0.999994
Module_2	STAT3	0.489086	0.980209	0.999994
Module_2	BHLHE40	0.672233	0.820139	0.999994
Module_2	TCF3	1.05356	0.485433	0.999994
Module_2	CEBPA	0.871103	0.856487	0.999994
Module_2	HNF4A	0.566742	0.999861	0.999994
Module_2	MYC	0.607617	0.99306	0.999994
Module_2	CEBPG	0.931548	0.630982	0.999994
Module_2	CREB1	0.589808	0.901809	0.999994
Module_2	STAT1	0.584068	0.999955	0.999994
Module_2	TCF7	0.698165	0.800878	0.999994
Module_2	CTCF	0.711891	0.991604	0.999994
Module_2	YY1	0.952403	0.604923	0.999994
Module_2	CTCFL	0.825467	0.706012	0.999994
Module_2	RUNX1	0.751372	0.918518	0.999994
Module_2	DUX4	1.25342	0.445426	0.999994
Module_2	E2F1	0.662236	0.994088	0.999994
Module_2	E2F6	0.946064	0.612962	0.999994
Module_2	SP1	0.612149	0.981148	0.999994
Module_2	E2F4	0.876236	0.830813	0.999994
Module_2	EBF1	0.525727	0.919796	0.999994
Module_2	POU2F2	0.604617	0.891601	0.999994
Module_2	ELK1	1.18863	0.349792	0.999994
Module_2	SRF	1.12448	0.419625	0.999994
Module_2	ELF1	1.34684	0.333111	0.999994
Module_2	ELF3	1.51558	0.257242	0.999994
Module_2	GATA3	0.786352	0.942874	0.999994
Module_2	HIF1A	0.271693	0.999905	0.999994
Module_2	PGR	0.525727	0.919796	0.999994
Module_2	RUNX2	0.672233	0.820139	0.999994
Module_2	TFAP2A	1.07703	0.474461	0.999994
Module_2	TFAP2C	0.583672	0.999745	0.999994
Module_2	ESR2	1.98758	0.0528962	0.999994
Module_2	ESRRA	0.585299	0.882025	0.999994
Module_2	FLI1	0.598346	0.914309	0.999994
Module_2	JUN	0.424636	0.989467	0.999994
Module_2	NR3C1	0.864695	0.686182	0.999994
Module_2	RARA	0.697579	0.85304	0.999994
Module_2	SMAD4	0.834871	0.705869	0.999994
Module_2	SPI1	0.814848	0.900917	0.999994
Module_2	TAL1	0.631079	0.986605	0.999994
Module_2	MITF	0.978529	0.57806	0.999994
Module_2	FOSL1	1.37752	0.3177	0.999994
Module_2	FOSL2	1.11846	0.45937	0.999994
Module_2	FOXJ2	1.17243	0.485852	0.999994
Module_2	FOXK2	1.03088	0.551986	0.999994
Module_2	MNT	0.988692	0.582992	0.999994
Module_2	KMT2A	1.45513	0.253358	0.999994
Module_2	TCF12	0.681524	0.833418	0.999994
Module_2	TCF7L2	0.575978	0.888252	0.999994
Module_2	GABPA	1.80745	0.114735	0.999994
Module_2	GATA2	0.739183	0.968076	0.999994
Module_2	GRHL2	0.594925	0.87549	0.999994
Module_2	ZFX	0.968867	0.598021	0.999994
Module_2	HMBOX1	2.75804	0.0506672	0.999994
Module_2	HOXA9	2.02052	0.212655	0.999994
Module_2	HSF1	1.85632	0.0501581	0.999994
Module_2	IRF2	0.496815	0.93606	0.999994
Module_2	ZNF263	0.384925	0.999947	0.999994
Module_2	IRF4	0.585299	0.882025	0.999994
Module_2	SMAD3	0.612242	0.886156	0.999994
Module_2	JUNB	1.40963	0.30238	0.999994
Module_2	JUND	0.533486	0.915177	0.999994
Module_2	LEF1	1.15389	0.469589	0.999994
Module_2	LYL1	1.68655	0.093593	0.999994
Module_2	MAF	1.06885	0.54365	0.999994
Module_2	MAFB	0.77265	0.745096	0.999994
Module_2	MAFG	1.10124	0.524799	0.999994
Module_2	MAFK	0.77265	0.745096	0.999994
Module_2	MAX	0.988692	0.582992	0.999994
Module_2	MBD1	1.21171	0.435069	0.999994
Module_2	MEF2A	0.650032	0.876632	0.999994
Module_2	MEF2B	1.17243	0.485852	0.999994
Module_2	MEIS1	1.44327	0.287177	0.999994
Module_2	POU5F1	1.00935	0.558997	0.999994
Module_2	SOX2	0.49091	0.998088	0.999994
Module_2	NFE2	1.127	0.486558	0.999994
Module_2	NFE2L1	1.45425	0.361295	0.999994
Module_2	NFE2L2	1.15409	0.431804	0.999994
Module_2	RELB	0.575978	0.888252	0.999994
Module_2	NFYA	0.976686	0.586459	0.999994
Module_2	NFYB	1.2666	0.334176	0.999994
Module_2	NR2C2	1.22767	0.344707	0.999994
Module_2	NRF1	1.99547	0.0340175	0.999994
Module_2	POU2F1	1.07684	0.519799	0.999994
Module_2	PRDM14	0.510096	0.992169	0.999994
Module_2	RFX1	1.10124	0.524799	0.999994
Module_2	RFX5	0.447534	0.959833	0.999994
Module_2	SNAI2	1.12184	0.471714	0.999994
Module_2	SP4	0.931504	0.627081	0.999994
Module_2	SREBF1	0.541477	0.910317	0.999994
Module_2	STAT2	0.358532	0.988114	0.999994
Module_2	TBX21	0.681524	0.833418	0.999994
Module_2	TEAD1	0.431115	0.980223	0.999994
Module_2	TEAD4	0.575978	0.888252	0.999994
Module_2	TFDP1	0.54971	0.905205	0.999994
Module_2	THAP11	1.5636	0.0939611	0.999994
Module_2	TP63	1.27597	0.348284	0.999994
Module_2	USF1	0.543217	0.93115	0.999994
Module_2	USF2	0.968787	0.586684	0.999994
Module_2	VDR	0.980266	0.567688	0.999994
Module_2	ZBTB11	1.91415	0.233297	0.999994
Module_2	ZBTB33	0.575704	0.911159	0.999994
Module_2	ZEB1	0.854389	0.702178	0.999994
Module_2	ZNF143	0.825467	0.706012	0.999994
Module_2	ZNF274	3.4665	0.0435397	0.999994
Module_2	ZNF639	2.63806	0.0579609	0.999994
Module_3	AR	2.03594	0.00284034	0.0129393
Module_3	ERG	1.00278	0.562841	0.627079
Module_3	ESR1	1.57733	0.00171683	0.00858416
Module_3	NFKB1	1.78706	0.0126387	0.0400172
Module_3	RELA	1.79661	0.0120227	0.0397526
Module_3	FOXA1	1.4823	0.00419505	0.0179164
Module_3	FOXP1	2.25796	8.47067e-06	0.000115766
Module_3	ARID3A	4.02349	0.0137016	0.0410833
Module_3	ARNT	1.54493	0.241555	0.341509
Module_3	FOS	1.19878	0.124916	0.217015
Module_3	ARNTL	4.28897	0.0225192	0.0578519
Module_3	ATF1	3.81193	2.59172e-05	0.000279633
Module_3	EGR1	1.81594	1.08748e-06	2.22934e-05
Module_3	ATF2	1.85538	0.123327	0.216085
Module_3	ATF3	1.96057	0.13073	0.218959
Module_3	KLF6	1.46006	0.310273	0.397537
Module_3	TP53	1.60112	0.00265413	0.0123658
Module_3	ATF4	0.96247	0.595032	0.655815
Module_3	ATF7	7.16989	8.27929e-05	0.000628613
Module_3	BACH1	1.26798	0.349756	0.434546
Module_3	BACH2	1.06982	0.540479	0.618984
Module_3	BATF	1.91382	0.139681	0.229076
Module_3	BCL11A	2.59421	0.0574291	0.118919
Module_3	ETS1	2.67834	6.81354e-19	1.39678e-16
Module_3	PAX5	2.39743	0.0375107	0.086401
Module_3	RUNX3	1.60895	0.12664	0.218161
Module_3	BCL6	2.41345	0.0508701	0.112133
Module_3	FOXO1	1.23574	0.335484	0.422696
Module_3	STAT3	1.23633	0.29417	0.389678
Module_3	BHLHE22	4.59544	0.0186234	0.052945
Module_3	BHLHE40	0.891078	0.657765	0.688997
Module_3	EPAS1	1.43896	0.25657	0.355986
Module_3	NFIC	2.30499	0.0103382	0.0353222
Module_3	NR4A1	2.43676	0.0695701	0.136398
Module_3	TCF3	3.27937	1.18233e-05	0.000151486
Module_3	CDX2	1.78525	0.205887	0.310344
Module_3	CEBPA	1.61746	0.000139954	0.00102467
Module_3	HNF4A	1.88789	7.14535e-07	1.62755e-05
Module_3	MYB	1.78657	0.138705	0.229076
Module_3	MYC	1.10348	0.337331	0.422696
Module_3	CEBPB	1.75922	0.121941	0.215691
Module_3	CEBPD	1.60741	0.189678	0.290178
Module_3	CEBPG	2.17292	0.097722	0.180478
Module_3	CLOCK	1.09414	0.526091	0.616278
Module_3	CREB1	1.64985	0.131375	0.218959
Module_3	STAT1	1.42896	0.00238466	0.0116394
Module_3	CREM	2.99806	0.00919709	0.0330773
Module_3	CTCF	1.3469	0.0180231	0.0520386
Module_3	YY1	4.55412	1.3156e-07	6.74242e-06
Module_3	CUX1	3.11565	0.0196284	0.052945
Module_3	RUNX1	2.11309	3.32249e-05	0.000294976
Module_3	DUX4	1.66135	0.289058	0.389678
Module_3	E2F1	1.54037	0.00250253	0.0119307
Module_3	E2F6	1.53063	0.217516	0.323122
Module_3	SP1	1.35343	0.101169	0.185175
Module_3	E2F4	1.55301	0.00113279	0.00627626
Module_3	POU2F2	2.17786	0.0249476	0.0616487
Module_3	ELK1	3.97647	4.89349e-07	1.43309e-05
Module_3	SRF	2.87717	0.000445096	0.00294338
Module_3	ELF1	4.0362	0.000555794	0.00356056
Module_3	ELF3	2.00966	0.12205	0.215691
Module_3	PPARG	1.14675	0.434645	0.518457
Module_3	GATA3	1.52155	0.00293499	0.0130798
Module_3	HIF1A	1.74387	0.013828	0.0410833
Module_3	PGR	1.73206	0.128669	0.218959
Module_3	RUNX2	0.891078	0.657765	0.688997
Module_3	STAT5A	1.63474	0.18072	0.278553
Module_3	TFAP2A	0.505418	0.932152	0.932152
Module_3	TFAP2C	1.88789	7.14535e-07	1.62755e-05
Module_3	ESR2	0.788535	0.732921	0.751244
Module_3	ESRRA	2.26025	0.0356886	0.0831382
Module_3	ETV4	2.50439	0.0313114	0.0755158
Module_3	FLI1	1.13523	0.42994	0.518457
Module_3	JUN	0.922899	0.637325	0.68404
Module_3	NR3C1	1.65539	0.14993	0.240123
Module_3	RARA	2.16281	0.0122599	0.0398934
Module_3	SMAD4	1.40906	0.298437	0.389678
Module_3	SPI1	1.99224	2.21253e-06	4.12253e-05
Module_3	TAL1	2.06813	2.33195e-05	0.000265583
Module_3	GATA1	1.69228	0.163337	0.25643
Module_3	MITF	1.94753	3.06028e-06	4.82583e-05
Module_3	FOSL1	1.0465	0.554612	0.621286
Module_3	FOSL2	2.04425	0.05558	0.116264
Module_3	FOXJ2	2.77345	0.0466064	0.103851
Module_3	FOXK2	4.97553	2.95913e-05	0.000288868
Module_3	MNT	4.23132	0.000211226	0.00144338
Module_3	FOXM1	0.649564	0.837302	0.841406
Module_3	HBP1	2.92654	0.0249602	0.0616487
Module_3	KMT2A	3.50845	0.00140041	0.00755482
Module_3	MEF2C	1.50664	0.22709	0.330166
Module_3	MEIS2	2.5774	0.0193445	0.052945
Module_3	RBPJ	0.907938	0.64587	0.686028
Module_3	TCF12	2.48055	0.0119758	0.0397526
Module_3	TCF4	0.925447	0.633685	0.683713
Module_3	TCF7L2	1.03524	0.546782	0.619283
Module_3	ZNF384	7.0753	6.09224e-10	6.24455e-08
Module_3	ZNF740	5.98284	3.77683e-05	0.0003097
Module_3	GABPA	2.80213	0.0128836	0.0400172
Module_3	GATA2	1.63654	0.000820928	0.00467473
Module_3	GATA6	1.49409	0.296824	0.389678
Module_3	GFI1B	7.26471	2.74681e-05	0.000281548
Module_3	GRHL2	1.06988	0.522202	0.615238
Module_3	ZFX	2.80213	0.0128836	0.0400172
Module_3	HINFP	4.01843	0.0540015	0.114127
Module_3	HMBOX1	3.6571	0.0189033	0.052945
Module_3	HNF4G	1.60639	0.257004	0.355986
Module_3	HOXB13	2.92654	0.0249602	0.0616487
Module_3	HSF1	2.4645	0.00902359	0.0330461
Module_3	IKZF1	1.83629	0.193599	0.293984
Module_3	ZEB2	1.747	0.177969	0.276391
Module_3	IRF2	0.890987	0.658749	0.688997
Module_3	ZNF263	2.16728	8.30638e-06	0.000115766
Module_3	IRF3	2.64365	0.00822702	0.0312322
Module_3	IRF4	1.05228	0.534573	0.618984
Module_3	IRF9	1.06982	0.540479	0.618984
Module_3	SMAD3	0.811741	0.725098	0.74696
Module_3	JUNB	2.29841	0.0604735	0.122743
Module_3	JUND	2.339	0.0225764	0.0578519
Module_3	KDM5B	4.94906	0.0151752	0.0444417
Module_3	KLF13	3.09389	0.032835	0.0782695
Module_3	KLF4	1.46006	0.310273	0.397537
Module_3	KLF5	0.929871	0.627208	0.683713
Module_3	KLF9	1.97598	0.0802005	0.152232
Module_3	KMT2B	26.8341	3.326e-05	0.000294976
Module_3	LYL1	1.04202	0.530489	0.617899
Module_3	MAF	3.11565	0.0196284	0.052945
Module_3	MAFB	2.1937	0.0710805	0.136398
Module_3	SOX9	1.16741	0.458195	0.542948
Module_3	MAFF	1.26731	0.434998	0.518457
Module_3	MAFG	1.45967	0.354511	0.435178
Module_3	MAFK	1.02417	0.568481	0.629939
Module_3	MAX	0.962564	0.608451	0.667018
Module_3	MAZ	3.97534	5.49027e-05	0.000432887
Module_3	MBD1	5.38702	3.45337e-05	0.000294976
Module_3	MEF2A	1.62711	0.121029	0.215691
Module_3	NFATC1	2.38154	0.105666	0.191696
Module_3	MEIS1	1.49409	0.296824	0.389678
Module_3	NR2F2	1.23514	0.392647	0.476288
Module_3	ONECUT1	1.56713	0.27017	0.369233
Module_3	SOX10	1.50536	0.338157	0.422696
Module_3	MXI1	3.02836	0.00149577	0.00766584
Module_3	MYCN	0.844047	0.691704	0.716159
Module_3	SP3	1.0465	0.554612	0.621286
Module_3	MYOD1	4.27113	0.000736434	0.00450718
Module_3	POU5F1	0.775776	0.742519	0.753546
Module_3	SOX2	1.43475	0.0526473	0.112424
Module_3	NCOA1	6.90397	0.000765365	0.00450718
Module_3	NCOA3	3.38534	0.0427734	0.0963576
Module_3	NEUROD1	2.79609	0.0706153	0.136398
Module_3	NFE2	3.3062	0.00558085	0.0220014
Module_3	NFE2L1	3.49793	0.0219312	0.0578519
Module_3	NFE2L2	0.728606	0.778179	0.785846
Module_3	NFKB2	0.925447	0.633685	0.683713
Module_3	RELB	1.03524	0.546782	0.619283
Module_3	NFYA	2.82984	0.00545291	0.0219185
Module_3	NFYB	1.95106	0.0677335	0.134809
Module_3	NR2C2	4.23364	2.41319e-06	4.12253e-05
Module_3	NR2F1	1.6069	0.219672	0.323977
Module_3	RXRA	2.01221	0.0594642	0.121902
Module_3	NRF1	4.87068	4.40607e-07	1.43309e-05
Module_3	OTX2	4.28897	0.0225192	0.0578519
Module_3	PBX2	3.39337	0.00487628	0.0199927
Module_3	PBX3	3.22339	0.00636037	0.0246014
Module_3	PDX1	1.60639	0.257004	0.355986
Module_3	PKNOX1	1.60588	0.3054	0.396247
Module_3	POU2F1	1.42754	0.323777	0.412263
Module_3	PRDM1	1.45967	0.354511	0.435178
Module_3	PRDM14	1.74948	0.0102134	0.0353222
Module_3	PROX1	2.29515	0.163865	0.25643
Module_3	STAT5B	0.878736	0.668852	0.696013
Module_3	RFX5	2.43056	0.00984884	0.0348105
Module_3	SIX2	1.85324	0.240576	0.341509
Module_3	SIX5	4.02349	0.0137016	0.0410833
Module_3	SMAD1	3.7088	0.0636574	0.127939
Module_3	SNAI2	1.82034	0.130907	0.218959
Module_3	SNAPC4	4.90512	0.00145275	0.00763623
Module_3	SP2	9.22132	2.09174e-05	0.000252239
Module_3	SP4	1.57531	0.230539	0.331289
Module_3	SPIB	0.907938	0.64587	0.686028
Module_3	SREBF1	2.07733	0.0518613	0.11234
Module_3	SREBF2	2.729	0.00320748	0.0139901
Module_3	STAT2	0.809523	0.73723	0.751901
Module_3	TBP	2.68211	0.0346346	0.0816103
Module_3	TBX21	2.19671	0.0309953	0.0755158
Module_3	TEAD1	1.51788	0.14334	0.233213
Module_3	TEAD2	2.00797	0.209077	0.312852
Module_3	TEAD4	2.22098	0.0386075	0.0879394
Module_3	TFAP4	2.07372	0.147055	0.237372
Module_3	TFDP1	1.25451	0.380821	0.464693
Module_3	TGIF2	3.01307	0.0968708	0.180478
Module_3	THAP1	3.84298	0.000769519	0.00450718
Module_3	THAP11	1.72002	0.0711932	0.136398
Module_3	TP63	1.69228	0.163337	0.25643
Module_3	TWIST1	1.48756	0.263986	0.363203
Module_3	USF1	1.72441	0.0950662	0.178794
Module_3	USF2	1.82693	0.0520601	0.11234
Module_3	VDR	2.87961	4.57254e-07	1.43309e-05
Module_3	ZBTB33	3.32557	0.000171487	0.00121223
Module_3	ZBTB7A	2.58273	0.00474234	0.0198404
Module_3	ZEB1	1.33898	0.285441	0.387519
Module_3	ZKSCAN1	1.69112	0.231094	0.331289
Module_3	ZNF143	1.49409	0.296824	0.389678
Module_3	ZNF584	9.64605	0.00902722	0.0330461
Module_3	ZNF592	29.0759	1.22493e-08	8.37038e-07
Module_3	ZNF639	1.9276	0.224719	0.329052
Module_4	AR	1.67597	0.046524	0.29412
Module_4	ERG	0.997912	0.573236	0.766392
Module_4	ESR1	1.32315	0.0646773	0.305973
Module_4	NFKB1	0.588889	0.936468	0.976149
Module_4	RELA	0.903936	0.66245	0.791081
Module_4	FOXA1	2.19527	4.539e-08	5.58297e-06
Module_4	FOXP1	1.13929	0.331509	0.663753
Module_4	ARNT	3.31816	0.00504404	0.0689352
Module_4	FOS	1.17093	0.189113	0.490793
Module_4	ASCL1	2.53372	0.0595049	0.304963
Module_4	EGR1	0.818692	0.891393	0.945183
Module_4	ATF2	1.10256	0.519423	0.725469
Module_4	TP53	1.32237	0.0834204	0.342099
Module_4	ATF4	0.587297	0.881859	0.943206
Module_4	ETS1	0.75473	0.956365	0.980274
Module_4	BCL6	1.92837	0.170402	0.455639
Module_4	STAT3	0.962006	0.593518	0.784976
Module_4	NFIC	0.878101	0.668941	0.791151
Module_4	TCF3	0.666648	0.846426	0.921331
Module_4	CDX2	2.89644	0.0387379	0.28028
Module_4	CEBPA	1.03929	0.429306	0.663753
Module_4	HNF4A	1.04861	0.412784	0.663753
Module_4	MYC	0.615853	0.973804	0.9899
Module_4	CEBPB	1.20729	0.432147	0.663753
Module_4	CLOCK	1.37895	0.383035	0.663753
Module_4	CREB1	2.08161	0.0497277	0.29412
Module_4	STAT1	0.995655	0.533455	0.729056
Module_4	TCF7	1.58731	0.260212	0.561511
Module_4	CTCF	1.21262	0.122181	0.39548
Module_4	YY1	0.650783	0.836746	0.918927
Module_4	RUNX1	0.636439	0.953373	0.980274
Module_4	E2F1	0.770249	0.913311	0.960148
Module_4	E2F6	0.918289	0.637773	0.788487
Module_4	SP1	1.02796	0.496716	0.716381
Module_4	E2F4	0.64146	0.988928	0.997034
Module_4	ELK1	0.944006	0.613052	0.785472
Module_4	ELF1	1.29075	0.421535	0.663753
Module_4	ELF3	1.97548	0.161174	0.440543
Module_4	EOMES	6.76554	0.0019769	0.034737
Module_4	GATA3	1.48215	0.0105249	0.107881
Module_4	HIF1A	1.03429	0.500885	0.716381
Module_4	PGR	1.51065	0.251878	0.561511
Module_4	RUNX2	2.38589	0.0510675	0.29412
Module_4	STAT5A	1.6875	0.191529	0.490793
Module_4	TFAP2A	1.80285	0.0913063	0.342099
Module_4	TFAP2C	1.04861	0.412784	0.663753
Module_4	ESRRA	1.32644	0.367623	0.663753
Module_4	FLI1	0.587297	0.881859	0.943206
Module_4	JUN	0.859035	0.697427	0.809279
Module_4	NR3C1	1.44569	0.279075	0.5818
Module_4	RARA	0.761575	0.767822	0.858565
Module_4	SPI1	0.416678	0.999797	0.999797
Module_4	TAL1	1.00521	0.524933	0.725469
Module_4	MITF	1.03748	0.450649	0.663753
Module_4	FOSL1	2.30306	0.079893	0.342099
Module_4	FOSL2	1.53361	0.242963	0.561511
Module_4	FOXA2	2.81585	0.0424714	0.290221
Module_4	MEF2C	0.904537	0.647457	0.788487
Module_4	SOX13	2.45531	0.0950413	0.342099
Module_4	TCF12	1.44569	0.279075	0.5818
Module_4	TCF4	1.58731	0.260212	0.561511
Module_4	TCF7L2	1.65975	0.199824	0.501599
Module_4	ZNF384	0.962165	0.607615	0.785472
Module_4	GABPA	1.61914	0.249762	0.561511
Module_4	GATA2	1.49257	0.012594	0.119158
Module_4	GFI1B	2.33585	0.154823	0.432801
Module_4	GRHL2	2.9024	0.0101335	0.107881
Module_4	HINFP	5.06339	0.0310982	0.27322
Module_4	HNF1B	3.52451	0.0363405	0.28028
Module_4	HNF4G	1.48007	0.343984	0.663753
Module_4	HOXB13	2.3149	0.110157	0.376371
Module_4	HSF1	1.02329	0.554249	0.749149
Module_4	ZNF263	0.932323	0.644735	0.788487
Module_4	IRF3	0.891189	0.656956	0.791081
Module_4	SMAD3	0.757043	0.756599	0.858565
Module_4	JUND	1.20729	0.432147	0.663753
Module_4	KLF5	1.17218	0.453295	0.663753
Module_4	LEF1	2.47184	0.0642895	0.305973
Module_4	MAFB	1.7603	0.208994	0.514126
Module_4	SOX9	1.87565	0.144623	0.432801
Module_4	MAFF	1.59716	0.304733	0.624704
Module_4	MAFK	1.29075	0.421535	0.663753
Module_4	MAZ	1.87078	0.11761	0.390974
Module_4	MBD1	2.02496	0.152137	0.432801
Module_4	MEF2A	0.85933	0.684658	0.802028
Module_4	MEIS1	1.37895	0.383035	0.663753
Module_4	NR2F2	0.904537	0.647457	0.788487
Module_4	ONECUT1	5.08886	0.00021229	0.0065279
Module_4	SP3	1.31888	0.408782	0.663753
Module_4	NANOG	7.74185	1.58739e-06	6.5083e-05
Module_4	POU5F1	3.70163	0.000877356	0.0179858
Module_4	SOX2	2.77057	1.42453e-07	8.76086e-06
Module_4	NCOA3	3.03724	0.0918825	0.342099
Module_4	NFE2L2	0.918289	0.637773	0.788487
Module_4	RELB	1.30498	0.378449	0.663753
Module_4	NR2C2	2.64143	0.00775477	0.0953837
Module_4	NR2F1	1.58731	0.260212	0.561511
Module_4	RXRA	1.18948	0.442751	0.663753
Module_4	NRF1	0.807721	0.718262	0.825666
Module_4	OTX2	3.79686	0.0576569	0.304963
Module_4	PDX1	1.48007	0.343984	0.663753
Module_4	POU2F1	1.31888	0.408782	0.663753
Module_4	POU4F2	3.03724	0.0918825	0.342099
Module_4	PRDM14	1.12922	0.376876	0.663753
Module_4	RFX5	0.747659	0.76374	0.858565
Module_4	SOX11	8.12681	0.000318842	0.00784352
Module_4	XBP1	4.67407	0.0369658	0.28028
Module_4	SIX2	2.33585	0.154823	0.432801
Module_4	SREBF2	1.2969	0.35379	0.663753
Module_4	TBP	2.13178	0.134674	0.424741
Module_4	TEAD1	1.70627	0.0973452	0.342099
Module_4	TEAD4	0.962165	0.607615	0.785472
Module_4	TFAP4	1.89726	0.227339	0.548287
Module_4	THAP1	1.23794	0.446746	0.663753
Module_4	THAP11	1.73895	0.0896916	0.342099
Module_4	TWIST1	1.87565	0.144623	0.432801
Module_4	USF1	1.90944	0.0721062	0.328484
Module_4	USF2	2.54501	0.00490845	0.0689352
Module_4	VDR	1.02945	0.506823	0.716543
Module_4	ZBTB33	0.712328	0.790614	0.876085
Module_4	ZBTB7A	2.05504	0.0526069	0.29412
Module_4	ZEB1	1.17578	0.429241	0.663753
Module_4	ZNF143	1.37895	0.383035	0.663753
Module_5	AR	1.44091	0.172811	0.412631
Module_5	ERG	3.20437	0.00342549	0.0865399
Module_5	ESR1	1.42051	0.0437144	0.261989
Module_5	NFKB1	1.19797	0.347735	0.468824
Module_5	RELA	1.06344	0.483766	0.546417
Module_5	FOXA1	1.19531	0.199165	0.425184
Module_5	FOXP1	1.25127	0.23646	0.425184
Module_5	FOS	1.24069	0.139362	0.368664
Module_5	ATF1	0.993811	0.585428	0.617073
Module_5	EGR1	1.3814	0.0312437	0.261989
Module_5	ATF3	1.87567	0.228513	0.425184
Module_5	TP53	1.47217	0.0401729	0.261989
Module_5	ATF4	0.780669	0.738512	0.757947
Module_5	BACH1	2.12754	0.0745175	0.363273
Module_5	BACH2	1.79208	0.247786	0.426202
Module_5	ETS1	1.11251	0.29189	0.437835
Module_5	RUNX3	1.73717	0.145892	0.368664
Module_5	FOXO1	1.25563	0.375894	0.483292
Module_5	STAT3	0.531206	0.918283	0.926199
Module_5	BHLHE40	2.0307	0.148096	0.368664
Module_5	EPAS1	1.15062	0.490374	0.546417
Module_5	NFIC	0.865051	0.675279	0.699183
Module_5	TCF3	1.11887	0.468157	0.544663
Module_5	CDX2	3.85261	0.0137343	0.156455
Module_5	CEBPA	1.25361	0.11041	0.368664
Module_5	HNF4A	1.13575	0.270595	0.427833
Module_5	MYB	1.41394	0.366171	0.481371
Module_5	MYC	1.02273	0.501584	0.553635
Module_5	CEBPB	2.03984	0.111684	0.368664
Module_5	CEBPD	1.27891	0.424677	0.512239
Module_5	CREB1	1.31063	0.373249	0.483292
Module_5	STAT1	1.15912	0.202529	0.425184
Module_5	TCF7	2.11054	0.134934	0.368664
Module_5	CTCF	1.36671	0.0411595	0.261989
Module_5	YY1	0.865051	0.675279	0.699183
Module_5	RUNX1	1.26105	0.219226	0.425184
Module_5	E2F1	0.985441	0.557525	0.598444
Module_5	E2F6	1.2206	0.453243	0.535651
Module_5	SP1	2.08215	0.00197379	0.0769779
Module_5	E2F4	1.14285	0.267672	0.427833
Module_5	EBF1	1.58155	0.259271	0.427249
Module_5	POU2F2	1.34353	0.356828	0.474419
Module_5	SRF	1.33063	0.332951	0.468824
Module_5	PPARG	1.58235	0.222494	0.425184
Module_5	GATA3	1.65229	0.00369829	0.0865399
Module_5	HIF1A	0.480666	0.964076	0.964076
Module_5	PGR	1.58155	0.259271	0.427249
Module_5	RUNX2	1.49271	0.336497	0.468824
Module_5	TFAP2A	1.75614	0.141032	0.368664
Module_5	TFAP2C	1.49244	0.0125089	0.156455
Module_5	FLI1	1.90593	0.0873564	0.368664
Module_5	JUN	0.557228	0.902164	0.917853
Module_5	NR3C1	1.51449	0.283304	0.436139
Module_5	RARA	2.70642	0.00626681	0.122203
Module_5	SPI1	1.20712	0.210013	0.425184
Module_5	TAL1	1.26766	0.197317	0.425184
Module_5	MITF	1.54602	0.0147095	0.156455
Module_5	MEF2C	1.62965	0.243481	0.425184
Module_5	MEIS2	1.4655	0.346405	0.468824
Module_5	TCF12	1.92292	0.132336	0.368664
Module_5	TCF4	1.55028	0.316664	0.463121
Module_5	TCF7L2	1.27891	0.424677	0.512239
Module_5	ZNF740	3.26454	0.042753	0.261989
Module_5	FOXP2	2.44513	0.138193	0.368664
Module_5	GATA2	1.41958	0.0467623	0.261989
Module_5	HNF4G	1.96731	0.209544	0.425184
Module_5	HSF1	2.09991	0.078016	0.365115
Module_5	ZEB2	1.67982	0.277114	0.432298
Module_5	IRF1	1.10316	0.517392	0.565746
Module_5	ZNF263	1.08966	0.411233	0.512239
Module_5	IRF3	1.60524	0.25135	0.426202
Module_5	IRF4	1.2996	0.415038	0.512239
Module_5	IRF9	2.44711	0.0930672	0.368664
Module_5	KLF1	3.68037	0.00872811	0.145884
Module_5	KLF13	2.88246	0.0988702	0.368664
Module_5	KLF5	1.15062	0.490374	0.546417
Module_5	KLF9	1.79316	0.197634	0.425184
Module_5	LYL1	1.3781	0.340401	0.468824
Module_5	MAFK	1.71565	0.267293	0.427833
Module_5	MAX	3.44518	0.0115234	0.156455
Module_5	MAZ	2.48888	0.0420851	0.261989
Module_5	MEF2A	1.14262	0.470179	0.544663
Module_5	MEIS1	1.83281	0.238116	0.425184
Module_5	NR2F2	2.07131	0.106782	0.368664
Module_5	MXI1	1.49338	0.291391	0.437835
Module_5	MYCN	2.44909	0.063981	0.340263
Module_5	SP3	2.39264	0.0986163	0.368664
Module_5	MYOD1	2.76138	0.0676865	0.344318
Module_5	SOX2	1.37104	0.142046	0.368664
Module_5	NFE2	1.83281	0.238116	0.425184
Module_5	NFE2L2	2.10382	0.10199	0.368664
Module_5	NFKB2	2.6947	0.0470237	0.261989
Module_5	RELB	2.2076	0.0882786	0.368664
Module_5	NR2F1	2.11054	0.134934	0.368664
Module_5	RXRA	1.16735	0.481204	0.546417
Module_5	NRF1	1.45288	0.30765	0.455634
Module_5	PBX3	2.44711	0.0930672	0.368664
Module_5	PDX1	1.96731	0.209544	0.425184
Module_5	PRDM14	2.27911	0.00150142	0.0769779
Module_5	STAT5B	1.86936	0.14326	0.368664
Module_5	SP4	1.52094	0.326581	0.468824
Module_5	SREBF1	1.62965	0.243481	0.425184
Module_5	SREBF2	1.36059	0.348613	0.468824
Module_5	TBX21	1.92292	0.132336	0.368664
Module_5	TEAD1	1.73016	0.124455	0.368664
Module_5	TEAD4	1.27891	0.424677	0.512239
Module_5	TFDP1	1.65481	0.23567	0.425184
Module_5	THAP11	1.23247	0.390224	0.496263
Module_5	TP63	2.83939	0.0253024	0.246698
Module_5	TWIST1	1.95667	0.161729	0.394215
Module_5	USF1	1.20712	0.430285	0.513708
Module_5	USF2	1.03224	0.546484	0.592024
Module_5	VDR	0.980004	0.572314	0.608734
Module_5	ZBTB7A	1.6405	0.203103	0.425184
Module_5	ZEB1	2.24797	0.0453811	0.261989
Module_5	ZKSCAN1	6.371	0.000106745	0.0124892
Module_5	ZNF143	1.83281	0.238116	0.425184
Module_6	AR	0.43935	0.964688	0.999568
Module_6	ESR1	0.844505	0.788046	0.938702
Module_6	NFKB1	0.834708	0.722199	0.899971
Module_6	RELA	0.838843	0.717987	0.899971
Module_6	FOXA1	0.738432	0.9186	0.999568
Module_6	FOXP1	0.68896	0.888688	0.999568
Module_6	FOS	0.732125	0.929007	0.999568
Module_6	ATF1	1.43085	0.316444	0.636171
Module_6	EGR1	1.06609	0.390726	0.659351
Module_6	TP53	2.36978	4.06299e-06	4.70146e-05
Module_6	ATF4	1.12101	0.484034	0.687837
Module_6	BACH1	1.08522	0.527709	0.700728
Module_6	ETS1	1.22391	0.137476	0.445422
Module_6	FOXO1	1.05844	0.527245	0.700728
Module_6	STAT3	1.15954	0.421272	0.667285
Module_6	TCF3	1.19171	0.416387	0.667285
Module_6	CEBPA	1.07153	0.382872	0.659351
Module_6	HNF4A	0.579272	0.992086	0.999568
Module_6	MYB	1.50572	0.331339	0.639011
Module_6	MYC	1.84342	0.00391971	0.024943
Module_6	CLOCK	1.95189	0.211943	0.520225
Module_6	STAT1	0.857771	0.814575	0.95624
Module_6	CREM	1.78887	0.247945	0.542799
Module_6	CTCF	0.875034	0.767621	0.92802
Module_6	RUNX1	1.07792	0.436619	0.667285
Module_6	E2F1	5.13936	7.96361e-31	2.15018e-29
Module_6	E2F3	38.4939	4.12392e-09	5.56729e-08
Module_6	E2F6	1.76239	0.204873	0.520225
Module_6	SP1	1.67408	0.0353373	0.159018
Module_6	E2F2	34.8356	9.66304e-13	1.56541e-11
Module_6	E2F4	10.4965	3.86725e-90	3.13248e-88
Module_6	E2F5	17.9657	4.47736e-05	0.000453332
Module_6	E2F7	5.74643	0.00307967	0.024943
Module_6	ELF1	1.82694	0.238849	0.537411
Module_6	GATA3	0.425857	0.999224	0.999568
Module_6	HIF1A	1.04896	0.498358	0.695983
Module_6	TFAP2A	1.53976	0.237519	0.537411
Module_6	TFAP2C	0.810181	0.856557	0.991159
Module_6	ETV4	1.75227	0.257093	0.548014
Module_6	FLI1	1.12101	0.484034	0.687837
Module_6	JUN	1.43274	0.230498	0.537411
Module_6	RARA	1.36298	0.315562	0.636171
Module_6	SMAD4	1.45454	0.349973	0.644269
Module_6	SPI1	1.01344	0.50961	0.699634
Module_6	TAL1	0.576636	0.963599	0.999568
Module_6	MITF	0.908204	0.690136	0.887318
Module_6	FOXM1	25.0094	3.74335e-31	1.51606e-29
Module_6	ZNF384	1.84804	0.18407	0.514125
Module_6	GATA2	0.376245	0.999568	0.999568
Module_6	ZFX	3.59311	0.0095307	0.0478287
Module_6	IRF2	1.17478	0.476834	0.687837
Module_6	ZNF263	0.837655	0.756995	0.92802
Module_6	IRF3	3.14607	0.0100381	0.0478287
Module_6	SMAD3	2.23676	0.0620318	0.239266
Module_6	JUND	1.26148	0.43258	0.667285
Module_6	KLF4	2.60622	0.0784791	0.276383
Module_6	KLF5	1.22531	0.45046	0.67569
Module_6	SOX9	1.53268	0.322013	0.636171
Module_6	NR2F2	1.28037	0.42356	0.667285
Module_6	MYCN	3.80141	0.0040032	0.024943
Module_6	MYBL2	7.18428	0.00131978	0.011878
Module_6	SOX2	0.613295	0.933893	0.999568
Module_6	NFE2	2.66695	0.0738172	0.271782
Module_6	NFYA	1.81846	0.190926	0.5155
Module_6	NFYB	3.49128	0.00347125	0.024943
Module_6	NR2C2	1.37893	0.339565	0.639646
Module_6	NR2F1	2.24781	0.114979	0.388055
Module_6	NRF1	2.39262	0.0484576	0.206582
Module_6	PRDM14	0.589734	0.92208	0.999568
Module_6	RFX5	1.81388	0.155159	0.465476
Module_6	SREBF2	2.23676	0.0620318	0.239266
Module_6	TBP	2.20267	0.168827	0.488394
Module_6	TFDP1	13.7739	4.16676e-16	8.43769e-15
Module_6	THAP11	1.03908	0.541256	0.707124
Module_6	TP73	2.32191	0.15237	0.465476
Module_6	TP63	1.43022	0.359271	0.646689
Module_6	USF1	1.62767	0.206728	0.520225
Module_6	VDR	0.509597	0.951033	0.999568
Module_6	ZBED1	6.37822	0.00583678	0.0337699
Module_6	ZBTB33	2.87832	0.0098302	0.0478287
Module_6	ZEB1	1.31528	0.370459	0.65233
Module_7	AHR	2.61427	0.119345	0.373603
Module_7	AR	1.32822	0.267611	0.509463
Module_7	ERG	1.54818	0.269735	0.509463
Module_7	ESR1	0.981854	0.563999	0.780922
Module_7	FOXO3	2.61427	0.119345	0.373603
Module_7	NFKB1	2.07583	0.0146543	0.167979
Module_7	RELA	3.95459	1.66775e-07	8.54947e-06
Module_7	FOXA1	0.716089	0.927859	0.997069
Module_7	FOXP1	0.952967	0.603556	0.804742
Module_7	FOS	0.759225	0.897972	0.997069
Module_7	ATF1	1.56761	0.262865	0.509463
Module_7	EGR1	0.633809	0.982432	0.997069
Module_7	ATF2	2.96636	0.0334662	0.248864
Module_7	KLF6	2.09056	0.185654	0.481776
Module_7	TP53	1.24667	0.20074	0.481776
Module_7	ATF4	1.5529	0.231988	0.506155
Module_7	ETS1	1.30836	0.0754677	0.279585
Module_7	FOXO1	1.46538	0.266908	0.509463
Module_7	STAT3	1.95514	0.0506122	0.260498
Module_7	BHLHE40	1.74132	0.259099	0.509463
Module_7	CEBPA	0.73646	0.929572	0.997069
Module_7	HNF4A	0.804211	0.855008	0.997069
Module_7	MYC	1.27661	0.197589	0.481776
Module_7	CEBPB	2.38057	0.0690194	0.279585
Module_7	CEBPD	2.02456	0.147891	0.425925
Module_7	CREB1	2.35886	0.0506525	0.260498
Module_7	STAT1	1.29271	0.0766978	0.279585
Module_7	CREM	1.95958	0.20956	0.48672
Module_7	CTCF	0.838803	0.815234	0.997069
Module_7	YY1	2.09573	0.0776626	0.279585
Module_7	RUNX1	0.528743	0.967549	0.997069
Module_7	E2F1	0.785256	0.856934	0.997069
Module_7	SP1	1.15349	0.366213	0.604688
Module_7	E2F4	0.420536	0.999352	0.999352
Module_7	ELK1	3.09973	0.00252394	0.0605745
Module_7	SRF	1.22816	0.417162	0.604688
Module_7	ELF1	2.73074	0.0686667	0.279585
Module_7	PPARG	1.84681	0.14704	0.425925
Module_7	GATA3	0.711728	0.925932	0.997069
Module_7	HIF1A	1.14984	0.401381	0.604688
Module_7	PGR	1.36175	0.38647	0.604688
Module_7	TFAP2C	0.635759	0.97648	0.997069
Module_7	FLI1	1.22816	0.417162	0.604688
Module_7	JUN	2.30376	0.0163313	0.167979
Module_7	NR3C1	1.30483	0.411611	0.604688
Module_7	SPI1	0.763077	0.869546	0.997069
Module_7	TAL1	0.714136	0.877088	0.997069
Module_7	MITF	0.668705	0.946165	0.997069
Module_7	FOSL2	2.38057	0.0690194	0.279585
Module_7	MNT	1.88105	0.225856	0.506155
Module_7	FOXL2	24.5752	2.37485e-07	8.54947e-06
Module_7	HBP1	2.61427	0.119345	0.373603
Module_7	MEF2C	1.40253	0.369567	0.604688
Module_7	RBPJ	3.08298	0.0293197	0.248864
Module_7	GATA2	0.681543	0.93733	0.997069
Module_7	GATA6	2.13807	0.177852	0.481776
Module_7	IRF1	1.28689	0.419922	0.604688
Module_7	SMAD3	2.45108	0.0438707	0.260498
Module_7	JUNB	4.5018	0.0035037	0.0630666
Module_7	JUND	1.38184	0.378031	0.604688
Module_7	MEF2A	0.987784	0.588933	0.80006
Module_7	SOX2	1.18015	0.33025	0.579951
Module_7	POU2F1	2.04507	0.193543	0.481776
Module_7	PPARA	4.28063	0.0410296	0.260498
Module_7	PRDM14	0.383278	0.983221	0.997069
Module_7	REL	6.72878	0.0145496	0.167979
Module_7	TEAD1	0.829684	0.701327	0.918101
Module_7	TP73	3.4911	0.0345645	0.248864
Module_7	TWIST1	1.67896	0.275959	0.509463
Module_7	USF2	1.20442	0.431078	0.608581
Module_7	VDR	0.558319	0.924214	0.997069
Module_7	ZBTB33	1.49266	0.290521	0.522937
Module_8	AHR	3.7578	0.0277399	0.0907789
Module_8	AR	1.76239	0.0694965	0.133281
Module_8	ERG	1.19813	0.463721	0.480896
Module_8	ESR1	1.87482	0.00103553	0.00690353
Module_8	FOXO3	2.73511	0.108334	0.163084
Module_8	NFKB1	0.957305	0.598563	0.616168
Module_8	RELA	1.47214	0.173084	0.218305
Module_8	ARID2	3.64827	0.0582807	0.122613
Module_8	FOXA1	1.80049	0.00124797	0.00794166
Module_8	FOXP1	1.75408	0.0245581	0.0859533
Module_8	FOS	1.9485	0.00014494	0.00217587
Module_8	ASCL1	2.34382	0.148318	0.209742
Module_8	ATF1	1.64029	0.238581	0.273781
Module_8	EGR1	2.0748	6.02741e-06	0.000206079
Module_8	KLF6	2.18727	0.169849	0.216988
Module_8	TP53	2.2637	4.55777e-05	0.000911553
Module_8	ATF4	0.952845	0.612439	0.62585
Module_8	BACH1	1.24381	0.440428	0.460149
Module_8	BATF	5.78138	0.000437077	0.00452534
Module_8	ETS1	1.20992	0.170491	0.216988
Module_8	PAX5	2.62835	0.0758122	0.138788
Module_8	RUNX3	2.50682	0.0278821	0.0907789
Module_8	FOXO1	3.61069	0.000498398	0.00452534
Module_8	STAT3	2.29354	0.016684	0.0662975
Module_8	BHLHE40	2.4791	0.0885135	0.152986
Module_8	EPAS1	2.41757	0.0654853	0.129126
Module_8	NFIC	1.80446	0.15645	0.216861
Module_8	NR4A1	2.8135	0.102135	0.158926
Module_8	TCF3	0.80368	0.720913	0.731361
Module_8	CEBPA	2.30915	1.7944e-07	1.25608e-05
Module_8	HNF4A	1.94573	0.000106702	0.00186729
Module_8	MYB	2.34605	0.102167	0.158926
Module_8	MYC	1.08758	0.418912	0.440959
Module_8	CEBPB	1.95983	0.159493	0.216988
Module_8	CEBPD	2.11837	0.13212	0.192675
Module_8	CREB1	2.46847	0.0425305	0.108682
Module_8	STAT1	1.98835	7.35996e-06	0.000206079
Module_8	CREM	3.57761	0.0172499	0.0662975
Module_8	CTCF	1.783	0.000657468	0.0048445
Module_8	YY1	1.80446	0.15645	0.216861
Module_8	CTCFL	2.23714	0.162573	0.216988
Module_8	CUX1	2.89639	0.0960823	0.156917
Module_8	RUNX1	2.29564	0.000465328	0.00452534
Module_8	E2F1	0.76845	0.87025	0.876511
Module_8	E2F6	1.48974	0.335982	0.370374
Module_8	SP1	2.5561	0.000155419	0.00217587
Module_8	E2F4	0.764935	0.886316	0.886316
Module_8	EBF1	2.45373	0.0624477	0.124895
Module_8	POU2F2	2.53224	0.0385984	0.104424
Module_8	SRF	1.62502	0.206663	0.25043
Module_8	PPARG	4.14166	0.000331514	0.00421927
Module_8	GATA3	1.62439	0.0096717	0.0451346
Module_8	HIF1A	1.3625	0.229561	0.268638
Module_8	PGR	1.93093	0.165201	0.216988
Module_8	RUNX2	2.4791	0.0885135	0.152986
Module_8	STAT5A	2.74088	0.0434729	0.108682
Module_8	TFAP2A	1.76552	0.166062	0.216988
Module_8	TFAP2C	2.10149	1.17382e-05	0.000273892
Module_8	ESRRA	1.58618	0.303347	0.337053
Module_8	FLI1	2.69326	0.0135923	0.0576642
Module_8	JUN	1.6435	0.147565	0.209742
Module_8	NR3C1	2.86363	0.0238074	0.0854626
Module_8	RARA	1.56279	0.228083	0.268638
Module_8	SMAD4	2.88569	0.0365637	0.102955
Module_8	SPI1	2.50529	8.88441e-07	4.14606e-05
Module_8	TAL1	3.36796	3.97402e-09	5.56363e-07
Module_8	WT1	7.84664	0.000884659	0.00619261
Module_8	GATA1	3.46853	0.0107856	0.047187
Module_8	MITF	1.34238	0.105099	0.16169
Module_8	STAT6	10.9522	0.00467327	0.0251638
Module_8	FOSL1	2.92106	0.0568712	0.122492
Module_8	FOSL2	1.44579	0.352283	0.38531
Module_8	MNT	2.682	0.0717977	0.135833
Module_8	FOXM1	1.32818	0.400796	0.425086
Module_8	KMT2A	1.85645	0.230913	0.268638
Module_8	MEF2C	2.52969	0.0566172	0.122492
Module_8	MEIS2	2.43313	0.0929611	0.156802
Module_8	TCF12	1.3652	0.384715	0.414308
Module_8	TCF4	2.57669	0.0799374	0.141661
Module_8	TCF7L2	2.69584	0.0459382	0.110885
Module_8	FOXP2	2.98429	0.0901829	0.153971
Module_8	GATA2	1.68303	0.00780618	0.0390309
Module_8	GATA6	3.05721	0.0501015	0.114987
Module_8	GRHL2	1.61227	0.295203	0.330628
Module_8	HINFP	8.21468	0.00904674	0.0436739
Module_8	HSF1	1.66113	0.23218	0.268638
Module_8	IKZF1	2.73511	0.108334	0.163084
Module_8	IRF1	2.31511	0.0750842	0.138788
Module_8	IRF2	1.8232	0.18873	0.233825
Module_8	ZNF263	1.14666	0.355975	0.386329
Module_8	IRF4	2.74088	0.0434729	0.108682
Module_8	IRF9	2.98759	0.0534279	0.118729
Module_8	SMAD3	2.56513	0.0367224	0.102955
Module_8	JUNB	2.18727	0.169849	0.216988
Module_8	JUND	2.49097	0.0594916	0.122613
Module_8	KLF1	2.85743	0.0604308	0.122613
Module_8	KLF4	2.98759	0.0534279	0.118729
Module_8	LYL1	2.13403	0.0964255	0.156917
Module_8	MAF	2.89639	0.0960823	0.156917
Module_8	MAFB	4.49618	0.00348049	0.0203029
Module_8	SOX9	3.04644	0.0303758	0.0966502
Module_8	MAFF	2.59104	0.121153	0.180441
Module_8	MAFG	6.59842	0.000605237	0.0048445
Module_8	MAFK	2.85743	0.0604308	0.122613
Module_8	MAX	1.96805	0.207499	0.25043
Module_8	MEF2A	3.76398	0.000657253	0.0048445
Module_8	MEF2B	3.17711	0.0788634	0.14155
Module_8	MEIS1	3.05721	0.0501015	0.114987
Module_8	NR2F2	3.0881	0.0175215	0.0662975
Module_8	MXI1	1.8232	0.18873	0.233825
Module_8	MYBL2	4.47918	0.0367696	0.102955
Module_8	MYOD1	2.46116	0.134496	0.194118
Module_8	SOX2	2.14189	0.00220613	0.0134286
Module_8	NFE2L2	3.13726	0.0164177	0.0662975
Module_8	RXRA	3.55306	0.0054251	0.0281302
Module_8	NR5A2	4.47918	0.0367696	0.102955
Module_8	PBX2	3.13015	0.0468928	0.111271
Module_8	PBX3	2.18727	0.169849	0.216988
Module_8	PDX1	3.28698	0.0408296	0.107852
Module_8	PRDM14	1.84385	0.0324827	0.0992853
Module_8	STAT5B	2.7827	0.026696	0.0907789
Module_8	REST	3.55401	0.0326223	0.0992853
Module_8	SNAI2	2.38881	0.0975127	0.156917
Module_8	SOX6	5.26273	0.0100927	0.0455801
Module_8	SPIB	1.85645	0.230913	0.268638
Module_8	SREBF2	2.10661	0.100253	0.158926
Module_8	STAT2	1.65802	0.196214	0.240965
Module_8	STAT4	10.9522	0.00467327	0.0251638
Module_8	TBX21	4.51369	0.000367201	0.00428402
Module_8	TEAD1	1.47787	0.261326	0.295046
Module_8	TEAD4	2.69584	0.0459382	0.110885
Module_8	TFAP4	6.82624	0.000517181	0.00452534
Module_8	THAP1	2.73799	0.0678951	0.132018
Module_8	TP63	2.8358	0.038786	0.104424
Module_8	USF2	1.26025	0.398837	0.425086
Module_8	VDR	1.67869	0.0763337	0.138788
Module_8	ZBTB7A	1.58075	0.258019	0.29368
Module_8	ZEB1	2.7467	0.0185012	0.0681623
Module_8	ZKSCAN1	2.52462	0.127762	0.188281
Module_8	ZNF143	2.23714	0.162573	0.216988
Module_9	ESR1	0.809522	0.820138	0.999666
Module_9	RELA	0.972077	0.584179	0.999666
Module_9	ARID2	3.686	0.0568921	0.64857
Module_9	FOXA1	0.36942	0.999666	0.999666
Module_9	FOXP1	0.593406	0.934388	0.999666
Module_9	FOS	0.709977	0.932809	0.999666
Module_9	ASCL1	3.23996	0.0424851	0.64857
Module_9	EGR1	0.592959	0.989369	0.999666
Module_9	TP53	0.312155	0.999511	0.999666
Module_9	ETS1	0.983401	0.56172	0.999666
Module_9	STAT3	0.880811	0.666063	0.999666
Module_9	BHLHE40	1.8409	0.234358	0.938287
Module_9	NFIC	1.44028	0.311454	0.938287
Module_9	CEBPA	0.738607	0.923165	0.999666
Module_9	HNF4A	0.717162	0.932084	0.999666
Module_9	MYC	0.852978	0.737295	0.999666
Module_9	CEBPB	1.46078	0.346545	0.938287
Module_9	STAT1	0.614009	0.989647	0.999666
Module_9	CTCF	0.845393	0.800686	0.999666
Module_9	YY1	1.06676	0.538298	0.999666
Module_9	RUNX1	0.46381	0.981123	0.999666
Module_9	E2F1	0.776588	0.860916	0.999666
Module_9	E2F6	1.5052	0.330398	0.938287
Module_9	SP1	0.760978	0.808449	0.999666
Module_9	E2F4	0.630651	0.971721	0.999666
Module_9	ELK1	1.22594	0.418179	0.938287
Module_9	GATA3	0.859332	0.760863	0.999666
Module_9	HIF1A	0.441972	0.963745	0.999666
Module_9	TFAP2C	0.988347	0.552136	0.999666
Module_9	FLI1	1.64193	0.201168	0.938287
Module_9	SMAD4	1.68439	0.273991	0.938287
Module_9	SPI1	0.45186	0.995897	0.999666
Module_9	TAL1	1.11007	0.397431	0.938287
Module_9	GATA1	1.65623	0.282009	0.938287
Module_9	MITF	0.938081	0.635383	0.999666
Module_9	GATA2	0.606024	0.969155	0.999666
Module_9	ZNF263	0.607646	0.937568	0.999666
Module_9	IRF3	1.98019	0.155541	0.938287
Module_9	IRF4	1.60264	0.2981	0.938287
Module_9	KLF5	1.41891	0.362655	0.938287
Module_9	MAZ	1.46078	0.346545	0.938287
Module_9	MBD1	2.42596	0.138368	0.938287
Module_9	NR2F2	2.5559	0.0546948	0.64857
Module_9	SOX2	0.502915	0.967812	0.999666
Module_9	NR2C2	2.02431	0.112768	0.938287
Module_9	PBX2	2.31295	0.152175	0.938287
Module_9	PRDM14	0.543408	0.933113	0.999666
Module_9	SNAI2	1.77489	0.250103	0.938287
Module_9	SOX6	3.82854	0.0523028	0.64857
Module_9	SREBF1	3.12028	0.0167649	0.64857
Module_9	SREBF2	1.24094	0.441798	0.938287
Module_9	TEAD1	1.18192	0.444452	0.938287
Module_9	THAP1	2.02914	0.195901	0.938287
Module_9	THAP11	1.20353	0.431356	0.938287
Module_9	TWIST1	1.77489	0.250103	0.938287
Module_9	VDR	0.590279	0.90366	0.999666
Module_9	ZBTB33	1.16766	0.47996	0.97706
Module_10	AR	0.871867	0.678659	0.703653
Module_10	ERG	1.65977	0.232427	0.32313
Module_10	ESR1	2.05424	0.000162982	0.00206444
Module_10	NFKB1	1.85965	0.044036	0.113053
Module_10	RELA	1.33204	0.264959	0.351225
Module_10	FOXA1	1.78998	0.00157045	0.0111895
Module_10	FOXP1	2.26562	0.000920194	0.00806939
Module_10	ARNT	2.54021	0.0828725	0.16805
Module_10	FOS	1.56805	0.0123712	0.04148
Module_10	ASCL1	2.40129	0.141119	0.233153
Module_10	ATF1	1.24274	0.440834	0.502551
Module_10	EGR1	1.13295	0.286465	0.358868
Module_10	ATF2	2.49282	0.0870794	0.168255
Module_10	TP53	1.26727	0.189761	0.280944
Module_10	BACH2	3.92214	0.0123109	0.04148
Module_10	BCL11A	5.44297	0.00359702	0.0195267
Module_10	ETS1	0.647986	0.977292	0.985941
Module_10	PAX5	10.8407	3.30665e-09	3.76958e-07
Module_10	RUNX3	6.61232	2.45441e-08	1.39901e-06
Module_10	BCL6	2.34536	0.147918	0.237502
Module_10	FOXO1	1.57118	0.224914	0.320503
Module_10	STAT3	0.893179	0.655699	0.692127
Module_10	BHLHE40	1.86667	0.22843	0.321494
Module_10	NFIC	3.07514	0.00673416	0.0307078
Module_10	TCF3	2.30963	0.0291289	0.0809925
Module_10	CEBPA	1.17856	0.223959	0.320503
Module_10	HNF4A	1.09668	0.357854	0.429425
Module_10	MYC	0.541541	0.970934	0.985941
Module_10	CLOCK	4.01564	0.0112904	0.04148
Module_10	CREB1	3.47112	0.00345972	0.0195267
Module_10	STAT1	1.27646	0.0963701	0.180102
Module_10	TCF7	4.93464	0.00100396	0.00817511
Module_10	CTCF	1.58705	0.00736033	0.0322722
Module_10	RUNX1	1.37303	0.158971	0.244901
Module_10	DUX4	3.47989	0.0645156	0.141438
Module_10	E2F1	1.01132	0.514456	0.563923
Module_10	SP1	0.886445	0.678964	0.703653
Module_10	E2F4	0.49785	0.995934	0.995934
Module_10	EBF1	3.64057	0.00478352	0.0247873
Module_10	POU2F2	4.06875	0.000720847	0.00684805
Module_10	SRF	1.31668	0.368819	0.433458
Module_10	PPARG	1.15669	0.485912	0.537805
Module_10	GATA3	1.90713	0.000574183	0.00654569
Module_10	HIF1A	1.07228	0.482537	0.537805
Module_10	PGR	2.51438	0.0576265	0.131389
Module_10	RUNX2	3.24179	0.0243931	0.0713029
Module_10	STAT5A	2.80847	0.0399709	0.108492
Module_10	TFAP2A	1.05889	0.543128	0.589681
Module_10	TFAP2C	1.63486	0.00533521	0.0253422
Module_10	ESRRA	3.43324	0.0112179	0.04148
Module_10	FLI1	0.976225	0.596482	0.635504
Module_10	JUN	1.6841	0.135509	0.227177
Module_10	NR3C1	1.89452	0.172574	0.262312
Module_10	RARA	1.26674	0.395159	0.455031
Module_10	SPI1	1.38942	0.0854993	0.16805
Module_10	TAL1	1.2178	0.275127	0.356601
Module_10	MITF	0.892482	0.705456	0.724522
Module_10	FOXA2	2.65444	0.115064	0.208211
Module_10	FOXM1	2.8513	0.0241532	0.0713029
Module_10	MEF2C	2.59182	0.0521922	0.126594
Module_10	MEIS2	1.83248	0.23614	0.324337
Module_10	RBPJ	4.83349	0.0011192	0.00850595
Module_10	TCF12	2.93423	0.0215162	0.0662933
Module_10	TCF4	3.37179	0.0212332	0.0662933
Module_10	TCF7L2	2.17047	0.124239	0.211603
Module_10	ZNF384	1.59922	0.29906	0.370575
Module_10	FOXP2	4.21128	0.0197187	0.0642266
Module_10	GATA2	1.46708	0.0478708	0.118636
Module_10	GRHL2	1.65183	0.283183	0.358698
Module_10	HOXB13	4.96271	0.00511695	0.0253422
Module_10	HSF1	1.70196	0.220048	0.320503
Module_10	ZEB2	2.86522	0.0598421	0.133765
Module_10	IRF1	1.37946	0.378571	0.440379
Module_10	ZNF263	1.86606	0.00896036	0.0364815
Module_10	IRF3	2.00799	0.150333	0.238028
Module_10	IRF4	5.45389	0.000101755	0.00145001
Module_10	KLF9	1.65183	0.283183	0.358698
Module_10	LEF1	7.13765	4.67079e-05	0.000760672
Module_10	SOX9	2.44746	0.0913876	0.173637
Module_10	MAFK	2.92764	0.0563833	0.131178
Module_10	MAZ	1.48125	0.33889	0.410995
Module_10	MEF2A	4.75311	2.62349e-05	0.000598155
Module_10	MEF2B	8.78032	4.49847e-05	0.000760672
Module_10	MEIS1	4.01564	0.0112904	0.04148
Module_10	NR2F2	2.03858	0.144955	0.23607
Module_10	SOX10	3.15319	0.0799738	0.165764
Module_10	MYCN	1.7681	0.251689	0.33756
Module_10	NANOG	3.74303	0.0279622	0.0796923
Module_10	POU5F1	4.08163	0.0026875	0.0169033
Module_10	SOX2	2.31746	0.000705127	0.00684805
Module_10	RELB	2.76217	0.0422598	0.112037
Module_10	NFYA	2.7175	0.0446261	0.113053
Module_10	NFYB	1.41846	0.362742	0.430757
Module_10	PBX3	3.92214	0.0123109	0.04148
Module_10	PDX1	4.32453	0.00857774	0.0362171
Module_10	POU2F1	4.71494	0.00279677	0.0169033
Module_10	PRDM1	3.05749	0.0854516	0.16805
Module_10	PRDM14	1.73387	0.0553893	0.131178
Module_10	STAT5B	1.84249	0.184097	0.276146
Module_10	RFX5	6.84095	1.23461e-07	4.69153e-06
Module_10	SOX11	7.93307	0.00281722	0.0169033
Module_10	SP4	2.58911	0.0787687	0.165764
Module_10	SPIB	8.32856	5.0108e-07	1.42808e-05
Module_10	STAT2	0.995656	0.583529	0.627569
Module_10	TBX21	2.40607	0.0663626	0.142742
Module_10	TEAD1	1.83695	0.120886	0.211603
Module_10	TEAD4	2.17047	0.124239	0.211603
Module_10	TP73	2.72634	0.108861	0.200165
Module_10	TP63	1.67944	0.275271	0.356601
Module_10	TWIST1	1.79973	0.243895	0.331
Module_10	VDR	1.22758	0.337024	0.410995
Module_10	ZBTB33	1.18402	0.471072	0.531705
Module_10	ZEB1	1.95692	0.124363	0.211603
Module_10	ZNF143	2.29188	0.154821	0.241775
Module_11	AR	1.55023	0.158474	0.999997
Module_11	ESR1	0.405741	0.997915	0.999997
Module_11	FOXA1	0.566259	0.983445	0.999997
Module_11	FOS	0.631277	0.967222	0.999997
Module_11	EGR1	0.443703	0.999115	0.999997
Module_11	ATF2	1.99273	0.201881	0.999997
Module_11	TP53	0.344331	0.998548	0.999997
Module_11	ETS1	0.583216	0.989586	0.999997
Module_11	CEBPA	0.417978	0.999403	0.999997
Module_11	HNF4A	0.455949	0.99804	0.999997
Module_11	MYC	2.17402	0.000724445	0.0217333
Module_11	STAT1	0.716847	0.945251	0.999997
Module_11	CTCF	0.474618	0.997765	0.999997
Module_11	E2F1	0.164611	0.999997	0.999997
Module_11	SP1	0.71599	0.838858	0.999997
Module_11	E2F4	0.491142	0.995184	0.999997
Module_11	GATA3	0.658986	0.946421	0.999997
Module_11	TFAP2C	0.503137	0.995375	0.999997
Module_11	SPI1	0.371307	0.998517	0.999997
Module_11	TAL1	0.27063	0.998705	0.999997
Module_11	MITF	0.35184	0.999199	0.999997
Module_11	GATA2	0.860989	0.74342	0.999997
Module_11	ZNF263	0.282197	0.998132	0.999997
Module_11	KLF9	1.79616	0.244124	0.999997
Module_11	SOX2	0.55474	0.943265	0.999997
Module_11	NRF1	1.45987	0.346266	0.999997
Module_11	PRDM14	0.599297	0.897556	0.999997
Module_11	TEAD1	0.967118	0.602453	0.999997
Module_11	THAP11	1.32728	0.36305	0.999997
Module_11	ZBTB33	2.20585	0.0866389	0.999997
Module_12	AR	0.980024	0.579972	0.999984
Module_12	ESR1	0.358156	0.999013	0.999984
Module_12	FOXA1	0.26072	0.999954	0.999984
Module_12	FOXP1	0.333299	0.993215	0.999984
Module_12	FOS	0.758176	0.881498	0.999984
Module_12	EGR1	0.812454	0.838754	0.999984
Module_12	TP53	0.283567	0.999473	0.999984
Module_12	ETS1	1.12698	0.303609	0.70647
Module_12	CEBPA	0.432082	0.999041	0.999984
Module_12	HNF4A	0.819858	0.81799	0.999984
Module_12	MYC	0.789775	0.798644	0.999984
Module_12	STAT1	0.322883	0.999984	0.999984
Module_12	CTCF	0.677708	0.950827	0.999984
Module_12	E2F1	0.641503	0.950825	0.999984
Module_12	SP1	0.488163	0.961144	0.999984
Module_12	E2F4	1.16334	0.277468	0.70647
Module_12	ELK1	1.76607	0.165117	0.55039
Module_12	GATA3	0.390542	0.998654	0.999984
Module_12	TFAP2C	0.718653	0.919959	0.999984
Module_12	RARA	1.42354	0.317912	0.70647
Module_12	SPI1	0.318603	0.999379	0.999984
Module_12	MITF	0.551369	0.979682	0.999984
Module_12	HSF1	1.4138	0.363898	0.766102
Module_12	ZNF263	0.490448	0.972588	0.999984
Module_12	IRF3	4.15818	0.0023789	0.0712771
Module_12	KLF5	2.19097	0.120618	0.536078
Module_12	MAZ	2.25671	0.111931	0.536078
Module_12	MBD1	4.86177	0.00538408	0.0712771
Module_12	NEUROD1	6.58684	0.00485147	0.0712771
Module_12	NR2C2	1.82004	0.188551	0.580158
Module_12	NRF1	2.04235	0.143532	0.540228
Module_12	RFX1	3.43527	0.0655925	0.437283
Module_12	SNAPC4	5.82612	0.00712771	0.0712771
Module_12	SREBF1	2.29084	0.107696	0.536078
Module_12	STAT2	1.5094	0.282933	0.70647
Module_12	THAP1	3.15263	0.0452803	0.362243
Module_12	THAP11	1.0174	0.56902	0.999984
Module_12	USF2	1.83512	0.148563	0.540228
Module_12	VDR	1.38071	0.236076	0.674502
Module_12	ZBTB33	1.33033	0.399072	0.798144
Module_13	ERG	3.01604	0.0188721	0.15517
Module_13	ESR1	1.60468	0.022718	0.158401
Module_13	FOXO3	3.2966	0.0715381	0.202587
Module_13	NFKB1	1.56154	0.154044	0.318831
Module_13	RELA	1.16072	0.419326	0.507882
Module_13	FOXA1	1.27554	0.163055	0.326109
Module_13	FOXP1	0.708594	0.845618	0.881348
Module_13	FOS	1.19422	0.241101	0.392096
Module_13	ATF1	1.46194	0.345039	0.440222
Module_13	EGR1	1.44591	0.0366723	0.165372
Module_13	TP53	1.24629	0.231347	0.389084
Module_13	ETS1	0.765892	0.890551	0.915288
Module_13	RUNX3	2.56029	0.0363931	0.165372
Module_13	STAT3	1.32535	0.333834	0.439129
Module_13	NFIC	1.27257	0.425523	0.507882
Module_13	CEBPA	0.985575	0.55748	0.625053
Module_13	HNF4A	1.46999	0.0379909	0.165372
Module_13	MYB	2.8285	0.0611605	0.194038
Module_13	MYC	0.359755	0.994995	0.999806
Module_13	STAT1	0.860734	0.780294	0.824882
Module_13	TCF7	2.2805	0.155107	0.318831
Module_13	CTCF	1.49398	0.0278273	0.158401
Module_13	CTCFL	5.82192	0.00101365	0.0375049
Module_13	RUNX1	1.62063	0.0629313	0.194038
Module_13	E2F1	1.06192	0.440554	0.517477
Module_13	E2F6	1.79554	0.243736	0.392096
Module_13	SP1	1.18129	0.360988	0.452765
Module_13	E2F4	0.314821	0.999806	0.999806
Module_13	EBF1	1.71724	0.263745	0.392434
Module_13	PPARG	2.33067	0.0726315	0.202587
Module_13	GATA3	1.49163	0.0446479	0.173952
Module_13	HIF1A	0.890321	0.661325	0.713308
Module_13	PGR	3.6122	0.00879604	0.152254
Module_13	STAT5A	2.59605	0.0773007	0.204295
Module_13	TFAP2A	2.58824	0.0348854	0.165372
Module_13	TFAP2C	2.00436	0.000175237	0.0129676
Module_13	ESR2	1.94323	0.211009	0.380846
Module_13	ESRRA	1.91181	0.217479	0.383177
Module_13	FLI1	1.14845	0.489865	0.557693
Module_13	JUN	1.39115	0.299802	0.40337
Module_13	RARA	1.49061	0.289966	0.397361
Module_13	SMAD4	2.00929	0.198203	0.380846
Module_13	SPI1	0.9668	0.586955	0.648278
Module_13	TAL1	1.11375	0.407418	0.502482
Module_13	WT1	5.16284	0.0256929	0.158401
Module_13	MITF	1.05416	0.455309	0.52645
Module_13	MEF2C	1.76868	0.25038	0.392434
Module_13	MEIS2	2.93354	0.055259	0.194038
Module_13	TCF12	1.64544	0.283947	0.396454
Module_13	TCF7L2	1.88139	0.223989	0.38547
Module_13	GATA2	1.51157	0.0468554	0.173952
Module_13	GRHL2	2.63934	0.0739169	0.202587
Module_13	HOXB13	4.5299	0.0153907	0.15517
Module_13	HSF1	1.48029	0.338248	0.439129
Module_13	ZNF263	2.20662	0.00157813	0.0389273
Module_13	SMAD3	3.09468	0.0169651	0.15517
Module_13	KLF5	1.69262	0.270461	0.392434
Module_13	KLF9	1.94323	0.211009	0.380846
Module_13	SP3	2.57875	0.120917	0.277115
Module_13	MYOD1	2.96637	0.0899985	0.229651
Module_13	SOX2	1.49381	0.121846	0.277115
Module_13	NFKB2	2.2805	0.155107	0.318831
Module_13	NR2F1	3.10654	0.0470141	0.173952
Module_13	RXRA	1.71724	0.263745	0.392434
Module_13	PRDM1	4.95489	0.0116785	0.152254
Module_13	PRDM14	1.32957	0.265962	0.392434
Module_13	STAT5B	2.16805	0.123578	0.277115
Module_13	RFX1	3.59665	0.0589553	0.194038
Module_13	SPIB	3.89097	0.0123449	0.152254
Module_13	TBX21	2.22942	0.115178	0.277115
Module_13	TP63	1.97571	0.204583	0.380846
Module_13	USF2	1.51943	0.278897	0.396454
Module_13	VDR	0.886266	0.665112	0.713308
Module_13	ZEB1	2.80233	0.0254575	0.158401
Module_14	AR	0.712863	0.790462	0.988938
Module_14	ESR1	0.903738	0.673774	0.988938
Module_14	FOXA1	1.28738	0.173846	0.504746
Module_14	FOXP1	0.690524	0.845945	0.988938
Module_14	FOS	0.741434	0.877508	0.988938
Module_14	EGR1	0.893951	0.706729	0.988938
Module_14	TP53	0.802167	0.784547	0.988938
Module_14	BACH1	3.02485	0.0300751	0.377716
Module_14	ETS1	0.745689	0.894244	0.988938
Module_14	FOXO1	1.7187	0.213562	0.504746
Module_14	CEBPA	0.644273	0.955142	0.988938
Module_14	HNF4A	0.95133	0.612471	0.976125
Module_14	MYB	2.44271	0.1341	0.474438
Module_14	MYC	0.640035	0.90261	0.988938
Module_14	STAT1	0.725033	0.919717	0.988938
Module_14	TCF7	2.67829	0.11077	0.452342
Module_14	CTCF	0.837932	0.781407	0.988938
Module_14	CUX1	4.09979	0.0430846	0.377716
Module_14	RUNX1	1.4775	0.140561	0.474438
Module_14	E2F1	0.495867	0.985359	0.988938
Module_14	E2F6	2.10881	0.179753	0.504746
Module_14	SP1	0.447906	0.961448	0.988938
Module_14	E2F4	0.626338	0.952767	0.988938
Module_14	EBF1	2.73495	0.0663887	0.413601
Module_14	POU2F2	1.71702	0.262886	0.536286
Module_14	GATA3	1.13956	0.342589	0.624001
Module_14	HIF1A	0.619252	0.860375	0.988938
Module_14	TFAP2C	0.764349	0.86077	0.988938
Module_14	SPI1	1.22648	0.25802	0.536286
Module_14	TAL1	1.5658	0.0860227	0.413601
Module_14	GATA1	2.32036	0.148843	0.474438
Module_14	MITF	0.837753	0.756935	0.988938
Module_14	SOX13	4.09979	0.0430846	0.377716
Module_14	GATA2	1.18362	0.300347	0.572819
Module_14	IRF2	1.90596	0.217734	0.504746
Module_14	ZNF263	0.358595	0.988938	0.988938
Module_14	JUNB	3.096	0.0811326	0.413601
Module_14	LYL1	1.76067	0.251469	0.536286
Module_14	MAFB	2.96397	0.0892081	0.413601
Module_14	SOX2	0.85136	0.705232	0.988938
Module_14	NFE2	3.16651	0.07722	0.413601
Module_14	NFE2L2	5.28724	0.000633208	0.0322936
Module_14	NFYB	1.95983	0.206706	0.504746
Module_14	PRDM14	0.958586	0.59876	0.976125
Module_14	SPIB	2.62764	0.115303	0.452342
Module_14	STAT2	1.37564	0.378558	0.66574
Module_14	TBX21	1.93252	0.212204	0.504746
Module_14	TEAD1	1.22883	0.446496	0.759044
Module_14	TP63	3.1536	0.0444372	0.377716
Module_14	ZBED1	7.33946	0.0107661	0.274536
Module_14	ZEB1	1.57988	0.303257	0.572819
Module_15	AR	1.29266	0.351512	0.361651
Module_15	ERG	3.11962	0.0268334	0.0574234
Module_15	ESR1	2.13609	0.000730922	0.00601605
Module_15	NFKB1	3.32443	0.000313635	0.0033559
Module_15	RELA	3.06089	0.00102409	0.00730516
Module_15	FOXA1	1.07415	0.431669	0.439891
Module_15	FOXP1	1.68369	0.0744437	0.106206
Module_15	FOS	1.74596	0.00851889	0.029711
Module_15	ASCL1	3.55415	0.0593795	0.0920813
Module_15	EGR1	2.11844	9.96717e-05	0.00177748
Module_15	KLF6	4.53431	0.0148506	0.0387564
Module_15	TP53	2.4576	0.000139519	0.00213265
Module_15	ATF4	1.44499	0.350417	0.361651
Module_15	BACH1	3.95123	0.0057428	0.0245365
Module_15	BACH2	4.53431	0.0148506	0.0387564
Module_15	ETS1	1.44606	0.0514259	0.086045
Module_15	PAX5	3.98907	0.0220184	0.050127
Module_15	RUNX3	2.09494	0.133493	0.164181
Module_15	FOXO1	4.40024	0.000390517	0.00379212
Module_15	STAT3	2.38087	0.033936	0.0685123
Module_15	EPAS1	2.88797	0.056817	0.0896975
Module_15	NFIC	1.60117	0.296192	0.313787
Module_15	TCF3	2.97027	0.0123021	0.0365646
Module_15	CEBPA	1.9217	0.00102261	0.00730516
Module_15	HNF4A	2.73061	1.78714e-07	9.56119e-06
Module_15	MYC	0.923726	0.635785	0.641783
Module_15	CEBPB	2.97446	0.0522703	0.086045
Module_15	CEBPD	3.21511	0.0418119	0.0758284
Module_15	CLOCK	3.39237	0.0659537	0.0980145
Module_15	STAT1	2.5684	7.0689e-08	7.56372e-06
Module_15	CREM	3.10905	0.0800442	0.11123
Module_15	CTCF	1.49033	0.0453739	0.0795903
Module_15	CTCFL	4.64008	0.0138236	0.0379262
Module_15	RUNX1	2.6958	0.000306771	0.0033559
Module_15	E2F1	2.04782	0.00126612	0.00846717
Module_15	E2F6	5.66842	0.000425284	0.00379212
Module_15	SP1	2.02349	0.0212884	0.0495187
Module_15	E2F4	0.81262	0.795824	0.795824
Module_15	EBF1	4.55208	0.00302026	0.0146894
Module_15	POU2F2	1.83957	0.232047	0.250798
Module_15	ELK1	1.84167	0.18216	0.21186
Module_15	SRF	2.99937	0.0189109	0.0449659
Module_15	PPARG	4.22997	0.00206749	0.0122901
Module_15	GATA3	1.89802	0.00384243	0.0178757
Module_15	HIF1A	2.82979	0.0019101	0.0120224
Module_15	RUNX2	3.76293	0.0262716	0.0573685
Module_15	TFAP2A	1.5673	0.307026	0.322076
Module_15	TFAP2C	1.87474	0.00234046	0.0131805
Module_15	ESRRA	3.26798	0.0398768	0.0748565
Module_15	ETV4	3.04546	0.083755	0.11344
Module_15	FLI1	1.9505	0.158997	0.191895
Module_15	JUN	3.27865	0.0026761	0.0141087
Module_15	SPI1	2.81506	2.13518e-06	5.71161e-05
Module_15	TAL1	2.10059	0.00656714	0.0250959
Module_15	MITF	1.42503	0.10569	0.134253
Module_15	FOSL1	4.43314	0.0159245	0.039626
Module_15	FOSL2	3.78415	0.0132955	0.0374372
Module_15	MEF2C	2.22551	0.161407	0.191895
Module_15	RBPJ	4.90033	0.00495668	0.0220985
Module_15	SOX13	6.0486	0.00597156	0.0245365
Module_15	TCF4	2.86936	0.0953159	0.125911
Module_15	GATA2	1.82598	0.00942629	0.030564
Module_15	GATA6	3.39237	0.0659537	0.0980145
Module_15	GRHL2	6.16705	0.000266484	0.0033559
Module_15	HNF4G	4.98855	0.0110175	0.0346727
Module_15	HSF1	2.52121	0.0825836	0.113288
Module_15	IRF1	2.04188	0.190892	0.217292
Module_15	ZNF263	3.43516	8.44489e-07	3.01201e-05
Module_15	SMAD3	1.86263	0.22681	0.24764
Module_15	JUNB	3.31682	0.0693606	0.100292
Module_15	JUND	2.97446	0.0522703	0.086045
Module_15	KLF4	3.31682	0.0693606	0.100292
Module_15	KLF5	2.88797	0.056817	0.0896975
Module_15	KLF9	3.32261	0.037994	0.0725957
Module_15	LYL1	1.88628	0.221597	0.244443
Module_15	MAF	4.39209	0.0364492	0.0722233
Module_15	MAFB	3.17536	0.0764072	0.107573
Module_15	SOX9	4.62761	0.00619146	0.0245365
Module_15	MAFK	4.33681	0.017046	0.0414527
Module_15	MAX	2.98441	0.0875383	0.117082
Module_15	MAZ	2.97446	0.0522703	0.086045
Module_15	MEF2A	2.6818	0.0452912	0.0795903
Module_15	NR2F2	2.22551	0.161407	0.191895
Module_15	SOX10	4.66729	0.0315973	0.0650174
Module_15	MYCN	3.5605	0.0309845	0.0650066
Module_15	SP3	5.68175	0.00276899	0.0141087
Module_15	SOX2	1.39223	0.211731	0.235992
Module_15	NFE2	3.39237	0.0659537	0.0980145
Module_15	NFE2L2	3.90266	0.0118475	0.0362196
Module_15	NFYB	3.61861	0.0156838	0.039626
Module_15	NR2F1	3.91071	0.0233856	0.0521303
Module_15	RXRA	2.16069	0.171079	0.201158
Module_15	PPARA	6.79123	0.0128306	0.0371046
Module_15	PRDM14	1.89973	0.057004	0.0896975
Module_15	REST	5.39452	0.00860785	0.029711
Module_15	SNAI2	2.66385	0.111672	0.138941
Module_15	SP4	2.81509	0.0993071	0.128022
Module_15	SPIB	2.81509	0.0993071	0.128022
Module_15	TBP	5.2512	0.00936837	0.030564
Module_15	TBX21	2.07034	0.185884	0.213866
Module_15	TEAD1	1.77547	0.198184	0.223218
Module_15	TEAD4	3.21511	0.0418119	0.0758284
Module_15	TWIST1	7.89959	2.02312e-05	0.000432948
Module_15	USF1	1.6548	0.279989	0.299589
Module_15	VDR	2.06725	0.0375363	0.0725957
Module_15	ZBTB7A	3.70669	0.00763033	0.0281533
Module_15	ZEB1	2.28847	0.10665	0.134253
Module_16	FOXA1	0.28347	0.99947	0.999956
Module_16	FOXP1	0.765462	0.778848	0.999956
Module_16	FOS	0.47077	0.990631	0.999956
Module_16	EGR1	0.279289	0.999877	0.999956
Module_16	ETS1	0.320482	0.999747	0.999956
Module_16	CEBPA	0.231299	0.999956	0.999956
Module_16	STAT1	0.441865	0.997918	0.999956
Module_16	CTCF	0.237971	0.999936	0.999956
Module_16	E2F1	0.310345	0.998655	0.999956
Module_16	E2F4	0.551698	0.973919	0.999956
Module_16	ELK1	1.4117	0.363367	0.999956
Module_16	SPI1	0.523972	0.969503	0.999956
Module_16	MITF	0.245095	0.999493	0.999956
Module_17	AR	1.11104	0.489	0.489
Module_17	ERG	1.96684	0.204587	0.236062
Module_17	ESR1	1.91635	0.00580589	0.0373236
Module_17	NFKB1	1.85348	0.0943723	0.143958
Module_17	RELA	1.31024	0.341361	0.361441
Module_17	FOXA1	1.16575	0.319816	0.346788
Module_17	FOXP1	1.64996	0.0943486	0.143958
Module_17	ARNT	5.20394	0.00386466	0.0267553
Module_17	FOS	2.06859	0.00074815	0.0131698
Module_17	ATF1	1.99122	0.199871	0.233616
Module_17	EGR1	1.30842	0.1453	0.193174
Module_17	ATF3	3.75795	0.0519957	0.123288
Module_17	KLF6	3.59015	0.0577041	0.123288
Module_17	TP53	1.3726	0.169554	0.209039
Module_17	BACH1	2.04182	0.190521	0.231715
Module_17	BACH2	3.59015	0.0577041	0.123288
Module_17	ETS1	1.11797	0.353414	0.369851
Module_17	RUNX3	1.67884	0.272747	0.303052
Module_17	BCL6	3.75795	0.0519957	0.123288
Module_17	FOXO1	1.47764	0.337853	0.361441
Module_17	STAT3	3.38075	0.00218754	0.0193951
Module_17	EPAS1	3.97684	0.0109422	0.046895
Module_17	NFIC	3.61118	0.008483	0.04491
Module_17	TCF3	3.21789	0.00828491	0.04491
Module_17	CEBPA	1.43119	0.0732791	0.131902
Module_17	HNF4A	1.48581	0.0589042	0.123288
Module_17	MYC	1.2641	0.279893	0.307199
Module_17	STAT1	1.4276	0.0579459	0.123288
Module_17	CREM	3.36551	0.0667942	0.127963
Module_17	TCF7	3.106	0.0798568	0.135349
Module_17	CTCF	1.4006	0.0916258	0.143958
Module_17	CTCFL	6.44631	0.00164305	0.0184843
Module_17	CUX1	4.75499	0.0299828	0.09305
Module_17	RUNX1	1.71865	0.0668252	0.127963
Module_17	E2F1	1.55421	0.0544157	0.123288
Module_17	SP1	1.61595	0.118181	0.174366
Module_17	E2F4	1.51938	0.0537552	0.123288
Module_17	POU2F2	1.99122	0.199871	0.233616
Module_17	PPARG	1.85341	0.228523	0.260342
Module_17	GATA3	1.32815	0.168362	0.209039
Module_17	HIF1A	1.21441	0.399451	0.413226
Module_17	TFAP2C	1.64101	0.0206453	0.0714644
Module_17	ESR2	3.59712	0.0298545	0.09305
Module_17	ETV4	4.49931	0.0150698	0.0565116
Module_17	JUN	2.7092	0.0188795	0.0679663
Module_17	RARA	2.03171	0.143699	0.193174
Module_17	SPI1	1.84369	0.0118266	0.0483814
Module_17	TAL1	1.52581	0.121131	0.175836
Module_17	MITF	1.54716	0.0618573	0.126526
Module_17	FOSL1	6.15276	0.0019825	0.0193951
Module_17	FOSL2	4.09772	0.00976862	0.046895
Module_17	MNT	3.23057	0.0731945	0.131902
Module_17	FOXM1	2.18037	0.167678	0.209039
Module_17	RBPJ	3.04726	0.0832835	0.135349
Module_17	TCF12	3.03841	0.0489571	0.123288
Module_17	TCF4	3.106	0.0798568	0.135349
Module_17	TCF7L2	5.42515	0.00131196	0.0168681
Module_17	GATA2	1.37893	0.145953	0.193174
Module_17	ZEB2	5.88474	0.00237051	0.0193951
Module_17	IRF1	2.99607	0.0509615	0.123288
Module_17	ZNF263	1.13933	0.410002	0.414609
Module_17	JUND	2.37335	0.141449	0.193174
Module_17	KLF4	3.59015	0.0577041	0.123288
Module_17	MAFB	3.43728	0.0636951	0.12739
Module_17	MAFF	7.52382	0.000877986	0.0131698
Module_17	MAX	3.23057	0.0731945	0.131902
Module_17	MAZ	2.37335	0.141449	0.193174
Module_17	MEF2A	2.90424	0.0343162	0.0996276
Module_17	NR2F2	2.40884	0.13722	0.193174
Module_17	MXI1	2.21039	0.16321	0.209039
Module_17	MYCN	2.83289	0.0975994	0.146399
Module_17	SOX2	1.15995	0.404735	0.413934
Module_17	NCOA1	13.5191	0.000426679	0.0111473
Module_17	NCOA2	15.4499	0.000277407	0.0111473
Module_17	NCOA3	8.0873	0.00824368	0.04491
Module_17	NFE2L2	3.31986	0.0378675	0.106502
Module_17	NFKB2	6.64613	0.000495437	0.0111473
Module_17	RELB	3.48101	0.0329262	0.0987785
Module_17	RXRA	4.03637	0.010344	0.046895
Module_17	PRDM14	1.81734	0.0842169	0.135349
Module_17	STAT5B	4.58226	0.0028945	0.0217088
Module_17	RFX1	4.89863	0.0279209	0.09305
Module_17	RFX2	14.4208	0.000346325	0.0111473
Module_17	RFX5	1.99122	0.199871	0.233616
Module_17	SIX5	7.35283	0.0104214	0.046895
Module_17	SPIB	3.04726	0.0832835	0.135349
Module_17	TEAD2	6.73812	0.0129015	0.0504843
Module_17	THAP11	1.95746	0.157343	0.205231
Module_17	VDR	1.46121	0.2385	0.268312
Module_17	ZBTB7A	2.59756	0.0758999	0.133941
Module_18	AR	1.41943	0.285313	0.496851
Module_18	ESR1	0.608512	0.937002	0.937002
Module_18	NFKB1	1.04964	0.532206	0.661662
Module_18	RELA	1.32857	0.331208	0.521701
Module_18	FOXA1	1.18252	0.301845	0.496851
Module_18	FOXP1	1.85164	0.0444899	0.365091
Module_18	FOS	1.10783	0.388074	0.53533
Module_18	EGR1	1.19141	0.263723	0.48525
Module_18	TP53	1.16681	0.352667	0.523312
Module_18	ETS1	0.819299	0.800512	0.851849
Module_18	FOXO1	2.55783	0.0528338	0.365091
Module_18	NFIC	1.75738	0.25156	0.48525
Module_18	TCF3	1.33772	0.394373	0.53533
Module_18	CEBPA	1.67084	0.0138021	0.365091
Module_18	HNF4A	0.829696	0.773915	0.847621
Module_18	MYC	0.624738	0.898276	0.918238
Module_18	CEBPB	2.40633	0.137451	0.429488
Module_18	CEBPD	3.52952	0.0315651	0.365091
Module_18	STAT1	0.914396	0.673792	0.755962
Module_18	TCF7	3.14922	0.0773975	0.365091
Module_18	CTCF	1.49495	0.0518936	0.365091
Module_18	YY1	2.37514	0.0964496	0.403335
Module_18	RUNX1	1.7431	0.0619864	0.365091
Module_18	E2F1	0.934071	0.629537	0.723968
Module_18	SP1	0.7065	0.814812	0.851849
Module_18	E2F4	0.972508	0.57853	0.695869
Module_18	GATA3	1.25754	0.230812	0.48525
Module_18	TFAP2A	1.72021	0.261295	0.48525
Module_18	TFAP2C	1.05012	0.464863	0.593991
Module_18	RARA	2.06011	0.138821	0.429488
Module_18	SPI1	1.24463	0.260905	0.48525
Module_18	TAL1	1.2526	0.302431	0.496851
Module_18	MITF	1.37235	0.149743	0.429488
Module_18	GATA2	1.10384	0.411422	0.540726
Module_18	ZFX	3.21113	0.0741253	0.365091
Module_18	ZNF263	1.1554	0.395679	0.53533
Module_18	MAZ	2.40633	0.137451	0.429488
Module_18	MXI1	2.24094	0.158724	0.429488
Module_18	SOX2	1.53029	0.147774	0.429488
Module_18	NR2C2	1.94654	0.208564	0.48525
Module_18	PKNOX1	5.46419	0.0214417	0.365091
Module_18	PRDM14	1.84315	0.0793677	0.365091
Module_18	THAP11	1.47106	0.34024	0.521701
Module_18	VDR	0.973525	0.589976	0.695869
Module_18	ZBTB33	1.92355	0.213261	0.48525
Module_18	ZEB1	1.85775	0.227484	0.48525
Module_19	AR	1.13926	0.470175	0.517193
Module_19	ERG	4.22165	0.00420311	0.0462342
Module_19	ESR1	1.66322	0.0326281	0.11334
Module_19	NFKB1	1.9009	0.0856379	0.161489
Module_19	RELA	1.91035	0.0840107	0.161489
Module_19	FOXA1	1.02783	0.50177	0.542898
Module_19	FOXP1	2.23974	0.00819975	0.0646971
Module_19	ARNT	3.06641	0.0820384	0.161489
Module_19	FOS	1.20055	0.275416	0.35642
Module_19	ATF1	2.04163	0.190444	0.273246
Module_19	EGR1	0.611767	0.960387	0.960387
Module_19	ATF2	3.01051	0.0854199	0.161489
Module_19	TP53	0.956414	0.598665	0.63591
Module_19	ETS1	0.954812	0.607005	0.63591
Module_19	RUNX3	2.32577	0.101884	0.181739
Module_19	STAT3	3.46778	0.00185552	0.030616
Module_19	EPAS1	3.20618	0.0418563	0.120109
Module_19	CEBPA	1.54262	0.0365694	0.115452
Module_19	HNF4A	1.4466	0.0776357	0.161489
Module_19	MYC	1.29675	0.255992	0.344806
Module_19	CEBPB	2.43334	0.134282	0.221566
Module_19	CEBPD	2.6272	0.114482	0.193738
Module_19	CREB1	3.42141	0.0190942	0.0840143
Module_19	STAT1	1.65521	0.0098891	0.0646971
Module_19	CTCF	1.14482	0.330366	0.382529
Module_19	RUNX1	2.1079	0.0128056	0.0646971
Module_19	E2F1	1.21868	0.274506	0.35642
Module_19	SP1	1.27345	0.319976	0.382237
Module_19	E2F4	0.825353	0.772537	0.784423
Module_19	EBF1	5.05616	0.00182139	0.030616
Module_19	POU2F2	2.04163	0.190444	0.273246
Module_19	ELK1	1.51506	0.324322	0.382237
Module_19	SRF	2.74112	0.0418177	0.120109
Module_19	PPARG	2.57015	0.0780359	0.161489
Module_19	GATA3	1.36302	0.146406	0.230067
Module_19	HIF1A	1.5054	0.219422	0.308125
Module_19	PGR	4.13912	0.00937636	0.0646971
Module_19	TFAP2A	3.62247	0.00834714	0.0646971
Module_19	TFAP2C	1.60485	0.0282616	0.109721
Module_19	FLI1	1.60381	0.294955	0.374366
Module_19	JUN	2.35814	0.0490113	0.125098
Module_19	NR3C1	2.29785	0.150908	0.231626
Module_19	RARA	1.54354	0.314524	0.382237
Module_19	SPI1	2.22257	0.00089489	0.0295314
Module_19	TAL1	2.02504	0.0137236	0.0646971
Module_19	MITF	1.38831	0.140801	0.226655
Module_19	MEF2C	3.35242	0.0367346	0.115452
Module_19	RBPJ	3.12441	0.0787163	0.161489
Module_19	TCF7L2	2.6272	0.114482	0.193738
Module_19	GATA2	2.03701	0.0030441	0.0401821
Module_19	HNF4G	4.04121	0.0438626	0.120622
Module_19	IKZF1	4.60367	0.0322889	0.11334
Module_19	ZEB2	3.45073	0.0630362	0.148585
Module_19	ZNF263	0.866881	0.689346	0.710888
Module_19	MAFB	4.81418	0.0121523	0.0646971
Module_19	MAFF	7.71491	0.000787138	0.0295314
Module_19	MAFK	4.81418	0.0121523	0.0646971
Module_19	MEF2A	2.35062	0.0990844	0.181655
Module_19	SOX2	1.18965	0.380877	0.433411
Module_19	PRDM14	1.14084	0.450157	0.503565
Module_19	STAT5B	3.0299	0.0492811	0.125098
Module_19	TEAD1	1.97112	0.154634	0.23195
Module_19	THAP11	2.53906	0.0541165	0.132285
Module_19	USF1	1.83675	0.232233	0.31932
Module_19	USF2	1.5731	0.304733	0.379479
Module_19	VDR	2.29821	0.0214547	0.0885006
Module_20	AR	1.26774	0.392802	0.500823
Module_20	ESR1	1.20373	0.307753	0.457961
Module_20	NFKB1	0.878884	0.664348	0.77004
Module_20	RELA	1.18696	0.439783	0.534022
Module_20	FOXA1	1.24103	0.254587	0.405749
Module_20	FOXP1	1.49096	0.181306	0.357132
Module_20	FOS	1.61478	0.0369745	0.156958
Module_20	ASCL1	4.38823	0.0358368	0.156958
Module_20	EGR1	1.12022	0.367126	0.500823
Module_20	TP53	1.31626	0.229285	0.389785
Module_20	ETS1	0.649657	0.938018	0.971522
Module_20	FOXO1	2.27507	0.10758	0.281506
Module_20	STAT3	1.63464	0.23754	0.390791
Module_20	CEBPA	1.16462	0.314287	0.457961
Module_20	HNF4A	1.61815	0.0326647	0.156958
Module_20	MYB	4.39866	0.015956	0.151685
Module_20	MYC	0.417417	0.973077	0.973077
Module_20	CEBPG	4.72578	0.0300251	0.156958
Module_20	STAT1	0.840611	0.771531	0.826184
Module_20	CTCF	1.36062	0.132473	0.281506
Module_20	CTCFL	4.18833	0.0400089	0.156958
Module_20	RUNX1	1.22146	0.356646	0.500823
Module_20	E2F1	0.561327	0.952473	0.971522
Module_20	SP1	1.20797	0.383835	0.500823
Module_20	E2F4	0.833008	0.755733	0.826184
Module_20	GATA3	1.31965	0.193101	0.357132
Module_20	HIF1A	0.819149	0.708947	0.803473
Module_20	TFAP2A	2.61565	0.0740937	0.222281
Module_20	TFAP2C	1.53021	0.0559441	0.19021
Module_20	ESRRA	4.03717	0.0208195	0.151685
Module_20	JUN	1.27356	0.423694	0.527034
Module_20	NR3C1	2.55601	0.120828	0.281506
Module_20	SPI1	0.953709	0.601955	0.713946
Module_20	TAL1	0.766819	0.777585	0.826184
Module_20	MITF	1.33058	0.196073	0.357132
Module_20	MEIS2	5.82795	0.00240883	0.0719551
Module_20	TCF7L2	5.06158	0.00423266	0.0719551
Module_20	FOXP2	5.58786	0.0200333	0.151685
Module_20	GATA2	1.13631	0.38367	0.500823
Module_20	ZNF263	2.36005	0.00410796	0.0719551
Module_20	KLF5	2.6294	0.113843	0.281506
Module_20	SOX9	3.289	0.0698211	0.222281
Module_20	MEF2A	1.93515	0.210412	0.370036
Module_20	MXI1	2.52103	0.124378	0.281506
Module_20	SOX2	1.32506	0.28696	0.443483
Module_20	PRDM14	2.35377	0.0187833	0.151685
Module_20	STAT5B	2.48685	0.127966	0.281506
Module_20	SREBF2	3.11457	0.0452601	0.164876
Module_20	TBX21	2.55601	0.120828	0.281506
Module_20	TP73	4.98222	0.0264516	0.156958
Module_20	USF1	2.04311	0.189749	0.357132
Module_21	ESR1	0.40385	0.98796	0.999869
Module_21	NFKB1	1.23521	0.411038	0.999869
Module_21	FOXA1	0.264358	0.998942	0.999869
Module_21	FOXP1	0.566945	0.896387	0.999869
Module_21	FOS	0.332081	0.997444	0.999869
Module_21	EGR1	0.940656	0.624198	0.999869
Module_21	TP53	0.73211	0.823929	0.999869
Module_21	ETS1	0.96901	0.58393	0.999869
Module_21	CEBPA	0.215766	0.999869	0.999869
Module_21	HNF4A	0.315009	0.998429	0.999869
Module_21	MYC	0.436458	0.966085	0.999869
Module_21	STAT1	0.68274	0.921772	0.999869
Module_21	CTCF	0.843762	0.748985	0.999869
Module_21	RUNX1	0.71696	0.806072	0.999869
Module_21	E2F1	0.790546	0.788064	0.999869
Module_21	E2F4	0.871874	0.707031	0.999869
Module_21	SRF	1.86554	0.225137	0.999869
Module_21	GATA3	0.472547	0.978481	0.999869
Module_21	TFAP2A	2.02335	0.193173	0.999869
Module_21	TFAP2C	0.641599	0.925614	0.999869
Module_21	SPI1	0.432588	0.980947	0.999869
Module_21	TAL1	0.637913	0.869609	0.999869
Module_21	MITF	0.515	0.962769	0.999869
Module_21	GATA2	0.311767	0.995818	0.999869
Module_21	ZNF263	0.665241	0.8484	0.999869
Module_21	PRDM14	0.785225	0.734821	0.999869
Module_21	TEAD1	1.69956	0.266354	0.999869
Module_21	VDR	1.14567	0.465844	0.999869
Module_21	ZBTB7A	2.28957	0.151407	0.999869
Module_22	AR	0.985974	0.588968	0.998195
Module_22	ESR1	0.507277	0.966023	0.998195
Module_22	FOXA1	0.35413	0.995563	0.998195
Module_22	FOXP1	0.566945	0.896387	0.998195
Module_22	FOS	0.502728	0.977022	0.998195
Module_22	EGR1	0.713917	0.886653	0.998195
Module_22	TP53	0.858596	0.704588	0.998195
Module_22	ATF4	3.19126	0.0243425	0.212159
Module_22	BACH1	3.29898	0.0381681	0.222647
Module_22	ETS1	0.751286	0.858556	0.998195
Module_22	CEBPA	0.512472	0.980683	0.998195
Module_22	HNF4A	0.9803	0.56803	0.998195
Module_22	MYC	4.12645	2.0808e-08	7.28281e-07
Module_22	STAT1	0.490151	0.990458	0.998195
Module_22	CTCF	0.924671	0.644659	0.998195
Module_22	E2F1	1.31648	0.205799	0.654815
Module_22	SP1	1.04613	0.523446	0.998195
Module_22	E2F4	1.53221	0.0665217	0.332608
Module_22	ELK1	1.76228	0.249737	0.728399
Module_22	GATA3	0.280837	0.998195	0.998195
Module_22	HIF1A	1.4498	0.271233	0.730242
Module_22	TFAP2C	0.476828	0.984503	0.998195
Module_22	ESR2	3.15631	0.0764016	0.334257
Module_22	TAL1	0.475684	0.948906	0.998195
Module_22	MITF	0.945498	0.611864	0.998195
Module_22	GATA2	0.41774	0.984833	0.998195
Module_22	ZNF263	0.496008	0.938613	0.998195
Module_22	MBD1	4.70107	0.0303084	0.212159
Module_22	SOX2	0.57925	0.888232	0.998195
Module_22	PRDM14	0.785225	0.734821	0.998195
Module_22	TFDP1	3.96128	0.0219958	0.212159
Module_22	THAP11	3.59129	0.00856691	0.149921
Module_22	USF1	2.13633	0.173827	0.608394
Module_22	USF2	2.47116	0.0863492	0.335802
Module_22	VDR	1.14567	0.465844	0.998195
Module_23	AR	2.49714	0.0389664	0.147206
Module_23	ESR1	0.755316	0.801651	0.955091
Module_23	NFKB1	1.92038	0.128622	0.316458
Module_23	RELA	1.13762	0.494724	0.764573
Module_23	FOXA1	1.00959	0.536485	0.768315
Module_23	FOXP1	1.4265	0.254499	0.508998
Module_23	FOS	0.620752	0.916158	0.955091
Module_23	EGR1	0.88422	0.691247	0.903938
Module_23	TP53	1.54311	0.128388	0.316458
Module_23	ETS1	0.580481	0.952609	0.955091
Module_23	STAT3	2.1074	0.130306	0.316458
Module_23	CEBPA	0.822784	0.760196	0.955091
Module_23	HNF4A	1.00246	0.54234	0.768315
Module_23	MYC	0.537698	0.914816	0.955091
Module_23	STAT1	2.55141	1.50493e-05	0.000127919
Module_23	CTCF	0.555587	0.955091	0.955091
Module_23	E2F1	1.106	0.432424	0.735121
Module_23	E2F4	0.633962	0.906729	0.955091
Module_23	GATA3	1.07304	0.466421	0.755159
Module_23	HIF1A	1.78865	0.157495	0.356988
Module_23	TFAP2C	0.690553	0.874928	0.955091
Module_23	SPI1	1.23512	0.316556	0.59794
Module_23	TAL1	1.19521	0.393161	0.703551
Module_23	MITF	0.899734	0.659669	0.89715
Module_23	KMT2A	4.47687	0.0335776	0.142705
Module_23	GATA2	1.33253	0.232603	0.494282
Module_23	IRF1	16.973	1.12031e-11	1.90454e-10
Module_23	IRF2	10.87	4.74069e-07	5.37278e-06
Module_23	IRF9	5.27454	0.0225326	0.109444
Module_23	ONECUT1	5.65201	0.0189996	0.109444
Module_23	SOX2	1.71286	0.126061	0.316458
Module_23	STAT5B	3.20312	0.073339	0.249353
Module_23	RFX5	3.96487	0.0216523	0.109444
Module_23	STAT2	15.1257	2.48821e-13	8.4599e-12
Module_24	AR	1.64094	0.23516	0.52964
Module_24	ESR1	0.628415	0.895352	0.91831
Module_24	NFKB1	2.33437	0.050543	0.183793
Module_24	FOXA1	1.25281	0.277127	0.583425
Module_24	FOXP1	1.18522	0.41883	0.761509
Module_24	FOS	1.28789	0.238338	0.52964
Module_24	EGR1	1.36748	0.154117	0.400988
Module_24	KLF6	9.30863	0.000329718	0.00382603
Module_24	TP53	1.0652	0.48898	0.782368
Module_24	ATF4	5.69137	0.000382603	0.00382603
Module_24	ETS1	1.11671	0.390984	0.744732
Module_24	STAT3	1.5701	0.304819	0.609638
Module_24	CEBPA	0.922815	0.642019	0.794773
Module_24	HNF4A	1.00659	0.537343	0.794773
Module_24	MYC	0.911208	0.641869	0.794773
Module_24	STAT1	2.66308	5.15878e-06	0.000206351
Module_24	CTCF	0.949609	0.607987	0.794773
Module_24	RUNX1	1.11694	0.467798	0.779664
Module_24	E2F1	0.854063	0.709509	0.810137
Module_24	SP1	0.766279	0.749376	0.810137
Module_24	E2F4	0.970512	0.582087	0.794773
Module_24	POU2F2	3.9808	0.0213806	0.106903
Module_24	GATA3	0.828706	0.737044	0.810137
Module_24	TFAP2C	0.59115	0.935454	0.935454
Module_24	JUN	3.40471	0.0107209	0.0714728
Module_24	RARA	2.22047	0.160395	0.400988
Module_24	SPI1	1.09598	0.451006	0.779664
Module_24	TAL1	0.588367	0.882025	0.91831
Module_24	MITF	0.903394	0.655688	0.794773
Module_24	ZNF384	3.77959	0.0501594	0.183793
Module_24	GATA2	0.920557	0.637074	0.794773
Module_24	IRF1	4.42483	0.015354	0.0877373
Module_24	IRF2	8.17736	4.71874e-05	0.000943748
Module_24	ZNF263	0.823445	0.714771	0.810137
Module_24	SMAD3	2.97387	0.0865424	0.278109
Module_24	MEF2A	2.50254	0.125513	0.358609
Module_24	SOX2	0.962042	0.599025	0.794773
Module_24	NFKB2	6.2527	0.00500223	0.0400178
Module_24	PRDM14	1.99051	0.0903855	0.278109
Module_24	STAT2	3.18153	0.0420865	0.183793
Module_25	AR	1.30286	0.409465	0.458601
Module_25	ESR1	1.83253	0.0338582	0.0653813
Module_25	FOXA1	1.8729	0.0207682	0.055382
Module_25	FOXP1	1.53144	0.20884	0.25989
Module_25	ARNT	4.71271	0.0295369	0.0636179
Module_25	FOS	1.75459	0.0333351	0.0653813
Module_25	ATF1	3.13778	0.0766573	0.119245
Module_25	EGR1	1.46593	0.105485	0.151466
Module_25	TP53	1.31026	0.278308	0.331852
Module_25	ETS1	0.810267	0.77467	0.77467
Module_25	FOXO1	3.14684	0.0433778	0.0809719
Module_25	EPAS1	6.28564	0.00169375	0.01355
Module_25	NFIC	3.69723	0.0267666	0.0630875
Module_25	CEBPA	0.987827	0.560362	0.581116
Module_25	HNF4A	1.66317	0.0481076	0.0840228
Module_25	MYC	2.23073	0.014563	0.0440162
Module_25	STAT1	1.08706	0.426612	0.468436
Module_25	CTCF	1.45559	0.118661	0.158215
Module_25	E2F1	1.05016	0.496988	0.525119
Module_25	E2F6	5.23938	0.00888653	0.0331764
Module_25	SP1	1.09981	0.496504	0.525119
Module_25	E2F4	0.917906	0.642634	0.654318
Module_25	PPARG	2.92053	0.0899161	0.136089
Module_25	GATA3	1.56492	0.0971035	0.1431
Module_25	HIF1A	2.32407	0.0513838	0.0846322
Module_25	PGR	3.68587	0.0530466	0.0848746
Module_25	RUNX2	4.71271	0.0295369	0.0636179
Module_25	TFAP2A	2.67353	0.108956	0.152168
Module_25	TFAP2C	2.94006	7.67267e-06	0.000252611
Module_25	ESRRA	5.58394	0.00721695	0.0327948
Module_25	NR3C1	4.79523	0.011833	0.0406259
Module_25	SPI1	1.17252	0.381473	0.435969
Module_25	TAL1	1.28313	0.333736	0.389359
Module_25	GATA1	10.7813	9.02182e-06	0.000252611
Module_25	MITF	1.55534	0.111409	0.152168
Module_25	FOXA2	6.70173	0.0123329	0.0406259
Module_25	ZNF384	5.49432	0.00761308	0.0327948
Module_25	GATA2	1.89641	0.0270375	0.0630875
Module_25	ZNF263	3.0463	0.000675628	0.00630586
Module_25	KLF1	9.50829	0.000297338	0.00342995
Module_25	KLF9	5.67726	0.00683467	0.0327948
Module_25	NR2F2	3.79611	0.0495134	0.0840228
Module_25	SOX10	14.2749	5.25814e-05	0.00098152
Module_25	POU5F1	5.58394	0.00721695	0.0327948
Module_25	SOX2	1.56498	0.19609	0.249569
Module_25	NFE2L1	14.2189	0.000306245	0.00342995
Module_25	NFE2L2	5.23938	0.00888653	0.0331764
Module_25	NR2F1	4.8943	0.0269365	0.0630875
Module_25	PDX1	6.21053	0.0149341	0.0440162
Module_25	PKNOX1	8.49244	0.00676094	0.0327948
Module_25	PRDM14	1.75865	0.165058	0.214959
Module_25	SNAI2	4.54429	0.0322652	0.0653813
Module_25	SREBF2	4.30807	0.0166428	0.0465998
Module_25	TEAD1	3.03385	0.0482612	0.0840228
Module_25	TWIST1	6.19475	0.00512365	0.0327948
Module_25	VDR	1.5154	0.278519	0.331852
Module_26	ESR1	1.61751	0.0921528	0.139546
Module_26	NFKB1	2.1733	0.088505	0.137964
Module_26	RELA	1.73086	0.208764	0.251466
Module_26	FOXA1	0.493869	0.958407	0.966801
Module_26	FOS	1.07321	0.466558	0.504645
Module_26	EGR1	1.66256	0.0429364	0.07847
Module_26	KLF6	5.96271	0.0164676	0.0436391
Module_26	TP53	1.75098	0.0713347	0.126025
Module_26	ATF4	2.59795	0.115737	0.157283
Module_26	ETS1	2.02608	0.00420502	0.0200588
Module_26	PAX5	5.26035	0.0224968	0.0541969
Module_26	TCF3	3.74665	0.0132582	0.0436391
Module_26	CEBPA	1.2661	0.255751	0.301217
[truncated: 611 more rows]
