# Supplementary material for: eQTLs identify regulatory networks and drivers of variation in the individual response to sepsis
Source: Cell Genom. 2024 Jun 18;4(7):100587. doi: 10.1016/j.xgen.2024.100587 (PMC11293594; doi:10.1016/j.xgen.2024.100587)
Supplement: Table S22. modQTL, related to Figure 4 — Summary statistics for significant modQTL: associations between cis-eQTL signal SNPs and module eigengenes. Estimated genotype effect size, standard error, and t statistic from linear mixed models, with nominal p values calculated using likelihood ratio tests [file mmc21.xlsx]

## Sheet: Sheet1
Table S22: modQTL, related to Figure 4.
snp	beta	se	t	p	me	chr	pos	minor	major
rs3091242	0.0125249	0.00101272	12.3676	1.05223e-31	ME_101	1	25348294	C	T
rs3093614	0.0128184	0.00100822	12.7139	3.36396e-33	ME_101	1	25351353	A	T
rs1293259	0.00922081	0.00149715	6.15893	1.34184e-09	ME_101	1	25369344	A	G
rs644592	0.00910422	0.00151565	6.00682	3.27267e-09	ME_101	1	25376665	T	C
rs614997	0.0130462	0.00100353	13.0002	1.79193e-34	ME_101	1	25377285	A	G
rs1293265	0.0129605	0.00100591	12.8844	6.04074e-34	ME_101	1	25393757	C	G
rs705699	-0.0120034	0.00101263	-11.8537	2.6042e-29	ME_101	12	55991020	A	G
rs1081975	-0.0120466	0.00101809	-11.8326	3.18226e-29	ME_101	12	55999553	G	C
rs1131017	-0.0124081	0.00101829	-12.1852	8.49376e-31	ME_101	12	56042145	C	G
rs6502640	0.0133765	0.00224021	5.97107	4.01533e-09	ME_102	17	18219171	A	G
rs4925149	0.0158084	0.00175414	9.01203	2.3711e-18	ME_102	17	18222012	A	G
rs2746027	0.0143418	0.00189715	7.55964	1.42314e-13	ME_102	17	18232087	A	G
rs1563632	-0.025024	0.00168239	-14.8741	3.97871e-43	ME_102	17	18317456	G	A
rs7216214	-0.0203633	0.00253887	-8.02063	5.08576e-15	ME_102	17	18342289	G	C
rs55844190	-0.0236009	0.00285978	-8.2527	9.15069e-16	ME_102	17	18360113	A	G
rs2461838	0.0231134	0.00180839	12.7812	2.10614e-33	ME_102	17	18361950	A	G
rs643333	0.0239374	0.00181058	13.2208	2.31491e-35	ME_102	17	18363725	T	G
rs6502652	-0.0227487	0.0028294	-8.04011	4.55157e-15	ME_102	17	18365345	T	C
rs9901160	0.0153764	0.00264773	5.80737	1.01117e-08	ME_102	17	18371829	A	G
rs8082494	0.0152404	0.00262971	5.79549	1.07773e-08	ME_102	17	18375370	A	T
rs629329	0.0296867	0.00147703	20.099	1.02602e-69	ME_102	17	18377593	A	G
rs112347175	-0.0233379	0.00286716	-8.13974	2.14046e-15	ME_102	17	18378059	A	G
rs570145	-0.0279904	0.00153146	-18.2769	3.78302e-60	ME_102	17	18380948	G	A
rs584300	-0.027989	0.00153623	-18.2192	7.34005e-60	ME_102	17	18384885	C	T
rs4449005	-0.0164582	0.00170708	-9.64111	1.21797e-20	ME_102	17	18676396	T	C
rs4761234	0.00672407	0.000586071	11.4731	5.41565e-28	ME_103	12	69338325	C	T
rs2168029	-0.00631055	0.000589364	-10.7074	8.99803e-25	ME_103	12	69340861	A	C
rs10784774	-0.0061943	0.000595286	-10.4056	1.30543e-23	ME_103	12	69344099	A	G
rs7136238	0.0064269	0.00059205	10.8553	1.2839e-25	ME_103	12	69358729	T	G
rs12438138	-0.0225726	0.00134616	-16.7682	6.51023e-52	ME_104	15	100550866	A	C
rs8024288	0.0277368	0.000989073	28.0432	1.96857e-112	ME_104	15	100571361	C	A
rs8023725	0.0274572	0.000996929	27.5418	2.40908e-110	ME_104	15	100571373	T	C
rs36053285	-0.0277245	0.000984366	-28.1648	4.31794e-113	ME_104	15	100574435	C	T
rs2898823	-0.017896	0.00198887	-8.99811	2.84729e-18	ME_104	15	100591798	A	G
rs8033689	0.0238057	0.00114377	20.8133	1.11191e-73	ME_104	15	100594092	G	C
rs12595718	0.0238641	0.00114556	20.8319	7.9678e-74	ME_104	15	100595217	T	A
rs7180844	0.0273006	0.000992615	27.5037	5.19343e-110	ME_104	15	100595854	T	C
rs10692	0.017712	0.00104854	16.892	3.29914e-52	ME_105	6	37483138	T	C
rs10947675	0.018209	0.000984517	18.4953	1.46942e-60	ME_105	6	37512196	G	A
rs9380677	0.0182613	0.000990168	18.4426	2.84319e-60	ME_105	6	37512590	A	G
rs1757183	0.0199381	0.000975964	20.4291	7.33854e-71	ME_105	6	37517014	T	C
rs1757175	0.0200008	0.00097971	20.415	1.28e-70	ME_105	6	37518918	T	C
rs2776878	0.0199571	0.000978938	20.3865	1.37813e-70	ME_105	6	37519497	G	A
rs11246068	0.0131333	0.00100199	13.1073	4.79357e-35	ME_106	11	327334	T	C
rs7395319	-0.0177434	0.00112123	-15.825	3.20678e-48	ME_106	11	331326	C	T
rs9736217	-0.0177126	0.00114745	-15.4365	3.34971e-46	ME_106	11	332795	A	G
rs16843927	0.00510331	0.000777236	6.56597	1.10016e-10	ME_47	3	101512524	T	G
rs844824	0.0113423	0.00120871	9.38384	1.23663e-19	ME_64	20	23102180	G	C
rs844832	0.0115682	0.00123159	9.39292	1.16155e-19	ME_64	20	23105221	G	A
rs844878	0.0115454	0.00123366	9.35865	1.54227e-19	ME_64	20	23121864	T	G
rs844881	0.0115525	0.00123726	9.33712	1.81367e-19	ME_64	20	23123230	T	C
rs13083728	-0.00307893	0.000549235	-5.60586	3.17562e-08	ME_67	3	52834429	A	G
rs6773650	-0.00284024	0.000464002	-6.12117	1.98491e-09	ME_67	3	52863079	T	A
rs57213017	0.0545682	0.000802428	68.0039	5.82252e-290	ME_69	17	45589540	C	G
rs539288087	0.0550171	0.000808111	68.0811	3.79409e-288	ME_69	17	45593733	A	C
rs56323832	0.054185	0.000812922	66.6546	4.98095e-286	ME_69	17	45691267	A	G
rs4401083	0.054621	0.00083233	65.6242	3.00223e-280	ME_69	17	45728649	A	G
rs56013908	0.0543923	0.000823901	66.0181	2.2735e-282	ME_69	17	45759554	C	T
rs60814418	0.0540367	0.000859432	62.8749	8.68936e-271	ME_69	17	45773279	T	C
rs62054804	0.0541752	0.000846597	63.9917	1.00432e-274	ME_69	17	45837443	T	C
rs62063276	0.0543443	0.000858292	63.3167	1.8499e-271	ME_69	17	45959042	G	T
rs3785885	-0.0157836	0.00192872	-8.18349	1.45362e-15	ME_69	17	45981274	A	G
rs17651507	-0.0158584	0.00192778	-8.22623	1.06202e-15	ME_69	17	45981644	T	A
rs7220988	-0.0174507	0.00171902	-10.1516	1.48402e-22	ME_69	17	46032108	A	G
rs6503455	-0.016929	0.00173067	-9.78176	3.75833e-21	ME_69	17	46063382	T	C
rs17660228	0.0541545	0.000847349	63.9105	6.97834e-273	ME_69	17	46089134	A	G
rs11652924	-0.019099	0.0017026	-11.2175	9.35961e-27	ME_69	17	46104901	T	C
rs7225002	0.0276553	0.00158454	17.4532	7.01516e-56	ME_69	17	46111701	G	A
rs535019273	0.0543585	0.000836156	65.01	1.08559e-276	ME_69	17	46171448	A	G
rs2240756	-0.0130625	0.00229459	-5.69275	1.92122e-08	ME_69	17	46182324	G	T
rs2696531	0.0558027	0.000815217	68.4513	5.80402e-286	ME_69	17	46278268	G	C
rs535576035	0.0556368	0.000816945	68.1034	1.8753e-285	ME_69	17	46287283	T	C
rs199441	0.0529722	0.00100658	52.626	2.14943e-229	ME_69	17	46696417	A	G
rs199533	0.0526766	0.00102076	51.6055	9.97963e-227	ME_69	17	46751565	A	G
rs199509	0.0520875	0.00109233	47.6848	1.26898e-209	ME_69	17	46781362	G	A
rs199501	0.0446659	0.0012705	35.1562	3.37262e-150	ME_69	17	46785247	A	G
rs997654	-0.00792294	0.00100727	-7.86574	1.93944e-14	ME_70	17	35426611	G	A
rs60644539	-0.00810835	0.00104045	-7.79308	3.16516e-14	ME_70	17	35428375	T	C
rs28511582	-0.00798896	0.00103772	-7.69859	6.1801e-14	ME_70	17	35428380	C	G
rs28711356	-0.0080066	0.00103326	-7.74887	4.2774e-14	ME_70	17	35428395	A	G
rs1514488	-0.00786933	0.00102144	-7.70413	6.22797e-14	ME_70	17	35428998	A	G
rs16843927	-0.00836472	0.00117623	-7.11146	3.22272e-12	ME_71	3	101512524	T	G
rs11868846	0.010708	0.00123789	8.65023	4.54473e-17	ME_75	17	74555287	G	C
rs59362027	0.0136928	0.000849582	16.1171	2.55193e-49	ME_75	17	74567547	A	G
rs1699598	-0.00694533	0.000624022	-11.1299	2.10759e-26	ME_75	17	74567890	T	C
rs73365136	0.013564	0.000833564	16.2723	3.69573e-50	ME_75	17	74567980	C	G
rs8076738	0.0104259	0.000690613	15.0966	2.08791e-44	ME_75	17	74568300	A	G
rs515541	-0.00425206	0.000665336	-6.39085	3.12131e-10	ME_75	17	74605472	G	T
rs390169	-0.0058695	0.000910639	-6.44547	2.3537e-10	ME_76	5	69173860	T	G
rs350120	-0.00589019	0.000906775	-6.49576	1.70951e-10	ME_76	5	69180754	C	T
rs648489	-0.00574707	0.000901972	-6.37167	3.68876e-10	ME_76	5	69189539	G	C
rs2932783	-0.00579495	0.000906385	-6.39347	3.17716e-10	ME_76	5	69238498	C	A
rs4976188	-0.00558071	0.000906546	-6.15602	1.36394e-09	ME_76	5	69287510	A	G
rs3806856	-0.00748378	0.00127397	-5.87439	7.02921e-09	ME_76	5	69490092	T	C
rs3733742	-0.00762472	0.00123786	-6.15962	1.34642e-09	ME_76	5	69492434	G	A
rs28404493	-0.0101831	0.00137853	-7.38695	4.89889e-13	ME_76	5	69511590	A	T
rs55923832	-0.0106471	0.00138001	-7.71524	4.85717e-14	ME_76	5	69518952	G	C
rs28612873	-0.0106348	0.00138253	-7.6923	5.75895e-14	ME_76	5	69533593	G	A
rs8056400	-0.0333643	0.00146856	-22.7191	3.18001e-83	ME_77	16	45254	T	C
rs74003633	-0.0338531	0.00148125	-22.8544	3.97683e-84	ME_77	16	45722	T	A
rs57090347	-0.0339843	0.0014732	-23.0683	2.87378e-85	ME_77	16	46496	G	A
rs8466	-0.0334992	0.00146272	-22.9021	3.55909e-84	ME_77	16	47354	G	A
rs10266	-0.0287733	0.00194815	-14.7695	1.809e-42	ME_77	16	57162	G	C
rs2627584	-0.0549186	0.00193903	-28.3227	2.64389e-114	ME_79	6	41211544	C	T
rs2253676	-0.0595723	0.00216539	-27.5112	3.93329e-110	ME_79	6	41213751	A	G
rs1968871	-0.0532049	0.00100751	-52.8085	1.95818e-233	ME_79	6	41217692	T	C
rs9349181	-0.0510436	0.000906099	-56.3334	1.41183e-248	ME_79	6	41217867	C	A
rs6901021	-0.0510043	0.000906935	-56.2381	5.63181e-248	ME_79	6	41227292	T	C
rs2803496	-0.0595432	0.00216566	-27.4943	4.50272e-110	ME_79	6	41228418	C	T
rs1982756	-0.0529225	0.00211488	-25.0239	1.04703e-96	ME_79	6	41238032	A	C
rs4714442	-0.052948	0.00211807	-24.9982	1.72769e-96	ME_79	6	41244425	T	C
rs4711666	-0.022194	0.00252208	-8.79989	1.3003e-17	ME_79	6	41252342	C	T
rs2395769	-0.0504514	0.00249485	-20.2222	3.19363e-70	ME_79	6	41256457	A	G
rs12981003	0.011073	0.00167287	6.61918	7.32423e-11	ME_80	19	20671684	C	G
rs149129384	0.0104407	0.00179947	5.80213	1.02414e-08	ME_80	19	21144281	T	C
rs279807	0.0143224	0.00171681	8.34244	4.29134e-16	ME_80	19	21283020	A	G
rs11669790	0.0139639	0.00170252	8.20189	1.24842e-15	ME_80	19	21328980	A	C
rs55920089	0.0142164	0.00171993	8.26572	7.74318e-16	ME_80	19	21337891	T	A
rs2562453	0.0141899	0.00170313	8.33169	5.02883e-16	ME_80	19	21488122	G	A
rs6511259	0.0198466	0.00118104	16.8044	1.36039e-52	ME_80	19	21514966	T	C
rs4574048	0.0146783	0.00169857	8.64154	4.67558e-17	ME_80	19	21561119	C	T
rs1113577	0.0172936	0.00132522	13.0496	1.16966e-34	ME_80	19	21566233	T	C
rs11085463	0.0132025	0.00151362	8.72248	2.38635e-17	ME_80	19	21568500	T	G
rs7245571	0.0195339	0.00118446	16.4918	6.37384e-51	ME_80	19	21586097	G	A
rs35998933	-0.031375	0.000907615	-34.5687	4.18089e-147	ME_80	19	21589486	T	C
rs8112960	-0.0314595	0.000908389	-34.6322	4.55815e-148	ME_80	19	21592569	T	C
rs35465051	-0.0313849	0.000908143	-34.5595	9.09446e-148	ME_80	19	21593070	A	G
rs67854708	-0.0313892	0.000908765	-34.5405	1.38223e-147	ME_80	19	21595971	C	T
rs8109757	-0.0314872	0.000908392	-34.6626	6.3343e-148	ME_80	19	21597505	C	T
rs4809146	-0.0314768	0.00091191	-34.5174	4.05211e-147	ME_80	19	21597982	A	G
rs1520069	-0.0313973	0.000907157	-34.6107	6.36196e-148	ME_80	19	21597988	G	C
rs1520070	-0.0313994	0.000908394	-34.5658	1.88574e-147	ME_80	19	21598210	A	C
rs4809148	-0.0314944	0.000913559	-34.4744	1.48634e-146	ME_80	19	21598416	G	C
rs11085469	-0.0314204	0.000908461	-34.5864	1.93007e-147	ME_80	19	21598430	G	A
rs8108399	0.0129113	0.00148686	8.68357	3.17962e-17	ME_80	19	21618479	A	G
rs3116812	-0.0098292	0.00110482	-8.89666	6.07941e-18	ME_81	6	29693163	G	A
rs3131884	-0.00988793	0.00148691	-6.65001	5.77446e-11	ME_81	6	29697311	T	A
rs1736905	-0.00982595	0.00105792	-9.28797	2.89703e-19	ME_81	6	29739884	G	A
rs1633091	0.0114437	0.00126635	9.03673	1.55477e-18	ME_81	6	29745089	T	C
rs1633070	0.0119052	0.00126053	9.44455	5.2876e-20	ME_81	6	29756370	T	C
rs1737060	0.0104305	0.00126458	8.24815	7.50897e-16	ME_81	6	29765192	G	C
rs2743941	0.00687078	0.00118939	5.77674	1.12457e-08	ME_81	6	29787674	T	C
rs1611747	-0.00941945	0.00107496	-8.76263	1.70092e-17	ME_81	6	29864918	C	T
rs2523809	0.00874217	0.0014443	6.05287	2.47434e-09	ME_81	6	29881842	T	G
rs2734959	0.00577456	0.00103053	5.6035	3.07082e-08	ME_81	6	29881910	G	C
rs2904758	0.00754332	0.00109688	6.87706	1.26126e-11	ME_81	6	29955574	G	A
rs2571405	0.00691449	0.00107805	6.4139	2.50227e-10	ME_81	6	29966332	A	G
rs2735079	0.00610305	0.00103779	5.88084	6.12629e-09	ME_81	6	29971155	T	C
rs3823381	-0.00786651	0.00102193	-7.69768	6.11212e-14	ME_81	6	29976781	T	C
rs3807033	-0.0122486	0.00171216	-7.15388	2.72948e-12	ME_81	6	30076178	A	G
rs2844796	-0.00899698	0.00146168	-6.15522	1.52166e-09	ME_81	6	30104734	A	G
rs1264543	0.00924083	0.00145174	6.36536	3.76802e-10	ME_81	6	30414551	A	G
rs394170	-0.00919335	0.00144706	-6.35314	3.9864e-10	ME_82	5	80488365	G	C
rs248995	-0.0100766	0.00146346	-6.88548	1.40108e-11	ME_82	5	80504503	C	T
rs245100	0.00869621	0.000982695	8.84935	8.11286e-18	ME_82	5	80637274	G	A
rs1382539	-0.0184838	0.000622608	-29.6877	3.9068e-121	ME_82	5	80656335	A	G
rs1643651	-0.0185836	0.000628364	-29.5746	9.48152e-120	ME_82	5	80660105	T	G
rs1677682	-0.0184482	0.000615399	-29.9776	2.86934e-122	ME_82	5	80660774	A	C
rs1650683	-0.0184263	0.000617775	-29.8268	2.64053e-121	ME_82	5	80661328	T	C
rs1824837	-0.0184326	0.000616242	-29.9113	7.2415e-122	ME_82	5	80665422	A	G
rs1628627	-0.0183534	0.000641741	-28.5994	1.60047e-114	ME_82	5	80671443	T	A
rs245362	-0.00924202	0.000761508	-12.1365	2.15698e-30	ME_82	5	80845395	C	T
rs62483497	0.0118317	0.00144302	8.19922	1.32012e-15	ME_83	7	102691791	A	G
rs7794716	0.0291972	0.00170989	17.0754	1.36033e-54	ME_83	7	102691903	A	T
rs59458922	0.029192	0.00168738	17.3002	1.01393e-55	ME_83	7	102694874	G	A
rs10349391	0.0291567	0.00174798	16.6802	2.35257e-52	ME_83	7	102711657	C	T
rs1264361	-0.0144325	0.00237109	-6.08685	1.94101e-09	ME_84	6	30809721	G	A
rs2524078	-0.01327	0.00171911	-7.71911	4.80051e-14	ME_84	6	31274872	G	A
rs7774983	-0.00690411	0.00122942	-5.61573	3.00097e-08	ME_84	6	31414359	T	C
rs3094228	-0.0136349	0.00156753	-8.69834	2.97218e-17	ME_84	6	31462150	C	T
rs2516423	-0.00788615	0.0010972	-7.18751	1.84146e-12	ME_84	6	31481439	T	A
rs9267257	0.00781336	0.00137297	5.69085	2.00849e-08	ME_84	6	31488485	A	C
rs2253052	-0.0116107	0.00116518	-9.96467	8.99276e-22	ME_84	6	31494254	T	C
rs746868	0.00886283	0.00100216	8.84376	8.56452e-18	ME_84	6	31572652	C	G
rs3130632	-0.0150955	0.00150368	-10.0391	4.04243e-22	ME_84	6	31594987	T	C
rs3117581	-0.0349329	0.00192039	-18.1905	3.86163e-59	ME_84	6	31657087	G	A
rs1043618	-0.00644016	0.00109979	-5.85581	7.62069e-09	ME_84	6	31815730	C	G
rs2736429	-0.00790217	0.00112677	-7.01313	6.10083e-12	ME_84	6	31852866	G	A
rs652888	-0.0145163	0.00131034	-11.0782	4.38211e-26	ME_84	6	31883457	G	A
rs3130682	0.0097249	0.00151348	6.4255	2.72411e-10	ME_84	6	31917046	T	C
rs389884	-0.0365814	0.00180593	-20.2563	3.77641e-70	ME_84	6	31973120	G	A
rs433061	-0.0356534	0.00180457	-19.7573	1.80852e-67	ME_84	6	32047051	A	G
rs3130285	0.0105962	0.00153585	6.89924	1.33268e-11	ME_84	6	32058480	T	C
rs3096696	-0.0121824	0.00142365	-8.5572	9.73975e-17	ME_84	6	32154695	A	C
rs204995	-0.0100419	0.00128506	-7.81441	2.5493e-14	ME_84	6	32186508	G	A
rs3117117	0.00812452	0.00145074	5.60027	3.43989e-08	ME_84	6	32353495	C	A
rs35957722	0.00879554	0.00106407	8.26593	7.43183e-16	ME_84	6	32482803	C	T
rs9272225	-0.0144478	0.00115627	-12.4951	3.30264e-32	ME_84	6	32634595	T	G
rs2647004	-0.0234855	0.00158702	-14.7985	9.56554e-43	ME_84	6	32691832	C	T
rs2199870	0.00661638	0.00101749	6.50263	1.61863e-10	ME_84	6	32805395	C	T
rs76088152	-0.015883	0.00201249	-7.89221	1.30959e-14	ME_84	6	32978545	A	G
rs9884728	-0.01206	0.000865386	-13.936	6.09428e-39	ME_86	4	119205924	C	T
rs11724758	-0.0075081	0.000904683	-8.29915	5.52539e-16	ME_86	4	119318723	A	G
rs12505469	-0.0152845	0.000847675	-18.0311	4.24255e-59	ME_86	4	119328430	T	C
rs6838236	-0.0152473	0.000840713	-18.1362	8.7725e-60	ME_86	4	119346074	G	A
rs4560394	-0.0157244	0.000833859	-18.8574	3.05058e-63	ME_86	4	119392280	G	T
rs7654587	-0.0155203	0.00083321	-18.6271	3.2846e-62	ME_86	4	119467251	T	C
rs6820115	-0.0136412	0.000834926	-16.3382	2.27793e-50	ME_86	4	119477027	C	T
rs6822275	0.00817113	0.00106137	7.69867	5.31418e-14	ME_86	4	119588472	T	C
rs34835603	-0.0118409	0.000879294	-13.4664	1.86489e-36	ME_86	4	119632273	T	C
rs1975595	-0.0315902	0.00119273	-26.4856	1.0004e-102	ME_88	2	113681633	G	A
rs55740782	-0.03422	0.00115918	-29.5208	1.15467e-119	ME_88	2	113686747	T	C
rs1597245	-0.0341156	0.00115069	-29.6479	1.85205e-120	ME_88	2	113690640	C	G
rs11694651	-0.034167	0.00115805	-29.504	8.01261e-120	ME_88	2	113693307	T	C
rs2418914	-0.0316229	0.00119681	-26.4227	1.36491e-102	ME_88	2	113693838	T	C
rs6748854	0.0132919	0.00230019	5.77859	1.27594e-08	ME_88	2	113696303	T	C
rs4848346	-0.0216827	0.00198719	-10.9112	1.82297e-25	ME_88	2	113758406	A	C
rs10209330	0.0196012	0.00150925	12.9874	4.9853e-34	ME_88	2	113783872	T	C
rs4849290	0.0149781	0.00160346	9.3411	2.05215e-19	ME_88	2	113833617	A	G
rs11691664	0.0150083	0.00158392	9.47537	6.76799e-20	ME_88	2	113834680	G	A
rs7595941	0.0135866	0.00242738	5.59724	3.32695e-08	ME_88	2	113882313	G	A
rs7558402	0.012527	0.00198177	6.3211	5.20432e-10	ME_88	2	113937253	G	A
rs117974186	-0.012425	0.00137714	-9.02236	2.44557e-18	ME_89	8	143513074	A	G
rs10103957	-0.0122538	0.00140251	-8.73704	2.49497e-17	ME_89	8	143516839	T	C
rs4242488	-0.0177308	0.000717812	-24.7012	1.29352e-93	ME_89	8	143529559	A	C
rs6558370	-0.0178117	0.000713983	-24.947	4.41707e-95	ME_89	8	143535521	A	G
rs11551202	-0.0112037	0.00127368	-8.79631	1.41035e-17	ME_89	8	143560684	A	G
rs10099003	0.00972808	0.00117043	8.31151	6.83016e-16	ME_89	8	143563290	G	A
rs821470	-0.00655075	0.000689106	-9.50616	5.24281e-20	ME_92	16	57024670	G	A
rs9467748	-0.00512575	0.000899375	-5.69923	1.84832e-08	ME_92	6	26390925	G	C
rs999185	0.0463375	0.00105977	43.7242	2.69149e-191	ME_94	12	9960659	T	C
rs61913527	0.04603	0.00107414	42.853	1.18459e-187	ME_94	12	9963599	T	C
rs12230244	0.0459937	0.00107224	42.8948	5.83789e-188	ME_94	12	9964770	T	A
rs61913538	0.0453941	0.00109621	41.4101	1.58097e-180	ME_94	12	9967652	A	G
rs3903806	-0.0133385	0.00190181	-7.0136	5.82928e-12	ME_94	12	9982840	A	G
rs935538	-0.0185138	0.0017687	-10.4675	1.02964e-23	ME_94	12	10000080	A	G
rs7976958	-0.00745652	0.00114455	-6.51481	1.37971e-10	ME_95	12	8472294	T	C
rs4883164	-0.0075011	0.00114529	-6.54954	1.10902e-10	ME_95	12	8474282	G	T
rs113154236	-0.0074577	0.00114668	-6.50371	1.48e-10	ME_95	12	8474894	T	A
rs11045708	-0.00732352	0.00115758	-6.32658	4.44847e-10	ME_95	12	8485428	G	C
rs12322968	-0.00769707	0.00118192	-6.51233	1.41818e-10	ME_95	12	8485795	T	C
rs4759187	-0.0114154	0.00051428	-22.1969	1.26605e-80	ME_96	12	55681479	T	C
rs74011998	0.052672	0.00113256	46.5069	6.75182e-205	ME_97	15	48304516	C	T
rs1187530	0.0150551	0.00071879	20.9451	3.45814e-73	ME_99	6	166963324	T	C
rs386548	0.0150914	0.000717913	21.0212	1.01726e-73	ME_99	6	166972045	T	A
rs444210	0.0141116	0.000747853	18.8694	1.15736e-62	ME_99	6	166976754	A	G
rs408087	0.0150578	0.0007138	21.0952	3.35674e-74	ME_99	6	166985464	C	T
rs388036	0.00975548	0.0013046	7.47776	2.69817e-13	ME_99	6	166987720	T	C
rs86755	0.0150361	0.000715992	21.0004	1.50185e-73	ME_99	6	166989620	T	C
rs12212247	-0.0131301	0.000771361	-17.022	4.93475e-53	ME_99	6	167000051	C	T
rs1854853	-0.00969964	0.000873956	-11.0985	6.56006e-26	ME_99	6	167119574	A	G
