# Supplementary material for: eQTLs identify regulatory networks and drivers of variation in the individual response to sepsis
Source: Cell Genom. 2024 Jun 18;4(7):100587. doi: 10.1016/j.xgen.2024.100587 (PMC11293594; doi:10.1016/j.xgen.2024.100587)
Supplement: Table S23. modQTL replication in microarray cohort and sensitivity analysis results, related to Figure 4 — Lead modQTL summary statistics, microarray replication summary statistics, and sensitivity analysis results. Estimated genotype effect size, standard error, and t statistic from linear mixed models in each cohort and after eGene removal, with nominal p values calculated using likelihood ratio tests. Correlation between module eigengenes across datasets for repeated samples was estimated using Spearman rank correlation (me_rho) [file mmc22.xlsx]

## Sheet: Sheet1
Table S23: modQTL replication in microarray cohort and sensitivity analysis results, related to Figure 4.
	Module eigengene	snp	beta	p	chr	cisegenes	egeneinmodule	me_rho	replication_beta	replication_pvalue	sensitivity_beta	sensitivity_pvalue
ME_101 rs1131017	ME_101	rs1131017	-0.0124081	8.49e-31	12	AL928711.1,TMEM50A,TMEM50A,SDHDP6,AL031432.2,RHD,RHD,SDHDP6,AL031432.2,SUOX,GDF11,RPS26	TRUE	-0.418784	0.049356	9.2413e-164	0.00321296	0.100779
ME_88 rs1597245	ME_88	rs1597245	-0.0341156	1.85e-120	2	FOXD4L1,AL078621.2,RPL23AP7,DDX11L2,AL078621.3,WASH2P,RABL2A,DDX11L2,AC017074.1,AC104653.2,AC104653.1,AC104653.1,AC104653.2,LINC01191	TRUE	NA	NA	NA	-0.000768277	0.662792
ME_81 rs1633070	ME_81	rs1633070	0.0119052	5.29e-20	6	HLA-J,GABBR1,AL645939.2,HLA-F-AS1,MICE,AL645939.6,IFITM4P,AL671277.1,HLA-K,HLA-K,DDX39BP2,HCG4B,HLA-W,HCG9,AL671277.1,HLA-W,HLA-H,AL645929.3,HCG18	TRUE	-0.683636	-0.00264838	0.231193	0.0030674	0.0872206
ME_82 rs1677682	ME_82	rs1677682	-0.0184482	2.87e-122	5	RPL7P24,FAM151B,MSH3,DHFR,AC008434.1,MSH3,ANKRD34B,AC008771.1,FAM151B,LINC01337,MSH3	TRUE	-0.915901	0.0218382	4.66195e-60	-0.00167507	0.275174
ME_71 rs16843927	ME_71	rs16843927	-0.00836472	3.22e-12	3	IMPG2,SENP7	FALSE	0.039484	0.00133598	0.231193	-0.0071227	1.81099e-11
ME_47 rs16843927	ME_47	rs16843927	0.00510331	1.1e-10	3	IMPG2,SENP7	FALSE	0.746591	0.00432462	0.00187414	0.00548176	8.25604e-10
ME_105 rs1757183	ME_105	rs1757183	0.0199381	7.34e-71	6	CCDC167,AL353597.3,LINC02520,AL353597.1,LINC02520,AL353597.3	TRUE	0.36115	-0.00486454	0.00480715	0.000505631	0.917195
ME_104 rs36053285	ME_104	rs36053285	-0.0277245	4.32e-113	15	PRKXP1,AC027020.2,ASB7,SPATA41,ADAMTS17,LINS1,RNU6-322P,PRKXP1,AC027020.2,CERS3,RNU6-322P,PRKXP1,RNU6-322P,PRKXP1,AC027020.2	TRUE	0.514872	-0.0080104	6.86872e-05	0.000952305	0.8511
ME_84 rs389884	ME_84	rs389884	-0.0365814	3.78e-70	6	LINC00243,AL645933.3,MICA,AL645933.3,AL645933.4,ATP6V1G2,AL645933.4,TNF,NFKBIL1,STK19B,VARS1,APOM,CYP21A1P,C4B,C4B,CYP21A2,C4A,ATF6B,DDAH2,RNF5,PBX2,AGER,HLA-DRB5,HLA-DRB6,HLA-DQA1,CYP21A1P,TAP2,HLA-DMA	TRUE	-0.553068	0.00341529	0.356097	0.00152388	0.272625
ME_99 rs408087	ME_99	rs408087	0.0150578	3.36e-74	6	Z94721.1,MIR3939,RNASET2,AL159163.1,Z94721.3,RNASET2,AFDN,RPS6KA2,FGFR1OP	TRUE	-0.740855	-0.0118701	6.75522e-17	-0.0011693	0.0957062
ME_86 rs4560394	ME_86	rs4560394	-0.0157244	3.05e-63	4	USP53,AC093752.2,C4orf3,USP53,AC110079.1,AC093752.1,GTF2IP12,GTF2IP12,PDE5A	TRUE	-0.701995	0.00844289	9.96316e-06	0.0316172	2.52943e-101
ME_96 rs4759187	ME_96	rs4759187	-0.0114154	1.27e-80	12	DGKA,CD63,ITGA7,RDH5,BLOC1S1,METTL7B,AC009779.3,AC009779.4,AC009779.6	TRUE	-0.932919	0.011136	1.10044e-32	-0.00131521	0.158738
ME_103 rs4761234	ME_103	rs4761234	0.00672407	5.42e-28	12	LYZ,AC020656.2,AC020656.1,LYZ,YEATS4	TRUE	NA	NA	NA	0.000640589	0.357097
ME_95 rs4883164	ME_95	rs4883164	-0.0075011	1.11e-10	12	AC092745.4,CLEC6A,LINC00937,AICDA,ENPP7P5	TRUE	0.189582	0.00212101	0.21335	-0.00055182	0.855825
ME_76 rs55923832	ME_76	rs55923832	-0.0106471	4.86e-14	5	AC131392.1,NAIPP3,GUSBP3,AC139495.2,TAF9,GTF2H2C,NAIPP3,AC139495.2,AC131392.2,AC138866.1,SERF1B,AC139495.2,GUSBP3,AC138866.1,NAIPP3,AC139495.2,AC131392.2,GTF2H2B,NAIPP1	TRUE	0.786299	0.000756315	0.765625	-0.00571757	0.00363316
ME_77 rs57090347	ME_77	rs57090347	-0.0339843	2.87e-85	16	POLR3K,DDX11L10,WASIR2,IL9RP3,SNRNP25	TRUE	-0.278607	-0.00967616	4.42475e-06	0.0354976	3.91059e-80
ME_69 rs57213017	ME_69	rs57213017	0.0545682	5.82e-290	17	KANSL1,MAPK8IP1P1,LRRC37A4P,LINC02210,LRRC37A,DND1P1,LRRC37A2,AC091132.3,KANSL1-AS1,LRRC37A17P,ARL17A,FAM215B,LRRC37A2,AC091132.3,AC091132.4,NSF,KANSL1,LRRC37A,LRRC37A17P,ARL17B,ARL17B,AC091132.3,NSFP1,DND1P1,KANSL1-AS1,AC005829.2,MAPK8IP1P2,AC126544.2,ARL17B,KANSL1-AS1,AC005829.2,MAPK8IP1P1	TRUE	0.0661887	0.00120612	0.765625	0.002722	0.297858
ME_83 rs59458922	ME_83	rs59458922	0.029192	1.01e-55	7	FBXL13,NFE4,AC105052.4,RASA4,ARMC10,FAM185A,AC105052.5,RASA4B	TRUE	-0.14842	-0.00189057	0.392481	0.00158841	0.59501
ME_101 rs614997	ME_101	rs614997	0.0130462	1.79e-34	1	AL928711.1,TMEM50A,TMEM50A,SDHDP6,AL031432.2,RHD,RHD,SDHDP6,AL031432.2,SUOX,GDF11,RPS26	TRUE	-0.418784	0.00128974	0.728842	-0.000303223	0.771669
ME_102 rs629329	ME_102	rs629329	0.0296867	1.03e-69	17	AC087164.1,ALKBH5,LLGL1,FAM106A,CCDC144B,SHMT1,SHMT1,SMCR8,KRT17P2,LGALS9C,FAM106A,LGALS9C,FAM106A,USP32P2,USP32P2,KRT17P2,FOXO3B	TRUE	0.394522	0.019067	3.44517e-16	0.028818	2.5678e-60
ME_89 rs6558370	ME_89	rs6558370	-0.0178117	4.42e-95	8	MROH6,GSDMD,AC067930.8,ZC3H3,AC067930.3,MROH6,GSDMD,MROH6	TRUE	-0.826495	-0.0130536	1.88969e-19	0.00206704	0.0270151
ME_67 rs6773650	ME_67	rs6773650	-0.00284024	1.98e-09	3	ITIH4-AS1,STIMATE	TRUE	-0.868647	0.00314809	0.000310696	-0.002781	1.00591e-06
ME_75 rs73365136	ME_75	rs73365136	0.013564	3.7e-50	17	AC079325.1,AC064805.1,CD300H,CD300LD,AC064805.1,AC079325.1,CD300C,AC064805.1	TRUE	-0.792254	0.000750017	0.730554	-0.00377783	0.0083433
ME_106 rs7395319	ME_106	rs7395319	-0.0177434	3.21e-48	11	IFITM3,AC136475.1,AC136475.5,AC136475.9,IFITM2,IFITM1,AC136475.2,AC136475.5,AC136475.7,AC136475.9,AC136475.1	TRUE	-0.76117	0.00651617	0.00271702	-0.0065996	2.01529e-05
ME_97 rs74011998	ME_97	rs74011998	0.052672	6.75e-205	15	SLC12A1,MYEF2,DUT,AC066612.1,AC023355.2	TRUE	NA	NA	NA	-0.000544847	0.968612
ME_80 rs8112960	ME_80	rs8112960	-0.0314595	4.56e-148	19	ZNF626,ZNF431,AC123912.1,ZNF708,VN1R83P,ZNF429,ZNF737,LINC00664,AC010615.1,ZNF429,AC123912.1,ZNF257,ZNF430,ZNF708,ZNF429,AC123912.2,ZNF626,ZNF100,ZNF43,ZNF208,ZNF738,ZNF493,AC010615.2,ZNF431,AC123912.3,AC123912.4,LINC00664,AC123912.1,VN1R83P,ZNF85,MTDHP3,AC123912.3	TRUE	0.275944	-0.013351	1.20838e-32	-0.0100913	1.20887e-09
ME_92 rs821470	ME_92	rs821470	-0.00655075	5.24e-20	16	NLRC5,AC023825.1,BTN3A1	TRUE	-0.887113	0.00777712	6.85698e-11	-0.00775109	7.01867e-18
ME_64 rs844832	ME_64	rs844832	0.0115682	1.16e-19	20	AL049651.1,LINC00656,THBD,AL118508.2,CD93,AL118508.3	TRUE	0.845913	0.00515281	0.00477387	0.00226221	0.106555
ME_79 rs9349181	ME_79	rs9349181	-0.0510436	1.41e-248	6	AL391903.3,TREML4,AL391903.3,TREML3P,TREML4,AL391903.2,TREML5P,TREML5P,AL391903.2,TREM1,AL391903.1,TREML3P,RNA5SP207	TRUE	0.293766	-0.00424801	0.0107957	0.00145607	0.712437
ME_92 rs9467748	ME_92	rs9467748	-0.00512575	1.85e-08	6	NLRC5,AC023825.1,BTN3A1	TRUE	-0.887113	0.00013711	0.929016	-0.00412439	5.65582e-07
ME_70 rs997654	ME_70	rs997654	-0.00792294	1.94e-14	17	AC060766.5,AC060766.6,AC060766.4,AC060766.1,SLFN12	TRUE	-0.726885	0.00250873	0.0301103	-0.00307123	0.00841869
ME_94 rs999185	ME_94	rs999185	0.0463375	2.69e-191	12	CLEC2A,LINC02470,CLEC12B,CLEC12A,AC024224.2,GABARAPL1,CLEC12B,CLEC1B	TRUE	0.372071	0.0194928	1.70971e-23	0.000605629	0.082267
