# Supplementary material for: eQTLs identify regulatory networks and drivers of variation in the individual response to sepsis
Source: Cell Genom. 2024 Jun 18;4(7):100587. doi: 10.1016/j.xgen.2024.100587 (PMC11293594; doi:10.1016/j.xgen.2024.100587)
Supplement: Table S24. modQTL mediation results, related to Figure 4 — Mediation analysis results from a subset of robust modQTL with cis-eQTL eGenes. The p value reported is the two-tailed p value for average causal mediation effects, and the proportion mediated is the size of the average causal mediation effects relative to the total effect [file mmc23.xlsx]

## Sheet: Sheet1
Table S24: modQTL mediation results, related to Figure 4.
Module eigengene	p-value for causal mediation effect	Proportion mediated	eGene Mediator	Mediation
ME_80	0	0.205451	ZNF85	TRUE
ME_80	0	0.660452	ZNF430	TRUE
ME_80	0	0.210178	ZNF208	TRUE
ME_80	0	0.32149	ZNF738	TRUE
ME_80	0	0.438157	ZNF708	TRUE
ME_80	0	0.251395	ZNF626	TRUE
ME_80	0.002	0.495954	ZNF493	TRUE
ME_80	0	0.660224	ZNF431	TRUE
ME_80	0	0.807735	ZNF429	TRUE
ME_80	0	0.336564	ZNF100	TRUE
ME_80	0.002	0.0933508	ZNF257	TRUE
ME_80	0	0.285644	ZNF43	TRUE
ME_80	0.008	0.105727	AC010615.1	FALSE
ME_80	0	0.121185	ZNF737	TRUE
ME_80	0.294	0.125417	AC123912.1	FALSE
ME_80	0.004	0.188482	AC010615.2	TRUE
ME_80	0.024	0.14175	AC123912.2	FALSE
ME_80	0.016	0.194998	AC123912.3	FALSE
ME_80	0.078	0.252038	MTDHP3	FALSE
ME_80	0	0.270738	VN1R83P	TRUE
ME_80	0.85	0.0494201	AC123912.4	FALSE
ME_80	0	0.165631	LINC00664	TRUE
ME_77	0	0.0994026	POLR3K	TRUE
ME_77	0.044	-0.0123421	SNRNP25	FALSE
ME_77	0	0.0884652	IL9RP3	TRUE
ME_77	0	0.0258947	WASIR2	TRUE
ME_77	0	0.088307	DDX11L10	TRUE
ME_102	0.284	-0.00225024	ALKBH5	FALSE
ME_102	0.288	0.00846763	LLGL1	FALSE
ME_102	0.024	-0.0156435	CCDC144B	FALSE
ME_102	0	0.266012	LGALS9C	TRUE
ME_102	0.022	0.0312547	SHMT1	FALSE
ME_102	0.112	0.00889022	SMCR8	FALSE
ME_102	0	0.0463707	KRT17P2	TRUE
ME_102	0	0.0731942	USP32P2	TRUE
ME_102	0.924	-4.31421e-05	FOXO3B	FALSE
ME_102	0.618	0.000626124	AC087164.1	FALSE
ME_102	0	0.221114	FAM106A	TRUE
ME_86	0.022	0.0302986	PDE5A	FALSE
ME_86	0.12	-0.0047111	USP53	FALSE
ME_86	0.028	0.0501274	C4orf3	FALSE
ME_86	0.768	-0.00956013	AC093752.1	FALSE
ME_86	0.006	-0.0229471	AC093752.2	TRUE
ME_86	0	0.0800941	AC110079.1	TRUE
ME_86	0	0.273899	GTF2IP12	TRUE
ME_92	0	0.312584	NLRC5	TRUE
ME_92	0.028	0.151665	AC023825.1	FALSE
ME_71	0.528	0.0276886	IMPG2	FALSE
ME_71	0	0.310672	SENP7	TRUE
ME_47	0.296	-0.0513208	IMPG2	FALSE
ME_47	0.018	0.197199	SENP7	FALSE
