# Supplementary material for: eQTLs identify regulatory networks and drivers of variation in the individual response to sepsis
Source: Cell Genom. 2024 Jun 18;4(7):100587. doi: 10.1016/j.xgen.2024.100587 (PMC11293594; doi:10.1016/j.xgen.2024.100587)
Supplement: Table S25. Normalized RNA-seq data, related to STAR Methods — Normalized and filtered RNA-seq dataset [file mmc24.zip]

Archive with 2 entries (2 files):
- Table_S25.txt
- __MACOSX/._Table_S25.txt
