# Supplementary material for: eQTLs identify regulatory networks and drivers of variation in the individual response to sepsis
Source: Cell Genom. 2024 Jun 18;4(7):100587. doi: 10.1016/j.xgen.2024.100587 (PMC11293594; doi:10.1016/j.xgen.2024.100587)
Supplement: Table S26. RNA-seq covariates, related to STAR Methods — EGA sequencing data key with individual level information (diagnosis, SRS status, and normalized cell proportions) [file mmc25.xlsx]

## Sheet: Sheet1
Table S26: RNAseq covariates, related to STAR Methods.
File	Sample.accession	Sample.name	PassedQC	AnonymisedGAinSID_Transcriptomics	Day	SRS	SRSq	Diagnosis	Neutrophils	Lymphocytes	Monocytes
31011_4#22.cram	EGAN00003523574	gains8033354	1	CAP0505	1	SRS1	0.8492	CAP	-0.332266	-0.173956	0.946838
31129_2#67.cram	EGAN00003523698	gains8033545	1	CAP0248	1	SRS2	0.7245	CAP	-0.998459	1.31864	0.139839
31011_4#25.cram	EGAN00003523576	gains8033357	1	CAP0244	1	SRS2	0.699	CAP	-0.807301	1.28995	-0.330648
30968_4#74.cram	EGAN00003523382	gains8033076	1	CAP0020	5	SRS2	0.7242	CAP	0.152224	0.102805	-0.306476
31129_1#43.cram	EGAN00003523322	gains8033149	1	CAP0140	1	SRS1	0.9392	CAP	1.67259	-2.04723	-0.647571
30968_3#28.cram	EGAN00003523183	gains8032894	1	CAP0087	3	SRS1	0.9053	CAP	0.820098	-0.761465	-0.482153
30968_3#61.cram	EGAN00003523223	gains8032953	1	CAP0206	1	SRS1	0.9083	CAP	0.387838	-0.152224	-0.424434
30968_3#62.cram	EGAN00003523224	gains8032954	1	CAP0206	3	SRS2	0.8112	CAP	0.846104	-0.471855	-0.923124
30968_3#63.cram	EGAN00003523225	gains8032955	1	CAP0206	5	SRS1	0.8549	CAP	0.647571	-0.662758	-0.277703
30968_3#26.cram	EGAN00003523180	gains8032892	1	CAP0227	5	SRS2	0.4937	CAP	-1.55961	1.71103	0.923124
30757_4#51.cram	EGAN00003524046	gains8033970	1	CAP0690	5	SRS3	0.1014	CAP	-1.73813	1.82818	1.28295
31129_2#51.cram	EGAN00003523679	gains8033509	1	CAP0562	3	SRS2	0.4591	CAP	-0.384537	0.387838	0.454802
31129_2#29.cram	EGAN00003523563	gains8033483	1	FP0256	3	SRS2	0.637	FP	-0.773804	0.584603	0.932547
31129_2#30.cram	EGAN00003523566	gains8033484	0	FP0256	5	#N/A	#N/A	FP	NA	NA	NA
31011_4#7.cram	EGAN00003523531	gains8033317	1	CAP0502	1	SRS1	0.7773	CAP	0.130565	0.288864	-0.623205
31431_2#28.cram	EGAN00003523318	gains8033145	1	FP0235	1	SRS1	0.8964	FP	1.09098	-1.24882	-0.442944
31129_1#40.cram	EGAN00003523317	gains8033146	1	FP0235	5	SRS2	0.4912	FP	0.230242	0	-0.330648
30757_4#63.cram	EGAN00003524060	gains8033985	1	CAP0698	3	SRS2	0.4363	CAP	-0.737127	0.820098	0.555769
30757_4#64.cram	EGAN00003524061	gains8033986	1	CAP0698	5	SRS2	0.4638	CAP	-1.13072	1.17845	0.666579
30757_4#45.cram	EGAN00003524039	gains8033964	1	CAP0687	1	SRS2	0.5662	CAP	-2.40453	2.19152	2.35271
30757_4#46.cram	EGAN00003524040	gains8033965	1	CAP0687	3	SRS2	0.7209	CAP	-0.761465	0.461607	1.07719
30757_4#47.cram	EGAN00003524041	gains8033966	1	CAP0687	5	SRS2	0.7339	CAP	1.43732	-1.73813	-0.666579
31011_4#43.cram	EGAN00003523605	gains8033385	1	FP0220	3	SRS2	0.7139	FP	-0.833031	1.31137	-0.442944
31129_2#35.cram	EGAN00003523660	gains8033489	1	CAP0555	1	SRS2	0.8105	CAP	-0.0874182	0.0229775	0.351754
31129_3#74.cram	EGAN00003523792	gains8033660	1	CAP0589	5	SRS2	0.2881	CAP	-0.717175	0.769678	0.566527
30757_4#65.cram	EGAN00003524062	gains8033987	1	CAP0699	1	SRS2	0.77	CAP	NA	NA	NA
31129_2#42.cram	EGAN00003523669	gains8033498	1	CAP0558	5	SRS3	0.1559	CAP	-1.491	1.39556	1.22576
31129_2#34.cram	EGAN00003523569	gains8033488	1	CAP0554	5	SRS2	0.4967	CAP	-0.358279	0.84173	-0.461607
30968_3#7.cram	EGAN00003523155	gains8032866	0	CAP0721	5	#N/A	#N/A	CAP	NA	NA	NA
30757_4#53.cram	EGAN00003524047	gains8033972	1	CAP0692	5	SRS3	0.0703	CAP	-1.97765	2.0728	1.40372
31129_2#43.cram	EGAN00003523670	gains8033499	1	CAP0559	3	SRS2	0.5953	CAP	-0.0812695	0.280888	-0.0321713
31129_2#44.cram	EGAN00003523671	gains8033500	1	CAP0559	5	SRS2	0.1582	CAP	-1.76658	1.89763	0.932547
31129_2#20.cram	EGAN00003523552	gains8033472	1	CAP0548	3	SRS2	0.469	CAP	-0.271341	0.532679	0.0275741
31011_4#39.cram	EGAN00003523600	gains8033380	0	CAP0723	5	#N/A	#N/A	CAP	NA	NA	NA
31011_3#33.cram	EGAN00003523469	gains8033257	1	CAP0492	3	SRS2	0.5139	CAP	0.127476	0.0689812	-0.220815
31129_4#31.cram	EGAN00003523838	gains8033724	0	CAP0057	1	#N/A	#N/A	CAP	NA	NA	NA
30757_4#48.cram	EGAN00003524042	gains8033967	1	CAP0688	5	SRS2	0.4857	CAP	NA	NA	NA
31011_4#51.cram	EGAN00003523617	gains8033397	1	CAP0513	3	SRS3	0.254	CAP	-0.525631	0.68196	0.319344
31011_4#52.cram	EGAN00003523618	gains8033398	1	CAP0513	5	SRS3	0.0971	CAP	-1.1846	0.954057	1.31137
31011_4#34.cram	EGAN00003523590	gains8033370	1	FP0215	3	SRS1	0.8902	FP	0.508125	0.12902	-1.37556
31011_4#35.cram	EGAN00003523591	gains8033371	1	FP0215	5	SRS1	0.898	FP	0.70534	-0.458202	-0.623205
30786_4#7.cram	EGAN00003523558	gains8033477	1	CAP0703	3	SRS2	0.5507	CAP	-1.23556	0.828705	1.55961
31011_4#57.cram	EGAN00003523625	gains8033405	1	CAP0516	3	SRS3	0.0681	CAP	-1.93609	2.22666	0.739139
31129_3#60.cram	EGAN00003523776	gains8033643	1	FP0280	3	SRS2	0.7525	FP	-0.306476	0.371376	0.309688
31129_3#61.cram	EGAN00003523777	gains8033644	1	FP0280	5	SRS2	0.7786	FP	0.227097	-0.368096	0.180179
30968_3#11.cram	EGAN00003523161	gains8032872	1	CAP0401	5	SRS2	0.521	CAP	0.0935701	-0.37466	0.387838
31129_3#6.cram	EGAN00003523712	gains8033560	1	CAP0567	1	SRS1	0.8885	CAP	0.918443	-1.68512	0.130565
31129_1#59.cram	EGAN00003523337	gains8033168	1	FP0243	1	SRS1	0.8528	FP	-0.0935701	0.332266	-0.124388
31011_4#33.cram	EGAN00003523588	gains8033368	1	FP0214	5	SRS1	0.861	FP	1.491	-1.1846	-1.1846
31011_4#8.cram	EGAN00003523528	gains8033337	1	CAP0224	5	SRS1	0.8376	CAP	1.29702	-1.20335	-0.717175
31129_4#36.cram	EGAN00003523842	gains8033729	1	CAP0169	1	SRS1	0.9303	CAP	2.40453	-2.09979	-1.82818
30968_3#27.cram	EGAN00003523181	gains8032893	1	CAP0037	3	SRS2	0.3968	CAP	-1.60237	1.69793	0.961325
31129_1#65.cram	EGAN00003523348	gains8033175	1	FP0247	3	SRS1	0.8067	FP	1.48176	-1.67259	-0.753303
30757_3#10.cram	EGAN00003523900	gains8033792	1	FP0324	1	SRS2	0.4954	FP	-1.62489	1.97765	0.167739
30757_3#11.cram	EGAN00003523902	gains8033793	1	FP0324	5	SRS3	0.0749	FP	-2.53314	3.16938	1.15425
30757_3#72.cram	EGAN00003523976	gains8033887	1	FP0339	5	SRS2	0.7132	FP	0.599203	-0.937289	0.121301
31129_2#59.cram	EGAN00003523689	gains8033537	1	CAP0266	1	SRS1	0.9202	CAP	1.09655	-1.25553	-0.437881
30757_3#37.cram	EGAN00003523935	gains8033845	1	CAP0655	3	SRS2	0.7198	CAP	0.566527	-0.167739	-0.709274
30757_3#38.cram	EGAN00003523934	gains8033846	1	CAP0655	5	SRS2	0.5125	CAP	-0.70534	0.895335	0.32257
31011_4#36.cram	EGAN00003523593	gains8033373	1	FP0216	1	SRS1	0.8234	FP	0.0321713	0.233388	-0.252319
31129_4#74.cram	EGAN00003523886	gains8033777	1	CAP0618	1	SRS1	0.8674	CAP	0.937289	-0.932547	-0.431147
31431_2#7.cram	EGAN00003523235	gains8032964	1	CAP0624	5	SRS2	0.4655	CAP	-1.57003	1.52932	1.3334
30968_3#71.cram	EGAN00003523233	gains8032963	1	CAP0459	5	SRS1	0.8939	CAP	NA	NA	NA
31431_2#65.cram	EGAN00003523592	gains8033372	1	FP0317	1	SRS1	0.7353	FP	0.427788	-0.942053	0.329031
31129_3#12.cram	EGAN00003523719	gains8033567	1	CAP0571	5	SRS2	0.6984	CAP	0.570127	-0.170846	-0.741153
30786_4#63.cram	EGAN00003523960	gains8033872	0	CAP0718	3	#N/A	#N/A	CAP	NA	NA	NA
30786_4#44.cram	EGAN00003523862	gains8033748	1	CAP0424	1	SRS2	0.5082	CAP	-0.541525	0.509869	0.621346
30786_4#6.cram	EGAN00003523548	gains8033469	1	FP0356	1	SRS1	0.8096	FP	-1.01627	1.54429	-0.401083
30757_3#18.cram	EGAN00003523910	gains8033821	1	CAP0162	3	SRS1	0.7762	CAP	0.913783	-0.417739	-1.13072
30757_3#71.cram	EGAN00003523975	gains8033886	1	FP0338	1	SRS1	0.8679	FP	1.07994	-1.20969	-0.417739
30968_3#23.cram	EGAN00003523178	gains8032889	1	CAP0257	1	SRS2	0.6857	CAP	0.697504	-0.913783	-0.0659108
30968_3#24.cram	EGAN00003523182	gains8032890	1	CAP0257	3	SRS2	0.5823	CAP	-0.0904937	-0.161528	0.57735
30968_3#25.cram	EGAN00003523179	gains8032891	1	CAP0257	5	SRS2	0.4642	CAP	-0.341994	0.368096	0.384537
30968_3#1.cram	EGAN00003523148	gains8032857	1	CAP0095	3	SRS2	0.5092	CAP	-0.657045	0.504642	0.753303
31431_2#49.cram	EGAN00003523491	gains8033280	1	FP0311	1	SRS2	0.6906	FP	-0.530914	-0.208276	1.34845
30786_4#22.cram	EGAN00003523764	gains8033631	1	CAP0058	1	SRS2	0.5635	CAP	-0.424434	0.192648	0.749241
30968_3#50.cram	EGAN00003523209	gains8032920	1	CAP0451	3	SRS1	0.8415	CAP	0.588241	-1.21608	0.348497
31129_1#46.cram	EGAN00003523324	gains8033152	1	FP0239	3	SRS1	0.8817	FP	1.30416	-0.658947	-1.81213
31011_4#37.cram	EGAN00003523595	gains8033375	1	FP0217	3	SRS1	0.8935	FP	0.602873	-0.211407	-0.773804
30786_4#15.cram	EGAN00003523713	gains8033561	1	CAP0568	3	SRS1	0.8084	CAP	0.946838	-0.421084	-1.16626
31129_3#7.cram	EGAN00003523714	gains8033562	1	CAP0568	5	SRS2	0.6067	CAP	-1.03179	1.01115	0.782096
30757_3#66.cram	EGAN00003523969	gains8033880	1	FP0334	3	SRS1	0.7659	FP	1.28995	-0.918443	-1.17845
30757_3#67.cram	EGAN00003523970	gains8033881	1	FP0334	5	SRS2	0.7183	FP	-0.290461	0.319344	0.332266
31011_4#27.cram	EGAN00003523580	gains8033360	1	FP0213	1	SRS1	0.8466	FP	0.956474	-0.961325	-0.458202
31011_4#28.cram	EGAN00003523581	gains8033361	1	FP0213	3	SRS1	0.849	FP	0.239689	-0.909142	0.595541
31129_3#52.cram	EGAN00003523766	gains8033633	1	CAP0084	3	SRS1	0.8757	CAP	1.78135	-1.17233	-1.79653
31129_4#59.cram	EGAN00003523872	gains8033758	1	FP0297	1	SRS1	0.9124	FP	-0.57735	0.541525	0.632532
31129_4#60.cram	EGAN00003523873	gains8033759	1	FP0297	5	SRS2	0.7392	FP	0.00765858	-0.189528	0.361547
31129_2#1.cram	EGAN00003523650	gains8033449	1	CAP0544	3	SRS2	0.4886	CAP	-0.713219	0.753303	0.570127
30968_3#73.cram	EGAN00003523237	gains8032967	1	FP0173	1	SRS1	0.9127	FP	1.08544	-0.655146	-1.21608
31011_3#37.cram	EGAN00003523472	gains8033262	1	CAP0194	1	SRS2	0.7049	CAP	0.0015317	-0.628794	0.757378
31129_1#41.cram	EGAN00003523319	gains8033147	1	FP0236	3	SRS2	0.8029	FP	0.0199134	0.164633	-0.112048
30757_3#50.cram	EGAN00003523951	gains8033862	1	CAP0661	3	SRS3	0.0459	CAP	-1.72442	1.72442	1.50038
30757_4#34.cram	EGAN00003524028	gains8033953	1	CAP0682	1	SRS2	0.5903	CAP	-0.0966474	-0.177067	0.584603
30757_3#8.cram	EGAN00003523897	gains8033788	1	FP0149	1	SRS1	0.904	FP	1.54936	-1.22252	-1.19705
30786_4#51.cram	EGAN00003523898	gains8033789	1	FP0149	5	SRS2	0.7275	FP	0.245999	-0.670409	0.371376
31011_3#58.cram	EGAN00003523495	gains8033285	1	CAP0497	3	SRS1	0.8889	CAP	0.0168495	-0.407731	0.562934
31431_2#4.cram	EGAN00003523217	gains8032928	1	FP0301	3	SRS2	0.7803	FP	-0.192648	0.495963	-0.102805
31431_2#67.cram	EGAN00003523596	gains8033376	1	FP0319	1	SRS1	0.9336	FP	0.146029	0.212974	-0.489046
31431_2#68.cram	EGAN00003523597	gains8033377	1	FP0319	5	SRS1	0.8085	FP	0.0904937	-0.381241	0.397765
31129_4#66.cram	EGAN00003523990	gains8033769	1	CAP0613	3	SRS2	0.4503	CAP	-0.431147	-0.164633	1.16024
31129_4#67.cram	EGAN00003523995	gains8033770	1	CAP0613	5	SRS2	0.4237	CAP	-0.537982	0.358279	0.745191
31129_2#73.cram	EGAN00003523703	gains8033551	1	CAP0565	3	SRS1	0.9032	CAP	1.51953	-2.30652	-0.421084
30786_4#13.cram	EGAN00003523704	gains8033552	1	CAP0565	5	SRS1	0.8411	CAP	1.53926	-1.71103	-0.745191
30968_4#56.cram	EGAN00003523310	gains8033058	1	CAP0293	3	SRS2	0.6059	CAP	-0.811552	1.1846	-0.170846
30757_4#58.cram	EGAN00003524053	gains8033979	1	CAP0694	3	SRS3	0.1154	CAP	-0.115131	0.361547	-0.0935701
31011_3#44.cram	EGAN00003523480	gains8033269	1	CAP0196	1	SRS1	0.9162	CAP	0.424434	-0.674249	0.133655
30786_4#75.cram	EGAN00003524057	gains8033983	0	FP0365	1	#N/A	#N/A	FP	NA	NA	NA
31129_4#15.cram	EGAN00003523819	gains8033684	1	CAP0598	3	SRS3	0.248	CAP	-1.24216	0.6781	1.63647
31129_4#16.cram	EGAN00003523818	gains8033685	1	CAP0598	5	SRS2	0.3445	CAP	-1.31137	0.335505	1.84472
31129_4#68.cram	EGAN00003523993	gains8033771	1	CAP0614	3	SRS2	0.5325	CAP	NA	NA	NA
30968_3#29.cram	EGAN00003523184	gains8032895	1	CAP0219	5	SRS2	0.2867	CAP	-1.38749	0.918443	1.64827
31011_4#66.cram	EGAN00003523638	gains8033439	1	CAP0240	3	SRS1	0.8391	CAP	1.31137	-1.22902	-0.737127
31011_3#4.cram	EGAN00003523366	gains8033194	1	CAP0479	5	SRS2	0.6957	CAP	-0.625066	0.177067	1.1078
30757_4#17.cram	EGAN00003524003	gains8033928	1	CAP0672	5	SRS2	0.62	CAP	-0.427788	0.504642	0.36482
30757_4#68.cram	EGAN00003523154	gains8032865	1	FP0352	3	SRS1	0.8664	FP	0.709274	-0.666579	-0.404405
31129_3#3.cram	EGAN00003523709	gains8033557	1	FP0266	5	SRS1	0.7962	FP	0.397765	-0.411063	-0.0843434
31129_4#71.cram	EGAN00003523884	gains8033774	1	FP0299	3	SRS2	0.5368	FP	-0.316122	0.794636	-0.448018
31129_2#18.cram	EGAN00003523550	gains8033470	1	CAP0547	1	SRS2	0.2539	CAP	-0.749241	0.689711	0.769678
31129_2#19.cram	EGAN00003523551	gains8033471	1	CAP0547	3	SRS3	0.1978	CAP	-1.26229	1.22902	0.976017
30968_3#69.cram	EGAN00003523230	gains8032961	1	CAP0126	1	SRS1	0.8978	CAP	1.9165	-2.02294	-1.20335
30786_4#31.cram	EGAN00003523805	gains8033671	1	CAP0592	1	SRS1	0.907	CAP	1.05824	-0.632532	-1.13654
31129_4#6.cram	EGAN00003523804	gains8033672	1	CAP0592	5	SRS2	0.6851	CAP	-0.404405	0.0137857	0.909142
31011_3#11.cram	EGAN00003523434	gains8033204	1	FP0198	1	SRS1	0.9063	FP	0.0997256	-0.621346	0.613931
31129_1#42.cram	EGAN00003523320	gains8033148	1	FP0237	5	SRS1	0.8835	FP	1.32598	-1.23556	-0.749241
30757_4#66.cram	EGAN00003523151	gains8032863	1	FP0351	3	SRS2	0.7891	FP	-1.31864	1.09655	1.3561
30757_4#67.cram	EGAN00003523153	gains8032864	1	FP0351	5	SRS2	0.6749	FP	-0.729112	0.90452	0.37466
30786_4#68.cram	EGAN00003524008	gains8033933	1	CAP0435	5	SRS2	0.6174	CAP	-0.674249	0.782096	0.377948
30757_4#42.cram	EGAN00003524035	gains8033961	1	FP0347	1	SRS2	0.7356	FP	-0.0751239	0.167739	0.127476
30757_4#43.cram	EGAN00003524037	gains8033962	1	FP0347	3	SRS2	0.6658	FP	0.108966	0.0260419	-0.0966474
30757_3#48.cram	EGAN00003523947	gains8033859	1	FP0155	3	SRS1	0.9111	FP	0.249158	-0.155324	-0.130565
30786_4#61.cram	EGAN00003523948	gains8033860	1	FP0155	5	SRS1	0.9266	FP	0.411063	0.348497	-1.86178
30968_3#64.cram	EGAN00003523226	gains8032956	1	FP0172	3	SRS1	0.9436	FP	1.25553	-0.625066	-1.68512
30968_3#65.cram	EGAN00003523227	gains8032957	1	FP0172	5	SRS1	0.9223	FP	0.421084	0.489046	-2.66766
31011_4#71.cram	EGAN00003523644	gains8033446	1	FP0225	1	SRS1	0.9219	FP	0.121301	0.0291064	-0.127476
31011_4#72.cram	EGAN00003523645	gains8033447	1	FP0225	5	SRS2	0.7918	FP	0.136746	0.0199134	-0.149126
31129_2#9.cram	EGAN00003523656	gains8033457	1	FP0250	1	SRS1	0.9352	FP	0.407731	-0.387838	-0.133655
31129_2#53.cram	EGAN00003523683	gains8033530	1	CAP0563	1	SRS2	0.6466	CAP	0.112048	-0.198893	0.142933
31129_2#61.cram	EGAN00003523691	gains8033539	1	CAP0204	3	SRS2	0.4454	CAP	-1.42877	1.78135	0.391142
30757_4#11.cram	EGAN00003523998	gains8033922	1	CAP0151	5	SRS2	0.7764	CAP	0.899918	-1.17845	-0.0997256
31129_4#21.cram	EGAN00003523827	gains8033693	1	CAP0602	1	SRS2	0.7444	CAP	-1.00605	0.909142	0.951645
31129_4#22.cram	EGAN00003523826	gains8033694	1	CAP0602	5	SRS2	0.4419	CAP	-1.37952	1.62489	0.591887
30968_4#73.cram	EGAN00003523381	gains8033075	1	CAP0072	1	SRS1	0.9126	CAP	0.404405	-0.651354	0.136746
31011_3#15.cram	EGAN00003523440	gains8033208	1	CAP0484	3	SRS2	0.6985	CAP	0.236538	-0.180179	-0.0874182
31129_3#50.cram	EGAN00003523763	gains8033630	1	CAP0043	3	SRS2	0.6868	CAP	-0.990923	0.485596	1.51953
31431_2#41.cram	EGAN00003523450	gains8033218	1	CAP0631	5	SRS2	0.3332	CAP	-0.657045	0.899918	0.161528
31431_2#64.cram	EGAN00003523589	gains8033369	1	FP0316	1	SRS1	0.9123	FP	1.44598	-1.16626	-1.12493
31129_3#54.cram	EGAN00003523767	gains8033635	1	CAP0028	1	SRS1	0.9234	CAP	-0.417739	-0.404405	1.32598
31129_3#8.cram	EGAN00003523716	gains8033563	1	CAP0569	1	SRS2	0.7265	CAP	0.417739	-0.192648	-0.434512
31129_3#9.cram	EGAN00003523715	gains8033564	1	CAP0569	3	SRS3	0.2301	CAP	-0.506383	0.662758	0.335505
30757_3#59.cram	EGAN00003523962	gains8033873	1	CAP0665	1	SRS3	0.2281	CAP	-0.643798	1.34089	-1.39963
30786_4#17.cram	EGAN00003523731	gains8033580	1	FP0270	3	SRS1	0.9073	FP	0.255483	-0.636278	0.338748
31129_3#24.cram	EGAN00003523733	gains8033581	1	FP0270	5	SRS2	0.8248	FP	0.32257	-0.293658	-0.121301
30786_4#30.cram	EGAN00003523802	gains8033670	1	FP0364	1	SRS2	0.8195	FP	-0.394451	0.0997256	0.803065
31129_4#75.cram	EGAN00003523888	gains8033778	1	CAP0619	3	SRS1	0.9323	CAP	0.90452	-0.946838	-0.397765
30757_3#70.cram	EGAN00003523974	gains8033885	1	FP0337	5	SRS1	0.8744	FP	1.03179	-0.895335	-0.651354
30757_4#35.cram	EGAN00003524030	gains8033954	1	CAP0683	1	SRS1	0.8391	CAP	0.495963	-1.34845	0.495963
31129_4#76.cram	EGAN00003523887	gains8033779	1	CAP0620	3	SRS1	0.9211	CAP	1.06902	-0.741153	-0.966199
30757_3#51.cram	EGAN00003523952	gains8033863	1	CAP0662	3	SRS1	0.8166	CAP	1.11347	-1.42877	-0.32257
30757_3#62.cram	EGAN00003523965	gains8033876	1	CAP0668	3	SRS3	0.2709	CAP	-0.208276	0.417739	0.0321713
30757_3#12.cram	EGAN00003523903	gains8033794	1	CAP0646	1	SRS2	0.6117	CAP	-0.261818	0.212974	0.458202
31129_4#27.cram	EGAN00003523833	gains8033700	1	CAP0604	1	SRS2	0.7889	CAP	-0.329031	0.492502	0.158425
31129_4#28.cram	EGAN00003523834	gains8033701	1	CAP0604	3	SRS2	0.605	CAP	-1.82818	1.44598	1.73813
31129_4#69.cram	EGAN00003523994	gains8033772	1	CAP0615	5	SRS2	0.6909	CAP	-0.573735	0.573735	0.573735
31129_4#23.cram	EGAN00003523828	gains8033695	1	FP0289	3	SRS2	0.5438	FP	0.0107221	0.0781964	0.0781964
31129_3#27.cram	EGAN00003523736	gains8033584	1	FP0271	3	SRS2	0.7718	FP	-0.0321713	-0.287267	0.545076
30786_4#18.cram	EGAN00003523738	gains8033585	1	FP0271	5	SRS2	0.596	FP	-0.617634	0.733114	0.381241
30757_4#49.cram	EGAN00003524043	gains8033968	1	CAP0689	3	SRS2	0.7638	CAP	0.316122	0.325798	-1.44598
31129_3#39.cram	EGAN00003523750	gains8033598	1	CAP0581	5	SRS2	0.3889	CAP	-0.872695	0.666579	0.990923
30757_4#52.cram	EGAN00003524045	gains8033971	1	CAP0691	3	SRS1	0.8803	CAP	-0.377948	-0.0689812	0.942053
30786_4#33.cram	EGAN00003523813	gains8033680	1	CAP0713	3	SRS1	0.9283	CAP	1.1908	-0.786262	-1.14831
30786_4#10.cram	EGAN00003523677	gains8033506	1	CAP0705	1	SRS2	0.2832	CAP	-0.121301	-0.139839	0.617634
31129_2#36.cram	EGAN00003523661	gains8033490	1	FP0258	3	SRS1	0.9062	FP	0.68583	-0.146029	-1.10216
31129_2#37.cram	EGAN00003523663	gains8033491	1	FP0258	5	SRS2	0.6725	FP	-1.47264	1.16626	1.52932
30968_3#12.cram	EGAN00003523162	gains8032873	1	CAP0442	3	SRS2	0.7454	CAP	NA	NA	NA
31011_4#53.cram	EGAN00003523620	gains8033399	1	FP0224	1	SRS1	0.9261	FP	0.306476	-0.115131	-0.303267
31431_2#73.cram	EGAN00003523619	gains8033400	1	FP0224	3	SRS2	0.8153	FP	0.102805	-0.268164	0.217677
31431_2#74.cram	EGAN00003523621	gains8033401	1	FP0224	5	SRS2	0.7753	FP	0.0843434	-0.195769	0.192648
31129_3#16.cram	EGAN00003523722	gains8033571	1	CAP0573	3	SRS2	0.485	CAP	-1.01115	0.555769	1.47264
31129_3#13.cram	EGAN00003523720	gains8033568	1	CAP0572	3	SRS2	0.7631	CAP	-0.158425	0.0843434	0.421084
31431_2#70.cram	EGAN00003523602	gains8033382	1	FP0321	5	SRS2	0.7833	FP	0.371376	-0.127476	-0.387838
30786_4#8.cram	EGAN00003523665	gains8033494	1	CAP0704	1	SRS1	0.9297	CAP	1.04757	-0.530914	-1.45475
31011_4#44.cram	EGAN00003523606	gains8033386	1	CAP0510	1	SRS2	0.5754	CAP	-0.613931	0.833031	0.242843
31431_2#71.cram	EGAN00003523611	gains8033391	1	CAP0641	3	SRS2	0.5177	CAP	-1.36382	1.47264	0.775872
31011_4#56.cram	EGAN00003523624	gains8033404	0	CAP0724	1	#N/A	#N/A	CAP	NA	NA	NA
31011_4#1.cram	EGAN00003523522	gains8033311	0	FP0368	3	#N/A	#N/A	FP	NA	NA	NA
31431_2#61.cram	EGAN00003523579	gains8033359	1	FP0315	5	SRS2	0.5095	FP	-0.68196	0.640033	0.693602
31011_4#40.cram	EGAN00003523601	gains8033381	1	CAP0509	5	SRS3	0.2493	CAP	-1.3334	1.75218	0.155324
31129_4#65.cram	EGAN00003523879	gains8033765	1	FP0298	5	SRS1	0.8589	FP	0.183294	-0.588241	0.451408
30786_4#36.cram	EGAN00003523822	gains8033689	1	CAP0715	3	SRS2	0.7204	CAP	-0.325798	0.381241	0.312904
31129_4#13.cram	EGAN00003523815	gains8033681	1	CAP0596	1	SRS2	0.6902	CAP	0.194208	-0.429467	0.268164
31129_4#9.cram	EGAN00003523808	gains8033675	1	CAP0593	1	SRS1	0.898	CAP	1.55961	-2.88039	-0.142933
31129_4#24.cram	EGAN00003523829	gains8033696	1	FP0290	1	SRS1	0.8338	FP	1.02142	-0.846104	-0.6781
31129_3#25.cram	EGAN00003523734	gains8033582	1	CAP0576	1	SRS1	0.9432	CAP	1.63647	-1.54936	-0.961325
31129_4#2.cram	EGAN00003523799	gains8033666	1	CAP0591	3	SRS1	0.9056	CAP	1.5914	-1.24216	-1.26912
31129_4#3.cram	EGAN00003523800	gains8033667	1	CAP0591	5	SRS2	0.8538	CAP	1.38749	-1.06902	-1.07446
31129_4#18.cram	EGAN00003523821	gains8033688	1	CAP0600	5	SRS1	0.8089	CAP	0.465018	-1.03179	0.368096
31129_3#18.cram	EGAN00003523725	gains8033573	1	CAP0574	1	SRS1	0.7621	CAP	0.859324	-0.833031	-0.468434
31129_3#19.cram	EGAN00003523727	gains8033574	1	CAP0574	3	SRS2	0.6119	CAP	-0.287267	0.355015	0.296858
31129_3#20.cram	EGAN00003523726	gains8033575	1	CAP0574	5	SRS2	0.5561	CAP	-0.444634	0.599203	0.277703
31129_3#32.cram	EGAN00003523742	gains8033590	1	FP0272	1	SRS1	0.9194	FP	-0.242843	0.807301	-0.606551
31129_3#33.cram	EGAN00003523744	gains8033591	1	FP0272	3	SRS1	0.8177	FP	0.343618	0.249158	-1.17233
30757_4#62.cram	EGAN00003524059	gains8033984	1	FP0350	3	SRS2	0.4663	FP	-0.562934	0.709274	0.300061
30757_4#61.cram	EGAN00003524058	gains8033982	1	CAP0697	1	SRS1	0.8896	CAP	0.765565	-0.966199	-0.230242
30757_4#59.cram	EGAN00003524055	gains8033980	1	FP0380	5	SRS2	0.7383	CAP	-0.355015	-0.0843434	0.899918
30757_4#50.cram	EGAN00003524044	gains8033969	1	FP0348	1	SRS1	0.8581	FP	-0.753303	0.562934	0.956474
30757_4#44.cram	EGAN00003524038	gains8033963	1	CAP0686	1	SRS1	0.9153	CAP	1.17233	-0.773804	-1.08544
30757_3#30.cram	EGAN00003523922	gains8033834	1	CAP0651	3	SRS2	0.2953	CAP	-0.582787	0.559348	0.625066
30757_3#28.cram	EGAN00003523921	gains8033832	1	CAP0650	5	SRS1	0.7494	CAP	-2.30652	-1.31137	2.72572
30968_4#72.cram	EGAN00003523380	gains8033074	1	CAP0054	1	SRS2	0.3842	CAP	-0.0567033	0.277703	-0.0812695
31011_3#27.cram	EGAN00003523457	gains8033246	1	CAP0490	1	SRS1	0.8676	CAP	0.662758	-1.50989	0.316122
30757_3#39.cram	EGAN00003523936	gains8033847	1	CAP0656	1	SRS2	0.6206	CAP	0.51336	-0.397765	-0.319344
31129_2#15.cram	EGAN00003523544	gains8033465	1	CAP0546	1	SRS2	0.5979	CAP	0.208276	-1.11918	0.794636
31129_2#8.cram	EGAN00003523655	gains8033456	1	CAP0256	3	SRS2	0.6272	CAP	-0.421084	-0.112048	1.06902
31431_2#66.cram	EGAN00003523594	gains8033374	1	FP0318	5	SRS2	0.7641	FP	-0.859324	0.245999	1.42032
31011_4#12.cram	EGAN00003523533	gains8033341	1	CAP0504	1	SRS2	0.5561	CAP	-1.34845	1.28295	1.17233
30968_4#4.cram	EGAN00003523248	gains8032978	1	FP0177	1	SRS1	0.8081	FP	-0.18641	0.602873	-0.312904
30968_4#5.cram	EGAN00003523249	gains8032979	1	FP0177	5	SRS1	0.8505	FP	-0.0628411	-0.0904937	0.437881
30757_3#26.cram	EGAN00003523919	gains8033830	1	CAP0648	1	SRS2	0.822	CAP	0.167739	0.384537	-0.881697
30757_3#31.cram	EGAN00003523923	gains8033835	1	CAP0652	1	SRS2	0.6035	CAP	0.37466	-0.534445	0.0567033
30757_3#32.cram	EGAN00003523925	gains8033836	1	CAP0652	3	SRS2	0.3859	CAP	-0.180179	0.37466	0.0659108
31129_2#64.cram	EGAN00003523693	gains8033542	1	CAP0197	1	SRS1	0.9075	CAP	0.930183	-0.277703	-1.61353
31129_3#48.cram	EGAN00003523761	gains8033628	1	CAP0041	1	SRS1	0.7876	CAP	0.995941	-1.39556	-0.192648
30757_3#20.cram	EGAN00003523912	gains8033823	1	CAP0185	5	SRS2	0.0786	CAP	-0.167739	0.300061	0.112048
30757_3#27.cram	EGAN00003523920	gains8033831	1	CAP0649	1	SRS2	0.1987	CAP	-0.471855	0.0904937	0.971097
31431_2#58.cram	EGAN00003523571	gains8033351	1	CAP0637	1	SRS2	0.4186	CAP	-0.0229775	0.613931	-0.846104
31431_2#59.cram	EGAN00003523572	gains8033352	1	CAP0637	3	SRS2	0.5655	CAP	-0.211407	0.815818	-0.790442
31011_3#24.cram	EGAN00003523452	gains8033241	0	CAP0352	5	#N/A	#N/A	CAP	NA	NA	NA
31129_2#47.cram	EGAN00003523673	gains8033503	1	CAP0560	3	SRS2	0.3917	CAP	-1.22252	1.29702	0.72313
31011_4#55.cram	EGAN00003523623	gains8033403	1	CAP0515	3	SRS1	0.846	CAP	NA	NA	NA
31129_2#48.cram	EGAN00003523675	gains8033504	1	CAP0561	5	SRS2	0.3834	CAP	0.733114	-0.807301	-0.296858
30757_3#41.cram	EGAN00003523939	gains8033850	1	FP0328	5	SRS2	0.7655	FP	0.966199	-0.502904	-1.06902
31011_3#65.cram	EGAN00003523506	gains8033295	1	CAP0499	3	SRS2	0.6994	CAP	-0.320957	0.197331	0.606551
31011_3#66.cram	EGAN00003523507	gains8033296	1	CAP0499	5	SRS2	0.5387	CAP	-0.927825	0.595541	1.20969
30757_4#54.cram	EGAN00003524049	gains8033974	1	CAP0693	3	SRS2	0.6389	CAP	NA	NA	NA
31011_4#61.cram	EGAN00003523631	gains8033411	1	CAP0507	1	SRS2	0.4578	CAP	0.632532	-1.07994	0.18641
31011_4#26.cram	EGAN00003523578	gains8033358	1	CAP0507	5	SRS2	0.3091	CAP	-1.1908	1.58063	0.172401
30757_3#42.cram	EGAN00003523941	gains8033852	1	CAP0657	1	SRS2	0.4617	CAP	-0.657045	0.34037	0.932547
31011_3#67.cram	EGAN00003523508	gains8033297	0	CAP0722	3	#N/A	#N/A	CAP	NA	NA	NA
31011_3#68.cram	EGAN00003523509	gains8033298	0	CAP0722	5	#N/A	#N/A	CAP	NA	NA	NA
31129_2#62.cram	EGAN00003523692	gains8033540	1	CAP0216	1	SRS1	0.7881	CAP	0.0383019	-0.980962	0.86599
30968_3#13.cram	EGAN00003523163	gains8032874	1	CAP0443	1	SRS1	0.9043	CAP	NA	NA	NA
30968_3#14.cram	EGAN00003523164	gains8032875	1	CAP0443	3	SRS1	0.8664	CAP	NA	NA	NA
31129_2#27.cram	EGAN00003523560	gains8033480	1	FP0255	1	SRS1	0.8364	FP	-1.99978	0.98593	2.26479
31129_2#28.cram	EGAN00003523561	gains8033481	1	FP0255	3	SRS2	0.6668	FP	0.483874	-0.0291064	-0.794636
31011_3#25.cram	EGAN00003523453	gains8033242	1	FP0200	1	SRS1	0.8613	FP	0.325798	-0.595541	0.227097
31129_1#26.cram	EGAN00003523415	gains8033109	1	FP0229	3	SRS1	0.8851	FP	1.93609	-1.9165	-1.37556
31129_1#64.cram	EGAN00003523346	gains8033174	1	FP0246	3	SRS1	0.8573	FP	1.58063	-0.854901	-2.04723
31129_2#25.cram	EGAN00003523557	gains8033478	1	FP0254	3	SRS2	0.742	FP	NA	NA	NA
31129_2#26.cram	EGAN00003523559	gains8033479	1	FP0254	5	SRS2	0.7652	FP	NA	NA	NA
31011_4#46.cram	EGAN00003523609	gains8033389	1	FP0222	3	SRS1	0.8669	FP	-0.0659108	0.811552	-1.46812
31129_2#38.cram	EGAN00003523662	gains8033492	1	CAP0556	5	SRS2	0.637	CAP	0.0567033	-0.127476	0.198893
31011_4#45.cram	EGAN00003523608	gains8033387	1	FP0221	3	SRS1	0.9311	FP	0.27452	-0.559348	0.239689
31129_1#37.cram	EGAN00003523428	gains8033122	1	CAP0538	1	SRS1	0.8715	CAP	0.158425	0.271341	-0.640033
31011_3#6.cram	EGAN00003523370	gains8033198	1	FP0197	1	SRS1	0.8504	FP	1.23556	-1.09655	-0.784177
31011_3#7.cram	EGAN00003523431	gains8033199	1	FP0197	3	SRS2	0.3278	FP	-0.0199134	0.073588	0.152224
31011_3#61.cram	EGAN00003523505	gains8033291	1	FP0205	1	SRS1	0.8898	FP	0.303267	-0.451408	0.108966
31011_3#62.cram	EGAN00003523502	gains8033292	1	FP0205	5	SRS2	0.7256	FP	-0.49943	0.296858	0.72313
31431_2#51.cram	EGAN00003523498	gains8033287	1	FP0312	1	SRS2	0.5236	FP	-0.466725	0.927825	-0.343618
31431_2#52.cram	EGAN00003523500	gains8033288	1	FP0312	5	SRS3	0.1994	FP	-1.71103	1.76658	1.40372
31011_4#38.cram	EGAN00003523599	gains8033379	0	FP0369	1	#N/A	#N/A	FP	NA	NA	NA
31431_2#53.cram	EGAN00003523499	gains8033289	1	FP0204	1	SRS1	0.9204	FP	-0.198893	0.566527	-0.216109
31011_3#60.cram	EGAN00003523501	gains8033290	1	FP0204	3	SRS1	0.8557	FP	-1.04228	1.45475	-0.164633
31011_3#63.cram	EGAN00003523504	gains8033293	1	FP0206	3	SRS1	0.764	FP	-0.397765	0.976017	-0.623205
31129_4#38.cram	EGAN00003523845	gains8033731	1	CAP0184	3	SRS2	0.6383	CAP	-1.40783	1.24216	1.36382
31129_2#45.cram	EGAN00003523672	gains8033501	1	FP0260	3	SRS1	0.8705	FP	NA	NA	NA
31129_2#46.cram	EGAN00003523674	gains8033502	1	FP0260	5	SRS1	0.8733	FP	NA	NA	NA
31011_4#54.cram	EGAN00003523622	gains8033402	1	CAP0514	3	SRS2	0.7759	CAP	NA	NA	NA
31011_4#60.cram	EGAN00003523629	gains8033410	1	CAP0518	5	SRS2	0.5548	CAP	-0.657045	-0.489046	1.60792
31011_3#64.cram	EGAN00003523503	gains8033294	1	CAP0498	1	SRS2	0.4778	CAP	-1.53926	1.84472	0.555769
31129_4#57.cram	EGAN00003523871	gains8033755	1	FP0296	3	SRS1	0.9205	FP	2.6174	-2.17492	-2.09979
31129_4#58.cram	EGAN00003523870	gains8033756	1	FP0296	5	SRS1	0.7706	FP	1.00098	-0.520363	-1.29348
31011_3#72.cram	EGAN00003523513	gains8033302	1	FP0208	1	SRS1	0.9169	FP	0.233388	0.404405	-1.37556
31011_3#73.cram	EGAN00003523514	gains8033303	1	FP0208	3	SRS1	0.9233	FP	2.53314	-1.93609	-2.12841
31011_3#74.cram	EGAN00003523515	gains8033304	0	FP0208	5	#N/A	#N/A	FP	NA	NA	NA
31011_3#69.cram	EGAN00003523511	gains8033299	1	FP0207	1	SRS1	0.7928	FP	-2.0728	2.28516	1.40372
31011_3#70.cram	EGAN00003523510	gains8033300	1	FP0207	3	SRS1	0.9077	FP	-0.593713	1.10216	-0.623205
31011_3#71.cram	EGAN00003523512	gains8033301	1	FP0207	5	SRS1	0.8425	FP	0.300061	0.293658	-1.24216
31129_2#23.cram	EGAN00003523555	gains8033475	1	CAP0551	5	SRS2	0.5615	CAP	0.0720522	0.0413677	-0.0168495
31011_4#5.cram	EGAN00003523525	gains8033315	1	CAP0501	1	SRS2	0.8073	CAP	0.170846	-0.105885	-0.00919033
31129_2#21.cram	EGAN00003523553	gains8033473	1	CAP0549	1	SRS2	0.5899	CAP	-0.0444339	0.261818	-0.112048
31129_4#10.cram	EGAN00003523809	gains8033676	1	CAP0594	5	SRS1	0.9326	CAP	2.99441	-2.88039	-2.66766
31129_2#17.cram	EGAN00003523547	gains8033468	1	FP0253	3	SRS2	0.6311	FP	0.309688	0.268164	-1.11918
30757_3#29.cram	EGAN00003523924	gains8033833	1	FP0326	3	SRS1	0.9002	FP	0.381241	-0.495963	0.0015317
30757_3#43.cram	EGAN00003523943	gains8033854	1	CAP0658	3	SRS1	0.8757	CAP	1.22902	-0.824394	-1.25553
30757_3#44.cram	EGAN00003523944	gains8033855	1	CAP0658	5	SRS2	0.6356	CAP	0.807301	-0.338748	-1.00098
30968_4#32.cram	EGAN00003523279	gains8033010	1	FP0185	3	SRS1	0.7659	FP	-2.6174	-1.62489	2.88039
31011_4#6.cram	EGAN00003523527	gains8033316	1	FP0212	3	SRS2	0.5463	FP	-0.709274	1.05824	-0.0475006
31011_4#41.cram	EGAN00003523604	gains8033383	1	FP0218	1	SRS1	0.8701	FP	-0.149126	0.345243	-0.0199134
31129_3#34.cram	EGAN00003523743	gains8033592	1	CAP0579	3	SRS2	0.7019	CAP	1.36382	-1.41197	-0.658947
31129_3#23.cram	EGAN00003523729	gains8033578	1	CAP0575	1	SRS1	0.6987	CAP	NA	NA	NA
31431_2#75.cram	EGAN00003523626	gains8033406	0	FP0379	1	#N/A	#N/A	FP	NA	NA	NA
30786_4#59.cram	EGAN00003523937	gains8033848	1	FP0153	1	SRS1	0.8987	FP	NA	NA	NA
30757_3#40.cram	EGAN00003523938	gains8033849	1	FP0153	3	SRS1	0.8675	FP	NA	NA	NA
30757_3#33.cram	EGAN00003523926	gains8033837	1	CAP0653	3	SRS2	0.5799	CAP	-0.0260419	0.545076	-0.632532
31129_1#22.cram	EGAN00003523411	gains8033105	1	CAP0530	3	SRS2	0.6186	CAP	0.214541	0.444634	-1.34845
30757_4#25.cram	EGAN00003524017	gains8033942	1	CAP0676	3	SRS2	0.6461	CAP	0.628794	0.0567033	-1.52932
30968_3#47.cram	EGAN00003523205	gains8032917	1	CAP0450	3	SRS2	0.6104	CAP	0.312904	-0.441255	0.0904937
30968_3#48.cram	EGAN00003523207	gains8032918	1	CAP0450	5	SRS2	0.5846	CAP	0.124388	-0.0229775	-0.0413677
31129_4#42.cram	EGAN00003523849	gains8033735	1	FP0293	3	SRS2	0.788	FP	-0.599203	0.749241	0.26499
31431_2#72.cram	EGAN00003523614	gains8033395	1	CAP0642	5	SRS2	0.789	CAP	0.580973	-0.136746	-0.798843
31129_2#33.cram	EGAN00003523567	gains8033487	1	CAP0553	5	SRS2	0.4946	CAP	-0.899918	0.859324	0.761465
31129_2#40.cram	EGAN00003523666	gains8033495	1	CAP0557	1	SRS2	0.6427	CAP	0.850494	-0.118216	-1.76658
30786_4#60.cram	EGAN00003523942	gains8033853	1	FP0154	1	SRS1	0.7939	FP	-1.11347	1.55961	-0.0567033
30786_4#5.cram	EGAN00003523549	gains8033467	1	CAP0702	5	SRS1	0.8317	CAP	1.13072	-0.811552	-0.956474
30968_4#41.cram	EGAN00003523291	gains8033021	1	FP0187	1	SRS1	0.7801	FP	-0.173956	0.649461	-0.414398
30757_4#14.cram	EGAN00003524000	gains8033925	1	FP0341	1	SRS1	0.8071	FP	-1.05824	1.60237	-0.312904
30757_4#15.cram	EGAN00003524001	gains8033926	1	FP0341	3	SRS1	0.8446	FP	0.942053	-0.332266	-1.48176
30968_3#55.cram	EGAN00003523215	gains8032925	1	CAP0455	5	SRS2	0.1975	CAP	-0.932547	1.03179	0.502904
30757_4#24.cram	EGAN00003524015	gains8033940	1	CAP0437	1	SRS1	0.8715	CAP	1.40372	-1.00098	-1.39963
30786_4#71.cram	EGAN00003524016	gains8033941	1	CAP0437	3	SRS2	0.5681	CAP	0.173956	0.158425	-0.471855
31129_4#41.cram	EGAN00003523848	gains8033734	1	CAP0146	5	SRS2	0.4553	CAP	0.0628411	0.407731	-0.721142
31431_2#76.cram	EGAN00003523628	gains8033408	1	CAP0733	5	SRS1	0.9108	CAP	0.98593	-0.613931	-0.863764
31011_4#59.cram	EGAN00003523630	gains8033409	1	CAP0517	5	SRS2	0.4522	CAP	-0.890771	1.13654	0.0536352
31129_2#24.cram	EGAN00003523556	gains8033476	1	CAP0552	5	SRS2	0.6341	CAP	-0.00459512	0.478714	-0.655146
30786_4#9.cram	EGAN00003523667	gains8033497	1	FP0357	5	SRS1	0.8159	FP	-0.217677	0.441255	0.073588
31129_2#31.cram	EGAN00003523564	gains8033485	1	FP0257	5	SRS2	0.7814	FP	-0.437881	0.51336	0.394451
31129_3#42.cram	EGAN00003523754	gains8033602	0	CAP0729	3	#N/A	#N/A	CAP	NA	NA	NA
31129_3#35.cram	EGAN00003523745	gains8033593	0	CAP0728	3	#N/A	#N/A	CAP	NA	NA	NA
31431_2#45.cram	EGAN00003523465	gains8033251	1	FP0310	1	SRS1	0.9407	FP	0.794636	-0.49943	-0.833031
30786_4#55.cram	EGAN00003523927	gains8033838	1	FP0150	5	SRS2	0.4953	FP	-0.108966	0.617634	-0.552198
30968_3#35.cram	EGAN00003523190	gains8032901	1	FP0166	3	SRS1	0.8981	FP	0.890771	-1.5914	0.105885
31129_1#8.cram	EGAN00003523396	gains8033089	1	CAP0522	1	SRS2	0.4768	CAP	-0.980962	1.11347	0.523873
31129_1#9.cram	EGAN00003523394	gains8033090	1	CAP0522	5	SRS3	0.2849	CAP	-0.689711	0.693602	0.640033
30968_4#16.cram	EGAN00003523261	gains8032992	1	FP0179	1	SRS1	0.9028	FP	-1.45035	1.79653	0.434512
30968_4#31.cram	EGAN00003523280	gains8033009	1	FP0184	5	SRS2	0.6652	FP	-0.414398	0.868221	-0.325798
31011_3#36.cram	EGAN00003523471	gains8033260	1	CAP0215	3	SRS1	0.9216	CAP	0.872695	-0.184851	-1.70444
31011_4#42.cram	EGAN00003523603	gains8033384	1	FP0219	1	SRS1	0.8956	FP	0.625066	-0.309688	-0.636278
30786_4#11.cram	EGAN00003523680	gains8033508	1	CAP0706	3	SRS2	0.5568	CAP	0.0475006	0.208276	-0.263404
31011_4#47.cram	EGAN00003523612	gains8033392	1	CAP0511	1	SRS1	0.9313	CAP	2.01122	-1.69793	-1.60237
31011_4#48.cram	EGAN00003523613	gains8033393	1	CAP0511	3	SRS2	0.6657	CAP	0.319344	-0.121301	-0.300061
31129_3#26.cram	EGAN00003523735	gains8033583	1	CAP0577	3	SRS2	0.687	CAP	0.164633	0.306476	-0.803065
31129_3#41.cram	EGAN00003523753	gains8033601	1	CAP0582	1	SRS2	0.5862	CAP	0.537982	-0.437881	-0.284076
31011_3#31.cram	EGAN00003523462	gains8033252	1	FP0201	1	SRS1	0.8374	FP	0.441255	-0.205146	-0.475282
30968_3#56.cram	EGAN00003523214	gains8032926	1	FP0170	3	SRS2	0.7298	FP	0.769678	-0.245999	-1.3334
30968_4#23.cram	EGAN00003523270	gains8033000	1	FP0181	3	SRS1	0.9328	FP	0.798843	-0.414398	-0.890771
30968_4#24.cram	EGAN00003523272	gains8033001	1	FP0181	5	SRS1	0.921	FP	0.725121	-0.149126	-1.34089
30968_4#39.cram	EGAN00003523289	gains8033019	1	FP0186	3	SRS1	0.7637	FP	0.909142	-0.329031	-1.42877
30968_4#40.cram	EGAN00003523290	gains8033020	1	FP0186	5	SRS1	0.7877	FP	0.287267	0.351754	-1.41197
31011_4#50.cram	EGAN00003523616	gains8033396	1	CAP0512	5	SRS2	0.6111	CAP	-0.245999	0.946838	-1.04757
31129_3#21.cram	EGAN00003523728	gains8033576	1	FP0269	3	SRS1	0.9213	FP	1.3561	-0.990923	-1.24882
31129_3#22.cram	EGAN00003523732	gains8033577	1	FP0269	5	SRS2	0.7432	FP	1.01627	-0.478714	-1.50989
31129_4#4.cram	EGAN00003523801	gains8033668	0	CAP0730	3	#N/A	#N/A	CAP	NA	NA	NA
30786_4#56.cram	EGAN00003523928	gains8033839	1	FP0151	1	SRS2	0.7042	FP	-0.37466	0.937289	-0.566527
30786_4#57.cram	EGAN00003523929	gains8033840	1	FP0151	5	SRS2	0.461	FP	-1.07994	1.00098	0.913783
31129_1#20.cram	EGAN00003523410	gains8033103	1	CAP0529	3	SRS1	0.9174	CAP	0.523873	0.397765	-2.66766
31129_1#21.cram	EGAN00003523409	gains8033104	1	CAP0529	5	SRS2	0.6478	CAP	-0.456502	0.846104	-0.198893
30968_3#33.cram	EGAN00003523188	gains8032899	1	FP0165	1	SRS1	0.8661	FP	0.261818	0.252319	-0.90452
30968_3#34.cram	EGAN00003523189	gains8032900	1	FP0165	3	SRS1	0.8372	FP	0.737127	-0.27452	-1.05556
31129_4#39.cram	EGAN00003523846	gains8033732	1	CAP0108	5	SRS2	0.551	CAP	0.606551	-0.850494	0.0505677
31129_1#23.cram	EGAN00003523412	gains8033106	1	CAP0531	3	SRS1	0.8478	CAP	1.83639	-1.37162	-1.72442
31129_1#38.cram	EGAN00003523429	gains8033123	1	FP0233	3	SRS2	0.7196	FP	-0.101265	-0.0720522	0.470144
30968_3#2.cram	EGAN00003523146	gains8032858	1	CAP0186	3	SRS2	0.288	CAP	-0.534445	0.674249	0.306476
30968_4#1.cram	EGAN00003523245	gains8032975	1	CAP0212	1	SRS2	0.3262	CAP	-0.130565	0.798843	-1.0344
30968_4#2.cram	EGAN00003523246	gains8032976	1	CAP0212	3	SRS2	0.7039	CAP	-2.22666	2.53314	1.81213
30968_4#3.cram	EGAN00003523247	gains8032977	1	CAP0212	5	SRS2	0.6072	CAP	0.461607	-0.429467	-0.161528
30968_3#16.cram	EGAN00003523166	gains8032877	1	FP0158	3	SRS1	0.8286	FP	0.713219	-0.184851	-1.15425
30968_3#17.cram	EGAN00003523167	gains8032878	1	FP0158	5	SRS2	0.7873	FP	1.31864	-1.72442	-0.427788
30968_4#25.cram	EGAN00003523273	gains8033002	1	FP0182	1	SRS1	0.8759	FP	1.03702	-0.548634	-1.32598
31129_2#65.cram	EGAN00003523696	gains8033543	1	CAP0247	1	SRS2	0.5947	CAP	0.290461	-1.28995	0.713219
30757_3#16.cram	EGAN00003523907	gains8033819	1	CAP0120	1	SRS2	0.5705	CAP	1.26229	-1.16024	-0.693602
31431_2#25.cram	EGAN00003523418	gains8033111	1	CAP0628	3	SRS1	0.9065	CAP	1.3334	-1.2657	-0.769678
30968_4#33.cram	EGAN00003523281	gains8033011	1	CAP0468	3	SRS3	0.1021	CAP	-0.133655	0.70534	-0.761465
30968_4#10.cram	EGAN00003523256	gains8032986	1	CAP0239	1	SRS1	0.7018	CAP	1.22252	-0.573735	-1.73813
30968_4#11.cram	EGAN00003523257	gains8032987	1	CAP0239	3	SRS2	0.5679	CAP	-1.20969	1.61353	0.115131
30968_4#12.cram	EGAN00003523258	gains8032988	1	CAP0239	5	SRS2	0.5265	CAP	0	0	0
30968_4#34.cram	EGAN00003523282	gains8033012	0	CAP0469	3	#N/A	#N/A	CAP	NA	NA	NA
30968_4#35.cram	EGAN00003523283	gains8033013	1	CAP0469	5	SRS2	0.4109	CAP	-0.546854	0.863764	0.0275741
31431_2#27.cram	EGAN00003523430	gains8033124	1	FP0234	3	SRS1	0.9048	FP	2.99441	-2.88039	-2.66766
31129_1#39.cram	EGAN00003523316	gains8033125	1	FP0234	5	SRS1	0.8006	FP	1.37556	-0.693602	-1.97765
31011_3#38.cram	EGAN00003523473	gains8033263	1	CAP0201	5	SRS2	0.6329	CAP	-0.139839	0.205146	0.198893
31129_3#46.cram	EGAN00003523759	gains8033626	1	CAP0088	5	SRS2	0.6643	CAP	0.284076	-1.28295	0.717175
30757_4#73.cram	EGAN00003523172	gains8032883	1	FP0354	1	SRS1	0.9137	FP	0.674249	-0.108966	-1.31499
30757_4#74.cram	EGAN00003523173	gains8032884	1	FP0354	3	SRS1	0.8233	FP	-0.161528	0.401083	-0.0505677
31129_1#56.cram	EGAN00003523336	gains8033164	1	FP0370	1	SRS2	0.7735	FP	1.50511	-1.63647	-0.813683
30968_4#44.cram	EGAN00003523294	gains8033024	1	CAP0473	1	SRS1	0.8487	CAP	0.502904	0.108966	-1.26229
31431_2#23.cram	EGAN00003523397	gains8033091	1	CAP0523	3	SRS2	0.7561	CAP	0.471855	-1.06361	0.414398
31129_1#10.cram	EGAN00003523398	gains8033092	1	CAP0523	5	SRS2	0.6995	CAP	0.392796	-0.765565	0.230242
30757_3#21.cram	EGAN00003523914	gains8033825	1	CAP0264	3	SRS1	0.8534	CAP	1.73813	-1.66031	-1.07994
31011_3#41.cram	EGAN00003523478	gains8033266	1	CAP0232	5	SRS2	0.791	CAP	0.475282	-0.434512	-0.205146
31129_3#49.cram	EGAN00003523762	gains8033629	1	CAP0083	1	SRS2	0.6414	CAP	0.717175	-0.881697	-0.173956
31129_1#11.cram	EGAN00003523399	gains8033093	1	CAP0524	3	SRS1	0.8644	CAP	0.36482	-0.645683	0.198893
31129_1#12.cram	EGAN00003523400	gains8033094	1	CAP0524	5	SRS2	0.4157	CAP	-0.863764	0.913783	0.606551
30968_4#42.cram	EGAN00003523292	gains8033022	1	CAP0472	3	SRS1	0.7985	CAP	1.87052	-1.2657	-1.95645
30968_4#43.cram	EGAN00003523293	gains8033023	1	CAP0472	5	SRS1	0.7674	CAP	0.559348	0.0475006	-1.14241
31129_1#27.cram	EGAN00003523416	gains8033110	1	FP0230	3	SRS1	0.8008	FP	NA	NA	NA
31129_3#58.cram	EGAN00003523774	gains8033640	1	FP0279	3	SRS1	0.9257	FP	1.60237	-1.82818	-0.70534
31129_3#59.cram	EGAN00003523773	gains8033641	1	FP0279	5	SRS1	0.7639	FP	1.57003	-1.14831	-1.29348
30757_4#3.cram	EGAN00003523983	gains8033914	1	CAP0128	1	SRS1	0.9025	CAP	1.72442	-1.64827	-1.05556
30757_4#9.cram	EGAN00003523991	gains8033920	1	CAP0144	1	SRS1	0.8936	CAP	1.34845	-0.689711	-1.84472
31129_1#16.cram	EGAN00003523404	gains8033098	1	CAP0526	1	SRS3	0.3077	CAP	-1.08544	1.3561	0.249158
31129_1#17.cram	EGAN00003523405	gains8033099	1	CAP0526	3	SRS3	0.0786	CAP	-1.95645	2.04723	1.491
31011_3#32.cram	EGAN00003523463	gains8033254	1	CAP0491	3	SRS1	0.6723	CAP	0.636278	-0.341994	-0.570127
31129_4#61.cram	EGAN00003523875	gains8033760	1	CAP0611	5	SRS3	0.3269	CAP	-0.90452	0.850494	0.798843
31011_3#47.cram	EGAN00003523485	gains8033272	1	CAP0241	1	SRS2	0.6879	CAP	0.610237	-1.01115	0.149126
31431_2#56.cram	EGAN00003523518	gains8033307	1	FP0209	3	SRS2	0.8063	FP	-0.854901	1.20969	-0.112048
31011_3#75.cram	EGAN00003523519	gains8033308	1	FP0209	5	SRS2	0.6764	FP	-0.868221	0.942053	0.548634
30786_4#50.cram	EGAN00003523889	gains8033780	1	CAP0428	3	SRS3	0.2099	CAP	-1.50989	1.491	1.20335
30786_4#62.cram	EGAN00003523953	gains8033864	1	CAP0431	1	SRS3	0.076	CAP	NA	NA	NA
30757_3#52.cram	EGAN00003523957	gains8033865	1	CAP0431	5	SRS2	0.3333	CAP	NA	NA	NA
30786_4#47.cram	EGAN00003523880	gains8033766	1	CAP0426	5	SRS2	0.7431	CAP	-0.76762	0.537982	1.01115
30786_4#64.cram	EGAN00003523971	gains8033882	1	CAP0432	3	SRS2	0.7444	CAP	1.37556	-1.32968	-0.813683
31129_1#32.cram	EGAN00003523422	gains8033117	1	CAP0536	1	SRS2	0.5897	CAP	-0.946838	1.14831	0.233388
31129_1#33.cram	EGAN00003523424	gains8033118	1	CAP0536	5	SRS2	0.4628	CAP	-0.593713	0.932547	-0.0444339
31431_2#2.cram	EGAN00003523199	gains8032910	1	CAP0448	1	SRS2	0.4836	CAP	-1.13654	0.966199	1.12493
30968_3#42.cram	EGAN00003523200	gains8032911	1	CAP0448	3	SRS2	0.325	CAP	-1.04757	1.01627	0.807301
31431_2#40.cram	EGAN00003523445	gains8033214	1	CAP0630	1	SRS1	0.9111	CAP	1.06361	-0.956474	-0.68196
31011_3#59.cram	EGAN00003523497	gains8033286	1	FP0203	5	SRS2	0.6059	FP	-0.249158	0.606551	-0.167739
31011_3#19.cram	EGAN00003523444	gains8033213	1	CAP0486	5	SRS2	0.4649	CAP	-1.52932	1.66031	0.881697
31011_4#67.cram	EGAN00003523641	gains8033442	1	CAP0255	5	SRS2	0.4804	CAP	-0.441255	0.803065	-0.0751239
30757_4#72.cram	EGAN00003523170	gains8032882	1	FP0353	1	SRS1	0.8587	FP	0.489046	-0.562934	-0.0229775
30757_3#3.cram	EGAN00003523891	gains8033783	1	CAP0643	1	SRS2	0.7983	CAP	0.591887	-0.468434	-0.376304
30757_3#4.cram	EGAN00003523893	gains8033784	1	CAP0643	3	SRS2	0.6507	CAP	0.223955	-0.98593	0.643798
31129_4#63.cram	EGAN00003523877	gains8033763	1	CAP0612	3	SRS2	0.8167	CAP	0.562934	-0.325798	-0.506383
31129_4#64.cram	EGAN00003523878	gains8033764	1	CAP0612	5	SRS2	0.7166	CAP	-1.30416	1.64827	0.255483
31129_4#26.cram	EGAN00003523832	gains8033699	1	FP0291	5	SRS1	0.8659	FP	0.0260419	0.255483	-0.293658
30757_4#40.cram	EGAN00003524034	gains8033959	1	CAP0685	5	SRS2	0.512	CAP	-0.877187	0.961325	0.534445
30968_3#45.cram	EGAN00003523204	gains8032915	1	CAP0449	1	SRS1	0.7888	CAP	-0.0383019	-0.236538	0.509869
30968_3#46.cram	EGAN00003523206	gains8032916	1	CAP0449	3	SRS2	0.5894	CAP	-0.837373	0.424434	1.1908
30968_4#18.cram	EGAN00003523266	gains8032994	1	CAP0463	5	SRS1	0.764	CAP	0.811552	-1.13654	-0.0015317
31011_3#26.cram	EGAN00003523455	gains8033243	0	CAP0338	5	#N/A	#N/A	CAP	NA	NA	NA
31431_2#36.cram	EGAN00003523368	gains8033195	1	FP0307	3	SRS1	0.8722	FP	1.71103	-2.35271	-0.559348
30757_4#36.cram	EGAN00003524029	gains8033955	1	FP0344	3	SRS2	0.7561	FP	0.00459512	0.628794	-0.946838
30757_4#37.cram	EGAN00003524031	gains8033956	1	FP0344	5	SRS2	0.535	FP	-0.733114	0.790442	0.599203
31431_2#63.cram	EGAN00003523584	gains8033365	1	CAP0640	5	SRS2	0.8022	CAP	0.458202	-0.602873	0.0628411
31129_4#25.cram	EGAN00003523831	gains8033697	1	CAP0603	5	SRS2	0.4529	CAP	-1.79653	2.15889	0.211407
30786_4#48.cram	EGAN00003523881	gains8033767	1	CAP0427	5	SRS2	0.6933	CAP	-0.697504	0.434512	0.98593
31431_2#14.cram	EGAN00003523269	gains8032999	1	FP0303	3	SRS1	0.8024	FP	-0.520363	0.890771	-0.0597719
31431_2#16.cram	EGAN00003523285	gains8033015	1	FP0304	5	SRS2	0.6894	FP	1.15425	-0.351754	-2.26479
30968_4#28.cram	EGAN00003523275	gains8033006	1	CAP0466	3	SRS1	0.8823	CAP	0.895335	-1.05824	-0.27452
30757_4#38.cram	EGAN00003524032	gains8033957	1	FP0345	3	SRS2	0.7175	FP	-0.00765858	-0.284076	0.489046
31011_3#12.cram	EGAN00003523437	gains8033205	1	CAP0482	3	SRS2	0.3095	CAP	-0.745191	1.16024	-0.271341
31011_3#13.cram	EGAN00003523438	gains8033206	1	CAP0482	5	SRS3	0.0824	CAP	-1.1078	1.37162	0.236538
31011_3#23.cram	EGAN00003523451	gains8033219	1	CAP0489	3	SRS2	0.5438	CAP	-0.309688	-0.255483	1.01627
31431_2#54.cram	EGAN00003523516	gains8033305	1	FP0313	5	SRS2	0.8209	FP	0.139839	-0.485596	0.424434
30757_3#14.cram	EGAN00003523908	gains8033817	1	CAP0143	5	SRS2	0.0687	CAP	-1.34089	1.67259	0.341994
31129_2#63.cram	EGAN00003523694	gains8033541	1	CAP0223	3	SRS1	0.9124	CAP	1.14831	-1.04757	-0.670409
31011_3#51.cram	EGAN00003523487	gains8033276	1	CAP0203	5	SRS2	0.5391	CAP	-0.456502	0.465018	0.482153
30757_4#39.cram	EGAN00003524033	gains8033958	1	CAP0684	1	SRS2	0.8062	CAP	-0.303267	0.516858	0.118216
31129_3#53.cram	EGAN00003523769	gains8033634	1	CAP0022	5	SRS2	0.6455	CAP	0.0597719	0.0444339	-0.00459512
30757_3#63.cram	EGAN00003523966	gains8033877	1	FP0332	3	SRS1	0.8346	FP	0.773804	-0.319344	-1.0086
30757_3#64.cram	EGAN00003523967	gains8033878	1	FP0332	5	SRS1	0.7395	FP	0.541525	-0.296858	-0.509869
31129_4#70.cram	EGAN00003523996	gains8033773	1	CAP0616	5	SRS2	0.5843	CAP	-0.998459	1.36382	0.0413677
31431_2#47.cram	EGAN00003523466	gains8033255	1	CAP0634	1	SRS2	0.4356	CAP	1.68512	-1.14241	-1.53926
30968_3#32.cram	EGAN00003523187	gains8032898	1	CAP0445	3	SRS1	0.9233	CAP	2.22666	-1.81213	-1.75218
30757_4#23.cram	EGAN00003524014	gains8033939	1	FP0342	1	SRS2	0.7666	FP	0.655146	-0.537982	-0.465018
31431_2#39.cram	EGAN00003523446	gains8033211	1	FP0308	3	SRS2	0.7288	FP	-1.19705	1.5914	0.164633
31011_4#10.cram	EGAN00003523530	gains8033339	1	CAP0503	3	SRS2	0.504	CAP	-0.371376	0.152224	0.697504
31011_4#11.cram	EGAN00003523532	gains8033340	1	CAP0503	5	SRS2	0.4149	CAP	-0.721142	0.475282	0.980962
30968_4#15.cram	EGAN00003523262	gains8032991	1	CAP0039	1	SRS1	0.9468	CAP	0.837373	-0.316122	-1.22252
30757_3#17.cram	EGAN00003523909	gains8033820	1	CAP0137	5	SRS2	0.6817	CAP	0.431147	-0.249158	-0.391142
30757_3#76.cram	EGAN00003523980	gains8033891	1	CAP0670	3	SRS2	0.6707	CAP	-0.152224	0.27452	0.0874182
31431_2#18.cram	EGAN00003523297	gains8033027	1	CAP0626	1	SRS2	0.2587	CAP	-0.961325	0.448018	1.48176
31011_3#55.cram	EGAN00003523494	gains8033282	1	CAP0495	5	SRS2	0.5234	CAP	-0.252319	0.701417	-0.351754
31431_2#55.cram	EGAN00003523517	gains8033306	1	FP0314	5	SRS1	0.8309	FP	0.777943	-0.230242	-1.43732
31011_4#73.cram	EGAN00003523647	gains8033448	1	CAP0267	3	SRS1	0.8793	CAP	1.39556	-0.737127	-1.89763
30786_4#54.cram	EGAN00003523913	gains8033824	1	CAP0258	3	SRS1	0.7878	CAP	0.401083	-0.721142	0.189528
30757_3#74.cram	EGAN00003523978	gains8033889	1	CAP0669	3	SRS2	0.7021	CAP	-0.236538	-0.290461	0.872695
30757_3#75.cram	EGAN00003523979	gains8033890	1	CAP0669	5	SRS2	0.4406	CAP	-0.0168495	-0.0291064	0.261818
30786_4#53.cram	EGAN00003523905	gains8033796	1	CAP0430	3	SRS3	0.308	CAP	-1.14241	1.3334	0.427788
31129_4#55.cram	EGAN00003523867	gains8033753	1	CAP0610	5	SRS1	0.8901	CAP	NA	NA	NA
31129_4#29.cram	EGAN00003523836	gains8033721	1	FP0292	3	SRS1	0.8888	FP	NA	NA	NA
31129_4#30.cram	EGAN00003523835	gains8033722	1	FP0292	5	SRS2	0.6713	FP	NA	NA	NA
31011_4#2.cram	EGAN00003523523	gains8033312	1	FP0211	3	SRS1	0.9417	FP	-0.582787	1.25553	-1.11347
31011_4#3.cram	EGAN00003523524	gains8033313	1	FP0211	5	SRS1	0.9192	FP	0.976017	-1.61353	0.0199134
31129_1#66.cram	EGAN00003523347	gains8033176	1	CAP0192	1	SRS2	0.7004	CAP	-0.559348	0.183294	1.00098
31129_1#67.cram	EGAN00003523350	gains8033177	1	CAP0192	3	SRS3	0.2532	CAP	-0.794636	0.329031	1.25553
31129_1#68.cram	EGAN00003523351	gains8033178	1	CAP0192	5	SRS3	0.1313	CAP	-1.02659	0.886225	1.06361
31011_3#45.cram	EGAN00003523481	gains8033270	1	CAP0494	1	SRS2	0.6007	CAP	0.194208	-0.220815	0.0352364
31011_3#46.cram	EGAN00003523482	gains8033271	1	CAP0494	3	SRS2	0.4671	CAP	-0.621346	0.189528	1.09098
30968_4#67.cram	EGAN00003523375	gains8033069	1	CAP0069	1	SRS2	0.6619	CAP	-0.136746	0.139839	0.258649
30968_4#54.cram	EGAN00003523307	gains8033055	1	FP0191	5	SRS2	0.7119	FP	0.854901	-1.52932	0.102805
31129_2#39.cram	EGAN00003523664	gains8033493	1	FP0372	5	SRS2	0.2804	FP	-0.570127	0.588241	0.530914
31129_3#70.cram	EGAN00003523788	gains8033655	1	FP0284	3	SRS1	0.7881	FP	1.41197	-0.923124	-1.5914
31129_3#71.cram	EGAN00003523790	gains8033656	1	FP0284	5	SRS1	0.7939	FP	1.61353	-1.10216	-1.491
31431_2#57.cram	EGAN00003523520	gains8033309	1	FP0210	3	SRS1	0.8791	FP	0.26499	-0.233388	-0.112048
31011_3#76.cram	EGAN00003523521	gains8033310	1	FP0210	5	SRS1	0.8124	FP	0.355015	-1.01627	0.461607
31129_3#72.cram	EGAN00003523791	gains8033658	1	CAP0588	1	SRS3	0.0455	CAP	-0.881697	1.26912	-0.152224
31129_3#73.cram	EGAN00003523793	gains8033659	1	CAP0588	5	SRS2	0.3229	CAP	-1.07446	1.21608	0.527391
31129_2#4.cram	EGAN00003523652	gains8033452	1	CAP0269	1	SRS2	0.713	CAP	-0.0843434	0.0536352	0.303267
31129_2#5.cram	EGAN00003523651	gains8033453	0	CAP0269	3	#N/A	#N/A	CAP	NA	NA	NA
31129_2#6.cram	EGAN00003523654	gains8033454	1	CAP0269	5	SRS2	0.6753	CAP	-0.51336	0.105885	1.03702
30757_4#4.cram	EGAN00003523985	gains8033915	1	CAP0142	1	SRS2	0.3579	CAP	-0.0291064	0.520363	-0.573735
31129_3#4.cram	EGAN00003523711	gains8033558	1	FP0267	3	SRS1	0.9028	FP	NA	NA	NA
31129_3#5.cram	EGAN00003523710	gains8033559	1	FP0267	5	SRS1	0.8738	FP	NA	NA	NA
31011_3#52.cram	EGAN00003523488	gains8033277	1	CAP0218	1	SRS2	0.4556	CAP	-1.09655	0.881697	1.19705
31011_3#53.cram	EGAN00003523490	gains8033278	1	CAP0218	3	SRS2	0.4375	CAP	-0.338748	0.421084	0.271341
31011_3#54.cram	EGAN00003523489	gains8033279	1	CAP0218	5	SRS2	0.5159	CAP	-1.16024	0.625066	1.5914
31011_4#62.cram	EGAN00003523632	gains8033433	1	CAP0225	1	SRS1	0.8666	CAP	-0.555769	-0.345243	1.46364
31011_4#63.cram	EGAN00003523634	gains8033435	1	CAP0225	5	SRS3	0.1294	CAP	-1.5914	1.63647	1.10216
31011_4#14.cram	EGAN00003523535	gains8033343	1	CAP0242	1	SRS2	0.6929	CAP	0.348497	-0.516858	0.0843434
31129_2#3.cram	EGAN00003523649	gains8033451	1	CAP0260	5	SRS2	0.8597	CAP	-1.26912	0.451408	1.71103
31431_2#69.cram	EGAN00003523598	gains8033378	1	FP0320	1	SRS1	0.9273	FP	1.95645	-1.08544	-2.40453
30968_3#20.cram	EGAN00003523175	gains8032886	1	FP0161	3	SRS2	0.7418	FP	0.828705	-0.465018	-0.854901
31431_2#62.cram	EGAN00003523582	gains8033362	1	CAP0639	3	SRS1	0.8812	CAP	2.12841	-1.3561	-2.30652
31011_4#70.cram	EGAN00003523646	gains8033445	1	CAP0519	1	SRS1	0.9002	CAP	1.20335	-1.37952	-0.51336
31431_2#12.cram	EGAN00003523250	gains8032980	1	CAP0625	3	SRS2	0.5794	CAP	-0.26499	0.26499	0.355015
31431_2#10.cram	EGAN00003523240	gains8032970	0	CAP0731	3	#N/A	#N/A	CAP	NA	NA	NA
30757_4#26.cram	EGAN00003524018	gains8033943	1	FP0343	1	SRS1	0.9215	FP	0.833031	-0.358279	-0.990923
30968_3#57.cram	EGAN00003523216	gains8032927	1	CAP0456	5	SRS1	0.6911	CAP	0.786262	-0.680028	-0.527391
30968_3#30.cram	EGAN00003523185	gains8032896	1	FP0164	5	SRS2	0.6978	FP	-0.817956	1.19392	-0.184851
30757_3#68.cram	EGAN00003523972	gains8033883	1	FP0335	1	SRS1	0.9014	FP	0.194208	0.0597719	-0.312904
30757_4#76.cram	EGAN00003523191	gains8032902	1	CAP0621	3	SRS2	0.419	CAP	-0.0015317	-0.217677	0.404405
31431_2#1.cram	EGAN00003523192	gains8032903	1	CAP0621	5	SRS2	0.5065	CAP	-0.817956	1.19392	-0.184851
31011_3#34.cram	EGAN00003523470	gains8033258	1	FP0202	1	SRS2	0.8096	FP	0.530914	-0.0137857	-0.909142
30968_3#49.cram	EGAN00003523208	gains8032919	1	FP0169	3	SRS2	0.4513	FP	-0.391142	0.786262	-0.249158
31431_2#9.cram	EGAN00003523238	gains8032968	1	FP0302	1	SRS1	0.8242	FP	0.351754	0.0935701	-0.765565
30968_3#18.cram	EGAN00003523168	gains8032879	1	FP0159	3	SRS2	0.5691	FP	-0.84173	0.670409	0.886225
30968_4#9.cram	EGAN00003523254	gains8032985	1	CAP0462	3	SRS2	0.8138	CAP	0.49943	-0.142933	-0.57735
30757_4#13.cram	EGAN00003523997	gains8033924	1	CAP0190	5	SRS2	0.8345	CAP	0.0137857	-0.0935701	0.245999
30786_4#74.cram	EGAN00003524054	gains8033978	0	CAP0720	3	#N/A	#N/A	CAP	NA	NA	NA
30757_4#60.cram	EGAN00003524056	gains8033981	1	CAP0696	3	SRS2	0.6468	CAP	1.16626	-0.753303	-1.1908
31129_2#32.cram	EGAN00003523565	gains8033486	0	FP0371	3	#N/A	#N/A	FP	NA	NA	NA
31129_2#41.cram	EGAN00003523668	gains8033496	1	FP0259	3	SRS2	0.6255	FP	0.84173	-0.271341	-1.42032
30757_3#15.cram	EGAN00003523906	gains8033818	1	CAP0183	5	SRS2	0.7178	CAP	1.52932	-1.45475	-0.913783
30968_4#62.cram	EGAN00003523315	gains8033064	1	CAP0030	3	SRS1	0.7829	CAP	0.753303	-0.568326	-0.562934
31431_2#46.cram	EGAN00003523464	gains8033253	1	CAP0633	3	SRS3	0.1149	CAP	-0.782096	0.72313	0.739139
31011_4#58.cram	EGAN00003523627	gains8033407	0	CAP0725	1	#N/A	#N/A	CAP	NA	NA	NA
31129_2#22.cram	EGAN00003523554	gains8033474	1	CAP0550	3	SRS2	0.2767	CAP	-0.657045	1.14831	-0.584603
31011_4#13.cram	EGAN00003523534	gains8033342	1	CAP0199	3	SRS1	0.7544	CAP	0.343618	-0.37466	-0.0137857
31129_1#57.cram	EGAN00003523338	gains8033165	1	FP0241	5	SRS1	0.8972	FP	0.670409	-0.580973	-0.384537
30786_4#21.cram	EGAN00003523756	gains8033605	1	CAP0709	5	SRS2	0.4487	CAP	-0.628794	0.72313	0.444634
30786_4#16.cram	EGAN00003523730	gains8033579	1	FP0359	5	SRS1	0.9162	FP	2.0728	-2.26479	-1.01884
30968_3#53.cram	EGAN00003523212	gains8032923	1	CAP0454	3	SRS1	0.8996	CAP	1.50511	-1.79653	-0.662758
30968_3#54.cram	EGAN00003523213	gains8032924	1	CAP0454	5	SRS2	0.7802	CAP	0.757378	-0.384537	-0.868221
31129_2#50.cram	EGAN00003523678	gains8033507	1	FP0261	3	SRS2	0.7343	FP	0.483874	-0.729112	0.0966474
30757_4#16.cram	EGAN00003524002	gains8033927	1	CAP0251	5	SRS2	0.0804	CAP	-0.790442	1.06361	0.0997256
31129_1#58.cram	EGAN00003523340	gains8033166	1	FP0242	3	SRS2	0.6822	FP	0.155324	0.18641	-0.478714
30757_3#34.cram	EGAN00003523931	gains8033842	0	FP0327	1	#N/A	#N/A	FP	NA	NA	NA
30757_3#35.cram	EGAN00003523933	gains8033843	0	FP0327	5	#N/A	#N/A	FP	NA	NA	NA
30968_3#40.cram	EGAN00003523197	gains8032908	1	FP0167	1	SRS1	0.7491	FP	-0.449712	0.222384	0.775872
30968_3#41.cram	EGAN00003523198	gains8032909	1	FP0167	5	SRS2	0.6116	FP	-0.480433	0.437881	0.555769
30757_4#29.cram	EGAN00003524021	gains8033946	1	CAP0679	5	SRS2	0.6917	CAP	0.666579	-0.0352364	-1.46812
31431_2#31.cram	EGAN00003523339	gains8033167	1	FP0306	3	SRS2	0.83	FP	0.613931	-0.68583	-0.158425
30757_3#57.cram	EGAN00003523959	gains8033870	1	FP0331	3	SRS1	0.9382	FP	1.87052	-2.17492	-0.890771
30757_3#58.cram	EGAN00003523961	gains8033871	1	FP0331	5	SRS1	0.9186	FP	1.26912	-1.36382	-0.584603
31011_4#49.cram	EGAN00003523615	gains8033394	1	FP0223	3	SRS1	0.7636	FP	-0.971097	1.40783	-0.209841
30786_4#73.cram	EGAN00003524048	gains8033973	0	CAP0719	5	#N/A	#N/A	CAP	NA	NA	NA
31011_4#4.cram	EGAN00003523526	gains8033314	1	CAP0500	5	SRS2	0.6635	CAP	-0.0383019	0.288864	-0.180179
31431_2#3.cram	EGAN00003523203	gains8032914	1	CAP0622	3	SRS2	0.4971	CAP	-0.320957	0.777943	-0.411063
31431_2#8.cram	EGAN00003523234	gains8032965	1	CAP0460	1	SRS1	0.8502	CAP	-0.0720522	0.717175	-0.918443
30968_3#72.cram	EGAN00003523236	gains8032966	1	CAP0460	3	SRS2	0.7958	CAP	1.19705	-0.348497	-2.35271
30786_4#12.cram	EGAN00003523688	gains8033536	1	FP0358	3	SRS1	0.8691	FP	1.17845	-1.09098	-0.602873
31129_2#55.cram	EGAN00003523682	gains8033532	1	FP0264	1	SRS1	0.8169	FP	NA	NA	NA
31129_2#52.cram	EGAN00003523681	gains8033529	1	FP0262	3	SRS1	0.8862	FP	1.69793	-1.75218	-0.971097
31129_4#56.cram	EGAN00003523868	gains8033754	1	FP0113	5	SRS1	0.9211	FP	1.24216	-0.976017	-0.980962
31129_2#68.cram	EGAN00003523697	gains8033546	1	CAP0229	1	SRS1	0.9329	CAP	1.76658	-2.6174	-0.451408
30968_4#64.cram	EGAN00003523372	gains8033066	1	CAP0053	1	SRS1	0.7332	CAP	0.721142	-0.51336	-0.610237
30968_4#65.cram	EGAN00003523373	gains8033067	1	CAP0053	3	SRS2	0.4933	CAP	-0.886225	1.30416	-0.280888
30968_4#66.cram	EGAN00003523374	gains8033068	1	CAP0053	5	SRS2	0.4484	CAP	-0.725121	1.17233	-0.358279
31129_3#1.cram	EGAN00003523705	gains8033554	0	FP0375	5	#N/A	#N/A	FP	NA	NA	NA
31129_2#16.cram	EGAN00003523546	gains8033466	1	CAP0311	3	SRS2	0.6756	CAP	-0.824394	1.22252	-0.223955
31011_4#17.cram	EGAN00003523538	gains8033346	1	CAP0220	1	SRS1	0.9368	CAP	0.133655	0.527391	-1.30416
31011_4#18.cram	EGAN00003523539	gains8033347	1	CAP0220	3	SRS1	0.8082	CAP	1.46364	-0.90452	-1.78135
31011_4#19.cram	EGAN00003523540	gains8033348	1	CAP0220	5	SRS2	0.6807	CAP	0.0229775	0.170846	-0.146029
31129_4#32.cram	EGAN00003523840	gains8033725	1	CAP0066	1	SRS1	0.9147	CAP	0.573735	-1.34089	0.407731
30968_3#66.cram	EGAN00003523228	gains8032958	1	CAP0165	1	SRS2	0.5563	CAP	0.0659108	0.0659108	-0.0536352
30968_3#10.cram	EGAN00003523159	gains8032870	1	CAP0441	1	SRS2	0.5858	CAP	1.11918	-0.709274	-1.22902
31129_2#10.cram	EGAN00003523657	gains8033458	1	CAP0263	1	SRS2	0.5192	CAP	-0.566527	0.552198	0.588241
31011_4#31.cram	EGAN00003523586	gains8033366	0	CAP0237	1	#N/A	#N/A	CAP	NA	NA	NA
31011_4#32.cram	EGAN00003523587	gains8033367	1	CAP0237	3	SRS2	0.4495	CAP	-0.127476	0.643798	-0.545076
31129_3#57.cram	EGAN00003523772	gains8033639	1	FP0278	3	SRS1	0.8813	FP	1.79653	-1.43732	-1.55961
31011_3#48.cram	EGAN00003523483	gains8033273	1	CAP0254	1	SRS1	0.9016	CAP	2.30652	-2.40453	-1.276
31011_3#49.cram	EGAN00003523484	gains8033274	1	CAP0254	3	SRS1	0.8286	CAP	1.75218	-2.12841	-0.824394
31011_3#50.cram	EGAN00003523486	gains8033275	1	CAP0254	5	SRS1	0.8553	CAP	2.46376	-2.46376	-1.54936
30968_4#7.cram	EGAN00003523252	gains8032982	1	CAP0178	1	SRS2	0.4743	CAP	0.161528	0.548634	-1.50038
31431_2#13.cram	EGAN00003523255	gains8032983	1	CAP0178	3	SRS3	0.0535	CAP	-1.69793	2.28516	-0.828705
30968_4#8.cram	EGAN00003523253	gains8032984	1	CAP0178	5	SRS3	0.0535	CAP	-1.9165	2.6174	-0.820098
30968_4#57.cram	EGAN00003523309	gains8033059	1	FP0192	3	SRS1	0.8165	FP	1.14241	-0.828705	-0.932547
30757_4#2.cram	EGAN00003523984	gains8033913	1	CAP0193	5	SRS1	0.8623	CAP	0.527391	-0.0751239	-0.837373
30757_4#8.cram	EGAN00003523989	gains8033919	1	CAP0112	3	SRS2	0.6102	CAP	0.478714	0.112048	-1.06361
31011_3#20.cram	EGAN00003523447	gains8033215	1	CAP0487	1	SRS2	0.4309	CAP	-0.828705	0.230242	1.43732
31011_3#21.cram	EGAN00003523449	gains8033216	1	CAP0487	3	SRS2	0.4708	CAP	-1.06902	0.824394	1.24882
31431_2#24.cram	EGAN00003523406	gains8033101	1	CAP0528	1	SRS2	0.5788	CAP	NA	NA	NA
31129_1#19.cram	EGAN00003523408	gains8033102	1	CAP0528	3	SRS2	0.3051	CAP	NA	NA	NA
30968_4#29.cram	EGAN00003523277	gains8033007	1	CAP0467	1	SRS1	0.9215	CAP	0.881697	-1.12493	-0.136746
30968_4#30.cram	EGAN00003523278	gains8033008	1	CAP0467	3	SRS1	0.7608	CAP	1.10216	-1.11347	-0.502904
31011_3#1.cram	EGAN00003523362	gains8033189	1	FP0195	3	SRS2	0.7837	FP	0.0812695	0.155324	-0.287267
31129_1#35.cram	EGAN00003523425	gains8033120	1	FP0232	1	SRS1	0.8631	FP	1.42032	-1.8794	-0.523873
31129_1#36.cram	EGAN00003523427	gains8033121	1	FP0232	3	SRS1	0.7119	FP	0.729112	-0.757378	-0.371376
30968_4#37.cram	EGAN00003523287	gains8033017	1	CAP0471	1	SRS2	0.6617	CAP	0.545076	-0.401083	-0.368096
30968_4#38.cram	EGAN00003523288	gains8033018	1	CAP0471	3	SRS2	0.7453	CAP	-0.155324	0.427788	-0.155324
31431_2#37.cram	EGAN00003523367	gains8033196	1	FP0196	1	SRS2	0.4164	FP	NA	NA	NA
31011_3#5.cram	EGAN00003523369	gains8033197	1	FP0196	3	SRS3	0.1121	FP	NA	NA	NA
31431_2#17.cram	EGAN00003523286	gains8033016	1	FP0305	1	SRS1	0.8153	FP	0.980962	-0.595541	-0.877187
31129_1#30.cram	EGAN00003523423	gains8033115	1	CAP0535	1	SRS2	0.674	CAP	-0.76762	1.00605	0.214541
31129_1#31.cram	EGAN00003523421	gains8033116	1	CAP0535	3	SRS2	0.4758	CAP	-1.75218	1.93609	0.837373
30968_4#47.cram	EGAN00003523298	gains8033028	1	FP0188	3	SRS1	0.8546	FP	0.508125	-0.482153	-0.245999
30968_4#48.cram	EGAN00003523305	gains8033029	1	FP0188	5	SRS1	0.7607	FP	1.21608	-1.02659	-0.890771
30968_4#21.cram	EGAN00003523267	gains8032997	1	FP0180	1	SRS2	0.6295	FP	-0.296858	-0.506383	1.17845
30968_4#22.cram	EGAN00003523268	gains8032998	1	FP0180	3	SRS2	0.6896	FP	-0.407731	-0.610237	1.44598
31129_3#45.cram	EGAN00003523757	gains8033625	1	CAP0071	5	SRS2	0.4309	CAP	-0.516858	-0.0168495	1.16626
31129_1#73.cram	EGAN00003523356	gains8033184	1	CAP0541	1	SRS1	0.9381	CAP	2.72572	-1.89763	-2.66766
31129_1#74.cram	EGAN00003523357	gains8033185	1	CAP0541	5	SRS1	0.8118	CAP	-1.54936	2.09979	-0.599203
30786_4#69.cram	EGAN00003524012	gains8033937	1	CAP0436	3	SRS1	0.874	CAP	0.468434	-1.13072	0.49943
30786_4#70.cram	EGAN00003524013	gains8033938	1	CAP0436	5	SRS1	0.9196	CAP	2.15889	-1.86178	-1.67259
30968_3#5.cram	EGAN00003523152	gains8032861	1	CAP0148	5	SRS1	0.8238	CAP	0.332266	0	-0.532679
31129_3#2.cram	EGAN00003523708	gains8033556	1	CAP0566	5	SRS2	0.6296	CAP	-0.227097	-0.391142	1.02142
31129_4#17.cram	EGAN00003523820	gains8033687	1	CAP0599	1	SRS2	0.6117	CAP	-1.20335	1.20335	0.826547
30786_4#35.cram	EGAN00003523817	gains8033686	1	FP0286	1	SRS2	0.531	FP	-2.15889	2.88039	-0.532679
31129_4#7.cram	EGAN00003523806	gains8033673	1	FP0286	3	SRS1	0.9064	FP	-0.351754	1.04228	-1.37556
30968_3#60.cram	EGAN00003523222	gains8032933	1	FP0171	5	SRS1	0.8867	FP	0.697504	-0.699459	-0.355015
31129_1#25.cram	EGAN00003523413	gains8033108	1	CAP0533	5	SRS2	0.3748	CAP	-1.15425	1.05289	0.995941
31129_1#29.cram	EGAN00003523420	gains8033114	1	CAP0534	1	SRS1	0.911	CAP	1.89763	-1.491	-1.66031
31431_2#15.cram	EGAN00003523274	gains8033004	1	FP0183	3	SRS1	0.7968	FP	0.923124	-0.523873	-0.927825
30968_4#27.cram	EGAN00003523276	gains8033005	1	FP0183	5	SRS2	0.7544	FP	-0.233388	-0.127476	0.790442
30968_3#8.cram	EGAN00003523156	gains8032867	1	CAP0439	1	SRS2	0.5359	CAP	1.62489	-1.53926	-0.951645
30757_4#69.cram	EGAN00003523157	gains8032868	0	CAP0439	5	#N/A	#N/A	CAP	NA	NA	NA
30968_4#26.cram	EGAN00003523271	gains8033003	1	CAP0465	3	SRS2	0.7758	CAP	-0.381241	0.316122	0.516858
31011_4#21.cram	EGAN00003523570	gains8033350	1	CAP0236	3	SRS2	0.2136	CAP	-0.6781	0.377948	1.00605
31129_3#40.cram	EGAN00003523752	gains8033599	1	FP0274	3	SRS1	0.8825	FP	0.451408	0.32257	-1.93609
31129_4#8.cram	EGAN00003523807	gains8033674	1	FP0274	5	SRS1	0.8562	FP	-0.361547	0.954057	-0.693602
30968_4#52.cram	EGAN00003523302	gains8033053	1	CAP0476	1	SRS1	0.8641	CAP	0.0536352	-0.102805	0.146029
30968_4#53.cram	EGAN00003523304	gains8033054	1	CAP0476	5	SRS2	0.6591	CAP	-1.12493	0.697504	1.50989
31129_1#15.cram	EGAN00003523402	gains8033097	1	FP0228	1	SRS1	0.933	FP	-0.124388	0.222384	0.172401
30968_3#59.cram	EGAN00003523221	gains8032931	1	CAP0458	1	SRS1	0.8773	CAP	2.19152	-2.53314	-1.01884
31431_2#6.cram	EGAN00003523220	gains8032932	1	CAP0458	3	SRS2	0.4366	CAP	0.392796	0.236538	-1.31499
31129_1#13.cram	EGAN00003523401	gains8033095	1	CAP0525	1	SRS2	0.437	CAP	-2.88039	2.12841	2.6174
31129_1#52.cram	EGAN00003523330	gains8033158	1	CAP0114	1	SRS2	0.7677	CAP	-0.909142	0.649461	1.11347
31129_4#37.cram	EGAN00003523844	gains8033730	1	CAP0177	1	SRS1	0.7442	CAP	0.142933	0.0168495	-0.139839
30786_4#20.cram	EGAN00003523751	gains8033600	1	CAP0708	3	SRS1	0.9184	CAP	-0.142933	-1.07446	1.28995
31431_2#19.cram	EGAN00003523303	gains8033052	0	CAP0732	3	#N/A	#N/A	CAP	NA	NA	NA
30968_4#46.cram	EGAN00003523295	gains8033026	1	CAP0475	1	SRS2	0.2023	CAP	-0.466725	0.309688	0.674249
31129_1#75.cram	EGAN00003523358	gains8033186	1	CAP0542	1	SRS1	0.9308	CAP	0.930183	-0.798843	-0.541525
30968_4#19.cram	EGAN00003523264	gains8032995	1	CAP0464	1	SRS2	0.599	CAP	1.05289	-1.31864	-0.376304
30968_4#20.cram	EGAN00003523265	gains8032996	1	CAP0464	5	SRS2	0.4685	CAP	-0.312904	-0.0551692	0.820098
30968_4#45.cram	EGAN00003523296	gains8033025	1	CAP0474	3	SRS3	0.1206	CAP	-0.0475006	0.222384	0.0122539
30968_4#68.cram	EGAN00003523376	gains8033070	1	CAP0025	3	SRS2	0.4035	CAP	-0.937289	1.46364	-0.555769
31129_3#30.cram	EGAN00003523739	gains8033588	1	CAP0578	3	SRS2	0.566	CAP	-1.28995	1.43732	0.670409
31129_3#31.cram	EGAN00003523741	gains8033589	1	CAP0578	5	SRS2	0.3577	CAP	-1.14831	0.837373	1.37162
30757_4#70.cram	EGAN00003523160	gains8032871	1	CAP0700	1	SRS2	0.5206	CAP	-2.46376	2.35271	2.30652
31129_3#28.cram	EGAN00003523737	gains8033586	0	FP0378	3	#N/A	#N/A	FP	NA	NA	NA
31129_3#29.cram	EGAN00003523740	gains8033587	1	FP0378	5	SRS1	0.9243	FP	0	0	0
31129_1#7.cram	EGAN00003523395	gains8033088	0	CAP0726	5	#N/A	#N/A	CAP	NA	NA	NA
31129_1#14.cram	EGAN00003523403	gains8033096	1	FP0227	3	SRS1	0.7707	FP	0.886225	-0.584603	-0.784177
31129_4#51.cram	EGAN00003523863	gains8033749	1	FP0295	3	SRS1	0.8912	FP	0.492502	0.073588	-1.0086
31129_4#52.cram	EGAN00003523864	gains8033750	0	FP0295	5	#N/A	#N/A	FP	NA	NA	NA
31129_4#46.cram	EGAN00003523855	gains8033740	1	FP0294	5	SRS2	0.8018	FP	-0.602873	1.08544	-0.520363
30757_3#22.cram	EGAN00003523915	gains8033826	1	CAP0259	3	SRS2	0.6935	CAP	-0.348497	-0.0966474	0.859324
31129_2#60.cram	EGAN00003523690	gains8033538	1	CAP0250	3	SRS2	0.8116	CAP	1.13654	-0.782096	-0.98593
31129_3#51.cram	EGAN00003523765	gains8033632	1	CAP0076	5	SRS2	0.4551	CAP	-1.29702	1.13072	1.22576
31431_2#20.cram	EGAN00003523306	gains8033056	0	CAP0477	1	#N/A	#N/A	CAP	NA	NA	NA
30968_4#55.cram	EGAN00003523308	gains8033057	1	CAP0477	3	SRS2	0.4514	CAP	-2.35271	2.46376	2.09979
30786_4#29.cram	EGAN00003523798	gains8033665	1	FP0363	1	SRS2	0.4977	FP	-0.203582	0.0352364	0.606551
30968_4#17.cram	EGAN00003523263	gains8032993	0	FP0366	1	#N/A	#N/A	FP	NA	NA	NA
30968_4#36.cram	EGAN00003523284	gains8033014	1	CAP0470	1	SRS1	0.7914	CAP	-1.03702	1.24882	0.414398
31129_1#24.cram	EGAN00003523414	gains8033107	1	CAP0532	1	SRS3	0.0549	CAP	-1.17845	1.50038	0.252319
30786_4#43.cram	EGAN00003523859	gains8033745	1	FP0146	3	SRS1	0.8803	FP	0.194208	0.482153	-1.51953
31431_2#26.cram	EGAN00003523417	gains8033112	1	FP0231	3	SRS2	0.6414	FP	-1.28295	1.48176	0.541525
31129_1#28.cram	EGAN00003523419	gains8033113	1	FP0231	5	SRS2	0.7295	FP	-2.12841	-0.0107221	2.46376
30968_3#74.cram	EGAN00003523239	gains8032969	1	FP0174	3	SRS2	0.7488	FP	0.516858	-0.70534	0.00765858
31129_3#17.cram	EGAN00003523724	gains8033572	1	FP0268	1	SRS1	0.8745	FP	0.824394	-0.861542	-0.361547
31129_3#56.cram	EGAN00003523768	gains8033638	1	FP0277	5	SRS2	0.7782	FP	-0.401083	-0.0291064	0.966199
31129_1#34.cram	EGAN00003523426	gains8033119	1	CAP0537	5	SRS2	0.5296	CAP	0.0444339	0.0352364	0.0413677
31129_1#18.cram	EGAN00003523407	gains8033100	1	CAP0527	1	SRS2	0.7992	CAP	0.595541	-0.32257	-0.537982
31129_1#76.cram	EGAN00003523359	gains8033187	1	CAP0543	1	SRS1	0.8912	CAP	0.621346	-1.50038	0.441255
31129_1#77.cram	EGAN00003523360	gains8033188	1	CAP0543	3	SRS2	0.5343	CAP	0.194208	-0.645683	0.470144
31129_2#56.cram	EGAN00003523685	gains8033533	1	FP0374	1	SRS1	0.8801	FP	0.116673	0.411063	-0.859324
30757_3#65.cram	EGAN00003523968	gains8033879	1	FP0333	3	SRS1	0.8124	FP	-0.0689812	-0.00765858	0.345243
30786_4#46.cram	EGAN00003523874	gains8033761	1	FP0147	3	SRS2	0.7199	FP	0.242843	0.197331	-0.725121
31129_4#62.cram	EGAN00003523876	gains8033762	1	FP0147	5	SRS2	0.468	FP	-0.214541	0.0505677	0.628794
30757_3#13.cram	EGAN00003523904	gains8033795	1	FP0325	1	SRS1	0.9372	FP	0.868221	-0.57735	-0.777943
30757_3#73.cram	EGAN00003523977	gains8033888	0	FP0340	3	#N/A	#N/A	FP	NA	NA	NA
30757_3#53.cram	EGAN00003523956	gains8033866	1	CAP0663	5	SRS2	0.5466	CAP	-1.50038	1.50989	1.08544
31129_1#62.cram	EGAN00003523343	gains8033171	1	FP0245	1	SRS1	0.9	FP	2.26479	-1.58063	-2.22666
30786_4#2.cram	EGAN00003523639	gains8033440	1	CAP0249	1	SRS3	0.0839	CAP	0	0	0
30786_4#3.cram	EGAN00003523640	gains8033441	1	CAP0249	3	SRS3	0.0844	CAP	0	0	0
30968_3#77.cram	EGAN00003523242	gains8032973	1	CAP0461	3	SRS2	0.6239	CAP	0.877187	-0.548634	-0.850494
31431_2#11.cram	EGAN00003523244	gains8032974	1	CAP0461	5	SRS2	0.3291	CAP	-0.271341	0.34037	0.290461
31129_2#57.cram	EGAN00003523686	gains8033534	1	CAP0268	1	SRS1	0.899	CAP	1.07446	-1.5648	-0.233388
30968_3#4.cram	EGAN00003523147	gains8032860	1	CAP0113	3	SRS1	0.8264	CAP	0.268164	-0.252319	-0.0628411
31011_3#18.cram	EGAN00003523443	gains8033212	0	FP0367	1	#N/A	#N/A	FP	NA	NA	NA
31129_4#45.cram	EGAN00003523853	gains8033739	1	CAP0606	3	SRS2	0.7035	CAP	-0.632532	0.580973	0.6781
31129_3#66.cram	EGAN00003523782	gains8033650	1	CAP0585	5	SRS3	0.1646	CAP	-1.86178	2.02294	0.890771
31011_3#22.cram	EGAN00003523448	gains8033217	1	CAP0488	1	SRS2	0.6154	CAP	0.451408	-0.0444339	-0.613931
31011_4#64.cram	EGAN00003523635	gains8033436	1	CAP0233	1	SRS1	0.8289	CAP	0.617634	-0.555769	-0.290461
31129_1#60.cram	EGAN00003523342	gains8033169	1	CAP0539	1	SRS1	0.8825	CAP	-0.0781964	0.115131	0.220815
31129_1#4.cram	EGAN00003523391	gains8033085	1	CAP0521	1	SRS1	0.867	CAP	0.293658	0.0966474	-0.584603
31129_1#5.cram	EGAN00003523392	gains8033086	1	CAP0521	3	SRS1	0.8856	CAP	-0.189528	0.729112	-0.595541
30968_4#75.cram	EGAN00003523383	gains8033077	1	FP0193	3	SRS1	0.9229	FP	1.28295	-0.568326	-2.02294
30968_4#76.cram	EGAN00003523384	gains8033078	1	FP0193	5	SRS2	0.8145	FP	-0.101265	0.57735	-0.49943
31011_3#9.cram	EGAN00003523436	gains8033202	1	CAP0481	1	SRS2	0.3617	CAP	-0.203582	0.414398	0.0413677
31011_3#10.cram	EGAN00003523435	gains8033203	0	CAP0481	3	#N/A	#N/A	CAP	NA	NA	NA
31129_1#70.cram	EGAN00003523352	gains8033180	1	CAP0147	1	SRS1	0.8845	CAP	-1.51953	0.532679	1.99978
31431_2#33.cram	EGAN00003523353	gains8033181	1	CAP0147	3	SRS2	0.6409	CAP	-2.72572	1.9165	2.53314
31129_1#71.cram	EGAN00003523354	gains8033182	1	CAP0147	5	SRS2	0.4472	CAP	-0.525631	0.12902	1.02659
31129_1#63.cram	EGAN00003523344	gains8033172	1	CAP0540	3	SRS2	0.552	CAP	-0.588241	-0.475282	1.53926
31431_2#32.cram	EGAN00003523345	gains8033173	1	CAP0540	5	SRS2	0.4488	CAP	-0.895335	-0.227097	1.66031
30786_4#67.cram	EGAN00003524007	gains8033932	1	FP0156	3	SRS2	0.8137	FP	-1.45035	0.471855	1.93609
31129_1#44.cram	EGAN00003523321	gains8033150	1	FP0238	3	SRS2	0.6196	FP	-1.64827	1.68512	1.13072
31129_1#45.cram	EGAN00003523323	gains8033151	1	FP0238	5	SRS2	0.7237	FP	-1.37162	1.23556	1.30416
30968_3#6.cram	EGAN00003523150	gains8032862	1	CAP0156	3	SRS2	0.6877	CAP	0.863764	-0.606551	-0.693602
30968_4#59.cram	EGAN00003523311	gains8033061	1	CAP0023	1	SRS2	0.4681	CAP	0.0751239	-0.699459	0.662758
30968_4#60.cram	EGAN00003523313	gains8033062	1	CAP0023	3	SRS2	0.531	CAP	-0.490773	0.146029	0.877187
30968_4#61.cram	EGAN00003523314	gains8033063	1	CAP0023	5	SRS2	0.3887	CAP	-0.951645	0.745191	1.07719
30786_4#23.cram	EGAN00003523770	gains8033636	1	CAP0710	1	SRS3	0.2301	CAP	-0.282482	-0.446326	1.13947
31431_2#50.cram	EGAN00003523492	gains8033281	1	CAP0636	1	SRS2	0.4891	CAP	-1.63647	1.42032	1.54936
31431_2#42.cram	EGAN00003523454	gains8033244	1	CAP0632	3	SRS2	0.6591	CAP	NA	NA	NA
31431_2#43.cram	EGAN00003523456	gains8033245	1	CAP0632	5	SRS2	0.5531	CAP	NA	NA	NA
30786_4#28.cram	EGAN00003523796	gains8033663	1	CAP0711	1	SRS2	0.6079	CAP	-0.942053	0.68583	1.14831
31129_1#2.cram	EGAN00003523389	gains8033083	1	CAP0520	3	SRS1	0.8373	CAP	-1.16626	0.239689	1.69793
31129_1#3.cram	EGAN00003523390	gains8033084	1	CAP0520	5	SRS2	0.6048	CAP	-0.335505	0.118216	0.68196
30757_4#7.cram	EGAN00003523988	gains8033918	1	CAP0188	3	SRS2	0.7888	CAP	0.552198	-0.794636	0.073588
30968_4#49.cram	EGAN00003523299	gains8033049	1	FP0189	3	SRS1	0.9073	FP	-0.282482	-0.446326	1.13947
30786_4#14.cram	EGAN00003523707	gains8033555	1	CAP0707	3	SRS2	0.7071	CAP	-0.258649	0.591887	-0.0720522
30786_4#72.cram	EGAN00003524022	gains8033947	1	CAP0438	1	SRS2	0.5873	CAP	1.12493	-1.42032	-0.338748
30757_4#30.cram	EGAN00003524023	gains8033948	1	CAP0438	5	SRS2	0.7122	CAP	-1.48176	1.07446	1.62489
31129_3#75.cram	EGAN00003523794	gains8033661	1	CAP0339	1	SRS2	0.3817	CAP	1.1846	-0.820098	-1.0344
31129_3#76.cram	EGAN00003523795	gains8033662	1	CAP0339	3	SRS2	0.521	CAP	0.697504	-0.37466	-0.701417
31011_3#3.cram	EGAN00003523364	gains8033192	1	CAP0478	1	SRS2	0.4506	CAP	0.338748	-0.361547	-0.0321713
31431_2#35.cram	EGAN00003523365	gains8033193	1	CAP0478	3	SRS2	0.3911	CAP	-0.490773	0.303267	0.701417
31011_3#17.cram	EGAN00003523442	gains8033210	1	FP0199	3	SRS1	0.8932	FP	NA	NA	NA
30968_4#13.cram	EGAN00003523259	gains8032989	1	CAP0238	1	SRS2	0.5466	CAP	0.0352364	-0.877187	0.846104
31011_4#69.cram	EGAN00003523643	gains8033444	1	CAP0235	1	SRS1	0.9074	CAP	-0.164633	0.124388	0.358279
31129_4#33.cram	EGAN00003523839	gains8033726	1	CAP0092	1	SRS2	0.5015	CAP	0.451408	-0.548634	0.00459512
31129_2#74.cram	EGAN00003523706	gains8033553	0	CAP0373	1	#N/A	#N/A	CAP	NA	NA	NA
30786_4#41.cram	EGAN00003523858	gains8033743	1	FP0144	1	SRS1	0.8469	FP	-0.177067	0.658947	-0.454802
31129_3#68.cram	EGAN00003523786	gains8033652	1	CAP0586	3	SRS3	0.2378	CAP	-0.913783	1.02142	0.492502
30786_4#26.cram	EGAN00003523785	gains8033653	0	CAP0586	5	#N/A	#N/A	CAP	NA	NA	NA
31011_3#14.cram	EGAN00003523439	gains8033207	1	CAP0483	1	SRS2	0.3534	CAP	-0.636278	0.202019	1.09655
31129_2#14.cram	EGAN00003523545	gains8033464	1	CAP0356	1	SRS2	0.6334	CAP	-0.610237	-0.223955	1.45475
31129_2#7.cram	EGAN00003523653	gains8033455	1	FP0249	5	SRS2	0.6223	FP	-0.461607	-0.258649	1.21608
31011_4#68.cram	EGAN00003523642	gains8033443	1	CAP0207	3	SRS2	0.4089	CAP	-1.24882	0.523873	1.68512
31011_3#28.cram	EGAN00003523458	gains8033248	1	CAP0121	1	SRS1	0.8698	CAP	-0.485596	-0.355015	1.37952
31011_3#29.cram	EGAN00003523460	gains8033249	1	CAP0121	3	SRS1	0.8882	CAP	1.01115	-1.44598	-0.177067
31011_3#30.cram	EGAN00003523461	gains8033250	1	CAP0121	5	SRS1	0.8637	CAP	0.689711	-1.19705	0.177067
31129_1#53.cram	EGAN00003523331	gains8033159	1	CAP0129	1	SRS2	0.6187	CAP	-0.300061	-0.0997256	0.833031
30757_4#31.cram	EGAN00003524025	gains8033950	1	CAP0680	3	SRS2	0.6672	CAP	-3.16938	1.11918	3.16938
30757_4#32.cram	EGAN00003524026	gains8033951	1	CAP0680	5	SRS2	0.4041	CAP	-1.8794	1.04757	2.04723
31129_1#72.cram	EGAN00003523355	gains8033183	1	CAP0174	5	SRS2	0.5198	CAP	-1.46364	0.655146	1.86178
30786_4#1.cram	EGAN00003523636	gains8033437	1	CAP0701	3	SRS2	0.474	CAP	-1.39556	0.713219	1.75218
31011_4#65.cram	EGAN00003523637	gains8033438	0	CAP0701	5	#N/A	#N/A	CAP	NA	NA	NA
30968_3#22.cram	EGAN00003523177	gains8032888	1	FP0163	5	SRS1	0.8619	FP	-0.777943	0.173956	1.38749
31129_4#35.cram	EGAN00003523843	gains8033728	1	CAP0029	3	SRS2	0.0673	CAP	0	0	0
30757_3#1.cram	EGAN00003523890	gains8033781	1	FP0322	1	SRS1	0.9046	FP	0.640033	-1.02142	0.0935701
30757_3#2.cram	EGAN00003523892	gains8033782	0	FP0322	3	#N/A	#N/A	FP	NA	NA	NA
30968_3#68.cram	EGAN00003523231	gains8032960	1	CAP0189	1	SRS2	0.4445	CAP	-1.09098	0.00459512	1.76658
31129_2#54.cram	EGAN00003523684	gains8033531	1	FP0263	3	SRS2	0.636	FP	-1.68512	1.1078	1.79653
30968_3#19.cram	EGAN00003523169	gains8032880	1	FP0160	1	SRS1	0.8791	FP	-1.81213	0.634404	2.19152
30757_4#71.cram	EGAN00003523171	gains8032881	1	FP0160	5	SRS2	0.4153	FP	-2.04723	1.34845	2.22666
30968_3#21.cram	EGAN00003523176	gains8032887	1	FP0162	5	SRS1	0.8728	FP	-0.170846	0.133655	0.401083
31129_2#2.cram	EGAN00003523648	gains8033450	1	FP0248	1	SRS1	0.7663	FP	0.749241	-0.995941	-0.202019
31011_4#15.cram	EGAN00003523536	gains8033344	1	CAP0246	3	SRS1	0.9345	CAP	-0.670409	0.222384	1.11918
30968_3#15.cram	EGAN00003523165	gains8032876	1	FP0157	5	SRS1	0.8975	FP	0.258649	-0.927825	0.580973
31129_3#38.cram	EGAN00003523749	gains8033597	1	CAP0580	3	SRS2	0.4241	CAP	-0.701417	0.394451	1.05289
30757_3#9.cram	EGAN00003523901	gains8033790	1	CAP0429	3	SRS2	0.2944	CAP	-1.61353	1.8794	0.485596
30786_4#52.cram	EGAN00003523899	gains8033791	1	CAP0429	5	SRS2	0.4016	CAP	-0.68583	0.757378	0.465018
31011_4#20.cram	EGAN00003523568	gains8033349	1	CAP0226	5	SRS2	0.2721	CAP	-1.89763	1.95645	1.29702
30757_3#60.cram	EGAN00003523963	gains8033874	1	CAP0666	3	SRS3	0.0787	CAP	-1.10216	1.12493	0.709274
31129_4#1.cram	EGAN00003523797	gains8033664	1	CAP0590	1	SRS2	0.6117	CAP	0.335505	-0.0383019	-0.495963
31129_4#34.cram	EGAN00003523841	gains8033727	1	CAP0021	1	SRS1	0.9545	CAP	1.42877	-0.745191	-2.19152
30786_4#37.cram	EGAN00003523825	gains8033692	1	CAP0716	1	SRS3	0.0893	CAP	-1.84472	1.99978	0.84173
31129_4#12.cram	EGAN00003523812	gains8033679	1	CAP0595	3	SRS1	0.8021	CAP	0.782096	-0.36482	-0.937289
31129_1#61.cram	EGAN00003523341	gains8033170	1	FP0244	3	SRS2	0.7348	FP	NA	NA	NA
30757_4#6.cram	EGAN00003523986	gains8033917	1	CAP0176	3	SRS2	0.555	CAP	0.437881	0.142933	-1.04228
30786_4#42.cram	EGAN00003523857	gains8033744	1	FP0145	1	SRS2	0.8157	FP	-0.976017	1.37952	-0.0904937
31129_1#54.cram	EGAN00003523333	gains8033160	1	CAP0150	3	SRS2	0.0657	CAP	-1.06361	1.57003	-0.239689
30968_4#63.cram	EGAN00003523371	gains8033065	1	CAP0040	1	SRS2	0.4421	CAP	0.0291064	0.0874182	0.0168495
30757_3#49.cram	EGAN00003523950	gains8033861	1	FP0329	1	SRS1	0.9089	FP	0.57735	-0.202019	-0.713219
30757_3#36.cram	EGAN00003523932	gains8033844	1	CAP0654	5	SRS2	0.8376	CAP	NA	NA	NA
30757_3#61.cram	EGAN00003523964	gains8033875	1	CAP0667	5	SRS2	0.2973	CAP	0.534445	-0.492502	-0.242843
30968_3#70.cram	EGAN00003523232	gains8032962	1	CAP0131	1	SRS1	0.8989	CAP	0.434512	0.136746	-1.02659
30786_4#34.cram	EGAN00003523816	gains8033683	1	CAP0714	3	SRS2	0.8112	CAP	-0.956474	-0.713219	1.9165
31129_2#66.cram	EGAN00003523695	gains8033544	1	CAP0253	1	SRS2	0.3713	CAP	-1.276	1.32598	0.786262
31129_2#49.cram	EGAN00003523676	gains8033505	1	FP0373	1	SRS1	0.85	FP	1.1078	-0.725121	-1.09376
30968_4#69.cram	EGAN00003523377	gains8033071	1	CAP0042	1	SRS1	0.9273	CAP	2.01122	-1.60237	-1.70444
30968_4#70.cram	EGAN00003523378	gains8033072	1	CAP0042	3	SRS1	0.9097	CAP	-0.850494	-1.46364	1.95645
30968_4#71.cram	EGAN00003523379	gains8033073	1	CAP0042	5	SRS2	0.781	CAP	2.35271	-2.22666	-1.64827
31129_3#14.cram	EGAN00003523721	gains8033569	1	FP0377	1	SRS2	0.6886	FP	NA	NA	NA
31129_3#15.cram	EGAN00003523723	gains8033570	1	FP0377	3	SRS2	0.5425	FP	NA	NA	NA
30757_4#10.cram	EGAN00003523992	gains8033921	1	CAP0136	1	SRS2	0.7105	CAP	0.220815	-0.304871	0.0689812
31129_4#49.cram	EGAN00003523860	gains8033746	1	CAP0608	1	SRS2	0.5284	CAP	-0.255483	-0.0597719	0.733114
31129_4#50.cram	EGAN00003523861	gains8033747	1	CAP0608	3	SRS2	0.3585	CAP	-0.449712	0.741153	0.0122539
31011_4#23.cram	EGAN00003523575	gains8033355	1	CAP0202	1	SRS2	0.4205	CAP	-0.434512	0.872695	-0.268164
31011_4#9.cram	EGAN00003523529	gains8033338	1	CAP0234	1	SRS2	0.5115	CAP	0.0781964	-0.280888	0.27452
31129_4#53.cram	EGAN00003523865	gains8033751	1	CAP0609	3	SRS1	0.8366	CAP	0.520363	-0.458202	-0.263404
31129_4#54.cram	EGAN00003523866	gains8033752	1	CAP0609	5	SRS2	0.805	CAP	-0.798843	1.02659	0.223955
31129_4#47.cram	EGAN00003523854	gains8033741	1	CAP0607	3	SRS2	0.6695	CAP	0.803065	-0.971097	-0.255483
31129_4#48.cram	EGAN00003523856	gains8033742	1	CAP0607	5	SRS1	0.9014	CAP	0.658947	-0.0812695	-1.28295
30757_4#5.cram	EGAN00003523987	gains8033916	1	CAP0166	3	SRS1	0.9409	CAP	-0.239689	-1.00605	1.42877
30968_3#76.cram	EGAN00003523243	gains8032972	1	FP0176	1	SRS1	0.898	FP	-0.786262	1.276	-0.36482
31129_2#13.cram	EGAN00003523542	gains8033463	1	FP0252	1	SRS1	0.8417	FP	1.83639	-2.0728	-0.942053
30786_4#45.cram	EGAN00003523869	gains8033757	1	CAP0425	3	SRS1	0.902	CAP	1.276	-0.899918	-1.1078
31129_2#12.cram	EGAN00003523541	gains8033461	1	FP0251	3	SRS2	0.5092	FP	-0.803065	0.773804	0.689711
30786_4#4.cram	EGAN00003523543	gains8033462	1	FP0251	5	SRS2	0.7091	FP	-1.42032	1.73813	0.431147
31431_2#48.cram	EGAN00003523474	gains8033261	1	CAP0635	3	SRS2	0.6886	CAP	0.745191	-0.617634	-0.516858
30786_4#39.cram	EGAN00003523837	gains8033723	1	CAP0423	3	SRS3	0.0517	CAP	-2.09979	2.40453	0.815818
30786_4#25.cram	EGAN00003523779	gains8033645	1	FP0281	3	SRS2	0.5512	FP	-0.475282	0.761465	0.0229775
31129_3#62.cram	EGAN00003523778	gains8033646	1	FP0281	5	SRS3	0.284	FP	-0.923124	1.09098	0.293658
30757_4#75.cram	EGAN00003523174	gains8032885	1	FP0355	1	SRS1	0.9101	FP	0.651354	-0.335505	-0.674249
31129_3#64.cram	EGAN00003523781	gains8033648	1	FP0282	1	SRS1	0.9043	FP	0.951645	-0.133655	-1.99978
31129_2#11.cram	EGAN00003523658	gains8033459	1	CAP0545	1	SRS2	0.6517	CAP	0.643798	-0.0505677	-1.16024
31129_2#58.cram	EGAN00003523687	gains8033535	1	CAP0564	3	SRS3	0.1621	CAP	-0.966199	1.03702	0.658947
31129_1#55.cram	EGAN00003523332	gains8033161	1	CAP0157	1	SRS1	0.8374	CAP	0.971097	-1.30416	-0.189528
31431_2#29.cram	EGAN00003523334	gains8033162	1	CAP0157	3	SRS1	0.8688	CAP	0.271341	-1.1078	0.68583
31431_2#30.cram	EGAN00003523335	gains8033163	1	CAP0157	5	SRS2	0.8311	CAP	0.280888	-0.951645	0.537982
31011_3#8.cram	EGAN00003523433	gains8033200	1	CAP0480	3	SRS2	0.7314	CAP	0.205146	0.36482	-0.976017
31431_2#38.cram	EGAN00003523432	gains8033201	1	CAP0480	5	SRS2	0.5612	CAP	0.217677	0.258649	-0.84173
31011_3#39.cram	EGAN00003523475	gains8033264	1	CAP0210	1	SRS1	0.9035	CAP	1.81213	-1.76658	-1.23556
31011_3#40.cram	EGAN00003523476	gains8033265	1	CAP0210	3	SRS1	0.898	CAP	1.64827	-1.48176	-0.995941
30968_4#14.cram	EGAN00003523260	gains8032990	1	CAP0031	1	SRS1	0.7328	CAP	0.149126	-0.424434	0.325798
31011_3#16.cram	EGAN00003523441	gains8033209	1	CAP0485	5	SRS2	0.6324	CAP	-0.146029	0.284076	0.0475006
31129_4#40.cram	EGAN00003523847	gains8033733	1	CAP0122	3	SRS2	0.5492	CAP	-0.693602	1.06902	-0.236538
31129_1#48.cram	EGAN00003523325	gains8033154	1	CAP0175	1	SRS1	0.9585	CAP	2.04723	-1.78135	-1.57003
31129_1#49.cram	EGAN00003523326	gains8033155	1	CAP0175	3	SRS1	0.8973	CAP	0.329031	-1.97765	0.918443
31129_1#50.cram	EGAN00003523327	gains8033156	0	CAP0175	5	#N/A	#N/A	CAP	NA	NA	NA
31011_3#2.cram	EGAN00003523361	gains8033190	0	CAP0629	3	#N/A	#N/A	CAP	NA	NA	NA
31431_2#34.cram	EGAN00003523363	gains8033191	1	CAP0629	5	SRS1	0.8919	CAP	-0.509869	0.923124	-0.195769
31011_3#42.cram	EGAN00003523477	gains8033267	1	CAP0493	3	SRS2	0.765	CAP	0.584603	0.121301	-1.58063
31011_3#43.cram	EGAN00003523479	gains8033268	1	CAP0493	5	SRS2	0.6078	CAP	-0.502904	0.980962	-0.381241
31011_3#56.cram	EGAN00003523493	gains8033283	1	CAP0496	3	SRS2	0.4574	CAP	-0.741153	1.07994	-0.00919033
31011_3#57.cram	EGAN00003523496	gains8033284	1	CAP0496	5	SRS2	0.6655	CAP	0.180179	0.149126	-0.485596
30757_3#45.cram	EGAN00003523945	gains8033856	1	CAP0659	1	SRS1	0.9228	CAP	1.20969	-0.640033	-1.62489
30757_3#54.cram	EGAN00003523954	gains8033867	1	CAP0664	3	SRS2	0.6571	CAP	-0.112048	-0.769678	1.04757
30757_3#5.cram	EGAN00003523895	gains8033785	1	FP0323	1	SRS1	0.8336	FP	-0.183294	0.570127	-0.258649
31129_4#72.cram	EGAN00003523883	gains8033775	1	FP0300	1	SRS1	0.8424	FP	-1.17233	1.38749	0.448018
30757_4#41.cram	EGAN00003524036	gains8033960	1	FP0346	3	SRS1	0.8385	FP	0.377948	-1.276	0.636278
30757_3#6.cram	EGAN00003523894	gains8033786	1	CAP0644	1	SRS1	0.905	CAP	NA	NA	NA
30757_3#69.cram	EGAN00003523973	gains8033884	1	FP0336	3	SRS2	0.6282	FP	0.548634	-0.0475006	-0.872695
30757_4#33.cram	EGAN00003524027	gains8033952	1	CAP0681	1	SRS3	0.075	CAP	-2.19152	2.72572	1.34089
30757_3#55.cram	EGAN00003523955	gains8033868	1	FP0330	1	SRS1	0.8492	FP	-1.22902	1.51953	0.280888
30757_3#56.cram	EGAN00003523958	gains8033869	1	FP0330	3	SRS2	0.6856	FP	-0.230242	0.458202	0.0812695
30757_3#46.cram	EGAN00003523946	gains8033857	1	CAP0660	3	SRS1	0.9038	CAP	2.09979	-1.38749	-2.15889
30757_3#47.cram	EGAN00003523949	gains8033858	1	CAP0660	5	SRS2	0.7992	CAP	0.177067	-0.0628411	-0.0689812
30757_4#1.cram	EGAN00003523982	gains8033893	1	CAP0671	1	SRS1	0.9104	CAP	0.277703	0.161528	-0.733114
31129_4#73.cram	EGAN00003523885	gains8033776	1	CAP0617	1	SRS2	0.5186	CAP	-1.21608	0.995941	1.26229
30757_3#7.cram	EGAN00003523896	gains8033787	1	CAP0645	3	SRS2	0.3441	CAP	-0.98593	0.737127	1.1846
30786_4#65.cram	EGAN00003523981	gains8033892	1	CAP0433	1	SRS2	0.5225	CAP	-0.195769	-0.214541	0.765565
30786_4#49.cram	EGAN00003523882	gains8033768	1	FP0148	5	SRS2	0.7656	FP	0.211407	-0.749241	0.51336
30786_4#38.cram	EGAN00003523830	gains8033698	1	FP0143	5	SRS1	0.8708	FP	-0.757378	1.42877	-1.09376
30968_3#3.cram	EGAN00003523149	gains8032859	1	CAP0109	3	SRS2	0.6755	CAP	0.368096	-0.300061	-0.216109
30786_4#66.cram	EGAN00003524006	gains8033931	1	CAP0434	1	SRS1	0.9171	CAP	-0.657045	1.54429	-2.66766
31129_1#51.cram	EGAN00003523329	gains8033157	1	CAP0179	5	SRS2	0.532	CAP	-0.546854	0.468434	0.649461
31129_2#71.cram	EGAN00003523701	gains8033549	1	FP0265	1	SRS1	0.9006	FP	0.815818	-0.84173	-0.343618
31129_2#72.cram	EGAN00003523702	gains8033550	1	FP0265	5	SRS2	0.5936	FP	0.0413677	-0.0781964	0.183294
31011_3#35.cram	EGAN00003523468	gains8033259	1	CAP0200	3	SRS1	0.7401	CAP	0.741153	-0.158425	-1.3561
30757_4#22.cram	EGAN00003524010	gains8033936	1	CAP0675	1	SRS3	0.072	CAP	-0.846104	1.26229	-0.227097
30757_4#27.cram	EGAN00003524019	gains8033944	1	CAP0677	1	SRS1	0.8801	CAP	1.45475	-0.890771	-1.9165
31011_4#16.cram	EGAN00003523537	gains8033345	1	CAP0213	1	SRS1	0.8591	CAP	1.00605	-0.541525	-1.20969
30968_3#52.cram	EGAN00003523211	gains8032922	1	CAP0453	1	SRS1	0.9105	CAP	1.97765	-1.51953	-1.8794
30786_4#24.cram	EGAN00003523775	gains8033642	1	FP0361	1	SRS2	0.7435	FP	0.116673	0.634404	-1.63647
30968_4#50.cram	EGAN00003523300	gains8033050	1	FP0190	1	SRS2	0.8066	FP	0.68196	-0.815818	-0.209841
30968_4#51.cram	EGAN00003523301	gains8033051	1	FP0190	3	SRS2	0.7023	FP	1.47264	-1.95645	-0.548634
31431_2#5.cram	EGAN00003523218	gains8032930	1	CAP0623	1	SRS2	0.3286	CAP	0.0874182	0.00919033	-0.0321713
30757_4#20.cram	EGAN00003524009	gains8033934	1	CAP0674	1	SRS1	0.9117	CAP	0.6781	-1.99978	0.506383
30757_4#21.cram	EGAN00003524011	gains8033935	1	CAP0674	3	SRS2	0.7884	CAP	0.414398	-0.26499	-0.335505
31011_4#29.cram	EGAN00003523583	gains8033363	1	CAP0508	3	SRS2	0.3191	CAP	NA	NA	NA
31011_4#30.cram	EGAN00003523585	gains8033364	1	CAP0508	5	SRS3	0.0824	CAP	NA	NA	NA
30968_3#43.cram	EGAN00003523201	gains8032912	1	FP0168	3	SRS1	0.8829	FP	0.358279	-0.394451	-0.0321713
30968_3#44.cram	EGAN00003523202	gains8032913	1	FP0168	5	SRS2	0.7803	FP	-0.387838	0.0352364	0.850494
31129_3#55.cram	EGAN00003523771	gains8033637	1	FP0276	5	SRS1	0.7982	FP	1.04228	-0.861542	-0.729112
31129_3#47.cram	EGAN00003523760	gains8033627	1	CAP0033	1	SRS1	0.4717	CAP	0.0689812	-0.790442	0.729112
30968_3#38.cram	EGAN00003523196	gains8032906	1	CAP0447	3	SRS2	0.6762	CAP	1.02659	-1.1908	-0.348497
30968_3#39.cram	EGAN00003523195	gains8032907	1	CAP0447	5	SRS1	0.7691	CAP	1.24882	-1.15425	-0.68583
30757_4#55.cram	EGAN00003524051	gains8033975	1	FP0349	1	SRS1	0.9361	FP	0.361547	-1.03702	0.478714
30757_4#56.cram	EGAN00003524050	gains8033976	1	FP0349	3	SRS2	0.7943	FP	0.444634	-1.47264	0.655146
30757_4#57.cram	EGAN00003524052	gains8033977	1	FP0349	5	SRS2	0.729	FP	-0.918443	0.180179	1.57003
30968_3#58.cram	EGAN00003523219	gains8032929	1	CAP0457	1	SRS1	0.8657	CAP	-0.495963	-0.239689	1.276
31129_1#6.cram	EGAN00003523393	gains8033087	1	FP0226	1	SRS2	0.412	FP	-1.05289	0.391142	1.60792
30757_4#12.cram	EGAN00003523999	gains8033923	1	CAP0168	3	SRS1	0.7947	CAP	-1.78135	0.765565	2.12841
31431_2#60.cram	EGAN00003523573	gains8033353	1	CAP0638	1	SRS2	0.3236	CAP	-2.02294	1.40783	2.15889
30757_4#18.cram	EGAN00003524004	gains8033929	1	CAP0673	1	SRS2	0.6685	CAP	-0.606551	-0.509869	1.58063
30757_4#19.cram	EGAN00003524005	gains8033930	1	CAP0673	5	SRS2	0.5373	CAP	-0.368096	-0.458202	1.26912
31431_2#21.cram	EGAN00003523387	gains8033081	1	CAP0627	1	SRS1	0.9126	CAP	-0.480433	0.00919033	1.05824
31431_2#22.cram	EGAN00003523388	gains8033082	1	CAP0627	3	SRS1	0.8677	CAP	0.194208	-0.870456	0.649461
31129_3#63.cram	EGAN00003523780	gains8033647	1	CAP0583	1	SRS2	0.4762	CAP	-1.11918	-0.0659108	1.82818
31129_3#67.cram	EGAN00003523784	gains8033651	1	FP0283	1	SRS1	0.9148	FP	0.990923	-1.5648	-0.0321713
30757_3#23.cram	EGAN00003523916	gains8033827	1	CAP0265	5	SRS2	0.6437	CAP	-0.293658	-0.680028	1.31864
30968_4#58.cram	EGAN00003523312	gains8033060	1	CAP0052	1	SRS1	0.8829	CAP	0.961325	-1.32968	-0.112048
30757_4#28.cram	EGAN00003524020	gains8033945	1	CAP0678	1	SRS1	0.9307	CAP	0.0966474	-1.05289	0.826547
31129_3#65.cram	EGAN00003523783	gains8033649	1	CAP0584	1	SRS1	0.855	CAP	0.761465	-1.40372	0.124388
30968_3#31.cram	EGAN00003523186	gains8032897	1	CAP0444	3	SRS3	0.2517	CAP	-1.58063	0.854901	1.89763
30757_3#19.cram	EGAN00003523911	gains8033822	1	CAP0102	5	SRS2	0.6587	CAP	-1.02142	0.0812695	1.67259
31129_1#69.cram	EGAN00003523349	gains8033179	1	CAP0110	1	SRS1	0.9414	CAP	-0.271341	-0.595541	1.24216
30968_3#51.cram	EGAN00003523210	gains8032921	1	CAP0452	3	SRS2	0.5769	CAP	-0.0383019	-0.717175	0.854901
30968_3#75.cram	EGAN00003523241	gains8032971	1	FP0175	1	SRS1	0.9116	FP	1.66031	-1.84472	-0.807301
30968_3#67.cram	EGAN00003523229	gains8032959	1	CAP0181	1	SRS1	0.9358	CAP	-1.66031	1.14831	1.72442
30786_4#27.cram	EGAN00003523789	gains8033657	1	FP0362	1	SRS1	0.8745	FP	-0.0505677	-0.870456	1.04228
31129_3#69.cram	EGAN00003523787	gains8033654	1	CAP0587	3	SRS2	0.3917	CAP	-0.223955	-0.304871	0.86599
31011_4#24.cram	EGAN00003523577	gains8033356	1	CAP0506	5	SRS2	0.6907	CAP	-1.40783	0.49943	1.8794
30968_3#36.cram	EGAN00003523194	gains8032904	1	CAP0446	1	SRS1	0.8617	CAP	0.252319	-0.837373	0.520363
30968_3#37.cram	EGAN00003523193	gains8032905	1	CAP0446	3	SRS2	0.5882	CAP	-0.220815	-0.312904	0.90452
30757_3#24.cram	EGAN00003523918	gains8033828	1	CAP0647	3	SRS2	0.3873	CAP	-1.32598	-0.0199134	2.02294
30757_3#25.cram	EGAN00003523917	gains8033829	1	CAP0647	5	SRS2	0.4758	CAP	-1.25553	-0.0551692	1.97765
30968_4#77.cram	EGAN00003523385	gains8033079	1	FP0194	1	SRS1	0.8019	FP	0.105885	-1.04228	0.811552
31129_1#1.cram	EGAN00003523386	gains8033080	1	FP0194	5	SRS2	0.3722	FP	-1.3561	0.621346	1.78135
30968_4#6.cram	EGAN00003523251	gains8032981	1	FP0178	1	SRS1	0.9212	FP	-2.26479	1.86178	2.40453
31129_3#11.cram	EGAN00003523718	gains8033566	1	CAP0570	3	SRS2	0.6067	CAP	-0.411063	0.610237	0.205146
31129_4#20.cram	EGAN00003523823	gains8033691	1	FP0288	3	SRS2	0.7292	FP	0.384537	-0.733114	0.208276
31129_4#11.cram	EGAN00003523811	gains8033677	1	FP0287	5	SRS1	0.8389	FP	-0.105885	0.242843	0.0597719
31129_3#36.cram	EGAN00003523747	gains8033594	1	FP0273	3	SRS2	0.6836	FP	0.790442	-0.777943	-0.407731
31129_3#37.cram	EGAN00003523748	gains8033595	1	FP0273	5	SRS2	0.5601	FP	-0.0107221	-0.527391	0.70534
30786_4#19.cram	EGAN00003523746	gains8033596	1	FP0360	1	SRS1	0.8388	FP	-0.345243	0.431147	0.287267
30786_4#58.cram	EGAN00003523930	gains8033841	1	FP0152	1	SRS1	0.8718	FP	1.34089	-1.29702	-0.757378
30786_4#32.cram	EGAN00003523810	gains8033678	1	CAP0712	3	SRS2	0.6535	CAP	-0.36482	0.312904	0.475282
31129_3#43.cram	EGAN00003523755	gains8033603	1	FP0275	1	SRS1	0.8845	FP	1.16024	-0.886225	-0.899918
31129_3#44.cram	EGAN00003523758	gains8033604	1	FP0275	3	SRS1	0.822	FP	0.0505677	-0.242843	0.284076
31431_2#44.cram	EGAN00003523459	gains8033247	1	FP0309	5	SRS1	0.8913	FP	0.296858	-0.00459512	-0.492502
31129_4#5.cram	EGAN00003523803	gains8033669	1	FP0285	5	SRS2	0.707	FP	-0.0597719	0.454802	-0.394451
31129_4#43.cram	EGAN00003523850	gains8033736	1	CAP0717	3	SRS1	0.8981	CAP	-0.552198	-0.0413677	1.23556
30786_4#40.cram	EGAN00003523851	gains8033737	1	CAP0717	5	SRS1	0.8547	CAP	-1.43732	0.0628411	2.0728
31129_4#44.cram	EGAN00003523852	gains8033738	1	CAP0605	1	SRS2	0.8088	CAP	-0.0536352	-0.0874182	0.414398
30968_3#9.cram	EGAN00003523158	gains8032869	1	CAP0440	1	SRS2	0.5397	CAP	-0.118216	0.971097	-2.0728
31129_3#10.cram	EGAN00003523717	gains8033565	1	FP0376	5	SRS2	0.5217	FP	-0.0137857	-0.803065	0.895335
31129_2#69.cram	EGAN00003523699	gains8033547	1	CAP0727	3	SRS2	0.5342	CAP	-0.640033	0.990923	-0.0781964
31129_2#70.cram	EGAN00003523700	gains8033548	1	CAP0727	5	SRS2	0.2971	CAP	-0.277703	0.877187	-0.643798
31129_4#19.cram	EGAN00003523824	gains8033690	1	CAP0601	3	SRS2	0.5384	CAP	NA	NA	NA
31129_4#14.cram	EGAN00003523814	gains8033682	1	CAP0597	3	SRS2	0.3347	CAP	-1.67259	1.81213	1.03179
31129_1#47.cram	EGAN00003523328	gains8033153	1	FP0240	1	SRS1	0.9346	FP	0.555769	-0.261818	-0.591887
