# Supplementary material for: eQTLs identify regulatory networks and drivers of variation in the individual response to sepsis
Source: Cell Genom. 2024 Jun 18;4(7):100587. doi: 10.1016/j.xgen.2024.100587 (PMC11293594; doi:10.1016/j.xgen.2024.100587)
Supplement: Table S27. Microarray covariates, related to STAR Methods — Microarray data key with individual level information (diagnosis, SRS status, and normalized cell proportions) [file mmc26.xlsx]

## Sheet: Sheet1
Table S27: Microarray covariates, related to STAR Methods.
AnonID	Diagnosis	Day	SRS	Neutrophils	Lymphocytes	Monocytes
CAP0020_5	CAP	5	SRS2	0	0	0
CAP0021_1	CAP	1	SRS1	1.39495	-0.608277	-2.05587
CAP0022_5	CAP	5	SRS2	0.023599	0.165936	-0.00214517
CAP0023_1	CAP	1	SRS2	0.0450638	-0.552422	0.613447
CAP0025_3	CAP	3	SRS2	-0.952121	1.59068	-0.557427
CAP0026_5	CAP	5	SRS2	0.06225	-0.880311	0.794997
CAP0027_1	CAP	1	SRS1	2.27881	-1.904	-1.85388
CAP0028_1	CAP	1	SRS1	-0.483721	-0.249251	1.2324
CAP0029_3	CAP	3	SRS2	0	0	0
CAP0030_3	CAP	3	SRS1	0.639551	-0.421918	-0.572525
CAP0031_1	CAP	1	SRS1	0.105308	-0.284821	0.347979
CAP0032_1	CAP	1	SRS1	0	0	0
CAP0033_1	CAP	1	SRS1	0.0407695	-0.636921	0.698588
CAP0034_3	CAP	3	SRS1	1.32985	-0.986435	-0.972572
CAP0035_1	CAP	1	SRS2	0	0	0
CAP0036_1	CAP	1	SRS1	0	0	0
CAP0037_3	CAP	3	SRS2	-1.67179	1.83047	0.905883
CAP0038_3	CAP	3	SRS2	0.49339	-0.311735	-0.450228
CAP0039_1	CAP	1	SRS1	0.682253	-0.165936	-1.14543
CAP0040_1	CAP	1	SRS2	-0.0321831	0.218385	0.0450638
CAP0041_1	CAP	1	SRS1	0.861505	-1.26038	-0.179
CAP0042_1	CAP	1	SRS1	1.93097	-1.45412	-1.55377
CAP0043_3	CAP	3	SRS2	-1.04389	0.623838	1.39495
CAP0044_3	CAP	3	SRS2	-1.49221	0.958894	1.60607
CAP0046_3	CAP	3	SRS2	0.231586	-0.235996	0.0321831
CAP0047_1	CAP	1	SRS2	-0.464518	0.743095	0.118259
CAP0048_1	CAP	1	SRS1	-0.157243	-0.403232	0.783282
CAP0049_5	CAP	5	SRS2	-0.958894	1.3726	0.0579519
CAP0050_1	CAP	1	SRS1	2.61259	-2.61259	-1.36168
CAP0051_3	CAP	3	SRS2	-1.35092	1.25095	1.24162
CAP0052_1	CAP	1	SRS1	0.812777	-1.19652	-0.111781
CAP0053_1	CAP	1	SRS1	0.603123	-0.334336	-0.587755
CAP0054_1	CAP	1	SRS2	-0.152901	0.454981	-0.0880656
CAP0055_1	CAP	1	SRS2	-0.582664	0.403232	0.812777
CAP0057_1	CAP	1	SRS1	0.695853	-0.698588	-0.338877
CAP0058_1	CAP	1	SRS2	-0.50798	0.343424	0.704074
CAP0059_1	CAP	1	SRS1	0	0	0
CAP0061_3	CAP	3	SRS2	-1.15373	1.70755	-0.174642
CAP0062_3	CAP	3	SRS1	0.644824	-2.1764	0.431316
CAP0064_3	CAP	3	SRS2	-0.639551	1.11296	-0.384685
CAP0065_1	CAP	1	SRS2	0.144225	-0.010726	0.00643555
CAP0066_1	CAP	1	SRS1	0.431316	-1.20534	0.412557
CAP0067_5	CAP	5	SRS2	-0.403232	-0.0321831	0.88665
CAP0068_3	CAP	3	SRS1	2.50029	-2.0216	-1.98955
CAP0069_1	CAP	1	SRS2	-0.209606	0.289292	0.280356
CAP0070_1	CAP	1	SRS1	-0.0794547	-0.13556	0.464518
CAP0071_5	CAP	5	SRS2	-0.592862	0.100994	1.07396
CAP0072_1	CAP	1	SRS1	0.30274	-0.517766	0.170288
CAP0073_3	CAP	3	SRS1	0.192095	-0.280356	0.131231
CAP0075_3	CAP	3	SRS1	0.512867	-0.354824	-0.370862
CAP0076_5	CAP	5	SRS2	-1.32985	1.2796	1.17059
CAP0077_1	CAP	1	SRS2	-2.05587	-0.414893	2.7725
CAP0078_3	CAP	3	SRS2	0.650114	-0.660751	-0.316242
CAP0080_5	CAP	5	SRS2	-1.72629	2.0216	0.0407695
CAP0081_3	CAP	3	SRS1	1.3726	-0.899435	-1.3726
CAP0083_1	CAP	1	SRS2	0.592862	-0.743095	-0.165936
CAP0084_3	CAP	3	SRS1	1.74564	-1.01475	-1.65468
CAP0085_1	CAP	1	SRS1	0.537491	0.0493589	-1.18779
CAP0086_3	CAP	3	SRS1	1.03653	-1.63805	-0.227182
CAP0087_3	CAP	3	SRS1	0	0	0
CAP0088_5	CAP	5	SRS2	0.205222	-1.12904	0.671463
CAP0089_5	CAP	5	SRS2	-0.0708498	0.148561	0.179
CAP0091_1	CAP	1	SRS2	-0.597985	0.547432	0.650114
CAP0092_1	CAP	1	SRS2	0.338877	-0.368565	0.0193077
CAP0093_3	CAP	3	SRS2	0.122581	0.222781	-0.347979
CAP0094_1	CAP	1	SRS2	-0.109623	0.11394	0.231586
CAP0095_3	CAP	3	SRS2	-0.695853	0.629058	0.715112
CAP0096_1	CAP	1	SRS1	0.676848	-0.765908	-0.30274
CAP0097_1	CAP	1	SRS2	0.608277	-0.842998	-0.131231
CAP0098_3	CAP	3	SRS1	1.12904	-0.613447	-1.34031
CAP0099_1	CAP	1	SRS2	-1.56098	1.93097	0.205222
CAP0100_1	CAP	1	SRS2	1.02921	-0.698588	-0.874008
CAP0101_1	CAP	1	SRS2	0.709582	-1.18779	0.023599
CAP0102_5	CAP	5	SRS2	-1.05881	0.213994	1.59068
CAP0103_3	CAP	3	SRS1	0.899435	-0.97948	-0.393941
CAP0105_3	CAP	3	SRS2	0.0708498	0.373161	-0.412557
CAP0106_1	CAP	1	SRS1	0.0150167	-0.426612	0.587755
CAP0107_1	CAP	1	SRS2	0.958894	-0.655424	-0.830819
CAP0108_5	CAP	5	SRS2	0.469303	-0.676848	0.06225
CAP0109_3	CAP	3	SRS2	0.266994	-0.139891	-0.196467
CAP0110_1	CAP	1	SRS1	-0.350259	-0.454981	1.17915
CAP0111_3	CAP	3	SRS2	-0.830819	1.17486	0.13556
CAP0112_3	CAP	3	SRS2	0	0	0
CAP0113_3	CAP	3	SRS1	0.187726	-0.0708498	-0.0493589
CAP0114_1	CAP	1	SRS2	-0.938706	0.731833	1.02195
CAP0116_3	CAP	3	SRS2	0	0	0
CAP0117_5	CAP	5	SRS2	-1.30935	1.87835	-0.266994
CAP0118_1	CAP	1	SRS1	1.38369	-1.24162	-0.899435
CAP0119_5	CAP	5	SRS2	-0.695853	1.07015	-0.105308
CAP0120_1	CAP	1	SRS2	1.16212	-1.00759	-0.682253
CAP0121_1	CAP	1	SRS1	-0.542455	-0.196467	1.29931
CAP0122_3	CAP	3	SRS2	-0.754452	1.21426	-0.222781
CAP0123_3	CAP	3	SRS2	0	0	0
CAP0124_3	CAP	3	SRS2	-1.24162	1.2324	1.06635
CAP0125_3	CAP	3	SRS2	-0.547432	0.925457	-0.0923734
CAP0126_1	CAP	1	SRS1	1.87835	-2.05587	-1.11296
CAP0127_1	CAP	1	SRS2	-1.54664	1.57566	1.00759
CAP0128_1	CAP	1	SRS1	1.60607	-1.49221	-1.02195
CAP0129_1	CAP	1	SRS2	-0.380069	0.0579519	0.800896
CAP0130_1	CAP	1	SRS1	-0.165936	-0.327539	0.740271
CAP0131_1	CAP	1	SRS1	0.325276	0.284821	-1.00759
CAP0132_5	CAP	5	SRS2	-0.0150167	-0.0450638	0.311735
CAP0133_3	CAP	3	SRS2	0.0751515	-0.240409	0.380069
CAP0134_3	CAP	3	SRS1	0.48855	0.023599	-0.867739
CAP0135_3	CAP	3	SRS1	1.49221	-1.57566	-0.731833
CAP0136_1	CAP	1	SRS2	0.157243	-0.144225	0.0665493
CAP0137_5	CAP	5	SRS2	0.316242	-0.0665493	-0.36627
CAP0138_1	CAP	1	SRS2	-0.603123	0.266994	0.97948
CAP0139_1	CAP	1	SRS2	0.557427	-0.925457	0.0278908
CAP0140_1	CAP	1	SRS1	0	0	0
CAP0141_3	CAP	3	SRS2	0.205222	0.417233	-0.958894
CAP0142_1	CAP	1	SRS2	-0.131231	0.639551	-0.577587
CAP0143_5	CAP	5	SRS2	-1.4064	1.76568	0.35254
CAP0144_1	CAP	1	SRS1	1.25095	-0.547432	-1.6894
CAP0145_3	CAP	3	SRS2	0.925457	-0.938706	-0.515315
CAP0146_5	CAP	5	SRS2	0.0278908	0.562445	-0.720663
CAP0147_1	CAP	1	SRS1	-1.65468	0.658085	1.94499
CAP0148_5	CAP	5	SRS1	0.244828	0.109623	-0.515315
CAP0149_3	CAP	3	SRS1	1.34031	-0.709582	-1.42985
CAP0150_3	CAP	3	SRS2	-1.12097	1.63805	-0.235996
CAP0151_5	CAP	5	SRS2	0.760167	-1.02195	-0.100994
CAP0152_1	CAP	1	SRS2	-0.792058	0.50798	1.03653
CAP0153_5	CAP	5	SRS2	-0.720663	0.880311	0.48855
CAP0154_3	CAP	3	SRS2	-0.227182	0.40789	0.139891
CAP0155_3	CAP	3	SRS2	-1.94499	2.22469	0.503104
CAP0156_3	CAP	3	SRS2	0.731833	-0.474098	-0.687677
CAP0157_1	CAP	1	SRS1	0.824775	-1.17059	-0.170288
CAP0158_5	CAP	5	SRS2	0.284821	-0.789126	0.389309
CAP0159_5	CAP	5	SRS2	-0.148561	-0.316242	0.676848
CAP0160_1	CAP	1	SRS1	1.08163	-0.824775	-0.836893
CAP0162_3	CAP	3	SRS1	0.771673	-0.266994	-1.05132
CAP0163_5	CAP	5	SRS2	-1.31953	1.26993	1.15373
CAP0164_3	CAP	3	SRS2	-0.760167	1.41803	-0.855303
CAP0165_1	CAP	1	SRS2	0.0364759	0.200843	-0.0321831
CAP0166_3	CAP	3	SRS1	-0.325276	-0.867739	1.32985
CAP0167_3	CAP	3	SRS1	1.00759	-0.855303	-0.760167
CAP0168_3	CAP	3	SRS1	-1.80802	0.899435	2.13271
CAP0169_1	CAP	1	SRS1	2.34055	-2.13271	-1.67179
CAP0170_1	CAP	1	SRS2	-2.13271	2.13271	1.42985
CAP0171_1	CAP	1	SRS1	2.7725	-1.74564	-2.37511
CAP0172_1	CAP	1	SRS1	0	0	0
CAP0173_1	CAP	1	SRS2	-0.240409	-0.393941	0.893024
CAP0174_5	CAP	5	SRS2	-1.51886	0.737452	1.83047
CAP0175_1	CAP	1	SRS1	1.95942	-1.72629	-1.38369
CAP0176_3	CAP	3	SRS2	0.329803	0.293769	-1.01475
CAP0177_1	CAP	1	SRS1	0.100994	0.131231	-0.152901
CAP0178_5	CAP	5	SRS2	-1.94499	2.34055	-0.783282
CAP0179_5	CAP	5	SRS2	-0.613447	0.597985	0.603123
CAP0180_3	CAP	3	SRS2	-1.10503	1.60607	-0.0364759
CAP0181_1	CAP	1	SRS1	-1.75557	1.29931	1.72629
CAP0182_3	CAP	3	SRS2	0	0	0
CAP0183_5	CAP	5	SRS2	1.5054	-1.34031	-0.880311
CAP0184_3	CAP	3	SRS2	-1.44188	1.32985	1.2796
CAP0185_5	CAP	5	SRS2	-0.258113	0.469303	0.109623
CAP0186_3	CAP	3	SRS2	0	0	0
CAP0187_5	CAP	5	SRS2	0.109623	-0.00214517	0.0880656
CAP0188_3	CAP	3	SRS2	0.417233	-0.644824	0.0708498
CAP0189_1	CAP	1	SRS2	-1.12904	0.118259	1.76568
CAP0190_5	CAP	5	SRS2	-0.0493589	0.0708498	0.258113
CAP0192_1	CAP	1	SRS2	-0.623838	0.325276	0.912369
CAP0193_5	CAP	5	SRS1	0.393941	0.0794547	-0.812777
CAP0194_1	CAP	1	SRS2	-0.0751515	-0.503104	0.720663
CAP0195_1	CAP	1	SRS2	-0.731833	-0.945392	1.74564
CAP0196_1	CAP	1	SRS1	0.307234	-0.522678	0.163762
CAP0197_1	CAP	1	SRS1	0.777464	-0.109623	-1.4064
CAP0199_3	CAP	3	SRS1	0.258113	-0.227182	-0.00643555
CAP0200_3	CAP	3	SRS1	0.634296	-0.0193077	-1.26038
CAP0201_5	CAP	5	SRS2	-0.222781	0.35254	0.227182
CAP0202_1	CAP	1	SRS2	-0.512867	0.945392	-0.255895
CAP0203_5	CAP	5	SRS2	-0.53254	0.587755	0.478904
CAP0204_3	CAP	3	SRS2	-1.45412	1.85388	0.393941
CAP0205_3	CAP	3	SRS1	0.893024	-0.849134	-0.562445
CAP0206_1	CAP	1	SRS1	0	0	0
CAP0207_3	CAP	3	SRS2	-1.26038	0.644824	1.67179
CAP0208_1	CAP	1	SRS1	0.357109	-0.213994	-0.255895
CAP0209_3	CAP	3	SRS1	0.695853	-1.83047	0.264772
CAP0211_1	CAP	1	SRS1	0.666098	-1.93097	0.316242
CAP0212_3	CAP	3	SRS2	-2.41276	2.27881	1.78645
CAP0213_1	CAP	1	SRS1	0.867739	-0.361686	-1.12097
CAP0214_1	CAP	1	SRS1	-1.00049	1.67179	-0.597985
CAP0215_3	CAP	3	SRS1	0.743095	-0.023599	-1.55377
CAP0216_1	CAP	1	SRS1	-0.00214517	-0.836893	0.855303
CAP0217_3	CAP	3	SRS2	-0.812777	0.512867	1.08936
CAP0218_1	CAP	1	SRS2	-1.1372	0.952121	1.12097
CAP0219_5	CAP	5	SRS2	-1.42985	1.00049	1.5326
CAP0220_1	CAP	1	SRS1	0.096683	0.650114	-1.2324
CAP0221_1	CAP	1	SRS2	0.161588	-3.07015	1.26993
CAP0222_5	CAP	5	SRS1	-0.537491	-0.131231	1.20534
CAP0223_3	CAP	3	SRS1	1.02195	-0.932061	-0.660751
CAP0224_5	CAP	5	SRS1	1.21426	-1.04389	-0.715112
CAP0225_1	CAP	1	SRS1	-0.618634	-0.179	1.38369
CAP0226_5	CAP	5	SRS2	-1.87835	1.98955	1.19652
CAP0227_5	CAP	5	SRS2	0	0	0
CAP0229_1	CAP	1	SRS1	1.72629	-2.7725	-0.431316
CAP0230_1	CAP	1	SRS1	0.412557	-0.231586	-0.380069
CAP0231_3	CAP	3	SRS2	-0.332069	0.426612	0.338877
CAP0232_5	CAP	5	SRS2	0.35254	-0.298251	-0.183362
CAP0233_1	CAP	1	SRS1	0.483721	-0.380069	-0.284821
CAP0234_1	CAP	1	SRS2	0.0536549	-0.11394	0.293769
CAP0235_1	CAP	1	SRS1	-0.253679	0.253679	0.36627
CAP0236_3	CAP	3	SRS2	-0.726237	0.527603	0.918893
CAP0238_1	CAP	1	SRS2	-0.0150167	-0.731833	0.830819
CAP0239_1	CAP	1	SRS2	1.12097	-0.436029	-1.62185
CAP0240_3	CAP	3	SRS1	1.22328	-1.07396	-0.737452
CAP0241_1	CAP	1	SRS2	0.474098	-0.874008	0.187726
CAP0242_1	CAP	1	SRS2	0.262551	-0.338877	0.0837594
CAP0243_1	CAP	1	SRS1	0.842998	-0.0837594	-1.83047
CAP0244_1	CAP	1	SRS2	0	0	0
CAP0245_1	CAP	1	SRS1	1.5326	-1.5326	-0.777464
CAP0246_3	CAP	3	SRS1	-0.709582	0.361686	1.02921
CAP0247_1	CAP	1	SRS2	0.218385	-1.15373	0.666098
CAP0248_1	CAP	1	SRS2	0	0	0
CAP0250_3	CAP	3	SRS2	1.01475	-0.629058	-0.996958
CAP0251_5	CAP	5	SRS2	-0.836893	1.19652	0.100994
CAP0252_1	CAP	1	SRS2	-1.29931	1.40065	0.880311
CAP0253_1	CAP	1	SRS2	-1.2796	1.45412	0.748762
CAP0254_1	CAP	1	SRS1	2.22469	-2.50029	-1.22328
CAP0255_5	CAP	5	SRS2	-0.522678	0.905883	-0.0665493
CAP0256_3	CAP	3	SRS2	-0.48855	0.0450638	0.993438
CAP0257_1	CAP	1	SRS2	0.56496	-0.771673	-0.06225
CAP0258_3	CAP	3	SRS1	0.293769	-0.577587	0.213994
CAP0259_3	CAP	3	SRS2	-0.431316	0.06225	0.849134
CAP0260_5	CAP	5	SRS2	-1.26993	0.582664	1.70755
CAP0262_1	CAP	1	SRS1	0	0	0
CAP0263_1	CAP	1	SRS2	-0.631675	0.687677	0.547432
CAP0264_3	CAP	3	SRS1	1.62185	-1.51886	-1.02921
CAP0265_5	CAP	5	SRS2	-0.370862	-0.53254	1.22328
CAP0266_1	CAP	1	SRS1	1.00049	-1.12097	-0.426612
CAP0547_1	CAP	1	SRS2	-0.806822	0.794997	0.731833
CAP0267_3	CAP	3	SRS1	1.28939	-0.597985	-1.74564
CAP0268_1	CAP	1	SRS1	0.96571	-1.41803	-0.213994
CAP0269_1	CAP	1	SRS2	-0.174642	0.179	0.320756
CAP0270_1	CAP	1	SRS2	-2.0216	2.1764	0.874008
FP0063_5	FP	5	SRS2	0.253679	-0.320756	0.0751515
CAP0047_3	CAP	3	SRS2	-1.11296	1.38369	0.403232
FP0036_3	FP	3	SRS1	0.478904	0.192095	-1.28448
CAP0051_1	CAP	1	SRS2	0.298251	-1.05132	0.562445
FP0032_1	FP	1	SRS1	1.07396	-0.537491	-1.28448
CAP0039_3	CAP	3	SRS1	0.361686	-0.431316	0.0150167
FP0036_5	FP	5	SRS1	0.621234	-0.0558033	-1.17915
FP0032_3	FP	3	SRS2	0.912369	-0.375462	-1.25095
CAP0205_5	CAP	5	SRS1	1.36168	-0.650114	-1.78645
FP0037_1	FP	1	SRS1	2.41276	-1.42985	-2.37511
FP0045_1	FP	1	SRS1	1.51886	-1.29931	-0.986435
FP0032_5	FP	5	SRS2	0.36627	0.459745	-1.72629
CAP0044_5	CAP	5	SRS1	-0.567478	1.16212	-0.613447
CAP0047_5	CAP	5	SRS2	-1.07396	1.09716	0.777464
FP0045_3	FP	3	SRS2	0.380069	-0.40789	-0.0536549
FP0045_5	FP	5	SRS1	0.945392	-0.893024	-0.592862
CAP0051_5	CAP	5	SRS2	-0.647467	0.329803	0.952121
CAP0003_1	CAP	1	SRS2	0.421918	-1.80802	0.592862
FP0064_1	FP	1	SRS1	-0.715112	0.244828	1.18779
CAP0004_1	CAP	1	SRS2	0.53254	-0.469303	-0.329803
CAP0003_3	CAP	3	SRS2	-1.2324	0.8584	1.46658
CAP0082_3	CAP	3	SRS2	0.737452	-0.483721	-0.671463
FP0034_3	FP	3	SRS2	0.131231	0.412557	-0.650114
CAP0013_1	CAP	1	SRS2	-1.78645	0.592862	2.1764
CAP0082_5	CAP	5	SRS2	0.918893	-0.682253	-0.743095
FP0034_5	FP	5	SRS2	-0.00643555	0.126905	0.0923734
FP0044_3	FP	3	SRS2	-0.244828	0.938706	-1.15373
CAP0125_5	CAP	5	SRS2	-0.96571	1.47927	-0.096683
FP0048_1	FP	1	SRS1	-0.393941	0.972572	-0.629058
CAP0106_3	CAP	3	SRS2	0.0321831	0.537491	-0.634296
FP0064_3	FP	3	SRS2	-0.231586	-0.205222	0.765908
FP0047_1	FP	1	SRS1	-0.572525	-0.209606	1.34031
CAP0065_3	CAP	3	SRS2	-1.19652	1.05132	1.14543
CAP0106_5	CAP	5	SRS2	-1.22328	1.46658	0.629058
CAP0065_5	CAP	5	SRS2	-0.855303	1.02921	0.469303
FP0030_1	FP	1	SRS1	2.0216	-1.2324	-2.09275
CAP0097_5	CAP	5	SRS2	-0.320756	0.658085	-0.0171622
CAP0048_3	CAP	3	SRS2	0.139891	0.0193077	-0.0171622
CAP0090_3	CAP	3	SRS1	-1.25095	-0.148561	1.98955
FP0031_1	FP	1	SRS1	1.67179	-0.698588	-2.37511
FP0035_1	FP	1	SRS1	1.78645	-1.16212	-1.70755
CAP0090_5	CAP	5	SRS2	-1.60607	1.31953	1.45412
FP0031_3	FP	3	SRS1	1.57566	-0.618634	-2.37511
FP0052_3	FP	3	SRS1	-0.139891	-0.687677	0.96571
FP0050_5	FP	5	SRS2	1.63805	-0.972572	-1.76568
FP0052_5	FP	5	SRS2	-0.338877	-0.384685	1.05132
CAP0127_3	CAP	3	SRS2	-1.63805	1.80802	0.771673
CAP0152_3	CAP	3	SRS2	-0.647467	0.603123	0.623838
FP0046_3	FP	3	SRS2	0.660751	-0.510422	-0.547432
CAP0152_5	CAP	5	SRS2	-1.17059	1.14957	0.952121
FP0053_1	FP	1	SRS1	1.05132	-0.603123	-1.20534
FP0035_5	FP	5	SRS2	0	0	0
FP0036_1	FP	1	SRS1	-0.893024	0.671463	1.08163
FP0062_1	FP	1	SRS1	0.179	-0.262551	0.150731
FP0051_3	FP	3	SRS2	0.126905	-0.800896	0.639551
CAP0085_3	CAP	3	SRS2	0.13556	0.567478	-1.03653
CAP0397_1	CAP	1	SRS2	-0.0278908	0.249251	-0.023599
FP0049_3	FP	3	SRS2	-0.0450638	-0.192095	0.50798
CAP0093_5	CAP	5	SRS2	0	0	0
FP0011_3	FP	3	SRS1	0.56496	-0.726237	-0.137725
FP0008_5	FP	5	SRS1	0	0	0
FP0004_1	FP	1	SRS2	0	0	0
CAP0384_3	CAP	3	SRS2	-0.262551	0.298251	0.359397
CAP0170_3	CAP	3	SRS2	-1.62185	1.07015	1.62185
FP0005_5	FP	5	SRS2	0	0	0
CAP0170_5	CAP	5	SRS2	-1.20534	0.760167	1.47927
FP0023_1	FP	1	SRS1	0.748762	-0.49339	-0.693122
CAP0394_5	CAP	5	SRS2	0.00643555	0.464518	-0.440752
CAP0173_3	CAP	3	SRS2	-0.332069	-0.307234	0.986435
CAP0015_1	CAP	1	SRS1	-0.361686	1.18779	-1.59068
FP0059_1	FP	1	SRS2	1.35092	-1.47927	-0.623838
FP0001_1	FP	1	SRS1	0	0	0
CAP0173_5	CAP	5	SRS2	0	0	0
CAP0017_1	CAP	1	SRS2	0.572525	-1.95942	0.454981
FP0002_1	FP	1	SRS1	0	0	0
FP0027_3	FP	3	SRS1	0	0	0
FP0002_3	FP	3	SRS1	0	0	0
FP0039_3	FP	3	SRS2	0.235996	-0.00643555	-0.293769
FP0027_5	FP	5	SRS2	0	0	0
FP0009_5	FP	5	SRS2	0	0	0
FP0041_1	FP	1	SRS1	-0.249251	0.450228	0.144225
FP0015_1	FP	1	SRS2	-0.0364759	-0.275897	0.53254
CAP0017_5	CAP	5	SRS2	0.552422	-0.572525	-0.307234
FP0057_3	FP	3	SRS2	-1.34031	1.26038	1.21426
FP0055_1	FP	1	SRS1	1.29931	-0.861505	-1.26993
CAP0123_1	CAP	1	SRS2	0	0	0
FP0055_3	FP	3	SRS1	1.85388	-1.36168	-1.41803
CAP0270_3	CAP	3	SRS2	-0.105308	0.389309	-0.111781
FP0015_3	FP	3	SRS2	-0.49339	0.49339	0.542455
CAP0393_5	CAP	5	SRS2	0.527603	0.170288	-1.44188
CAP0382_3	CAP	3	SRS2	0	0	0
FP0040_3	FP	3	SRS1	0.370862	-0.222781	-0.262551
FP0060_3	FP	3	SRS2	1.11296	-1.31953	-0.498241
FP0055_5	FP	5	SRS1	2.05587	-1.76568	-1.45412
CAP0396_1	CAP	1	SRS2	0.118259	0.13556	-0.244828
FP0060_5	FP	5	SRS1	0.855303	-1.85388	0.096683
CAP0123_5	CAP	5	SRS2	0	0	0
CAP0191_3	CAP	3	SRS2	-0.498241	0.698588	0.307234
CAP0062_5	CAP	5	SRS2	0.398582	0.280356	-1.31953
CAP0248_3	CAP	3	SRS2	0	0	0
CAP0396_3	CAP	3	SRS2	0.517766	-0.170288	-0.639551
CAP0037_5	CAP	5	SRS2	-1.59068	1.34031	1.4064
FP0022_3	FP	3	SRS2	-0.298251	-0.0407695	0.726237
FP0022_5	FP	5	SRS2	0.0665493	-0.48855	0.577587
FP0020_3	FP	3	SRS2	0.170288	-0.0150167	-0.126905
FP0026_1	FP	1	SRS1	0.450228	-0.0364759	-0.709582
FP0026_3	FP	3	SRS1	1.20534	-0.783282	-1.08163
FP0028_5	FP	5	SRS2	-0.0407695	0.122581	0.157243
CAP0390_1	CAP	1	SRS1	0.0837594	0.634296	-1.10503
CAP0386_1	CAP	1	SRS1	-0.269218	0.982952	-1.16635
FP0029_3	FP	3	SRS2	0.165936	0.161588	-0.375462
FP0012_1	FP	1	SRS1	-0.78037	1.08936	0.122581
CAP0390_3	CAP	3	SRS1	0.754452	-0.0493589	-1.5054
CAP0390_5	CAP	5	SRS1	0	0	0
CAP0386_3	CAP	3	SRS2	-0.748762	1.29931	-0.486134
FP0006_1	FP	1	SRS1	0	0	0
FP0013_5	FP	5	SRS2	1.45412	-1.03653	-1.07396
CAP0160_3	CAP	3	SRS2	1.04389	-0.715112	-0.88665
FP0019_3	FP	3	SRS2	-0.0837594	0.522678	-0.403232
FP0019_5	FP	5	SRS2	-0.792058	0.993438	0.375462
FP0025_1	FP	1	SRS1	0.440752	0.144225	-1.09716
FP0017_3	FP	3	SRS2	0.986435	-1.67179	-0.118259
CAP0003_5	CAP	5	SRS2	-1.904	1.904	1.49221
FP0018_1	FP	1	SRS1	0.621234	-0.293769	-0.748762
FP0018_5	FP	5	SRS2	-0.06225	-0.244828	0.537491
FP0024_1	FP	1	SRS1	-1.36168	1.42985	0.899435
CAP0132_3	CAP	3	SRS2	-0.410222	0.483721	0.40789
CAP0393_3	CAP	3	SRS2	0.818761	-0.183362	-1.30935
CAP0397_3	CAP	3	SRS2	-0.0923734	0.552422	-0.474098
FP0009_3	FP	3	SRS1	0	0	0
CAP0271_3	CAP	3	SRS1	1.25095	-1.6894	-0.445485
CAP0272_3	CAP	3	SRS2	0.384685	0.0837594	-0.794997
CAP0273_3	CAP	3	SRS2	0	0	0
FP0065_5	FP	5	SRS2	0.289292	-0.0278908	-0.398582
FP0066_1	FP	1	SRS1	-0.183362	0.347979	0.192095
FP0067_5	FP	5	SRS2	-0.0536549	0.893024	-1.49221
CAP0274_5	CAP	5	SRS2	0.0794547	-0.126905	0.253679
CAP0276_1	CAP	1	SRS1	2.09275	-1.06635	-2.37511
FP0068_1	FP	1	SRS2	-0.289292	0.704074	-0.249251
CAP0278_3	CAP	3	SRS2	0.905883	-0.200843	-1.63805
CAP0279_1	CAP	1	SRS2	-1.18779	1.56098	0.359397
CAP0280_3	CAP	3	SRS1	0.00214517	-1.25095	1.01475
CAP0281_1	CAP	1	SRS2	-0.874008	1.04389	0.450228
FP0070_5	FP	5	SRS2	-0.417233	-0.327539	1.1372
CAP0282_5	CAP	5	SRS1	0.938706	-1.1372	-0.35254
FP0071_5	FP	5	SRS2	-0.187726	0.557427	-0.209606
CAP0283_1	CAP	1	SRS2	0.0579519	-0.748762	0.754452
CAP0284_3	CAP	3	SRS2	0.464518	0.0880656	-0.96571
FP0072_3	FP	3	SRS2	0.50798	0.0923734	-1.24162
CAP0285_3	CAP	3	SRS1	1.59068	-1.78645	-0.915626
CAP0286_1	CAP	1	SRS1	1.42985	-1.56098	-0.704074
FP0073_3	FP	3	SRS2	-1.6894	2.05587	-0.187726
FP0074_1	FP	1	SRS1	1.4064	-2.22469	-0.454981
CAP0287_1	CAP	1	SRS1	0.271443	0.334336	-0.996958
CAP0288_3	CAP	3	SRS2	0.582664	-0.812777	-0.0751515
CAP0289_5	CAP	5	SRS2	-0.426612	0.0278908	0.867739
CAP0290_1	CAP	1	SRS1	-2.61259	2.09275	2.41276
CAP0291_5	CAP	5	SRS2	1.26993	-1.35092	-0.608277
FP0075_5	FP	5	SRS2	1.41803	-1.65468	-0.676848
FP0076_1	FP	1	SRS1	-0.676848	1.12904	-0.240409
CAP0292_3	CAP	3	SRS1	1.31953	-1.4064	-0.644824
CAP0294_5	CAP	5	SRS2	0.205222	-0.0923734	-0.0816069
CAP0295_1	CAP	1	SRS2	-0.398582	0.338877	0.552422
FP0077_3	FP	3	SRS2	0.577587	-0.0751515	-0.97948
CAP0297_3	CAP	3	SRS2	1.19652	-0.754452	-1.1372
CAP0298_5	CAP	5	SRS1	-0.13556	0.00214517	0.440752
CAP0299_3	CAP	3	SRS2	1.08936	-1.22328	-0.537491
FP0078_5	FP	5	SRS2	-0.671463	0.478904	0.861505
CAP0300_3	CAP	3	SRS2	-0.818761	1.54664	-0.925457
CAP0301_3	CAP	3	SRS2	-1.16212	1.78645	-0.486134
CAP0302_1	CAP	1	SRS1	1.80802	-2.41276	-0.765908
FP0079_3	FP	3	SRS2	-1.70755	-1.11296	2.50029
FP0080_3	FP	3	SRS2	1.15373	-0.354824	-1.93097
FP0081_1	FP	1	SRS1	-0.316242	0.0128714	0.760167
CAP0303_1	CAP	1	SRS1	1.09716	-1.54664	-0.311735
CAP0063_1	CAP	1	SRS2	-0.410222	0.88665	-0.320756
CAP0304_3	CAP	3	SRS2	-0.771673	0.765908	0.682253
FP0082_3	FP	3	SRS2	-1.17915	0.542455	1.56098
FP0083_1	FP	1	SRS1	-2.1764	0.867739	2.61259
CAP0305_5	CAP	5	SRS2	-0.666098	1.10503	-0.231586
CAP0306_1	CAP	1	SRS2	0.278126	-0.794997	0.417233
CAP0307_1	CAP	1	SRS1	0.880311	-0.562445	-0.915626
CAP0308_3	CAP	3	SRS1	0.542455	-0.96571	0.126905
CAP0309_3	CAP	3	SRS2	-1.47927	1.65468	0.789126
FP0085_1	FP	1	SRS1	0.11394	-0.464518	0.459745
CAP0310_3	CAP	3	SRS2	-0.631675	0.445485	0.821764
CAP0311_1	CAP	1	SRS2	-0.577587	1.08163	-0.478904
CAP0312_1	CAP	1	SRS1	-0.824775	1.74564	-2.37511
FP0087_1	FP	1	SRS2	-1.08936	1.44188	0.275897
FP0088_1	FP	1	SRS2	-2.7725	3.07015	-0.567478
CAP0313_5	CAP	5	SRS2	0.183362	0.384685	-0.824775
CAP0314_3	CAP	3	SRS2	-0.993438	1.51886	-0.218385
CAP0315_1	CAP	1	SRS2	-0.0150167	0.196467	0.0364759
CAP0316_3	CAP	3	SRS1	0.783282	-1.09716	-0.148561
CAP0317_1	CAP	1	SRS1	1.904	-1.30935	-1.87835
FP0089_5	FP	5	SRS2	1.17059	-0.958894	-0.849134
FP0090_1	FP	1	SRS2	-0.527603	0.0128714	1.05881
FP0091_1	FP	1	SRS1	-0.350259	0.915626	-0.582664
FP0092_3	FP	3	SRS2	1.65468	-1.32985	-1.29931
CAP0318_3	CAP	3	SRS2	-0.023599	-0.0558033	0.334336
CAP0319_3	CAP	3	SRS2	1.14543	-1.26993	-0.552422
CAP0320_3	CAP	3	SRS1	1.54664	-1.39495	-0.938706
CAP0321_3	CAP	3	SRS2	1.98955	-1.98955	-1.32985
CAP0322_1	CAP	1	SRS2	-1.5054	0.436029	1.94499
CAP0323_3	CAP	3	SRS1	0.97948	-1.02921	-0.421918
CAP0324_5	CAP	5	SRS2	-0.375462	0.183362	0.660751
CAP0326_3	CAP	3	SRS1	-0.0579519	0.932061	-2.0216
FP0093_5	FP	5	SRS2	0.522678	-0.368565	-0.389309
CAP0327_5	CAP	5	SRS2	-1.3726	0.421918	1.85388
CAP0328_1	CAP	1	SRS1	0.445485	-0.258113	-0.40789
CAP0329_5	CAP	5	SRS2	-0.849134	0.187726	1.44188
CAP0330_1	CAP	1	SRS1	0.498241	-0.096683	-0.771673
FP0094_1	FP	1	SRS1	-0.100994	0.174642	0.200843
FP0095_1	FP	1	SRS2	-0.192095	0.771673	-0.666098
CAP0332_3	CAP	3	SRS2	-0.311735	0.240409	0.512867
FP0096_3	FP	3	SRS2	1.30935	-1.00049	-0.905883
CAP0333_3	CAP	3	SRS1	0.830819	-0.952121	-0.325276
CAP0334_1	CAP	1	SRS1	0.389309	-0.0880656	-0.50798
CAP0335_1	CAP	1	SRS2	-0.972572	0.676848	1.26038
FP0097_3	FP	3	SRS2	-0.893024	1.36168	-0.192095
FP0098_3	FP	3	SRS1	1.83047	-2.27881	-0.818761
CAP0336_1	CAP	1	SRS2	0.671463	-0.582664	-0.527603
CAP0337_5	CAP	5	SRS2	-0.459745	0.618634	0.264772
FP0099_1	FP	1	SRS2	0.720663	-0.30274	-0.932061
FP0100_1	FP	1	SRS2	0	0	0
CAP0340_3	CAP	3	SRS2	0.806822	-0.0794547	-1.57566
CAP0341_1	CAP	1	SRS1	0.655424	-0.720663	-0.289292
CAP0342_1	CAP	1	SRS2	-0.474098	0.307234	0.693122
FP0101_3	FP	3	SRS2	-0.587755	1.24162	-0.754452
CAP0343_5	CAP	5	SRS2	0.213994	-0.445485	0.271443
CAP0344_1	CAP	1	SRS2	0.196467	-0.157243	0.010726
FP0102_1	FP	1	SRS1	0.765908	-1.62185	0.174642
CAP0345_3	CAP	3	SRS2	-0.450228	0.836893	-0.157243
CAP0347_3	CAP	3	SRS2	0.152901	-0.105308	0.0493589
FP0103_5	FP	5	SRS2	0.695853	-0.440752	-0.655424
FP0104_3	FP	3	SRS2	0.972572	-1.59068	-0.122581
FP0105_1	FP	1	SRS1	0.993438	-1.08163	-0.436029
CAP0348_5	CAP	5	SRS2	0.320756	-0.806822	0.343424
CAP0349_3	CAP	3	SRS2	-0.800896	0.789126	0.709582
CAP0350_5	CAP	5	SRS2	0.010726	0.517766	-0.522678
CAP0351_3	CAP	3	SRS1	0.874008	-0.912369	-0.49339
CAP0353_1	CAP	1	SRS2	-0.161588	-0.478904	0.842998
CAP0354_1	CAP	1	SRS2	0.403232	-0.671463	0.183362
CAP0355_3	CAP	3	SRS2	-0.78037	0.777464	0.687677
FP0106_5	FP	5	SRS2	1.44188	-0.830819	-1.5326
FP0107_1	FP	1	SRS1	0.0493589	0.0364759	0.163762
CAP0357_3	CAP	3	SRS1	3.07015	-2.34055	-2.37511
CAP0358_5	CAP	5	SRS2	-0.218385	0.48855	0.00214517
CAP0359_1	CAP	1	SRS1	0.88665	-0.905883	-0.542455
FP0108_5	FP	5	SRS2	1.05881	-0.666098	-0.945392
FP0109_1	FP	1	SRS1	1.25095	-1.28939	-0.618634
CAP0360_3	CAP	3	SRS2	-0.608277	0.157243	1.04389
FP0110_1	FP	1	SRS1	0.715112	-0.993438	-0.0450638
CAP0361_5	CAP	5	SRS2	-0.695853	1.17486	-0.278126
CAP0362_1	CAP	1	SRS2	-0.0665493	0.357109	-0.144225
CAP0363_1	CAP	1	SRS1	1.70755	-1.05881	-1.51886
CAP0364_5	CAP	5	SRS2	0.952121	-0.498241	-1.08936
CAP0365_3	CAP	3	SRS2	0.347979	-1.2796	0.562445
FP0111_1	FP	1	SRS2	0.613447	-0.343424	-0.603123
CAP0366_3	CAP	3	SRS2	-0.350259	0.806822	-0.278126
FP0112_5	FP	5	SRS2	0.726237	-1.14543	-0.010726
CAP0367_1	CAP	1	SRS1	0.800896	-0.289292	-1.12904
CAP0368_1	CAP	1	SRS2	-0.389309	0.30274	0.572525
FP0113_3	FP	3	SRS1	1.56098	-1.70755	-0.794997
CAP0369_3	CAP	3	SRS2	0.222781	-0.12042	-0.137725
FP0114_1	FP	1	SRS1	-2.50029	1.95942	2.34055
CAP0370_1	CAP	1	SRS2	-3.07015	2.61259	3.07015
CAP0371_5	CAP	5	SRS2	-0.557427	0.53254	0.618634
CAP0372_1	CAP	1	SRS1	0.249251	-0.414893	0.209606
CAP0374_3	CAP	3	SRS2	-1.01475	1.5054	-0.0278908
FP0115_1	FP	1	SRS1	-0.200843	0.682253	-0.357109
CAP0375_5	CAP	5	SRS2	-1.75557	0.842998	2.05587
CAP0376_1	CAP	1	SRS2	0.0923734	-0.398582	0.474098
CAP0377_1	CAP	1	SRS2	0.459745	-0.760167	0.11394
CAP0378_5	CAP	5	SRS2	-1.38369	1.72629	0.384685
CAP0379_3	CAP	3	SRS1	0	0	0
CAP0380_1	CAP	1	SRS1	0.597985	-0.527603	-0.417233
FP0116_1	FP	1	SRS1	0.849134	-0.592862	-0.806822
FP0117_1	FP	1	SRS1	-0.307234	0.693122	-0.0579519
FP0118_3	FP	3	SRS2	-0.478904	0.748762	0.150731
CAP0381_1	CAP	1	SRS1	1.1372	-0.737452	-1.04389
CAP0399_5	CAP	5	SRS2	-0.289292	0.373161	0.327539
FP0119_1	FP	1	SRS1	0	0	0
CAP0399_3	CAP	3	SRS2	2.1764	-2.09275	-1.39495
CAP0400_3	CAP	3	SRS2	0.311735	-1.10503	0.527603
CAP0400_1	CAP	1	SRS1	-0.350259	-0.636921	1.28939
FP0119_5	FP	5	SRS2	0	0	0
FP0119_3	FP	3	SRS2	0	0	0
CAP0399_1	CAP	1	SRS1	0.836893	-0.88665	-0.459745
CAP0400_5	CAP	5	SRS2	-1.00759	0.105308	1.57566
FP0121_1	FP	1	SRS1	0	0	0
CAP0401_3	CAP	3	SRS2	0.174642	0.320756	-0.698588
CAP0402_1	CAP	1	SRS1	0.503104	-1.38369	0.421918
FP0121_5	FP	5	SRS2	0	0	0
CAP0402_5	CAP	5	SRS2	0.629058	-1.46658	0.289292
CAP0402_3	CAP	3	SRS2	1.18779	-1.87835	-0.298251
FP0121_3	FP	3	SRS2	0	0	0
FP0122_5	FP	5	SRS2	0	0	0
FP0122_1	FP	1	SRS1	0	0	0
CAP0401_1	CAP	1	SRS2	-0.503104	1.05881	-0.726237
FP0122_3	FP	3	SRS2	0	0	0
CAP0404_3	CAP	3	SRS2	-1.98955	1.40065	2.09275
CAP0404_1	CAP	1	SRS2	0.227182	-0.459745	0.240409
FP0124_3	FP	3	SRS1	1.10503	-0.818761	-0.952121
FP0124_5	FP	5	SRS2	0.695853	0.00643555	-1.47927
CAP0404_5	CAP	5	SRS2	0	0	0
FP0124_1	FP	1	SRS1	2.13271	-1.5054	-1.904
CAP0405_3	CAP	3	SRS2	-0.096683	0.373161	-0.0708498
FP0125_3	FP	3	SRS1	0	0	0
FP0125_5	FP	5	SRS2	0	0	0
FP0125_1	FP	1	SRS1	0	0	0
CAP0406_1	CAP	1	SRS1	1.6894	-1.44188	-1.19652
FP0126_1	FP	1	SRS1	-0.765908	-0.271443	1.5054
CAP0406_3	CAP	3	SRS2	0.587755	-0.623838	-0.271443
CAP0405_1	CAP	1	SRS1	0.932061	-0.187726	-1.80802
CAP0406_5	CAP	5	SRS2	0.375462	-0.161588	-0.343424
FP0126_3	FP	3	SRS1	-0.144225	-0.542455	0.836893
CAP0405_5	CAP	5	SRS2	-0.97948	1.29931	0.30274
FP0126_5	FP	5	SRS2	-0.122581	-0.253679	0.608277
CAP0407_1	CAP	1	SRS2	0.40789	0.205222	-1.21426
FP0127_5	FP	5	SRS1	1.47927	-1.08936	-1.05881
CAP0407_5	CAP	5	SRS2	-0.440752	0.874008	-0.205222
FP0128_1	FP	1	SRS2	-0.562445	0.398582	0.806822
FP0127_1	FP	1	SRS1	0.0880656	0.139891	-0.161588
CAP0408_5	CAP	5	SRS2	-0.655424	0.800896	0.426612
CAP0408_1	CAP	1	SRS1	0.343424	-0.567478	0.105308
FP0128_5	FP	5	SRS2	-0.737452	0.209606	1.25095
FP0127_3	FP	3	SRS1	1.76568	-1.60607	-1.06635
CAP0408_3	CAP	3	SRS2	-0.552422	0.666098	0.445485
FP0128_3	FP	3	SRS2	-0.36627	0.316242	0.517766
CAP0407_3	CAP	3	SRS2	-1.03653	1.62185	-0.464518
FP0129_5	FP	5	SRS2	-1.02921	0.262551	1.54664
CAP0409_1	CAP	1	SRS2	-0.126905	-0.06225	0.483721
FP0130_1	FP	1	SRS2	0	0	0
FP0130_3	FP	3	SRS2	0	0	0
CAP0410_3	CAP	3	SRS2	-1.08163	1.01475	0.938706
FP0130_5	FP	5	SRS2	0	0	0
CAP0410_1	CAP	1	SRS2	-0.864618	1.02195	0.49339
FP0129_1	FP	1	SRS2	-0.11394	0.096683	0.249251
CAP0409_3	CAP	3	SRS2	-1.09716	1.22328	0.655424
FP0129_3	FP	3	SRS2	-0.743095	0.608277	0.821764
CAP0410_5	CAP	5	SRS2	-0.864618	0.915626	0.644824
CAP0409_5	CAP	5	SRS2	-0.905883	1.1372	0.370862
FP0131_5	FP	5	SRS1	-0.275897	-0.347979	0.972572
FP0131_1	FP	1	SRS1	-0.170288	-0.12042	0.597985
CAP0411_3	CAP	3	SRS2	-0.842998	0.726237	0.952121
CAP0411_1	CAP	1	SRS2	0.240409	0.0407695	-0.334336
FP0132_3	FP	3	SRS2	-0.205222	0.258113	0.298251
FP0131_3	FP	3	SRS1	-0.289292	0.373161	0.327539
CAP0411_5	CAP	5	SRS2	-1.21426	1.00759	1.31442
FP0132_1	FP	1	SRS1	0.547432	-1.17915	0.235996
FP0132_5	FP	5	SRS2	0.436029	-0.152901	-0.53254
FP0133_1	FP	1	SRS1	-0.421918	0.577587	0.284821
CAP0413_3	CAP	3	SRS2	-2.22469	2.50029	1.00049
FP0133_3	FP	3	SRS2	-0.469303	0.715112	0.218385
CAP0414_5	CAP	5	SRS2	-1.5326	1.35092	1.36168
FP0134_3	FP	3	SRS1	1.46658	-0.510422	-2.37511
FP0133_5	FP	5	SRS2	-0.384685	0.440752	0.436029
FP0134_1	FP	1	SRS1	-0.235996	1.14957	-2.37511
CAP0413_5	CAP	5	SRS2	-2.27881	2.41276	1.10503
FP0134_5	FP	5	SRS1	1.2796	-1.21426	-0.794997
CAP0413_1	CAP	1	SRS2	-0.0880656	0.720663	-0.861505
CAP0414_3	CAP	3	SRS2	-0.918893	0.818761	0.925457
CAP0414_1	CAP	1	SRS2	-0.945392	1.03653	0.582664
FP0135_3	FP	3	SRS1	1.06635	-0.389309	-1.46658
FP0136_1	FP	1	SRS1	-1.14543	1.5326	0.222781
CAP0416_3	CAP	3	SRS2	-0.517766	0.8584	0.0536549
FP0136_5	FP	5	SRS1	0.334336	-0.218385	-0.200843
CAP0416_1	CAP	1	SRS1	-0.280356	0.783282	-0.469303
FP0136_3	FP	3	SRS1	0.426612	0.500671	-2.37511
FP0135_1	FP	1	SRS1	1.2324	-0.557427	-1.60607
FP0135_5	FP	5	SRS1	-0.269218	0.982952	-1.16635
CAP0416_5	CAP	5	SRS2	-0.436029	0.709582	0.0794547
FP0137_1	FP	1	SRS1	-1.28939	0.0536549	1.87835
CAP0417_1	CAP	1	SRS2	-1.39495	1.6894	0.522678
FP0142_5	FP	5	SRS2	0.278126	0.235996	-0.842998
CAP0418_1	CAP	1	SRS2	-1.57566	0.830819	1.80802
FP0137_5	FP	5	SRS2	-0.196467	0.0751515	0.498241
CAP0417_3	CAP	3	SRS2	-0.880311	0.96571	0.634296
FP0137_3	FP	3	SRS1	-1.46658	0.311735	2.0216
CAP0418_5	CAP	5	SRS2	-1.83047	1.20534	1.904
CAP0417_5	CAP	5	SRS2	-1.06635	1.49221	0.196467
FP0142_3	FP	3	SRS1	0.789126	0.0321831	-1.95942
CAP0418_3	CAP	3	SRS1	-0.986435	0.500671	1.41803
CAP0419_1	CAP	1	SRS2	-0.660751	0.572525	0.740271
CAP0419_5	CAP	5	SRS2	0.0193077	0.231586	-0.0816069
FP0138_3	FP	3	SRS2	0.794997	-0.174642	-1.35092
CAP0420_3	CAP	3	SRS1	-0.932061	-0.100994	1.63805
FP0138_1	FP	1	SRS1	-2.34055	2.7725	0.562445
CAP0420_1	CAP	1	SRS1	-2.09275	1.12097	2.27881
CAP0420_5	CAP	5	SRS2	-0.695853	0.271443	1.12904
FP0139_1	FP	1	SRS1	-0.893024	0.431316	1.3726
CAP0419_3	CAP	3	SRS2	-0.925457	0.849134	0.932061
FP0138_5	FP	5	SRS2	0.148561	-0.450228	0.398582
FP0139_3	FP	3	SRS2	-0.912369	0.474098	1.31442
FP0139_5	FP	5	SRS2	-1.02195	0.275897	1.51886
FP0140_3	FP	3	SRS1	1.17915	-1.3726	-0.503104
FP0140_5	FP	5	SRS2	0.454981	0.0665493	-0.893024
CAP0421_1	CAP	1	SRS1	-0.454981	-0.587755	1.35092
FP0141_3	FP	3	SRS2	-1.85388	0.818761	2.22469
CAP0422_3	CAP	3	SRS2	-0.30274	0.754452	-0.361686
CAP0421_5	CAP	5	SRS2	-0.179	-0.918893	1.11296
FP0141_5	FP	5	SRS1	-1.05132	0.152901	1.65468
FP0140_1	FP	1	SRS1	-0.682253	0.227182	1.16212
CAP0422_5	CAP	5	SRS2	-0.445485	0.613447	0.244828
FP0141_1	FP	1	SRS1	-1.41803	0.818761	1.6894
CAP0421_3	CAP	3	SRS2	-0.213994	-0.777464	1.09716
CAP0422_1	CAP	1	SRS2	-0.118259	0.393941	-0.0407695
