# Supplementary material for: eQTLs identify regulatory networks and drivers of variation in the individual response to sepsis
Source: Cell Genom. 2024 Jun 18;4(7):100587. doi: 10.1016/j.xgen.2024.100587 (PMC11293594; doi:10.1016/j.xgen.2024.100587)
Supplement: Table S28. Normalized microarray data, related to STAR Methods — Normalized and filtered gene level combined microarray dataset [file mmc27.zip]

Archive with 1 entries (1 files):
- xgen_00100587_Table_S28.txt
